# Supplementary material for: The Language of Innovation
Source: PLoS One. 2020 Apr 30;15(4):e0230107. doi: 10.1371/journal.pone.0230107 (PMC7194493; doi:10.1371/journal.pone.0230107)
Supplement: S25 File — (GZ) [file pone.0230107.s025.tar.gz › 2003-2007/V2Run_15_VS_4500_embeddings2003-2007ED32.txt]

-5.247194692492485046e-02 2.861085161566734314e-02 3.028390109539031982e-01 -4.832329601049423218e-02 -8.198834024369716644e-03 -1.150173041969537735e-02 -1.492450200021266937e-02 4.174903035163879395e-02 8.946254849433898926e-02 1.150889322161674500e-01 -1.649689227342605591e-01 9.844163805246353149e-02 1.730827540159225464e-01 2.390906810760498047e-01 8.347665425390005112e-04 3.100503385066986084e-01 5.101681873202323914e-02 -1.747025549411773682e-01 4.941863417625427246e-01 2.498704493045806885e-01 1.301896572113037109e-01 2.727776765823364258e-02 -7.538001239299774170e-02 -1.553912926465272903e-02 -3.618968650698661804e-02 2.670285403728485107e-01 5.099913477897644043e-02 -5.171213671565055847e-02 -2.012044563889503479e-02 -1.852760314941406250e-01 -1.063899323344230652e-01 4.140917062759399414e-01
1.740115433931350708e-01 -9.536059573292732239e-03 -1.523261368274688721e-01 3.544268012046813965e-02 -4.530600905418395996e-01 2.085467576980590820e-01 -1.433820463716983795e-02 -1.887407004833221436e-01 7.992357760667800903e-02 2.147192656993865967e-01 3.182844221591949463e-01 2.641013264656066895e-01 6.294634193181991577e-02 2.700544297695159912e-01 5.910932645201683044e-02 3.769314289093017578e-02 2.616169154644012451e-01 2.863136865198612213e-02 1.817338764667510986e-01 -7.333094254136085510e-03 8.023276925086975098e-02 -1.333030313253402710e-01 -9.077811241149902344e-02 7.509183883666992188e-02 1.298644244670867920e-01 2.112955749034881592e-01 -2.226447165012359619e-01 6.905410438776016235e-02 2.689224295318126678e-02 2.705034799873828888e-02 -2.276181280612945557e-01 2.137469947338104248e-01
1.339229494333267212e-01 2.793829143047332764e-01 2.601042948663234711e-02 2.298492044210433960e-01 -5.062694847583770752e-02 -1.342552006244659424e-01 9.627714753150939941e-02 -3.214429616928100586e-01 3.260276019573211670e-01 1.439773589372634888e-01 -2.904115989804267883e-02 8.444374054670333862e-02 4.288386553525924683e-02 2.376088798046112061e-01 2.086560875177383423e-01 2.477224767208099365e-01 1.188241988420486450e-01 -1.174202188849449158e-01 2.757465839385986328e-01 1.768312603235244751e-01 -6.160048767924308777e-02 3.393753990530967712e-02 -6.379614770412445068e-02 2.596287131309509277e-01 4.717376828193664551e-02 8.283947408199310303e-02 9.898198395967483521e-02 7.610744237899780273e-02 4.508335515856742859e-02 1.521518528461456299e-01 -3.821949362754821777e-01 1.074858531355857849e-01
2.985636591911315918e-01 4.977846890687942505e-02 4.973993077874183655e-02 -7.253356277942657471e-02 -1.009506657719612122e-01 2.024182081222534180e-01 1.377694159746170044e-01 1.200862452387809753e-01 2.131744474172592163e-01 2.325637489557266235e-01 1.979881376028060913e-01 2.790152654051780701e-02 -1.988956779241561890e-01 3.004625439643859863e-01 -3.521294891834259033e-02 2.192571163177490234e-01 1.979553699493408203e-01 -5.251467972993850708e-02 1.712149381637573242e-01 1.623245030641555786e-01 -2.171535342931747437e-01 1.324147880077362061e-01 -1.354984939098358154e-01 -1.981631815433502197e-01 3.221169710159301758e-01 2.113794386386871338e-01 4.938671737909317017e-02 6.018023565411567688e-02 1.248633340001106262e-01 -4.946986585855484009e-02 -1.245976313948631287e-01 2.990544140338897705e-01
1.420039311051368713e-02 3.004710562527179718e-02 -1.671786420047283173e-02 -1.363324075937271118e-01 1.686254143714904785e-01 3.786033764481544495e-02 2.373977750539779663e-02 -6.704626977443695068e-02 3.958202432841062546e-03 3.638342916965484619e-01 3.450690209865570068e-02 -7.532401382923126221e-02 1.705055981874465942e-01 4.088378548622131348e-01 -1.145243570208549500e-01 1.383670717477798462e-01 1.953113637864589691e-02 -3.557004928588867188e-01 1.422891318798065186e-01 4.858523309230804443e-01 1.426273584365844727e-01 -1.871526055037975311e-02 -1.851430982351303101e-01 1.194316614419221878e-02 2.812371850013732910e-01 1.448625624179840088e-01 -6.635582447052001953e-02 -5.095014721155166626e-02 -1.712094433605670929e-02 -1.303277015686035156e-01 -3.622338175773620605e-02 1.156717315316200256e-01
2.441215701401233673e-02 2.805545330047607422e-01 -1.183823570609092712e-01 4.205663129687309265e-02 -1.175638362765312195e-01 1.898989528417587280e-01 -8.557527512311935425e-02 -8.649800717830657959e-02 2.762961089611053467e-01 2.854970693588256836e-01 -8.785883337259292603e-02 -9.286361932754516602e-02 6.994026154279708862e-02 2.872701287269592285e-01 2.024830281734466553e-01 1.284430176019668579e-01 2.613434381783008575e-02 -2.462248504161834717e-01 1.899227648973464966e-01 2.997113764286041260e-01 -1.866336613893508911e-01 -1.799184270203113556e-02 2.457765191793441772e-01 -7.228756695985794067e-02 2.599242627620697021e-01 1.966038346290588379e-01 -9.321072697639465332e-02 -2.125146239995956421e-01 1.576689928770065308e-01 -1.512220352888107300e-01 1.042511835694313049e-01 1.202642470598220825e-01
2.241619527339935303e-01 7.370173186063766479e-02 -1.146437078714370728e-01 -4.367559030652046204e-02 1.883660554885864258e-01 2.209601849317550659e-01 2.403789944946765900e-02 -1.282211579382419586e-02 2.249368131160736084e-01 2.764840126037597656e-01 1.196230873465538025e-01 -9.439571294933557510e-04 1.504942029714584351e-01 2.963017821311950684e-01 2.478977292776107788e-02 3.204137384891510010e-01 2.039682678878307343e-02 -2.974045574665069580e-01 3.500561416149139404e-01 2.014544233679771423e-02 1.076350882649421692e-01 -4.751155525445938110e-02 -8.207102119922637939e-02 -6.012393161654472351e-03 7.177330553531646729e-02 1.315132230520248413e-01 5.575859546661376953e-02 -1.671355515718460083e-01 1.105940900743007660e-02 -2.032352089881896973e-01 1.310444027185440063e-01 3.803065121173858643e-01
-2.742062509059906006e-02 7.447770237922668457e-02 4.005037993192672729e-02 -2.380774468183517456e-01 -2.587017118930816650e-01 1.182847376912832260e-02 -4.532654210925102234e-02 1.483747810125350952e-01 1.846344023942947388e-01 3.572283387184143066e-01 2.873213728889822960e-03 1.952591985464096069e-01 1.964049413800239563e-02 7.314565777778625488e-02 -1.629838496446609497e-01 2.467750459909439087e-01 1.680219322443008423e-01 -1.027993932366371155e-01 2.574142217636108398e-01 1.523489952087402344e-01 1.217223852872848511e-01 -2.621628642082214355e-01 -3.956964984536170959e-02 -3.249098062515258789e-01 1.998736411333084106e-01 3.609632253646850586e-01 -6.050221621990203857e-02 1.136150732636451721e-01 6.632504612207412720e-02 9.235223382711410522e-02 -1.066293939948081970e-01 1.455551683902740479e-01
1.299922317266464233e-01 4.109228774905204773e-02 -1.517866104841232300e-01 -4.048426821827888489e-02 -2.340152412652969360e-01 -1.401851773262023926e-01 1.392910927534103394e-01 -1.722460985183715820e-01 3.266323208808898926e-01 1.142871081829071045e-01 -3.435837477445602417e-02 1.887844800949096680e-01 -4.484856501221656799e-02 2.900558710098266602e-01 -1.371958553791046143e-01 1.305500864982604980e-01 -4.829888045787811279e-02 -8.300974965095520020e-02 3.027506731450557709e-02 2.034640163183212280e-01 9.073640406131744385e-02 -2.253583967685699463e-01 -1.924817413091659546e-01 -1.623170971870422363e-01 1.585265062749385834e-02 1.478369683027267456e-01 -5.232864618301391602e-02 -5.276849120855331421e-02 3.097841143608093262e-01 -2.606692016124725342e-01 -9.681213647127151489e-02 4.240272939205169678e-01
1.488021016120910645e-01 6.769695132970809937e-02 -5.767664313316345215e-02 -2.003391832113265991e-01 -2.002330869436264038e-01 1.238512992858886719e-01 1.819164454936981201e-01 1.546137928962707520e-01 2.155332267284393311e-01 2.253216207027435303e-01 -1.458505839109420776e-01 7.363410294055938721e-02 4.965198040008544922e-02 3.770475462079048157e-02 -6.027159839868545532e-02 1.717406809329986572e-01 -1.943556666374206543e-01 -3.524332344532012939e-01 3.334697484970092773e-01 2.693490386009216309e-01 -2.359339296817779541e-01 7.801125198602676392e-02 4.048074036836624146e-02 -2.895094454288482666e-02 2.174377143383026123e-01 2.364425063133239746e-01 1.536219716072082520e-01 -1.626545214094221592e-03 2.075452506542205811e-01 -1.247912198305130005e-01 2.128765545785427094e-02 2.461678087711334229e-01
-1.474035978317260742e-01 7.447440177202224731e-02 -4.245257005095481873e-03 2.413651719689369202e-02 -1.164506003260612488e-01 -7.069222629070281982e-02 -1.182255595922470093e-01 -1.587435305118560791e-01 4.034548625349998474e-02 5.252458453178405762e-01 -4.866025224328041077e-02 1.805340051651000977e-01 9.530065953731536865e-02 3.035840988159179688e-01 2.046274840831756592e-01 1.396647095680236816e-01 -1.218977048993110657e-01 4.478909075260162354e-02 2.722238600254058838e-01 1.405985653400421143e-01 -2.310069501399993896e-01 -1.029809787869453430e-01 -9.737184643745422363e-02 -9.395425021648406982e-02 7.186032831668853760e-02 -1.475459486246109009e-01 1.796565055847167969e-01 3.629364073276519775e-02 4.134924709796905518e-02 -1.310497522354125977e-01 -3.918245434761047363e-01 1.154997870326042175e-01
1.859066635370254517e-01 -1.267164796590805054e-01 -2.015275359153747559e-01 -7.815209776163101196e-02 -7.352089881896972656e-02 1.948737651109695435e-01 -5.590371042490005493e-02 4.075950011610984802e-02 6.543955206871032715e-02 2.301219105720520020e-01 2.564067542552947998e-01 -8.922285586595535278e-02 2.504122555255889893e-01 2.290521860122680664e-01 -1.284714043140411377e-01 4.502539932727813721e-01 7.643710821866989136e-02 -1.228010375052690506e-02 3.346187472343444824e-01 2.303598821163177490e-01 -1.922332942485809326e-01 -8.592228591442108154e-02 -1.049718633294105530e-02 -1.761991083621978760e-01 1.405934989452362061e-01 -5.043160915374755859e-02 7.746224850416183472e-02 1.674427464604377747e-02 2.155894935131072998e-01 2.595794619992375374e-03 1.137714087963104248e-01 2.336730509996414185e-01
1.692740432918071747e-02 6.906424462795257568e-02 1.687636375427246094e-01 3.162962570786476135e-02 -8.937041275203227997e-04 3.461025655269622803e-01 -5.428423732519149780e-02 -7.040949910879135132e-02 1.793134063482284546e-01 4.293991625308990479e-01 1.005465611815452576e-01 3.345341607928276062e-02 2.110211923718452454e-02 1.870395690202713013e-01 -4.295861721038818359e-02 3.521997332572937012e-01 -2.040406316518783569e-02 -2.626267075538635254e-01 2.433208972215652466e-01 2.976806163787841797e-01 -3.498970717191696167e-02 1.484743356704711914e-01 2.471598610281944275e-02 -1.628386415541172028e-02 3.108119964599609375e-01 -1.706927828490734100e-02 1.017078310251235962e-01 -7.512690871953964233e-02 4.451286047697067261e-02 -1.369767487049102783e-01 7.174268364906311035e-02 2.618347406387329102e-01
3.651511296629905701e-02 6.871918588876724243e-02 7.597218453884124756e-02 -4.112735018134117126e-02 -2.411740832030773163e-02 -2.663837373256683350e-02 7.517877966165542603e-02 4.974995180964469910e-02 2.093780785799026489e-01 3.480314612388610840e-01 2.012642472982406616e-02 -1.161916777491569519e-01 8.994791656732559204e-02 2.936783432960510254e-01 3.523596748709678650e-02 2.804677486419677734e-01 1.042168028652667999e-02 -2.033641189336776733e-01 2.976327240467071533e-01 2.950542271137237549e-01 -1.769301444292068481e-01 1.234174594283103943e-01 2.060936391353607178e-01 1.573725640773773193e-01 2.398258298635482788e-01 1.352522224187850952e-01 -1.384549587965011597e-01 -2.562412023544311523e-01 3.773573413491249084e-02 -7.061529159545898438e-02 1.931732296943664551e-01 2.978268265724182129e-01
9.933213889598846436e-02 1.568509265780448914e-02 2.106181234121322632e-01 -1.917233467102050781e-01 -1.024787276983261108e-01 1.110044121742248535e-01 5.157988145947456360e-02 4.099688306450843811e-02 1.436158716678619385e-01 1.402221769094467163e-01 -1.988676190376281738e-02 7.508204132318496704e-02 1.628610044717788696e-01 4.658947885036468506e-01 1.865589767694473267e-01 2.158983647823333740e-01 1.851542107760906219e-02 -6.928811967372894287e-02 1.151299178600311279e-01 2.943293750286102295e-01 -1.908645927906036377e-01 -1.569603234529495239e-01 9.014504402875900269e-02 9.198639541864395142e-02 3.789578974246978760e-01 2.504270076751708984e-01 7.940278202295303345e-02 -9.392065554857254028e-02 2.172121107578277588e-01 2.191048301756381989e-02 2.029067277908325195e-01 1.316156536340713501e-01
2.707730745896697044e-03 1.445320844650268555e-01 -4.169823601841926575e-02 -1.570560932159423828e-01 -8.212655037641525269e-02 -6.576741486787796021e-02 1.351728141307830811e-01 -4.791902005672454834e-02 -3.867168352007865906e-02 2.221929728984832764e-01 7.657379843294620514e-03 1.188275441527366638e-01 -9.188651293516159058e-02 1.668056398630142212e-01 2.959718406200408936e-01 4.343903064727783203e-01 -2.223656326532363892e-02 -4.980154335498809814e-04 2.774947881698608398e-01 4.427654668688774109e-02 -1.342997103929519653e-01 7.493398152291774750e-03 -5.695741623640060425e-02 2.685774266719818115e-01 -1.245869919657707214e-01 1.600832343101501465e-01 2.536326646804809570e-03 6.886534392833709717e-02 1.865407079458236694e-01 1.852529793977737427e-01 -4.951400160789489746e-01 1.017265319824218750e-01
-5.620196089148521423e-02 3.723899368196725845e-03 -1.476933360099792480e-01 -2.086949348449707031e-01 -3.140322864055633545e-01 1.832053624093532562e-02 5.492994934320449829e-02 3.790453821420669556e-02 1.924383789300918579e-01 2.085393369197845459e-01 3.876518830657005310e-02 7.421104609966278076e-02 1.756009757518768311e-01 3.257139623165130615e-01 1.392909586429595947e-01 2.729947865009307861e-01 1.896300017833709717e-01 1.223273575305938721e-01 -3.919064253568649292e-02 8.801119029521942139e-02 7.639885693788528442e-02 -1.890376508235931396e-01 2.499393522739410400e-01 -1.228562146425247192e-01 8.935473114252090454e-02 -1.990166027098894119e-03 -6.423439830541610718e-02 -1.914301067590713501e-01 -2.147909812629222870e-02 -3.981638252735137939e-01 -2.127754986286163330e-01 2.780293524265289307e-01
3.284067213535308838e-01 4.376954585313796997e-02 -9.448307566344738007e-03 -4.656833782792091370e-02 6.296582520008087158e-02 1.053856220096349716e-02 1.962310820817947388e-01 -3.117041587829589844e-01 1.490677893161773682e-01 2.056408375501632690e-01 4.198229685425758362e-02 2.029970288276672363e-01 1.477781031280755997e-02 2.225355207920074463e-01 1.232749316841363907e-03 1.745270341634750366e-01 1.396710723638534546e-01 4.181340336799621582e-02 6.835801154375076294e-02 1.590661406517028809e-01 2.899710536003112793e-01 -5.679386854171752930e-02 -8.560189604759216309e-02 -1.171698272228240967e-01 -2.801413647830486298e-02 1.040590330958366394e-01 -3.521776199340820312e-02 -3.404966592788696289e-01 1.535679399967193604e-01 -1.412639170885086060e-01 -2.153859287500381470e-01 4.268898963928222656e-01
2.026882022619247437e-02 2.991674281656742096e-02 1.864963620901107788e-01 4.184067621827125549e-02 -3.831469267606735229e-02 1.382486373186111450e-01 8.670242130756378174e-02 -1.837216466665267944e-01 4.918181151151657104e-02 2.111927866935729980e-01 -2.908166050910949707e-01 2.362673133611679077e-01 -1.000870391726493835e-01 1.784826219081878662e-01 8.875675499439239502e-02 3.782341480255126953e-01 -9.093814343214035034e-02 -3.872122988104820251e-02 1.517599374055862427e-01 4.617188870906829834e-01 -9.158394485712051392e-02 -1.468020826578140259e-01 -7.861499488353729248e-02 -2.549002412706613541e-03 1.355837583541870117e-01 2.928308956325054169e-02 1.847418099641799927e-01 -5.405949894338846207e-03 -9.279363602399826050e-02 3.086136467754840851e-02 -4.010104835033416748e-01 1.191618591547012329e-01
7.873562723398208618e-02 2.774005532264709473e-01 1.065405756235122681e-01 -6.864098459482192993e-02 -9.195887297391891479e-02 -1.225341018289327621e-02 1.659504622220993042e-01 -8.532538264989852905e-02 1.736452579498291016e-01 2.751192152500152588e-01 -2.531568519771099091e-03 -3.377068415284156799e-02 2.044558338820934296e-02 2.812823057174682617e-01 -4.242355376482009888e-02 1.052180230617523193e-01 -6.976030766963958740e-02 -1.490284502506256104e-01 2.121015042066574097e-01 1.834503561258316040e-01 -1.796980947256088257e-01 3.821562230587005615e-02 -3.699060156941413879e-02 9.591689705848693848e-02 3.756136894226074219e-01 3.489727973937988281e-01 9.204822033643722534e-02 -3.070610165596008301e-01 3.255922794342041016e-01 2.363201789557933807e-02 1.094349250197410583e-01 1.541207134723663330e-01
8.236702531576156616e-02 8.216057717800140381e-02 7.843976467847824097e-02 2.360128238797187805e-02 -1.141314879059791565e-01 2.166571915149688721e-01 -6.518021970987319946e-02 2.251566760241985321e-02 1.104083731770515442e-01 3.830082416534423828e-01 1.269840598106384277e-01 -2.490819804370403290e-02 2.152497917413711548e-01 3.026382029056549072e-01 -1.428205966949462891e-01 2.492877990007400513e-01 -4.546950012445449829e-02 -2.143871635198593140e-01 5.717765539884567261e-02 3.171289563179016113e-01 -6.729593127965927124e-02 -6.153537705540657043e-02 9.610939025878906250e-02 9.561087936162948608e-02 2.988965511322021484e-01 3.099369406700134277e-01 -1.468489170074462891e-01 -8.233996480703353882e-02 6.441041827201843262e-03 -7.658732123672962189e-03 2.812816202640533447e-02 3.545977473258972168e-01
4.023615717887878418e-01 7.324191182851791382e-02 9.120191633701324463e-02 7.300576567649841309e-02 -6.983675807714462280e-02 1.853408813476562500e-01 6.656664609909057617e-02 1.425277162343263626e-02 2.313549220561981201e-01 1.105137467384338379e-01 -7.409441471099853516e-02 1.658754199743270874e-01 -1.527314931154251099e-01 3.777131736278533936e-01 -1.789681166410446167e-01 1.883093267679214478e-01 7.448466867208480835e-02 -6.644571572542190552e-02 8.622315526008605957e-02 3.806769251823425293e-01 -2.288126945495605469e-01 4.304017499089241028e-02 1.212757732719182968e-02 -6.445015314966440201e-03 1.559454202651977539e-01 1.183719187974929810e-01 3.432312980294227600e-02 -3.401088118553161621e-01 5.222817882895469666e-02 -1.561616361141204834e-01 1.576051861047744751e-01 1.384127438068389893e-01
1.653498597443103790e-02 2.397226989269256592e-01 1.249501109123229980e-01 2.159641683101654053e-01 4.972918424755334854e-03 1.027007400989532471e-01 1.804132461547851562e-01 2.893483731895685196e-03 1.573753952980041504e-01 3.038816154003143311e-01 -1.691451072692871094e-01 2.868365943431854248e-01 -5.796936154365539551e-02 -5.911215394735336304e-02 3.732460439205169678e-01 4.207803010940551758e-01 1.322558969259262085e-01 -1.895910501480102539e-01 1.709087491035461426e-01 1.932453550398349762e-02 6.814762018620967865e-03 6.167207658290863037e-02 -3.434331342577934265e-02 1.973577588796615601e-01 1.183519419282674789e-02 2.531251609325408936e-01 9.979800879955291748e-02 3.743619471788406372e-02 1.729863882064819336e-01 -3.683413565158843994e-02 -2.260654419660568237e-01 2.642085403203964233e-02
-1.631582975387573242e-01 1.620866954326629639e-01 -1.927354335784912109e-01 1.366167962551116943e-01 -1.626382954418659210e-02 9.771906584501266479e-02 5.632373690605163574e-02 6.282008439302444458e-02 -1.319519877433776855e-01 3.175278604030609131e-01 1.672441363334655762e-01 -1.325889676809310913e-01 1.742743072099983692e-03 4.147067070007324219e-01 -2.074580192565917969e-01 1.095682904124259949e-01 -1.262819021940231323e-01 -8.177882432937622070e-02 1.555648297071456909e-01 4.047816097736358643e-01 -1.706065237522125244e-01 5.698458477854728699e-02 1.629591137170791626e-01 -9.899723529815673828e-02 1.156443208456039429e-01 2.763314358890056610e-02 1.943065971136093140e-01 -1.448022276163101196e-01 8.727851510047912598e-02 -1.269838064908981323e-01 -1.726865768432617188e-01 2.788062989711761475e-01
3.969734907150268555e-02 -7.947570644319057465e-03 -3.479970246553421021e-02 1.197771355509757996e-02 -4.734887555241584778e-02 -4.067343845963478088e-02 6.236273050308227539e-02 -1.132267192006111145e-01 9.552263468503952026e-02 3.863209187984466553e-01 -1.453439593315124512e-01 2.313267737627029419e-01 2.288610935211181641e-01 1.786252409219741821e-01 -6.279636174440383911e-02 2.441546171903610229e-01 -1.624200642108917236e-01 2.951307408511638641e-02 1.544011831283569336e-01 2.665587961673736572e-01 -6.419550627470016479e-02 -2.769809067249298096e-01 9.952937252819538116e-03 2.224469780921936035e-01 -6.926961988210678101e-02 -1.966446824371814728e-02 2.097718268632888794e-01 5.247064679861068726e-02 -5.492078140377998352e-02 -1.648603379726409912e-01 -4.337862730026245117e-01 2.695967555046081543e-01
1.264172643423080444e-01 1.529490798711776733e-01 -1.546776294708251953e-01 -1.524103805422782898e-03 -2.812775783240795135e-02 6.515876948833465576e-02 -4.519210010766983032e-02 -4.795280098915100098e-02 9.031058102846145630e-02 3.874372243881225586e-01 1.929502785205841064e-01 8.305365592241287231e-02 1.749103814363479614e-01 3.199546635150909424e-01 -1.178403347730636597e-01 2.701966762542724609e-01 -2.854677662253379822e-02 -3.665847480297088623e-01 2.359839528799057007e-01 3.014723956584930420e-01 2.804433368146419525e-02 4.816856980323791504e-02 6.622687727212905884e-02 3.098307736217975616e-02 1.469587236642837524e-01 -4.955968260765075684e-02 -1.353705525398254395e-01 -2.772956714034080505e-02 5.106216669082641602e-02 -2.372722327709197998e-01 1.647350341081619263e-01 2.926674485206604004e-01
6.019707396626472473e-02 1.976382732391357422e-01 -1.371583193540573120e-01 8.647296577692031860e-02 -2.749247550964355469e-01 1.232611481100320816e-02 6.794396787881851196e-02 1.118906959891319275e-02 1.853557825088500977e-01 2.279920130968093872e-01 -6.184909120202064514e-02 1.071574687957763672e-01 -8.240797370672225952e-02 -1.489703804254531860e-01 6.079454720020294189e-02 5.370048284530639648e-01 -9.375458583235740662e-03 -8.065144717693328857e-02 6.631430704146623611e-03 1.882597506046295166e-01 -1.404594630002975464e-01 1.219391599297523499e-01 -4.062892496585845947e-02 2.336781024932861328e-01 -2.039053738117218018e-01 1.179561316967010498e-01 1.354870796203613281e-01 8.015596121549606323e-02 2.487153746187686920e-02 -2.564443647861480713e-01 -2.608983218669891357e-01 2.831853926181793213e-01
-6.451260298490524292e-02 2.006844878196716309e-01 5.833722278475761414e-02 5.542138963937759399e-02 1.179425194859504700e-01 -1.463642418384552002e-01 6.135255098342895508e-02 -8.859257400035858154e-02 7.916174083948135376e-02 2.188281714916229248e-01 -7.259513437747955322e-02 2.447473555803298950e-01 -9.300792217254638672e-02 3.524112403392791748e-01 1.396092176437377930e-01 3.290104269981384277e-01 1.356466412544250488e-01 -1.357760280370712280e-01 1.979012638330459595e-01 3.045940995216369629e-01 8.000511676073074341e-02 -8.440407365560531616e-02 -9.560877084732055664e-02 3.963111639022827148e-01 1.430376898497343063e-03 2.428925968706607819e-02 1.424195915460586548e-01 1.518883258104324341e-01 -3.623820096254348755e-02 -6.399012356996536255e-02 -3.343146741390228271e-01 1.122991964221000671e-01
2.149396389722824097e-01 1.870747059583663940e-01 2.918913066387176514e-01 -1.876677870750427246e-01 -2.278575599193572998e-01 1.306928396224975586e-01 -1.353006437420845032e-02 -9.187232702970504761e-02 1.372631490230560303e-01 1.573618352413177490e-01 1.755952686071395874e-01 -6.490264832973480225e-02 1.342397034168243408e-01 4.129779040813446045e-01 -9.476561099290847778e-02 2.555088400840759277e-01 -3.081679344177246094e-02 -8.926799893379211426e-02 1.546069979667663574e-01 1.772139519453048706e-01 -1.496340632438659668e-01 -4.819225519895553589e-02 -2.186813652515411377e-01 -7.316710799932479858e-02 2.800518274307250977e-01 7.463100552558898926e-02 -9.967212378978729248e-02 -2.858555316925048828e-01 -7.106686383485794067e-02 -1.058974713087081909e-01 8.524717390537261963e-02 1.948892772197723389e-01
-5.808313190937042236e-02 1.245842501521110535e-01 7.899539195932447910e-04 1.091429367661476135e-01 4.747755080461502075e-02 -1.157583594322204590e-01 -6.584371626377105713e-02 -6.963282823562622070e-02 2.697016000747680664e-01 2.116396725177764893e-01 -5.226515233516693115e-02 7.521553337574005127e-02 -4.810887575149536133e-02 2.006500661373138428e-01 2.208342701196670532e-01 3.376291990280151367e-01 5.940241366624832153e-02 -8.901970088481903076e-02 2.819194793701171875e-01 2.168226987123489380e-01 3.421793878078460693e-02 -9.038209915161132812e-02 -2.155322767794132233e-02 3.212803900241851807e-01 1.572808176279067993e-01 -1.770955882966518402e-02 2.146705090999603271e-01 -9.985642880201339722e-02 6.602036207914352417e-02 1.585311889648437500e-01 -4.614009261131286621e-01 1.965760439634323120e-01
6.810719519853591919e-02 -7.251755148172378540e-02 -1.856863051652908325e-01 2.170202285051345825e-01 -1.031895950436592102e-01 3.233818113803863525e-01 -2.074363529682159424e-01 1.099897455424070358e-02 3.179715201258659363e-02 2.165879607200622559e-01 4.732738062739372253e-02 3.209095448255538940e-03 3.324701264500617981e-02 3.996525108814239502e-01 9.872913360595703125e-02 4.672155380249023438e-01 2.496255561709403992e-02 -4.084576666355133057e-02 2.245718538761138916e-01 -1.122035011649131775e-01 -2.319285571575164795e-01 -2.254612892866134644e-01 -9.044114500284194946e-02 -1.252932101488113403e-01 -4.035076126456260681e-02 1.939778774976730347e-01 -2.329126000404357910e-01 -2.578393369913101196e-02 -3.909171745181083679e-02 1.000566706061363220e-01 -1.037410795688629150e-01 2.877769991755485535e-02
-8.826870471239089966e-02 1.040816232562065125e-01 5.988034605979919434e-02 3.158506238833069801e-03 -8.775731176137924194e-02 1.265322118997573853e-01 1.313453614711761475e-01 -5.641335621476173401e-02 1.490628123283386230e-01 2.584429085254669189e-01 2.116851061582565308e-01 5.544089525938034058e-02 4.939636681228876114e-03 2.455560714006423950e-01 1.615443080663681030e-01 3.113786876201629639e-01 -1.297910660505294800e-01 -2.501343488693237305e-01 2.153830230236053467e-01 3.708542287349700928e-01 -1.009905785322189331e-01 -1.543422490358352661e-01 -1.272236555814743042e-01 5.264278501272201538e-02 2.264134734869003296e-01 3.610010445117950439e-02 -1.854091584682464600e-01 -8.389278315007686615e-03 6.775785237550735474e-02 -8.593562245368957520e-02 1.345853358507156372e-01 4.242007136344909668e-01
-1.367892473936080933e-01 1.262970417737960815e-01 -9.637506306171417236e-02 1.399164348840713501e-01 3.574246168136596680e-02 -1.175520718097686768e-01 -4.348837584257125854e-02 -2.397882938385009766e-01 1.103157699108123779e-01 1.793679296970367432e-01 -7.579422742128372192e-02 5.282833427190780640e-02 -1.094945743680000305e-01 2.626770436763763428e-01 6.412824243307113647e-02 3.644087016582489014e-01 6.992634385824203491e-02 -1.879968196153640747e-01 1.913673132658004761e-01 1.641975641250610352e-01 -1.534692756831645966e-02 -2.199119515717029572e-02 -1.863995045423507690e-01 2.942876517772674561e-01 8.274100720882415771e-02 3.727783635258674622e-02 2.452189773321151733e-01 1.199357211589813232e-02 2.414065152406692505e-01 7.555535435676574707e-02 -4.082385599613189697e-01 2.572439908981323242e-01
5.695888772606849670e-02 -1.376459957100450993e-03 3.225590661168098450e-02 5.731159821152687073e-02 -3.724374622106552124e-02 -1.545400451868772507e-02 -8.912194520235061646e-03 1.285186707973480225e-01 4.268687367439270020e-01 1.162523962557315826e-02 2.270466387271881104e-01 3.468571305274963379e-01 9.967193007469177246e-02 3.527819216251373291e-01 -9.934869408607482910e-02 2.214245200157165527e-01 9.767549484968185425e-02 -2.945815920829772949e-01 2.256073802709579468e-01 1.702008694410324097e-01 6.263305991888046265e-02 -1.702292710542678833e-01 -7.152591645717620850e-02 -1.450409889221191406e-01 2.726005017757415771e-01 -1.878416165709495544e-02 -1.423290967941284180e-01 -1.254038959741592407e-01 2.258070409297943115e-01 1.006801612675189972e-02 -4.465780779719352722e-02 1.665355563163757324e-01
-8.296345174312591553e-02 2.133506909012794495e-02 -1.892747543752193451e-02 -1.107746809720993042e-01 7.865078002214431763e-02 2.603216171264648438e-01 1.422092169523239136e-01 -2.700707614421844482e-01 8.152918517589569092e-02 9.520957618951797485e-02 1.929895728826522827e-01 1.444410085678100586e-01 -3.639382123947143555e-02 7.721204310655593872e-02 -4.614672437310218811e-02 5.015136003494262695e-01 1.082729399204254150e-01 -7.435625046491622925e-02 3.027254641056060791e-01 7.207063585519790649e-02 -2.585602402687072754e-01 -3.141389191150665283e-01 -6.663457024842500687e-03 -1.925547420978546143e-01 -7.990250736474990845e-02 9.619802236557006836e-02 -6.082923337817192078e-02 -2.130784094333648682e-01 5.405280366539955139e-02 4.877079278230667114e-02 -1.458809971809387207e-01 2.647572159767150879e-01
-4.465253651142120361e-02 3.323555886745452881e-01 -1.105766817927360535e-01 2.903241291642189026e-02 -5.477233603596687317e-02 8.863438665866851807e-02 -2.365203201770782471e-02 -1.428119242191314697e-01 8.825878798961639404e-02 3.840236365795135498e-01 4.498201608657836914e-02 -2.124821841716766357e-01 1.650502718985080719e-02 1.535110026597976685e-01 3.389489054679870605e-01 4.181262254714965820e-01 1.574800908565521240e-01 -1.778578199446201324e-02 6.125105172395706177e-02 1.471190750598907471e-01 1.900610178709030151e-01 -2.499409019947052002e-02 -1.063344068825244904e-02 1.539848446846008301e-01 -1.111687347292900085e-01 -5.471573770046234131e-02 3.509855270385742188e-02 4.712768830358982086e-03 2.505609989166259766e-01 -4.027649387717247009e-02 -3.647812008857727051e-01 3.894089534878730774e-02
-6.530725210905075073e-02 -1.589784771203994751e-01 8.336622267961502075e-02 -1.314540952444076538e-01 -1.359734982252120972e-01 4.712044820189476013e-02 -1.997990459203720093e-01 1.527191996574401855e-01 4.106311798095703125e-01 2.566692829132080078e-01 -1.267716754227876663e-02 1.313005387783050537e-01 -1.106479838490486145e-01 2.306173443794250488e-01 1.368935406208038330e-01 1.329035609960556030e-01 2.288261353969573975e-01 -4.158652573823928833e-02 3.521701097488403320e-01 1.232589930295944214e-01 -2.450777404010295868e-02 -1.511934250593185425e-01 5.293777212500572205e-02 -2.189101874828338623e-01 5.120441317558288574e-02 2.836652658879756927e-02 -2.516766786575317383e-01 -9.491822868585586548e-02 1.471297591924667358e-01 1.873911470174789429e-01 -1.651348769664764404e-01 2.850432693958282471e-01
-1.332527697086334229e-01 2.543318867683410645e-01 -3.899037837982177734e-02 7.098641991615295410e-02 -3.890935331583023071e-02 4.953342303633689880e-02 4.803918674588203430e-02 4.880161955952644348e-02 5.656433477997779846e-02 5.863031744956970215e-01 9.041209518909454346e-02 -1.686421781778335571e-01 7.869020104408264160e-02 2.305167764425277710e-01 -5.967156216502189636e-02 1.042556613683700562e-01 -1.725299507379531860e-01 -9.659504145383834839e-02 3.168537914752960205e-01 3.059460222721099854e-01 -1.459120362997055054e-01 -4.528036341071128845e-02 -1.833443939685821533e-01 5.281984433531761169e-02 1.099932938814163208e-01 2.578874826431274414e-01 4.652366414666175842e-02 -2.609657123684883118e-02 3.322952613234519958e-02 -1.464023888111114502e-01 4.150150716304779053e-02 2.155574560165405273e-01
2.122549414634704590e-01 3.915077075362205505e-02 8.316347002983093262e-02 -1.592221111059188843e-01 1.954203099012374878e-02 3.743623197078704834e-01 8.864385634660720825e-02 2.362250536680221558e-02 -4.207815229892730713e-02 4.572108387947082520e-01 -7.760546356439590454e-02 2.259167730808258057e-01 1.548531800508499146e-01 3.108754754066467285e-01 4.761488363146781921e-02 1.979825831949710846e-02 9.281874448060989380e-02 -3.197209537029266357e-01 2.651832699775695801e-01 1.465927809476852417e-01 -3.167428448796272278e-02 -1.667488515377044678e-01 6.126600783318281174e-03 2.091292291879653931e-01 4.116409271955490112e-02 2.681922726333141327e-02 2.123463749885559082e-01 1.280102133750915527e-01 1.587851718068122864e-02 1.028891801834106445e-01 -1.442561596632003784e-01 1.013793349266052246e-01
1.812190935015678406e-02 -2.768238186836242676e-01 1.152703687548637390e-01 5.785780027508735657e-03 1.143338680267333984e-01 -1.955622583627700806e-01 5.628329887986183167e-02 -7.626678794622421265e-02 1.832291781902313232e-01 3.613105714321136475e-01 -9.985127300024032593e-02 3.575879335403442383e-01 2.929916977882385254e-01 2.463275343179702759e-01 -3.128122538328170776e-02 8.136910200119018555e-02 2.761998176574707031e-01 -6.873191148042678833e-02 2.548327445983886719e-01 2.118917405605316162e-01 -3.074931204319000244e-01 5.249436479061841965e-03 -1.068362072110176086e-01 3.628395870327949524e-02 8.261300623416900635e-02 7.950951904058456421e-02 -3.474152088165283203e-02 -1.232132986187934875e-01 -1.625299639999866486e-02 -6.593747530132532120e-03 -2.002980411052703857e-01 1.588057428598403931e-01
6.516765803098678589e-02 1.481047570705413818e-01 -6.223676726222038269e-02 1.845173835754394531e-01 -2.808414213359355927e-02 2.773052453994750977e-01 -4.257198423147201538e-02 1.610605269670486450e-01 2.233056575059890747e-01 3.953075408935546875e-01 2.443111985921859741e-01 -6.831771880388259888e-02 1.224488317966461182e-01 2.811785042285919189e-01 3.483659774065017700e-02 4.508193954825401306e-02 1.127776317298412323e-02 -6.982418894767761230e-02 3.627891838550567627e-01 4.671122431755065918e-01 -2.542398124933242798e-02 -9.932324290275573730e-02 -7.710039615631103516e-02 1.285734772682189941e-01 1.174888610839843750e-01 1.827756315469741821e-02 -4.752465337514877319e-02 -1.211081892251968384e-01 3.942579403519630432e-02 -6.581296771764755249e-02 6.493809074163436890e-02 1.835833936929702759e-01
7.433298975229263306e-02 -6.068428978323936462e-02 3.089233860373497009e-02 1.099629849195480347e-01 -1.424182653427124023e-01 4.825831274501979351e-04 5.241273343563079834e-02 -8.439704030752182007e-02 2.135838419198989868e-01 2.964711785316467285e-01 -1.461183577775955200e-01 5.997628346085548401e-02 -8.713573962450027466e-02 2.306934744119644165e-01 2.003859132528305054e-01 2.991093397140502930e-01 -3.719604015350341797e-02 -1.459171175956726074e-01 1.406889408826828003e-01 3.726723492145538330e-01 -1.430358388461172581e-03 -1.878109127283096313e-01 -2.096004188060760498e-01 3.390743732452392578e-01 1.361356228590011597e-01 1.664641313254833221e-02 -1.906378567218780518e-02 1.438061147928237915e-01 7.327532768249511719e-02 -5.326578393578529358e-02 -4.024124741554260254e-01 1.147628650069236755e-01
-5.444082245230674744e-02 1.333164721727371216e-01 -1.264560502022504807e-03 1.247034221887588501e-01 2.636342681944370270e-02 -2.544057071208953857e-01 -8.823707699775695801e-02 -1.214297562837600708e-01 2.077405154705047607e-01 1.629074513912200928e-01 -5.515753105282783508e-02 1.772636920213699341e-01 -2.217371203005313873e-02 2.709313631057739258e-01 1.810997277498245239e-01 4.530552923679351807e-01 4.589408636093139648e-02 -1.326437294483184814e-01 2.815454900264739990e-01 1.689688712358474731e-01 1.403169613331556320e-02 5.839545279741287231e-02 -2.119017019867897034e-02 2.185621410608291626e-01 4.519961774349212646e-02 -2.320927381515502930e-02 3.129743337631225586e-01 1.170201599597930908e-01 2.300911247730255127e-01 9.336038678884506226e-02 -2.540547847747802734e-01 1.996904611587524414e-01
9.090697765350341797e-02 8.950098603963851929e-02 -1.526876389980316162e-01 -1.008628904819488525e-01 -1.370869129896163940e-01 1.713695526123046875e-01 2.811543457210063934e-02 1.722304150462150574e-02 2.703257501125335693e-01 4.123426675796508789e-01 4.182645305991172791e-02 -1.115857809782028198e-01 -5.724252387881278992e-02 3.408392667770385742e-01 -2.414723299443721771e-02 3.364868462085723877e-01 -2.368045300245285034e-01 -2.111642807722091675e-01 1.604681611061096191e-01 2.455271780490875244e-01 -6.278286874294281006e-02 -1.055518761277198792e-01 -2.964626066386699677e-02 2.477688193321228027e-01 2.387641221284866333e-01 3.166907280683517456e-02 -5.213847756385803223e-02 -9.015140682458877563e-02 1.223906725645065308e-01 8.475854992866516113e-02 3.704423084855079651e-02 2.323553562164306641e-01
-1.704991161823272705e-01 -2.158048599958419800e-01 -8.151787519454956055e-02 -7.655752822756767273e-03 3.937542438507080078e-03 -3.150802552700042725e-01 -2.088790293782949448e-03 -1.335671693086624146e-01 4.149003326892852783e-02 2.769016325473785400e-01 2.513386011123657227e-01 1.034562736749649048e-01 -1.057030931115150452e-01 5.947024002671241760e-02 -2.892623655498027802e-02 3.746650815010070801e-01 2.219638675451278687e-01 -4.913493618369102478e-02 3.233142197132110596e-01 8.475576341152191162e-02 -1.100225094705820084e-02 -2.035790979862213135e-01 -1.990159302949905396e-01 -5.361685156822204590e-02 8.369700610637664795e-02 2.328444719314575195e-01 -7.983978837728500366e-02 -8.474371582269668579e-02 4.552849382162094116e-02 -6.099390238523483276e-02 -1.635954827070236206e-01 3.708754777908325195e-01
-1.337205767631530762e-01 7.895289361476898193e-02 -6.557519733905792236e-02 6.668393313884735107e-02 9.617903083562850952e-02 -1.113921497017145157e-02 1.787749305367469788e-02 -3.520924597978591919e-02 4.961576778441667557e-03 4.829816818237304688e-01 -2.981978468596935272e-02 2.769527137279510498e-01 2.227984517812728882e-01 4.412546157836914062e-01 -2.612248063087463379e-02 -9.052029810845851898e-03 -5.406760051846504211e-02 -2.615627348423004150e-01 1.321644634008407593e-01 3.890998661518096924e-01 6.139658764004707336e-02 1.812157630920410156e-01 -6.268495321273803711e-02 1.572479121387004852e-02 1.976722292602062225e-02 7.925762236118316650e-02 1.729686395265161991e-03 9.249226748943328857e-02 -7.250651717185974121e-02 -5.682093277573585510e-02 2.610699040815234184e-03 3.090223073959350586e-01
-1.040757596492767334e-01 2.645999789237976074e-01 -1.905730366706848145e-01 1.650497689843177795e-02 9.255018830299377441e-02 -1.693529337644577026e-01 -6.101144105195999146e-02 -2.146316170692443848e-01 1.572027802467346191e-01 1.738746166229248047e-01 -1.215345785021781921e-01 1.360780447721481323e-01 1.453238818794488907e-02 1.253033876419067383e-01 2.528530955314636230e-01 3.027854263782501221e-01 9.175511077046394348e-03 -1.086993739008903503e-01 2.525520026683807373e-01 3.508308529853820801e-01 -1.256510317325592041e-01 -1.048161387443542480e-01 -1.720759719610214233e-01 2.792028486728668213e-01 5.607665330171585083e-02 7.055229693651199341e-02 1.957614719867706299e-01 -1.064948737621307373e-02 2.495669126510620117e-01 6.995091587305068970e-02 -2.737218141555786133e-01 1.183568760752677917e-01
-1.197343766689300537e-01 2.665474414825439453e-01 5.227161571383476257e-03 1.538697928190231323e-01 1.214271187782287598e-01 -1.349694877862930298e-01 -9.997427463531494141e-02 -1.446949541568756104e-01 1.831068843603134155e-01 1.619869917631149292e-01 -1.217342838644981384e-01 7.170382887125015259e-02 -6.536842137575149536e-02 1.918449550867080688e-01 9.607391804456710815e-02 3.255520462989807129e-01 -5.688547343015670776e-02 -1.496289223432540894e-01 3.175508677959442139e-01 1.665301918983459473e-01 1.055081468075513840e-02 2.145594544708728790e-02 -1.441435664892196655e-01 2.852528691291809082e-01 8.666285313665866852e-03 5.263266339898109436e-02 2.406919002532958984e-01 4.748308658599853516e-02 2.448554486036300659e-01 7.998983561992645264e-02 -3.560062646865844727e-01 2.792139947414398193e-01
-1.249807551503181458e-01 -1.301014870405197144e-01 -1.326172947883605957e-01 -9.147088974714279175e-02 3.931388258934020996e-02 1.069308221340179443e-01 1.286710947751998901e-01 2.573373168706893921e-02 2.958549261093139648e-01 2.917674481868743896e-01 8.567371219396591187e-02 7.269206643104553223e-02 1.892771422863006592e-01 4.340259134769439697e-01 -6.954972445964813232e-02 7.190216332674026489e-02 -2.116504497826099396e-02 -2.552968263626098633e-01 2.597298622131347656e-01 2.655839622020721436e-01 -2.042617648839950562e-01 3.875387832522392273e-02 -1.020412743091583252e-01 2.992735244333744049e-02 1.401247531175613403e-01 5.682395026087760925e-02 4.785721376538276672e-02 4.652434960007667542e-02 2.571555972099304199e-01 -1.830355077981948853e-01 -1.001137271523475647e-01 3.109382987022399902e-01
-9.732331149280071259e-03 -2.825574949383735657e-02 -1.785976439714431763e-01 -7.759018987417221069e-02 1.404678374528884888e-01 8.161991834640502930e-02 -3.852111473679542542e-02 3.527906909584999084e-02 2.722313702106475830e-01 3.920122683048248291e-01 1.285840421915054321e-01 2.641222067177295685e-02 1.801289767026901245e-01 3.104964792728424072e-01 -1.228120476007461548e-01 1.273330152034759521e-01 -8.088064193725585938e-02 -1.986133605241775513e-01 1.931015402078628540e-01 1.102626174688339233e-01 -2.551063299179077148e-01 9.800247102975845337e-02 -1.995988190174102783e-01 -6.325490772724151611e-02 1.442931126803159714e-02 1.787007153034210205e-01 6.223595887422561646e-02 1.782370358705520630e-02 2.989892661571502686e-01 -2.795174717903137207e-01 -1.451634466648101807e-01 2.966685891151428223e-01
-2.819553203880786896e-02 1.153000965714454651e-01 -2.530640363693237305e-01 -1.671249568462371826e-01 -2.877687476575374603e-02 2.268945872783660889e-01 1.728785037994384766e-01 -5.601879209280014038e-02 1.818390339612960815e-01 3.472482264041900635e-01 1.491875201463699341e-01 2.345073036849498749e-02 5.919389799237251282e-02 1.533614546060562134e-01 9.839151985943317413e-03 3.903019130229949951e-01 -5.585068464279174805e-02 -1.192731037735939026e-01 1.290417015552520752e-01 3.487271070480346680e-01 -6.451737880706787109e-02 -7.828739285469055176e-02 1.014395616948604584e-02 2.478651702404022217e-01 2.327485978603363037e-01 2.396865934133529663e-01 -3.693542629480361938e-02 -5.074379220604896545e-02 -9.725713171064853668e-03 -2.279423922300338745e-01 1.088722497224807739e-01 2.139845192432403564e-01
6.279705464839935303e-02 1.561045050621032715e-01 2.204015403985977173e-01 -2.205329686403274536e-01 -9.336411952972412109e-02 -1.109668985009193420e-01 -1.949285566806793213e-01 1.510155051946640015e-01 2.202835828065872192e-01 1.488512307405471802e-01 1.454060077667236328e-01 2.008268237113952637e-01 1.974789425730705261e-02 2.608165442943572998e-01 2.549457363784313202e-02 1.522319465875625610e-01 4.361147880554199219e-01 -9.085272252559661865e-02 2.437709420919418335e-01 2.424310296773910522e-01 -9.995131194591522217e-02 -9.915186464786529541e-02 4.488500952720642090e-02 1.944150924682617188e-01 -3.026141822338104248e-01 2.206506133079528809e-01 -1.276307404041290283e-01 -3.504234179854393005e-02 7.523382455110549927e-02 -1.309947222471237183e-01 -9.223557263612747192e-02 5.347772687673568726e-02
-2.239251136779785156e-02 1.130031198263168335e-01 5.902176257222890854e-03 1.476767361164093018e-01 -7.306835055351257324e-02 -4.347764700651168823e-02 -4.015366733074188232e-02 -1.162638440728187561e-01 1.650115847587585449e-01 7.006322592496871948e-02 -2.423918806016445160e-03 1.976160109043121338e-01 -6.343188136816024780e-02 1.958599537611007690e-01 2.478050440549850464e-01 4.939821660518646240e-01 1.367023736238479614e-01 -7.810752838850021362e-02 2.621714770793914795e-01 1.306002438068389893e-01 4.313204810023307800e-02 7.821899652481079102e-02 -1.898042112588882446e-01 3.406701385974884033e-01 8.343766629695892334e-02 3.194257989525794983e-02 2.806734442710876465e-01 1.153782829642295837e-01 2.225639671087265015e-01 6.279096752405166626e-02 -2.553704679012298584e-01 1.847115755081176758e-01
-9.753427654504776001e-02 1.607052683830261230e-01 3.306933343410491943e-01 -2.120656818151473999e-01 -1.339183151721954346e-01 -1.388061046600341797e-02 7.669307291507720947e-02 -3.433142304420471191e-01 8.457606285810470581e-02 3.029794991016387939e-01 1.419466286897659302e-01 1.965711861848831177e-01 2.091713100671768188e-01 2.767433226108551025e-01 -1.754659563302993774e-01 6.470523774623870850e-02 1.532099395990371704e-01 -1.087009087204933167e-01 2.128925174474716187e-01 3.918936476111412048e-02 3.266816586256027222e-02 5.720993876457214355e-02 1.115130484104156494e-01 -4.124846309423446655e-02 2.724077403545379639e-01 7.773086428642272949e-02 -2.640026248991489410e-02 -2.340326160192489624e-01 4.450584948062896729e-02 -1.127330735325813293e-01 1.020461991429328918e-01 3.065287768840789795e-01
1.814160943031311035e-01 -1.053717732429504395e-01 4.512207210063934326e-02 1.441140472888946533e-02 1.733950376510620117e-01 1.487731039524078369e-01 -1.148494612425565720e-02 1.567381024360656738e-01 1.272531896829605103e-01 1.518901586532592773e-01 1.627859175205230713e-01 4.548579752445220947e-01 1.472316980361938477e-01 2.310995906591415405e-01 -1.532587110996246338e-01 2.556154429912567139e-01 6.636298447847366333e-02 -2.556144297122955322e-01 2.045263648033142090e-01 2.473320811986923218e-01 -3.875973820686340332e-02 7.500557601451873779e-02 9.296994656324386597e-03 -7.626888900995254517e-02 1.552318334579467773e-01 2.159792482852935791e-01 -1.083074286580085754e-01 -5.035661906003952026e-02 1.691828966140747070e-01 -1.713131964206695557e-01 6.748178601264953613e-02 3.270455300807952881e-01
-4.480049386620521545e-02 2.940034493803977966e-02 8.868169039487838745e-02 -1.084371120668947697e-03 -1.269700676202774048e-01 9.419464319944381714e-02 1.253963857889175415e-01 -6.785857677459716797e-02 2.361717820167541504e-01 3.766921460628509521e-01 9.475044161081314087e-02 6.455763429403305054e-02 -1.447557006031274796e-03 2.162627428770065308e-01 -2.802374213933944702e-02 2.683331370353698730e-01 -5.682171322405338287e-03 -4.906641542911529541e-01 1.279555112123489380e-01 1.947872638702392578e-01 3.094873856753110886e-03 2.736180834472179413e-02 1.522405296564102173e-01 7.487715780735015869e-02 2.920017242431640625e-01 1.447745114564895630e-01 -1.639017313718795776e-01 -1.619161367416381836e-01 -8.665700256824493408e-02 -2.523036897182464600e-01 -6.797173619270324707e-02 2.320094704627990723e-01
-7.627925276756286621e-02 1.421676874160766602e-01 -1.629922240972518921e-01 6.552057713270187378e-02 -1.094660386443138123e-01 -4.715204611420631409e-02 -8.854172378778457642e-02 -8.629365265369415283e-02 7.656110823154449463e-02 2.871496677398681641e-01 -5.763037875294685364e-02 1.580054610967636108e-01 7.795599848031997681e-02 2.318874597549438477e-01 1.642135381698608398e-01 3.346429169178009033e-01 2.005555182695388794e-01 -2.427487671375274658e-01 2.106818109750747681e-01 2.199164628982543945e-01 9.510339796543121338e-02 -7.130281627178192139e-02 2.501255832612514496e-02 2.635253071784973145e-01 -3.078013425692915916e-03 2.827634513378143311e-01 2.872090935707092285e-01 1.260145753622055054e-01 5.946657806634902954e-02 1.006633266806602478e-01 -3.581085801124572754e-01 -4.323784634470939636e-02
-3.739975625649094582e-03 6.595005095005035400e-02 -8.530278503894805908e-02 -1.578305512666702271e-01 -3.858631551265716553e-01 3.193034529685974121e-01 5.104904249310493469e-02 -2.196114212274551392e-01 6.758051365613937378e-02 1.902237683534622192e-01 1.178978383541107178e-01 2.251983433961868286e-01 -5.231795087456703186e-02 2.356703579425811768e-01 6.625287979841232300e-02 2.406483888626098633e-01 2.838761210441589355e-01 5.381900072097778320e-02 1.593996137380599976e-01 2.772829830646514893e-01 7.338357716798782349e-02 -1.709263622760772705e-01 -1.570567786693572998e-01 -1.953688263893127441e-01 -8.364831656217575073e-02 4.871791228652000427e-02 -1.016630753874778748e-01 7.256173528730869293e-03 1.019668877124786377e-01 -3.493066728115081787e-01 2.098281495273113251e-02 4.518177593126893044e-04
2.487517707049846649e-02 -4.830827564001083374e-02 5.244002491235733032e-02 7.785790413618087769e-02 -4.236012231558561325e-03 3.889368176460266113e-01 -1.376145631074905396e-01 3.012111037969589233e-02 3.544747829437255859e-02 3.286372721195220947e-01 5.351793393492698669e-02 1.054368242621421814e-01 7.531438767910003662e-02 2.488596737384796143e-01 -6.926434487104415894e-02 4.183875620365142822e-01 -4.956002160906791687e-02 -1.406477391719818115e-01 1.032914072275161743e-01 2.694236636161804199e-01 -2.403155863285064697e-01 -1.841808706521987915e-01 -1.571238338947296143e-01 -1.877165138721466064e-01 -9.422456473112106323e-02 6.608182936906814575e-02 -1.735191643238067627e-01 -1.642550826072692871e-01 2.825518548488616943e-01 -1.131635010242462158e-01 1.294901669025421143e-01 9.784116595983505249e-02
1.003466323018074036e-01 9.371189773082733154e-02 2.968607842922210693e-01 6.805124878883361816e-02 -3.632883429527282715e-01 -9.434242546558380127e-02 -1.509490013122558594e-01 -9.263437986373901367e-02 -1.393488422036170959e-02 2.254501730203628540e-01 1.235102862119674683e-01 1.610022783279418945e-01 2.160576134920120239e-01 -5.077662691473960876e-02 2.018165141344070435e-01 1.877627074718475342e-01 1.813285946846008301e-01 5.699167773127555847e-02 1.625204645097255707e-02 1.463568210601806641e-01 -2.639333903789520264e-01 -1.463467925786972046e-01 8.422508090734481812e-02 2.513602972030639648e-01 2.849341630935668945e-01 -3.323126211762428284e-02 -2.040125615894794464e-02 -1.229560300707817078e-01 3.243025839328765869e-01 -9.926031529903411865e-02 -2.581641376018524170e-01 6.083841435611248016e-03
8.813377469778060913e-02 2.507726848125457764e-01 8.349299430847167969e-02 -1.611903905868530273e-01 -8.433794602751731873e-03 2.354477532207965851e-02 -3.125092014670372009e-02 7.964304089546203613e-02 1.211024671792984009e-01 6.965760141611099243e-02 6.819020956754684448e-02 4.274865984916687012e-02 4.407937452197074890e-02 4.848603606224060059e-01 -2.772593200206756592e-01 2.969981133937835693e-01 2.690473198890686035e-01 2.125228196382522583e-02 3.412718325853347778e-02 -5.285609513521194458e-03 1.647405326366424561e-01 -6.229565292596817017e-02 -2.655378580093383789e-01 1.308306604623794556e-01 2.100034803152084351e-01 -2.812842372804880142e-03 -1.718531548976898193e-02 4.928025603294372559e-02 -7.558920234441757202e-02 -3.052803277969360352e-01 1.384295523166656494e-01 3.205536305904388428e-01
-8.544474095106124878e-02 1.615886539220809937e-01 1.649495773017406464e-02 1.738846898078918457e-01 2.144510298967361450e-02 -4.231327027082443237e-02 -1.124127656221389771e-01 -1.664143949747085571e-01 1.659242212772369385e-01 1.645940244197845459e-01 -7.110819965600967407e-02 2.490414679050445557e-02 -7.275424897670745850e-02 2.009272426366806030e-01 1.386964321136474609e-01 3.981346487998962402e-01 -6.830387562513351440e-02 -1.603307127952575684e-01 2.378617674112319946e-01 2.135185450315475464e-01 3.462995216250419617e-02 7.924116402864456177e-02 -1.191530972719192505e-01 3.670098185539245605e-01 5.070779100060462952e-02 1.720540225505828857e-01 2.410209476947784424e-01 1.020728703588247299e-02 1.797901540994644165e-01 1.360723376274108887e-01 -3.348378837108612061e-01 2.599056065082550049e-01
2.244105637073516846e-01 9.136988967657089233e-02 -3.667632490396499634e-02 1.166927814483642578e-01 1.361923199146986008e-02 2.231303043663501740e-02 1.285506412386894226e-02 1.053765881806612015e-02 4.822397977113723755e-02 3.038776218891143799e-01 -1.552221328020095825e-01 2.758698165416717529e-01 -1.617276221513748169e-01 3.857898116111755371e-01 1.449731290340423584e-01 2.493539154529571533e-01 3.596506640315055847e-02 1.252042055130004883e-01 6.762174516916275024e-02 4.093910455703735352e-01 -1.622765511274337769e-01 -1.625300645828247070e-01 -3.528945520520210266e-02 2.304284721612930298e-01 5.892806127667427063e-02 4.981863778084516525e-03 1.033334732055664062e-01 1.377802342176437378e-01 7.644706871360540390e-03 6.361496448516845703e-02 -3.530125617980957031e-01 1.191752552986145020e-01
3.481088951230049133e-02 -7.463999092578887939e-03 3.418769687414169312e-02 -7.680754363536834717e-02 -1.265385895967483521e-01 1.209686025977134705e-01 6.866624206304550171e-02 -9.761852025985717773e-02 1.932873427867889404e-01 3.040295839309692383e-01 1.567706763744354248e-01 2.596431784331798553e-02 2.500063180923461914e-01 3.530668914318084717e-01 7.961100339889526367e-02 1.719677299261093140e-01 -2.643087804317474365e-01 -2.685398161411285400e-01 3.237271606922149658e-01 3.062490820884704590e-01 -5.502605345100164413e-03 1.479252725839614868e-01 2.011195570230484009e-01 1.248145196586847305e-02 1.180583313107490540e-01 1.469563841819763184e-01 -1.133726611733436584e-01 8.909709006547927856e-02 -3.060477785766124725e-02 -1.577120423316955566e-01 -2.511442638933658600e-02 2.877765595912933350e-01
9.056585282087326050e-02 7.610242068767547607e-02 6.783837825059890747e-02 2.198209464550018311e-01 -1.433924306184053421e-02 -2.012851834297180176e-01 -1.323827356100082397e-01 -7.249255478382110596e-02 2.409922778606414795e-01 2.791231274604797363e-01 1.547861844301223755e-01 2.014486342668533325e-01 -1.781652867794036865e-01 2.726791501045227051e-01 -1.181180030107498169e-01 1.873226612806320190e-01 1.495785266160964966e-01 6.413692981004714966e-02 9.239817410707473755e-02 1.184644848108291626e-01 1.715763658285140991e-01 -3.426841199398040771e-01 1.589082926511764526e-02 -2.095588743686676025e-01 1.330454796552658081e-01 2.966954708099365234e-01 1.301271617412567139e-01 -1.460680812597274780e-01 1.113355904817581177e-01 2.082127705216407776e-02 -1.832184046506881714e-01 2.888292670249938965e-01
-1.692561432719230652e-02 3.780589997768402100e-02 -2.269664406776428223e-01 1.160644814372062683e-01 -1.316237449645996094e-01 2.976994514465332031e-01 -3.675335610751062632e-04 -8.362992107868194580e-02 8.566595613956451416e-02 1.647057831287384033e-01 1.011192053556442261e-02 -6.770662218332290649e-02 1.980749219655990601e-01 1.701855212450027466e-01 -1.299813687801361084e-01 4.921880960464477539e-01 8.686498552560806274e-02 -3.215152323246002197e-01 1.315263360738754272e-01 -1.011181995272636414e-02 -2.669743299484252930e-01 -2.618995308876037598e-01 -1.609464287757873535e-01 -8.898639678955078125e-02 1.239832956343889236e-02 1.500860899686813354e-01 -1.430201679468154907e-01 1.266907304525375366e-01 2.107015997171401978e-01 -1.837704628705978394e-01 -9.144547581672668457e-02 7.835483551025390625e-02
1.046522930264472961e-01 6.588291376829147339e-02 -2.210402488708496094e-02 -2.029087543487548828e-01 -1.194326952099800110e-01 -3.283429890871047974e-03 -1.330185830593109131e-01 1.210844144225120544e-01 3.072988390922546387e-01 3.416847437620162964e-02 2.533509433269500732e-01 3.165026307106018066e-01 1.806616485118865967e-01 2.863278090953826904e-01 -3.216924965381622314e-01 2.159228324890136719e-01 1.769414097070693970e-01 1.056711450219154358e-01 2.136304676532745361e-01 1.737462729215621948e-01 5.781504884362220764e-02 -5.335719138383865356e-02 2.148294448852539062e-01 -1.235743016004562378e-01 1.629976928234100342e-01 1.920838356018066406e-01 -6.852652877569198608e-02 -1.182013899087905884e-01 6.947562098503112793e-02 -1.495737135410308838e-01 2.999661304056644440e-02 2.749216556549072266e-01
1.384619772434234619e-01 6.483803037554025650e-03 2.594333328306674957e-02 5.231494456529617310e-02 1.952813416719436646e-01 8.722871541976928711e-02 2.009043097496032715e-01 2.540990114212036133e-01 7.844658568501472473e-03 3.356933593750000000e-01 -7.636159658432006836e-02 2.316327532753348351e-03 -1.106140539050102234e-01 3.194336295127868652e-01 4.316577315330505371e-02 3.412511944770812988e-02 -2.031398862600326538e-01 -5.846710503101348877e-02 4.071893692016601562e-01 2.937051057815551758e-01 -5.767926108092069626e-03 -1.296071708202362061e-01 1.030258834362030029e-01 -7.020425796508789062e-02 1.008365899324417114e-01 2.372195869684219360e-01 -2.194170802831649780e-01 6.293561309576034546e-02 2.986475229263305664e-01 -1.288743466138839722e-01 -5.450760363601148129e-04 1.932492554187774658e-01
8.935353904962539673e-02 2.763919830322265625e-01 -1.465798914432525635e-01 -3.229818865656852722e-02 -3.583758696913719177e-02 -1.016228646039962769e-01 -2.894012257456779480e-02 -8.256208151578903198e-02 2.099282741546630859e-01 5.247989296913146973e-02 -1.543870568275451660e-01 4.158270731568336487e-02 6.699872761964797974e-02 1.286795288324356079e-01 3.060710430145263672e-01 4.333472251892089844e-01 8.462852239608764648e-02 -2.347624152898788452e-01 1.835633218288421631e-01 1.128072291612625122e-01 1.076526269316673279e-01 -5.158831924200057983e-02 -5.435068905353546143e-02 3.818581104278564453e-01 1.137469336390495300e-01 8.975698798894882202e-02 1.232096478343009949e-01 8.642330020666122437e-02 1.712844818830490112e-01 1.013062670826911926e-01 -3.321291804313659668e-01 1.834456622600555420e-01
1.886835396289825439e-01 1.302324831485748291e-01 -6.761262193322181702e-03 -1.293607205152511597e-01 -1.826439052820205688e-01 -1.332276463508605957e-01 -1.075921878218650818e-01 -6.829915195703506470e-02 1.777888536453247070e-01 1.108605638146400452e-01 -4.515098780393600464e-02 1.199330389499664307e-01 1.127118021249771118e-01 3.305846452713012695e-01 -2.547301352024078369e-01 -3.975519537925720215e-02 3.316345810890197754e-01 2.216294780373573303e-02 6.988333538174629211e-03 3.490265607833862305e-01 3.062468953430652618e-02 -3.119877278804779053e-01 1.275551319122314453e-01 -1.307198703289031982e-01 2.961765527725219727e-01 -4.184618964791297913e-02 1.027606353163719177e-01 -9.644775837659835815e-02 1.147756054997444153e-01 -5.827986821532249451e-02 -1.801820546388626099e-01 3.036231696605682373e-01
2.747082524001598358e-02 1.182281672954559326e-01 6.638985872268676758e-02 -1.016466692090034485e-01 -2.045212835073471069e-01 -1.847957521677017212e-01 1.274851411581039429e-01 -1.262165307998657227e-01 1.394468694925308228e-01 3.239888250827789307e-01 -2.225686907768249512e-01 4.940472915768623352e-02 1.132854167371988297e-02 1.182349845767021179e-01 1.772077381610870361e-01 3.554429113864898682e-01 1.351398080587387085e-01 -1.255984753370285034e-01 2.512894868850708008e-01 2.592114508152008057e-01 -1.391618996858596802e-01 4.766913503408432007e-02 -4.292807355523109436e-02 4.000807702541351318e-01 2.721273154020309448e-02 1.023532152175903320e-01 2.994365394115447998e-01 4.881976172327995300e-02 8.449042588472366333e-02 -3.482609242200851440e-02 -2.304349541664123535e-01 -3.859975561499595642e-02
6.279741972684860229e-02 6.562711298465728760e-02 3.156900778412818909e-02 -1.724408119916915894e-01 4.563746601343154907e-02 -1.931143403053283691e-01 -2.703660726547241211e-01 -1.917666047811508179e-01 1.879424005746841431e-01 2.469745427370071411e-01 -2.884927578270435333e-02 -1.806924939155578613e-01 -2.081035263836383820e-02 3.069102466106414795e-01 -1.047233939170837402e-01 3.507257103919982910e-01 3.937053084373474121e-01 7.407587021589279175e-02 1.914333552122116089e-01 1.917425692081451416e-01 -6.829674541950225830e-02 -4.821140319108963013e-02 1.797368675470352173e-01 5.381617322564125061e-02 -2.986934781074523926e-02 2.013206332921981812e-01 -2.102968543767929077e-01 1.883781701326370239e-01 1.064786314964294434e-01 -7.065175473690032959e-02 -1.980504989624023438e-01 2.419994026422500610e-02
1.750119030475616455e-01 -3.550136461853981018e-02 1.448695212602615356e-01 -1.569616198539733887e-01 -1.744291037321090698e-01 -9.464346617460250854e-02 -9.972570091485977173e-02 -1.423396468162536621e-01 1.802843958139419556e-01 6.509428471326828003e-02 -1.197470277547836304e-01 -6.843536347150802612e-02 -4.722147807478904724e-02 2.323269397020339966e-01 -1.150549501180648804e-01 4.559719860553741455e-01 2.741766870021820068e-01 -6.856631487607955933e-02 1.891008615493774414e-01 1.221529468894004822e-01 -1.199010177515447140e-03 -1.435834616422653198e-01 8.206139504909515381e-02 5.358091741800308228e-02 -9.258528053760528564e-02 2.665039598941802979e-01 -3.286401629447937012e-01 1.920261383056640625e-01 8.138448745012283325e-02 -2.473774552345275879e-01 -2.580642998218536377e-01 1.062745787203311920e-02
2.304102629423141479e-01 2.762107253074645996e-01 -5.027688294649124146e-02 8.848380297422409058e-02 8.759634941816329956e-02 5.458104610443115234e-02 -1.300346106290817261e-01 1.104275975376367569e-02 1.675345748662948608e-01 2.862794995307922363e-01 2.708339691162109375e-02 -2.094246149063110352e-01 -2.104473486542701721e-02 3.920348584651947021e-01 -2.414441294968128204e-02 3.017361164093017578e-01 9.641347080469131470e-02 -6.946437805891036987e-02 2.837972939014434814e-01 1.897286474704742432e-01 -1.367317736148834229e-01 5.929679423570632935e-02 5.921171978116035461e-02 1.797919720411300659e-01 3.391683697700500488e-01 2.209629267454147339e-01 9.267339855432510376e-02 -1.139501035213470459e-01 -3.920619934797286987e-02 -6.394281983375549316e-02 2.047459632158279419e-01 1.025656312704086304e-01
-8.620566129684448242e-02 2.312973439693450928e-01 8.705002255737781525e-03 1.248994693160057068e-01 -1.118883304297924042e-02 -1.986308693885803223e-01 -1.078698132187128067e-02 -2.015578746795654297e-01 9.553582221269607544e-02 1.812601536512374878e-01 5.002154782414436340e-02 1.864088773727416992e-01 -1.120088100433349609e-01 1.874600946903228760e-01 3.039526045322418213e-01 3.276043832302093506e-01 3.681003302335739136e-02 -8.488361537456512451e-02 2.679236829280853271e-01 1.551684290170669556e-01 4.054434224963188171e-02 2.154821343719959259e-02 1.605150848627090454e-02 3.243525326251983643e-01 8.458463102579116821e-02 9.648414701223373413e-02 2.726035118103027344e-01 1.967146433889865875e-02 2.097544223070144653e-01 4.236868023872375488e-02 -2.713002860546112061e-01 3.064165413379669189e-01
1.295704245567321777e-01 3.656198382377624512e-01 3.064993023872375488e-01 7.838004827499389648e-02 -1.631241887807846069e-01 2.435450255870819092e-01 -1.511507332324981689e-01 -1.748562157154083252e-01 1.485445946455001831e-01 1.898474618792533875e-02 -1.239637508988380432e-01 1.884563416242599487e-01 3.278258815407752991e-02 3.460141420364379883e-01 -5.648267269134521484e-02 -5.082553252577781677e-03 1.416275650262832642e-01 -2.791498899459838867e-01 9.547737985849380493e-02 6.894454360008239746e-02 6.549247354269027710e-02 -1.931797415018081665e-01 3.568518459796905518e-01 9.564701467752456665e-02 1.147843990474939346e-02 1.005377396941184998e-01 -5.428397282958030701e-02 1.709223538637161255e-01 1.915004998445510864e-01 -1.737789064645767212e-01 2.548215677961707115e-03 1.163939982652664185e-01
2.685118280351161957e-02 3.783026337623596191e-02 3.217722475528717041e-01 -8.236052095890045166e-02 -9.509988129138946533e-02 3.491509705781936646e-02 -2.606477737426757812e-01 6.351836025714874268e-02 -2.016885876655578613e-01 1.951228082180023193e-01 -1.591086834669113159e-01 3.012714385986328125e-01 2.320669144392013550e-01 1.522440463304519653e-01 1.070873215794563293e-01 2.781603634357452393e-01 -4.393688589334487915e-02 1.550012826919555664e-01 1.139052361249923706e-01 8.021781593561172485e-02 1.563842296600341797e-01 6.514196097850799561e-02 -1.669061183929443359e-01 -7.161156088113784790e-02 1.953854709863662720e-01 8.816175907850265503e-02 -1.768865585327148438e-01 -2.113888412714004517e-01 2.280084043741226196e-01 9.960602968931198120e-02 -3.883407711982727051e-01 -5.381870269775390625e-02
4.742212966084480286e-02 2.796676456928253174e-01 -1.925293542444705963e-02 4.588484391570091248e-02 2.008736506104469299e-02 1.034570485353469849e-02 5.435007624328136444e-04 1.043146476149559021e-01 2.062015533447265625e-01 2.832148373126983643e-01 4.616632312536239624e-02 6.527066975831985474e-02 -4.880619794130325317e-02 2.708197832107543945e-01 -8.488657325506210327e-02 1.532130688428878784e-01 -2.178846113383769989e-02 -2.136905938386917114e-01 3.955890536308288574e-01 3.474192917346954346e-01 -1.130672022700309753e-01 -2.558291703462600708e-02 2.642881870269775391e-01 6.440529972314834595e-02 2.277010232210159302e-01 2.805307507514953613e-01 -1.996121741831302643e-02 -1.433569192886352539e-01 2.487744092941284180e-01 9.237488359212875366e-02 1.804342120885848999e-01 7.003241777420043945e-02
8.914279192686080933e-02 2.254907637834548950e-01 4.378252103924751282e-02 -1.117941364645957947e-01 -8.732555061578750610e-02 1.596640497446060181e-01 -2.038761042058467865e-02 8.380620926618576050e-02 1.747729182243347168e-01 3.419693410396575928e-01 3.674417501315474510e-03 1.024854853749275208e-01 -1.835873350501060486e-02 4.175795316696166992e-01 -3.114674612879753113e-02 1.840854138135910034e-01 1.366497017443180084e-02 -2.312270402908325195e-01 2.447443008422851562e-01 2.690379917621612549e-01 -1.445771753787994385e-01 1.829701364040374756e-01 5.738041922450065613e-02 7.038754224777221680e-02 2.646904587745666504e-01 2.780855000019073486e-01 8.931882679462432861e-02 -1.588393300771713257e-01 1.852354258298873901e-01 -3.802027553319931030e-02 2.176069468259811401e-01 7.993798702955245972e-02
2.175653353333473206e-02 1.318540126085281372e-01 5.512253195047378540e-02 -2.766969799995422363e-01 -1.196742504835128784e-01 2.548984587192535400e-01 2.083166241645812988e-01 -5.993017926812171936e-02 -2.942931279540061951e-02 1.408070772886276245e-01 -2.725710161030292511e-02 1.998707801103591919e-01 -7.705293595790863037e-02 4.366423785686492920e-01 -1.213280335068702698e-01 4.235146343708038330e-01 9.366691857576370239e-02 -1.972229406237602234e-02 2.200071960687637329e-01 -3.110837377607822418e-02 2.085486799478530884e-01 -4.610702767968177795e-02 1.362359076738357544e-01 -2.512792311608791351e-02 6.488823145627975464e-02 2.334005944430828094e-02 7.275019586086273193e-02 -3.553425073623657227e-01 3.044273704290390015e-02 -8.944285660982131958e-02 1.348147541284561157e-01 1.934803277254104614e-01
1.259604841470718384e-01 3.680247068405151367e-02 1.455521583557128906e-02 -2.495706379413604736e-01 -1.650384813547134399e-01 1.199262887239456177e-01 -1.709610223770141602e-01 1.064338013529777527e-01 9.941805154085159302e-03 9.201136976480484009e-02 5.815122276544570923e-02 -2.494152076542377472e-02 1.160896196961402893e-01 1.354402154684066772e-01 2.035011649131774902e-01 5.980151146650314331e-02 -5.854705348610877991e-02 -3.440037369728088379e-01 2.478190697729587555e-02 2.542113065719604492e-01 -2.348051071166992188e-01 4.512135684490203857e-02 -1.774880588054656982e-01 1.100284084677696228e-01 2.389653325080871582e-01 1.997123062610626221e-01 -1.893435865640640259e-01 -2.196354791522026062e-02 2.585426568984985352e-01 -2.347586303949356079e-01 -7.527931034564971924e-02 4.472143948078155518e-01
1.968198716640472412e-01 -1.027997955679893494e-01 3.650037944316864014e-02 -3.124846220016479492e-01 -1.724844574928283691e-01 1.106608286499977112e-01 1.481706835329532623e-02 -1.030416265130043030e-01 3.465781211853027344e-01 2.788726091384887695e-01 -1.355881094932556152e-01 -1.160654239356517792e-02 -4.394194483757019043e-02 1.714340294711291790e-03 2.747338451445102692e-02 1.703829318284988403e-01 4.265728592872619629e-01 -6.174504011869430542e-02 3.511795699596405029e-01 -1.187472790479660034e-02 -1.338882744312286377e-01 -2.054201811552047729e-01 3.069487027823925018e-02 -5.119137465953826904e-02 2.236851751804351807e-01 -2.241940610110759735e-02 -7.760130614042282104e-02 -1.793949753046035767e-01 1.951884031295776367e-01 -1.444534510374069214e-01 -1.344688534736633301e-01 1.097115054726600647e-01
1.536908149719238281e-01 8.906543254852294922e-02 8.225903660058975220e-02 2.033502608537673950e-02 -3.210238367319107056e-02 3.554482012987136841e-02 1.310571134090423584e-01 6.579433567821979523e-03 3.052201867103576660e-01 1.688588857650756836e-01 5.053639411926269531e-02 4.476923048496246338e-01 1.223015412688255310e-01 1.454932987689971924e-01 1.011488866060972214e-02 1.679246276617050171e-01 1.684447079896926880e-01 -7.776667177677154541e-02 1.756757497787475586e-01 2.719135284423828125e-01 2.474068105220794678e-01 -2.824067175388336182e-01 9.469816833734512329e-02 -2.522172033786773682e-01 2.091679722070693970e-02 3.159115612506866455e-01 1.084223985671997070e-01 -1.544635593891143799e-01 1.323408186435699463e-01 1.135342419147491455e-01 -1.470267474651336670e-01 1.096944436430931091e-01
-8.626920729875564575e-02 2.076932936906814575e-01 -4.780125617980957031e-02 1.305790543556213379e-01 6.698177009820938110e-02 1.650744676589965820e-01 7.780848443508148193e-02 2.471740245819091797e-01 2.144880294799804688e-01 1.983547955751419067e-01 -1.321564614772796631e-01 2.850225567817687988e-02 -3.778505139052867889e-03 3.875959515571594238e-01 2.577627450227737427e-02 1.489205956459045410e-01 3.237425908446311951e-02 -3.460409939289093018e-01 2.844258844852447510e-01 2.326551824808120728e-01 -1.900540441274642944e-01 -2.175277099013328552e-02 6.283756811171770096e-03 4.152789711952209473e-02 3.187537491321563721e-01 2.053500860929489136e-01 2.188580483198165894e-02 -2.736709415912628174e-01 3.888317570090293884e-02 -8.408322930335998535e-02 6.812610477209091187e-02 1.671490222215652466e-01
1.666053235530853271e-01 2.717815525829792023e-02 4.274674504995346069e-02 1.016050204634666443e-01 4.648139327764511108e-02 -6.998540461063385010e-02 9.567950665950775146e-02 -1.264749020338058472e-01 -5.516147986054420471e-02 1.360270678997039795e-01 -9.976618736982345581e-02 1.946120262145996094e-01 1.735570095479488373e-02 2.765543758869171143e-01 2.056746035814285278e-01 3.795740008354187012e-01 2.542747743427753448e-02 -2.246814519166946411e-01 1.488050520420074463e-01 3.358598351478576660e-01 -1.904565654695034027e-02 -2.630959451198577881e-02 -1.970310956239700317e-01 2.941997349262237549e-01 1.789090186357498169e-01 7.537480443716049194e-02 1.000676006078720093e-01 7.707521319389343262e-02 9.695675969123840332e-02 -1.109575778245925903e-01 -4.414708018302917480e-01 1.088747307658195496e-01
-7.117200642824172974e-02 7.326555252075195312e-02 8.846940845251083374e-02 9.698428213596343994e-02 -1.838999092578887939e-01 -3.208602080121636391e-03 -9.728714078664779663e-02 -6.363690644502639771e-02 1.239151209592819214e-01 2.656527459621429443e-01 -2.247098535299301147e-01 9.522917866706848145e-02 -8.098366856575012207e-02 1.988894045352935791e-01 5.764882639050483704e-02 3.618881404399871826e-01 6.537912040948867798e-02 6.094864010810852051e-02 -1.125285774469375610e-01 3.874659836292266846e-01 -1.536374688148498535e-01 2.419333904981613159e-02 -2.656823024153709412e-02 3.461124300956726074e-01 1.969398260116577148e-01 -2.563929930329322815e-02 1.180213466286659241e-01 -1.488622426986694336e-01 5.483319237828254700e-02 -1.309669464826583862e-01 -4.287217855453491211e-01 -6.430022418498992920e-02
9.230810403823852539e-02 3.424147665500640869e-01 4.089982509613037109e-01 3.643932193517684937e-02 -1.764482706785202026e-01 1.015088111162185669e-01 -1.437667161226272583e-01 -1.015220209956169128e-01 -1.691294312477111816e-01 1.492024958133697510e-01 6.141893565654754639e-02 3.781393766403198242e-01 -8.905797265470027924e-03 1.798328906297683716e-01 3.822104632854461670e-02 1.207874342799186707e-01 5.043064057826995850e-02 -1.795540452003479004e-01 1.713068485260009766e-01 3.434096649289131165e-02 2.356406897306442261e-01 -1.670514792203903198e-01 3.093439638614654541e-01 1.596626266837120056e-02 -2.734960243105888367e-02 4.785757139325141907e-02 -2.093216031789779663e-01 6.218727305531501770e-02 3.214215487241744995e-02 -2.002629339694976807e-01 -1.388555318117141724e-01 1.768700927495956421e-01
-5.918834730982780457e-02 1.083967387676239014e-01 -9.299495257437229156e-03 5.153243988752365112e-02 3.214085102081298828e-02 -7.254267483949661255e-02 7.777781784534454346e-02 -1.437363624572753906e-01 2.532711625099182129e-01 2.288329899311065674e-01 -1.232786998152732849e-01 1.000556424260139465e-01 -4.861861839890480042e-02 2.618513405323028564e-01 2.189352661371231079e-01 2.921476662158966064e-01 1.055367887020111084e-01 -2.104997783899307251e-01 2.293766140937805176e-01 3.326239883899688721e-01 -3.233916312456130981e-02 3.085121698677539825e-02 -7.756546884775161743e-02 3.063786625862121582e-01 4.036672413349151611e-02 3.568478301167488098e-02 1.045407205820083618e-01 2.313674390316009521e-01 2.756527066230773926e-01 7.529094815254211426e-02 -3.465184867382049561e-01 1.157335937023162842e-01
2.141463458538055420e-01 2.824620008468627930e-01 -2.515627145767211914e-01 -2.031234800815582275e-01 -2.517503686249256134e-02 -1.893015112727880478e-03 1.644414663314819336e-01 -4.604884237051010132e-02 -6.334850937128067017e-02 2.146067172288894653e-01 -1.831851154565811157e-01 2.356474101543426514e-02 3.942612186074256897e-02 3.384200930595397949e-01 3.533137217164039612e-02 -3.215805161744356155e-03 2.587895393371582031e-01 -2.538520097732543945e-01 2.400181293487548828e-01 2.465558648109436035e-01 -1.998487561941146851e-01 1.466520334361121058e-04 -1.061385646462440491e-01 1.665129363536834717e-01 -1.137208715081214905e-01 -2.093851864337921143e-01 1.712756156921386719e-01 -3.115786053240299225e-02 2.671888768672943115e-01 4.193538054823875427e-02 -2.185589969158172607e-01 4.186139628291130066e-02
-7.730442564934492111e-03 -1.146882493048906326e-02 3.869979083538055420e-02 -2.927697598934173584e-01 -2.845935523509979248e-01 -1.845555612817406654e-03 1.391837894916534424e-01 -1.337763853371143341e-02 1.064624264836311340e-01 9.986868500709533691e-02 2.286185510456562042e-02 7.289575785398483276e-02 9.158246964216232300e-02 4.933587312698364258e-01 1.238331943750381470e-01 3.154609501361846924e-01 1.942951083183288574e-01 -7.641301304101943970e-02 1.218963339924812317e-01 -3.132057376205921173e-03 8.949114382266998291e-02 -3.595077395439147949e-01 3.814831748604774475e-02 -5.186117440462112427e-02 5.287204310297966003e-02 2.318731844425201416e-01 -2.443384528160095215e-01 -1.638044416904449463e-01 3.324827179312705994e-02 -2.348383069038391113e-01 -7.194821536540985107e-02 1.178200915455818176e-01
-6.485711783170700073e-02 2.067419290542602539e-01 4.815348237752914429e-02 7.911464571952819824e-02 7.460163440555334091e-03 -1.669611334800720215e-01 4.320520441979169846e-03 -1.073867008090019226e-01 2.081675976514816284e-01 2.346822619438171387e-01 -1.369415670633316040e-01 1.332878172397613525e-01 -2.902599610388278961e-02 2.329145669937133789e-01 2.497130334377288818e-01 3.818913698196411133e-01 2.552522346377372742e-02 -5.815538018941879272e-02 3.567072749137878418e-01 1.752227842807769775e-01 3.440658375620841980e-02 -4.319448024034500122e-02 -1.468720138072967529e-01 2.615476250648498535e-01 1.003503426909446716e-01 2.808218449354171753e-02 2.210998237133026123e-01 8.237835019826889038e-02 1.693641990423202515e-01 8.793812990188598633e-02 -3.660667836666107178e-01 1.217234805226325989e-01
1.489638090133666992e-01 -8.838610351085662842e-02 9.564798325300216675e-02 -3.301781713962554932e-01 -2.965324223041534424e-01 1.792609095573425293e-01 5.277427285909652710e-02 -2.188787758350372314e-01 1.362206041812896729e-01 9.320712089538574219e-02 1.410267651081085205e-01 -1.077663674950599670e-01 -2.230309844017028809e-01 -3.992352634668350220e-02 6.886020302772521973e-02 2.248031497001647949e-01 1.432949304580688477e-01 -1.746871173381805420e-01 3.462398052215576172e-01 2.313522994518280029e-01 -6.099002063274383545e-02 -1.117196977138519287e-01 -1.177981793880462646e-01 1.047230605036020279e-02 6.098987162113189697e-02 2.113294005393981934e-01 1.104751136153936386e-02 2.084908075630664825e-02 2.060534656047821045e-01 2.854846604168415070e-02 2.360692806541919708e-02 4.102473258972167969e-01
-3.136804327368736267e-02 2.557165920734405518e-01 3.538807854056358337e-03 -2.915784418582916260e-01 -8.181846886873245239e-02 1.417784094810485840e-01 1.097995638847351074e-01 -3.411967307329177856e-02 1.254388540983200073e-01 4.707193672657012939e-01 3.512150645256042480e-01 1.851265504956245422e-02 -1.105944737792015076e-01 4.463801383972167969e-01 -1.530601363629102707e-02 1.776956319808959961e-01 -1.191380340605974197e-02 1.813987037166953087e-03 4.995852708816528320e-02 2.717051208019256592e-01 -9.216543287038803101e-02 -3.688366711139678955e-02 -1.454211175441741943e-01 -5.317764356732368469e-02 6.474672816693782806e-03 1.822348535060882568e-01 -5.593872815370559692e-02 -2.117190957069396973e-01 9.991320967674255371e-02 2.744722366333007812e-02 -4.516456276178359985e-02 5.269502289593219757e-04
-3.387567773461341858e-02 1.858046948909759521e-01 7.041145861148834229e-02 -1.631034612655639648e-01 8.531111478805541992e-02 2.135388366878032684e-02 -3.562735915184020996e-01 3.747149109840393066e-01 2.220822125673294067e-01 -5.987696722149848938e-02 4.585943371057510376e-02 3.801667317748069763e-02 1.337898224592208862e-01 2.411078959703445435e-01 -5.116064473986625671e-02 5.823689699172973633e-02 1.798378676176071167e-01 4.907109215855598450e-02 2.245761305093765259e-01 2.405748516321182251e-02 -9.746103547513484955e-03 -1.201600208878517151e-01 3.284412622451782227e-02 3.271604776382446289e-01 8.302175253629684448e-02 1.670108586549758911e-01 4.632301162928342819e-03 -7.010653614997863770e-02 2.675230205059051514e-01 -3.822851479053497314e-01 -2.236707657575607300e-01 -5.768018215894699097e-02
-4.428055137395858765e-02 9.676980227231979370e-02 -3.699875669553875923e-03 -4.452068358659744263e-02 3.888810053467750549e-02 -1.920955032110214233e-01 4.127183929085731506e-02 -2.868378721177577972e-02 1.128951087594032288e-01 3.974136710166931152e-01 -2.406718283891677856e-01 1.080590263009071350e-01 -1.421572268009185791e-02 2.387333065271377563e-01 4.295948892831802368e-02 3.831031620502471924e-01 -6.801171600818634033e-02 -1.312566269189119339e-02 2.289516106247901917e-02 3.380216360092163086e-01 -5.650081485509872437e-02 -8.488187193870544434e-02 -1.772038936614990234e-01 2.898620814085006714e-02 2.250794768333435059e-01 8.522522449493408203e-02 -1.323514524847269058e-02 8.719549328088760376e-02 -9.016553312540054321e-02 5.443920847028493881e-03 -4.746877849102020264e-01 1.955465078353881836e-01
-9.650001674890518188e-02 1.773794293403625488e-01 2.754670083522796631e-01 -3.587041050195693970e-02 -2.340288013219833374e-01 1.277698110789060593e-02 -2.424147576093673706e-01 -3.270512521266937256e-01 2.323483861982822418e-02 -1.372509896755218506e-01 -2.052165865898132324e-01 2.220404446125030518e-01 -7.549574971199035645e-02 2.892071604728698730e-01 6.121591664850711823e-03 2.208291292190551758e-01 -2.438325807452201843e-02 -2.109524756669998169e-01 2.136944532394409180e-01 1.403708010911941528e-01 -7.703565061092376709e-02 3.807641565799713135e-02 9.234940260648727417e-02 -1.650977879762649536e-01 -1.554953455924987793e-01 1.385851055383682251e-01 -1.244489755481481552e-02 -2.435312122106552124e-01 2.588680386543273926e-01 -1.377381235361099243e-01 -2.496784478425979614e-01 8.748061209917068481e-02
-2.347487360239028931e-01 2.341855131089687347e-02 3.254814445972442627e-01 -7.861237041652202606e-03 -1.712149381637573242e-01 -1.360430270433425903e-01 1.209153681993484497e-01 2.326233088970184326e-01 1.476857811212539673e-01 2.507806420326232910e-01 1.664757579565048218e-01 -4.539393633604049683e-02 -2.763282740488648415e-03 1.802311092615127563e-01 -2.431688308715820312e-01 3.456914722919464111e-01 1.185390725731849670e-01 -2.297139018774032593e-01 8.463844656944274902e-02 1.233610957860946655e-01 -6.476357579231262207e-02 1.195548921823501587e-01 -8.996743708848953247e-02 2.120921313762664795e-01 -1.804459840059280396e-01 1.467454284429550171e-01 -9.174435585737228394e-02 -2.332886308431625366e-01 1.021241117268800735e-02 7.481531705707311630e-03 -1.972252130508422852e-01 2.818275392055511475e-01
8.006615191698074341e-02 3.565478622913360596e-01 1.224290952086448669e-01 -3.469427302479743958e-02 8.599063754081726074e-02 1.377151608467102051e-01 -7.076955586671829224e-02 8.770631998777389526e-02 2.314434498548507690e-01 2.771153450012207031e-01 -1.139139235019683838e-01 2.019159495830535889e-02 -1.002183854579925537e-01 2.723453640937805176e-01 -5.024693906307220459e-02 1.570270508527755737e-01 -3.925633616745471954e-03 -1.563118249177932739e-01 1.903430819511413574e-01 2.713824212551116943e-01 -2.259199321269989014e-01 3.117786720395088196e-02 1.235216706991195679e-01 2.100180685520172119e-01 2.441051602363586426e-01 2.474545389413833618e-01 5.505955591797828674e-02 -2.246907949447631836e-01 2.382407486438751221e-01 -7.378289848566055298e-02 2.085360437631607056e-01 1.741712689399719238e-01
4.884788021445274353e-02 -5.595747008919715881e-02 -1.258693486452102661e-01 -2.700140513479709625e-02 -1.552619189023971558e-01 -6.790868192911148071e-02 -1.129610165953636169e-01 1.275188624858856201e-01 -5.050680041313171387e-02 2.763709127902984619e-01 -2.772143781185150146e-01 4.147520288825035095e-02 -6.965090055018663406e-03 4.130698144435882568e-01 2.674873173236846924e-01 1.312227100133895874e-01 2.098273783922195435e-01 -2.361879944801330566e-01 4.193599224090576172e-01 4.683167487382888794e-02 -1.128617152571678162e-01 -1.484694480895996094e-01 8.659254014492034912e-02 1.973944306373596191e-01 -1.107390522956848145e-01 6.349251489154994488e-04 1.909699141979217529e-01 3.291135188192129135e-03 5.648936331272125244e-02 1.760554164648056030e-01 -1.970653980970382690e-01 1.495005935430526733e-01
1.098123267292976379e-01 2.060919255018234253e-01 -8.968576788902282715e-02 1.159987300634384155e-01 6.789723783731460571e-02 -3.739897161722183228e-02 -1.679887473583221436e-01 -1.076600402593612671e-01 2.527416646480560303e-01 1.513630449771881104e-01 -1.777923554182052612e-01 1.385027170181274414e-01 -4.963985458016395569e-02 1.989672034978866577e-01 1.654350459575653076e-01 4.246599972248077393e-01 8.202783763408660889e-02 -8.465519547462463379e-02 3.178146183490753174e-01 1.041969805955886841e-01 -5.761045217514038086e-02 5.579642951488494873e-02 -1.533610671758651733e-01 3.378924131393432617e-01 -1.282132789492607117e-02 2.230045944452285767e-02 2.138329893350601196e-01 5.790255218744277954e-02 2.267105132341384888e-01 9.833271056413650513e-02 -3.263590335845947266e-01 6.009767577052116394e-02
1.263999938964843750e-01 -6.150417029857635498e-03 -6.542040407657623291e-02 -3.206907212734222412e-02 -1.566098034381866455e-01 -1.298310756683349609e-01 1.746162027120590210e-01 -1.487031485885381699e-02 3.605049550533294678e-01 1.414548009634017944e-01 -1.039233282208442688e-01 -5.454797297716140747e-03 1.620488315820693970e-01 2.469972819089889526e-01 -1.514327377080917358e-01 2.364573180675506592e-01 1.790730953216552734e-01 2.476543337106704712e-01 1.488099396228790283e-01 7.710938155651092529e-02 1.099816635251045227e-01 -2.535178363323211670e-01 1.590253598988056183e-02 -2.800362110137939453e-01 1.284690052270889282e-01 3.660327792167663574e-01 -9.735231846570968628e-02 -1.525139957666397095e-01 2.297504246234893799e-01 1.961731910705566406e-02 -1.539163738489151001e-01 2.074960917234420776e-01
1.084056198596954346e-01 4.985675215721130371e-02 2.221156507730484009e-01 -1.764888018369674683e-01 -5.212998017668724060e-02 -2.262246757745742798e-01 -3.547570407390594482e-01 -2.011975273489952087e-02 8.721558749675750732e-02 8.841084688901901245e-02 -3.436776623129844666e-02 9.314436465501785278e-02 -8.471397310495376587e-02 2.931765615940093994e-01 -1.247547045350074768e-01 4.134375154972076416e-01 3.530453443527221680e-01 -1.269442588090896606e-01 2.201774269342422485e-01 7.814524322748184204e-02 -1.346246749162673950e-01 -3.281204774975776672e-02 4.284835606813430786e-02 7.002454996109008789e-02 -7.931438833475112915e-02 2.883767187595367432e-01 -1.534886211156845093e-01 3.143103420734405518e-02 -1.453686654567718506e-01 -1.163172870874404907e-01 -1.879075616598129272e-01 1.223648861050605774e-01
-5.019930005073547363e-02 2.494148463010787964e-01 -8.227608166635036469e-03 2.004818171262741089e-01 -4.430527240037918091e-02 -4.718908108770847321e-03 -2.256511506857350469e-04 -2.327975481748580933e-01 8.838299661874771118e-02 1.232611164450645447e-01 6.396983563899993896e-02 1.854444146156311035e-01 -3.858164325356483459e-02 1.749280095100402832e-01 8.352887630462646484e-02 3.944563865661621094e-01 4.358733817934989929e-02 -1.455207467079162598e-01 3.402681350708007812e-01 1.041472405195236206e-01 -5.613266676664352417e-02 8.666021749377250671e-03 -1.214268431067466736e-01 3.238207697868347168e-01 5.223266780376434326e-02 2.910154499113559723e-02 2.803345024585723877e-01 1.082644313573837280e-01 2.533790171146392822e-01 8.548273891210556030e-02 -3.410144150257110596e-01 1.687175780534744263e-01
2.650316618382930756e-02 1.045945361256599426e-01 -1.274903677403926849e-02 -3.867778927087783813e-02 1.345327049493789673e-01 1.444348394870758057e-01 -6.370753794908523560e-02 2.101429738104343414e-02 7.411985099315643311e-02 2.747784852981567383e-01 -2.102154772728681564e-03 -7.345537096261978149e-02 9.466006606817245483e-02 2.692193090915679932e-01 -2.725180387496948242e-01 -4.048708081245422363e-02 -1.108226329088211060e-01 -1.284840106964111328e-01 3.643236458301544189e-01 1.763650625944137573e-01 7.678424473851919174e-03 2.640880830585956573e-02 3.123855292797088623e-01 5.670445039868354797e-02 2.628853321075439453e-01 2.603434622287750244e-01 5.277284979820251465e-02 6.223802268505096436e-02 2.900606691837310791e-01 -3.830266296863555908e-01 -3.242610394954681396e-02 1.728344559669494629e-01
1.931238621473312378e-01 1.858799308538436890e-01 6.514576077461242676e-02 -2.951580099761486053e-02 1.097454968839883804e-02 -5.351014062762260437e-02 4.135659039020538330e-01 2.046103626489639282e-01 2.934392094612121582e-01 1.419343352317810059e-01 -9.203652292490005493e-02 2.139699161052703857e-01 -5.297390744090080261e-02 1.252197027206420898e-01 -5.314112454652786255e-02 2.812229692935943604e-01 3.603421449661254883e-01 5.818419158458709717e-02 2.093343138694763184e-01 -3.846592502668499947e-03 -1.410166919231414795e-01 -2.122541666030883789e-01 -3.741811960935592651e-02 1.298300176858901978e-02 7.165872305631637573e-02 1.847729831933975220e-01 -1.594253629446029663e-01 -1.427430007606744766e-02 2.179076224565505981e-01 -1.411411166191101074e-02 5.937344860285520554e-03 3.001003861427307129e-01
1.588560938835144043e-01 2.424714565277099609e-01 8.552679419517517090e-02 8.674548566341400146e-02 1.945475190877914429e-01 -2.132022529840469360e-01 -1.527258157730102539e-01 -3.168053030967712402e-01 -7.323204725980758667e-02 1.634147316217422485e-01 -6.220342963933944702e-02 -7.074261456727981567e-02 3.083570599555969238e-01 4.209858477115631104e-01 3.028453141450881958e-02 1.310776472091674805e-01 -2.208168059587478638e-01 1.368325501680374146e-01 1.921093761920928955e-01 1.346728354692459106e-01 1.324928849935531616e-01 -1.281653940677642822e-01 3.005852922797203064e-03 4.254706576466560364e-02 2.323898971080780029e-01 1.275664847344160080e-02 -1.822863966226577759e-01 -2.803103327751159668e-01 5.584933236241340637e-02 -1.000375859439373016e-02 -6.872925907373428345e-02 1.747750043869018555e-01
2.904183566570281982e-01 1.726818084716796875e-02 -6.625780370086431503e-03 -1.578478217124938965e-01 1.418895721435546875e-01 2.759892940521240234e-01 3.650440648198127747e-02 7.648453116416931152e-02 1.838538646697998047e-01 1.987216174602508545e-01 -7.845418900251388550e-02 1.763755083084106445e-02 3.040785789489746094e-01 4.074398279190063477e-01 -6.397511810064315796e-02 -6.701608654111623764e-03 -4.130509868264198303e-02 1.859297007322311401e-01 4.083670675754547119e-01 3.668012097477912903e-02 -9.930775500833988190e-03 9.881357848644256592e-02 2.910047173500061035e-01 -2.563349716365337372e-02 6.491613388061523438e-02 1.582381725311279297e-01 -2.190701961517333984e-01 5.998400226235389709e-02 9.174760431051254272e-02 -9.663206338882446289e-02 -2.151858955621719360e-01 -7.379677612334489822e-03
-2.078550755977630615e-01 -1.566170714795589447e-02 2.203211337327957153e-01 4.687984660267829895e-02 -2.371088601648807526e-02 -1.097993105649948120e-01 -1.973297446966171265e-02 -1.850107461214065552e-01 -5.491507053375244141e-02 3.613470792770385742e-01 -2.299402095377445221e-02 5.240446329116821289e-01 1.950062066316604614e-01 3.999165594577789307e-01 -2.573349513113498688e-02 1.038387045264244080e-01 5.214424431324005127e-02 -1.568850427865982056e-01 5.111737549304962158e-02 1.072047427296638489e-01 -1.235889345407485962e-01 -2.198156565427780151e-01 -9.864066541194915771e-02 9.260798990726470947e-02 1.137536317110061646e-01 7.449719309806823730e-02 -9.192445874214172363e-02 4.500169679522514343e-02 1.723919510841369629e-01 -1.113928779959678650e-01 -2.016308754682540894e-01 7.312030345201492310e-02
-1.498325634747743607e-02 1.411057859659194946e-01 -2.184356153011322021e-01 1.537307947874069214e-01 7.524111121892929077e-02 5.750067159533500671e-02 3.058324940502643585e-02 -9.422740340232849121e-02 5.519187822937965393e-02 2.297817766666412354e-01 -1.528712809085845947e-01 -1.182335391640663147e-01 8.689580112695693970e-02 -2.495528198778629303e-02 1.981081515550613403e-01 5.310664772987365723e-01 2.995357811450958252e-01 1.005568578839302063e-01 3.207033574581146240e-01 1.278015971183776855e-01 1.466433983296155930e-02 -3.943234682083129883e-02 1.512700766324996948e-01 2.811245024204254150e-01 -5.726895108819007874e-02 2.894244529306888580e-02 4.682722687721252441e-02 1.573845297098159790e-01 1.133473291993141174e-01 -1.815514452755451202e-02 -2.863318920135498047e-01 1.347030699253082275e-01
6.263881176710128784e-02 2.339344173669815063e-01 -9.677039086818695068e-02 -9.231852740049362183e-02 -1.050617918372154236e-01 4.680338129401206970e-02 1.261138617992401123e-01 -1.317825820297002792e-02 1.582415401935577393e-01 2.926507890224456787e-01 -2.962059713900089264e-02 1.492652744054794312e-01 1.338083148002624512e-01 1.177532896399497986e-01 1.056306436657905579e-01 2.109332531690597534e-01 2.497204095125198364e-01 -3.183004260063171387e-01 9.122440218925476074e-02 2.969342470169067383e-01 3.926104679703712463e-02 1.151359304785728455e-01 1.404147148132324219e-01 2.295847088098526001e-01 4.099012315273284912e-01 6.482037156820297241e-02 5.108245089650154114e-02 -7.118698954582214355e-02 2.797366082668304443e-01 -5.794001370668411255e-02 1.829605102539062500e-01 1.747035533189773560e-01
-2.391046881675720215e-01 1.550011783838272095e-01 -7.220666855573654175e-02 4.091848060488700867e-02 -1.047270148992538452e-01 1.478229910135269165e-01 1.903158128261566162e-01 9.104754030704498291e-02 -4.637175053358078003e-02 4.257777333259582520e-01 -3.186301887035369873e-02 8.263045549392700195e-02 2.243545800447463989e-01 1.912650763988494873e-01 1.874117995612323284e-03 4.748483374714851379e-02 4.137001186609268188e-02 -2.572526037693023682e-01 3.556087613105773926e-01 2.630943655967712402e-01 1.607910096645355225e-01 -2.511437050998210907e-02 -1.610435992479324341e-01 -1.061450913548469543e-01 2.817200124263763428e-01 1.605500280857086182e-01 -1.871305704116821289e-01 -1.272371560335159302e-01 -1.285120397806167603e-01 -1.651439964771270752e-01 -8.573489263653755188e-03 1.632993370294570923e-01
5.646238848567008972e-02 2.045160084962844849e-01 -4.164918884634971619e-02 5.539205670356750488e-02 -3.354484140872955322e-01 -3.039083182811737061e-01 -8.668782562017440796e-02 -1.093928515911102295e-01 -1.375829577445983887e-01 1.455070823431015015e-01 7.583775371313095093e-02 2.047711610794067383e-01 -8.093710243701934814e-02 2.629699707031250000e-01 -3.501906618475914001e-02 6.691367924213409424e-02 1.860810071229934692e-01 5.632285028696060181e-02 1.653967201709747314e-01 1.825728267431259155e-01 1.721445024013519287e-01 -1.648015975952148438e-01 -1.773568838834762573e-01 -1.422011554241180420e-01 -4.746933281421661377e-02 6.413200497627258301e-02 -1.225583180785179138e-01 -3.128860592842102051e-01 2.256478518247604370e-01 1.298322826623916626e-01 -2.166991084814071655e-01 3.400727510452270508e-01
-1.413336694240570068e-01 7.074957340955734253e-02 -5.654738098382949829e-02 -7.077414542436599731e-02 -2.144554555416107178e-01 2.887372076511383057e-01 1.514709001639857888e-04 1.821214705705642700e-01 9.902393817901611328e-02 3.471621274948120117e-01 2.494861483573913574e-01 -1.242822408676147461e-01 -4.322064667940139771e-02 3.488695323467254639e-01 -9.300832450389862061e-02 1.107638403773307800e-01 -2.928898297250270844e-02 -1.253680437803268433e-01 1.445587277412414551e-01 2.333327829837799072e-01 -6.257966905832290649e-02 -1.436873972415924072e-01 -6.462386250495910645e-02 1.343452930450439453e-01 1.798023879528045654e-01 2.148227542638778687e-01 2.602475322782993317e-02 -3.669524490833282471e-01 1.630937159061431885e-01 -2.491590380668640137e-01 -7.504212111234664917e-02 -7.033111900091171265e-02
-1.213079392910003662e-01 -1.182899922132492065e-01 -2.209406346082687378e-01 -1.516282260417938232e-01 -2.925646118819713593e-02 1.184269487857818604e-01 1.410157978534698486e-01 -1.740812957286834717e-01 1.395681351423263550e-01 3.257706165313720703e-01 -1.238974407315254211e-01 1.898417472839355469e-01 8.429516106843948364e-02 1.755330562591552734e-01 -1.915601938962936401e-01 -7.521852105855941772e-02 1.711624264717102051e-01 -7.845380902290344238e-02 4.090198576450347900e-01 3.666325509548187256e-01 -2.202206552028656006e-01 -1.301636695861816406e-01 -1.742698699235916138e-01 -6.502160429954528809e-02 1.504716873168945312e-01 -1.938990503549575806e-02 -1.531956493854522705e-01 3.508065594360232353e-03 2.391958087682723999e-01 -9.664978832006454468e-02 -9.485447406768798828e-02 1.337556391954421997e-01
-3.319351747632026672e-02 1.939435675740242004e-02 7.101306319236755371e-02 3.209834918379783630e-02 -6.156179308891296387e-02 3.363297134637832642e-02 -1.233461946249008179e-01 -1.931233853101730347e-01 8.593901246786117554e-02 3.439237475395202637e-01 -1.956413835287094116e-01 -3.428903222084045410e-02 9.726616553962230682e-04 2.259929478168487549e-01 2.185247689485549927e-01 3.834453523159027100e-01 -2.641805447638034821e-02 9.900161623954772949e-02 1.121176928281784058e-01 2.749194800853729248e-01 -8.792694658041000366e-02 -4.565715789794921875e-02 -1.135557442903518677e-01 3.070705831050872803e-01 1.807644218206405640e-01 1.670837998390197754e-01 5.495667085051536560e-02 1.395497471094131470e-01 -1.372831761837005615e-01 -8.095236867666244507e-02 -3.998835384845733643e-01 1.999804079532623291e-01
1.138972677290439606e-02 8.424964617006480694e-04 1.222277246415615082e-02 1.973812431097030640e-01 -1.113993227481842041e-01 -1.251438707113265991e-01 5.965293385088443756e-03 -7.589550316333770752e-02 6.520026922225952148e-02 2.535755634307861328e-01 -2.644757628440856934e-01 1.734654307365417480e-01 -9.396708756685256958e-02 2.300405353307723999e-01 1.386315226554870605e-01 2.807159721851348877e-01 -1.096733380109071732e-02 -9.374549984931945801e-02 2.001747041940689087e-01 3.893062472343444824e-01 6.401413679122924805e-02 -1.076109856367111206e-01 -1.418652981519699097e-01 2.452759891748428345e-01 1.382498890161514282e-01 1.861902326345443726e-01 1.577593237161636353e-01 4.692385345697402954e-02 -1.216523796319961548e-01 -1.668612957000732422e-01 -4.052369296550750732e-01 1.196078434586524963e-01
-6.645976752042770386e-02 5.025108158588409424e-02 -1.716380752623081207e-02 -2.329399436712265015e-02 -1.292496919631958008e-01 -1.068730875849723816e-01 6.701052933931350708e-02 -8.197841048240661621e-02 1.192088350653648376e-01 1.910167634487152100e-01 -2.135493010282516479e-01 2.340976595878601074e-01 -2.714796923100948334e-02 2.234104871749877930e-01 1.466663479804992676e-01 2.373344600200653076e-01 -3.664899244904518127e-02 -6.776531040668487549e-02 2.351101338863372803e-01 4.557138681411743164e-01 9.595570154488086700e-03 -1.439346373081207275e-01 -1.234207525849342346e-01 3.101029694080352783e-01 1.760307699441909790e-01 -1.008218601346015930e-01 5.415232479572296143e-02 1.353617310523986816e-01 -2.455173619091510773e-02 8.357305079698562622e-03 -3.581621646881103516e-01 2.843214869499206543e-01
1.665073633193969727e-01 3.937883302569389343e-03 -1.627135425806045532e-01 -3.035097122192382812e-01 5.143375694751739502e-02 -7.252944633364677429e-03 -9.008383005857467651e-02 1.822007149457931519e-01 3.371883630752563477e-01 3.144973218441009521e-01 -4.029984772205352783e-02 1.565950214862823486e-01 8.146495372056961060e-02 8.454094827175140381e-02 -1.137111857533454895e-01 1.851422339677810669e-01 2.212141454219818115e-01 -3.048910573124885559e-02 3.909044265747070312e-01 1.714025735855102539e-01 -5.377705767750740051e-02 3.977817296981811523e-02 -9.970413893461227417e-02 -2.229602336883544922e-01 1.220572516322135925e-01 -1.623026281595230103e-02 2.824994549155235291e-02 -1.555619481950998306e-02 1.843133866786956787e-01 -1.403753273189067841e-02 -1.006105914711952209e-01 3.914643824100494385e-01
2.852616608142852783e-01 -5.642120540142059326e-02 8.726526983082294464e-03 -2.108260840177536011e-01 6.818278133869171143e-02 1.020212098956108093e-01 1.153019517660140991e-01 1.278146207332611084e-01 2.163582146167755127e-01 1.043832898139953613e-01 1.152042075991630554e-01 9.575606882572174072e-02 1.562648862600326538e-01 1.752902865409851074e-01 -4.716749861836433411e-02 2.743220031261444092e-01 4.200787097215652466e-02 -1.996831595897674561e-01 2.416369467973709106e-01 1.753543317317962646e-01 -6.696180999279022217e-02 2.940776385366916656e-02 -2.015120387077331543e-01 -4.416241124272346497e-02 2.656617462635040283e-01 2.852290570735931396e-01 2.708094567060470581e-02 -5.479439720511436462e-02 2.010499387979507446e-01 1.060360744595527649e-01 -1.517737954854965210e-01 4.521173238754272461e-01
1.232535913586616516e-01 1.332055330276489258e-01 -3.670073673129081726e-02 -1.414968352764844894e-02 -2.597587108612060547e-01 1.881348900496959686e-02 -3.107348829507827759e-02 1.083108484745025635e-01 1.705443710088729858e-01 3.073906600475311279e-01 -4.320985823869705200e-02 -3.641381114721298218e-02 3.991919383406639099e-02 2.688839435577392578e-01 3.017077147960662842e-01 2.428632676601409912e-01 -3.566015139222145081e-02 -1.500936895608901978e-01 8.512416481971740723e-02 1.022887155413627625e-01 1.236187741160392761e-01 6.721938401460647583e-02 1.932155042886734009e-01 1.043152213096618652e-01 3.529903292655944824e-01 1.076113581657409668e-01 2.309949249029159546e-01 -1.902916431427001953e-01 3.466714620590209961e-01 -1.143247075378894806e-02 1.105207651853561401e-01 2.579173147678375244e-01
3.756478056311607361e-02 -8.933441340923309326e-02 -5.072953179478645325e-02 -1.253248751163482666e-01 -1.396033763885498047e-01 2.459269016981124878e-01 -2.105697095394134521e-01 1.222718954086303711e-01 3.568133804947137833e-03 8.395129442214965820e-02 1.245543435215950012e-01 -1.941788755357265472e-02 9.427846409380435944e-03 2.159764617681503296e-01 3.475805744528770447e-03 1.548240184783935547e-01 2.334960363805294037e-02 -2.702026665210723877e-01 6.212976202368736267e-02 3.406660258769989014e-01 8.301476016640663147e-03 5.053931474685668945e-02 -5.315839662216603756e-04 1.283871382474899292e-01 2.853862345218658447e-01 2.990345656871795654e-01 4.998998716473579407e-02 5.339878425002098083e-02 1.850348711013793945e-01 -1.470941454172134399e-01 -6.432908773422241211e-02 5.390691757202148438e-01
1.178023740649223328e-01 -1.122359931468963623e-01 -1.233159974217414856e-01 -1.197138428688049316e-01 -3.076167404651641846e-02 -7.420851290225982666e-02 -1.086522191762924194e-01 2.794249057769775391e-01 2.869232594966888428e-01 -1.441038865596055984e-02 5.063686892390251160e-02 2.261189520359039307e-01 9.697856754064559937e-02 1.223027408123016357e-01 8.960843086242675781e-03 2.777904570102691650e-01 2.020111829042434692e-01 1.635813526809215546e-02 3.694064021110534668e-01 1.691294610500335693e-01 -1.592732518911361694e-01 -2.073009610176086426e-01 -1.170650403946638107e-02 -1.309300810098648071e-01 3.762312531471252441e-01 1.817985028028488159e-01 -7.784155756235122681e-02 -2.117100358009338379e-02 7.020570337772369385e-02 -1.387369781732559204e-01 3.293012827634811401e-02 3.341868221759796143e-01
-2.747561223804950714e-02 -2.079119980335235596e-01 -1.981824487447738647e-01 -2.188418507575988770e-01 7.970505207777023315e-02 1.380748301744461060e-01 1.644380204379558563e-02 7.978358864784240723e-02 2.723512798547744751e-02 3.154725730419158936e-01 9.670563787221908569e-02 1.306847482919692993e-01 1.473071724176406860e-01 3.828107714653015137e-01 -1.420056223869323730e-01 1.070956289768218994e-01 -8.726614713668823242e-02 -2.040898799896240234e-01 3.113102018833160400e-01 1.868138611316680908e-01 -2.291749566793441772e-01 1.681705862283706665e-01 -7.072305679321289062e-02 6.701604928821325302e-03 2.160342633724212646e-01 1.015074998140335083e-01 7.460441440343856812e-02 -8.403835445642471313e-02 1.826663762331008911e-01 -8.303081244230270386e-02 -2.801558971405029297e-01 2.343942373991012573e-01
-1.262978613376617432e-01 2.219543904066085815e-01 -4.808840900659561157e-02 -4.115726426243782043e-02 -1.520737726241350174e-02 -5.724094808101654053e-02 -1.897032558917999268e-01 -1.079383045434951782e-01 1.712649613618850708e-01 -2.321990393102169037e-02 1.014099344611167908e-01 3.755252435803413391e-02 1.528490632772445679e-01 2.504409253597259521e-01 8.290267735719680786e-02 1.272686868906021118e-01 2.179614007472991943e-01 1.008200570940971375e-01 1.307636946439743042e-01 3.213668167591094971e-01 1.442474126815795898e-01 -3.397367894649505615e-01 1.958419755101203918e-02 1.018000841140747070e-01 -2.037135213613510132e-01 2.677345573902130127e-01 -1.746165752410888672e-01 1.576966047286987305e-01 3.787433207035064697e-01 -2.050497829914093018e-01 -1.293657571077346802e-01 1.819995641708374023e-01
3.612652886658906937e-03 2.883342802524566650e-01 -1.907254606485366821e-01 -2.146794199943542480e-01 -8.505804836750030518e-02 1.225056312978267670e-02 -8.486612699925899506e-03 1.213670670986175537e-01 2.932148240506649017e-02 2.664687633514404297e-01 -2.937840670347213745e-02 7.214737683534622192e-02 -1.044156476855278015e-01 4.614801406860351562e-01 -1.429553031921386719e-01 5.042398720979690552e-02 6.021375581622123718e-02 1.096651926636695862e-01 2.507332339882850647e-02 7.353500276803970337e-02 -7.160846889019012451e-02 -1.494278311729431152e-01 -1.025920286774635315e-01 1.785231530666351318e-01 1.673550903797149658e-01 2.719111144542694092e-01 1.340609043836593628e-01 -1.250680685043334961e-01 3.820652365684509277e-01 -2.518869936466217041e-01 1.642917692661285400e-01 1.546296924352645874e-01
-1.685044318437576294e-01 2.961390018463134766e-01 9.743624925613403320e-02 7.576294243335723877e-02 -3.507179021835327148e-01 -8.930861949920654297e-03 5.490780994296073914e-02 2.187777161598205566e-01 1.006493791937828064e-01 3.393653929233551025e-01 5.081016942858695984e-02 5.552243068814277649e-02 2.595158293843269348e-02 2.089149802923202515e-01 -7.607367634773254395e-02 2.792401015758514404e-01 3.230429291725158691e-01 -3.847404196858406067e-02 1.128826439380645752e-01 2.995337843894958496e-01 -1.166982799768447876e-01 3.076777607202529907e-02 -1.224531903862953186e-01 2.264126390218734741e-01 -1.926965266466140747e-01 -1.977499425411224365e-01 -1.364183723926544189e-01 -4.281332716345787048e-02 -1.625636778771877289e-02 5.921365320682525635e-02 -1.314812898635864258e-01 1.697279959917068481e-01
-8.579946309328079224e-02 4.299617707729339600e-01 1.001450717449188232e-01 -4.252972453832626343e-02 -1.378112882375717163e-01 1.023143306374549866e-01 1.144670844078063965e-01 4.695731028914451599e-02 -4.797030985355377197e-02 7.180169224739074707e-02 -2.477521747350692749e-01 2.037615329027175903e-01 -1.119385510683059692e-01 4.124726951122283936e-01 -3.021666407585144043e-01 1.260548979043960571e-01 -1.589156128466129303e-02 -2.391028404235839844e-01 4.428569599986076355e-02 2.779101021587848663e-02 1.241853609681129456e-01 -2.516535483300685883e-02 1.326067149639129639e-01 -1.593121737241744995e-01 1.895173490047454834e-01 2.105127722024917603e-01 -4.269404336810112000e-02 -1.476280242204666138e-01 1.107907444238662720e-01 -1.044542994350194931e-02 -4.402428865432739258e-02 3.370505869388580322e-01
2.193856798112392426e-02 1.685006469488143921e-01 -1.038524359464645386e-01 -2.630735635757446289e-01 -3.004655838012695312e-01 -1.416374295949935913e-01 -2.835703641176223755e-02 3.235560655593872070e-02 -9.281634539365768433e-02 1.266851127147674561e-01 -1.126181036233901978e-01 -3.194038523361086845e-03 -5.005900189280509949e-02 3.183752894401550293e-01 -1.156522110104560852e-01 2.296057492494583130e-01 1.336632221937179565e-01 1.442039106041193008e-02 3.662958741188049316e-01 9.543107450008392334e-02 -2.201741933822631836e-01 -1.299275159835815430e-01 1.277646124362945557e-01 -3.012677282094955444e-02 -2.104524821043014526e-01 -7.268255949020385742e-02 -3.123313486576080322e-01 1.956850104033946991e-02 8.698579668998718262e-02 -2.266984134912490845e-01 8.921702206134796143e-02 3.365315794944763184e-01
1.379399448633193970e-01 9.185704588890075684e-02 7.492104545235633850e-03 -5.760373547673225403e-02 -1.180506721138954163e-01 3.775645047426223755e-02 4.821397364139556885e-02 -5.654815584421157837e-02 2.343542575836181641e-01 2.863717079162597656e-01 -1.875400245189666748e-01 -1.278805434703826904e-01 7.681357860565185547e-02 2.586936354637145996e-01 -7.913208566606044769e-03 2.216750830411911011e-01 1.651376038789749146e-01 -2.697668075561523438e-01 1.948112994432449341e-01 2.782243788242340088e-01 7.085401564836502075e-02 9.943381696939468384e-02 2.645313739776611328e-01 8.554572612047195435e-02 4.062089622020721436e-01 1.150485826656222343e-03 -2.689994312822818756e-02 -1.807808429002761841e-01 2.516347169876098633e-01 2.487320452928543091e-02 1.455511301755905151e-01 2.159930020570755005e-01
-7.836707681417465210e-02 3.389003276824951172e-01 1.649637371301651001e-01 -2.663924396038055420e-01 -3.199930489063262939e-01 1.658593416213989258e-01 -9.422352164983749390e-02 -2.717166766524314880e-02 -1.331342011690139771e-01 6.126962974667549133e-02 -2.326525598764419556e-01 2.537437975406646729e-01 -5.526798311620950699e-03 3.563485443592071533e-01 -2.252966463565826416e-01 1.672448962926864624e-01 5.741844698786735535e-02 -2.416103184223175049e-01 1.938650757074356079e-01 6.253135949373245239e-02 -5.831734091043472290e-02 -2.002704292535781860e-01 2.755210101604461670e-01 -1.200421601533889771e-01 1.452559046447277069e-02 2.028204500675201416e-01 7.936205714941024780e-02 8.769919164478778839e-03 -5.583048332482576370e-04 -3.634629398584365845e-02 -9.538852423429489136e-02 2.073439955711364746e-02
1.518863737583160400e-01 3.541641533374786377e-01 9.424056857824325562e-02 -5.993710458278656006e-02 -7.440523058176040649e-02 -1.798771321773529053e-01 -2.690106630325317383e-01 -1.406693905591964722e-01 -1.039273291826248169e-01 2.401983831077814102e-03 4.110883921384811401e-02 3.233532309532165527e-01 3.141504824161529541e-01 2.312080562114715576e-01 1.515616029500961304e-01 1.606093347072601318e-01 -1.384465545415878296e-01 3.189906012266874313e-03 2.807687819004058838e-01 2.406497895717620850e-01 9.671682119369506836e-02 8.318196982145309448e-03 -1.892129629850387573e-01 -1.108023747801780701e-01 8.609284460544586182e-02 -2.378158271312713623e-01 -1.467198878526687622e-01 -2.019916102290153503e-02 2.958291471004486084e-01 -2.477728575468063354e-02 -5.957477912306785583e-02 2.449019579216837883e-03
1.520531922578811646e-01 6.856994330883026123e-02 -1.433262377977371216e-01 -2.851268947124481201e-01 -1.003395169973373413e-01 2.209884114563465118e-02 -1.407639384269714355e-01 3.619108721613883972e-02 1.536889821290969849e-01 9.142258018255233765e-02 -1.848918497562408447e-01 6.858938187360763550e-02 1.388580501079559326e-01 2.986505031585693359e-01 -1.752584576606750488e-01 7.110312581062316895e-02 9.396190941333770752e-02 1.830909959971904755e-02 3.285251557826995850e-01 1.599577069282531738e-01 -1.658198088407516479e-01 1.051988154649734497e-01 -2.574479281902313232e-01 -2.471386939287185669e-01 3.665662556886672974e-02 9.044692665338516235e-02 -3.328580036759376526e-02 1.047012209892272949e-02 2.389939129352569580e-01 1.356232315301895142e-01 -6.444825232028961182e-02 4.738546907901763916e-01
1.481021642684936523e-01 3.475006297230720520e-02 1.383304297924041748e-01 -1.569304168224334717e-01 -1.253678370267152786e-02 -4.640632867813110352e-02 -2.538335621356964111e-01 -7.918766140937805176e-02 1.808220297098159790e-01 9.776166826486587524e-02 -9.248795360326766968e-02 8.829501271247863770e-02 6.699638068675994873e-02 3.128481507301330566e-01 -1.743018999695777893e-02 4.346389770507812500e-01 3.898108601570129395e-01 -3.972647339105606079e-02 4.915446043014526367e-02 3.155904412269592285e-01 2.824462018907070160e-03 -9.339251369237899780e-02 8.910818397998809814e-02 5.650774762034416199e-02 -1.474125832319259644e-01 1.674498468637466431e-01 -2.666193544864654541e-01 1.445293277502059937e-01 1.247467771172523499e-01 -4.163225740194320679e-02 -2.681251168251037598e-01 5.969270691275596619e-02
-7.086735218763351440e-02 8.101461082696914673e-02 -5.575171858072280884e-02 -1.775173842906951904e-01 -1.155157387256622314e-01 -1.601801961660385132e-01 -1.570776700973510742e-01 6.529513746500015259e-03 -7.393464446067810059e-02 -1.036712750792503357e-01 8.005180209875106812e-02 4.135793447494506836e-01 -8.031319826841354370e-02 3.128118216991424561e-01 -5.079288408160209656e-02 4.099732637405395508e-02 1.787801086902618408e-01 -8.629444986581802368e-02 2.069081366062164307e-01 7.997079938650131226e-02 2.081953287124633789e-01 -1.079392358660697937e-01 -1.089267358183860779e-01 -6.709770299494266510e-03 -6.912189722061157227e-02 1.007063463330268860e-01 -8.173623681068420410e-02 -1.775562912225723267e-01 3.129327297210693359e-01 -4.678717255592346191e-02 -2.257286161184310913e-01 4.776255786418914795e-01
-1.361678689718246460e-01 1.422348022460937500e-01 -6.748127937316894531e-02 -1.931817084550857544e-01 6.529461592435836792e-02 2.307085990905761719e-01 -4.612361192703247070e-01 -7.193361967802047729e-02 8.959983289241790771e-02 2.323409914970397949e-01 2.392792254686355591e-01 5.840958654880523682e-02 -2.537937648594379425e-02 2.353650033473968506e-01 -3.238936141133308411e-02 3.466545939445495605e-01 8.261786401271820068e-02 -7.896064221858978271e-02 2.246801257133483887e-01 7.433245331048965454e-02 8.824342489242553711e-02 -3.145491480827331543e-01 -1.135052274912595749e-02 1.242000330239534378e-02 -9.568163752555847168e-02 -2.927091717720031738e-02 4.839405044913291931e-02 -1.920207776129245758e-02 2.531079053878784180e-01 1.403069496154785156e-01 -1.042952984571456909e-01 2.461461573839187622e-01
1.043306570500135422e-02 9.621427208185195923e-02 -7.430326193571090698e-02 6.683901697397232056e-02 -3.952392563223838806e-02 -9.653500281274318695e-03 -4.647893831133842468e-02 1.322635449469089508e-02 1.357655525207519531e-01 2.084783613681793213e-01 -1.599278301000595093e-01 2.202379554510116577e-01 3.853367641568183899e-02 3.033292293548583984e-01 3.384989202022552490e-01 1.700401157140731812e-01 -1.709850318729877472e-02 -1.129309237003326416e-01 1.460522860288619995e-01 4.449267983436584473e-01 -3.098325245082378387e-02 -1.365410089492797852e-01 -1.344010829925537109e-01 2.289911508560180664e-01 3.298972174525260925e-02 -6.634365767240524292e-02 1.169671937823295593e-01 6.523014605045318604e-02 1.022374108433723450e-01 -4.139002785086631775e-02 -4.450880289077758789e-01 2.180679440498352051e-01
4.658690840005874634e-02 4.312558472156524658e-02 4.360497370362281799e-02 -3.046999573707580566e-01 -3.223176598548889160e-01 3.014303445816040039e-01 4.370517563074827194e-03 -8.355598896741867065e-02 -1.755740344524383545e-01 2.083433866500854492e-01 2.952419593930244446e-02 5.912003666162490845e-02 -1.283436417579650879e-01 1.457031518220901489e-01 1.671231538057327271e-01 1.224505528807640076e-01 5.985023453831672668e-02 -2.930037677288055420e-01 1.246095001697540283e-01 2.325762212276458740e-01 1.634110063314437866e-01 -2.260930240154266357e-01 -1.761468350887298584e-01 -3.802902251482009888e-02 -3.324197605252265930e-02 2.343932688236236572e-01 -1.682609915733337402e-01 6.041660159826278687e-02 2.277640551328659058e-01 3.617893671616911888e-03 -1.661335490643978119e-02 3.615667819976806641e-01
1.726642847061157227e-01 2.971774041652679443e-01 8.312150835990905762e-02 -1.196921467781066895e-01 -1.432325690984725952e-01 -3.610198944807052612e-02 2.665442824363708496e-01 -1.040733456611633301e-01 -6.992958486080169678e-03 2.615966200828552246e-01 3.253902196884155273e-01 1.360480189323425293e-01 4.814156889915466309e-02 9.721252322196960449e-02 7.675985246896743774e-02 1.305649429559707642e-01 7.474411278963088989e-02 -2.020958364009857178e-01 -6.033593788743019104e-02 3.620007038116455078e-01 6.445807963609695435e-02 -2.039736658334732056e-01 2.138644643127918243e-02 -5.156733095645904541e-03 1.333221346139907837e-01 7.874523848295211792e-02 -1.051193922758102417e-01 -1.558921337127685547e-01 2.175109088420867920e-01 -1.523248404264450073e-01 -1.616023778915405273e-01 3.821634650230407715e-01
1.798483580350875854e-01 2.374299243092536926e-02 2.490484267473220825e-01 -1.539912521839141846e-01 4.875932354480028152e-03 -3.412654390558600426e-03 1.604835540056228638e-01 -8.957716822624206543e-02 5.643992498517036438e-02 1.484472900629043579e-01 -4.882486164569854736e-02 1.048259437084197998e-02 -1.311508752405643463e-02 4.649193584918975830e-01 -3.592946529388427734e-01 1.888950318098068237e-01 -5.144570395350456238e-02 -1.219034194946289062e-01 3.337262272834777832e-01 3.064275719225406647e-02 3.773332014679908752e-02 1.847713291645050049e-01 1.353629231452941895e-01 -1.091876477003097534e-01 2.777237594127655029e-01 6.574249267578125000e-02 -2.812575101852416992e-01 -1.052980870008468628e-01 2.398441359400749207e-02 -2.529132068157196045e-01 -8.312208205461502075e-02 -1.407477306202054024e-03
2.047659829258918762e-02 1.419431865215301514e-01 -1.343015581369400024e-01 4.829411953687667847e-02 -1.110138595104217529e-01 3.653797805309295654e-01 -1.048158183693885803e-01 -3.343966305255889893e-01 1.957996375858783722e-02 -2.470755018293857574e-02 -2.782913446426391602e-01 6.944567710161209106e-02 -1.421193033456802368e-01 8.108906447887420654e-03 8.326715975999832153e-02 2.329212576150894165e-01 8.675619214773178101e-02 2.209747582674026489e-01 2.882692813873291016e-01 2.367072254419326782e-01 -7.552273571491241455e-02 -7.886262238025665283e-02 3.985794261097908020e-02 6.990098953247070312e-02 6.316354870796203613e-02 4.860375076532363892e-02 -2.453638762235641479e-01 -1.093752607703208923e-01 5.143425613641738892e-02 -2.877182066440582275e-01 7.140055298805236816e-02 3.778761029243469238e-01
1.805277317762374878e-01 -9.414742887020111084e-02 -8.992217481136322021e-02 -1.737529784440994263e-01 -2.761823870241641998e-02 1.975612491369247437e-01 6.048460304737091064e-02 8.262135088443756104e-02 9.187626838684082031e-02 -3.121996484696865082e-02 -1.121165528893470764e-01 2.091880291700363159e-01 9.756829589605331421e-03 3.288076221942901611e-01 -8.794478327035903931e-02 3.362347185611724854e-01 1.377405691891908646e-02 -7.755277305841445923e-02 1.886188685894012451e-01 3.541895449161529541e-01 -2.060157209634780884e-01 8.107036352157592773e-02 2.266089245676994324e-02 -1.729936748743057251e-01 1.500980854034423828e-01 1.532685011625289917e-01 2.364961951971054077e-01 -1.123944520950317383e-01 3.276927024126052856e-02 -9.442697465419769287e-02 -7.936783879995346069e-02 4.446220993995666504e-01
1.874549239873886108e-01 -1.079520061612129211e-01 -7.050078362226486206e-02 -1.278246790170669556e-01 -1.488312035799026489e-01 1.714370846748352051e-01 -2.390952780842781067e-02 9.701316803693771362e-02 3.135471940040588379e-01 1.013929373584687710e-03 -1.818454414606094360e-01 1.497030109167098999e-01 7.382886856794357300e-02 3.835660517215728760e-01 -1.442149281501770020e-01 1.964438259601593018e-01 -5.627472419291734695e-04 1.738529950380325317e-01 1.944244951009750366e-01 3.131259083747863770e-01 -2.008629292249679565e-01 2.173797413706779480e-02 -2.159621566534042358e-01 -7.928336039185523987e-03 1.986256241798400879e-01 1.532538235187530518e-01 1.097780466079711914e-01 6.664493121206760406e-03 3.479976207017898560e-02 4.539550840854644775e-02 1.464329380542039871e-02 4.153361022472381592e-01
3.300252556800842285e-02 1.033007428050041199e-01 1.145134866237640381e-01 1.089023724198341370e-01 -1.074509397149085999e-01 -1.560225039720535278e-01 -1.550296545028686523e-01 -8.937688171863555908e-02 -2.204418927431106567e-01 2.533658742904663086e-01 -1.375458687543869019e-01 3.708031177520751953e-01 1.335658580064773560e-01 1.708405315876007080e-01 -3.912951424717903137e-02 1.216357201337814331e-01 -2.623444609344005585e-02 -6.244992092251777649e-02 2.977283857762813568e-02 2.661945819854736328e-01 -8.540518581867218018e-02 -1.232494041323661804e-01 -2.017129361629486084e-01 -5.190381780266761780e-02 -2.532496862113475800e-02 1.519962549209594727e-01 -2.399569451808929443e-01 -5.683017522096633911e-02 1.241112053394317627e-01 1.816581375896930695e-02 -4.834187924861907959e-01 2.943110167980194092e-01
5.556349083781242371e-02 1.889784634113311768e-01 3.282659500837326050e-02 9.873347729444503784e-02 1.667609512805938721e-01 -2.452303469181060791e-01 -1.502893120050430298e-01 -1.899706125259399414e-01 -6.741813570261001587e-02 1.374203860759735107e-01 -7.293744385242462158e-02 4.465612396597862244e-02 4.466515481472015381e-01 3.916230201721191406e-01 5.093238130211830139e-02 2.726457118988037109e-01 -2.281570434570312500e-01 -3.827793151140213013e-02 1.608851999044418335e-01 1.134414449334144592e-01 2.342384122312068939e-02 4.062341060489416122e-03 5.370316654443740845e-02 4.113794863224029541e-02 2.451761215925216675e-01 1.060702726244926453e-01 -1.687875688076019287e-01 -7.769111543893814087e-02 1.693288385868072510e-01 -3.201181590557098389e-01 1.205723639577627182e-02 9.281946718692779541e-02
3.681455925107002258e-02 2.172813415527343750e-01 2.842582762241363525e-01 -2.474566400051116943e-01 -1.223402619361877441e-01 -9.693881496787071228e-03 -1.831752210855484009e-01 2.150749713182449341e-01 -9.436023980379104614e-02 1.121493130922317505e-01 1.382062491029500961e-02 1.230720654129981995e-01 1.154536977410316467e-01 3.729747235774993896e-01 1.936183273792266846e-01 1.514436006546020508e-01 2.913568615913391113e-01 7.837124913930892944e-02 2.805115282535552979e-01 1.523449569940567017e-01 -1.748770661652088165e-02 -1.192662045359611511e-01 -7.078055292367935181e-02 -5.743801221251487732e-02 -2.400287389755249023e-01 2.082738727331161499e-01 -9.042488038539886475e-02 -9.921623021364212036e-02 8.212529122829437256e-02 -5.667029321193695068e-02 -3.444465100765228271e-01 3.827452659606933594e-02
2.417782247066497803e-01 1.619243919849395752e-01 -8.570768684148788452e-02 -1.688760966062545776e-01 -1.278019696474075317e-01 -1.105071529746055603e-01 2.389196678996086121e-02 -6.444974243640899658e-02 2.824947237968444824e-01 3.900027871131896973e-01 -8.938243845477700233e-04 9.393996000289916992e-02 4.893178492784500122e-02 1.766469776630401611e-01 5.972062051296234131e-02 2.061986923217773438e-01 2.848543822765350342e-01 8.106878027319908142e-03 3.313596546649932861e-01 3.037549927830696106e-02 -6.991475820541381836e-02 1.247503459453582764e-01 -4.703808575868606567e-02 -4.982002824544906616e-02 4.629985094070434570e-01 7.861167937517166138e-02 -1.187171228229999542e-02 -1.839980483055114746e-01 7.874675095081329346e-02 1.331652998924255371e-01 1.122486367821693420e-01 1.327508687973022461e-01
-4.531297087669372559e-02 3.103097677230834961e-01 5.493058264255523682e-02 7.663099467754364014e-02 5.364753305912017822e-02 -1.908034235239028931e-01 -4.496617242693901062e-02 -1.684413999319076538e-01 2.501525282859802246e-01 1.949159801006317139e-01 -3.950415551662445068e-02 1.152210533618927002e-01 1.845115795731544495e-02 2.013615071773529053e-01 1.606414914131164551e-01 3.370027840137481689e-01 -1.473906449973583221e-02 -1.426485478878021240e-01 2.961009442806243896e-01 1.435179412364959717e-01 -2.628134330734610558e-03 7.080657035112380981e-02 -2.722628973424434662e-02 2.929039001464843750e-01 5.597873777151107788e-02 7.658641040325164795e-02 2.663626372814178467e-01 2.933229692280292511e-02 2.986985743045806885e-01 8.824432641267776489e-02 -3.094105124473571777e-01 1.829566359519958496e-01
-1.172180026769638062e-01 1.436661779880523682e-01 1.645469665527343750e-01 -1.476626396179199219e-01 -3.158376216888427734e-01 -7.132323086261749268e-02 -2.937102913856506348e-01 3.281412646174430847e-02 1.003441736102104187e-01 5.988042801618576050e-02 8.903754502534866333e-02 2.346828728914260864e-01 -1.102274060249328613e-01 3.849781453609466553e-01 7.132224738597869873e-02 1.729820519685745239e-01 3.292756080627441406e-01 9.921500831842422485e-02 1.301888227462768555e-01 1.940389871597290039e-01 3.621840733103454113e-04 -2.418982237577438354e-01 -4.336754232645034790e-02 5.692243576049804688e-02 -1.404519677162170410e-01 2.248539924621582031e-01 -1.570861190557479858e-01 -6.532186269760131836e-02 3.049884364008903503e-02 -2.928991913795471191e-01 -9.263139963150024414e-02 1.466247439384460449e-01
-8.419401943683624268e-02 1.968235820531845093e-01 -3.390127420425415039e-02 2.092573046684265137e-01 -2.457219362258911133e-02 -6.564854085445404053e-02 -9.721139818429946899e-02 -1.383243650197982788e-01 1.881484985351562500e-01 1.987584382295608521e-01 -6.794271618127822876e-02 9.786392003297805786e-02 -6.735328584909439087e-02 1.760428994894027710e-01 1.958228796720504761e-01 2.900733649730682373e-01 2.005812246352434158e-03 -1.251517534255981445e-01 3.329449594020843506e-01 1.541241705417633057e-01 -5.520967394113540649e-02 1.225457638502120972e-01 -1.520895957946777344e-01 3.121536672115325928e-01 -1.836378872394561768e-02 7.340858131647109985e-02 1.964021623134613037e-01 1.847342029213905334e-02 2.226847559213638306e-01 7.643816620111465454e-02 -4.551639556884765625e-01 1.801795065402984619e-01
2.512824907898902893e-02 -8.937978744506835938e-02 2.704007327556610107e-01 1.697562448680400848e-02 -2.283695489168167114e-01 -6.785593926906585693e-02 -1.652690470218658447e-01 -7.624285668134689331e-02 5.259147658944129944e-02 4.090383052825927734e-01 -1.430185735225677490e-01 1.780908405780792236e-01 6.734989583492279053e-02 2.942151725292205811e-01 -8.696116507053375244e-03 6.330619007349014282e-02 -2.902933629229664803e-03 1.587742567062377930e-02 9.247511625289916992e-02 3.167927861213684082e-01 -3.321121037006378174e-01 -9.046553820371627808e-02 -1.347785145044326782e-01 1.625473797321319580e-01 5.174101889133453369e-02 6.117955222725868225e-02 2.452345751225948334e-02 4.735240340232849121e-02 -5.376816168427467346e-02 8.559442311525344849e-02 -3.825971782207489014e-01 2.693689763545989990e-01
3.065500259399414062e-01 -7.869968563318252563e-02 -1.383348405361175537e-01 -7.909489423036575317e-02 -2.223536819219589233e-01 -1.572858095169067383e-01 -3.003719151020050049e-01 -1.464248448610305786e-01 -2.217676937580108643e-01 -7.571237161755561829e-03 -1.309411376714706421e-01 1.861871033906936646e-01 -6.053404137492179871e-02 4.007732570171356201e-01 -4.197969660162925720e-02 2.808301746845245361e-01 1.425947248935699463e-01 1.695304363965988159e-01 8.271151036024093628e-02 9.961047768592834473e-02 1.168268099427223206e-01 -1.827156841754913330e-01 -1.369598060846328735e-01 2.621983736753463745e-02 -1.185633093118667603e-01 1.122570782899856567e-01 1.058952659368515015e-01 -6.598902493715286255e-02 3.297893404960632324e-01 -1.834875941276550293e-01 -1.449204236268997192e-01 6.828156858682632446e-02
1.641564369201660156e-01 -1.467308998107910156e-01 -1.269098967313766479e-01 -1.628181338310241699e-01 4.805370047688484192e-02 1.031647846102714539e-01 -1.007556468248367310e-01 -1.052870899438858032e-01 1.993056386709213257e-01 3.641462624073028564e-01 -2.197428047657012939e-01 1.435992568731307983e-01 1.061459332704544067e-01 1.807320117950439453e-01 -1.277196407318115234e-01 2.777920067310333252e-01 2.168963402509689331e-01 5.941620096564292908e-02 1.250987648963928223e-01 -7.556094974279403687e-02 -2.015610486268997192e-01 -2.798765711486339569e-02 -2.776154875755310059e-01 -2.910222299396991730e-02 6.228742003440856934e-02 2.493330091238021851e-01 -6.847883760929107666e-02 -1.365328431129455566e-01 3.069782257080078125e-01 1.650392450392246246e-02 4.371337592601776123e-02 3.449870049953460693e-01
-4.354093596339225769e-02 1.397137343883514404e-01 -4.702219273895025253e-03 5.110447481274604797e-02 4.304701928049325943e-03 -5.894079804420471191e-02 -8.049685508012771606e-03 -1.044070497155189514e-01 3.260082304477691650e-01 5.417140945792198181e-02 6.181393936276435852e-02 1.493080258369445801e-01 -1.196091175079345703e-01 2.367928028106689453e-01 4.473983123898506165e-02 2.012663483619689941e-01 2.556041628122329712e-02 1.439129468053579330e-02 2.520386874675750732e-01 8.303765207529067993e-02 -5.284455418586730957e-02 -1.052340716123580933e-01 1.968131810426712036e-01 2.184370309114456177e-01 5.669912695884704590e-02 9.169349074363708496e-02 1.643551886081695557e-01 9.336960315704345703e-02 3.552856445312500000e-01 -5.079294741153717041e-02 -5.638205409049987793e-01 2.182318419218063354e-01
-2.841862104833126068e-02 1.252483874559402466e-01 -1.083023846149444580e-02 1.630043387413024902e-01 -9.840787947177886963e-02 -1.358751654624938965e-01 -1.487540453672409058e-01 -9.875460714101791382e-02 1.165899261832237244e-01 1.229808181524276733e-01 4.785607010126113892e-02 3.002900183200836182e-01 1.753360778093338013e-01 2.992582619190216064e-01 8.551295846700668335e-02 1.236576810479164124e-01 3.308621942996978760e-01 7.415658235549926758e-02 3.165664672851562500e-01 2.213113754987716675e-01 6.329959630966186523e-02 -4.358839392662048340e-01 -3.414816781878471375e-02 -1.809738576412200928e-02 -2.926900088787078857e-01 1.132424324750900269e-01 -1.432066410779953003e-01 1.578772813081741333e-02 1.771959066390991211e-01 -3.310647606849670410e-02 -5.923597607761621475e-03 1.458488255739212036e-01
-1.331872195005416870e-01 2.719378769397735596e-01 -1.803204789757728577e-02 1.205700412392616272e-01 -2.987982891499996185e-02 -2.516269870102405548e-02 -2.057270407676696777e-01 -1.373153924942016602e-01 -1.941201090812683105e-02 4.490309581160545349e-02 1.006608530879020691e-01 3.305131793022155762e-01 1.262698173522949219e-01 2.183764576911926270e-01 -7.869245111942291260e-02 9.475270658731460571e-02 4.359697401523590088e-01 1.349855493754148483e-02 3.189902901649475098e-01 1.711185127496719360e-01 -1.384593099355697632e-01 -3.165564835071563721e-01 -1.049380097538232803e-02 -9.999355673789978027e-02 -1.714301407337188721e-01 2.253730595111846924e-01 -3.278677165508270264e-02 -1.342236697673797607e-01 1.856863200664520264e-01 5.101275164633989334e-03 -1.096165627241134644e-01 1.833208948373794556e-01
8.739051222801208496e-02 -2.500453777611255646e-02 -1.934984698891639709e-03 -2.627675421535968781e-02 -8.634134382009506226e-02 9.688748419284820557e-02 2.109884619712829590e-01 2.496045827865600586e-01 1.033163815736770630e-02 4.408861100673675537e-01 -9.481690078973770142e-02 8.552645449526607990e-04 2.328336536884307861e-01 3.849050700664520264e-01 5.375613272190093994e-02 -1.434833556413650513e-02 2.143728137016296387e-01 -3.906302154064178467e-01 2.945230901241302490e-01 1.066040843725204468e-01 -1.350981891155242920e-01 4.010042466688901186e-04 1.334970258176326752e-02 3.749765828251838684e-02 -1.104528084397315979e-01 4.951958730816841125e-02 3.279457986354827881e-02 8.954913914203643799e-02 1.442987173795700073e-01 1.344754993915557861e-01 -2.439523041248321533e-01 1.406723409891128540e-01
1.751852221786975861e-02 -3.369572013616561890e-02 4.793204739689826965e-02 -2.913626432418823242e-01 -1.964096277952194214e-01 -6.832654029130935669e-02 -1.743451654911041260e-01 -1.398685723543167114e-01 1.095488294959068298e-01 1.621485948562622070e-01 -1.970182545483112335e-02 -9.336778521537780762e-02 1.684519946575164795e-01 -3.698857733979821205e-03 -3.507013246417045593e-02 2.274608016014099121e-01 3.273479640483856201e-01 3.856113180518150330e-02 1.552619934082031250e-01 2.519584298133850098e-01 2.695752680301666260e-01 -1.155195832252502441e-01 1.832403801381587982e-02 2.616893351078033447e-01 -1.450305283069610596e-01 1.254914999008178711e-01 -1.595620959997177124e-01 -6.736739538609981537e-03 1.865905374288558960e-01 -2.058898806571960449e-01 -3.508402407169342041e-01 2.752414047718048096e-01
-3.693098574876785278e-02 2.674064636230468750e-01 3.622817620635032654e-02 8.251144737005233765e-02 -2.742820791900157928e-02 -8.434136211872100830e-02 -1.590019315481185913e-01 -9.783581644296646118e-02 1.679098159074783325e-01 1.393283307552337646e-01 -3.434611111879348755e-02 1.213337481021881104e-01 7.351691275835037231e-02 2.755609452724456787e-01 3.164956867694854736e-01 3.765065073966979980e-01 -5.247624218463897705e-02 -1.256328225135803223e-01 2.646204233169555664e-01 5.393575876951217651e-02 -8.414291776716709137e-03 3.334265574812889099e-02 -1.802215278148651123e-01 2.653050720691680908e-01 -1.486578769981861115e-02 5.879973620176315308e-02 3.086929023265838623e-01 6.798133254051208496e-02 2.816890478134155273e-01 7.834760844707489014e-02 -2.965243160724639893e-01 1.303560435771942139e-01
-7.954760640859603882e-02 1.917510181665420532e-01 -1.177373304963111877e-01 -6.491353362798690796e-02 -5.758954584598541260e-02 2.119105458259582520e-01 -1.811835765838623047e-01 8.807323873043060303e-02 -1.362932175397872925e-01 -2.110582143068313599e-01 -1.957210712134838104e-03 1.506476253271102905e-01 3.887942060828208923e-02 1.217164993286132812e-01 -2.112412452697753906e-01 4.272693097591400146e-01 2.625487744808197021e-01 5.058792233467102051e-02 2.805205993354320526e-02 2.585864663124084473e-01 6.863639503717422485e-02 7.896773517131805420e-02 -1.031680405139923096e-02 8.487536013126373291e-02 3.794755041599273682e-01 -7.538073509931564331e-02 -8.463127911090850830e-02 -3.580836206674575806e-02 -1.015475317835807800e-01 -2.854882776737213135e-01 -1.192589551210403442e-01 3.148391246795654297e-01
6.519351899623870850e-02 4.971215128898620605e-02 5.281377956271171570e-02 -2.349566519260406494e-01 2.124528028070926666e-02 -2.052074298262596130e-02 -2.092623710632324219e-01 3.062715008854866028e-02 7.911747694015502930e-02 9.690270572900772095e-02 -1.851098798215389252e-02 -3.906373865902423859e-03 -8.016245067119598389e-02 3.048948943614959717e-01 -6.759436428546905518e-02 2.975296676158905029e-01 2.477966696023941040e-01 -1.256164461374282837e-01 1.449389755725860596e-01 3.333599865436553955e-01 -3.535660728812217712e-02 -1.322600692510604858e-01 2.196497619152069092e-01 1.486374139785766602e-01 -1.062957420945167542e-01 1.793351322412490845e-01 -4.516202807426452637e-01 -9.757831692695617676e-02 4.104332998394966125e-02 -3.840079903602600098e-02 -3.369501531124114990e-01 -9.569906443357467651e-02
-8.578078448772430420e-02 1.535466462373733521e-01 -6.503254920244216919e-02 1.012158021330833435e-01 -7.935441285371780396e-02 -8.458228409290313721e-02 -6.477988511323928833e-02 -1.081672832369804382e-01 1.944151073694229126e-01 1.028338447213172913e-01 -1.369109451770782471e-01 1.310537606477737427e-01 -1.264465600252151489e-01 2.311650663614273071e-01 1.847317963838577271e-01 2.449828684329986572e-01 1.689646691083908081e-01 -1.009013280272483826e-01 3.103286623954772949e-01 8.743925392627716064e-02 -1.172812134027481079e-01 7.983114570379257202e-02 -3.723223134875297546e-02 3.555906713008880615e-01 7.033959031105041504e-02 1.222615242004394531e-01 1.978227794170379639e-01 6.774032115936279297e-02 2.380309253931045532e-01 1.661840677261352539e-01 -4.370536804199218750e-01 2.187117338180541992e-01
-1.208289787173271179e-01 -4.399155452847480774e-02 2.514462471008300781e-01 2.256412431597709656e-02 2.088858932256698608e-02 -4.426381364464759827e-02 2.719352580606937408e-02 -6.028432399034500122e-02 -4.768716543912887573e-02 4.989830553531646729e-01 -3.100460022687911987e-02 3.893710672855377197e-01 1.975778341293334961e-01 1.542098969221115112e-01 -4.301446303725242615e-02 4.188757017254829407e-02 -1.599721424281597137e-02 1.686146110296249390e-02 2.673787176609039307e-01 1.862077116966247559e-01 -2.129112631082534790e-01 -9.731949120759963989e-02 -2.508763670921325684e-01 1.862410455942153931e-01 -3.674403205513954163e-02 -5.207885429263114929e-02 -6.602377444505691528e-02 -3.820735961198806763e-02 1.267847716808319092e-01 2.985744550824165344e-02 -2.732322216033935547e-01 2.864866554737091064e-01
9.662572294473648071e-02 2.202860563993453979e-01 1.323056071996688843e-01 -2.144597768783569336e-01 -1.243586465716362000e-01 1.967481821775436401e-01 -1.518481783568859100e-02 1.504343450069427490e-01 2.440822869539260864e-01 2.275088056921958923e-02 -2.431983686983585358e-02 4.466484300792217255e-03 6.392050534486770630e-02 5.553568601608276367e-01 -2.614096999168395996e-01 3.027377128601074219e-01 6.984815746545791626e-02 -9.867513924837112427e-02 1.540833860635757446e-01 3.475349396467208862e-02 -5.649227183312177658e-03 -1.012521833181381226e-01 -1.605040729045867920e-01 -2.283821115270256996e-03 6.137716770172119141e-02 4.049534723162651062e-02 -7.355017960071563721e-02 -2.025602310895919800e-01 5.915145576000213623e-02 -2.906924784183502197e-01 1.350983381271362305e-01 1.862549036741256714e-01
2.276695705950260162e-02 2.567690312862396240e-01 3.437042608857154846e-02 4.558999836444854736e-02 -9.477841109037399292e-02 1.014280249364674091e-03 7.135237008333206177e-02 -8.858709782361984253e-02 -8.286562561988830566e-02 2.084925770759582520e-01 -8.686654269695281982e-02 1.315386146306991577e-01 1.089204251766204834e-01 1.595620661973953247e-01 3.621569275856018066e-01 3.477053344249725342e-01 8.137346804141998291e-02 -2.881834842264652252e-02 2.458549886941909790e-01 1.609178036451339722e-01 3.217834979295730591e-02 -3.430617228150367737e-02 1.294022891670465469e-02 2.557874321937561035e-01 -1.666142940521240234e-01 1.188280284404754639e-01 2.920200228691101074e-01 3.582524508237838745e-02 2.391505241394042969e-01 1.341419517993927002e-01 -3.909264802932739258e-01 1.604866087436676025e-01
3.236322477459907532e-02 2.823895812034606934e-01 -1.787558943033218384e-02 -1.451647095382213593e-02 4.841718822717666626e-02 4.080870375037193298e-02 -3.544363677501678467e-01 -2.846110463142395020e-01 -1.410582214593887329e-01 1.207466557389125228e-04 1.802479103207588196e-02 3.779221475124359131e-01 2.074707448482513428e-01 8.447702974081039429e-02 -1.806886307895183563e-02 1.792685091495513916e-01 6.713398266583681107e-03 7.003816217184066772e-02 1.082147508859634399e-01 1.801735311746597290e-01 1.355530917644500732e-01 1.087963730096817017e-01 -2.567093633115291595e-02 9.227401763200759888e-02 2.364690974354743958e-02 3.693077564239501953e-01 1.984816417098045349e-02 -3.064176626503467560e-02 2.188388407230377197e-01 -2.618252038955688477e-01 -3.374282717704772949e-01 7.252424210309982300e-02
1.698561310768127441e-01 -1.830122768878936768e-01 2.504110336303710938e-02 -7.590707391500473022e-02 4.329975694417953491e-02 7.352476939558982849e-03 2.038569003343582153e-01 1.281590759754180908e-01 -7.600396126508712769e-02 3.196713626384735107e-01 1.716195493936538696e-01 2.839490771293640137e-02 2.122213542461395264e-01 3.953141570091247559e-01 7.198802195489406586e-03 1.596875190734863281e-01 7.114998251199722290e-02 -1.406327039003372192e-01 3.182656764984130859e-01 1.264224201440811157e-01 2.224675612524151802e-03 -1.979015767574310303e-01 -1.861731112003326416e-01 7.288347184658050537e-02 9.103299677371978760e-02 -1.429187655448913574e-01 2.395093441009521484e-01 9.805487841367721558e-02 2.281773984432220459e-01 -1.019356888718903065e-03 -2.069876790046691895e-01 3.072555065155029297e-01
5.585483834147453308e-02 5.707497522234916687e-02 7.176842540502548218e-02 -1.384959220886230469e-01 -3.780231997370719910e-02 2.760639227926731110e-02 3.431158065795898438e-01 2.513428330421447754e-01 1.199068799614906311e-01 5.371125042438507080e-02 -1.649523675441741943e-01 2.251245230436325073e-01 4.046284779906272888e-02 1.443325281143188477e-01 -1.823762208223342896e-01 2.323892265558242798e-01 2.881277799606323242e-01 2.123423069715499878e-01 2.184729129076004028e-01 2.310863286256790161e-01 -1.633088737726211548e-01 -2.189113199710845947e-01 1.278125345706939697e-01 -3.871160000562667847e-02 2.035185545682907104e-01 1.249221637845039368e-01 -2.207205891609191895e-01 -2.058978378772735596e-02 3.604041635990142822e-01 -2.195261232554912567e-02 -1.022053882479667664e-01 1.125141084194183350e-01
6.480725854635238647e-02 2.060307189822196960e-03 -2.165320366621017456e-01 -9.970415383577346802e-03 2.281860634684562683e-02 -1.029443889856338501e-01 1.149941831827163696e-01 2.404243312776088715e-02 -3.502296805381774902e-01 9.341967105865478516e-02 4.746465128846466541e-04 6.942958384752273560e-02 2.143186777830123901e-01 2.416826039552688599e-01 5.420938879251480103e-02 4.503654241561889648e-01 -7.342527061700820923e-02 5.459550302475690842e-03 2.115949988365173340e-01 6.397748738527297974e-02 -1.112620905041694641e-01 -2.354773730039596558e-01 -4.222287982702255249e-02 1.632171124219894409e-01 2.567116618156433105e-01 -8.319805562496185303e-02 -4.086678028106689453e-01 -6.417298316955566406e-02 1.950941234827041626e-01 -3.315198794007301331e-02 -1.044070199131965637e-01 1.817165762186050415e-01
1.331083476543426514e-01 3.138892948627471924e-01 -6.862190365791320801e-02 4.624339565634727478e-02 1.218846514821052551e-01 8.118654042482376099e-02 -2.714554667472839355e-01 -2.994566261768341064e-01 1.518802791833877563e-01 1.798835843801498413e-01 1.314298808574676514e-01 2.012253552675247192e-01 -9.604514390230178833e-02 5.096476897597312927e-02 -3.721642494201660156e-02 1.917928159236907959e-01 6.738109886646270752e-02 7.330413162708282471e-02 1.903506219387054443e-01 2.917211055755615234e-01 1.236555874347686768e-01 1.039789989590644836e-01 1.299145631492137909e-02 1.053765043616294861e-01 6.555128842592239380e-02 8.690581470727920532e-02 3.744231164455413818e-02 -9.988626837730407715e-02 2.449503690004348755e-01 5.488879978656768799e-03 -5.227748155593872070e-01 6.115078181028366089e-02
-8.526305854320526123e-02 8.733181655406951904e-02 1.394472178071737289e-02 5.946593731641769409e-02 -1.238438934087753296e-01 -8.345585316419601440e-02 -1.600004881620407104e-01 -5.742133408784866333e-02 -2.856383845210075378e-02 3.237962350249290466e-02 4.804336000233888626e-03 3.180669546127319336e-01 1.915084719657897949e-01 2.800010442733764648e-01 5.575459450483322144e-02 3.087793104350566864e-02 3.596266508102416992e-01 -5.759014561772346497e-02 3.264284133911132812e-01 3.039344549179077148e-01 -3.992052748799324036e-02 -3.700384795665740967e-01 -5.062795057892799377e-02 -1.387498062103986740e-02 -2.558316290378570557e-01 1.897176653146743774e-01 -1.026448234915733337e-01 -1.079385429620742798e-01 1.100188642740249634e-01 5.751331895589828491e-02 -1.498532146215438843e-01 2.713415026664733887e-01
2.025831639766693115e-01 -4.273031279444694519e-02 -8.342421054840087891e-02 -1.812508553266525269e-01 -1.300625056028366089e-01 -1.919010728597640991e-01 -2.163340896368026733e-01 1.414490938186645508e-01 3.008601367473602295e-01 1.726837456226348877e-01 -9.801982343196868896e-02 1.795673221349716187e-01 -8.395228534936904907e-02 2.455563694238662720e-01 1.145399883389472961e-01 2.796038389205932617e-01 2.382089346647262573e-01 -1.663208566606044769e-02 2.527138590812683105e-01 1.235851868987083435e-01 9.015663526952266693e-03 -2.910009324550628662e-01 -1.505885720252990723e-01 -5.821834877133369446e-02 -7.122452557086944580e-02 2.093378901481628418e-01 -1.606523990631103516e-01 -1.564282178878784180e-02 5.093515664339065552e-02 1.593022942543029785e-01 -1.796783208847045898e-01 3.061822056770324707e-01
-1.534621119499206543e-01 1.449088752269744873e-01 -1.479035317897796631e-01 1.000192463397979736e-01 5.855865031480789185e-02 8.166096359491348267e-02 8.615396218374371529e-04 -9.005410224199295044e-02 2.337215244770050049e-01 -7.004369795322418213e-02 2.376648038625717163e-02 9.320373833179473877e-02 1.471396815031766891e-02 3.101025819778442383e-01 3.440156206488609314e-02 3.170689344406127930e-01 1.129883304238319397e-01 6.171435117721557617e-02 4.806860163807868958e-02 3.259409666061401367e-01 -1.733086258172988892e-01 -1.216615587472915649e-01 -1.344586908817291260e-01 2.667408883571624756e-01 8.114932477474212646e-02 1.768989861011505127e-01 8.165783435106277466e-02 1.357105672359466553e-01 2.916022539138793945e-01 5.753228813409805298e-02 -4.764169752597808838e-01 3.184749931097030640e-02
1.614879257977008820e-02 2.264801263809204102e-01 6.424058228731155396e-02 -8.656811714172363281e-02 -1.598747447133064270e-03 1.766169071197509766e-01 -5.114908795803785324e-03 8.468569070100784302e-02 3.084785491228103638e-02 2.636109292507171631e-01 -4.125232249498367310e-02 2.041131258010864258e-03 -1.451200060546398163e-02 1.472065746784210205e-01 -2.084799669682979584e-02 2.542499303817749023e-01 3.940314427018165588e-02 -1.590357571840286255e-01 2.860529422760009766e-01 3.093309104442596436e-01 -1.230534091591835022e-01 2.221749164164066315e-03 1.987305432558059692e-01 1.303297430276870728e-01 4.059592783451080322e-01 2.894007265567779541e-01 3.145249187946319580e-02 -3.903404772281646729e-01 1.571038216352462769e-01 7.184448186308145523e-03 1.767890155315399170e-01 7.377792149782180786e-02
1.253917068243026733e-01 1.109223067760467529e-02 1.097161471843719482e-01 -5.423177406191825867e-02 -9.106952697038650513e-02 -5.990132689476013184e-02 -1.930558830499649048e-01 -2.302370816469192505e-01 3.453204035758972168e-02 3.166088163852691650e-01 -6.988812983036041260e-02 -9.538035839796066284e-02 -2.236366458237171173e-02 2.517137825489044189e-01 7.924787700176239014e-02 3.890620470046997070e-01 2.396851629018783569e-01 -1.790015250444412231e-01 2.148534208536148071e-01 2.162659615278244019e-01 6.246485281735658646e-03 -2.076520323753356934e-01 7.970538735389709473e-02 2.019257284700870514e-02 -1.484782397747039795e-01 2.835515737533569336e-01 -2.399278432130813599e-01 1.407208889722824097e-01 7.219070196151733398e-02 -1.087453868240118027e-02 -3.295017778873443604e-01 6.348283588886260986e-02
-5.073261633515357971e-02 2.130579948425292969e-01 1.714503318071365356e-01 3.711051493883132935e-02 -2.749656513333320618e-02 -1.131917163729667664e-02 1.839906722307205200e-01 -2.507278025150299072e-01 -7.947269477881491184e-04 9.697634726762771606e-02 -1.773739308118820190e-01 -8.456014096736907959e-02 2.091671675443649292e-01 3.580059707164764404e-01 -1.520483195781707764e-01 1.881253272294998169e-01 -3.148504495620727539e-01 -1.480772346258163452e-01 3.612665832042694092e-01 4.521391168236732483e-02 2.419408112764358521e-01 1.126632913947105408e-01 -5.772818997502326965e-02 1.103030741214752197e-01 1.112088859081268311e-01 1.717700809240341187e-01 -2.845069468021392822e-01 1.304678502492606640e-03 2.318138182163238525e-01 -7.386458665132522583e-02 -7.394756376743316650e-02 1.318694353103637695e-01
5.765229091048240662e-02 -1.394538115710020065e-02 -5.855030193924903870e-02 -8.844884485006332397e-02 1.324597448110580444e-01 -1.154483780264854431e-01 -1.834745854139328003e-01 -1.243610009551048279e-01 1.163740530610084534e-01 4.080908596515655518e-01 9.072013199329376221e-02 1.957065016031265259e-01 1.361511880531907082e-03 9.717316180467605591e-02 -2.159515954554080963e-02 2.596798837184906006e-01 2.743805348873138428e-01 -7.449637353420257568e-02 3.075766563415527344e-01 2.010986655950546265e-01 7.534844428300857544e-02 -2.297673523426055908e-01 3.531472757458686829e-02 1.430723369121551514e-01 -1.773616224527359009e-01 2.879998683929443359e-01 -2.848139703273773193e-01 -1.112929452210664749e-02 4.706481471657752991e-02 -6.426014006137847900e-03 -3.275727927684783936e-01 -1.095801359042525291e-03
2.487592548131942749e-01 -7.131172716617584229e-02 1.114887744188308716e-02 2.139014750719070435e-01 -2.170687466859817505e-01 -7.913320325314998627e-03 -3.125154078006744385e-01 1.124540120363235474e-01 -8.116514980792999268e-02 1.689475178718566895e-01 -1.861263662576675415e-01 1.810294836759567261e-01 1.279679983854293823e-01 7.044029235839843750e-02 -3.148463666439056396e-01 2.430020421743392944e-01 1.683148592710494995e-01 4.101008176803588867e-02 -4.626491293311119080e-02 3.798386156558990479e-01 -9.114547818899154663e-02 -1.446828804910182953e-02 -1.267903298139572144e-02 1.574113517999649048e-01 3.902209177613258362e-02 2.130681127309799194e-01 1.257088482379913330e-01 1.357026696205139160e-01 3.091958463191986084e-01 -1.709234118461608887e-01 -1.745761781930923462e-01 -3.581251949071884155e-02
9.294589981436729431e-03 1.999732404947280884e-01 1.902556866407394409e-01 -2.812057137489318848e-01 -9.131398797035217285e-02 -8.954557776451110840e-02 -2.303600013256072998e-01 2.130136191844940186e-01 2.243418693542480469e-01 3.897478058934211731e-02 1.076710969209671021e-01 1.555606275796890259e-01 3.055947460234165192e-02 3.235263526439666748e-01 -4.817676544189453125e-02 1.562273651361465454e-01 3.384601771831512451e-01 -8.473470062017440796e-02 3.665196895599365234e-01 2.131660729646682739e-01 3.817014396190643311e-02 -7.322622835636138916e-02 -1.724147498607635498e-01 -4.074596334248781204e-03 -2.456238567829132080e-01 2.541486918926239014e-01 -1.049885824322700500e-01 -5.468503385782241821e-02 8.179261349141597748e-03 -1.901797018945217133e-02 -1.059818714857101440e-01 1.456393748521804810e-01
7.445666193962097168e-02 -1.868730187416076660e-01 -1.569136083126068115e-01 -1.029286012053489685e-01 -2.461573109030723572e-02 1.095932647585868835e-01 1.668722927570343018e-01 2.394482344388961792e-01 -3.024707548320293427e-02 3.634690642356872559e-01 -2.742351889610290527e-01 7.038676738739013672e-02 2.601935863494873047e-01 3.068415820598602295e-01 2.052095532417297363e-01 5.873598903417587280e-02 1.869358271360397339e-01 -1.372989118099212646e-01 3.058641254901885986e-01 2.207854241132736206e-01 -8.492689579725265503e-02 5.545557290315628052e-02 5.978993698954582214e-02 -5.472759529948234558e-02 -2.439700067043304443e-02 1.747759059071540833e-02 9.910506755113601685e-02 -4.534040391445159912e-02 2.076391875743865967e-01 1.456610858440399170e-01 -1.585939228534698486e-01 3.011788725852966309e-01
-7.187633961439132690e-02 3.212275505065917969e-01 -4.165856540203094482e-02 -7.704427838325500488e-02 -7.627542316913604736e-02 2.438796311616897583e-01 -8.356120437383651733e-02 -1.945686489343643188e-01 -1.105756759643554688e-01 -1.372090280055999756e-01 -6.316057592630386353e-02 5.651279911398887634e-02 -3.675780445337295532e-02 3.029958605766296387e-01 -1.484996527433395386e-01 3.414033055305480957e-01 3.954648971557617188e-02 4.717373475432395935e-02 3.115988969802856445e-01 -9.761378350958693773e-06 -1.159163787961006165e-01 8.442385494709014893e-02 -6.076145172119140625e-02 4.289626702666282654e-02 3.221654593944549561e-01 6.975416094064712524e-02 -9.650693833827972412e-02 1.072438061237335205e-01 2.336159348487854004e-01 8.763629011809825897e-03 6.791810691356658936e-02 4.337306320667266846e-01
2.079244852066040039e-01 5.395387858152389526e-02 9.398625046014785767e-02 -9.257292002439498901e-02 -1.192964538931846619e-01 -6.076599005609750748e-03 1.474302113056182861e-01 -1.201584413647651672e-01 6.038324907422065735e-02 1.957550048828125000e-01 2.096239179372787476e-01 6.126720830798149109e-02 -7.335666567087173462e-02 2.705862820148468018e-01 1.677306294441223145e-01 3.583755791187286377e-01 -6.775292754173278809e-02 -2.452719062566757202e-01 2.021259814500808716e-02 2.733763456344604492e-01 8.969167619943618774e-02 -1.735196262598037720e-01 6.893123686313629150e-02 -5.555613338947296143e-02 1.525025665760040283e-01 4.396349936723709106e-02 -1.963464468717575073e-01 -2.294363081455230713e-01 1.536920517683029175e-01 -2.215458750724792480e-01 -2.673460915684700012e-02 4.306962490081787109e-01
-2.608449943363666534e-02 1.835336685180664062e-01 1.281230151653289795e-01 -6.137159466743469238e-02 -1.340840160846710205e-01 -1.406769640743732452e-02 -2.090805470943450928e-01 -1.435886919498443604e-01 6.953375786542892456e-02 5.384522303938865662e-02 1.051054671406745911e-01 3.378185927867889404e-01 7.158485054969787598e-02 3.427559137344360352e-01 -7.285805791616439819e-02 3.946625068783760071e-02 3.277621567249298096e-01 -1.750552468001842499e-02 2.058744579553604126e-01 5.203191936016082764e-02 -1.142533048987388611e-01 -3.744949102401733398e-01 2.249222435057163239e-02 -5.930999759584665298e-03 -2.327623814344406128e-01 2.112796753644943237e-01 -1.862498931586742401e-02 -2.097229957580566406e-01 2.100697010755538940e-01 -3.566246852278709412e-02 -1.840683668851852417e-01 2.673418521881103516e-01
-1.262120008468627930e-01 -1.031385436654090881e-01 9.132333844900131226e-02 -1.051069125533103943e-01 2.088035643100738525e-01 -3.074184991419315338e-02 -1.425304561853408813e-01 -2.162360996007919312e-01 1.021232306957244873e-01 2.495442181825637817e-01 9.958890080451965332e-02 2.541871741414070129e-03 -6.764539331197738647e-02 2.693712413311004639e-01 -1.502010375261306763e-01 4.242800772190093994e-01 1.515893042087554932e-01 1.193060651421546936e-01 2.287383526563644409e-01 -1.173730846494436264e-02 1.416256576776504517e-01 -2.517625987529754639e-01 -1.928134448826313019e-02 1.618751287460327148e-01 -2.255990356206893921e-01 2.711359560489654541e-01 5.455345287919044495e-02 -9.250706061720848083e-03 3.514032661914825439e-01 1.377602815628051758e-01 -2.401727810502052307e-02 9.945807605981826782e-02
1.768046021461486816e-01 2.476618885993957520e-01 -2.600279450416564941e-01 -2.184586822986602783e-01 -1.176868751645088196e-01 -5.263076350092887878e-02 -7.414330542087554932e-02 -8.039139956235885620e-02 2.682746648788452148e-01 3.873732984066009521e-01 -1.794148534536361694e-01 1.177628636360168457e-01 1.181283593177795410e-02 1.470274925231933594e-01 -1.071245819330215454e-01 1.981683820486068726e-01 3.069301843643188477e-01 -5.213094875216484070e-02 3.477223217487335205e-02 -9.543874859809875488e-02 3.236339613795280457e-02 -1.900283098220825195e-01 -1.193422004580497742e-01 -3.535874187946319580e-02 1.657936871051788330e-01 6.342739611864089966e-02 -1.395682152360677719e-02 -1.704924404621124268e-01 2.359016537666320801e-01 -2.174839191138744354e-02 -1.366680860519409180e-01 3.569712638854980469e-01
1.537352204322814941e-01 2.178910374641418457e-01 1.529409438371658325e-01 -1.357436627149581909e-01 -1.095317378640174866e-01 1.318707913160324097e-01 -7.164692506194114685e-03 1.158591136336326599e-01 5.494507029652595520e-02 1.503542214632034302e-01 -8.065442740917205811e-02 -4.392521083354949951e-02 1.941449493169784546e-01 2.094551473855972290e-01 2.342913746833801270e-01 1.247968599200248718e-01 1.147786676883697510e-01 -2.421387135982513428e-01 4.099664986133575439e-01 2.044118791818618774e-01 -7.207968831062316895e-02 -1.419792184606194496e-03 2.622280456125736237e-02 9.439421445131301880e-02 -3.467063307762145996e-01 1.229699477553367615e-01 1.537706106901168823e-01 -1.209037899971008301e-01 -6.068694870918989182e-03 2.474571317434310913e-01 -3.425508141517639160e-01 9.725882112979888916e-02
-5.469644814729690552e-02 4.212130606174468994e-02 -1.756440103054046631e-01 -2.188480198383331299e-01 -2.717247605323791504e-01 2.154139578342437744e-01 7.455223053693771362e-02 1.159946024417877197e-01 1.018922924995422363e-01 4.873864054679870605e-01 2.048944532871246338e-01 1.930867731571197510e-01 -9.153725951910018921e-02 2.697844207286834717e-01 -8.467677235603332520e-02 1.889646798372268677e-01 -9.729029983282089233e-02 -2.720091864466667175e-02 1.971713304519653320e-01 2.446704655885696411e-01 -1.006870865821838379e-01 -1.663231253623962402e-01 -8.521744608879089355e-02 3.962610661983489990e-02 1.974473297595977783e-01 1.874382048845291138e-01 1.111695840954780579e-01 -2.539065182209014893e-01 9.394762665033340454e-02 -5.446873977780342102e-02 2.899148128926753998e-02 8.275350183248519897e-02
1.913910508155822754e-01 7.092589884996414185e-02 7.095611840486526489e-02 -6.500117480754852295e-02 -7.600075006484985352e-02 -5.037134513258934021e-02 -3.051516972482204437e-02 -5.068386346101760864e-02 2.899993956089019775e-01 1.606812328100204468e-01 1.798255592584609985e-01 3.669585287570953369e-01 -2.627282142639160156e-01 2.051953077316284180e-01 -2.255620062351226807e-01 3.465819954872131348e-01 6.953519582748413086e-02 -3.699820116162300110e-02 6.500565260648727417e-02 7.443854212760925293e-02 8.388785272836685181e-02 -2.988140583038330078e-01 8.689841628074645996e-02 -1.373188663274049759e-02 -6.589721888303756714e-03 -6.192583963274955750e-02 1.113181468099355698e-02 -4.326347634196281433e-02 3.282157778739929199e-01 1.227966099977493286e-01 -3.261758089065551758e-01 1.520402133464813232e-01
-1.798401027917861938e-01 -2.401216328144073486e-01 5.037282034754753113e-02 8.843937516212463379e-02 -2.499332129955291748e-01 1.437755972146987915e-01 -1.435158401727676392e-01 9.446746855974197388e-02 -1.290217041969299316e-01 -3.833540901541709900e-02 -2.506880462169647217e-01 2.264655232429504395e-01 -8.455044776201248169e-02 3.308115303516387939e-01 2.684533596038818359e-01 7.973368465900421143e-02 1.230259612202644348e-01 9.537690132856369019e-02 2.345284074544906616e-01 1.522847563028335571e-01 -7.277987152338027954e-02 -7.736763358116149902e-02 -3.408914431929588318e-02 1.194632500410079956e-01 1.050314456224441528e-01 2.524828314781188965e-01 -1.827261447906494141e-01 6.721587479114532471e-02 2.246737480163574219e-01 -3.349769115447998047e-01 -1.386267393827438354e-01 1.897119432687759399e-01
2.994741797447204590e-01 2.575237452983856201e-01 -1.636899262666702271e-01 5.785601213574409485e-02 8.522010594606399536e-02 1.145463511347770691e-01 3.075753748416900635e-01 8.781342208385467529e-02 -4.163535777479410172e-03 9.741697460412979126e-02 -4.192464519292116165e-03 -9.072337299585342407e-02 4.061400890350341797e-02 3.562321066856384277e-01 -7.518146187067031860e-02 1.182744577527046204e-01 -5.271348357200622559e-02 1.472789347171783447e-01 2.147753685712814331e-01 -7.020016014575958252e-02 -7.833050936460494995e-02 5.666553229093551636e-02 -4.637803882360458374e-02 1.965974718332290649e-01 -1.892305016517639160e-01 2.326087504625320435e-01 -2.766223251819610596e-01 1.284046322107315063e-01 1.274467855691909790e-01 -2.892366647720336914e-01 -2.109324932098388672e-01 2.687384188175201416e-01
-3.786567132920026779e-03 6.630965322256088257e-02 9.785426408052444458e-02 -5.503340065479278564e-02 2.415257692337036133e-02 5.926969926804304123e-03 1.436101645231246948e-01 2.350642979145050049e-01 3.683170974254608154e-01 1.807905882596969604e-01 -8.821596950292587280e-02 2.609856128692626953e-01 2.304338663816452026e-02 1.227435171604156494e-01 -2.090518325567245483e-01 2.515231668949127197e-01 3.681876063346862793e-01 2.324620187282562256e-01 1.875251829624176025e-01 7.777161896228790283e-02 -3.772843920160084963e-04 -1.594259142875671387e-01 -2.067911811172962189e-02 -3.487947164103388786e-03 2.001169025897979736e-01 1.367859691381454468e-01 -1.196670904755592346e-01 -5.775723140686750412e-03 3.584744632244110107e-01 6.162825599312782288e-02 5.051872506737709045e-02 2.739504277706146240e-01
-2.214481234550476074e-01 2.056122720241546631e-01 6.018752232193946838e-02 -1.307263970375061035e-02 -3.438086509704589844e-01 6.567833479493856430e-03 7.300581783056259155e-02 2.270422726869583130e-01 4.679222777485847473e-02 4.054772257804870605e-01 5.765046551823616028e-02 4.803725983947515488e-03 1.354928761720657349e-01 2.760444283485412598e-01 -2.251754999160766602e-01 2.421913444995880127e-01 8.223255723714828491e-02 4.797183349728584290e-02 1.689628362655639648e-01 1.137031167745590210e-01 -6.873954087495803833e-02 3.925632312893867493e-02 9.137538075447082520e-02 2.825631797313690186e-01 -3.140439391136169434e-01 -8.723443897906690836e-06 -7.075944542884826660e-02 -1.505398750305175781e-01 2.201767414808273315e-01 9.809754788875579834e-02 -3.390947356820106506e-02 1.592371165752410889e-01
7.200835645198822021e-02 3.420405983924865723e-01 2.172469794750213623e-01 -2.651275396347045898e-01 -8.491723239421844482e-02 1.495523378252983093e-02 -2.973193228244781494e-01 1.474305242300033569e-01 -1.148467212915420532e-01 1.752753257751464844e-01 1.551028937101364136e-01 1.694953292608261108e-01 2.026323415338993073e-02 3.250901997089385986e-01 5.728593096137046814e-03 7.347121834754943848e-02 2.910539507865905762e-01 -2.728964015841484070e-02 2.360930144786834717e-01 1.457841396331787109e-01 -6.963475607335567474e-03 -9.493163973093032837e-02 -2.025155723094940186e-01 -6.384232081472873688e-03 -2.433506250381469727e-01 2.427787780761718750e-01 -5.078189820051193237e-02 -1.328162848949432373e-01 6.518623977899551392e-02 -1.400000005960464478e-01 -1.803250163793563843e-01 1.650240272283554077e-01
7.869169116020202637e-02 1.965414136648178101e-01 -1.267770975828170776e-01 -1.698208153247833252e-01 3.374945744872093201e-02 6.425669789314270020e-02 1.454336941242218018e-01 2.065954953432083130e-01 1.650117188692092896e-01 2.977983355522155762e-01 1.176180317997932434e-01 1.801106929779052734e-01 1.287341117858886719e-01 4.486023187637329102e-01 -3.026243299245834351e-03 -4.102363437414169312e-02 -8.496753871440887451e-02 -5.998762324452400208e-03 1.272511631250381470e-01 2.265648096799850464e-01 -2.670458555221557617e-01 -1.069147661328315735e-01 1.015822216868400574e-01 8.027160167694091797e-02 2.043404430150985718e-01 9.420623630285263062e-02 -3.932280093431472778e-02 -4.195768833160400391e-01 2.857660874724388123e-02 -7.647201418876647949e-02 -1.606924086809158325e-01 1.564533710479736328e-01
2.107095718383789062e-01 9.622304141521453857e-02 5.277837440371513367e-02 -1.326418071985244751e-01 -2.342257350683212280e-01 -1.135013177990913391e-01 3.299801945686340332e-01 -7.638178020715713501e-02 1.327513456344604492e-01 2.018409669399261475e-01 1.204006187617778778e-02 9.328716993331909180e-02 4.123293980956077576e-02 3.859632611274719238e-01 -1.276504397392272949e-01 1.897339969873428345e-01 1.608544439077377319e-01 1.727782934904098511e-01 7.836762070655822754e-02 7.002910226583480835e-02 2.143367566168308258e-02 -2.929407358169555664e-01 -3.429690748453140259e-02 -6.015267223119735718e-02 1.349771320819854736e-01 1.266414523124694824e-01 -1.208589971065521240e-01 -2.371294349431991577e-01 6.324462592601776123e-02 -2.558795809745788574e-01 -7.198260724544525146e-02 3.684235513210296631e-01
1.082710772752761841e-01 3.015064299106597900e-01 1.422012690454721451e-02 1.610231101512908936e-01 -2.924515120685100555e-02 1.313807964324951172e-01 1.992446035146713257e-01 1.940909773111343384e-01 2.072663009166717529e-01 1.782080531120300293e-01 1.311100553721189499e-03 3.411589860916137695e-01 7.705869525671005249e-02 1.797837167978286743e-01 -2.170986682176589966e-01 1.677169352769851685e-01 3.138673603534698486e-01 -1.872154138982295990e-02 1.955659836530685425e-01 -4.514360055327415466e-02 -3.196072578430175781e-02 -1.879894547164440155e-02 1.732290685176849365e-01 -2.585307359695434570e-01 2.729986310005187988e-01 1.333777308464050293e-01 2.346624061465263367e-02 -9.587202966213226318e-02 2.248705774545669556e-01 -4.897539317607879639e-02 -3.981345146894454956e-02 2.777520120143890381e-01
-3.415000066161155701e-02 -5.030390992760658264e-02 6.406487524509429932e-02 -3.183940947055816650e-01 -1.763160675764083862e-01 6.434179842472076416e-02 1.126332767307758331e-02 1.260721385478973389e-01 4.421289637684822083e-02 3.453535139560699463e-01 3.251330852508544922e-01 5.066200718283653259e-02 -6.451134383678436279e-02 2.082626372575759888e-01 3.127856552600860596e-02 2.379367947578430176e-01 3.879832103848457336e-02 3.813229873776435852e-02 2.565167248249053955e-01 4.195529222488403320e-01 -1.062846183776855469e-01 -3.196302354335784912e-01 -1.202262341976165771e-01 1.113610491156578064e-01 -1.282092779874801636e-01 1.839588284492492676e-01 1.620410978794097900e-01 -1.174740418791770935e-01 7.195082306861877441e-02 2.461835369467735291e-02 1.081272065639495850e-01 1.097077056765556335e-01
1.313451230525970459e-01 1.256528943777084351e-01 1.116937398910522461e-01 -1.232630573213100433e-02 5.296116322278976440e-02 7.099577039480209351e-02 -1.641781479120254517e-01 2.901656329631805420e-01 -2.879650145769119263e-02 8.439963310956954956e-02 3.427619487047195435e-02 4.752399399876594543e-02 2.059830427169799805e-01 2.721252739429473877e-01 -5.895958095788955688e-02 1.914315223693847656e-01 1.889205724000930786e-01 1.349935382604598999e-01 2.403903007507324219e-01 -3.775021526962518692e-03 1.008292511105537415e-01 1.403322070837020874e-01 -3.011605739593505859e-01 1.244616881012916565e-01 2.928506135940551758e-01 -1.636095046997070312e-01 -3.088671863079071045e-01 -2.149168103933334351e-01 1.066672727465629578e-01 -1.002157106995582581e-01 -3.730820119380950928e-01 6.967088580131530762e-02
4.938366822898387909e-03 3.282696306705474854e-01 -1.739315986633300781e-01 -2.070902660489082336e-02 1.120153442025184631e-01 9.902261197566986084e-02 3.626860305666923523e-02 -1.584041118621826172e-01 9.859596937894821167e-02 1.314220875501632690e-01 -1.032996922731399536e-01 -1.173633784055709839e-01 5.677502602338790894e-02 -7.455407828092575073e-02 4.546726867556571960e-02 5.147095322608947754e-01 3.458680510520935059e-01 1.816114038228988647e-02 2.694586515426635742e-01 1.272261440753936768e-01 1.401897221803665161e-01 -2.274613380432128906e-01 1.285813450813293457e-01 2.143694013357162476e-01 1.454153563827276230e-02 -5.097217857837677002e-02 2.423243597149848938e-02 2.052073553204536438e-02 -2.141424268484115601e-02 7.405564934015274048e-02 -2.723000049591064453e-01 2.429489642381668091e-01
2.846046350896358490e-02 2.164041250944137573e-01 1.947359926998615265e-02 5.552601441740989685e-02 -2.369445376098155975e-02 -2.239143848419189453e-02 -1.889583915472030640e-01 -1.734423339366912842e-01 2.564091682434082031e-01 8.394537121057510376e-02 4.496525973081588745e-02 5.922409519553184509e-02 1.051785573363304138e-01 1.325013935565948486e-01 4.728715121746063232e-02 2.672591805458068848e-01 1.710722446441650391e-01 6.648002564907073975e-02 2.271554619073867798e-01 2.756294906139373779e-01 1.564363241195678711e-01 -4.251302480697631836e-01 -7.448368519544601440e-02 1.216866225004196167e-01 -2.797710597515106201e-01 2.456818521022796631e-01 -2.052141875028610229e-01 2.237552031874656677e-02 2.261504679918289185e-01 -1.854405552148818970e-01 -1.263544261455535889e-01 1.785477399826049805e-01
1.753013581037521362e-01 -2.769853770732879639e-01 -1.524221450090408325e-01 3.178361803293228149e-02 1.057310253381729126e-01 2.132072746753692627e-01 -7.678343355655670166e-02 5.296793952584266663e-02 1.610321998596191406e-01 3.566343486309051514e-01 5.609975382685661316e-02 1.202509626746177673e-01 1.150674745440483093e-01 2.449271082878112793e-01 -7.209819555282592773e-02 1.967830508947372437e-01 3.220023214817047119e-02 -1.771768033504486084e-01 2.116972208023071289e-01 1.037240251898765564e-01 -1.172256618738174438e-01 -6.094500049948692322e-02 -1.853169351816177368e-01 -3.775582415983080864e-03 1.920843124389648438e-01 9.020315855741500854e-02 2.337593287229537964e-01 -6.211712583899497986e-02 3.933242559432983398e-01 -1.747819632291793823e-01 -1.673400998115539551e-01 2.418340146541595459e-01
-1.464310735464096069e-01 2.462366521358489990e-01 -1.145315766334533691e-01 1.330150961875915527e-01 -8.851878345012664795e-02 7.916157692670822144e-02 -1.602147705852985382e-02 6.716938316822052002e-02 8.590008132159709930e-03 1.586659699678421021e-01 1.371750086545944214e-01 1.542375534772872925e-01 2.808923721313476562e-01 1.451239585876464844e-01 -1.730807423591613770e-01 4.356598258018493652e-01 2.570245563983917236e-01 -1.518505662679672241e-01 1.252605170011520386e-01 1.793112307786941528e-01 -4.993293061852455139e-02 2.458766102790832520e-02 1.640122383832931519e-01 2.130098044872283936e-01 -2.123968750238418579e-01 -1.935486346483230591e-01 6.618146598339080811e-02 -2.807931602001190186e-01 2.619046270847320557e-01 1.443563997745513916e-01 -7.345666736364364624e-02 8.780998736619949341e-02
3.557427972555160522e-02 3.571925759315490723e-01 1.802286207675933838e-01 -5.227628350257873535e-02 -6.635780632495880127e-02 8.040879666805267334e-02 -1.146448627114295959e-01 1.999533772468566895e-01 3.710500895977020264e-02 5.195153877139091492e-02 1.178896613419055939e-02 2.604441046714782715e-01 4.436405897140502930e-01 2.905965410172939301e-02 1.462074071168899536e-01 1.986524462699890137e-01 3.361092507839202881e-01 -4.605845548212528229e-03 8.013489097356796265e-02 1.498861163854598999e-01 -3.685247525572776794e-02 4.289107397198677063e-02 -1.776892542839050293e-01 7.578260451555252075e-02 1.000729389488697052e-02 2.941981330513954163e-02 -1.010182276368141174e-01 1.332179456949234009e-01 3.045925498008728027e-01 1.514702886343002319e-01 -3.225346207618713379e-01 1.016574651002883911e-01
8.515176177024841309e-02 4.284096658229827881e-01 -3.631166368722915649e-02 -2.204964160919189453e-01 1.029906608164310455e-02 1.049600690603256226e-01 9.989893436431884766e-02 -2.458484470844268799e-02 -8.128071203827857971e-03 1.818171702325344086e-02 -1.018851175904273987e-01 2.699061334133148193e-01 -1.789795607328414917e-02 2.722093164920806885e-01 -2.402977049350738525e-01 1.394625902175903320e-01 -3.585018590092658997e-02 2.440222501754760742e-01 2.074296921491622925e-01 2.345150262117385864e-01 -7.343766838312149048e-02 1.492639631032943726e-01 4.078341182321310043e-03 5.928397551178932190e-02 -1.154515370726585388e-01 4.471882432699203491e-02 -2.967011630535125732e-01 1.952025294303894043e-01 2.610221803188323975e-01 -3.087409436702728271e-01 -7.519768923521041870e-02 -4.122244939208030701e-02
-4.026130959391593933e-02 8.914034813642501831e-02 5.791699886322021484e-02 -2.238976359367370605e-01 4.273260757327079773e-02 1.932846456766128540e-01 -1.424535810947418213e-01 -3.432109579443931580e-02 -2.329973317682743073e-02 -1.922460496425628662e-01 4.550808109343051910e-03 -1.194572299718856812e-01 -1.920991693623363972e-03 3.648158609867095947e-01 -1.215345486998558044e-01 4.630763456225395203e-02 -1.533683985471725464e-01 1.408700048923492432e-01 3.738690018653869629e-01 3.541983664035797119e-01 6.398577988147735596e-02 -1.832069754600524902e-01 -1.904235482215881348e-01 1.128949597477912903e-01 1.637779921293258667e-01 -2.997249551117420197e-02 -3.311795890331268311e-01 1.126609160564839840e-03 2.232037782669067383e-01 -1.797180473804473877e-01 -1.336274594068527222e-01 2.045660912990570068e-01
1.303886771202087402e-01 2.127936184406280518e-01 5.376535654067993164e-02 3.594660386443138123e-02 -4.339471831917762756e-02 -9.949472546577453613e-02 2.366138398647308350e-01 -3.613534942269325256e-02 1.628463119268417358e-01 2.340045720338821411e-01 1.165928840637207031e-01 2.727808058261871338e-01 3.463588058948516846e-01 3.706576228141784668e-01 1.429743506014347076e-02 2.071945369243621826e-01 1.337574720382690430e-01 -1.198558434844017029e-01 9.088897705078125000e-02 -8.102364838123321533e-03 -6.142710894346237183e-02 -1.837140321731567383e-02 -2.188099734485149384e-02 -1.381337046623229980e-01 2.659677565097808838e-01 2.015257328748703003e-01 -1.591446250677108765e-01 -8.428767323493957520e-02 1.203553825616836548e-01 -2.096084207296371460e-01 6.479579955339431763e-02 3.521918356418609619e-01
4.875452816486358643e-02 3.874459862709045410e-01 2.739235758781433105e-03 -1.423280499875545502e-02 -3.212600573897361755e-02 2.032448500394821167e-01 -3.318659495562314987e-03 8.139183372259140015e-02 6.603968888521194458e-02 1.988432407379150391e-01 -2.441060543060302734e-02 -1.018102169036865234e-01 -1.546611264348030090e-02 2.452828139066696167e-01 -6.338182836771011353e-02 1.642688363790512085e-01 8.463211357593536377e-03 -1.620236486196517944e-01 3.039091527462005615e-01 4.290142953395843506e-01 -1.788281500339508057e-01 8.341857045888900757e-02 1.008205786347389221e-01 1.486014425754547119e-01 2.649467289447784424e-01 2.545179426670074463e-01 -8.730547130107879639e-02 -1.846080720424652100e-01 2.248172909021377563e-01 -1.324412692338228226e-02 2.014736086130142212e-01 1.007266342639923096e-01
9.829276800155639648e-02 1.850702315568923950e-01 1.967639625072479248e-01 1.672502458095550537e-01 -5.138210952281951904e-02 -3.540634363889694214e-02 1.488393694162368774e-01 -6.385169178247451782e-02 -9.950426407158374786e-03 1.997012794017791748e-01 -8.888550102710723877e-02 1.078378781676292419e-01 1.554635316133499146e-01 5.343933701515197754e-01 -3.740279003977775574e-02 3.293751180171966553e-01 1.021124124526977539e-01 -2.035866258665919304e-03 3.308634087443351746e-02 2.364206314086914062e-02 7.850043475627899170e-02 3.245436586439609528e-03 -5.171098560094833374e-02 -3.368650972843170166e-01 4.564695060253143311e-02 1.214047521352767944e-01 -2.094513922929763794e-02 -2.636210061609745026e-02 2.043250352144241333e-01 -7.640677690505981445e-02 9.293884038925170898e-02 4.141775667667388916e-01
-2.317557856440544128e-02 1.717990636825561523e-01 -1.067057177424430847e-01 1.632881313562393188e-01 -2.025549858808517456e-01 9.977659583091735840e-02 1.010941565036773682e-01 5.341720208525657654e-02 -1.781233400106430054e-01 4.231566190719604492e-01 -3.165036812424659729e-02 1.756908148527145386e-01 1.624501347541809082e-01 3.883793056011199951e-01 8.940117806196212769e-02 8.722870796918869019e-02 1.825830787420272827e-01 -1.745399981737136841e-01 3.015849888324737549e-01 1.300921738147735596e-01 -1.727798134088516235e-01 2.144708298146724701e-02 1.573559045791625977e-01 2.827187478542327881e-01 -7.112736254930496216e-02 -1.957102715969085693e-01 3.611178323626518250e-02 1.527999341487884521e-01 2.339179813861846924e-02 1.591712087392807007e-01 -1.674515604972839355e-01 6.111606210470199585e-02
7.329006493091583252e-02 1.392467170953750610e-01 7.820314168930053711e-02 -2.348854392766952515e-02 -1.100202202796936035e-01 2.341518253087997437e-01 -1.268212646245956421e-01 -8.413676405325531960e-04 3.431409597396850586e-02 8.275350183248519897e-02 2.503964900970458984e-01 5.848977714776992798e-02 3.440289199352264404e-01 2.794583141803741455e-01 -4.409193247556686401e-02 3.550074994564056396e-02 4.915720969438552856e-02 -1.728232800960540771e-01 2.563200592994689941e-01 3.304778039455413818e-01 -1.473006755113601685e-01 -2.003747224807739258e-02 -8.070161193609237671e-02 4.739888757467269897e-02 2.318736761808395386e-01 2.852498590946197510e-01 3.378036320209503174e-01 7.525713648647069931e-03 -1.114675402641296387e-01 -3.018614947795867920e-01 -1.002119183540344238e-01 1.039536222815513611e-01
1.129306256771087646e-01 6.935089826583862305e-02 6.439280509948730469e-02 -4.776083305478096008e-02 -1.615982688963413239e-02 1.983659118413925171e-01 2.040179818868637085e-01 -1.392821967601776123e-01 7.939269416965544224e-04 -6.817352026700973511e-02 3.581151366233825684e-02 5.274482816457748413e-02 3.351169526576995850e-01 2.558565437793731689e-01 8.370592445135116577e-02 3.140684366226196289e-01 -2.939369082450866699e-01 -7.602231949567794800e-02 4.311664104461669922e-01 2.483680546283721924e-01 1.687828451395034790e-01 -5.920467525720596313e-02 1.078056320548057556e-01 1.580886542797088623e-01 1.736712902784347534e-01 -1.165958121418952942e-01 -2.543915212154388428e-01 7.820141315460205078e-02 1.960082799196243286e-01 1.214086711406707764e-01 -7.176487706601619720e-03 8.413163572549819946e-02
-2.864839136600494385e-02 3.528670072555541992e-01 1.053758263587951660e-01 1.529232263565063477e-01 -1.510798037052154541e-01 1.500182449817657471e-01 9.771140664815902710e-02 -3.434728085994720459e-02 -4.030905291438102722e-02 9.833412617444992065e-02 6.043893750756978989e-03 9.059252589941024780e-02 1.502113193273544312e-01 4.775468409061431885e-01 -8.567305654287338257e-02 3.452456295490264893e-01 1.481067687273025513e-01 -2.912143059074878693e-02 3.393371403217315674e-02 -4.663238674402236938e-02 1.509285867214202881e-01 1.674903184175491333e-02 -1.813055127859115601e-01 -2.809522747993469238e-01 3.152752816677093506e-01 1.260344237089157104e-01 -1.069300100207328796e-01 1.290693134069442749e-01 2.300507575273513794e-01 -1.127385534346103668e-03 -4.509675130248069763e-02 1.676905155181884766e-01
1.195152476429939270e-02 -1.459998041391372681e-01 1.818885058164596558e-01 2.619218267500400543e-02 -3.783895075321197510e-01 1.180968992412090302e-02 -8.794473484158515930e-03 -4.046990349888801575e-02 2.359824925661087036e-01 1.455145627260208130e-01 1.541016399860382080e-01 4.805089235305786133e-01 -4.276075959205627441e-02 7.626636326313018799e-02 -8.564745634794235229e-02 2.881979048252105713e-01 8.862817287445068359e-02 6.252144277095794678e-02 3.328953385353088379e-01 7.295160740613937378e-02 8.334133028984069824e-02 -9.075390547513961792e-02 -5.489239469170570374e-02 -1.704809367656707764e-01 -9.322784841060638428e-03 1.434458941221237183e-01 -8.310879766941070557e-02 -2.338152751326560974e-02 3.839269280433654785e-01 -7.347547262907028198e-02 -2.745517157018184662e-02 1.156192645430564880e-01
-1.888321638107299805e-01 1.724068075418472290e-02 2.383510917425155640e-01 -1.108052283525466919e-01 -2.963121235370635986e-02 7.129441946744918823e-02 9.491697885096073151e-03 -2.319289892911911011e-01 -6.811343878507614136e-02 -3.034345805644989014e-02 -8.693952858448028564e-02 -3.587524965405464172e-02 -1.594504714012145996e-01 2.095811963081359863e-01 1.057655662298202515e-01 4.261955022811889648e-01 1.200615689158439636e-01 1.520820856094360352e-01 1.497368067502975464e-01 -2.878251112997531891e-02 -1.340895444154739380e-01 2.680848538875579834e-01 -1.738694868981838226e-02 -2.207209356129169464e-02 3.654546439647674561e-01 9.930104017257690430e-02 -1.759743243455886841e-01 -1.138912141323089600e-01 1.525788009166717529e-01 -5.135639384388923645e-02 -8.799761533737182617e-02 4.313712120056152344e-01
-1.725173592567443848e-01 4.475193470716476440e-02 3.382800519466400146e-02 -2.314757704734802246e-01 -1.727796047925949097e-01 3.195051252841949463e-01 1.880970746278762817e-01 -1.549052894115447998e-01 2.215026468038558960e-01 1.064583882689476013e-01 -4.934792593121528625e-02 1.107351258397102356e-01 2.627836912870407104e-02 5.257348418235778809e-01 -1.259520500898361206e-01 2.291638702154159546e-01 1.773127317428588867e-01 1.903704255819320679e-01 1.804687529802322388e-01 9.528326988220214844e-02 1.443265080451965332e-01 4.580176249146461487e-02 -4.713849723339080811e-02 3.782681748270988464e-02 1.324265748262405396e-01 6.928898394107818604e-02 1.708981245756149292e-01 -2.354405820369720459e-01 4.820347204804420471e-02 -2.306207269430160522e-01 3.818312287330627441e-02 4.221534356474876404e-02
2.730235457420349121e-02 1.206373348832130432e-01 2.540639340877532959e-01 -9.114413708448410034e-02 3.153290599584579468e-02 -2.070285230875015259e-01 -3.402380049228668213e-01 -8.305700868368148804e-02 -8.083712309598922729e-02 2.913715839385986328e-01 1.064739562571048737e-02 1.469419449567794800e-01 3.097975850105285645e-01 1.892517358064651489e-01 -6.278639286756515503e-02 2.182548046112060547e-01 1.101008206605911255e-01 -1.436474267393350601e-02 1.857214048504829407e-02 4.970950260758399963e-02 -1.639505289494991302e-02 1.019175499677658081e-01 -1.085689738392829895e-01 1.867747753858566284e-01 -1.790604740381240845e-01 1.817370355129241943e-01 2.886969409883022308e-02 3.487528488039970398e-02 3.175547719001770020e-01 -1.180000528693199158e-01 -4.392684698104858398e-01 3.859194368124008179e-02
1.583852171897888184e-01 4.700394347310066223e-02 -2.163039445877075195e-01 -1.285626441240310669e-01 -5.338378623127937317e-02 4.692726582288742065e-02 -1.133928894996643066e-01 -2.169502377510070801e-01 -9.266570210456848145e-02 5.525155365467071533e-02 -4.420171305537223816e-02 1.251724213361740112e-01 2.353096902370452881e-01 4.043720066547393799e-01 1.308453083038330078e-01 8.340083807706832886e-02 -6.508663762360811234e-03 5.609733238816261292e-02 3.100802004337310791e-01 -1.572548784315586090e-02 1.264149323105812073e-02 -2.003409564495086670e-01 1.555533409118652344e-01 -1.928629726171493530e-01 8.406593464314937592e-03 6.340488791465759277e-02 1.236597355455160141e-02 -2.674517631530761719e-01 3.922446370124816895e-01 -3.210416436195373535e-02 2.660099230706691742e-02 3.735538721084594727e-01
-9.268367290496826172e-02 4.406589642167091370e-02 -4.654432833194732666e-02 2.652443759143352509e-02 5.117289349436759949e-02 1.477605849504470825e-01 -1.377584338188171387e-01 2.948380447924137115e-02 1.030892282724380493e-01 3.945069611072540283e-01 1.042532622814178467e-01 4.488701000809669495e-02 1.536860615015029907e-01 1.820560544729232788e-01 2.727684192359447479e-02 1.575947701930999756e-01 -2.938480377197265625e-01 2.677346765995025635e-02 2.682649791240692139e-01 6.001101732254028320e-01 -6.518057733774185181e-02 8.541340380907058716e-02 -7.417972385883331299e-02 1.259346306324005127e-01 6.221092864871025085e-02 2.186055183410644531e-01 -5.980191379785537720e-02 -1.154798567295074463e-01 2.959170378744602203e-02 -1.289012283086776733e-02 6.902005057781934738e-03 2.430654913187026978e-01
1.745186895132064819e-01 -2.604970894753932953e-02 2.165739536285400391e-01 -1.094017922878265381e-01 -1.694950163364410400e-01 -7.446279376745223999e-02 -1.478727906942367554e-01 8.618208020925521851e-02 -5.881374701857566833e-02 5.087001621723175049e-02 -5.400142073631286621e-02 1.460741609334945679e-01 -1.495794653892517090e-01 9.756449609994888306e-02 7.008042186498641968e-02 4.594886898994445801e-01 2.884559631347656250e-01 -1.636334508657455444e-01 3.255811929702758789e-01 2.933071553707122803e-01 -2.199162244796752930e-01 4.413152113556861877e-02 -7.871704548597335815e-02 -8.372328593395650387e-04 -1.938015073537826538e-01 9.678880870342254639e-02 -3.530077636241912842e-01 -1.717971451580524445e-02 5.146811902523040771e-02 -1.691088080406188965e-01 -7.141748815774917603e-02 -3.851705417037010193e-02
-8.599470555782318115e-02 1.311497762799263000e-02 -1.570946536958217621e-02 1.837866753339767456e-01 -1.220230385661125183e-02 3.589093685150146484e-02 -1.255817804485559464e-02 -8.393609523773193359e-02 -1.096364632248878479e-01 1.967475414276123047e-01 7.045954000204801559e-03 1.273031979799270630e-01 5.515021830797195435e-02 1.832112483680248260e-02 -1.298733651638031006e-01 8.560898900032043457e-02 5.482958555221557617e-01 -1.877794787287712097e-02 2.729247137904167175e-02 3.421456813812255859e-01 -3.468805924057960510e-02 -6.593983620405197144e-02 -2.164005339145660400e-01 1.799377202987670898e-01 7.626514136791229248e-02 2.445773780345916748e-02 -2.859768569469451904e-01 -3.401783406734466553e-01 3.185458779335021973e-01 6.970982998609542847e-03 -8.573727309703826904e-02 1.971616595983505249e-01
3.452121615409851074e-01 2.389563247561454773e-02 8.809199184179306030e-02 -4.853860661387443542e-02 -1.823149770498275757e-01 1.527553349733352661e-01 -2.223953977227210999e-02 8.121025562286376953e-02 1.074091419577598572e-01 -3.846163675189018250e-02 -3.242072463035583496e-02 -8.960548788309097290e-02 2.984037436544895172e-02 5.184794664382934570e-01 -1.093016043305397034e-01 4.196297749876976013e-02 5.494832247495651245e-02 -1.902203559875488281e-01 2.551082670688629150e-01 -2.398676984012126923e-02 -2.021030485630035400e-01 -2.400126308202743530e-01 -4.328714683651924133e-02 2.939867675304412842e-01 1.056263521313667297e-01 2.354800850152969360e-01 1.073850877583026886e-02 -1.311841756105422974e-01 2.529247999191284180e-01 -7.898958772420883179e-02 1.186747252941131592e-01 2.027916163206100464e-01
-1.083759889006614685e-01 1.778153479099273682e-01 -5.694699287414550781e-02 5.153931304812431335e-02 4.592180997133255005e-02 1.336521804332733154e-01 -9.893152117729187012e-02 1.536490581929683685e-02 2.207081019878387451e-01 3.683325350284576416e-01 2.373483777046203613e-01 -7.330878823995590210e-02 3.157333657145500183e-02 2.245519906282424927e-01 -1.472556591033935547e-01 2.141280323266983032e-01 -1.816054135560989380e-01 -2.769457735121250153e-02 2.029173225164413452e-01 4.698472023010253906e-01 -1.366837918758392334e-01 4.207510873675346375e-02 -9.489855915307998657e-02 3.116051554679870605e-01 1.092796400189399719e-01 1.322012096643447876e-01 1.440594941377639771e-01 -1.299737393856048584e-01 9.866543114185333252e-02 -2.272707819938659668e-01 6.268770247697830200e-02 3.285028785467147827e-02
1.072911545634269714e-01 1.598595827817916870e-01 1.515900343656539917e-02 1.470742076635360718e-01 2.247924208641052246e-01 2.831144928932189941e-01 1.094918549060821533e-01 -1.387079525738954544e-02 7.309646159410476685e-02 1.813964098691940308e-01 2.257996499538421631e-01 1.333639919757843018e-01 -8.705579489469528198e-02 1.993316113948822021e-01 -3.268811106681823730e-01 5.531479604542255402e-03 -4.252317175269126892e-02 -6.371596455574035645e-02 3.720300495624542236e-01 2.875501513481140137e-01 3.411395475268363953e-02 2.651614323258399963e-02 -6.189012899994850159e-02 8.831703662872314453e-02 1.788053959608078003e-01 3.532316982746124268e-01 1.012323871254920959e-01 -1.176680554635822773e-03 2.885763645172119141e-01 -1.471716165542602539e-01 -4.894125834107398987e-02 1.490394324064254761e-01
-1.281261593103408813e-01 9.682299941778182983e-02 1.274221539497375488e-01 -2.451357431709766388e-02 -3.120462894439697266e-01 -5.801260098814964294e-02 3.886656463146209717e-02 1.580918431282043457e-01 1.185177937150001526e-01 2.363615036010742188e-01 -8.208375424146652222e-02 1.331364959478378296e-01 2.717303037643432617e-01 -1.448105648159980774e-02 1.361225396394729614e-01 4.324302971363067627e-01 8.461218327283859253e-02 1.368138939142227173e-01 2.487686090171337128e-02 2.349862903356552124e-01 1.176496595144271851e-01 1.185302659869194031e-01 -2.735119163990020752e-01 3.461339175701141357e-01 -1.512204483151435852e-02 1.935426741838455200e-01 -1.509990394115447998e-01 2.178361453115940094e-02 9.109387546777725220e-02 1.139835566282272339e-01 -2.617005109786987305e-01 3.489653393626213074e-02
1.209165751934051514e-01 1.686190515756607056e-01 1.312212944030761719e-01 -5.923929810523986816e-02 -6.398658268153667450e-03 -1.221553608775138855e-01 2.821364998817443848e-01 1.380497813224792480e-01 -2.201319932937622070e-01 2.420237362384796143e-01 5.251378752291202545e-03 -9.997314214706420898e-02 3.160644695162773132e-02 2.305398583412170410e-01 2.179266959428787231e-01 2.119048684835433960e-01 2.408113926649093628e-01 -4.134017229080200195e-01 3.235509097576141357e-01 7.844971865415573120e-02 -1.816324144601821899e-01 -6.121448799967765808e-02 2.121199667453765869e-02 1.885351538658142090e-01 -5.438645370304584503e-03 1.158125400543212891e-01 -3.838630625978112221e-03 -1.030929684638977051e-01 -6.360154598951339722e-02 -1.022640764713287354e-01 -3.285350799560546875e-01 -3.288321895524859428e-03
-1.402611136436462402e-01 3.692432641983032227e-01 1.380546689033508301e-01 -3.163203969597816467e-02 -3.556238859891891479e-02 4.174724593758583069e-02 -4.912398755550384521e-02 -2.367549538612365723e-01 -1.354945003986358643e-01 -1.398425269871950150e-02 -1.590017378330230713e-01 5.028500780463218689e-02 1.896556615829467773e-01 5.286270380020141602e-01 -1.919693350791931152e-01 1.453486233949661255e-01 -9.611225873231887817e-02 -2.214601188898086548e-01 2.280312627553939819e-01 1.118296161293983459e-01 5.646076798439025879e-02 -2.583337761461734772e-02 1.477028131484985352e-01 -1.208352297544479370e-02 1.640323549509048462e-01 -2.670684189070016146e-04 -2.719692885875701904e-01 8.993744850158691406e-03 2.648642361164093018e-01 -6.189001258462667465e-03 -1.498485207557678223e-01 -2.213749848306179047e-02
-1.153069138526916504e-01 1.245893537998199463e-01 -3.285862505435943604e-01 -2.130628377199172974e-01 -2.632861435413360596e-01 -2.576924674212932587e-02 -2.902848273515701294e-02 -3.093549609184265137e-02 5.716745927929878235e-02 1.541119366884231567e-01 -1.146621555089950562e-01 3.029827475547790527e-01 -6.040988489985466003e-02 2.122886180877685547e-01 3.140319138765335083e-02 1.340913772583007812e-01 2.253966629505157471e-01 -1.422412320971488953e-02 4.562914669513702393e-01 -1.007983088493347168e-01 -4.895905777812004089e-02 -2.560432814061641693e-02 -3.083526790142059326e-01 -2.104152441024780273e-01 -2.920492179691791534e-02 5.093672499060630798e-02 7.301129400730133057e-02 -2.117629051208496094e-01 9.892514348030090332e-02 -1.406610459089279175e-01 -5.513446405529975891e-02 2.199473083019256592e-01
-3.593963757157325745e-02 5.766820162534713745e-02 6.063605472445487976e-02 -1.788107752799987793e-01 -1.921055614948272705e-01 -2.931019291281700134e-02 -2.600967288017272949e-01 -3.299443125724792480e-01 2.120907753705978394e-01 3.342497721314430237e-02 -1.344852149486541748e-01 2.731371819972991943e-01 5.425984784960746765e-02 3.877392411231994629e-01 3.754610428586602211e-03 3.771033883094787598e-01 1.327055841684341431e-01 -1.589670479297637939e-01 1.561561822891235352e-01 -3.521864861249923706e-02 6.598356366157531738e-02 -1.249541863799095154e-01 1.233133301138877869e-01 -1.860143691301345825e-01 -1.281792223453521729e-01 1.529474407434463501e-01 -1.966455485671758652e-03 -3.462793678045272827e-02 9.868898987770080566e-02 -2.382147759199142456e-01 -2.521761953830718994e-01 4.210685938596725464e-02
-1.503539532423019409e-01 2.434100508689880371e-01 -1.594211161136627197e-02 2.058328501880168915e-02 -9.406528621912002563e-02 8.704537898302078247e-02 -5.000919848680496216e-02 -1.036093607544898987e-01 3.272102475166320801e-01 -3.497589752078056335e-02 5.311772227287292480e-02 2.163797169923782349e-01 -5.990542098879814148e-02 2.492993474006652832e-01 1.606659293174743652e-01 2.154926508665084839e-01 -1.373914778232574463e-01 -6.724909693002700806e-02 2.652770578861236572e-01 1.881352216005325317e-01 2.311404608190059662e-02 -5.044814944267272949e-02 1.348247230052947998e-01 1.154627799987792969e-01 8.968457579612731934e-02 1.025840640068054199e-01 2.238175719976425171e-01 1.517076641321182251e-01 2.464004606008529663e-01 -4.920716863125562668e-03 -4.539950489997863770e-01 2.638295888900756836e-01
1.572150141000747681e-01 4.758434295654296875e-01 1.169800981879234314e-01 -2.015767693519592285e-01 -1.373763661831617355e-02 4.618381336331367493e-02 -4.311420768499374390e-02 1.510446369647979736e-01 3.261287808418273926e-01 1.403231173753738403e-02 3.153466284275054932e-01 2.531624138355255127e-01 1.981486231088638306e-01 5.335571244359016418e-02 7.443743199110031128e-02 1.952942907810211182e-01 3.310902789235115051e-02 -2.645892836153507233e-02 3.696509599685668945e-01 -5.246361345052719116e-02 -1.193772181868553162e-01 -5.278956890106201172e-02 -1.591674089431762695e-01 1.244400441646575928e-01 4.310306534171104431e-02 -4.238909855484962463e-02 -1.091672778129577637e-01 1.123827509582042694e-02 1.734330952167510986e-01 -1.657251119613647461e-01 -1.983744502067565918e-01 -4.385244101285934448e-03
-2.985798008739948273e-02 5.782718304544687271e-03 -9.032167494297027588e-02 2.928966470062732697e-02 -1.234975829720497131e-01 1.163703426718711853e-01 -3.178000450134277344e-01 -4.527227953076362610e-02 -8.807188272476196289e-02 -3.208966553211212158e-02 -4.168981686234474182e-02 3.332854509353637695e-01 -1.659332811832427979e-01 2.762763500213623047e-01 -1.955410987138748169e-01 4.072321653366088867e-01 1.227229237556457520e-01 2.117267400026321411e-01 2.690880596637725830e-01 1.797030568122863770e-01 1.755585148930549622e-02 -6.934999674558639526e-02 9.524621814489364624e-02 1.730740815401077271e-01 8.643110096454620361e-02 -1.348802447319030762e-01 -3.664750158786773682e-01 8.859104476869106293e-03 1.171387284994125366e-01 -1.983374804258346558e-01 8.111178874969482422e-02 -1.611856743693351746e-02
4.279408976435661316e-02 -7.176205981522798538e-04 -5.946587026119232178e-02 1.428202986717224121e-01 -2.945719473063945770e-02 1.662886887788772583e-01 -8.253426291048526764e-03 -6.943973153829574585e-02 7.802392542362213135e-02 2.083240151405334473e-01 6.032650172710418701e-02 -2.142050070688128471e-03 3.645246103405952454e-02 4.074578639119863510e-03 7.477105408906936646e-02 2.808562815189361572e-01 5.596514344215393066e-01 1.738046854734420776e-02 9.242751635611057281e-03 3.898182511329650879e-01 1.794374734163284302e-01 -2.035798430442810059e-01 -1.049162596464157104e-01 3.233501315116882324e-01 7.084036618471145630e-02 -6.607125699520111084e-02 -9.888771921396255493e-02 -1.823448203504085541e-02 1.570440828800201416e-01 -8.033553510904312134e-02 -2.952349483966827393e-01 9.665194898843765259e-02
1.243689656257629395e-01 5.203342437744140625e-02 -1.628233045339584351e-01 -1.968864351511001587e-01 -5.268031731247901917e-02 -1.097577884793281555e-01 -3.468589484691619873e-02 1.124136671423912048e-01 -1.644019335508346558e-01 2.978281676769256592e-01 -7.261401414871215820e-02 5.898186564445495605e-02 -1.821544915437698364e-01 1.501252204179763794e-01 1.034562736749649048e-01 2.641500234603881836e-01 2.603282928466796875e-01 -6.370208575390279293e-04 2.687150835990905762e-01 1.160262450575828552e-01 -1.270974725484848022e-01 9.454859048128128052e-02 -1.914167255163192749e-01 -2.488063089549541473e-02 -2.523105144500732422e-01 6.680093705654144287e-02 -3.379524946212768555e-01 5.689202621579170227e-02 1.080320328474044800e-01 -3.013700246810913086e-01 -6.385778542608022690e-04 3.512110412120819092e-01
9.177810698747634888e-02 1.024157032370567322e-01 3.329395130276679993e-02 1.078865025192499161e-03 -6.829039007425308228e-02 1.041713207960128784e-01 1.516719013452529907e-01 -1.574672609567642212e-01 -1.662012189626693726e-01 3.387084305286407471e-01 -4.855044558644294739e-02 -3.900435194373130798e-02 5.969071760773658752e-02 5.731776952743530273e-01 9.582761675119400024e-02 2.455137073993682861e-01 3.519939780235290527e-01 -2.392321228981018066e-01 3.341311216354370117e-02 3.911881521344184875e-02 -1.648120731115341187e-01 6.768690049648284912e-02 -5.650626122951507568e-02 1.281344741582870483e-01 -2.430847845971584320e-02 7.333493977785110474e-02 2.977892756462097168e-01 5.713972821831703186e-02 1.089392825961112976e-01 -1.408452447503805161e-02 -1.541696488857269287e-01 1.060728915035724640e-03
9.733921289443969727e-02 1.849079728126525879e-01 7.565529644489288330e-02 1.356788426637649536e-01 5.763364583253860474e-02 -5.372209846973419189e-02 -2.558845281600952148e-01 -1.815539896488189697e-01 2.029298543930053711e-01 2.153257727622985840e-01 1.803315579891204834e-01 -1.754632890224456787e-01 1.605194061994552612e-01 2.619715332984924316e-01 1.877226382493972778e-01 5.965001508593559265e-02 3.986106514930725098e-01 -1.520660519599914551e-02 3.691132068634033203e-01 1.147300824522972107e-01 1.024418696761131287e-01 2.639724873006343842e-03 5.467812716960906982e-02 -5.385239049792289734e-02 -1.711227446794509888e-01 2.668442130088806152e-01 -1.882259547710418701e-01 6.191731244325637817e-02 2.666484378278255463e-02 -1.253495514392852783e-01 -2.391646951436996460e-01 7.220868766307830811e-02
2.054046839475631714e-01 7.277599722146987915e-02 -6.499238312244415283e-02 -1.178282946348190308e-01 -4.561575874686241150e-02 1.051941663026809692e-01 3.392895162105560303e-01 1.385725587606430054e-01 2.208756357431411743e-01 1.905199140310287476e-01 -8.142597228288650513e-02 1.776028573513031006e-01 6.340922415256500244e-02 2.294625937938690186e-01 -1.160476207733154297e-01 8.063285052776336670e-02 -4.920443147420883179e-02 1.459766775369644165e-01 4.034834206104278564e-01 1.646265201270580292e-02 2.285579917952418327e-03 -1.385368108749389648e-01 2.419634163379669189e-01 -5.775907263159751892e-02 2.653535902500152588e-01 2.851655781269073486e-01 -3.113666474819183350e-01 2.608589455485343933e-02 2.289407849311828613e-01 4.189889878034591675e-03 -4.858518019318580627e-02 1.224966570734977722e-01
4.373605549335479736e-02 2.323505431413650513e-01 7.078256458044052124e-02 -7.963433116674423218e-02 -5.103864893317222595e-02 8.085945993661880493e-02 -1.031467691063880920e-01 -1.075249537825584412e-02 7.658910751342773438e-02 2.477567046880722046e-01 -3.831828758120536804e-02 -7.947444170713424683e-02 -4.651976749300956726e-02 2.167676836252212524e-01 -9.469183534383773804e-02 2.302669435739517212e-01 4.550814628601074219e-02 -1.716427057981491089e-01 2.607786357402801514e-01 2.812213897705078125e-01 -1.924929320812225342e-01 2.023871988058090210e-01 2.509162425994873047e-01 6.773517280817031860e-02 3.823643922805786133e-01 8.684360980987548828e-02 -2.107612788677215576e-02 -2.654023170471191406e-01 3.787671625614166260e-01 2.113394439220428467e-02 1.488603949546813965e-01 1.085961833596229553e-01
1.017703190445899963e-01 2.270832210779190063e-01 -8.643036708235740662e-03 -3.007540851831436157e-02 8.913970738649368286e-02 1.138596609234809875e-01 2.710540294647216797e-01 1.556565165519714355e-01 -9.175281971693038940e-02 4.025421738624572754e-01 -1.441936045885086060e-01 2.715717554092407227e-01 1.644590348005294800e-01 3.696419894695281982e-01 -1.901825070381164551e-01 -2.310518734157085419e-02 -7.271424867212772369e-03 -1.937716156244277954e-01 1.255344748497009277e-01 2.114620655775070190e-01 -2.711751759052276611e-01 -3.173287585377693176e-02 2.109007686376571655e-01 9.418700635433197021e-02 1.358133256435394287e-01 7.494525611400604248e-02 -7.209701091051101685e-02 -1.890839934349060059e-01 1.085210740566253662e-01 -1.797478944063186646e-01 -6.296368688344955444e-02 1.186110153794288635e-01
-2.419243901968002319e-01 2.630190849304199219e-01 1.042745485901832581e-01 -8.035357296466827393e-02 -3.432454764842987061e-01 -1.368616223335266113e-01 -3.288733065128326416e-01 2.765799760818481445e-01 1.506313234567642212e-01 1.446021050214767456e-01 1.883665472269058228e-01 1.361283194273710251e-02 -2.228564117103815079e-03 2.568286657333374023e-01 2.588235028088092804e-02 3.810060024261474609e-01 2.022237628698348999e-01 -6.954568624496459961e-02 1.446458250284194946e-01 2.475797235965728760e-01 -4.593277722597122192e-02 1.865940541028976440e-02 4.037389066070318222e-03 9.712743014097213745e-02 -1.480274349451065063e-01 9.443946927785873413e-02 -1.463299542665481567e-01 -5.650993436574935913e-03 -1.453923434019088745e-02 1.057341098785400391e-01 -1.501461714506149292e-01 1.289386749267578125e-01
-9.863075613975524902e-02 2.097965627908706665e-01 -1.215439941734075546e-02 5.525805801153182983e-02 -8.531574159860610962e-02 -3.635263070464134216e-02 7.063011080026626587e-02 -5.700719356536865234e-02 8.950928598642349243e-02 -1.561831086874008179e-01 8.281375467777252197e-02 6.483793258666992188e-02 2.292961180210113525e-01 1.876218467950820923e-01 1.199143677949905396e-01 4.100355207920074463e-01 3.115400373935699463e-01 1.984586380422115326e-02 2.435774169862270355e-02 4.744405150413513184e-01 -1.160043105483055115e-01 -1.738255769014358521e-01 3.107187221758067608e-04 6.573417782783508301e-02 -3.660584613680839539e-02 5.876680463552474976e-02 8.771353960037231445e-02 1.181635633111000061e-01 2.695284783840179443e-01 -3.124923631548881531e-02 -3.750701248645782471e-01 2.412183396518230438e-02
-2.234009653329849243e-01 1.418994069099426270e-01 2.362959831953048706e-02 1.964996457099914551e-01 -6.371176242828369141e-02 -1.466083675622940063e-01 1.816339232027530670e-02 -5.746079981327056885e-02 2.595771253108978271e-01 7.751860469579696655e-02 1.101631298661231995e-01 1.593463867902755737e-01 -6.028157845139503479e-02 2.292622774839401245e-01 1.344747096300125122e-01 1.910697817802429199e-01 -1.070251571945846081e-03 -2.537184208631515503e-02 2.778978347778320312e-01 7.613524794578552246e-02 -5.909739062190055847e-02 -4.398482665419578552e-02 1.535547375679016113e-01 9.773675352334976196e-02 1.906914114952087402e-01 1.691221892833709717e-01 1.151875555515289307e-01 2.128868401050567627e-01 4.081983268260955811e-01 1.357429474592208862e-02 -4.505330622196197510e-01 1.559695154428482056e-01
5.058589577674865723e-02 3.724614977836608887e-01 1.771645396947860718e-01 -6.193263828754425049e-02 1.010849922895431519e-01 2.998367846012115479e-01 -2.092732787132263184e-01 1.428304910659790039e-01 -6.691304594278335571e-02 1.228319033980369568e-01 -4.762357100844383240e-02 2.344779074192047119e-01 4.131317436695098877e-01 1.153193637728691101e-01 9.368254989385604858e-02 2.459433525800704956e-01 2.193351387977600098e-01 1.370633114129304886e-02 2.309005260467529297e-01 -6.104587763547897339e-02 7.416643947362899780e-02 -1.059145480394363403e-01 -1.483624577522277832e-01 1.916321516036987305e-01 2.284766733646392822e-01 -1.438895165920257568e-01 -8.296141028404235840e-02 -3.868726268410682678e-02 6.903903931379318237e-02 5.845079943537712097e-02 -1.417707800865173340e-01 1.968840509653091431e-01
1.035838499665260315e-01 3.251305595040321350e-02 2.595102787017822266e-01 -5.961400270462036133e-02 1.178322563646361232e-04 -1.282968819141387939e-01 -1.608956754207611084e-01 -6.381251662969589233e-02 8.335405588150024414e-02 6.095353886485099792e-02 7.796571590006351471e-03 -6.504356861114501953e-02 -1.600794941186904907e-01 1.947549134492874146e-01 -2.470199763774871826e-02 4.491807520389556885e-01 3.983594775199890137e-01 -1.274060308933258057e-01 1.310518383979797363e-01 3.870262801647186279e-01 1.604815945029258728e-02 -9.447152912616729736e-02 1.236653029918670654e-01 7.281669974327087402e-02 -1.947827786207199097e-01 2.889838516712188721e-01 -2.636190652847290039e-01 -5.091797560453414917e-02 6.380396336317062378e-02 -7.158065587282180786e-02 -1.065316200256347656e-01 6.529451906681060791e-02
4.069611430168151855e-02 3.578478693962097168e-01 7.170184701681137085e-02 2.120575010776519775e-01 -5.102333426475524902e-02 -1.656668186187744141e-01 1.888761371374130249e-01 -2.647115616127848625e-03 1.238565817475318909e-01 2.135484516620635986e-01 9.926869720220565796e-02 1.866507828235626221e-01 1.178338006138801575e-01 4.472541511058807373e-01 -3.716506063938140869e-02 3.064755201339721680e-01 8.971418440341949463e-02 -1.145609542727470398e-01 -3.528797067701816559e-03 -6.174559146165847778e-02 -4.990066960453987122e-02 -4.274629801511764526e-02 -1.887097209692001343e-02 -2.328112125396728516e-01 1.253091096878051758e-01 1.278383284807205200e-01 -5.746386572718620300e-02 -4.552068654447793961e-03 1.894680410623550415e-01 -5.340632051229476929e-02 5.871630832552909851e-02 4.220723211765289307e-01
6.206481531262397766e-02 3.949815034866333008e-01 1.371093988418579102e-01 -5.544355139136314392e-02 -1.765801459550857544e-01 2.599681913852691650e-02 -4.118856787681579590e-02 -2.882223343476653099e-03 3.068561851978302002e-02 2.584129869937896729e-01 -1.165949627757072449e-01 2.229547873139381409e-02 -2.271443046629428864e-02 1.734539270401000977e-01 6.367381662130355835e-02 1.235903725028038025e-01 6.377515848726034164e-03 -9.203839302062988281e-02 2.302056550979614258e-01 3.327352404594421387e-01 2.257940545678138733e-02 9.964527934789657593e-02 1.598652899265289307e-01 1.530473381280899048e-01 3.152733147144317627e-01 1.895270198583602905e-01 3.297311812639236450e-02 -2.098681628704071045e-01 3.533440232276916504e-01 1.216949597001075745e-01 2.839397490024566650e-01 1.434929817914962769e-01
6.174440681934356689e-02 -1.436343044042587280e-01 1.309179216623306274e-01 -2.358850389719009399e-01 8.339349925518035889e-02 -4.496733099222183228e-02 1.867548525333404541e-01 -2.519874572753906250e-01 -1.465769410133361816e-01 3.121287524700164795e-01 1.434245109558105469e-01 2.880608737468719482e-01 -6.825726479291915894e-02 4.598786830902099609e-01 6.292185187339782715e-02 1.015786752104759216e-01 1.155130118131637573e-01 -2.975248172879219055e-02 4.889603331685066223e-02 1.386549025774002075e-01 -1.780805736780166626e-01 1.095098257064819336e-01 8.919011056423187256e-02 2.522965669631958008e-01 2.234322391450405121e-02 8.837231248617172241e-02 5.117070674896240234e-02 1.202709525823593140e-01 2.184395045042037964e-01 -2.298753410577774048e-01 -1.931644603610038757e-02 2.550651729106903076e-01
8.097686618566513062e-02 2.447811327874660492e-02 -9.001896530389785767e-02 4.163649864494800568e-03 -1.167316436767578125e-01 -1.381632089614868164e-01 -1.809846027754247189e-03 1.116243470460176468e-02 2.662950940430164337e-02 4.707272350788116455e-02 -3.597814142704010010e-01 1.144834980368614197e-01 -1.040841117501258850e-01 2.819323837757110596e-01 3.186528682708740234e-01 1.354650855064392090e-01 2.383275330066680908e-01 -3.654211163520812988e-01 1.856225281953811646e-01 2.808370888233184814e-01 -9.047858417034149170e-02 -1.371065974235534668e-01 -7.147039473056793213e-02 3.826934471726417542e-02 -2.718606889247894287e-01 1.159290447831153870e-01 -6.718960404396057129e-02 -2.015033178031444550e-02 1.539469510316848755e-01 -8.031084388494491577e-02 -3.545252084732055664e-01 1.042834222316741943e-01
2.274658232927322388e-01 -2.568710036575794220e-02 -1.006206050515174866e-01 -1.788969635963439941e-01 -2.490952163934707642e-01 -3.671020269393920898e-02 -1.618468165397644043e-01 -1.631385385990142822e-01 3.782378733158111572e-01 2.544000446796417236e-01 -2.402708679437637329e-01 8.265204727649688721e-02 4.566950723528862000e-02 1.683061867952346802e-01 -6.681468337774276733e-02 8.176909387111663818e-02 3.968107402324676514e-01 1.177498474717140198e-01 1.782982647418975830e-01 5.544590204954147339e-02 -7.571160048246383667e-02 5.874682590365409851e-02 -1.987717449665069580e-01 -2.636042423546314240e-02 1.764419823884963989e-01 -2.698963508009910583e-02 -1.740413531661033630e-02 -1.644556075334548950e-01 3.285178244113922119e-01 1.081718355417251587e-01 -2.154659293591976166e-02 2.012051194906234741e-01
1.121609508991241455e-01 1.361483484506607056e-01 -8.077155053615570068e-02 -1.903879083693027496e-02 -3.620424494147300720e-02 5.214704573154449463e-02 1.930812001228332520e-02 2.066588029265403748e-02 -2.498638182878494263e-01 3.875203728675842285e-01 -2.018700242042541504e-01 1.534209698438644409e-01 -9.247500449419021606e-02 4.194546639919281006e-01 9.898589551448822021e-02 4.700857028365135193e-02 2.716732919216156006e-01 -2.064304500818252563e-01 3.222701251506805420e-01 2.227246910333633423e-01 -1.282273530960083008e-01 1.378363966941833496e-01 2.035266719758510590e-02 4.268903285264968872e-02 -1.368721425533294678e-01 -6.994491815567016602e-02 2.925667352974414825e-02 3.669030219316482544e-02 2.886688113212585449e-01 1.884857714176177979e-01 -1.634353995323181152e-01 6.938005983829498291e-02
2.056892216205596924e-01 1.788508743047714233e-01 1.829542964696884155e-02 -8.402742445468902588e-02 -2.638500630855560303e-01 -1.196113973855972290e-01 2.741733007133007050e-02 -5.420116707682609558e-02 2.677704989910125732e-01 2.166113257408142090e-01 5.977861955761909485e-02 4.930570255964994431e-03 2.101945281028747559e-01 2.636394202709197998e-01 1.659433096647262573e-01 1.706467419862747192e-01 7.956851273775100708e-02 -2.412695139646530151e-01 1.551965177059173584e-01 1.708730012178421021e-01 8.834933489561080933e-02 7.588817924261093140e-02 1.522238105535507202e-01 7.998635619878768921e-02 3.397396206855773926e-01 9.834585338830947876e-02 4.096119478344917297e-02 -6.223132461309432983e-02 3.420878648757934570e-01 -2.753094434738159180e-01 2.067802846431732178e-01 1.046343892812728882e-01
7.595384865999221802e-02 2.895188331604003906e-01 8.051124215126037598e-02 -7.605366408824920654e-02 5.256813392043113708e-02 -1.002862304449081421e-01 -3.179660737514495850e-01 -1.500234156847000122e-01 -1.322782188653945923e-01 -3.537420928478240967e-02 3.458707407116889954e-02 1.929948478937149048e-01 3.445176482200622559e-01 1.527407467365264893e-01 6.113098189234733582e-02 1.052233800292015076e-01 1.462296396493911743e-01 2.003546357154846191e-01 2.285726666450500488e-01 1.501588821411132812e-01 1.237025111913681030e-01 4.348434135317802429e-02 -1.130704954266548157e-01 5.917501635849475861e-03 -6.535959243774414062e-02 2.047073394060134888e-01 -9.461580961942672729e-02 -1.492683291435241699e-01 2.968309223651885986e-01 -1.543969362974166870e-01 -4.194311201572418213e-01 1.268036365509033203e-01
1.744170039892196655e-01 4.543491601943969727e-01 -6.603786721825599670e-03 -8.944244682788848877e-02 -3.384503349661827087e-02 5.085833370685577393e-02 -9.659476578235626221e-02 1.920051723718643188e-01 -7.611502707004547119e-02 1.594869196414947510e-01 -1.180379018187522888e-01 1.748588234186172485e-01 2.638739943504333496e-01 2.721711993217468262e-01 -9.517839550971984863e-02 1.989937275648117065e-01 6.063096970319747925e-02 1.820035427808761597e-01 2.299912571907043457e-01 -2.357019186019897461e-01 7.359840720891952515e-02 1.640616655349731445e-01 1.060011833906173706e-01 1.543308347463607788e-01 1.800022423267364502e-01 -8.662368357181549072e-02 -2.428579926490783691e-01 1.061349585652351379e-01 1.627058088779449463e-01 -1.224049478769302368e-01 -4.015728831291198730e-02 2.668578326702117920e-01
2.193883061408996582e-01 2.361185848712921143e-01 6.240538507699966431e-02 -7.044703513383865356e-02 -1.194513961672782898e-01 -1.018580421805381775e-01 1.948456168174743652e-01 1.718339323997497559e-01 1.931381970643997192e-01 3.148223459720611572e-02 1.699149012565612793e-01 2.689781486988067627e-01 9.016761928796768188e-02 3.497126698493957520e-01 -1.052799914032220840e-02 3.160896301269531250e-01 -2.220538854598999023e-01 -6.342003494501113892e-02 3.284702897071838379e-01 1.503277719020843506e-01 -2.178199738264083862e-01 1.910241097211837769e-01 -1.553458124399185181e-01 1.274209320545196533e-01 1.228015273809432983e-01 1.071051657199859619e-01 -2.193925082683563232e-01 4.431092366576194763e-02 -7.740209251642227173e-02 -8.179853856563568115e-02 -9.185269474983215332e-02 -1.387989223003387451e-01
6.768783181905746460e-02 1.543344110250473022e-01 -4.829755052924156189e-02 -2.024513334035873413e-01 -2.997091412544250488e-01 -1.505360007286071777e-01 -1.221775636076927185e-01 2.710108086466789246e-02 1.089867353439331055e-01 5.238695442676544189e-02 6.195567175745964050e-02 1.488437056541442871e-01 4.969394579529762268e-02 3.674641549587249756e-01 -9.501942992210388184e-02 1.711130887269973755e-01 2.722464501857757568e-01 -2.274188026785850525e-02 4.079830944538116455e-01 2.083408087491989136e-01 -3.216722011566162109e-01 5.317198485136032104e-02 -2.127603590488433838e-01 -2.588311582803726196e-02 -2.506278455257415771e-01 -6.075668707489967346e-02 -1.944034695625305176e-01 -1.558796912431716919e-01 4.773627221584320068e-02 -1.131061688065528870e-01 -4.805174097418785095e-02 3.165752068161964417e-02
1.082613989710807800e-01 1.241574361920356750e-01 1.187668144702911377e-01 -1.397951622493565083e-03 -1.731582283973693848e-01 8.354111760854721069e-02 -8.972030878067016602e-02 -2.862927876412868500e-02 -3.383862376213073730e-01 4.192616045475006104e-01 -1.187584325671195984e-01 5.000969395041465759e-02 3.684598952531814575e-03 3.398230075836181641e-01 9.396622329950332642e-02 1.572631001472473145e-01 2.223343402147293091e-01 -8.445546776056289673e-02 2.266073375940322876e-01 8.821244537830352783e-02 -1.810451298952102661e-01 -2.927783131599426270e-02 8.371945470571517944e-02 2.957224845886230469e-01 3.562272712588310242e-02 -9.419420361518859863e-02 9.137463569641113281e-02 2.141897678375244141e-01 1.072395443916320801e-01 2.593224048614501953e-01 -2.217663377523422241e-01 1.445351243019104004e-01
-1.692634634673595428e-02 2.159019708633422852e-01 2.089307606220245361e-01 6.283923238515853882e-02 -5.052036046981811523e-02 3.136000931262969971e-01 -9.442449361085891724e-02 3.020237386226654053e-01 -1.344220340251922607e-01 2.963162362575531006e-01 -7.377129048109054565e-03 9.903272241353988647e-02 3.137683272361755371e-01 2.045828402042388916e-01 7.327277678996324539e-03 9.482704848051071167e-02 5.967827141284942627e-02 -4.089495632797479630e-03 1.557588130235671997e-01 -3.441468998789787292e-02 2.709857001900672913e-02 -7.801227737218141556e-03 -1.585156023502349854e-01 3.920884057879447937e-02 4.223999679088592529e-01 3.273541852831840515e-02 -2.773543894290924072e-01 -8.301176130771636963e-02 1.289427727460861206e-01 1.706755533814430237e-02 -1.965522021055221558e-01 2.530595660209655762e-01
3.301165103912353516e-01 1.894062012434005737e-02 7.978069037199020386e-02 -1.972193866968154907e-01 4.137950763106346130e-02 2.342749238014221191e-01 4.551646858453750610e-02 2.742026448249816895e-01 1.756112575531005859e-01 7.735902070999145508e-02 6.323266029357910156e-02 1.195537149906158447e-01 -2.257872372865676880e-02 5.216751098632812500e-01 -2.126189619302749634e-01 3.631385043263435364e-02 -7.136142253875732422e-02 4.217132553458213806e-02 2.622222006320953369e-01 7.507823407649993896e-02 -3.709413483738899231e-02 1.767568290233612061e-01 2.259898232296109200e-03 1.542834192514419556e-02 1.264336109161376953e-01 2.176374346017837524e-01 -2.042226046323776245e-01 7.089306414127349854e-02 2.332739830017089844e-01 -1.618295460939407349e-01 -2.407849021255970001e-02 1.784738898277282715e-01
-2.622843980789184570e-01 3.395670950412750244e-01 1.397097855806350708e-01 -9.701716899871826172e-02 -2.744722962379455566e-01 -6.251028180122375488e-02 -2.345721796154975891e-02 1.998974978923797607e-01 1.677166298031806946e-02 1.949838697910308838e-01 9.805869311094284058e-02 6.253299862146377563e-02 5.934707820415496826e-02 2.137121111154556274e-01 -1.641501337289810181e-01 2.618701457977294922e-01 1.511739343404769897e-01 -1.444375663995742798e-01 1.682478636503219604e-01 2.568065226078033447e-01 2.737059444189071655e-02 1.011369302868843079e-01 4.718139767646789551e-02 1.252629011869430542e-01 -2.982328832149505615e-01 1.025245040655136108e-01 -3.775236606597900391e-01 -3.549833595752716064e-02 1.738839298486709595e-01 -2.571655623614788055e-02 -1.089618131518363953e-01 1.334199309349060059e-01
1.233547031879425049e-01 2.852273285388946533e-01 -2.253607474267482758e-02 -2.534522712230682373e-01 -4.797702655196189880e-02 7.908408343791961670e-02 -5.838715936988592148e-03 4.115991294384002686e-02 1.165107414126396179e-01 7.885981351137161255e-02 -3.320189565420150757e-02 1.293413788080215454e-01 6.312462687492370605e-02 4.023258388042449951e-01 -3.401771783828735352e-01 3.382256329059600830e-01 1.359090954065322876e-01 2.255609445273876190e-02 2.052944302558898926e-01 1.532431505620479584e-02 1.396689862012863159e-01 -1.393069177865982056e-01 8.346845209598541260e-02 8.262647315859794617e-03 1.757706552743911743e-01 -1.225266307592391968e-01 -8.251414448022842407e-02 -2.059068530797958374e-01 1.876379549503326416e-01 -3.181480765342712402e-01 8.995457738637924194e-02 -2.187769114971160889e-01
1.318918913602828979e-01 3.647306933999061584e-02 1.315890848636627197e-01 8.879017829895019531e-02 3.084028512239456177e-02 4.806032776832580566e-02 7.153334468603134155e-02 1.051514819264411926e-01 1.925033889710903168e-02 2.419019788503646851e-01 -1.551388204097747803e-01 5.342719331383705139e-02 3.478921353816986084e-01 2.436923980712890625e-01 1.155738234519958496e-01 2.747486829757690430e-01 2.542889118194580078e-01 -8.673407882452011108e-02 5.586511269211769104e-02 -1.365448534488677979e-01 2.835867926478385925e-02 -5.789700523018836975e-02 -9.712786972522735596e-02 -3.671636432409286499e-02 -2.727213203907012939e-01 -1.459065172821283340e-02 -2.438028901815414429e-01 -3.164936900138854980e-01 1.670334041118621826e-01 -4.173692166805267334e-01 -9.322783350944519043e-02 1.664199382066726685e-01
2.013469040393829346e-01 2.466896921396255493e-01 -1.998163163661956787e-01 1.134656742215156555e-01 7.374868728220462799e-03 2.161371558904647827e-01 2.924636006355285645e-01 2.430951297283172607e-01 -9.021735750138759613e-04 2.150248736143112183e-01 -7.190617173910140991e-02 2.520454227924346924e-01 2.301611155271530151e-01 2.480642050504684448e-01 3.768094256520271301e-02 3.985185548663139343e-02 -6.151663511991500854e-02 -9.218097478151321411e-02 2.061813473701477051e-01 2.770842015743255615e-01 -2.722946703433990479e-01 -5.596774071455001831e-02 4.255324974656105042e-02 8.928498625755310059e-02 3.006669878959655762e-01 1.226222366094589233e-01 -3.751327469944953918e-02 -2.550207674503326416e-01 1.382298469543457031e-01 -8.330024033784866333e-02 -6.136298552155494690e-02 4.039601981639862061e-02
-6.128488853573799133e-02 4.242239892482757568e-02 -1.651825904846191406e-01 1.435545980930328369e-01 -2.565262466669082642e-02 2.532554268836975098e-01 -2.605041563510894775e-01 -2.790431380271911621e-01 -6.293884664773941040e-02 3.056774660944938660e-02 -1.548065543174743652e-01 2.961669862270355225e-01 -1.428792774677276611e-01 2.246500849723815918e-01 1.092500612139701843e-01 1.136344075202941895e-01 -1.552977785468101501e-02 1.000436171889305115e-01 4.000701010227203369e-01 2.364257872104644775e-01 -1.687274128198623657e-01 9.423360973596572876e-02 -4.290690645575523376e-02 1.960407346487045288e-01 4.863543063402175903e-02 6.732735037803649902e-02 -1.947478652000427246e-01 1.866174191236495972e-01 1.971027702093124390e-01 -9.474208205938339233e-02 1.959492862224578857e-01 2.324291318655014038e-01
3.273269534111022949e-01 1.873420029878616333e-01 8.615949004888534546e-02 1.135106533765792847e-01 -6.565613299608230591e-02 -2.282653450965881348e-01 2.149332873523235321e-02 1.064227800816297531e-02 1.740544885396957397e-01 2.085797190666198730e-01 -3.096755780279636383e-02 1.092347428202629089e-01 1.544476151466369629e-01 3.590421676635742188e-01 9.322114288806915283e-02 3.932642564177513123e-02 2.614548504352569580e-01 -1.794293969869613647e-01 -3.787257894873619080e-02 3.166202828288078308e-02 -1.289281528443098068e-02 -6.447271257638931274e-02 2.336503751575946808e-02 3.206827864050865173e-02 2.459317147731781006e-01 2.990827858448028564e-01 8.134186267852783203e-02 2.055819146335124969e-02 2.682117223739624023e-01 -2.413472980260848999e-01 6.494261324405670166e-02 3.612530231475830078e-01
1.129049137234687805e-01 2.085619270801544189e-01 6.234262883663177490e-02 1.135831251740455627e-01 -9.515713900327682495e-02 -1.241997182369232178e-01 7.814050465822219849e-02 1.185660213232040405e-01 5.274549126625061035e-02 1.843149065971374512e-01 -9.342261403799057007e-02 1.384211480617523193e-01 3.040103316307067871e-01 6.237118318676948547e-02 -9.503073245286941528e-02 1.855539977550506592e-01 4.228124320507049561e-01 -4.452048614621162415e-02 2.055067010223865509e-02 1.909196227788925171e-01 -2.349511981010437012e-01 2.825342677533626556e-02 -3.178074955940246582e-01 1.939087361097335815e-01 -3.664096444845199585e-02 2.234172075986862183e-03 -9.593357145786285400e-02 1.261918097734451294e-01 3.066662847995758057e-01 9.066683799028396606e-02 -3.363599181175231934e-01 1.542760133743286133e-01
4.912628233432769775e-02 1.500081717967987061e-01 1.543188244104385376e-01 2.023577317595481873e-02 -8.917921781539916992e-02 -1.157346293330192566e-01 -1.269549578428268433e-01 7.116589229553937912e-03 5.517924949526786804e-02 2.428760379552841187e-01 -1.111189946532249451e-01 1.587525010108947754e-01 -7.736456394195556641e-02 4.040386900305747986e-02 1.652671843767166138e-01 4.252479076385498047e-01 6.088262423872947693e-02 9.461162984371185303e-02 -2.431199327111244202e-02 4.849938452243804932e-01 -1.730232536792755127e-01 8.556580170989036560e-03 -1.844353377819061279e-01 1.644712239503860474e-01 2.412106692790985107e-01 8.509577810764312744e-02 1.913821399211883545e-01 2.624894119799137115e-02 3.017114708200097084e-03 -1.354286968708038330e-01 -3.583583235740661621e-01 9.454257786273956299e-02
-1.558529678732156754e-02 2.621466815471649170e-01 1.060033217072486877e-01 1.717540621757507324e-01 1.060231849551200867e-01 -2.226459383964538574e-01 1.296441704034805298e-01 -1.741828620433807373e-01 8.430616930127143860e-03 7.832260429859161377e-02 -1.111696213483810425e-01 8.379624038934707642e-02 3.138043284416198730e-01 3.987154364585876465e-01 -1.443676650524139404e-01 1.915484517812728882e-01 -2.865124046802520752e-01 -1.978532224893569946e-02 4.118225872516632080e-01 1.290498524904251099e-01 2.213345021009445190e-01 5.475638061761856079e-02 5.481470748782157898e-02 2.974278293550014496e-02 1.942668557167053223e-01 4.125777631998062134e-02 -2.036971747875213623e-01 5.774597171694040298e-03 1.348206400871276855e-01 -9.613353759050369263e-02 -1.302886521443724632e-03 9.369029104709625244e-02
2.485958635807037354e-01 8.511496335268020630e-02 2.408402562141418457e-01 -1.037597581744194031e-01 -2.529499828815460205e-01 -3.692038357257843018e-02 -1.674877852201461792e-01 -1.383410692214965820e-01 -1.501652449369430542e-01 8.772149682044982910e-02 -1.571617573499679565e-01 3.530709445476531982e-01 9.384925663471221924e-02 9.016232192516326904e-02 -1.779849268496036530e-02 2.716727256774902344e-01 2.035518884658813477e-01 -8.778585493564605713e-02 2.164680697023868561e-02 1.080126389861106873e-01 1.344239413738250732e-01 -1.087974235415458679e-01 7.438081502914428711e-02 -2.150928229093551636e-02 -1.639243029057979584e-02 2.727428078651428223e-01 5.680567398667335510e-02 -9.603128582239151001e-02 1.254555433988571167e-01 -1.089933440089225769e-01 -4.742095470428466797e-01 2.054466009140014648e-01
7.231659442186355591e-02 -3.875261871144175529e-03 1.398563385009765625e-01 1.170692667365074158e-01 1.998302042484283447e-01 3.571677207946777344e-01 8.901439607143402100e-02 -2.596197426319122314e-01 1.383906304836273193e-01 9.833230823278427124e-02 -1.544505953788757324e-01 1.364819798618555069e-02 -1.613001227378845215e-01 2.351693809032440186e-01 -4.396461416035890579e-03 3.100878596305847168e-01 -2.698495239019393921e-02 -3.235805407166481018e-02 3.799799382686614990e-01 -6.371936947107315063e-02 -4.234378039836883545e-02 7.853997498750686646e-02 -6.751182675361633301e-02 1.314713060855865479e-01 1.166701316833496094e-01 -5.234210565686225891e-02 -3.240844905376434326e-01 1.367390602827072144e-01 3.599263429641723633e-01 -6.134463846683502197e-02 -2.177698351442813873e-02 1.855158656835556030e-01
-1.886565238237380981e-02 2.360998690128326416e-01 2.930830419063568115e-01 1.637201160192489624e-01 -1.314865648746490479e-01 5.679783225059509277e-02 -2.255756407976150513e-01 -5.614079535007476807e-02 -1.011388674378395081e-01 3.035787940025329590e-01 -1.503262370824813843e-01 -9.191836230456829071e-03 1.181445494294166565e-01 -8.476798422634601593e-03 -5.448221042752265930e-02 2.240455746650695801e-01 4.935434460639953613e-02 1.090689525008201599e-01 -2.668515034019947052e-02 2.888949215412139893e-01 -3.298316597938537598e-01 -2.703345119953155518e-01 -9.540418535470962524e-02 2.357895523309707642e-01 1.447288542985916138e-01 6.443598121404647827e-02 -4.444126971065998077e-03 1.919453889131546021e-01 3.165110051631927490e-01 -1.661428958177566528e-01 -1.522981077432632446e-01 7.981473207473754883e-02
4.820476174354553223e-01 2.261246889829635620e-01 -8.893415331840515137e-02 -1.493684649467468262e-01 6.730078905820846558e-02 -1.640279404819011688e-02 1.034668460488319397e-01 2.043097168207168579e-01 -1.938901245594024658e-01 8.096757531166076660e-02 -1.676505804061889648e-01 -1.411798745393753052e-01 1.228146106004714966e-01 1.641380488872528076e-01 -7.190826535224914551e-02 2.917531132698059082e-01 1.418689340353012085e-01 3.343303874135017395e-02 1.684630364179611206e-01 6.044789776206016541e-02 -1.241687759757041931e-01 9.915485233068466187e-02 -1.118744909763336182e-02 1.806237548589706421e-01 2.281184680759906769e-02 3.232388496398925781e-01 -7.496635615825653076e-02 2.674715965986251831e-02 -2.169463224709033966e-02 -3.058699965476989746e-01 -2.100972831249237061e-01 2.091485112905502319e-01
-1.007925271987915039e-01 2.986301183700561523e-01 1.277151852846145630e-01 8.793095126748085022e-03 8.251567929983139038e-02 1.241033971309661865e-01 5.671234801411628723e-02 -2.071228921413421631e-01 -1.634417623281478882e-01 3.529620915651321411e-02 -7.155036181211471558e-02 -3.010333701968193054e-02 1.673964262008666992e-01 4.800709784030914307e-01 -1.850706189870834351e-01 3.497507274150848389e-01 -1.902314424514770508e-01 9.053733944892883301e-02 2.085637003183364868e-01 2.054653316736221313e-01 1.524092704057693481e-01 1.883081533014774323e-02 1.075780987739562988e-01 -3.298796340823173523e-02 1.133008003234863281e-01 8.917298913002014160e-02 -2.648419737815856934e-01 1.193892806768417358e-01 2.423417419195175171e-01 7.892781496047973633e-02 3.912984952330589294e-02 1.699302494525909424e-01
6.243614479899406433e-02 2.134796679019927979e-01 4.643258079886436462e-02 -1.659832149744033813e-01 -1.566096246242523193e-01 -1.335379928350448608e-01 -1.701634079217910767e-01 8.430013805627822876e-02 3.580331057310104370e-02 1.146086957305669785e-02 1.437966376543045044e-01 1.963260024785995483e-01 1.708220317959785461e-02 3.776443600654602051e-01 -8.614800870418548584e-03 1.672595590353012085e-01 2.811467945575714111e-01 -8.997844159603118896e-02 3.536950349807739258e-01 2.567645311355590820e-01 -2.081387490034103394e-01 -1.136959269642829895e-01 -2.774701416492462158e-01 -7.225188612937927246e-02 -2.885960340499877930e-01 1.189169213175773621e-01 -4.982661083340644836e-02 -2.439257502555847168e-01 -2.430791594088077545e-02 -1.328734755516052246e-01 -1.273695081472396851e-01 -1.738295890390872955e-02
-9.738590568304061890e-02 3.879496455192565918e-02 -1.671457290649414062e-01 -1.377977728843688965e-01 5.098735541105270386e-02 9.903227537870407104e-02 4.601254686713218689e-02 -2.280234992504119873e-01 1.285993903875350952e-01 1.839413493871688843e-01 -7.136896997690200806e-02 2.140106856822967529e-01 1.943410784006118774e-01 2.850935161113739014e-01 1.587822437286376953e-01 6.209836527705192566e-02 1.677851974964141846e-01 2.750810235738754272e-02 3.793450891971588135e-01 -7.940571755170822144e-02 -1.222115904092788696e-01 -5.389688163995742798e-02 3.292915970087051392e-02 7.761868089437484741e-02 3.332262039184570312e-01 -8.948618546128273010e-03 -1.660867780447006226e-01 1.782222539186477661e-01 2.741284072399139404e-01 -2.014942020177841187e-01 1.417786628007888794e-01 3.402994573116302490e-01
9.255000948905944824e-02 1.880187690258026123e-01 6.012845039367675781e-02 -1.464066803455352783e-01 -2.496220171451568604e-01 -1.071965545415878296e-01 -3.371069729328155518e-01 1.516294777393341064e-01 1.448389142751693726e-01 2.320816554129123688e-02 6.940726935863494873e-02 2.920432388782501221e-01 2.340427413582801819e-02 3.641383945941925049e-01 4.911270737648010254e-02 6.354351341724395752e-02 2.055583447217941284e-01 6.350562721490859985e-02 1.256859004497528076e-01 2.499324083328247070e-01 1.019187644124031067e-01 -1.919582188129425049e-01 -4.770486429333686829e-02 -1.221605483442544937e-02 -2.554431259632110596e-01 1.800500005483627319e-01 -3.616168722510337830e-02 -1.915170252323150635e-01 1.077444925904273987e-01 2.261085319332778454e-05 -2.774960994720458984e-01 2.662722766399383545e-01
1.983228027820587158e-01 2.798829972743988037e-01 2.042211145162582397e-01 -1.165465041995048523e-01 -3.859949111938476562e-02 6.653849780559539795e-02 -1.880845427513122559e-01 1.687232255935668945e-01 2.608220875263214111e-01 4.517770558595657349e-02 -5.332094151526689529e-04 -1.195026114583015442e-01 1.054697856307029724e-01 1.245009601116180420e-01 -5.636485293507575989e-02 1.420664787292480469e-01 4.904925078153610229e-02 6.612182408571243286e-02 4.594826400279998779e-01 -7.434429973363876343e-02 1.805196329951286316e-02 -2.201666235923767090e-01 -2.983431518077850342e-01 1.447816044092178345e-01 1.009924486279487610e-01 1.370621621608734131e-01 1.447124928236007690e-01 -1.834133081138134003e-02 2.604787647724151611e-01 -2.695017457008361816e-01 -1.878325343132019043e-01 -1.213482990860939026e-01
-6.766350567340850830e-02 -1.249048337340354919e-01 1.142906844615936279e-01 2.495248429477214813e-02 -2.527673244476318359e-01 6.999836862087249756e-02 -2.881443593651056290e-03 -9.011566638946533203e-02 -6.745737046003341675e-02 4.633922576904296875e-01 -5.480748414993286133e-02 4.291285276412963867e-01 2.139736711978912354e-01 2.352248877286911011e-01 -1.454265266656875610e-01 1.702411174774169922e-01 -1.503112465143203735e-01 -1.054401695728302002e-01 1.636827141046524048e-01 1.468886137008666992e-01 -2.586895525455474854e-01 -1.233899369835853577e-01 -3.037808276712894440e-02 1.187604814767837524e-01 -2.338855341076850891e-02 -2.132983133196830750e-02 -9.747128188610076904e-02 -1.291393637657165527e-01 -4.630328621715307236e-03 1.341134309768676758e-01 -2.617794871330261230e-01 1.963756829500198364e-01
1.843689940869808197e-02 -4.349502548575401306e-02 -4.018142446875572205e-02 8.795562386512756348e-02 -3.522651195526123047e-01 -1.144202053546905518e-01 -1.016100496053695679e-01 -3.182848542928695679e-02 -3.185640089213848114e-03 3.624047040939331055e-01 1.576428562402725220e-01 3.844568431377410889e-01 -8.288887888193130493e-02 1.309073120355606079e-01 4.902959242463111877e-02 -1.677531376481056213e-02 1.629448086023330688e-01 -1.191424727439880371e-01 1.524846851825714111e-01 9.530007839202880859e-02 -1.098546704270120244e-06 -1.025978708639740944e-04 -3.138574659824371338e-01 -3.356550633907318115e-02 3.421723470091819763e-02 -1.382495313882827759e-01 -2.402246464043855667e-03 -2.035468965768814087e-01 3.419434428215026855e-01 -1.830446124076843262e-01 -2.126376777887344360e-01 2.812825143337249756e-01
3.739102929830551147e-02 3.143150210380554199e-01 2.977480180561542511e-02 3.749146461486816406e-01 -3.832385540008544922e-01 -4.630291089415550232e-02 -1.550645679235458374e-01 1.496173441410064697e-01 -4.486416280269622803e-02 2.967730164527893066e-01 -1.052800863981246948e-01 -1.027300879359245300e-01 6.201196834444999695e-02 2.658853530883789062e-01 -1.946616731584072113e-02 2.167782336473464966e-01 -1.380704902112483978e-02 4.356554523110389709e-02 1.231186911463737488e-01 -2.446213364601135254e-01 -4.565747454762458801e-02 -1.549112647771835327e-01 -2.885774523019790649e-02 1.367338448762893677e-01 2.372775524854660034e-01 -1.151306703686714172e-01 -8.801449835300445557e-02 -1.405113190412521362e-01 1.442156136035919189e-01 -9.171342104673385620e-02 -2.666067481040954590e-01 9.615607559680938721e-02
1.988755762577056885e-01 1.433730684220790863e-02 1.104853115975856781e-02 -4.395798966288566589e-02 7.238905131816864014e-02 -9.244889952242374420e-04 2.643959224224090576e-01 1.544048190116882324e-01 -3.008825890719890594e-02 4.559512436389923096e-01 -3.389984741806983948e-02 1.156409233808517456e-01 7.952730357646942139e-02 1.749609857797622681e-01 9.677919000387191772e-02 1.421915739774703979e-01 3.694245517253875732e-01 -9.720922261476516724e-02 2.031074017286300659e-01 -8.563631772994995117e-02 7.530757784843444824e-02 -3.005380183458328247e-02 -2.585212588310241699e-01 1.448045969009399414e-01 -6.603283435106277466e-02 8.362159132957458496e-02 2.522132098674774170e-01 4.033252596855163574e-02 2.671651244163513184e-01 8.745970577001571655e-02 -2.481970340013504028e-01 2.515082955360412598e-01
1.574765890836715698e-01 2.114883363246917725e-01 -1.628175005316734314e-02 -2.536415755748748779e-01 -1.878093928098678589e-01 1.505775600671768188e-01 3.370917588472366333e-02 2.642626762390136719e-01 -3.203800879418849945e-03 1.377828717231750488e-01 1.226209849119186401e-01 6.254671514034271240e-02 1.742334663867950439e-01 6.196423992514610291e-02 -4.426980391144752502e-02 4.408570528030395508e-01 -6.076809391379356384e-02 8.607638627290725708e-02 -1.787671446800231934e-02 2.334326878190040588e-02 -8.442229777574539185e-02 7.118643075227737427e-02 -3.726117312908172607e-01 2.537827193737030029e-01 1.011569425463676453e-01 2.502183429896831512e-02 -2.461242079734802246e-01 -1.514926254749298096e-01 2.085016816854476929e-01 -7.968929409980773926e-02 -2.325582653284072876e-01 2.068932205438613892e-01
1.482872217893600464e-01 -8.309085667133331299e-02 1.963068693876266479e-01 4.175694659352302551e-02 -1.434908062219619751e-01 -4.420822113752365112e-02 1.136129647493362427e-01 -5.833623930811882019e-02 1.879395991563796997e-01 8.543757349252700806e-02 1.829207241535186768e-01 4.542815685272216797e-01 3.962815180420875549e-02 1.115742549300193787e-01 -1.999428570270538330e-01 3.865191340446472168e-01 1.662791520357131958e-01 1.611967384815216064e-02 2.515176236629486084e-01 1.891911029815673828e-02 2.655024230480194092e-01 -2.060645967721939087e-01 -3.064616210758686066e-02 -1.540700644254684448e-01 4.588026553392410278e-02 7.724615186452865601e-02 1.443752497434616089e-01 1.756636053323745728e-02 1.972712576389312744e-01 4.319332912564277649e-02 -2.402198761701583862e-01 2.219357341527938843e-01
6.397791951894760132e-02 2.218586057424545288e-01 8.985096216201782227e-02 1.177406832575798035e-01 -1.195728406310081482e-02 -1.292512416839599609e-01 -6.115229055285453796e-02 5.030772089958190918e-02 -1.794222146272659302e-01 6.007026880979537964e-02 2.289725467562675476e-02 1.296380441635847092e-02 -7.103194296360015869e-02 4.854139871895313263e-03 -2.990611493587493896e-01 3.212704658508300781e-01 1.639104932546615601e-01 -3.849934786558151245e-02 2.513199150562286377e-01 -9.951929561793804169e-03 -2.108778357505798340e-01 -2.665955126285552979e-01 -2.236914038658142090e-01 3.924477696418762207e-01 8.791950345039367676e-02 -1.391251981258392334e-01 -5.351998656988143921e-02 -1.958835273981094360e-01 4.099913239479064941e-01 -7.131886482238769531e-02 5.805221199989318848e-02 1.064921170473098755e-01
-1.442675739526748657e-01 2.433581948280334473e-01 4.239088855683803558e-03 7.366427034139633179e-02 -3.743704035878181458e-02 -3.850481659173965454e-02 2.441202104091644287e-02 -1.377843618392944336e-01 3.929428458213806152e-01 1.895554736256599426e-02 5.278678610920906067e-02 2.385725378990173340e-01 -1.324004977941513062e-01 1.733151078224182129e-01 2.517003566026687622e-02 1.912076175212860107e-01 6.015535816550254822e-02 -5.978647992014884949e-02 2.575632333755493164e-01 1.959210187196731567e-01 -5.788150429725646973e-02 -8.159725368022918701e-02 1.544041931629180908e-01 1.804395318031311035e-01 9.391353279352188110e-02 4.068421572446823120e-02 1.392731517553329468e-01 1.197911202907562256e-01 4.054654538631439209e-01 2.343400614336133003e-03 -4.412751495838165283e-01 1.055861189961433411e-01
-9.024789184331893921e-02 9.355663508176803589e-02 4.743672534823417664e-02 1.216812282800674438e-01 6.067136675119400024e-02 7.016324251890182495e-02 -1.277875155210494995e-01 -2.086284458637237549e-01 1.404469609260559082e-01 3.025287091732025146e-01 -1.618663519620895386e-01 1.882478892803192139e-01 5.663057672791182995e-04 1.337702125310897827e-01 1.339234560728073120e-01 4.159432649612426758e-01 1.404647082090377808e-01 -9.441304206848144531e-02 -5.825657024979591370e-02 3.720502257347106934e-01 -2.069966495037078857e-01 -2.708244509994983673e-02 -2.427543997764587402e-01 1.680879890918731689e-01 1.782529503107070923e-01 1.117991134524345398e-01 1.777993328869342804e-02 4.424250125885009766e-02 -1.001281216740608215e-01 -1.790697574615478516e-01 -2.914780378341674805e-01 2.025808095932006836e-01
9.626957029104232788e-02 -1.589103415608406067e-02 -3.993066959083080292e-03 -8.048028498888015747e-02 3.738443553447723389e-02 -3.905367851257324219e-02 2.397467344999313354e-01 2.357525378465652466e-01 3.314282596111297607e-01 1.173548251390457153e-01 -1.301646232604980469e-01 2.194168120622634888e-01 2.170248329639434814e-02 1.659283339977264404e-01 -1.574497073888778687e-01 3.011853694915771484e-01 3.042398393154144287e-01 1.121199205517768860e-01 3.275937736034393311e-01 5.031717941164970398e-02 -4.152890294790267944e-03 -1.979615539312362671e-01 1.605135854333639145e-03 1.082585845142602921e-02 8.166808634996414185e-02 1.381901055574417114e-01 -2.248612493276596069e-01 -8.969845250248908997e-03 3.058909475803375244e-01 8.359946310520172119e-02 4.967502132058143616e-02 3.194583952426910400e-01
1.579510271549224854e-01 7.673614472150802612e-02 8.835837990045547485e-02 -4.475217312574386597e-02 -2.837744355201721191e-01 -1.271467804908752441e-01 7.862741500139236450e-02 -1.096002608537673950e-01 1.435688734054565430e-01 3.124517202377319336e-01 2.835564911365509033e-01 -2.736894041299819946e-02 1.048149839043617249e-01 2.099402844905853271e-01 1.228538975119590759e-01 2.403042763471603394e-01 5.100879352539777756e-03 -1.784102022647857666e-01 -6.592579185962677002e-02 3.083696663379669189e-01 1.192694008350372314e-01 -2.161717861890792847e-01 2.033093124628067017e-01 -1.508935354650020599e-02 1.439358890056610107e-01 8.901500701904296875e-02 -1.101334765553474426e-01 -1.574308127164840698e-01 1.325514763593673706e-01 -2.113037258386611938e-01 -1.590770483016967773e-01 3.609442710876464844e-01
1.672227531671524048e-01 -2.694072201848030090e-02 2.194687351584434509e-02 -3.484737500548362732e-02 1.631908416748046875e-01 -5.589448660612106323e-02 6.603792309761047363e-02 2.787921726703643799e-01 2.453298121690750122e-01 1.719808876514434814e-01 -1.315435022115707397e-01 2.794656455516815186e-01 2.604660205543041229e-02 1.250236779451370239e-01 -1.572023183107376099e-01 3.423258066177368164e-01 4.309363961219787598e-01 9.070701152086257935e-02 3.574460148811340332e-01 1.401679515838623047e-01 8.093901723623275757e-02 -1.872495263814926147e-01 3.685687854886054993e-02 1.668555103242397308e-02 1.382832676172256470e-01 2.300169691443443298e-02 -7.974807918071746826e-02 -5.158287659287452698e-02 1.532994210720062256e-01 1.384027488529682159e-02 1.527574062347412109e-01 2.325891107320785522e-01
1.783566772937774658e-01 7.687333971261978149e-02 9.223173558712005615e-02 -3.355248644948005676e-02 -1.027691066265106201e-01 4.869344085454940796e-02 9.340263158082962036e-02 7.704102247953414917e-02 2.634698748588562012e-01 1.497720181941986084e-01 -1.230749785900115967e-01 8.697174489498138428e-02 4.820832237601280212e-02 2.336314022541046143e-01 2.368324100971221924e-01 2.682508528232574463e-01 6.339899450540542603e-02 -2.702881395816802979e-01 9.818608313798904419e-02 2.147213220596313477e-01 1.209377199411392212e-01 1.873117238283157349e-01 2.120414525270462036e-01 1.805050969123840332e-01 2.910263240337371826e-01 2.787467241287231445e-01 1.638595201075077057e-02 -2.534505724906921387e-01 3.482383191585540771e-01 -3.871955722570419312e-02 1.250176876783370972e-01 -1.277871336787939072e-02
4.130456224083900452e-02 2.324807494878768921e-01 3.596478328108787537e-02 4.385353252291679382e-02 -3.056520521640777588e-01 -8.184690028429031372e-02 -3.443235456943511963e-01 -1.717012673616409302e-01 -4.738255217671394348e-02 5.863681435585021973e-03 -2.055242508649826050e-01 3.536437451839447021e-01 2.098927944898605347e-01 9.204589575529098511e-02 6.998665630817413330e-02 1.335916817188262939e-01 -9.246472269296646118e-02 -3.303931443952023983e-04 1.571824103593826294e-01 4.293840378522872925e-02 -1.257155686616897583e-01 1.320480555295944214e-01 2.472101002931594849e-01 -8.219044655561447144e-02 1.273537278175354004e-01 1.228919997811317444e-01 -1.161580607295036316e-01 -1.532734185457229614e-01 1.991567313671112061e-01 -1.197804361581802368e-01 -4.328378736972808838e-01 4.622500762343406677e-02
-9.969020262360572815e-03 1.877370327711105347e-01 1.139773875474929810e-01 -1.265941113233566284e-01 -1.448528170585632324e-01 -1.336457673460245132e-02 -3.220254480838775635e-01 1.073842048645019531e-01 -2.447686493396759033e-01 1.827385127544403076e-01 -1.020840853452682495e-01 2.452405989170074463e-01 4.461621046066284180e-01 1.454153507947921753e-01 -4.153243452310562134e-02 1.916414797306060791e-01 1.516066342592239380e-01 2.575678229331970215e-01 2.260237187147140503e-01 1.444872170686721802e-01 5.921188369393348694e-02 1.918841898441314697e-01 -1.587537825107574463e-01 -3.263483941555023193e-02 2.641578614711761475e-01 6.714655458927154541e-02 -5.361793935298919678e-02 -1.495673209428787231e-01 1.510492712259292603e-01 4.144808650016784668e-02 -6.205233559012413025e-02 -1.446342766284942627e-01
8.805858343839645386e-02 2.501004338264465332e-01 -9.690499305725097656e-02 3.592437505722045898e-02 -5.949053913354873657e-02 2.687581581994891167e-03 -3.591190790757536888e-03 3.353261649608612061e-01 3.356198966503143311e-02 2.521477937698364258e-01 -1.573877632617950439e-01 -3.380079986527562141e-03 3.439739346504211426e-01 2.509484589099884033e-01 -7.075987756252288818e-02 7.810981571674346924e-02 -4.204780980944633484e-02 -1.988361477851867676e-01 2.444217801094055176e-01 1.407565027475357056e-01 -1.530541479587554932e-01 -8.883948624134063721e-02 2.368378639221191406e-02 -9.567309916019439697e-02 4.012392163276672363e-01 1.104381904006004333e-01 -5.420495569705963135e-02 -2.776568830013275146e-01 5.406287312507629395e-02 -2.209596484899520874e-01 4.570611566305160522e-02 2.284209430217742920e-01
-2.541573643684387207e-01 7.897652685642242432e-02 1.035494878888130188e-01 -1.418047100305557251e-01 2.114314818754792213e-03 2.839015126228332520e-01 -9.022513031959533691e-02 -1.500211507081985474e-01 -1.554693579673767090e-01 -7.844943553209304810e-02 -7.237944751977920532e-03 4.199121892452239990e-02 -6.113568693399429321e-02 3.029719293117523193e-01 -1.111183613538742065e-01 3.849052786827087402e-01 1.812108308076858521e-01 1.686777770519256592e-01 2.598024904727935791e-01 -3.048866055905818939e-03 -1.045853719115257263e-01 5.505452305078506470e-02 2.562663331627845764e-02 8.863948285579681396e-02 3.766481578350067139e-01 6.287554651498794556e-02 -1.529016494750976562e-01 1.041398569941520691e-02 8.214417099952697754e-02 -1.405985653400421143e-01 1.216170843690633774e-02 3.894453048706054688e-01
-1.938330531120300293e-01 2.968045771121978760e-01 1.510142385959625244e-01 4.479819908738136292e-02 -3.333344757556915283e-01 8.113268762826919556e-02 -1.314458996057510376e-01 2.451548427343368530e-01 2.228824496269226074e-01 2.088528722524642944e-01 1.575575321912765503e-01 -9.845903515815734863e-02 7.993568480014801025e-02 1.483984887599945068e-01 -2.346912771463394165e-01 2.193589955568313599e-01 1.183433532714843750e-01 -1.313775479793548584e-01 3.695698976516723633e-01 3.210537508130073547e-02 -7.467587012797594070e-03 1.248155608773231506e-01 3.872021287679672241e-02 2.023589313030242920e-01 -2.526871860027313232e-01 7.470017764717340469e-03 8.783896267414093018e-02 -6.925764679908752441e-02 1.074643582105636597e-01 4.234881326556205750e-02 -6.529263406991958618e-02 2.721039652824401855e-01
5.656973645091056824e-02 2.990909218788146973e-01 2.608499862253665924e-02 -1.641473770141601562e-01 -3.142380341887474060e-02 -1.365185678005218506e-01 -3.980384171009063721e-01 -1.848064661026000977e-01 -8.760560303926467896e-02 3.067644685506820679e-02 -9.389315731823444366e-03 2.075012922286987305e-01 1.492085903882980347e-01 3.441661829128861427e-03 7.267312612384557724e-03 6.984869390726089478e-02 -6.594012677669525146e-02 6.754086166620254517e-02 2.584300041198730469e-01 1.677822321653366089e-01 1.167492568492889404e-01 1.367012597620487213e-02 -3.604999929666519165e-02 1.201342120766639709e-01 2.033142000436782837e-02 3.726949393749237061e-01 -2.709637954831123352e-02 -2.045286744832992554e-01 2.477825284004211426e-01 -1.062311381101608276e-01 -4.252676069736480713e-01 1.404587030410766602e-01
-3.009088151156902313e-02 1.636401414871215820e-01 -2.824714593589305878e-02 3.088682517409324646e-02 -5.548852682113647461e-02 -1.044812425971031189e-01 2.193109504878520966e-02 -5.662063136696815491e-02 3.359298706054687500e-01 -3.453207388520240784e-02 3.042323887348175049e-02 1.445908397436141968e-01 -1.215435788035392761e-01 2.366857081651687622e-01 9.310085326433181763e-03 2.377366423606872559e-01 -1.361613906919956207e-02 5.127196386456489563e-02 2.616673111915588379e-01 1.452809423208236694e-01 -7.207728922367095947e-02 -5.198808014392852783e-02 1.915432810783386230e-01 2.572129666805267334e-01 1.571107506752014160e-01 7.826701551675796509e-02 1.046522483229637146e-01 2.911972105503082275e-01 3.977162241935729980e-01 7.051964104175567627e-02 -4.055236577987670898e-01 1.797685474157333374e-01
-1.623433977365493774e-01 1.406652480363845825e-01 1.555806994438171387e-01 -3.088195621967315674e-01 -1.695772409439086914e-01 -1.761808842420578003e-01 -6.046463921666145325e-02 -1.004661023616790771e-01 2.528272569179534912e-01 9.345002472400665283e-02 8.526436984539031982e-02 -1.620369404554367065e-01 -1.485756412148475647e-02 3.499203920364379883e-01 -1.018292084336280823e-01 2.172030806541442871e-01 2.522590756416320801e-01 -8.266511559486389160e-02 3.719986677169799805e-01 2.594117224216461182e-01 1.119712665677070618e-01 -1.374076008796691895e-01 -2.057921588420867920e-01 -5.623032152652740479e-02 -7.512869685888290405e-02 1.162972003221511841e-01 -4.653361439704895020e-02 -2.196372002363204956e-01 -1.847164146602153778e-02 9.877524524927139282e-02 -1.963589638471603394e-01 -5.513060465455055237e-02
-4.222746193408966064e-02 1.363740116357803345e-01 1.216883435845375061e-01 5.010016635060310364e-02 -2.174654603004455566e-02 1.380560398101806641e-01 3.184123337268829346e-01 2.611142694950103760e-01 1.349570006132125854e-01 -3.729455173015594482e-02 -1.846319586038589478e-01 2.646396458148956299e-01 9.654987603425979614e-03 1.292141079902648926e-01 -1.976527720689773560e-01 3.776748478412628174e-01 3.214316070079803467e-01 4.366226866841316223e-02 1.953857392072677612e-01 1.733843237161636353e-02 2.036272548139095306e-02 -2.387522310018539429e-01 8.752547204494476318e-02 -6.285973638296127319e-02 2.254131883382797241e-01 2.220184057950973511e-01 1.476231124252080917e-02 -1.442721933126449585e-01 2.441966682672500610e-01 -1.396175473928451538e-01 -2.476182207465171814e-02 1.933275610208511353e-01
1.882793158292770386e-01 3.005540072917938232e-01 6.889162957668304443e-02 -1.248372048139572144e-01 -1.154343038797378540e-02 8.366621285676956177e-02 -1.393515802919864655e-02 6.275787949562072754e-02 1.111905947327613831e-01 1.114903837442398071e-01 -1.545577645301818848e-01 -1.902694255113601685e-02 -1.487836092710494995e-01 1.903393566608428955e-01 1.864213123917579651e-02 2.136130034923553467e-01 2.388243749737739563e-02 -1.731429696083068848e-01 3.756519258022308350e-01 3.479120433330535889e-01 -4.200954455882310867e-03 1.248714402318000793e-01 2.443912327289581299e-01 8.692330867052078247e-02 3.179644048213958740e-01 1.254418492317199707e-01 -2.093150652945041656e-02 -3.407565057277679443e-01 1.980090588331222534e-01 1.069665476679801941e-01 1.566957831382751465e-01 7.100752741098403931e-02
6.062234286218881607e-03 -8.748187869787216187e-02 1.651129722595214844e-01 2.642249315977096558e-02 9.884439408779144287e-02 4.198308885097503662e-01 -6.078720465302467346e-02 -1.398199819959700108e-03 -1.958374530076980591e-01 1.590436846017837524e-01 -2.748319692909717560e-02 1.939112693071365356e-01 1.212496832013130188e-01 -1.277913898229598999e-01 2.351595759391784668e-01 3.513901531696319580e-01 -4.837511852383613586e-02 -1.691971160471439362e-02 2.229734659194946289e-01 1.764835715293884277e-01 6.752388924360275269e-02 -8.673198521137237549e-02 2.518935203552246094e-01 2.248566448688507080e-01 1.224854141473770142e-01 -5.198917165398597717e-02 -1.050786525011062622e-01 -2.170830816030502319e-01 2.253566235303878784e-01 -2.982187569141387939e-01 -1.509724408388137817e-01 1.218433529138565063e-01
2.395119667053222656e-01 -1.059573367238044739e-01 -1.764867752790451050e-01 -2.724276781082153320e-01 -1.123964786529541016e-01 6.544614583253860474e-02 -1.230177804827690125e-01 2.143116444349288940e-01 1.881375908851623535e-01 2.304031848907470703e-01 -1.456416845321655273e-01 1.215126514434814453e-01 -6.740184873342514038e-02 1.352167576551437378e-01 2.370420843362808228e-02 1.793833374977111816e-01 2.340012490749359131e-01 -4.200201481580734253e-03 3.126316964626312256e-01 1.124975234270095825e-01 -3.294404223561286926e-02 -8.476080000400543213e-02 -9.745641052722930908e-02 -1.842986196279525757e-01 3.866248950362205505e-02 1.111677736043930054e-01 -2.518129348754882812e-01 -7.000469416379928589e-02 2.033527344465255737e-01 7.270061224699020386e-02 -1.777399778366088867e-01 4.367424547672271729e-01
1.224191486835479736e-01 -1.902044117450714111e-01 -2.328321337699890137e-03 2.470110729336738586e-02 -2.105687558650970459e-01 1.476490348577499390e-01 -1.696022897958755493e-01 2.485742419958114624e-01 8.478149771690368652e-03 -2.742491662502288818e-02 8.829668909311294556e-02 -7.794207194820046425e-04 -4.345456138253211975e-02 6.275101751089096069e-02 2.003164440393447876e-01 2.624156475067138672e-01 -5.178929306566715240e-03 -1.053719781339168549e-02 3.795681595802307129e-01 1.379709392786026001e-01 4.060255363583564758e-02 -1.960816234350204468e-01 -6.836826354265213013e-02 7.300213724374771118e-02 -4.165142774581909180e-02 3.992424532771110535e-02 -5.631260946393013000e-02 -9.140288457274436951e-03 4.524144530296325684e-01 -1.704432219266891479e-01 -4.488173723220825195e-01 -1.139957532286643982e-01
2.293637096881866455e-01 2.653132081031799316e-01 -4.165454581379890442e-02 2.159518189728260040e-02 -7.810701429843902588e-02 6.011603772640228271e-02 -3.279424011707305908e-01 1.501454114913940430e-01 -9.642275981605052948e-03 1.609340757131576538e-01 1.839841902256011963e-02 -4.316793382167816162e-02 1.272504478693008423e-01 1.771761327981948853e-01 7.662775367498397827e-02 2.085084915161132812e-01 4.097951576113700867e-02 -6.389790773391723633e-02 7.768572866916656494e-02 -1.278540194034576416e-01 9.581084549427032471e-02 1.496421843767166138e-01 -5.965421348810195923e-02 3.231623470783233643e-01 1.989311426877975464e-01 -1.036548018455505371e-01 -1.759667694568634033e-01 -7.593169063329696655e-02 1.147979274392127991e-01 -1.768555492162704468e-01 -2.328503429889678955e-01 5.063955187797546387e-01
3.371671959757804871e-02 -2.322537302970886230e-01 -9.537168592214584351e-02 -1.008400246500968933e-01 1.503873020410537720e-01 1.555826663970947266e-01 -1.066115312278270721e-02 1.327958852052688599e-01 1.877920478582382202e-01 2.688656449317932129e-01 8.147936314344406128e-02 1.094456179998815060e-03 1.665292680263519287e-01 3.496813774108886719e-01 -2.240810841321945190e-01 2.918606102466583252e-01 -2.536537870764732361e-02 -1.804998964071273804e-01 2.638401389122009277e-01 1.031115055084228516e-01 -1.356841027736663818e-01 4.617593064904212952e-02 -1.641789376735687256e-01 -7.343488186597824097e-02 1.898145228624343872e-01 1.749006360769271851e-01 1.412456929683685303e-01 -5.438476335257291794e-03 2.501193284988403320e-01 -1.257895529270172119e-01 -2.156201750040054321e-01 2.892335355281829834e-01
5.033733323216438293e-02 2.846831679344177246e-01 1.049551367759704590e-01 -5.601938813924789429e-02 -1.510247737169265747e-01 4.452066868543624878e-02 -9.910292923450469971e-02 2.526936829090118408e-01 1.432330012321472168e-01 -3.113164938986301422e-02 9.056927263736724854e-02 -5.201238673180341721e-03 1.035936772823333740e-01 1.182687878608703613e-01 -6.188877671957015991e-02 1.839635670185089111e-01 1.448760181665420532e-01 1.345171332359313965e-01 3.544187843799591064e-01 1.682441681623458862e-01 3.611051291227340698e-02 -4.175333976745605469e-01 -7.206086069345474243e-02 3.248107060790061951e-02 -1.535143405199050903e-01 1.691085398197174072e-01 9.312434494495391846e-02 -2.472262978553771973e-01 2.636617720127105713e-01 -2.941070199012756348e-01 -2.278671860694885254e-01 -8.312313258647918701e-02
-1.721754372119903564e-01 2.516430020332336426e-01 8.039294183254241943e-02 7.644919306039810181e-02 -4.576990604400634766e-01 -5.322496592998504639e-02 -1.247727274894714355e-01 1.694148033857345581e-01 1.800905466079711914e-01 1.847043037414550781e-01 1.922562867403030396e-01 8.352254517376422882e-03 9.891290962696075439e-02 2.339664846658706665e-01 -1.113868132233619690e-01 4.312857985496520996e-01 1.844341456890106201e-01 -1.330670267343521118e-01 1.948066800832748413e-01 1.699755638837814331e-01 -6.804319471120834351e-02 1.073351353406906128e-01 4.588483273983001709e-02 1.925330162048339844e-01 -1.218864917755126953e-01 -8.459749072790145874e-02 -6.390458345413208008e-02 -1.166977286338806152e-01 8.505730330944061279e-02 1.707147806882858276e-01 -1.316543817520141602e-01 6.556295603513717651e-02
-1.386760324239730835e-01 -2.138124853372573853e-01 -2.601793706417083740e-01 3.343395143747329712e-02 -1.775922486558556557e-03 2.206089496612548828e-01 7.904907315969467163e-02 1.134105250239372253e-01 1.230617687106132507e-01 3.858365118503570557e-01 -8.256008476018905640e-02 1.219936087727546692e-02 3.650090098381042480e-02 1.224408298730850220e-01 -2.896153032779693604e-01 2.978649437427520752e-01 2.834783494472503662e-01 -7.379158586263656616e-02 1.873334348201751709e-01 1.377369761466979980e-01 -4.008987173438072205e-02 -2.883233502507209778e-02 -2.026348114013671875e-01 -9.837235510349273682e-02 5.426429584622383118e-02 2.116462737321853638e-01 -4.635781049728393555e-02 4.641012055799365044e-04 7.194200297817587852e-04 -1.654629409313201904e-01 -1.919527500867843628e-01 3.624869883060455322e-01
1.366937607526779175e-01 4.100946784019470215e-01 -4.468074813485145569e-02 -7.118443399667739868e-02 -1.875788420438766479e-01 7.276501506567001343e-02 -4.618293046951293945e-02 -4.374861717224121094e-02 -3.408718481659889221e-02 1.302574723958969116e-01 2.737875580787658691e-01 1.275677978992462158e-01 1.538391113281250000e-01 1.479990184307098389e-01 -6.835717707872390747e-02 2.656734362244606018e-02 -1.846226006746292114e-01 -2.033230811357498169e-01 4.045136272907257080e-01 3.985408246517181396e-01 -4.204162955284118652e-02 -1.229123584926128387e-02 -2.824425883591175079e-02 9.796305745840072632e-02 8.306101895868778229e-03 2.329429835081100464e-01 2.478339523077011108e-01 8.281973749399185181e-02 -9.862639755010604858e-02 -1.890923976898193359e-01 -3.618860244750976562e-02 1.470566689968109131e-01
-5.470956489443778992e-02 1.735415160655975342e-01 1.198796853423118591e-01 -3.166221678256988525e-01 -2.072569578886032104e-01 2.054130733013153076e-01 1.822238713502883911e-01 -8.888281881809234619e-02 1.472654044628143311e-01 9.697848558425903320e-02 -4.801182448863983154e-02 1.257909387350082397e-01 -1.561992019414901733e-01 3.809164166450500488e-01 -2.932220324873924255e-02 3.043991625308990479e-01 2.236279398202896118e-01 -3.801370039582252502e-02 2.871947288513183594e-01 -1.541332751512527466e-01 1.719632595777511597e-01 -4.253756627440452576e-02 4.828755557537078857e-02 7.033698260784149170e-02 2.338208705186843872e-01 -5.823172628879547119e-02 4.312743991613388062e-02 -2.736780643463134766e-01 8.169863373041152954e-02 -2.721680104732513428e-01 -4.261194914579391479e-02 -6.204839795827865601e-03
1.324485242366790771e-01 1.981851160526275635e-01 2.132145501673221588e-02 -5.102444440126419067e-02 -1.466124951839447021e-01 4.777563735842704773e-02 9.686064720153808594e-02 -5.491686612367630005e-02 6.986273825168609619e-02 4.051106572151184082e-01 -1.673724204301834106e-01 -6.598293781280517578e-03 6.386233121156692505e-02 3.305253088474273682e-01 -5.645455420017242432e-02 1.124692037701606750e-01 1.716316193342208862e-01 -1.801290363073348999e-01 6.171870231628417969e-02 2.241946607828140259e-01 -5.788209848105907440e-03 -2.208492532372474670e-02 2.157851308584213257e-01 1.332438439130783081e-01 2.775102257728576660e-01 2.804695665836334229e-01 6.842851638793945312e-02 -1.450492590665817261e-01 3.615031242370605469e-01 -1.317655891180038452e-01 2.499617934226989746e-01 7.066060602664947510e-02
-4.518060595728456974e-04 1.091723665595054626e-01 2.062164247035980225e-01 2.778559625148773193e-01 -2.167369723320007324e-01 -7.573198527097702026e-03 -3.635010719299316406e-01 1.030485052615404129e-02 -1.036686971783638000e-01 2.864143848419189453e-01 -1.094515323638916016e-01 8.514031767845153809e-02 1.271542906761169434e-01 4.019153490662574768e-02 -2.327496856451034546e-01 2.773858904838562012e-01 7.062900811433792114e-02 8.047603070735931396e-02 3.617765754461288452e-02 3.154073357582092285e-01 -1.566242426633834839e-01 -7.582153379917144775e-02 1.364800147712230682e-02 4.261073470115661621e-02 1.397693157196044922e-01 1.049700975418090820e-01 2.363661527633666992e-01 -3.849338367581367493e-02 3.800430595874786377e-01 -6.350272893905639648e-02 -2.134408503770828247e-01 -4.133021831512451172e-02
6.166317686438560486e-02 2.313178032636642456e-01 -4.372956231236457825e-02 4.374695941805839539e-02 -1.810031756758689880e-02 6.666488014161586761e-03 -5.743606016039848328e-02 -8.111084252595901489e-02 2.286520972847938538e-02 3.100053369998931885e-01 -1.013003438711166382e-01 8.017925173044204712e-02 -1.393820941448211670e-01 2.519686520099639893e-01 -5.391332879662513733e-02 1.411739736795425415e-01 9.580364078283309937e-02 -2.173971682786941528e-01 2.838920950889587402e-01 2.644518017768859863e-01 -9.564268589019775391e-02 6.045284122228622437e-02 1.860689967870712280e-01 1.772218197584152222e-01 3.484924137592315674e-01 2.878081202507019043e-01 9.429451823234558105e-02 -2.699228525161743164e-01 2.336454987525939941e-01 1.690624468028545380e-02 2.544574737548828125e-01 1.344962567090988159e-01
-4.900780692696571350e-02 1.864908635616302490e-01 -1.591898053884506226e-01 -2.526386082172393799e-02 7.121851295232772827e-02 -7.753144484013319016e-03 1.315638870000839233e-01 3.655428439378738403e-02 -2.381540648639202118e-02 5.352308154106140137e-01 -1.655746251344680786e-01 1.769035905599594116e-01 -2.324782870709896088e-02 4.091498553752899170e-01 -7.750997692346572876e-02 1.404178887605667114e-01 9.826882928609848022e-02 -1.192136295139789581e-02 1.867756098508834839e-01 1.140363961458206177e-01 -1.629023253917694092e-01 -1.993470080196857452e-02 1.342579722404479980e-01 1.368603762239217758e-02 4.533816874027252197e-01 4.321326315402984619e-02 1.088388115167617798e-01 -6.726635992527008057e-02 3.493574634194374084e-02 -1.969317644834518433e-01 4.262803494930267334e-02 7.208254188299179077e-02
2.003724128007888794e-01 3.188495337963104248e-02 -5.295214243233203888e-03 6.577041000127792358e-02 -2.300637513399124146e-01 -9.065106511116027832e-02 3.174307048320770264e-01 -7.094893604516983032e-02 1.183273941278457642e-01 3.613317310810089111e-01 1.541513949632644653e-01 1.768875271081924438e-01 1.341085433959960938e-01 2.721708416938781738e-01 1.190856993198394775e-01 4.033582806587219238e-01 1.164585724472999573e-01 -2.469204813241958618e-01 1.173977777361869812e-01 1.719760596752166748e-01 2.161164134740829468e-01 -1.873483136296272278e-02 -1.917090639472007751e-02 -1.650579720735549927e-01 1.726328283548355103e-01 4.232300817966461182e-02 -5.556749552488327026e-02 -9.029854089021682739e-02 5.994366481900215149e-02 -1.213964149355888367e-01 6.353587657213211060e-02 2.474286556243896484e-01
-2.331604436039924622e-02 1.354941129684448242e-01 -3.800800815224647522e-02 -7.253039628267288208e-02 9.953750995919108391e-04 -6.915889680385589600e-02 -4.818871617317199707e-02 -1.210208386182785034e-01 2.893560230731964111e-01 1.104309484362602234e-01 1.263963580131530762e-01 2.178334295749664307e-01 -8.488340675830841064e-02 1.765177994966506958e-01 -5.845486000180244446e-02 2.812682092189788818e-01 2.526726806536316872e-03 -5.026058480143547058e-02 3.492831289768218994e-01 3.667418286204338074e-02 -1.366103142499923706e-01 -1.261632740497589111e-01 8.739823848009109497e-02 1.610303223133087158e-01 1.605865806341171265e-01 1.748475432395935059e-01 2.192840576171875000e-01 2.325813174247741699e-01 2.398682832717895508e-01 -6.576427840627729893e-04 -5.075086355209350586e-01 6.878901273012161255e-02
9.525534510612487793e-02 1.232671886682510376e-01 1.171488314867019653e-01 -3.323610126972198486e-02 -7.598219905048608780e-03 1.073439270257949829e-01 3.829957842826843262e-01 2.637637555599212646e-01 2.867769300937652588e-01 -3.403115645051002502e-02 -1.734020113945007324e-01 1.407924741506576538e-01 2.135132439434528351e-02 1.053881272673606873e-01 -2.360213249921798706e-01 2.543796300888061523e-01 2.993531525135040283e-01 6.501959264278411865e-02 3.959715366363525391e-01 4.421148821711540222e-02 4.631134122610092163e-02 -1.826889663934707642e-01 4.298441484570503235e-02 8.539661020040512085e-02 1.685689687728881836e-01 3.001496195793151855e-02 3.686240315437316895e-02 -1.795722544193267822e-01 1.707598119974136353e-01 -1.021957919001579285e-01 -4.388317838311195374e-02 2.570994794368743896e-01
3.019209764897823334e-02 1.875699013471603394e-01 1.404516845941543579e-01 -3.863271325826644897e-02 5.562113970518112183e-02 -1.087131500244140625e-01 -1.186149474233388901e-02 -1.506960391998291016e-01 3.157066702842712402e-01 4.664517194032669067e-02 1.539714336395263672e-01 1.665733754634857178e-01 -1.527089029550552368e-01 1.665022969245910645e-01 6.875639408826828003e-02 3.680719733238220215e-01 5.788669362664222717e-02 -1.838875561952590942e-01 2.225111573934555054e-01 1.511532366275787354e-01 -8.422326296567916870e-02 -1.284343749284744263e-01 8.778763934969902039e-03 3.700757399201393127e-02 3.405273705720901489e-02 -1.344108488410711288e-03 2.270869910717010498e-01 1.423050463199615479e-01 2.620152831077575684e-01 -1.070103645324707031e-01 -4.758451282978057861e-01 2.151851952075958252e-01
8.449494838714599609e-02 2.040482610464096069e-01 7.568429410457611084e-02 -3.106711208820343018e-01 -3.291444182395935059e-01 4.285222291946411133e-01 -8.946914225816726685e-02 1.466208547353744507e-01 1.347981244325637817e-01 -1.684320345520973206e-02 -3.524674475193023682e-02 5.521714314818382263e-02 -1.002605333924293518e-01 2.515673637390136719e-01 -9.300860762596130371e-02 9.981841593980789185e-02 1.069838479161262512e-01 -9.592662751674652100e-02 -5.832397844642400742e-03 2.547161281108856201e-01 -2.879568189382553101e-02 5.156818404793739319e-02 -3.206180781126022339e-02 1.773903518915176392e-01 6.949463486671447754e-02 2.924078702926635742e-01 -1.780090332031250000e-01 -1.489302609115839005e-03 -1.688502170145511627e-02 -1.401902139186859131e-01 -5.140852648764848709e-03 3.863684833049774170e-01
7.119000703096389771e-02 -3.017191886901855469e-01 1.377231776714324951e-01 -1.486207991838455200e-01 -9.675350785255432129e-02 -3.650219738483428955e-02 2.539733424782752991e-02 -8.004716038703918457e-02 -4.795311484485864639e-03 4.764888286590576172e-01 5.528237298130989075e-02 1.832881718873977661e-01 5.712712556123733521e-02 3.128814101219177246e-01 -3.032796978950500488e-01 1.140916794538497925e-01 1.926884800195693970e-02 -1.521509736776351929e-01 2.214359641075134277e-01 3.216565400362014771e-02 4.551110789179801941e-02 1.037134304642677307e-01 -2.641029953956604004e-01 1.383975595235824585e-01 1.080769598484039307e-01 -4.370488598942756653e-02 1.245876923203468323e-01 2.124419063329696655e-02 1.627490222454071045e-01 -9.347886592149734497e-02 -2.949281632900238037e-01 2.193911522626876831e-01
-1.327839642763137817e-01 1.595854163169860840e-01 6.801997125148773193e-02 -2.205679118633270264e-01 -1.700617969036102295e-01 -5.391345545649528503e-02 1.240539550781250000e-01 2.705824077129364014e-01 1.457677483558654785e-01 3.605150580406188965e-01 3.818565607070922852e-01 9.821683913469314575e-02 -1.233377903699874878e-01 3.167254030704498291e-01 -9.875167161226272583e-02 2.853471934795379639e-01 2.699420601129531860e-02 9.211888536810874939e-03 2.370634526014328003e-01 2.880894839763641357e-01 -3.242463618516921997e-02 -1.813495904207229614e-01 -6.691127270460128784e-02 9.243761748075485229e-02 -2.045654058456420898e-01 1.293730288743972778e-01 -3.890042426064610481e-03 -1.256880313158035278e-01 -2.667639032006263733e-02 -1.528465934097766876e-02 -4.115280881524085999e-02 7.618953287601470947e-02
-1.726730167865753174e-01 -7.590935379266738892e-02 -3.494508937001228333e-02 3.017698824405670166e-01 -3.512576967477798462e-02 3.030984103679656982e-01 -2.041665017604827881e-01 5.974345654249191284e-02 -5.085225775837898254e-02 2.602407522499561310e-02 -1.780737787485122681e-01 1.513214558362960815e-01 5.773500725626945496e-02 2.949294149875640869e-01 2.566656768321990967e-01 1.307759732007980347e-01 2.100898474454879761e-01 9.313876926898956299e-02 3.761561512947082520e-01 -8.434426784515380859e-02 1.790642440319061279e-01 2.436714805662631989e-02 -4.023650661110877991e-03 9.890690445899963379e-02 -2.967013604938983917e-02 8.109264820814132690e-02 -4.485773667693138123e-02 -1.045936271548271179e-01 2.415743470191955566e-01 -3.366238474845886230e-01 -5.567976087331771851e-02 2.520971298217773438e-01
-5.045270547270774841e-03 -1.484106760472059250e-02 6.330490857362747192e-02 3.892662003636360168e-02 1.790219545364379883e-02 -1.195472404360771179e-01 -7.808758318424224854e-02 -3.771777451038360596e-02 -6.910097599029541016e-02 4.747391045093536377e-01 -6.959798932075500488e-02 4.247690439224243164e-01 7.999235391616821289e-02 1.664268374443054199e-01 -3.425782918930053711e-02 1.538230776786804199e-01 2.858566306531429291e-02 3.509151190519332886e-02 9.019533544778823853e-02 1.661463975906372070e-01 -3.176093697547912598e-01 -1.592083126306533813e-01 -3.011146560311317444e-02 1.427361816167831421e-01 1.016980037093162537e-01 2.057003974914550781e-02 -4.843449592590332031e-02 2.699799370020627975e-03 -9.094976633787155151e-02 -7.129225879907608032e-02 -3.656360507011413574e-01 3.902409076690673828e-01
-1.908380538225173950e-01 -3.749366104602813721e-02 1.255392134189605713e-01 -1.009984388947486877e-01 6.224033888429403305e-03 1.365830976283177733e-04 5.004331842064857483e-02 -9.593833982944488525e-02 2.725726366043090820e-01 2.813055813312530518e-01 5.467828363180160522e-03 1.261938959360122681e-01 3.337515294551849365e-01 1.021634116768836975e-01 1.434022784233093262e-01 3.712014108896255493e-02 1.572997868061065674e-01 3.971517831087112427e-02 3.046540915966033936e-01 1.744730174541473389e-01 -3.123529553413391113e-01 -4.195354282855987549e-01 -1.187131553888320923e-01 -2.257516980171203613e-02 1.457704752683639526e-01 2.386840991675853729e-02 -8.411087095737457275e-02 1.118349507451057434e-01 1.690001785755157471e-01 3.968131914734840393e-02 -8.747428655624389648e-02 3.072035312652587891e-01
-7.527073472738265991e-02 2.361758351325988770e-01 2.677837572991847992e-02 -8.315567672252655029e-02 -7.397344708442687988e-02 -1.200368404388427734e-01 -8.453442901372909546e-02 -1.133929640054702759e-01 3.491691648960113525e-01 1.421403884887695312e-01 1.596845537424087524e-01 1.718719452619552612e-01 -7.102039456367492676e-02 8.829504996538162231e-02 -6.067052483558654785e-02 2.386413067579269409e-01 6.816982477903366089e-02 1.771343126893043518e-02 2.411319017410278320e-01 1.936842799186706543e-01 1.831383854150772095e-01 -2.859851531684398651e-02 1.611517965793609619e-01 1.236166581511497498e-01 9.425959736108779907e-02 1.684401929378509521e-01 1.155295297503471375e-01 1.303157359361648560e-01 2.741056680679321289e-01 7.688081823289394379e-03 -4.921346008777618408e-01 2.433152645826339722e-01
-3.373952209949493408e-02 8.871070295572280884e-02 8.052335679531097412e-02 -1.004962548613548279e-01 -1.510220617055892944e-01 -1.429854929447174072e-01 -2.955467700958251953e-01 -5.416974797844886780e-02 1.919675767421722412e-01 1.044471785426139832e-01 6.591716315597295761e-03 1.756688356399536133e-01 1.403648257255554199e-01 2.834569811820983887e-01 1.213075369596481323e-01 1.880786269903182983e-01 3.990583419799804688e-01 -1.119466796517372131e-01 2.343997955322265625e-01 1.680237352848052979e-01 -1.288727819919586182e-01 -2.057811915874481201e-01 -4.109492152929306030e-02 -7.572194561362266541e-03 -2.308422923088073730e-01 2.736313641071319580e-01 -1.925157159566879272e-01 -5.131870880722999573e-02 3.941490501165390015e-02 -1.386939920485019684e-02 -2.848762869834899902e-01 2.136755585670471191e-01
8.178430795669555664e-02 -4.450142849236726761e-03 -3.519755974411964417e-02 1.463165972381830215e-03 -1.453934013843536377e-01 -1.910247653722763062e-01 -1.184264644980430603e-01 -2.862917482852935791e-01 -1.740609179250895977e-03 2.738606333732604980e-01 -1.530509293079376221e-01 2.677901685237884521e-01 -3.863824158906936646e-02 2.086173892021179199e-01 -5.073056090623140335e-03 3.327296078205108643e-01 1.746741123497486115e-02 1.539171673357486725e-02 2.622059881687164307e-01 3.185961246490478516e-01 -2.159149153158068657e-03 7.133498042821884155e-02 -1.281114667654037476e-01 2.368755787611007690e-01 6.977915763854980469e-02 -6.655654311180114746e-02 9.833035618066787720e-02 1.830446720123291016e-01 -6.393446773290634155e-02 -5.997551605105400085e-02 -4.435925781726837158e-01 8.485118299722671509e-02
-9.496936202049255371e-02 1.985826194286346436e-01 1.257041990756988525e-01 1.730741709470748901e-01 -2.951274216175079346e-01 -1.983530968427658081e-01 5.398680269718170166e-02 1.998993195593357086e-02 2.096646837890148163e-02 3.218269050121307373e-01 -3.245179727673530579e-02 5.738593637943267822e-02 -1.625319756567478180e-02 -2.231186255812644958e-02 1.683896183967590332e-01 6.289691329002380371e-01 2.643694169819355011e-04 5.859906226396560669e-02 8.693920075893402100e-02 8.963292092084884644e-02 -3.867245465517044067e-02 2.047450542449951172e-01 2.424344979226589203e-02 1.960864514112472534e-01 6.175066158175468445e-02 1.693541556596755981e-01 1.941909454762935638e-02 2.342374473810195923e-01 1.786399185657501221e-01 1.855429261922836304e-02 -1.287585496902465820e-01 6.999930739402770996e-02
-1.566054373979568481e-01 -1.501830518245697021e-01 -2.216321378946304321e-01 1.369567960500717163e-01 -3.459842409938573837e-04 2.464112341403961182e-01 -1.867337524890899658e-01 2.958433330059051514e-02 9.912669658660888672e-02 2.105410844087600708e-01 4.814513493329286575e-03 1.910311914980411530e-02 2.888847291469573975e-01 4.742746427655220032e-02 -2.894986607134342194e-02 3.464294075965881348e-01 1.263951659202575684e-01 -1.960808336734771729e-01 3.579411506652832031e-01 1.491918861865997314e-01 -1.921536922454833984e-01 -2.565175108611583710e-02 -2.118419706821441650e-01 1.303543709218502045e-02 -8.847171068191528320e-02 2.774907946586608887e-01 -8.202113211154937744e-02 -3.079228997230529785e-01 1.930603384971618652e-01 -1.236846596002578735e-01 -2.751778066158294678e-02 -1.871276088058948517e-02
8.218993991613388062e-02 1.805792450904846191e-01 -1.230123341083526611e-01 -1.560722738504409790e-01 8.533226698637008667e-02 2.217205241322517395e-02 1.881974488496780396e-01 2.985260449349880219e-02 2.134137414395809174e-02 3.186788558959960938e-01 -5.202912166714668274e-02 9.230716526508331299e-02 2.787728309631347656e-01 2.384619414806365967e-01 4.574966058135032654e-02 -1.807907968759536743e-01 -1.175010949373245239e-01 4.355387762188911438e-03 3.133859932422637939e-01 1.131522059440612793e-01 -1.270506381988525391e-01 -3.629383072257041931e-02 -2.067390270531177521e-02 1.317533105611801147e-01 1.217432469129562378e-01 2.522708475589752197e-01 -3.738671168684959412e-02 -2.012573778629302979e-01 5.094103217124938965e-01 -1.973477005958557129e-01 6.095372512936592102e-02 1.088891029357910156e-01
-1.683731563389301300e-02 -1.338928937911987305e-02 -1.278614252805709839e-01 4.908484965562820435e-02 -2.131296992301940918e-01 -1.082828640937805176e-02 1.346737425774335861e-02 -1.091692000627517700e-01 6.694142520427703857e-02 5.070231556892395020e-01 3.428192436695098877e-01 1.840516030788421631e-01 -2.272867783904075623e-02 6.935952603816986084e-02 -2.087105065584182739e-01 5.011749267578125000e-02 2.833868563175201416e-01 6.164890900254249573e-02 3.581607639789581299e-01 1.616278141736984253e-01 -3.696733154356479645e-03 -8.583778887987136841e-02 -8.871830999851226807e-02 1.668659225106239319e-02 -3.676352649927139282e-02 1.546525061130523682e-01 -2.448458224534988403e-03 -6.886965036392211914e-02 4.190854728221893311e-02 -2.141025066375732422e-01 -1.258959025144577026e-01 3.335854411125183105e-01
2.411419302225112915e-01 -3.262729384005069733e-03 -8.818619698286056519e-02 1.027416139841079712e-01 -2.173583395779132843e-02 3.244940042495727539e-01 -6.873079389333724976e-02 1.117658019065856934e-01 -8.392357081174850464e-02 1.191376969218254089e-01 -3.406656906008720398e-02 1.258542537689208984e-01 1.021401584148406982e-01 2.879856824874877930e-01 -3.662914782762527466e-02 1.156856268644332886e-01 -4.397600889205932617e-02 -3.477773964405059814e-01 3.766414523124694824e-01 1.507964432239532471e-01 -1.992460936307907104e-01 2.011235952377319336e-01 -6.971384584903717041e-02 1.742173284292221069e-01 1.735072433948516846e-01 3.056014180183410645e-01 4.782955348491668701e-02 -9.612196125090122223e-03 1.060377582907676697e-01 -2.848951816558837891e-01 1.019924059510231018e-01 1.505368798971176147e-01
6.772813200950622559e-02 2.806691825389862061e-01 1.127042099833488464e-01 -2.820429205894470215e-02 1.208125948905944824e-01 -1.283099874854087830e-02 -1.027013808488845825e-01 -1.738329231739044189e-01 2.288135737180709839e-01 2.656647562980651855e-01 -2.373941615223884583e-02 6.448238343000411987e-02 -8.713310211896896362e-02 -1.830426305532455444e-01 5.401880946010351181e-03 1.837970614433288574e-01 3.102117180824279785e-01 -8.019476383924484253e-02 2.782830893993377686e-01 3.372899293899536133e-01 2.203446924686431885e-01 1.603847593069076538e-01 3.248852491378784180e-02 8.443357422947883606e-03 4.635491594672203064e-02 7.299183309078216553e-02 -4.270048439502716064e-02 1.129461154341697693e-01 8.216319978237152100e-02 -1.747225970029830933e-01 -4.219833612442016602e-01 1.958979219198226929e-01
-9.243967384099960327e-02 -2.262626290321350098e-01 -1.462935060262680054e-01 1.672742068767547607e-01 -2.878615260124206543e-01 1.870124787092208862e-01 1.917189359664916992e-01 -3.250737488269805908e-02 1.338998675346374512e-01 2.954637408256530762e-01 -8.876428008079528809e-02 2.036569416522979736e-01 1.038920134305953979e-01 2.192453593015670776e-01 -1.194921433925628662e-01 1.448667496442794800e-01 -2.205649763345718384e-02 -1.480757724493741989e-02 2.554978728294372559e-01 3.917778134346008301e-01 6.910319626331329346e-02 1.239315792918205261e-01 -1.746316701173782349e-01 -1.004068851470947266e-01 -1.283648610115051270e-01 1.741550266742706299e-01 -2.478651553392410278e-01 -1.754944920539855957e-01 1.466792225837707520e-01 8.963058888912200928e-02 -1.424721330404281616e-01 -1.320619732141494751e-01
3.856978192925453186e-02 1.973286569118499756e-01 -2.094175666570663452e-01 -7.698050886392593384e-02 -8.032044768333435059e-02 1.439920742996037006e-03 1.584493219852447510e-01 1.202117726206779480e-01 4.611732065677642822e-02 2.305203378200531006e-01 7.575417309999465942e-02 1.718568801879882812e-01 2.600738219916820526e-02 4.858967065811157227e-01 -1.099707260727882385e-01 2.151164710521697998e-01 -3.287138938903808594e-01 7.249189913272857666e-02 2.991609275341033936e-01 4.797886312007904053e-02 -2.131386995315551758e-01 8.932750672101974487e-02 1.057793945074081421e-01 1.472595613449811935e-02 3.476642668247222900e-01 1.751662939786911011e-01 -9.557104110717773438e-02 -8.182647079229354858e-02 1.707432866096496582e-01 -9.797547757625579834e-02 3.156403079628944397e-02 -3.237672150135040283e-02
5.682510882616043091e-02 -6.804338097572326660e-02 7.863448560237884521e-02 -2.348071336746215820e-01 -2.769067883491516113e-02 -8.788710832595825195e-02 -1.467671692371368408e-01 -7.271709293127059937e-02 1.552122533321380615e-01 2.425376474857330322e-01 1.976921409368515015e-02 -6.327253580093383789e-02 -8.317086845636367798e-03 2.080011367797851562e-01 5.028148368000984192e-02 3.652555942535400391e-01 2.677810788154602051e-01 -1.372878551483154297e-01 2.491819113492965698e-01 2.672995030879974365e-01 1.159533783793449402e-01 -2.709330320358276367e-01 3.049272857606410980e-02 8.537112176418304443e-02 -1.170119494199752808e-01 2.461738288402557373e-01 -3.194702565670013428e-01 1.761773675680160522e-01 1.104630678892135620e-01 -1.149740256369113922e-02 -2.798728048801422119e-01 1.081740930676460266e-01
-6.739192456007003784e-02 3.151474893093109131e-01 1.613174378871917725e-02 -1.879762858152389526e-02 -4.666924104094505310e-02 2.496541440486907959e-01 1.570346020162105560e-02 -2.232065796852111816e-01 -4.269121587276458740e-02 7.450973149389028549e-03 -2.764308452606201172e-01 1.318037658929824829e-01 4.866942763328552246e-02 3.322570323944091797e-01 -4.262714087963104248e-02 3.876273930072784424e-01 -3.389009833335876465e-01 -1.981240697205066681e-03 4.216764569282531738e-01 1.086203455924987793e-01 2.571102976799011230e-02 -1.356006483547389507e-03 6.180104985833168030e-02 1.758403629064559937e-01 -3.695494960993528366e-03 -1.119489502161741257e-02 -7.991875708103179932e-02 1.256447583436965942e-01 1.988167464733123779e-01 5.809009447693824768e-02 9.087523072957992554e-02 8.432807028293609619e-02
1.279646158218383789e-01 1.810407191514968872e-01 1.361045539379119873e-01 -3.586740046739578247e-02 -2.370244264602661133e-01 1.532151401042938232e-01 9.177991002798080444e-02 9.562892466783523560e-02 2.690291106700897217e-01 3.644771575927734375e-01 1.148320510983467102e-01 4.891885817050933838e-02 1.682870537042617798e-01 1.584016531705856323e-01 1.787924915552139282e-01 2.032674401998519897e-01 2.146169543266296387e-01 -1.501138359308242798e-01 1.484120637178421021e-01 2.013060301542282104e-01 6.765374541282653809e-02 1.147850155830383301e-01 8.180442452430725098e-02 4.379434138536453247e-02 2.303052544593811035e-01 1.141892001032829285e-01 8.178974688053131104e-02 5.588701739907264709e-02 3.428528308868408203e-01 -1.052380353212356567e-01 2.664754688739776611e-01 2.308385819196701050e-01
1.661550104618072510e-01 -1.736462414264678955e-01 -1.435473263263702393e-01 -4.131351411342620850e-02 2.944825217127799988e-03 1.619530618190765381e-01 -2.058436535298824310e-02 -3.200719878077507019e-02 1.437995433807373047e-01 1.975576728582382202e-01 5.717937648296356201e-02 1.765808649361133575e-02 8.974670618772506714e-02 2.802623510360717773e-01 1.128514781594276428e-01 3.426842391490936279e-01 -1.444267202168703079e-02 -2.936244010925292969e-01 -2.429556846618652344e-02 3.498241305351257324e-02 -6.762380711734294891e-03 2.367490231990814209e-01 -4.784204438328742981e-02 1.518805921077728271e-01 3.950292170047760010e-01 3.138037323951721191e-01 6.865900754928588867e-02 -3.907087445259094238e-02 2.757065594196319580e-01 -1.343503743410110474e-01 -8.760239928960800171e-02 2.828306555747985840e-01
1.791987717151641846e-01 4.523063600063323975e-01 -1.210479810833930969e-01 -3.014632463455200195e-01 -2.087511308491230011e-02 1.518778651952743530e-01 5.925192683935165405e-02 4.536441992968320847e-03 8.340679109096527100e-02 -1.005022153258323669e-01 1.599062979221343994e-01 1.936410218477249146e-01 -1.306511182337999344e-02 2.759570181369781494e-01 -1.229454576969146729e-01 2.274706512689590454e-01 -1.001478210091590881e-01 1.160285547375679016e-01 3.128787279129028320e-01 -5.943080876022577286e-03 -1.727660745382308960e-01 2.520739138126373291e-01 -9.510906413197517395e-03 -1.544493809342384338e-02 5.946920812129974365e-02 1.700284779071807861e-01 -2.385184019804000854e-01 6.700857728719711304e-02 1.594366133213043213e-01 -1.833857595920562744e-01 -1.972491890192031860e-01 2.259089052677154541e-02
-1.206965819001197815e-01 4.211398959159851074e-02 1.111420243978500366e-01 -1.707250475883483887e-01 -2.761659920215606689e-01 -9.945750236511230469e-02 7.907431572675704956e-02 -3.376695513725280762e-02 -8.497843146324157715e-02 2.643787264823913574e-01 -8.167514204978942871e-02 4.473917558789253235e-02 -2.306561544537544250e-02 5.693644285202026367e-01 1.385592520236968994e-01 3.184353411197662354e-01 -5.869688093662261963e-02 1.465210318565368652e-01 9.408614039421081543e-02 -2.272548675537109375e-01 1.363563686609268188e-01 -5.942311882972717285e-02 -6.130764633417129517e-02 -1.891820877790451050e-01 1.405253857374191284e-01 1.689522117376327515e-01 5.359481647610664368e-02 6.182833388447761536e-02 3.102288842201232910e-01 -9.627953916788101196e-02 -5.645544454455375671e-02 8.209521323442459106e-02
-2.129500359296798706e-01 6.471940875053405762e-02 -6.567131727933883667e-02 1.587119847536087036e-01 -1.142467260360717773e-01 -3.070052014663815498e-03 -7.999911904335021973e-02 -9.320241212844848633e-02 -9.073667228221893311e-02 5.660378560423851013e-02 6.641176342964172363e-02 2.919400036334991455e-01 1.583386659622192383e-01 2.597959935665130615e-01 -2.728579640388488770e-01 1.206013038754463196e-01 3.447788357734680176e-01 -1.788102239370346069e-01 4.077738821506500244e-01 9.668659418821334839e-02 -5.342757701873779297e-02 -2.532742619514465332e-01 -1.370353251695632935e-02 -6.729636341333389282e-02 -1.753402650356292725e-01 1.779751330614089966e-01 -1.199838798493146896e-02 -8.986923098564147949e-02 2.489865124225616455e-01 1.557131558656692505e-01 3.247750550508499146e-02 2.324814647436141968e-01
4.453545436263084412e-02 -1.635763049125671387e-01 2.224016003310680389e-02 5.724359676241874695e-02 1.327852159738540649e-01 1.859564632177352905e-01 -1.167143955826759338e-01 7.549484819173812866e-02 9.679991006851196289e-02 2.455072551965713501e-01 2.045238763093948364e-01 4.291670024394989014e-02 2.197968401014804840e-02 3.821137547492980957e-01 -1.829558908939361572e-01 9.173280000686645508e-02 -4.014389216899871826e-02 -3.384958505630493164e-01 3.508989214897155762e-01 1.368498802185058594e-01 -5.070862174034118652e-02 1.058883592486381531e-02 -4.009772837162017822e-02 -6.803671270608901978e-02 1.424202173948287964e-01 2.102492898702621460e-01 1.579329818487167358e-01 -5.346494913101196289e-02 1.648949831724166870e-01 -3.066191077232360840e-01 -2.161406129598617554e-01 2.589897513389587402e-01
8.204428106546401978e-02 4.408164694905281067e-02 2.959608435630798340e-01 -2.616354823112487793e-01 -2.487254440784454346e-01 1.872978955507278442e-01 -2.013537138700485229e-01 1.658173650503158569e-01 1.005035489797592163e-01 2.138450592756271362e-01 -5.751811712980270386e-02 -1.633957959711551666e-02 -2.733630593866109848e-03 5.205055475234985352e-01 1.675416156649589539e-02 1.235975474119186401e-01 2.346633076667785645e-01 3.494584187865257263e-02 1.287731528282165527e-01 3.056708909571170807e-02 3.662125021219253540e-02 -2.719028592109680176e-01 -1.380620449781417847e-01 -1.251391917467117310e-01 4.359569773077964783e-02 2.535750865936279297e-01 -8.274780586361885071e-03 -8.184005320072174072e-02 1.181466057896614075e-01 -2.288076132535934448e-01 -6.355022545903921127e-03 3.580859676003456116e-02
1.871200650930404663e-01 3.048261068761348724e-02 -2.541055083274841309e-01 -8.431340008974075317e-02 -1.309664249420166016e-01 -1.518208980560302734e-01 9.184466674923896790e-03 -1.643746644258499146e-01 5.193926766514778137e-02 2.328961193561553955e-01 -2.355851829051971436e-01 2.444730252027511597e-01 -1.493855714797973633e-01 7.339864224195480347e-02 2.120039798319339752e-02 2.433769106864929199e-01 2.594987154006958008e-01 1.171474829316139221e-01 -6.684717535972595215e-02 -6.150892004370689392e-02 6.023376062512397766e-02 1.032180432230234146e-02 -5.438486486673355103e-02 -2.566695772111415863e-02 2.156465500593185425e-01 2.823265194892883301e-01 -4.854330420494079590e-02 -2.362587451934814453e-01 2.716079056262969971e-01 -1.739646047353744507e-01 -3.748608231544494629e-01 1.996868997812271118e-01
8.267481625080108643e-02 2.874527871608734131e-01 2.106472104787826538e-01 -8.424920588731765747e-02 -1.916649937629699707e-01 -1.922119036316871643e-02 -3.024545907974243164e-01 3.235363066196441650e-01 9.327251464128494263e-02 3.664821758866310120e-02 4.104869812726974487e-02 5.158326402306556702e-02 1.289791464805603027e-01 1.885160803794860840e-01 3.536129603162407875e-03 9.600237011909484863e-02 1.541414260864257812e-01 4.467241466045379639e-02 4.515827596187591553e-01 6.581735610961914062e-02 -4.013691097497940063e-03 -2.132765203714370728e-01 -1.191607490181922913e-01 2.363704890012741089e-02 -1.062007993459701538e-01 1.318167448043823242e-01 7.235144078731536865e-02 -5.423701368272304535e-03 2.844954729080200195e-01 -3.259260058403015137e-01 -1.413812786340713501e-01 -1.211070269346237183e-01
1.078181862831115723e-01 4.020539224147796631e-01 1.772818118333816528e-01 3.880816325545310974e-02 2.007622458040714264e-02 1.735375523567199707e-01 -9.412680566310882568e-02 2.010622918605804443e-01 8.338561281561851501e-03 1.188781261444091797e-01 -6.889335345476865768e-03 2.423743158578872681e-01 3.873378336429595947e-01 9.337120503187179565e-02 -1.641994267702102661e-01 7.548359036445617676e-02 2.889487445354461670e-01 6.841579824686050415e-02 2.177008241415023804e-01 1.583887785673141479e-01 6.133857741951942444e-02 -4.351185634732246399e-02 -2.758449316024780273e-01 3.972294926643371582e-02 2.127899229526519775e-01 -2.352143973112106323e-01 -4.927873611450195312e-02 -1.855703443288803101e-01 1.205016374588012695e-01 -8.432614803314208984e-02 -1.736049354076385498e-01 1.279426515102386475e-01
3.821257734671235085e-03 2.258976399898529053e-01 1.436004340648651123e-01 -1.857392117381095886e-02 7.389236241579055786e-02 -3.939732611179351807e-01 -1.942960023880004883e-01 1.168377622961997986e-01 -1.427880227565765381e-01 1.198488697409629822e-01 -1.441377997398376465e-01 2.439906299114227295e-01 2.052325904369354248e-01 3.383485674858093262e-01 -7.356839627027511597e-02 2.481279224157333374e-01 -1.316564977169036865e-01 8.087787777185440063e-02 9.053753316402435303e-02 3.533989787101745605e-01 6.939595937728881836e-02 -6.295496970415115356e-02 7.187365740537643433e-02 1.179382801055908203e-01 1.630331575870513916e-01 -1.204192638397216797e-01 -1.556711643934249878e-01 -9.629129618406295776e-02 1.544084548950195312e-01 -1.957798153162002563e-01 -4.287923499941825867e-02 2.320776581764221191e-01
1.029526516795158386e-01 6.430532783269882202e-03 -1.918953657150268555e-01 6.009484827518463135e-02 9.647014737129211426e-02 1.559451967477798462e-01 7.196746766567230225e-02 -1.597220003604888916e-01 -1.361445337533950806e-02 2.449267953634262085e-01 -2.472664564847946167e-01 1.006396636366844177e-01 3.394704312086105347e-02 2.291604727506637573e-01 -2.495442181825637817e-01 2.482623457908630371e-01 -2.696416974067687988e-01 -9.172369726002216339e-03 3.135338425636291504e-01 6.196933612227439880e-02 1.861876845359802246e-01 -2.236086316406726837e-02 1.508954465389251709e-01 1.325965523719787598e-01 3.030101358890533447e-01 2.022668421268463135e-01 -2.604968845844268799e-01 1.954164803028106689e-01 1.704868525266647339e-01 -2.028888911008834839e-01 -3.834637627005577087e-02 1.211051344871520996e-01
3.192299306392669678e-01 -1.793492734432220459e-01 7.824137061834335327e-02 -1.139302179217338562e-01 1.444995254278182983e-01 6.327884644269943237e-02 1.650374680757522583e-01 -1.358723491430282593e-01 -1.282645314931869507e-01 1.524260789155960083e-01 1.653871731832623482e-04 2.722095325589179993e-02 1.995943933725357056e-01 3.374423682689666748e-01 9.073945134878158569e-02 2.849836274981498718e-02 7.376341521739959717e-02 -2.813939750194549561e-01 3.805697560310363770e-01 1.421118974685668945e-01 -1.716473102569580078e-01 -1.929935365915298462e-01 3.763513406738638878e-03 2.370774298906326294e-01 1.188225299119949341e-02 -1.154194846749305725e-01 1.745900064706802368e-01 -7.928746938705444336e-02 2.846032083034515381e-01 -7.734958780929446220e-04 -1.561143994331359863e-01 2.118476778268814087e-01
-1.609994024038314819e-01 1.730113327503204346e-01 1.736239343881607056e-02 1.253768205642700195e-01 1.465272653149440885e-04 -2.082357108592987061e-01 -3.885868063662201166e-04 -1.303669959306716919e-01 2.679917216300964355e-01 2.090328186750411987e-01 -1.661878079175949097e-01 1.509214490652084351e-01 7.908238098025321960e-03 1.519355177879333496e-01 2.276361137628555298e-01 2.679542303085327148e-01 -3.138376341667026281e-04 -6.807206571102142334e-02 4.639919698238372803e-01 1.321740597486495972e-01 -5.833481252193450928e-02 9.205527603626251221e-02 -1.562211103737354279e-02 2.024451494216918945e-01 4.694121703505516052e-02 4.328989237546920776e-02 2.130875438451766968e-01 1.080689206719398499e-01 1.349790990352630615e-01 -2.135316655039787292e-02 -3.607050478458404541e-01 2.337721139192581177e-01
1.025170981884002686e-01 5.570092797279357910e-02 1.213966384530067444e-01 -1.575239747762680054e-01 1.891535148024559021e-02 1.328945606946945190e-01 1.884609162807464600e-01 -1.490528285503387451e-01 -1.496220231056213379e-01 2.249057963490486145e-02 -9.154282510280609131e-02 -6.266359984874725342e-02 2.719948589801788330e-01 3.966774046421051025e-01 -5.197689682245254517e-02 3.445668816566467285e-01 -1.596057116985321045e-01 -8.858683705329895020e-02 4.807845950126647949e-01 1.473836600780487061e-01 2.361990660429000854e-01 2.802657894790172577e-02 -7.105900347232818604e-02 2.200008481740951538e-01 1.655481755733489990e-01 -4.837457463145256042e-02 -5.384046956896781921e-02 1.099687069654464722e-01 1.595327407121658325e-01 6.481286883354187012e-02 8.930339664220809937e-02 6.734124571084976196e-02
9.691782295703887939e-02 1.243949458003044128e-01 5.612718686461448669e-02 -3.563854470849037170e-02 -1.260581314563751221e-01 9.118510643020272255e-04 1.988026946783065796e-01 -2.398850768804550171e-02 1.770420521497726440e-01 9.279580414295196533e-02 -2.376249581575393677e-01 2.749412655830383301e-01 1.855045557022094727e-02 2.075514048337936401e-01 -1.539999395608901978e-01 4.505156576633453369e-01 3.578476980328559875e-02 -2.109985500574111938e-01 2.883925437927246094e-01 1.676862314343452454e-02 -1.292197257280349731e-01 -1.360617112368345261e-02 -1.023012176156044006e-01 -2.160084098577499390e-01 2.363640218973159790e-01 1.552932858467102051e-01 -1.744366809725761414e-02 -1.144560128450393677e-01 -4.569512978196144104e-02 -3.920609056949615479e-01 1.352384090423583984e-01 4.324096813797950745e-02
-4.047429561614990234e-02 2.607459127902984619e-01 1.616480052471160889e-01 1.340560168027877808e-01 2.550096809864044189e-02 -3.680187836289405823e-02 -3.923608735203742981e-02 -9.704042226076126099e-02 -8.551900833845138550e-02 3.643272072076797485e-02 -3.615280613303184509e-02 1.909207180142402649e-02 1.153052970767021179e-01 5.073056817054748535e-01 -1.315246820449829102e-01 2.867056429386138916e-01 -2.394728809595108032e-01 -2.358506768941879272e-01 3.494769930839538574e-01 9.239194542169570923e-02 1.623889207839965820e-01 5.138428881764411926e-02 3.350206092000007629e-02 4.634878411889076233e-02 1.971689611673355103e-01 1.140585765242576599e-01 -2.841517329216003418e-01 1.646432876586914062e-01 2.080670595169067383e-01 4.750713706016540527e-02 -9.390284121036529541e-02 5.310629308223724365e-02
1.840327382087707520e-01 1.522247195243835449e-01 1.078763678669929504e-01 -2.332635372877120972e-01 1.052349805831909180e-02 -2.971611917018890381e-02 6.485433131456375122e-02 1.674071103334426880e-01 7.916736602783203125e-02 -3.216026723384857178e-02 7.011273503303527832e-02 1.762949824333190918e-01 2.786952443420886993e-02 3.141024708747863770e-01 -1.743085831403732300e-01 3.088458813726902008e-02 5.332439392805099487e-02 2.674676775932312012e-01 3.922142386436462402e-01 2.691920697689056396e-01 -1.763485521078109741e-01 3.715088963508605957e-02 1.674366295337677002e-01 1.554527319967746735e-02 -2.323609441518783569e-01 8.103821426630020142e-02 -2.989709079265594482e-01 -6.222485378384590149e-02 1.002648547291755676e-01 -3.775122165679931641e-01 -2.850693091750144958e-02 3.136025369167327881e-02
8.208969235420227051e-02 5.926463636569678783e-04 -7.017954438924789429e-02 -1.209823116660118103e-01 -1.407926082611083984e-01 4.214730858802795410e-02 2.601873874664306641e-02 -7.790129631757736206e-02 2.553967535495758057e-01 3.779489696025848389e-01 2.250981479883193970e-01 -5.236046388745307922e-03 -4.773826338350772858e-03 1.933601796627044678e-01 1.678366959095001221e-01 3.510105311870574951e-01 -6.377013772726058960e-02 -1.672810316085815430e-01 9.032586961984634399e-02 2.927631437778472900e-01 -1.322770118713378906e-01 8.473127335309982300e-02 -5.692452937364578247e-02 1.751893460750579834e-01 3.976307213306427002e-01 1.392465680837631226e-01 6.224476546049118042e-02 -1.402186751365661621e-01 2.516123354434967041e-01 -1.681176871061325073e-01 1.370741873979568481e-01 4.327132180333137512e-02
1.662401296198368073e-02 2.815134227275848389e-01 -3.596988320350646973e-02 -1.258517988026142120e-02 -2.581780254840850830e-01 -4.107982851564884186e-03 -1.619764044880867004e-02 -4.213855043053627014e-02 1.983987987041473389e-01 3.068563044071197510e-01 -5.477840546518564224e-03 -7.986710220575332642e-02 1.163505464792251587e-01 2.707780003547668457e-01 5.018762871623039246e-02 1.076885983347892761e-01 2.579299211502075195e-01 -2.614351212978363037e-01 2.288031131029129028e-01 1.907982230186462402e-01 -1.061073169112205505e-01 8.185800909996032715e-02 1.755141466856002808e-01 2.109876722097396851e-01 4.202070236206054688e-01 3.510238602757453918e-02 1.377953216433525085e-03 -1.922997534275054932e-01 1.810750812292098999e-01 -8.417513221502304077e-02 1.342395395040512085e-01 1.407574117183685303e-01
-2.020901441574096680e-02 -4.367349669337272644e-02 6.331797689199447632e-02 -3.319428265094757080e-01 -1.962759196758270264e-01 1.612450182437896729e-01 -1.848974227905273438e-01 -2.255586832761764526e-01 1.423466354608535767e-01 1.235640868544578552e-01 -1.469963788986206055e-01 2.695115804672241211e-01 -2.049204111099243164e-01 3.416507244110107422e-01 2.631684765219688416e-02 3.165276944637298584e-01 1.512950509786605835e-01 -1.794341504573822021e-01 1.758637875318527222e-01 -7.556078583002090454e-02 8.334000408649444580e-02 -1.695896983146667480e-01 3.948243334889411926e-02 3.458361700177192688e-02 -4.871433228254318237e-02 3.918400034308433533e-02 -9.942816942930221558e-02 -3.004929423332214355e-01 2.221426218748092651e-01 -1.203163042664527893e-01 -2.024744451045989990e-01 -7.369410246610641479e-02
3.530453741550445557e-01 6.984911859035491943e-02 -8.128093928098678589e-02 -9.714803099632263184e-02 -1.956831105053424835e-02 -5.117684975266456604e-02 1.297380775213241577e-01 -5.896947532892227173e-02 1.257700175046920776e-01 3.266397714614868164e-01 -7.538866996765136719e-02 3.883413597941398621e-02 -8.150315284729003906e-02 3.103588819503784180e-01 1.078985929489135742e-01 -1.653550863265991211e-01 -1.572714895009994507e-01 1.217163130640983582e-01 3.756356239318847656e-01 2.751166932284832001e-02 -1.171320676803588867e-01 -9.116728603839874268e-02 -1.547251194715499878e-01 2.971741184592247009e-02 1.929989010095596313e-01 1.359150260686874390e-01 5.751909688115119934e-03 -2.358261346817016602e-01 4.504120051860809326e-01 4.281291738152503967e-02 -8.363814651966094971e-02 9.022826701402664185e-02
1.610509753227233887e-01 -1.040944606065750122e-01 2.929165661334991455e-01 -9.389738738536834717e-02 -1.337113529443740845e-01 3.977063670754432678e-02 -1.374759227037429810e-01 7.867556810379028320e-02 1.557737588882446289e-01 1.071878597140312195e-01 9.284809976816177368e-02 4.400984942913055420e-01 9.852825850248336792e-02 9.400245547294616699e-02 6.349860690534114838e-03 4.803910553455352783e-01 5.421950295567512512e-02 6.102952361106872559e-02 1.733562648296356201e-01 1.500331312417984009e-01 1.034093871712684631e-01 -3.316963613033294678e-01 -1.318170428276062012e-01 -1.233518421649932861e-01 1.540311276912689209e-01 1.664433479309082031e-01 5.899164453148841858e-02 4.840184748172760010e-02 1.885460466146469116e-01 -6.865170598030090332e-02 1.026503443717956543e-01 1.266976296901702881e-01
2.066699862480163574e-01 -2.818161547183990479e-01 1.607549488544464111e-01 -3.958040103316307068e-02 -2.855722792446613312e-02 3.042751364409923553e-02 4.323231056332588196e-02 2.598184347152709961e-02 1.987758278846740723e-01 2.267544567584991455e-01 1.041948273777961731e-01 8.632372319698333740e-02 2.567659318447113037e-01 2.389654517173767090e-01 -1.795408548787236214e-03 2.125131897628307343e-02 8.832203224301338196e-03 -7.752516865730285645e-02 1.692558974027633667e-01 6.859153974801301956e-03 7.194779813289642334e-02 -1.854674890637397766e-02 -1.756655238568782806e-02 4.096141457557678223e-02 6.850019097328186035e-02 3.766561672091484070e-02 2.200876772403717041e-01 -2.241895198822021484e-01 2.596861720085144043e-01 -7.261716574430465698e-02 -4.333382844924926758e-01 4.537120759487152100e-01
5.640161782503128052e-02 3.283981680870056152e-01 3.832207620143890381e-02 -5.316140875220298767e-02 -7.034464180469512939e-02 1.301448792219161987e-01 -1.259541045874357224e-02 -5.021406337618827820e-03 8.958795666694641113e-02 2.490026503801345825e-01 -1.419541686773300171e-01 -5.951211974024772644e-02 -1.371754109859466553e-01 2.229061722755432129e-01 -4.326935857534408569e-02 2.110232114791870117e-01 1.154732778668403625e-01 -1.306999623775482178e-01 2.937352359294891357e-01 3.930713236331939697e-01 -2.410902678966522217e-01 4.100152477622032166e-02 6.690201163291931152e-02 1.612445861101150513e-01 3.097648024559020996e-01 1.594223678112030029e-01 -1.782026328146457672e-02 -2.678247690200805664e-01 2.178111225366592407e-01 4.419839382171630859e-02 2.102995663881301880e-01 7.388323545455932617e-02
7.100989669561386108e-02 7.265396416187286377e-02 -1.490453034639358521e-01 -1.404861360788345337e-01 -3.358558937907218933e-02 1.234801262617111206e-01 2.515210211277008057e-01 1.164666283875703812e-02 5.159166455268859863e-02 2.360976487398147583e-01 -1.840643286705017090e-01 5.743779242038726807e-02 4.330896213650703430e-02 4.208071231842041016e-01 1.212157607078552246e-01 2.826492190361022949e-01 2.956819534301757812e-01 -3.126056790351867676e-01 2.778289914131164551e-01 -1.588714569807052612e-01 -1.036132723093032837e-01 -1.318083107471466064e-01 -9.094022214412689209e-02 1.802754402160644531e-01 1.368610281497240067e-02 -1.555048972368240356e-01 8.593592792749404907e-02 -3.635416179895401001e-02 1.432690620422363281e-01 1.503793746232986450e-01 -1.645382642745971680e-01 1.977054923772811890e-01
1.267390847206115723e-01 9.935539215803146362e-02 5.625738576054573059e-02 -6.328331772238016129e-03 -2.906895577907562256e-01 1.112055853009223938e-01 9.950629621744155884e-02 6.060295179486274719e-02 1.189932078123092651e-01 2.925325632095336914e-01 -7.844346761703491211e-02 -5.601751431822776794e-02 1.972866952419281006e-01 5.077865719795227051e-01 2.940613031387329102e-02 2.400191277265548706e-01 1.533417552709579468e-01 -2.258717119693756104e-01 1.827425956726074219e-01 8.665432780981063843e-02 -3.069094941020011902e-02 5.018363706767559052e-03 3.162296861410140991e-02 5.770295113325119019e-02 4.351346194744110107e-01 1.571521908044815063e-01 5.807675793766975403e-02 -5.695699900388717651e-02 1.258558630943298340e-01 -3.680450841784477234e-02 1.926072090864181519e-01 2.168396860361099243e-02
-1.160506606101989746e-01 1.564357429742813110e-01 1.645005308091640472e-02 1.406136751174926758e-01 1.101434752345085144e-01 -1.874349266290664673e-01 -1.275535374879837036e-01 -1.363651454448699951e-01 3.652728796005249023e-01 2.966043055057525635e-01 1.482558995485305786e-01 5.584484711289405823e-02 1.974703371524810791e-01 1.487417072057723999e-01 -1.196855586022138596e-02 1.353238224983215332e-01 2.356263548135757446e-01 1.997716873884201050e-01 2.202985286712646484e-01 2.244470566511154175e-01 -3.522050753235816956e-02 -3.096910715103149414e-01 8.366255089640617371e-03 1.922543197870254517e-01 -2.577987313270568848e-01 1.634072065353393555e-01 -2.291329056024551392e-01 1.004993170499801636e-01 1.076031550765037537e-01 -1.819201111793518066e-01 -8.708838373422622681e-03 6.918626278638839722e-02
8.801443129777908325e-02 3.138054311275482178e-01 3.628226742148399353e-02 3.258341252803802490e-01 -1.654831767082214355e-01 1.426944136619567871e-01 -1.482646260410547256e-02 8.615615777671337128e-03 1.307671666145324707e-01 1.418389230966567993e-01 -1.448722481727600098e-01 1.118004322052001953e-01 2.217917740345001221e-01 -7.110399752855300903e-02 -1.120347380638122559e-01 3.859583735466003418e-01 3.803252708166837692e-03 5.791255086660385132e-02 2.198197841644287109e-01 -3.787505254149436951e-02 2.069043517112731934e-01 -4.270597547292709351e-02 -4.539535045623779297e-01 -4.873716831207275391e-02 1.536405924707651138e-02 3.936632722616195679e-02 -2.352194935083389282e-01 -1.887980997562408447e-01 1.187091395258903503e-01 -1.513039320707321167e-01 -9.226089715957641602e-02 8.558612316846847534e-02
3.313446789979934692e-02 7.248223293572664261e-03 9.064300358295440674e-02 1.978315114974975586e-01 -1.427404284477233887e-01 8.138450980186462402e-02 -3.991044312715530396e-02 1.682427525520324707e-01 1.703148707747459412e-02 2.061286866664886475e-01 -2.721358239650726318e-01 1.052988171577453613e-01 2.386726289987564087e-01 1.573115438222885132e-01 1.676221638917922974e-01 3.385260105133056641e-01 1.140030622482299805e-01 -1.605799198150634766e-01 3.814536146819591522e-03 1.573282293975353241e-02 -2.397282607853412628e-02 8.261562138795852661e-02 -3.364005386829376221e-01 -5.281802266836166382e-02 -2.796140909194946289e-01 7.481727004051208496e-02 -2.377638965845108032e-01 -1.494912952184677124e-01 2.183461934328079224e-01 -3.269825875759124756e-01 -4.411971569061279297e-02 2.463043928146362305e-01
-4.006041586399078369e-02 -4.558189958333969116e-02 1.511215884238481522e-02 -2.040653824806213379e-01 1.108047515153884888e-01 1.397249549627304077e-01 2.228074073791503906e-01 -3.281237185001373291e-01 -1.072276309132575989e-01 3.068281412124633789e-01 -4.581526666879653931e-02 2.710213065147399902e-01 1.123053058981895447e-01 2.823949456214904785e-01 2.832226827740669250e-02 6.172812357544898987e-02 1.182323619723320007e-01 -1.015715524554252625e-01 4.045229554176330566e-01 7.727032899856567383e-02 -7.562717050313949585e-02 -7.366172224283218384e-02 -1.443402469158172607e-01 7.269623875617980957e-02 2.211091816425323486e-01 2.709413319826126099e-02 -1.774518340826034546e-01 9.899159520864486694e-02 2.171972393989562988e-01 -2.350440174341201782e-01 5.681074038147926331e-02 2.438103854656219482e-01
1.838859468698501587e-01 2.090922445058822632e-01 -2.336590886116027832e-01 -1.111787334084510803e-01 -1.527387201786041260e-01 2.828920818865299225e-02 -1.590835899114608765e-01 -1.874481886625289917e-01 1.949930936098098755e-01 7.345257699489593506e-02 -7.812927663326263428e-02 -7.960794121026992798e-02 8.149474859237670898e-02 1.744833737611770630e-01 1.188810840249061584e-01 3.691557943820953369e-01 4.669834971427917480e-01 -4.008421301841735840e-02 1.685533970594406128e-01 1.388274282217025757e-01 1.172292679548263550e-01 -1.438438892364501953e-01 1.342006772756576538e-01 3.074451908469200134e-02 -1.430992186069488525e-01 1.408197283744812012e-01 -2.094148844480514526e-01 8.096729964017868042e-02 -2.643525227904319763e-02 -8.401674032211303711e-02 -2.983972132205963135e-01 1.389701217412948608e-01
-1.730507910251617432e-01 5.551248043775558472e-02 1.694052107632160187e-02 2.626743018627166748e-01 4.283085837960243225e-02 -1.978650456294417381e-03 -3.873861208558082581e-02 2.537167444825172424e-02 -3.515779674053192139e-01 -2.168959006667137146e-02 1.443813890218734741e-01 1.800499260425567627e-01 1.903268098831176758e-01 2.646328806877136230e-01 -8.111918717622756958e-02 1.909447312355041504e-01 2.918709218502044678e-01 1.105136573314666748e-01 2.382188439369201660e-01 2.694600075483322144e-02 -1.295094639062881470e-01 -2.078152447938919067e-01 1.668266654014587402e-01 1.240437552332878113e-01 3.824355825781822205e-02 1.514948457479476929e-01 -1.093401685357093811e-01 -2.930158972740173340e-01 3.470475375652313232e-01 9.219640493392944336e-02 -9.514110535383224487e-02 2.208904027938842773e-01
3.979540616273880005e-02 3.264478147029876709e-01 1.445182971656322479e-02 4.588600713759660721e-03 1.527516171336174011e-02 1.125801578164100647e-01 -3.008196875452995300e-02 6.346572190523147583e-02 1.197161400341428816e-04 2.104628980159759521e-01 -5.825120210647583008e-02 3.483304008841514587e-02 -2.016137912869453430e-02 1.573562920093536377e-01 5.114348232746124268e-02 2.558010220527648926e-01 -1.328851561993360519e-02 -8.993855863809585571e-02 4.008019268512725830e-01 2.827495634555816650e-01 -2.088059484958648682e-01 7.158984243869781494e-02 4.368416592478752136e-02 1.370757371187210083e-01 2.933126389980316162e-01 1.384643316268920898e-01 7.289220578968524933e-03 -2.990131974220275879e-01 3.345082998275756836e-01 5.295229330658912659e-02 3.130883574485778809e-01 7.739772647619247437e-02
4.303171485662460327e-02 2.431998215615749359e-02 2.762961387634277344e-01 1.956212669610977173e-01 -4.838597401976585388e-02 -1.108818082684592810e-06 2.009995877742767334e-01 8.116030693054199219e-02 1.869420856237411499e-01 2.007317095994949341e-01 -1.071631386876106262e-01 3.666831254959106445e-01 3.172187879681587219e-02 3.222451806068420410e-01 -5.627569928765296936e-02 2.620331048965454102e-01 1.760217994451522827e-01 1.046460866928100586e-01 1.061073094606399536e-01 -8.088716305792331696e-03 -1.683312952518463135e-01 7.607516646385192871e-02 1.044949516654014587e-03 -3.087669312953948975e-01 1.121189370751380920e-01 1.454504430294036865e-01 -1.370292305946350098e-01 -1.950659602880477905e-01 2.701591551303863525e-01 2.804125100374221802e-02 1.523353159427642822e-02 2.974645197391510010e-01
6.634631007909774780e-02 1.976316869258880615e-01 3.154246136546134949e-02 2.164592444896697998e-01 -3.257043063640594482e-01 8.062415570020675659e-02 -2.989365458488464355e-01 2.734002098441123962e-02 -8.835224062204360962e-02 -1.735972613096237183e-01 -4.584284499287605286e-02 3.949967026710510254e-01 -4.393909592181444168e-03 2.072611302137374878e-01 -5.901003256440162659e-02 2.862153947353363037e-01 5.161774810403585434e-03 -4.020346701145172119e-02 3.920236229896545410e-01 6.834297627210617065e-02 5.163754522800445557e-02 -1.623291075229644775e-01 -7.907109707593917847e-02 1.033489257097244263e-01 3.002160191535949707e-01 3.289636969566345215e-02 -2.006318885833024979e-03 2.787167206406593323e-02 -1.112338900566101074e-01 -1.730698645114898682e-01 -1.192144304513931274e-01 1.645442098379135132e-01
-2.567482367157936096e-02 -6.420337408781051636e-02 -1.892148703336715698e-01 4.360150918364524841e-02 -4.274995252490043640e-02 3.039650619029998779e-01 -1.371088624000549316e-01 9.835912846028804779e-03 6.376916915178298950e-02 2.522350251674652100e-01 1.181000843644142151e-01 -1.887456513941287994e-02 2.412666194140911102e-02 3.115843534469604492e-01 -2.691178321838378906e-01 5.089840292930603027e-01 2.558983489871025085e-02 -2.215188294649124146e-01 2.451734244823455811e-01 1.888493150472640991e-01 -2.094493359327316284e-01 -1.493154913187026978e-01 -1.234320998191833496e-01 -8.644361048936843872e-02 7.810478657484054565e-02 1.009459197521209717e-01 6.956089287996292114e-02 -1.128239929676055908e-02 1.296970695257186890e-01 -1.601107418537139893e-01 5.226189643144607544e-02 1.800898015499114990e-01
9.758552163839340210e-02 1.889378428459167480e-01 -2.250845357775688171e-02 -4.314342886209487915e-02 -2.048827558755874634e-01 -8.770915865898132324e-02 6.863384693861007690e-02 -2.394436895847320557e-01 6.103248894214630127e-02 2.912919521331787109e-01 2.150713950395584106e-01 5.148211494088172913e-02 -6.413420289754867554e-02 2.812887430191040039e-01 3.005638020113110542e-03 2.496674358844757080e-01 2.118446081876754761e-01 -2.580088078975677490e-01 -1.103916615247726440e-01 3.030394613742828369e-01 1.205300614237785339e-01 6.366244703531265259e-02 8.063010126352310181e-02 1.528593152761459351e-01 2.218054085969924927e-01 -8.612866699695587158e-02 -1.997222155332565308e-01 2.080365270376205444e-02 1.168342903256416321e-01 -1.161695569753646851e-01 -1.828503236174583435e-02 4.114671647548675537e-01
-7.621081173419952393e-02 -7.419081032276153564e-02 1.518522500991821289e-01 4.167623445391654968e-02 -1.863907128572463989e-01 1.281077414751052856e-02 -8.800020813941955566e-02 -3.483373299241065979e-02 -7.942160218954086304e-02 4.320371448993682861e-01 1.032133027911186218e-02 4.129435718059539795e-01 9.852346777915954590e-02 2.428676784038543701e-01 -4.266104847192764282e-02 2.005396634340286255e-01 3.129991143941879272e-02 -3.519466146826744080e-02 2.730152010917663574e-02 1.871158480644226074e-01 -3.395245969295501709e-01 -2.172114700078964233e-01 9.540495462715625763e-03 1.547341346740722656e-01 -3.351044654846191406e-02 -9.192810207605361938e-02 -8.408067375421524048e-02 -1.429471075534820557e-01 4.246640019118785858e-04 1.259280592203140259e-01 -2.760338485240936279e-01 3.034973740577697754e-01
-9.557922929525375366e-02 2.122922390699386597e-01 -5.795432627201080322e-02 2.170056402683258057e-01 -5.747032165527343750e-02 -1.517664939165115356e-01 1.569557748734951019e-02 -9.660419821739196777e-02 2.732986509799957275e-01 1.718548685312271118e-01 -4.820550605654716492e-02 1.278210878372192383e-01 -1.338586062192916870e-01 1.746404767036437988e-01 2.163048386573791504e-01 3.749049901962280273e-01 -1.251466721296310425e-01 -1.359779685735702515e-01 3.485921621322631836e-01 1.757992655038833618e-01 -5.434718728065490723e-02 -7.852916419506072998e-02 5.471295863389968872e-02 2.241496294736862183e-01 5.618719384074211121e-02 1.128667891025543213e-01 1.575848609209060669e-01 1.265816688537597656e-01 1.202958822250366211e-01 4.018306266516447067e-03 -3.651512563228607178e-01 2.174386382102966309e-01
-5.200691521167755127e-03 2.636090219020843506e-01 4.029127955436706543e-02 1.015224754810333252e-01 -1.668964624404907227e-01 2.003902941942214966e-01 1.419069916009902954e-01 -2.112684547901153564e-01 3.353555919602513313e-03 1.552338004112243652e-01 -7.326840609312057495e-02 2.391547709703445435e-01 3.077038526535034180e-01 3.884035050868988037e-01 -1.310705393552780151e-01 2.558833360671997070e-01 2.054974883794784546e-01 -1.379566788673400879e-01 5.204360559582710266e-02 9.460164606571197510e-02 1.143836677074432373e-01 2.173814773559570312e-01 6.205793004482984543e-03 -1.984659284353256226e-01 2.201660275459289551e-01 1.371201425790786743e-01 1.016411557793617249e-01 -4.908910021185874939e-02 6.288719177246093750e-02 -2.817998826503753662e-01 1.029182523488998413e-01 1.557085216045379639e-01
-8.586719632148742676e-02 -6.277848780155181885e-02 1.340481042861938477e-01 2.304709851741790771e-01 6.767635792493820190e-02 -9.302833117544651031e-03 -1.342787742614746094e-01 9.314060956239700317e-02 1.969543248414993286e-01 1.055145189166069031e-01 -1.907783299684524536e-01 -1.235676854848861694e-01 3.974398970603942871e-02 4.700893163681030273e-01 1.633710414171218872e-01 3.255430459976196289e-01 7.852489501237869263e-02 1.338621973991394043e-01 2.029435709118843079e-02 4.610002338886260986e-01 -1.109283193945884705e-01 5.891806213185191154e-04 -4.818195104598999023e-02 1.190863475203514099e-01 3.554625064134597778e-02 -9.727866947650909424e-02 2.013753866776823997e-03 -6.869178265333175659e-02 -2.009800821542739868e-02 -1.316862851381301880e-01 -3.425922393798828125e-01 1.140836924314498901e-01
1.083491966128349304e-01 2.098476141691207886e-01 2.133787721395492554e-01 -1.088138818740844727e-01 -5.616268515586853027e-02 -2.073563039302825928e-01 -2.581972479820251465e-01 -5.611091107130050659e-02 -1.769820787012577057e-02 1.426025927066802979e-01 -1.752943173050880432e-02 -1.240792199969291687e-01 9.535323828458786011e-03 3.400892317295074463e-01 -2.213060855865478516e-02 1.541206687688827515e-01 3.239879310131072998e-01 -1.586187481880187988e-01 2.349938452243804932e-01 9.100524336099624634e-02 -8.425676822662353516e-02 -2.494430169463157654e-02 3.510079532861709595e-02 2.835496887564659119e-02 -1.780255436897277832e-01 2.387483716011047363e-01 -2.594999074935913086e-01 1.481235325336456299e-01 6.121933087706565857e-02 -2.758146822452545166e-01 -3.498303592205047607e-01 1.047614738345146179e-01
-5.479286983609199524e-02 1.296766102313995361e-01 -8.303501456975936890e-02 6.947693973779678345e-02 6.297712679952383041e-03 -6.524030119180679321e-03 1.584196090698242188e-02 -8.134322613477706909e-02 3.311705291271209717e-01 -8.626441471278667450e-03 5.593248084187507629e-02 1.524627357721328735e-01 1.180060300976037979e-02 2.512647509574890137e-01 1.505771577358245850e-01 1.733906418085098267e-01 -2.677693590521812439e-02 3.850518539547920227e-02 3.883729577064514160e-01 9.066639840602874756e-02 7.625427097082138062e-02 2.755184657871723175e-03 1.335417181253433228e-01 9.269706904888153076e-02 1.292742439545691013e-03 3.857269510626792908e-02 2.250728756189346313e-01 6.081150099635124207e-02 3.917528390884399414e-01 -5.751250311732292175e-02 -5.067669153213500977e-01 2.154978662729263306e-01
-1.444459408521652222e-01 2.527566254138946533e-02 -6.826855987310409546e-02 1.659688353538513184e-01 -1.189955174922943115e-01 -2.634150907397270203e-03 -7.409299165010452271e-02 -1.534911543130874634e-01 -4.364936053752899170e-02 2.431224584579467773e-01 3.003042191267013550e-02 2.881382703781127930e-01 1.564529091119766235e-01 1.296351552009582520e-01 -2.113221734762191772e-01 9.923428297042846680e-02 3.553396761417388916e-01 -5.697348341345787048e-02 3.846428990364074707e-01 1.299551427364349365e-01 -9.302833676338195801e-02 -2.745986878871917725e-01 1.482743024826049805e-01 -5.547366663813591003e-02 -1.746094226837158203e-01 1.939564794301986694e-01 3.987621515989303589e-03 -2.653108537197113037e-01 1.907806545495986938e-01 1.351664960384368896e-01 -3.684388473629951477e-02 2.536479234695434570e-01
2.896328270435333252e-02 1.839577034115791321e-02 2.952612377703189850e-02 8.135429024696350098e-02 -2.271194458007812500e-01 -1.291391998529434204e-01 -3.897185996174812317e-02 3.735286742448806763e-02 -1.400259584188461304e-01 1.837858110666275024e-01 -3.346767649054527283e-02 4.748779535293579102e-01 1.075271666049957275e-01 2.093398571014404297e-01 2.883997187018394470e-02 -4.890276119112968445e-02 1.547650247812271118e-01 -4.788340628147125244e-02 8.537581562995910645e-02 1.936525553464889526e-01 7.916534692049026489e-02 -1.224463358521461487e-01 -3.477832674980163574e-01 -1.051585189998149872e-02 -4.163511842489242554e-02 1.235994026064872742e-01 -1.899487525224685669e-01 -3.155435919761657715e-01 3.163224160671234131e-01 -6.247623264789581299e-02 -2.212069034576416016e-01 2.502447664737701416e-01
7.018953561782836914e-02 2.626862525939941406e-01 1.610298156738281250e-01 3.308567106723785400e-01 -1.859965175390243530e-01 7.055847346782684326e-02 -4.025446716696023941e-03 2.597495727241039276e-02 -9.863403439521789551e-02 2.860804200172424316e-01 -1.506331376731395721e-02 1.165799722075462341e-01 1.147958785295486450e-01 1.910198777914047241e-01 -3.398049995303153992e-02 4.729563891887664795e-01 1.617311090230941772e-01 3.614295274019241333e-02 4.374651983380317688e-02 8.248114585876464844e-02 1.855683028697967529e-01 -1.139810457825660706e-01 -3.215095102787017822e-01 2.432655841112136841e-01 -1.286984533071517944e-01 -9.735398739576339722e-02 -5.452671321108937263e-04 -9.818367660045623779e-02 8.696337044239044189e-02 -1.145751029253005981e-01 2.191217839717864990e-01 1.413186192512512207e-01
-4.081241413950920105e-02 7.823046296834945679e-02 6.863137334585189819e-02 -3.207987546920776367e-01 -1.261608153581619263e-01 -3.390442579984664917e-02 -1.026552021503448486e-01 5.361101031303405762e-02 -1.061723679304122925e-01 1.839463710784912109e-01 3.213573098182678223e-01 1.510772407054901123e-01 5.854468792676925659e-02 8.344223350286483765e-02 2.436516107991337776e-03 1.915723830461502075e-01 2.542642951011657715e-01 1.837851405143737793e-01 3.082013130187988281e-01 1.357318907976150513e-01 -1.842779293656349182e-02 -1.765371710062026978e-01 -1.528774052858352661e-01 8.719228208065032959e-02 -2.045731544494628906e-01 1.245807111263275146e-01 8.554837107658386230e-02 -4.052204191684722900e-01 2.166134715080261230e-01 -2.420997619628906250e-02 -1.039693951606750488e-01 2.725567221641540527e-01
-4.838078841567039490e-02 1.263015270233154297e-01 4.109948873519897461e-02 2.457075864076614380e-01 2.294551134109497070e-01 2.194129228591918945e-01 4.255814850330352783e-02 -1.927714496850967407e-01 2.470244914293289185e-01 1.808738112449645996e-01 -3.144480586051940918e-01 -1.748725771903991699e-01 -2.140255086123943329e-02 2.900451421737670898e-01 -3.459450975060462952e-02 1.162464544177055359e-01 -1.166683360934257507e-01 -9.183524549007415771e-02 3.815025687217712402e-01 -5.395659059286117554e-02 2.632458508014678955e-02 1.470889523625373840e-02 1.808651089668273926e-01 6.749221682548522949e-02 1.689324378967285156e-01 1.079926416277885437e-01 -2.232762873172760010e-01 -1.958671025931835175e-02 2.618632316589355469e-01 -1.841925680637359619e-01 -1.720129102468490601e-01 1.618388742208480835e-01
-2.065742202103137970e-02 2.556097209453582764e-01 1.593913882970809937e-01 1.515429764986038208e-01 -3.471484407782554626e-02 1.857795380055904388e-02 -2.775108218193054199e-01 1.982455551624298096e-01 4.216554760932922363e-02 2.154031544923782349e-01 2.566448748111724854e-01 -8.953893184661865234e-02 -9.681773930788040161e-02 3.549930155277252197e-01 -1.672322154045104980e-01 3.134796321392059326e-01 2.529028058052062988e-01 4.391250331536866724e-05 1.550254523754119873e-01 1.882932037115097046e-01 -1.291359513998031616e-01 2.799844741821289062e-01 -7.718219608068466187e-02 2.769359350204467773e-01 -1.346864849328994751e-01 -7.039845734834671021e-02 -6.144873425364494324e-02 -6.630609929561614990e-02 4.140926152467727661e-02 1.507006585597991943e-01 -8.518420159816741943e-02 1.421143561601638794e-01
2.430999651551246643e-02 -9.805954247713088989e-02 -3.375735282897949219e-01 -1.734820157289505005e-01 -4.692375287413597107e-02 -8.293958753347396851e-02 -2.015720158815383911e-01 1.976769417524337769e-01 2.640062272548675537e-01 2.554185986518859863e-01 -1.464083194732666016e-01 -3.665823955088853836e-03 -1.713235676288604736e-02 3.040879666805267334e-01 2.135103195905685425e-02 1.941376775503158569e-01 1.048212200403213501e-01 -1.565264910459518433e-02 2.294639945030212402e-01 9.351638704538345337e-02 -8.312727510929107666e-02 -6.262542307376861572e-02 -1.976681351661682129e-01 -1.878856718540191650e-01 -1.025095931254327297e-03 7.963337004184722900e-02 -4.333369061350822449e-02 7.771607488393783569e-02 1.815560907125473022e-01 -4.757017362862825394e-03 -1.790508478879928589e-01 4.821994602680206299e-01
4.941868409514427185e-02 1.736748814582824707e-01 -3.361937031149864197e-02 -6.855240464210510254e-02 -4.666666034609079361e-03 -2.681235596537590027e-02 7.295054197311401367e-02 6.989189982414245605e-02 7.956583052873611450e-02 1.100775524973869324e-01 -1.557170897722244263e-01 3.415081799030303955e-01 8.970557153224945068e-02 2.411738187074661255e-01 -2.330038696527481079e-01 3.858732879161834717e-01 1.565338522195816040e-01 -1.918330937623977661e-01 2.860198020935058594e-01 9.337513148784637451e-02 -2.840680181980133057e-01 -1.680134385824203491e-01 -5.098453536629676819e-02 -7.262136787176132202e-02 1.292842477560043335e-01 1.709811240434646606e-01 -7.440240681171417236e-02 -2.602350711822509766e-02 -9.275158494710922241e-02 -3.280608057975769043e-01 2.781501412391662598e-01 8.667193353176116943e-02
1.659451611340045929e-02 1.449596881866455078e-01 2.075809240341186523e-01 -1.632668673992156982e-01 -1.015378013253211975e-01 -1.828000545501708984e-01 -3.148768544197082520e-01 6.010867282748222351e-02 -3.107361793518066406e-01 1.029498800635337830e-01 -1.068484112620353699e-01 1.446005254983901978e-01 3.266258239746093750e-01 4.051289334893226624e-02 2.303226441144943237e-01 3.078955113887786865e-01 2.649448215961456299e-01 1.654920279979705811e-01 2.260508984327316284e-01 1.800881624221801758e-01 -6.534512341022491455e-02 8.575613051652908325e-02 -1.710363626480102539e-01 -6.904090940952301025e-02 8.057902753353118896e-02 1.367407292127609253e-01 -3.301782533526420593e-02 -6.668590009212493896e-02 2.125768661499023438e-01 -1.605519056320190430e-01 -1.675248742103576660e-01 -1.015221402049064636e-01
1.480493396520614624e-01 1.255649626255035400e-01 2.538654208183288574e-01 -5.999488011002540588e-02 -4.206998646259307861e-02 -7.939590513706207275e-02 -1.636772304773330688e-01 -2.658102214336395264e-01 5.479579791426658630e-03 5.501416325569152832e-01 5.494252219796180725e-02 3.458399474620819092e-01 1.854079067707061768e-01 -3.871357184834778309e-04 7.802689447999000549e-03 1.581034213304519653e-01 4.787098243832588196e-02 7.246595621109008789e-02 2.894928157329559326e-01 -1.066901758313179016e-01 -1.160179376602172852e-01 2.399935014545917511e-02 -5.629999935626983643e-02 2.707398235797882080e-01 3.506714478135108948e-02 -1.474896259605884552e-02 1.271416395902633667e-01 9.656058996915817261e-02 -3.322957456111907959e-02 -1.157335471361875534e-02 -2.242998033761978149e-01 1.796747446060180664e-01
3.698297217488288879e-02 -9.247398935258388519e-03 -1.706088148057460785e-02 1.207789629697799683e-01 7.047408074140548706e-02 -4.536406137049198151e-03 -5.550508201122283936e-02 -1.856823116540908813e-01 -1.957117915153503418e-01 4.834935665130615234e-01 -6.044544652104377747e-02 3.255525529384613037e-01 1.528073847293853760e-01 3.129881024360656738e-01 -1.470424085855484009e-01 1.250469982624053955e-01 -5.122298374772071838e-03 7.124222069978713989e-02 2.093843370676040649e-01 1.720312833786010742e-01 8.028519339859485626e-03 -2.610149681568145752e-01 6.944312155246734619e-02 1.407729089260101318e-01 2.417236268520355225e-01 -2.107535600662231445e-01 8.790158480405807495e-02 -2.551594078540802002e-01 1.584742367267608643e-01 4.584253579378128052e-02 7.336437702178955078e-02 1.455882042646408081e-01
2.207318991422653198e-01 1.440030187368392944e-01 1.319585442543029785e-01 -1.890608295798301697e-02 1.068209558725357056e-01 -1.463539749383926392e-01 -2.025056183338165283e-01 -1.716682761907577515e-01 5.160182714462280273e-02 2.492891997098922729e-01 1.809095889329910278e-01 1.803911849856376648e-02 1.892508193850517273e-02 2.489293813705444336e-01 -6.848798692226409912e-02 3.557313382625579834e-01 3.395972549915313721e-01 -1.073833629488945007e-01 9.764560312032699585e-02 2.840136289596557617e-01 -9.573080390691757202e-02 -8.208537101745605469e-02 7.120469957590103149e-02 5.640863627195358276e-02 -2.163400352001190186e-01 1.427203267812728882e-01 -8.902749419212341309e-02 1.075647249817848206e-01 -3.676659613847732544e-02 9.240172058343887329e-02 -3.990091085433959961e-01 1.451340913772583008e-01
-6.235489994287490845e-02 3.316047042608261108e-02 -1.847906112670898438e-01 -1.554842479526996613e-02 7.929483056068420410e-02 -2.584294378757476807e-01 -3.161100149154663086e-01 -2.078008055686950684e-01 1.432626396417617798e-01 2.060253769159317017e-01 2.988856472074985504e-02 2.191317081451416016e-02 -1.177118420600891113e-01 2.224180996417999268e-01 -1.302749663591384888e-01 1.871335059404373169e-01 -5.551537498831748962e-02 3.163034096360206604e-02 4.058842957019805908e-01 7.642402499914169312e-02 7.149004936218261719e-02 1.437272783368825912e-02 1.067001745104789734e-01 6.269712001085281372e-02 -9.884680062532424927e-02 2.171630561351776123e-01 -2.397731691598892212e-01 -1.728760153055191040e-01 3.664029389619827271e-02 -6.315782666206359863e-02 -4.633971154689788818e-01 7.146988064050674438e-02
2.717774361371994019e-02 5.378720909357070923e-02 -1.935866847634315491e-02 -1.149520650506019592e-01 3.223342075943946838e-02 -1.833738684654235840e-01 -1.452677994966506958e-01 -1.615127623081207275e-01 1.242278292775154114e-01 3.900254070758819580e-01 -2.048902027308940887e-02 1.049145832657814026e-01 5.987354740500450134e-02 1.154333427548408508e-01 -1.077506691217422485e-01 3.106737732887268066e-01 1.522596776485443115e-01 -2.059904932975769043e-01 3.221662640571594238e-01 2.091331481933593750e-01 1.052982807159423828e-01 -1.637607514858245850e-01 1.488445103168487549e-01 3.977042436599731445e-02 -1.459798812866210938e-01 3.562756180763244629e-01 -2.397208809852600098e-01 8.364351093769073486e-02 5.228654947131872177e-03 -1.384452730417251587e-02 -3.303511738777160645e-01 8.248783648014068604e-03
2.724823169410228729e-02 2.343895435333251953e-01 -1.923759728670120239e-01 -1.939798295497894287e-01 -1.931207478046417236e-01 1.561131626367568970e-01 8.859744668006896973e-02 1.236496120691299438e-01 -3.583252802491188049e-02 3.939754366874694824e-01 3.776197135448455811e-02 5.024805292487144470e-02 -9.628365188837051392e-02 4.753892719745635986e-01 1.532075647264719009e-02 1.927949637174606323e-01 -1.248382255434989929e-01 -6.141088157892227173e-02 1.420138776302337646e-01 1.241759434342384338e-01 -6.488164886832237244e-03 -1.422166824340820312e-01 2.893572859466075897e-02 7.014038413763046265e-02 1.815635859966278076e-01 2.355942279100418091e-01 1.116936877369880676e-01 -3.351474702358245850e-01 1.954136043787002563e-01 -2.748740836977958679e-02 1.118766292929649353e-01 7.784169167280197144e-02
-4.202768579125404358e-02 -1.143322363495826721e-01 3.070895671844482422e-01 -2.272739075124263763e-02 -2.196546345949172974e-01 -7.189054042100906372e-02 1.233672797679901123e-01 2.131927758455276489e-01 2.676556110382080078e-01 4.851080849766731262e-02 -2.865676768124103546e-02 3.338745236396789551e-01 2.391318678855895996e-01 9.507127851247787476e-02 1.486009638756513596e-02 2.743077576160430908e-01 2.749352753162384033e-01 7.252533733844757080e-02 2.849259972572326660e-01 -4.712039232254028320e-02 7.790277153253555298e-02 -1.862037740647792816e-02 -1.219661682844161987e-01 -9.234559535980224609e-02 9.023538976907730103e-02 2.218786031007766724e-01 -1.378522813320159912e-02 1.187679078429937363e-02 3.692117631435394287e-01 -5.202011764049530029e-02 -1.367338895797729492e-01 1.969393938779830933e-01
-4.296980053186416626e-02 2.578550018370151520e-02 -9.852012246847152710e-02 1.432150155305862427e-01 1.866306066513061523e-01 -6.707301735877990723e-02 -2.434474080801010132e-01 -1.385502517223358154e-01 8.851522207260131836e-02 1.755698472261428833e-01 1.085516065359115601e-01 7.622276991605758667e-02 1.017013192176818848e-01 1.013105735182762146e-01 -1.220190059393644333e-02 6.198651194572448730e-01 1.541953682899475098e-01 4.420533776283264160e-02 1.871726103127002716e-02 2.530848048627376556e-02 -2.675578296184539795e-01 -6.659490615129470825e-02 4.490147531032562256e-02 -1.301770210266113281e-01 -1.951498240232467651e-01 1.761775612831115723e-01 -9.502436965703964233e-03 -1.104789450764656067e-01 1.511631906032562256e-01 -3.080331087112426758e-01 -1.915631145238876343e-01 1.751660555601119995e-01
2.063101381063461304e-01 1.507325656712055206e-02 -2.364663779735565186e-01 -2.295722961425781250e-01 1.747331172227859497e-01 1.561146974563598633e-01 1.531627625226974487e-01 1.335311681032180786e-01 2.410669922828674316e-01 3.761137649416923523e-02 -6.237661000341176987e-04 7.127054780721664429e-02 1.168317198753356934e-01 3.838526606559753418e-01 -1.988255232572555542e-01 5.723917856812477112e-02 2.854070253670215607e-02 1.380893886089324951e-01 3.017641007900238037e-01 1.578523665666580200e-01 -1.049096509814262390e-01 2.627318352460861206e-02 3.797579556703567505e-02 -2.455996349453926086e-02 2.066360861063003540e-01 2.073470801115036011e-01 -1.815594136714935303e-01 1.648362427949905396e-01 2.214434891939163208e-01 -1.331970691680908203e-01 -1.305169165134429932e-01 3.236427605152130127e-01
4.440499544143676758e-01 3.746287524700164795e-02 -1.576910726726055145e-02 1.063224300742149353e-01 -2.088672518730163574e-01 3.425326570868492126e-02 6.457426119595766068e-03 8.353375643491744995e-02 8.226157724857330322e-02 -8.348886668682098389e-02 7.995202392339706421e-02 1.757947728037834167e-02 5.371060222387313843e-02 4.814123511314392090e-01 -2.506873104721307755e-03 1.356965005397796631e-01 -5.256491247564554214e-03 -2.164583653211593628e-01 3.174518644809722900e-01 5.574955604970455170e-03 -1.021010875701904297e-01 -1.535740047693252563e-01 1.514976192265748978e-02 1.944486200809478760e-01 2.046250551939010620e-01 1.769961714744567871e-01 -4.069064278155565262e-03 -4.311504587531089783e-02 2.730774283409118652e-01 -5.335566401481628418e-02 1.626163870096206665e-01 2.566487193107604980e-01
-2.066196314990520477e-02 3.239720165729522705e-01 2.316875457763671875e-01 -1.041682437062263489e-01 2.746015787124633789e-02 2.343406677246093750e-01 -3.635201230645179749e-02 2.201272547245025635e-01 1.538947522640228271e-01 -1.045531854033470154e-01 1.841522306203842163e-01 1.921209990978240967e-01 5.219171196222305298e-02 7.780554890632629395e-02 -2.644475549459457397e-02 1.428274214267730713e-01 8.845163136720657349e-02 2.918097190558910370e-02 4.171835184097290039e-01 -8.998129516839981079e-02 -2.864989638328552246e-01 -3.808492096140980721e-03 -7.165948301553726196e-02 -1.117346659302711487e-01 2.778253257274627686e-01 2.046612352132797241e-01 -1.199935376644134521e-01 -1.884783953428268433e-01 7.091417908668518066e-02 -1.428650766611099243e-01 -3.126736879348754883e-01 8.120505511760711670e-02
3.188062086701393127e-02 1.104958951473236084e-01 1.653907448053359985e-01 4.606313630938529968e-02 -1.799170970916748047e-01 3.198708966374397278e-02 -2.379072457551956177e-02 1.185403019189834595e-02 -5.070238187909126282e-02 3.152006566524505615e-01 -1.248685419559478760e-01 4.903858527541160583e-02 -6.463918834924697876e-02 4.804940894246101379e-02 1.590853184461593628e-01 4.642901122570037842e-01 5.907666310667991638e-02 1.115715354681015015e-01 -1.759629114530980587e-03 3.369546234607696533e-01 -5.440042912960052490e-02 1.821390986442565918e-01 -7.581844925880432129e-02 3.426384329795837402e-01 1.082275435328483582e-01 2.817386686801910400e-01 2.840609848499298096e-01 1.247565597295761108e-01 1.004788130521774292e-01 3.282555192708969116e-02 -2.565978467464447021e-01 5.286900326609611511e-02
1.148337498307228088e-01 4.548337459564208984e-01 3.085357695817947388e-02 1.864996924996376038e-02 6.173316016793251038e-02 1.947053521871566772e-01 6.890792399644851685e-02 -3.471790254116058350e-02 2.137260735034942627e-01 -1.056355889886617661e-02 2.884707972407341003e-02 2.443207949399948120e-01 1.918363124132156372e-01 1.248998567461967468e-01 -3.011329798027873039e-03 1.028078272938728333e-01 -1.033725664019584656e-01 -4.944275319576263428e-02 3.925856947898864746e-01 -9.526684880256652832e-02 -3.560380339622497559e-01 6.391855329275131226e-02 -1.563868969678878784e-01 -5.935898981988430023e-03 2.477876096963882446e-01 1.078412234783172607e-01 -2.910271286964416504e-01 -1.136139705777168274e-01 9.111124277114868164e-02 -1.190512403845787048e-01 -1.335227042436599731e-01 1.380701810121536255e-01
1.818678379058837891e-01 1.095132008194923401e-01 7.745761424303054810e-02 2.217181585729122162e-02 6.523042172193527222e-02 1.303121596574783325e-01 4.588580131530761719e-02 -3.605078905820846558e-02 -8.242667466402053833e-02 2.706190049648284912e-01 -2.595942839980125427e-02 1.756607592105865479e-01 -1.865773927420377731e-03 2.956933677196502686e-01 8.474606089293956757e-03 -1.622169315814971924e-01 -1.431111712008714676e-02 -3.433524817228317261e-02 4.004648327827453613e-01 3.356042206287384033e-01 -5.105883255600929260e-02 3.362581133842468262e-03 1.032346934080123901e-01 3.054613620042800903e-02 3.571805655956268311e-01 3.671851456165313721e-01 1.121267303824424744e-01 -2.236654013395309448e-01 2.682534456253051758e-01 -5.300727859139442444e-02 3.053115680813789368e-02 9.548029303550720215e-02
-1.217816099524497986e-01 4.108688235282897949e-02 -1.206853985786437988e-01 7.822756469249725342e-02 -1.600952744483947754e-01 6.596454977989196777e-02 7.039373368024826050e-02 -9.163687936961650848e-03 1.496979743242263794e-01 3.990548551082611084e-01 1.981477439403533936e-01 -1.564034968614578247e-01 1.059665679931640625e-01 3.638105988502502441e-01 -2.632262371480464935e-02 1.920568943023681641e-01 -1.742152124643325806e-01 -1.586440205574035645e-01 3.048728108406066895e-01 4.372791349887847900e-01 5.212088674306869507e-02 1.435352712869644165e-01 8.828864991664886475e-02 7.956771552562713623e-02 1.984276771545410156e-01 1.268011182546615601e-01 6.501441448926925659e-02 -3.233170509338378906e-02 -4.162326827645301819e-02 -1.860903352499008179e-01 -8.930701017379760742e-02 1.380024999380111694e-01
2.237160354852676392e-01 2.428801357746124268e-01 -7.688436657190322876e-02 -4.595422744750976562e-02 -1.821560412645339966e-01 1.843940913677215576e-01 3.242153674364089966e-02 1.183973550796508789e-01 1.044671833515167236e-01 2.817474305629730225e-01 1.050991564989089966e-01 1.695648021996021271e-02 3.049553036689758301e-01 5.768174305558204651e-02 1.298571228981018066e-01 3.164229691028594971e-01 -4.100577905774116516e-02 1.586474776268005371e-01 6.692478060722351074e-02 -5.510802939534187317e-02 -1.070709675550460815e-01 2.780397608876228333e-02 -1.462506949901580811e-01 4.931314587593078613e-01 1.549877822399139404e-01 3.115796484053134918e-02 -2.273639142513275146e-01 -1.145186051726341248e-01 8.920066058635711670e-02 5.139412730932235718e-02 -1.201287135481834412e-01 2.444282472133636475e-01
-1.855709254741668701e-01 2.004561275243759155e-01 2.494458481669425964e-02 -1.317406594753265381e-01 -1.371687650680541992e-01 2.486188709735870361e-01 -6.103918422013521194e-03 -1.908149272203445435e-01 -1.608794182538986206e-01 -1.030783727765083313e-01 -3.109953105449676514e-01 -2.993159927427768707e-02 5.831661634147167206e-03 1.524624526500701904e-01 -1.680686697363853455e-02 2.985566854476928711e-01 -1.653295755386352539e-01 -8.708866685628890991e-02 5.473839640617370605e-01 1.687366068363189697e-01 -6.688390672206878662e-02 -2.658299356698989868e-02 2.061980776488780975e-02 1.902256160974502563e-01 6.023671478033065796e-02 -1.415243744850158691e-01 -9.362579882144927979e-02 -1.377060115337371826e-01 1.139733418822288513e-01 2.172813937067985535e-02 1.572628691792488098e-02 2.713004946708679199e-01
1.705444604158401489e-01 1.982114762067794800e-01 -5.506188049912452698e-02 6.747021526098251343e-02 -1.390314698219299316e-01 6.696122139692306519e-02 -1.040779724717140198e-01 -9.414562955498695374e-03 -2.546972036361694336e-01 -2.597276307642459869e-02 -1.520144380629062653e-02 2.598956227302551270e-01 -1.364651769399642944e-01 2.400059103965759277e-01 1.860212981700897217e-01 1.912442296743392944e-01 1.262392550706863403e-01 1.387026458978652954e-01 2.485435158014297485e-01 4.235702753067016602e-02 -4.935981333255767822e-02 2.410717457532882690e-01 1.364441514015197754e-01 2.677987217903137207e-01 2.661338150501251221e-01 -1.792557537555694580e-01 -2.112359255552291870e-01 -3.977650776505470276e-02 1.234789714217185974e-01 -1.198171228170394897e-01 -8.374814689159393311e-02 4.161428511142730713e-01
-1.842252910137176514e-01 3.209980428218841553e-01 1.074289306998252869e-01 8.060070872306823730e-02 -2.079816162586212158e-01 -1.012475788593292236e-01 1.418993249535560608e-02 1.047679260373115540e-01 9.756769984960556030e-02 2.155317217111587524e-01 1.506163328886032104e-01 1.070569604635238647e-01 1.979207843542098999e-01 3.605594933032989502e-01 -2.032824903726577759e-01 3.973271548748016357e-01 8.529067784547805786e-02 -5.336933210492134094e-02 8.181288093328475952e-02 2.162451110780239105e-02 2.758486941456794739e-02 2.601609230041503906e-01 4.821883887052536011e-02 1.880399435758590698e-01 -2.812366783618927002e-01 -1.023117452859878540e-01 -8.463476598262786865e-02 -1.997454836964607239e-02 2.937453389167785645e-01 7.933291792869567871e-02 -3.756189346313476562e-02 8.534290641546249390e-02
4.279604181647300720e-02 2.210860252380371094e-01 1.420058161020278931e-01 7.301372289657592773e-02 2.265693433582782745e-02 -1.835482567548751831e-01 -1.955712288618087769e-01 2.639935910701751709e-01 6.476494949311017990e-03 1.318794190883636475e-01 1.316453963518142700e-01 -1.307331174612045288e-01 1.334519535303115845e-01 2.184110283851623535e-01 -1.479965448379516602e-01 1.976796090602874756e-01 2.670878171920776367e-01 1.817009896039962769e-01 4.132125377655029297e-01 3.790985094383358955e-03 9.374379366636276245e-02 -3.437363803386688232e-01 -1.677616536617279053e-01 8.348675072193145752e-02 -6.934089958667755127e-02 1.766410171985626221e-01 1.117027457803487778e-02 -2.119278162717819214e-01 1.978877931833267212e-01 -1.508396118879318237e-01 -1.385907828807830811e-01 -6.297242641448974609e-02
6.290695816278457642e-02 2.517634630203247070e-02 3.142609000205993652e-01 8.117283880710601807e-02 -1.572680473327636719e-01 -6.543867290019989014e-02 -2.093663439154624939e-02 2.272411435842514038e-01 2.527411282062530518e-01 2.262257598340511322e-02 4.911722615361213684e-03 -9.544208645820617676e-02 6.425450742244720459e-02 1.348096579313278198e-01 -5.779202282428741455e-02 2.325601577758789062e-01 1.569088101387023926e-01 2.987921237945556641e-01 3.007301688194274902e-01 3.048226833343505859e-01 -3.271833956241607666e-01 -1.559768617153167725e-01 1.232988387346267700e-01 9.517847001552581787e-02 1.657471656799316406e-01 1.002734526991844177e-01 6.444057077169418335e-02 -2.299443185329437256e-01 -6.850753910839557648e-03 7.010689470916986465e-03 -3.229440152645111084e-01 -6.231700628995895386e-02
3.396403193473815918e-01 3.914919495582580566e-02 1.153778508305549622e-01 6.542931497097015381e-02 -1.022135242819786072e-01 -1.752586066722869873e-01 1.379253566265106201e-01 -8.265074342489242554e-02 -4.572222381830215454e-02 1.989595592021942139e-01 7.185179740190505981e-02 9.077612310647964478e-02 -1.761110872030258179e-02 2.961417734622955322e-01 -2.579056657850742340e-02 2.345513552427291870e-01 1.131315082311630249e-01 -1.448259055614471436e-01 1.521957665681838989e-02 4.218930751085281372e-02 4.625601321458816528e-02 4.217219073325395584e-03 -7.333900034427642822e-02 5.221748724579811096e-02 4.440639615058898926e-01 8.198554068803787231e-02 1.004078313708305359e-01 -2.301990091800689697e-01 3.878775537014007568e-01 -2.346036732196807861e-01 5.360702052712440491e-02 2.798856794834136963e-01
-2.880813479423522949e-01 1.995922327041625977e-01 1.359991133213043213e-01 1.907486170530319214e-01 -1.833931505680084229e-01 5.077536404132843018e-02 1.099224686622619629e-01 1.195320188999176025e-01 -8.171421289443969727e-02 1.047318279743194580e-01 2.439361512660980225e-01 1.730558872222900391e-01 9.846211969852447510e-02 3.096478283405303955e-01 -2.034621685743331909e-01 3.425298929214477539e-01 2.532444298267364502e-01 -2.117018029093742371e-02 2.414873093366622925e-01 7.949844747781753540e-02 -1.006268784403800964e-01 1.430935263633728027e-01 1.891464442014694214e-01 2.711780965328216553e-01 -1.791727095842361450e-01 -3.146825358271598816e-02 -1.140439286828041077e-01 2.310273982584476471e-02 2.014313787221908569e-01 5.405424162745475769e-02 4.439310729503631592e-02 1.645522713661193848e-01
5.073870718479156494e-02 2.327945828437805176e-01 7.281688973307609558e-03 -2.316158711910247803e-01 -5.361605808138847351e-02 1.996545940637588501e-01 -1.452043093740940094e-02 -1.375648006796836853e-02 1.232400536537170410e-01 1.876673549413681030e-01 1.198831051588058472e-01 -4.661825299263000488e-02 -1.437590718269348145e-01 1.903252601623535156e-01 -1.515515497885644436e-03 2.717891931533813477e-01 -1.042531356215476990e-01 -1.081210598349571228e-01 4.375396668910980225e-01 3.868855535984039307e-01 -2.283612638711929321e-01 8.756001293659210205e-02 1.610766053199768066e-01 1.954517066478729248e-01 2.519832849502563477e-01 1.371739506721496582e-01 3.201282396912574768e-02 -1.507723480463027954e-01 1.419895738363265991e-01 -7.797890342772006989e-03 1.690990477800369263e-01 7.844480872154235840e-02
8.759326487779617310e-02 2.406250536441802979e-01 -2.185866050422191620e-02 -1.734268218278884888e-01 3.229156881570816040e-02 3.733284026384353638e-02 1.722204834222793579e-01 2.246523275971412659e-02 -4.973221570253372192e-02 1.225466355681419373e-01 1.248741745948791504e-01 2.488558292388916016e-01 -1.556046456098556519e-01 3.482825160026550293e-01 1.881562769412994385e-01 1.422108411788940430e-01 8.926745504140853882e-02 5.614671483635902405e-02 1.033513993024826050e-01 2.133304327726364136e-01 -1.178701072931289673e-01 -6.798267364501953125e-02 -2.125165313482284546e-01 2.709400057792663574e-01 9.825298329815268517e-04 1.746061891317367554e-01 2.561874501407146454e-02 -9.949240833520889282e-02 3.981219232082366943e-01 -2.817022204399108887e-01 2.935096919536590576e-01 7.529567927122116089e-02
1.452188491821289062e-01 1.036747023463249207e-01 8.271338045597076416e-02 3.557797148823738098e-02 -2.622503936290740967e-01 1.867312192916870117e-02 1.422536075115203857e-01 6.756041944026947021e-02 1.725892275571823120e-01 3.427284061908721924e-01 1.172596365213394165e-01 7.194597274065017700e-02 2.219244241714477539e-01 2.915388643741607666e-01 2.282355725765228271e-01 1.858585029840469360e-01 1.763709932565689087e-01 -1.498731523752212524e-01 3.340752422809600830e-02 1.680674850940704346e-01 2.296970784664154053e-01 -7.715768180787563324e-03 6.193559244275093079e-02 -8.233635872602462769e-02 2.397170513868331909e-01 2.457175962626934052e-02 2.383079146966338158e-03 4.447369650006294250e-02 3.453989028930664062e-01 -2.042350322008132935e-01 1.441346406936645508e-01 3.014455139636993408e-01
1.531985253095626831e-01 1.787496209144592285e-01 9.515278786420822144e-02 -9.629646688699722290e-02 7.507132738828659058e-02 9.864022582769393921e-02 1.438890993595123291e-01 2.872405946254730225e-01 1.859104931354522705e-01 1.595903635025024414e-01 1.955507099628448486e-01 2.388051599264144897e-01 1.350312680006027222e-01 1.469201296567916870e-01 -1.470711976289749146e-01 1.507572233676910400e-01 1.388124376535415649e-01 1.871645748615264893e-01 4.485696554183959961e-01 1.214551255106925964e-01 1.436902135610580444e-01 -2.475002557039260864e-01 1.119892150163650513e-01 -1.559262424707412720e-01 4.069698229432106018e-02 2.072596848011016846e-01 -1.651175916194915771e-01 -2.483038455247879028e-01 9.943671524524688721e-02 2.939275652170181274e-02 9.959010407328605652e-03 1.865289509296417236e-01
1.570506691932678223e-01 2.052701413631439209e-01 9.681251645088195801e-02 -1.372187286615371704e-01 -6.206474825739860535e-02 -5.063199996948242188e-02 -1.805764883756637573e-01 6.631189957261085510e-03 -8.697149902582168579e-02 1.112151220440864563e-01 -1.002814471721649170e-01 -1.549352109432220459e-01 -1.137877628207206726e-01 2.323251366615295410e-01 -1.339910738170146942e-02 2.971627116203308105e-01 3.120408356189727783e-01 7.925737649202346802e-02 3.450818657875061035e-01 2.470780014991760254e-01 -2.731093466281890869e-01 1.318447440862655640e-01 -9.415592253208160400e-02 -9.196223318576812744e-02 -2.760560214519500732e-01 -4.400920867919921875e-02 -3.194971680641174316e-01 3.665566211566329002e-03 1.636591553688049316e-01 -2.026811540126800537e-01 -9.124242700636386871e-03 1.235766038298606873e-01
-1.134161204099655151e-01 -1.758164167404174805e-02 3.833371400833129883e-02 -2.410887926816940308e-01 -2.613306343555450439e-01 2.727789282798767090e-01 8.569276332855224609e-02 -1.793811023235321045e-01 -3.453455865383148193e-02 1.796767860651016235e-01 -1.488851965405046940e-03 7.874485105276107788e-02 -1.599830836057662964e-01 4.584788978099822998e-01 -1.160234659910202026e-01 2.269004583358764648e-01 2.741976976394653320e-01 -2.264831028878688812e-02 3.384992778301239014e-01 -6.751219183206558228e-02 2.339535057544708252e-01 8.373149484395980835e-02 -1.835293471813201904e-01 3.206706419587135315e-02 9.282400459051132202e-02 -3.860723227262496948e-02 -1.051098406314849854e-01 -1.330607831478118896e-01 1.592589467763900757e-01 -2.179499864578247070e-01 3.951605781912803650e-02 -2.988236723467707634e-03
-4.617440514266490936e-03 1.776330522261559963e-03 5.059168115258216858e-02 -1.512259840965270996e-01 -2.729658186435699463e-01 2.179257422685623169e-01 1.837321929633617401e-02 -1.275071948766708374e-01 2.838897891342639923e-02 2.501501142978668213e-01 8.730719238519668579e-02 -9.653320908546447754e-02 1.293725520372390747e-01 1.142287626862525940e-01 2.097131758928298950e-01 2.191769331693649292e-01 1.372538805007934570e-01 -3.024836480617523193e-01 1.097219288349151611e-01 1.365547776222229004e-01 4.811147693544626236e-03 2.941665239632129669e-02 1.347800195217132568e-01 2.449653744697570801e-01 3.078019917011260986e-01 5.915249884128570557e-02 -4.306731745600700378e-02 -3.639961034059524536e-02 3.972217440605163574e-01 -1.788697987794876099e-01 1.414480805397033691e-01 3.202064633369445801e-01
-5.453749001026153564e-02 -4.826094582676887512e-02 2.882384657859802246e-01 3.524065762758255005e-02 2.952255122363567352e-02 -1.615592464804649353e-02 1.012031286954879761e-01 1.355271972715854645e-02 1.000341325998306274e-01 2.627677023410797119e-01 -1.211461201310157776e-01 -5.100660957396030426e-03 1.080641075968742371e-01 4.298863112926483154e-01 1.628524959087371826e-01 1.299336403608322144e-01 -7.589591294527053833e-02 -1.252126507461071014e-02 3.687041252851486206e-02 3.857944309711456299e-01 -1.200806125998497009e-01 1.174604743719100952e-01 -8.366457372903823853e-02 3.574428558349609375e-01 1.583902090787887573e-01 -3.940099105238914490e-02 2.388599216938018799e-01 -7.220967207103967667e-03 9.478427469730377197e-02 3.144936636090278625e-02 -3.407512605190277100e-01 1.903923302888870239e-01
1.093305796384811401e-01 2.128770761191844940e-02 1.139650344848632812e-01 -1.990278214216232300e-01 -2.117920815944671631e-01 -1.382095813751220703e-01 -9.811984002590179443e-02 -3.953298032283782959e-01 2.866122499108314514e-02 1.642793416976928711e-01 -1.700694113969802856e-01 3.382500410079956055e-01 1.009890064597129822e-01 2.266267091035842896e-01 9.904632717370986938e-02 1.985068023204803467e-01 1.855449527502059937e-01 1.464565247297286987e-01 1.235060989856719971e-01 1.149326041340827942e-01 -7.006994914263486862e-03 -9.857396036386489868e-02 -1.697957888245582581e-02 -9.093535691499710083e-02 -1.345174312591552734e-01 1.422675400972366333e-01 3.617282211780548096e-02 -5.284617096185684204e-02 1.557375341653823853e-01 -5.595485121011734009e-02 -3.198218047618865967e-01 3.852698206901550293e-01
-3.630650416016578674e-02 -3.504497185349464417e-02 -7.771794497966766357e-02 6.969086825847625732e-02 -1.282189935445785522e-01 -4.903237521648406982e-02 3.554240986704826355e-02 -1.375108659267425537e-01 9.556547552347183228e-02 2.303345203399658203e-01 -2.275355756282806396e-01 2.653762400150299072e-01 5.895458534359931946e-02 2.532631158828735352e-01 2.145199775695800781e-01 2.677646577358245850e-01 -4.416840523481369019e-02 -8.150780946016311646e-02 2.521305084228515625e-01 3.652623593807220459e-01 2.306214869022369385e-01 8.730494976043701172e-02 -1.479101479053497314e-01 1.609527319669723511e-01 6.509269028902053833e-02 -8.243760466575622559e-02 -3.621468320488929749e-02 1.834238469600677490e-01 4.150350764393806458e-02 -9.613890200853347778e-02 -4.450025558471679688e-01 9.310211241245269775e-02
-1.042135506868362427e-01 -1.820180863142013550e-01 -1.335933059453964233e-01 -3.358883783221244812e-02 5.308128893375396729e-02 1.965855211019515991e-01 -6.618895381689071655e-02 -4.995223134756088257e-02 1.500665545463562012e-01 2.747137844562530518e-01 2.277448326349258423e-01 6.634351611137390137e-02 2.013628035783767700e-01 3.525420725345611572e-01 -1.549252569675445557e-01 4.286645650863647461e-01 -8.206931501626968384e-02 -2.361274063587188721e-01 1.949483156204223633e-01 2.433459758758544922e-01 -8.768916875123977661e-02 -1.769388914108276367e-01 -1.227872595191001892e-01 -5.764951184391975403e-02 3.348154574632644653e-02 2.551447153091430664e-01 -7.144078612327575684e-02 -9.216721355915069580e-02 2.000299096107482910e-01 -1.195078045129776001e-01 8.694488555192947388e-03 1.027161777019500732e-01
-1.017543599009513855e-01 4.040117859840393066e-01 1.064295992255210876e-01 1.762998700141906738e-01 -1.451044518034905195e-04 7.870085537433624268e-02 2.123557925224304199e-01 -2.516229450702667236e-01 4.030731320381164551e-02 8.857251703739166260e-02 -2.008743584156036377e-02 1.918350309133529663e-01 9.268741309642791748e-02 3.186174929141998291e-01 -1.552181392908096313e-01 3.298625051975250244e-01 7.237618416547775269e-02 -1.644992083311080933e-01 2.196004800498485565e-02 -6.876549869775772095e-02 -5.477181822061538696e-02 7.910007983446121216e-02 4.560992121696472168e-02 -1.463887244462966919e-01 2.810188531875610352e-01 1.379729509353637695e-01 -4.666025936603546143e-02 -1.423156559467315674e-01 1.852934360504150391e-01 -3.169232010841369629e-01 -2.803632989525794983e-02 2.311921119689941406e-01
1.131459549069404602e-01 7.706861197948455811e-02 1.025954261422157288e-02 -1.104601398110389709e-01 -1.401778906583786011e-01 -1.024691089987754822e-01 -1.797314584255218506e-01 -1.909331232309341431e-01 1.942959278821945190e-01 9.869510680437088013e-02 1.712924540042877197e-01 -7.766965776681900024e-02 -1.343422979116439819e-01 3.389549255371093750e-01 9.065419435501098633e-02 3.237853646278381348e-01 2.916456758975982666e-01 7.938629388809204102e-02 8.778488636016845703e-02 2.092879414558410645e-01 -9.314499795436859131e-03 -1.905792504549026489e-01 -1.485302578657865524e-02 5.540346354246139526e-02 7.684062421321868896e-02 3.368916809558868408e-01 -3.568073511123657227e-01 -1.223059277981519699e-02 -5.460416153073310852e-02 -2.069656550884246826e-01 -2.567603886127471924e-01 -4.006733652204275131e-03
-9.632475674152374268e-02 1.541847288608551025e-01 8.007033914327621460e-02 -1.973803155124187469e-02 -4.536775499582290649e-02 -3.669581189751625061e-02 -2.843187749385833740e-02 -1.150247082114219666e-01 3.365744352340698242e-01 9.221794456243515015e-02 8.411906659603118896e-02 2.208520621061325073e-01 -1.297787427902221680e-01 1.677193194627761841e-01 -1.199011355638504028e-01 2.253408282995223999e-01 5.972899496555328369e-02 -7.195486873388290405e-02 2.443550676107406616e-01 9.596259146928787231e-02 1.352418363094329834e-01 -3.539999574422836304e-02 -1.537424698472023010e-02 2.040460705757141113e-01 2.266691997647285461e-02 1.940377205610275269e-01 2.031830400228500366e-01 1.461983919143676758e-01 2.783042192459106445e-01 -8.037879131734371185e-03 -5.354470610618591309e-01 2.254273593425750732e-01
7.778000831604003906e-02 2.372131347656250000e-01 2.065375447273254395e-01 -2.293237112462520599e-02 8.627054840326309204e-02 1.265883296728134155e-01 3.046134114265441895e-01 3.332418501377105713e-01 8.855061233043670654e-02 5.240194126963615417e-02 -3.153292834758758545e-02 1.148831769824028015e-01 1.507672518491744995e-01 4.628128558397293091e-02 -2.750330567359924316e-01 2.948830425739288330e-01 3.644117116928100586e-01 4.029383882880210876e-02 2.263748347759246826e-01 5.886968225240707397e-02 -1.428072620183229446e-02 -8.258277177810668945e-02 -8.767835795879364014e-02 4.698446765542030334e-02 1.527225375175476074e-01 1.960046291351318359e-01 -1.628252863883972168e-02 -1.775094568729400635e-01 2.561585307121276855e-01 2.336153702344745398e-04 7.877207547426223755e-02 2.890494763851165771e-01
7.433862239122390747e-02 1.049296408891677856e-01 6.723216176033020020e-02 -3.719051480293273926e-01 -1.329875085502862930e-02 7.087296247482299805e-02 -3.337543457746505737e-02 -8.872552216053009033e-02 4.356278479099273682e-02 1.695194393396377563e-01 -1.082673445343971252e-01 -6.208718987181782722e-04 -1.181905418634414673e-01 4.327258169651031494e-01 -8.850502199493348598e-04 3.708894252777099609e-01 2.613790631294250488e-01 -2.112123966217041016e-01 1.822983473539352417e-01 3.183721750974655151e-02 1.580312699079513550e-01 -2.418966442346572876e-01 8.719796687364578247e-02 -6.902809441089630127e-02 1.631897240877151489e-01 -7.133333384990692139e-02 -1.786525249481201172e-01 1.065519824624061584e-01 1.750941127538681030e-01 -2.578766644001007080e-01 -5.474719032645225525e-02 -1.647106260061264038e-01
-7.330264896154403687e-02 -1.081123724579811096e-01 1.041560471057891846e-01 -2.525648772716522217e-01 -2.213824987411499023e-01 -9.173673391342163086e-02 -3.283062949776649475e-03 -1.994015723466873169e-01 -1.312801688909530640e-01 2.559696733951568604e-01 -2.167633548378944397e-02 3.355047479271888733e-02 -1.880804449319839478e-01 3.826974928379058838e-01 3.406421542167663574e-01 2.543193697929382324e-01 6.048968806862831116e-02 2.159391492605209351e-01 1.967420279979705811e-01 -1.212534233927726746e-01 4.709787294268608093e-02 -8.756651729345321655e-02 -9.716142900288105011e-03 2.272291295230388641e-02 1.636420190334320068e-02 1.567286998033523560e-01 -2.510025538504123688e-02 1.192372944205999374e-02 3.285854756832122803e-01 -1.278606802225112915e-01 5.779234692454338074e-02 3.110465705394744873e-01
1.728824079036712646e-01 4.211206138134002686e-01 3.869460895657539368e-03 1.802713423967361450e-02 2.145794220268726349e-02 1.512995958328247070e-01 -9.674298763275146484e-02 1.499815881252288818e-01 -4.419875890016555786e-02 1.610862165689468384e-01 -8.569610118865966797e-02 1.121541559696197510e-01 4.772648811340332031e-01 4.174253717064857483e-02 2.053022757172584534e-02 8.488373458385467529e-02 2.655145525932312012e-01 1.961043030023574829e-01 1.659054309129714966e-01 1.049579679965972900e-01 3.047614730894565582e-02 -9.570406749844551086e-03 -2.146428376436233521e-01 1.116844341158866882e-01 2.765905857086181641e-01 -6.847964227199554443e-02 -1.470220983028411865e-01 -1.644850894808769226e-02 1.946520507335662842e-01 1.703706011176109314e-02 -2.622782289981842041e-01 1.874557435512542725e-01
-6.341129541397094727e-02 1.485716998577117920e-01 -4.091052338480949402e-02 -1.501500159502029419e-01 -5.841690301895141602e-02 2.156292200088500977e-01 -8.458178490400314331e-02 -1.400882005691528320e-02 -6.189512461423873901e-02 -2.425836957991123199e-02 -2.997395023703575134e-02 -1.086307018995285034e-01 -8.719946444034576416e-02 2.429615110158920288e-01 -1.256714314222335815e-01 1.001407727599143982e-01 1.392751783132553101e-01 -2.139784395694732666e-01 6.242318078875541687e-02 2.714779078960418701e-01 -6.426477432250976562e-02 1.555739715695381165e-02 -1.040422394871711731e-01 1.128435656428337097e-01 2.548581361770629883e-01 2.132697552442550659e-01 -1.844225376844406128e-01 1.915044039487838745e-01 1.089619621634483337e-01 -1.487250924110412598e-01 2.270460873842239380e-02 6.296922564506530762e-01
1.298273056745529175e-01 3.094886541366577148e-01 8.208427578210830688e-02 -5.764580518007278442e-02 1.228476315736770630e-02 -8.003511279821395874e-02 -2.879053354263305664e-01 -2.626096606254577637e-01 -1.522531956434249878e-01 9.363758563995361328e-02 -9.293749928474426270e-03 1.439528912305831909e-01 1.547326445579528809e-01 5.587276443839073181e-02 3.007804974913597107e-03 1.409987062215805054e-01 1.461795903742313385e-02 1.078916192054748535e-01 2.100525796413421631e-01 1.653602272272109985e-01 1.294104903936386108e-01 -7.298605144023895264e-02 -5.558377504348754883e-02 5.941035598516464233e-02 -1.061423048377037048e-01 2.365621924400329590e-01 -4.513783752918243408e-02 -1.841879636049270630e-01 3.146831989288330078e-01 -2.090439498424530029e-01 -5.012761354446411133e-01 9.986332058906555176e-02
7.516763359308242798e-02 3.214197754859924316e-01 3.002624511718750000e-01 -1.825246363878250122e-01 -1.637593060731887817e-01 2.793843299150466919e-02 -7.515688985586166382e-02 8.986168354749679565e-02 -2.408190667629241943e-01 2.901585027575492859e-02 1.125924661755561829e-01 -4.777733702212572098e-03 1.403317898511886597e-01 1.683807522058486938e-01 1.808575689792633057e-01 3.290202319622039795e-01 3.480285704135894775e-01 2.563467063009738922e-02 3.503713905811309814e-01 2.236884683370590210e-01 -2.424293197691440582e-02 1.551703829318284988e-02 -5.288632214069366455e-02 -2.327726967632770538e-02 -1.987605243921279907e-01 1.788768917322158813e-01 1.048713177442550659e-01 -6.146256625652313232e-02 3.437776118516921997e-02 -1.060674786567687988e-01 -2.517054975032806396e-01 -6.992479413747787476e-02
2.758402936160564423e-02 1.569150090217590332e-01 2.443641889840364456e-03 -1.699301898479461670e-01 -5.249822884798049927e-02 -3.637363016605377197e-02 -1.767059564590454102e-01 -3.339932858943939209e-01 1.201950311660766602e-01 1.597623080015182495e-01 2.900283932685852051e-01 -5.615546181797981262e-02 -1.056156158447265625e-01 1.965243071317672729e-01 -1.861621290445327759e-01 3.368773758411407471e-01 4.101489484310150146e-01 1.305854916572570801e-01 1.463091373443603516e-01 1.069960221648216248e-01 4.706777259707450867e-02 -1.498556435108184814e-01 -5.268175899982452393e-02 7.289794832468032837e-02 5.155599117279052734e-02 3.177504539489746094e-01 -1.329006552696228027e-01 -8.724660612642765045e-03 1.156137231737375259e-02 -1.176473572850227356e-01 -2.957136929035186768e-01 6.706519518047571182e-03
-1.701216995716094971e-01 1.091062873601913452e-01 -1.299674995243549347e-02 4.678984358906745911e-02 -2.100448906421661377e-01 -5.240534991025924683e-02 -8.113566786050796509e-02 2.272420972585678101e-01 4.619131609797477722e-02 3.796974718570709229e-01 1.633973717689514160e-01 1.258442848920822144e-01 1.392942517995834351e-01 3.293341696262359619e-01 1.044930443167686462e-01 6.752035021781921387e-02 1.790346801280975342e-01 -5.922450497746467590e-02 2.101510018110275269e-01 1.660051196813583374e-01 -2.092316597700119019e-01 2.602977454662322998e-01 1.720883995294570923e-01 2.350128293037414551e-01 -1.607709974050521851e-01 -4.024279490113258362e-02 8.817203342914581299e-03 -3.089946508407592773e-02 1.616677194833755493e-01 2.857360243797302246e-01 -2.775759696960449219e-01 5.038118734955787659e-02
5.531529337167739868e-02 5.426168814301490784e-02 1.394544392824172974e-01 -1.981852948665618896e-01 -1.078490689396858215e-01 3.428869694471359253e-02 2.713018953800201416e-01 2.226230502128601074e-01 1.273022443056106567e-01 -1.173471286892890930e-02 -1.575163602828979492e-01 2.003603130578994751e-01 7.668171823024749756e-02 1.604896336793899536e-01 -1.643148958683013916e-01 2.611131966114044189e-01 1.984306722879409790e-01 1.705760657787322998e-01 2.154722958803176880e-01 3.350113704800605774e-02 -7.231719326227903366e-03 -2.504291832447052002e-01 -9.613328427076339722e-02 -2.876407932490110397e-03 2.557329535484313965e-01 1.461090147495269775e-01 -2.971668243408203125e-01 -1.674343496561050415e-01 3.287126719951629639e-01 3.863230347633361816e-02 -1.616507023572921753e-01 2.537298500537872314e-01
2.065429836511611938e-01 7.141982018947601318e-02 -1.954443305730819702e-01 -5.643803998827934265e-02 2.136299014091491699e-01 1.274787187576293945e-01 -8.986813575029373169e-02 -4.432988539338111877e-02 1.196037158370018005e-01 1.750919669866561890e-01 2.184965908527374268e-01 2.135166972875595093e-01 3.955447673797607422e-02 2.089411467313766479e-01 -1.771195679903030396e-01 1.050356924533843994e-01 -8.637758437544107437e-04 -3.876781463623046875e-01 3.824698030948638916e-01 2.368920147418975830e-01 -2.708133123815059662e-02 -3.342660516500473022e-02 7.045085076242685318e-04 -1.703841984272003174e-02 1.923390328884124756e-01 -5.176887661218643188e-02 2.132504582405090332e-01 -1.709714531898498535e-02 4.696772247552871704e-02 -1.786603033542633057e-01 -2.018498778343200684e-01 3.128252923488616943e-01
2.147670239210128784e-01 2.343783974647521973e-01 1.312987506389617920e-01 -1.111617684364318848e-01 -2.138014435768127441e-01 1.715263724327087402e-01 8.874059468507766724e-02 4.657183960080146790e-02 1.708558350801467896e-01 2.310287058353424072e-01 7.166502624750137329e-02 7.494218647480010986e-02 1.850584000349044800e-01 3.140376508235931396e-01 1.807728409767150879e-01 1.662382334470748901e-01 6.941095925867557526e-03 -1.900101006031036377e-01 -1.232845149934291840e-02 2.057668864727020264e-01 2.524825334548950195e-01 2.535234950482845306e-02 3.352480009198188782e-02 -1.147812530398368835e-01 6.349860876798629761e-02 4.109225422143936157e-02 7.384856790304183960e-02 4.409128054976463318e-02 4.719613194465637207e-01 -4.169809445738792419e-02 1.041506007313728333e-01 3.031273484230041504e-01
2.973950505256652832e-01 1.241387799382209778e-02 -8.066160231828689575e-02 8.732398599386215210e-02 -5.250240117311477661e-02 -5.424856767058372498e-02 3.920654579997062683e-02 -9.103088825941085815e-02 3.246821165084838867e-01 3.982227146625518799e-01 -1.013839766383171082e-01 2.377577126026153564e-01 2.343513071537017822e-01 1.976361721754074097e-01 -1.521081626415252686e-01 5.242771003395318985e-04 2.066752165555953979e-01 2.649024687707424164e-02 2.023169994354248047e-01 7.202933728694915771e-02 -1.684085726737976074e-01 -1.239618360996246338e-01 -1.408205926418304443e-01 -1.608109474182128906e-01 2.734515368938446045e-01 -4.791008308529853821e-02 1.365796755999326706e-02 -2.589351311326026917e-02 2.163509726524353027e-01 -9.385031461715698242e-02 -2.011314630508422852e-01 2.843748629093170166e-01
8.011408150196075439e-02 3.228816092014312744e-01 2.721464447677135468e-02 -1.264801025390625000e-01 -1.022364273667335510e-01 -3.904923424124717712e-02 3.564569354057312012e-02 5.998032912611961365e-02 4.451455920934677124e-02 2.160434424877166748e-01 -1.463219374418258667e-01 4.627334326505661011e-02 -1.676860600709915161e-01 3.111519217491149902e-01 4.054741188883781433e-02 2.505569159984588623e-01 5.904614925384521484e-02 -1.530907601118087769e-01 2.386301010847091675e-01 2.068043202161788940e-01 -1.256520897150039673e-01 6.652966886758804321e-02 2.608224153518676758e-01 6.623872369527816772e-02 2.832302451133728027e-01 1.237020343542098999e-01 1.369899511337280273e-01 -1.467141360044479370e-01 3.552267551422119141e-01 -5.626924335956573486e-02 2.801660001277923584e-01 1.767971962690353394e-01
1.378320455551147461e-01 6.686463207006454468e-02 2.217631936073303223e-01 -1.106294021010398865e-01 -2.518411353230476379e-02 -1.334749460220336914e-01 1.780601888895034790e-01 2.835620343685150146e-01 1.839447021484375000e-01 4.780388250946998596e-02 -2.632780559360980988e-02 3.689659535884857178e-01 1.007385551929473877e-01 3.464166820049285889e-02 5.008336529135704041e-02 2.980803549289703369e-01 3.389730155467987061e-01 1.273063123226165771e-01 3.537844419479370117e-01 -5.225850734859704971e-03 -6.858463585376739502e-02 -1.156775206327438354e-01 4.244991019368171692e-02 8.835849352180957794e-03 1.549951583147048950e-01 2.426804304122924805e-01 -1.481402814388275146e-01 -5.423896014690399170e-02 2.196123450994491577e-01 -5.548620223999023438e-02 8.464463055133819580e-02 2.575833201408386230e-01
1.378919780254364014e-01 -2.608526311814785004e-02 -2.100929617881774902e-01 8.359493687748908997e-03 1.148865371942520142e-01 -9.768722951412200928e-02 1.247757449746131897e-01 -2.524903044104576111e-02 8.345101773738861084e-02 1.531037986278533936e-01 -2.772841453552246094e-01 1.329181715846061707e-02 1.947895586490631104e-01 4.692398905754089355e-01 -2.708363234996795654e-01 1.950147449970245361e-01 -2.634097337722778320e-01 1.074560433626174927e-01 3.278331756591796875e-01 1.103681102395057678e-01 1.922503113746643066e-01 1.610081046819686890e-01 9.047323465347290039e-02 1.082654371857643127e-01 1.756262034177780151e-01 1.720795780420303345e-01 -6.809461861848831177e-02 1.167713999748229980e-01 9.178857505321502686e-02 -1.647881865501403809e-01 -1.304775476455688477e-01 7.387410849332809448e-02
5.432651191949844360e-02 2.100023031234741211e-01 1.656555086374282837e-01 1.180551424622535706e-01 -4.877682030200958252e-02 3.645470738410949707e-02 -2.320473045110702515e-01 3.268008530139923096e-01 1.812506914138793945e-01 5.691649764776229858e-02 -1.824298501014709473e-02 -1.538319289684295654e-01 4.041001200675964355e-02 2.536431849002838135e-01 1.881247907876968384e-01 2.085592448711395264e-01 -3.289228677749633789e-02 -6.943265348672866821e-02 3.241663277149200439e-01 -5.039355531334877014e-02 6.182540953159332275e-02 -4.034354090690612793e-01 -1.687453538179397583e-01 5.129679292440414429e-02 1.629858016967773438e-01 1.578215360641479492e-01 1.844979636371135712e-02 6.343260407447814941e-02 1.849997937679290771e-01 -2.896458506584167480e-01 -2.009944021701812744e-01 -1.292380541563034058e-01
-1.348524242639541626e-01 1.791473776102066040e-01 1.408785730600357056e-01 -6.272769719362258911e-02 -5.700330808758735657e-02 -1.539144515991210938e-01 -1.337452530860900879e-01 -5.424147099256515503e-02 -3.585164248943328857e-01 3.221330940723419189e-01 -7.272007496794685721e-05 9.396752715110778809e-02 1.316402256488800049e-01 -3.628744930028915405e-02 -5.099927261471748352e-02 4.572907090187072754e-01 1.672049760818481445e-01 1.372120231389999390e-01 1.051582545042037964e-01 5.449710786342620850e-02 -3.131985664367675781e-01 1.624986082315444946e-01 -6.082788109779357910e-02 1.861279755830764771e-01 2.669503092765808105e-01 -3.599448502063751221e-02 -1.223446875810623169e-01 -8.013293892145156860e-02 2.016142010688781738e-01 -2.030687779188156128e-01 -8.183453977108001709e-02 2.213792689144611359e-02
-1.485373377799987793e-01 2.205318659543991089e-01 1.259074825793504715e-02 -6.309515982866287231e-02 -1.269190758466720581e-01 1.686948239803314209e-01 -4.366983473300933838e-02 -2.045701295137405396e-01 -1.136808916926383972e-01 5.115860700607299805e-02 -9.183394908905029297e-02 -1.350666731595993042e-01 -5.513771623373031616e-02 3.357661962509155273e-01 -4.760107398033142090e-02 3.647009730339050293e-01 1.666464805603027344e-01 1.242563501000404358e-01 2.235891520977020264e-01 -6.517800688743591309e-02 -5.080172419548034668e-02 1.269163936376571655e-01 -1.040662303566932678e-01 1.486974861472845078e-02 3.572923839092254639e-01 5.277961492538452148e-02 -4.910949245095252991e-02 2.008461356163024902e-01 1.096557825803756714e-01 9.038695693016052246e-02 -1.694510877132415771e-02 4.719167351722717285e-01
1.432276815176010132e-01 2.038546651601791382e-01 5.757388845086097717e-02 1.580511629581451416e-01 -1.565848439931869507e-01 1.654719747602939606e-02 2.175700366497039795e-01 1.655733399093151093e-02 2.623661421239376068e-02 1.220125481486320496e-01 -1.017873361706733704e-01 9.387800842523574829e-02 1.404491811990737915e-01 5.891227722167968750e-01 3.268321976065635681e-02 4.190925061702728271e-01 9.939849376678466797e-02 -9.080658107995986938e-02 2.056596428155899048e-02 3.556015715003013611e-02 1.963267289102077484e-02 5.405557528138160706e-02 -1.132674068212509155e-01 -3.236590325832366943e-01 1.963907480239868164e-01 2.346389368176460266e-02 -6.410850584506988525e-02 -2.629314549267292023e-02 1.246995851397514343e-01 -1.691505014896392822e-01 -9.156619012355804443e-02 1.476832181215286255e-01
-1.606811434030532837e-01 6.644496321678161621e-02 2.036308497190475464e-02 -1.739898622035980225e-01 -2.987590730190277100e-01 -1.432906240224838257e-01 3.957144170999526978e-02 -1.961926072835922241e-01 -7.784254103899002075e-02 3.892562091350555420e-01 1.001776680350303650e-01 -7.589322980493307114e-03 9.799058735370635986e-02 1.752958297729492188e-01 1.145374029874801636e-02 1.047225371003150940e-01 3.210357427597045898e-01 2.631576061248779297e-01 1.021648570895195007e-01 1.841969192028045654e-01 1.972770094871520996e-01 1.350691765546798706e-01 1.797928959131240845e-01 1.549260765314102173e-01 -9.071327745914459229e-02 1.938238739967346191e-01 -1.772379875183105469e-01 -5.174338002689182758e-04 1.496319174766540527e-01 -1.432554423809051514e-01 -9.815839678049087524e-02 3.319678604602813721e-01
2.082514464855194092e-01 8.147928118705749512e-02 -2.068160772323608398e-01 -1.587601155042648315e-01 8.926249295473098755e-02 9.290394932031631470e-02 -4.517270624637603760e-02 2.301580160856246948e-01 1.187416166067123413e-01 1.507608443498611450e-01 -2.262801975011825562e-01 1.841602325439453125e-01 3.521748632192611694e-02 3.029235899448394775e-01 1.083310693502426147e-01 4.592433199286460876e-02 2.248593121767044067e-01 -3.304967656731605530e-02 2.733277380466461182e-01 1.493750512599945068e-01 -2.776263654232025146e-01 -1.416246443986892700e-01 -1.217758804559707642e-01 -2.177443541586399078e-02 2.037389427423477173e-01 -6.117653474211692810e-02 3.958122059702873230e-02 1.717806160449981689e-01 3.289557993412017822e-01 1.824819147586822510e-01 -9.737558662891387939e-02 3.052464425563812256e-01
-1.546032726764678955e-01 4.649688675999641418e-02 4.714198037981987000e-02 -1.772733032703399658e-02 -1.564190983772277832e-01 4.015938844531774521e-03 3.004056513309478760e-01 -2.264904528856277466e-01 1.369006186723709106e-01 2.965953052043914795e-01 -2.993594482541084290e-02 2.087278515100479126e-01 -1.403603404760360718e-01 4.079145491123199463e-01 -2.285936176776885986e-01 7.031387835741043091e-02 3.505765199661254883e-01 -1.740601658821105957e-01 1.240250617265701294e-01 7.056616246700286865e-02 2.375896275043487549e-01 2.454126998782157898e-02 9.932823479175567627e-02 1.332799047231674194e-01 1.625830531120300293e-01 5.456120520830154419e-02 -5.639350041747093201e-02 -1.084708198904991150e-01 7.356765866279602051e-02 -2.836338877677917480e-01 1.520124729722738266e-02 1.490471661090850830e-01
1.516127437353134155e-01 1.487923413515090942e-01 -1.860207319259643555e-02 -1.828492879867553711e-01 -1.801141500473022461e-01 -1.565362513065338135e-01 -1.236074417829513550e-01 -9.698051214218139648e-02 4.191113710403442383e-01 3.832092583179473877e-01 -2.025677561759948730e-01 6.951522547751665115e-03 1.552506685256958008e-01 1.833924800157546997e-01 -8.605799078941345215e-02 1.678027212619781494e-01 2.051414698362350464e-01 -8.874693512916564941e-02 3.074102103710174561e-01 7.988778501749038696e-02 9.147323668003082275e-03 5.342530459165573120e-02 -5.954404547810554504e-02 -3.660316392779350281e-02 3.156950175762176514e-01 5.967800319194793701e-02 -5.361743271350860596e-02 -1.019258126616477966e-01 2.097502797842025757e-01 2.102239429950714111e-01 1.224902495741844177e-01 6.506811082363128662e-02
-6.538689136505126953e-02 2.831845879554748535e-01 -2.076524943113327026e-01 -5.054149031639099121e-02 -1.291793286800384521e-01 1.281091719865798950e-01 -7.452955842018127441e-02 -1.563252061605453491e-01 1.866867989301681519e-01 1.307484209537506104e-01 -1.866295486688613892e-01 -1.608375459909439087e-01 1.468516290187835693e-01 -3.873161738738417625e-03 2.758593559265136719e-01 5.058013796806335449e-01 2.616535723209381104e-01 -4.505066946148872375e-02 2.604662179946899414e-01 1.590970531105995178e-02 4.533606022596359253e-02 -2.109666764736175537e-01 9.314519912004470825e-02 1.931765675544738770e-01 3.027632273733615875e-02 6.366895139217376709e-02 -5.139753594994544983e-02 1.735888570547103882e-01 5.733137205243110657e-02 -6.454216316342353821e-03 -2.286624610424041748e-01 1.268919557332992554e-01
1.906405985355377197e-01 1.351214349269866943e-01 1.677010059356689453e-01 -1.399527788162231445e-01 1.218702550977468491e-02 -8.392499759793281555e-03 2.753568291664123535e-01 1.519779711961746216e-01 -1.611583679914474487e-01 5.616173520684242249e-02 -2.502206154167652130e-02 6.349483877420425415e-02 1.859361827373504639e-01 2.513361871242523193e-01 1.215430647134780884e-01 3.106315135955810547e-01 3.708686828613281250e-01 1.570129394531250000e-02 3.928811252117156982e-01 1.197307035326957703e-01 -1.990317404270172119e-01 -8.651456236839294434e-02 5.471997335553169250e-02 2.358785569667816162e-01 -9.445893019437789917e-02 7.806959003210067749e-02 2.102402746677398682e-01 -2.281932234764099121e-01 -1.340052038431167603e-01 -2.110819332301616669e-02 -7.694485783576965332e-02 8.906868845224380493e-02
-5.580558255314826965e-02 3.726397156715393066e-01 2.325074672698974609e-01 2.488773614168167114e-01 -1.187194734811782837e-01 5.103204399347305298e-02 -4.996213689446449280e-02 -2.226930670440196991e-02 7.804734259843826294e-02 3.279860019683837891e-01 -8.218599110841751099e-02 -4.939704015851020813e-02 9.523755311965942383e-02 4.427250921726226807e-01 -9.131633490324020386e-02 1.501084417104721069e-01 1.035577431321144104e-02 -7.404881715774536133e-02 1.898977160453796387e-01 -2.685259468853473663e-02 3.018091246485710144e-02 6.973438709974288940e-02 -6.736970040947198868e-03 -3.629320561885833740e-01 1.870142072439193726e-01 -3.416261449456214905e-02 9.080388396978378296e-02 -1.130782365798950195e-01 -5.292096734046936035e-02 -2.481391429901123047e-01 -8.312670141458511353e-02 2.348584830760955811e-01
-7.079212367534637451e-02 -9.695859625935554504e-03 -2.976504713296890259e-02 2.670899629592895508e-01 -1.870185136795043945e-01 2.640424966812133789e-01 -1.457394659519195557e-01 3.020260669291019440e-02 -1.582785695791244507e-01 -4.631048813462257385e-02 -2.584002017974853516e-01 1.282920539379119873e-01 1.117037683725357056e-01 2.714160084724426270e-01 2.705648541450500488e-01 2.723046205937862396e-02 2.204449176788330078e-01 1.379441320896148682e-01 3.404321372509002686e-01 1.559065580368041992e-01 1.515686064958572388e-01 3.957538306713104248e-02 -1.582389622926712036e-01 2.816672250628471375e-02 2.763989567756652832e-02 2.543973326683044434e-01 -1.404171586036682129e-01 -7.421536743640899658e-02 1.675313264131546021e-01 -2.249483764171600342e-01 -1.267863363027572632e-01 2.857612073421478271e-01
5.643589049577713013e-02 2.408162653446197510e-01 -6.540478020906448364e-02 -6.427964195609092712e-03 -6.990979611873626709e-02 2.226381748914718628e-01 -1.560989916324615479e-01 4.163348674774169922e-02 1.061455681920051575e-01 9.128776937723159790e-02 2.035849690437316895e-01 5.900251120328903198e-02 2.445663809776306152e-01 4.212023615837097168e-01 -7.087407261133193970e-02 9.462214261293411255e-02 -1.818108558654785156e-01 -7.039391994476318359e-02 2.084067463874816895e-01 4.303637742996215820e-01 3.468920243903994560e-03 1.138578355312347412e-01 -2.302660495042800903e-01 -8.413386344909667969e-02 4.632125422358512878e-02 3.466604351997375488e-01 1.917552053928375244e-01 -7.348234206438064575e-02 -6.242521479725837708e-02 -9.371612966060638428e-02 -8.450304716825485229e-02 1.190646514296531677e-01
1.190361455082893372e-01 2.491203546524047852e-01 4.938395693898200989e-02 -1.106094866991043091e-01 1.584399864077568054e-02 6.833767145872116089e-02 -4.493720456957817078e-02 -5.232929717749357224e-03 1.038155481219291687e-01 2.604150474071502686e-01 -7.776589691638946533e-02 -3.773718699812889099e-02 -1.608603000640869141e-01 2.548391222953796387e-01 -2.070268616080284119e-03 2.726444900035858154e-01 -6.994587834924459457e-03 -1.310465335845947266e-01 3.889510035514831543e-01 3.532083332538604736e-01 -9.731502830982208252e-02 3.193311393260955811e-02 1.893388777971267700e-01 5.068627372384071350e-02 3.010243773460388184e-01 2.938355803489685059e-01 2.471531368792057037e-02 -2.275547683238983154e-01 1.514876633882522583e-01 1.126440018415451050e-01 1.988832205533981323e-01 6.478386372327804565e-02
-1.045474931597709656e-01 -4.938076809048652649e-02 -4.917334765195846558e-02 -1.715436130762100220e-01 -2.889265418052673340e-01 1.165156532078981400e-02 -3.876214623451232910e-01 4.197777435183525085e-02 -2.313891798257827759e-01 8.973471820354461670e-02 -1.523446440696716309e-01 2.953949868679046631e-01 -2.212226688861846924e-01 2.792744934558868408e-01 1.836632639169692993e-01 2.586372792720794678e-01 1.891996264457702637e-01 7.563226670026779175e-02 2.323875874280929565e-01 -9.023808687925338745e-02 6.272035185247659683e-03 6.392789632081985474e-02 2.720922417938709259e-02 1.324299126863479614e-01 2.609962224960327148e-02 2.202325016260147095e-01 1.238689199090003967e-01 -3.946770355105400085e-02 2.149067968130111694e-01 -2.354542315006256104e-01 1.194529421627521515e-02 1.600652784109115601e-01
1.911126524209976196e-01 -9.110675752162933350e-02 2.261388450860977173e-01 2.380481213331222534e-01 3.210694342851638794e-02 6.997251510620117188e-02 -1.416839659214019775e-01 1.095547825098037720e-01 1.275705546140670776e-01 -1.036293990910053253e-02 -3.220311179757118225e-02 -5.892491713166236877e-02 -1.534303463995456696e-02 1.923875957727432251e-01 2.768638171255588531e-02 2.086356580257415771e-01 2.185518145561218262e-01 1.873365342617034912e-01 2.438821345567703247e-01 4.384262561798095703e-01 -1.639090031385421753e-01 -1.567180007696151733e-01 -7.669794559478759766e-02 2.054842859506607056e-01 1.855807751417160034e-01 4.697045311331748962e-02 3.314595520496368408e-01 -2.132154256105422974e-01 1.214267611503601074e-01 2.173078060150146484e-02 -2.422462254762649536e-01 -8.348572999238967896e-02
2.637434005737304688e-02 -1.905585676431655884e-01 -5.879164114594459534e-02 -1.761448085308074951e-01 -3.521712496876716614e-02 3.163179010152816772e-02 -9.406452625989913940e-02 1.156222149729728699e-01 1.245440617203712463e-01 1.213132441043853760e-01 -2.064540237188339233e-01 1.516964733600616455e-01 -9.503347426652908325e-02 2.914167344570159912e-01 -2.070967480540275574e-02 1.666863858699798584e-01 3.589915111660957336e-02 1.488504260778427124e-01 3.819588422775268555e-01 3.069269359111785889e-01 -4.798128828406333923e-02 1.408779919147491455e-01 -2.537317574024200439e-01 -1.942826509475708008e-01 2.041511833667755127e-01 1.241965889930725098e-01 2.000367343425750732e-01 2.063766680657863617e-02 2.576554417610168457e-01 6.399215012788772583e-02 3.533585369586944580e-02 3.590684235095977783e-01
-1.305667757987976074e-01 1.131512597203254700e-01 1.668484807014465332e-01 6.250777095556259155e-02 -1.761817000806331635e-02 -2.745077945291996002e-02 -2.356006056070327759e-01 -1.703010946512222290e-01 2.550293505191802979e-01 2.793356776237487793e-02 1.111466530710458755e-02 -7.662759721279144287e-02 1.734648942947387695e-01 2.498753368854522705e-01 1.034885644912719727e-01 2.116515338420867920e-01 1.961229890584945679e-01 1.303087174892425537e-01 2.234916388988494873e-01 1.519329398870468140e-01 1.057000979781150818e-01 -3.448669016361236572e-01 -4.291788861155509949e-02 9.071323275566101074e-02 -2.263581901788711548e-01 3.283301591873168945e-01 -1.307722479104995728e-01 5.428583361208438873e-03 2.738910913467407227e-01 -1.793818473815917969e-01 -2.155039310455322266e-01 1.857981383800506592e-01
1.089751645922660828e-01 1.316899508237838745e-01 1.410947740077972412e-02 -3.757034540176391602e-01 -7.433445751667022705e-02 1.910461634397506714e-01 -2.705558948218822479e-02 -1.264088302850723267e-01 -3.324967250227928162e-02 -5.953369289636611938e-02 1.960789784789085388e-02 4.778091609477996826e-02 -1.525125503540039062e-01 2.170164436101913452e-01 8.322211354970932007e-02 -3.107100911438465118e-02 2.340109497308731079e-01 -2.376841306686401367e-01 1.718123406171798706e-01 2.860141396522521973e-01 -2.785994857549667358e-02 6.785556674003601074e-03 -1.376466751098632812e-01 2.084557712078094482e-01 1.054335683584213257e-01 2.120367884635925293e-01 -8.350054174661636353e-02 -1.282795369625091553e-01 3.779732435941696167e-02 -2.873361408710479736e-01 -3.765882551670074463e-02 4.841652810573577881e-01
2.934674173593521118e-02 1.167005226016044617e-01 1.118941828608512878e-01 1.451956778764724731e-01 -2.951408624649047852e-01 4.864500090479850769e-02 8.599265478551387787e-03 -1.033144667744636536e-01 -1.905211955308914185e-01 2.165293693542480469e-01 1.660184375941753387e-02 7.932750880718231201e-02 1.110116094350814819e-01 -7.536515593528747559e-02 1.246245726943016052e-01 3.733804523944854736e-01 -8.887094259262084961e-02 1.161942165344953537e-02 4.635285213589668274e-02 2.602874338626861572e-01 -8.448041975498199463e-02 -2.627469897270202637e-01 6.853190809488296509e-02 3.141490742564201355e-02 -1.194746643304824829e-01 -4.919254034757614136e-02 -2.584476768970489502e-01 -1.024179905652999878e-01 3.825170099735260010e-01 7.314325124025344849e-02 -4.080616533756256104e-01 1.305603533983230591e-01
4.599688947200775146e-02 3.775681927800178528e-02 -1.188365295529365540e-01 -1.080714762210845947e-01 6.020832806825637817e-02 1.951424479484558105e-01 8.009213954210281372e-02 2.339923679828643799e-01 1.333614140748977661e-01 3.751242160797119141e-02 -1.844655126333236694e-01 3.168248236179351807e-01 1.554309427738189697e-01 3.048609495162963867e-01 -1.896243691444396973e-01 1.640265136957168579e-01 7.967095077037811279e-02 4.973643273115158081e-02 2.424727529287338257e-01 2.260505110025405884e-01 -1.206262707710266113e-01 1.106598824262619019e-01 -1.781436204910278320e-01 -1.733728498220443726e-01 2.321080565452575684e-01 1.755398511886596680e-01 1.663572937250137329e-01 7.285337150096893311e-02 2.677034437656402588e-01 4.000940546393394470e-02 -5.663076788187026978e-02 3.643886446952819824e-01
2.379436641931533813e-01 -8.095116168260574341e-02 -4.701177775859832764e-02 1.100103557109832764e-01 -1.395232230424880981e-01 6.031311303377151489e-02 -2.326217442750930786e-01 5.939703062176704407e-02 -3.860690817236900330e-02 -6.125431042164564133e-03 6.851416826248168945e-02 6.827201694250106812e-02 4.394773021340370178e-02 8.507256209850311279e-02 1.233751997351646423e-01 2.739495933055877686e-01 1.854289919137954712e-01 6.224896386265754700e-02 4.356166124343872070e-01 1.076437309384346008e-01 9.814549982547760010e-02 -1.231471747159957886e-01 -7.522326707839965820e-02 3.824917972087860107e-02 -5.472591146826744080e-02 2.444131225347518921e-01 2.253957279026508331e-02 1.655273437500000000e-01 4.608356952667236328e-01 -1.852131187915802002e-01 -2.793328166007995605e-01 -2.111463993787765503e-01
1.173066645860671997e-01 1.472653448581695557e-01 -3.943412378430366516e-02 1.148111373186111450e-01 -1.575606912374496460e-01 2.636690437793731689e-01 -9.068565815687179565e-02 -1.135438755154609680e-01 2.776049375534057617e-01 2.266577780246734619e-01 -2.119314819574356079e-01 -3.856054320931434631e-02 1.564729064702987671e-01 2.823591530323028564e-01 -8.926424384117126465e-02 1.670967340469360352e-01 2.623669803142547607e-01 -7.314997166395187378e-02 3.143030107021331787e-01 2.662190794944763184e-01 -6.256733834743499756e-02 -3.315884992480278015e-02 6.624581664800643921e-02 1.571180820465087891e-01 2.504091560840606689e-01 1.446214318275451660e-01 2.625484392046928406e-02 -1.503931730985641479e-01 1.545472908765077591e-02 9.910886734724044800e-02 3.243553936481475830e-01 1.388600170612335205e-01
1.907162219285964966e-01 3.137650713324546814e-02 -1.837178319692611694e-01 4.156656190752983093e-02 -2.051571160554885864e-01 1.814443469047546387e-01 -8.051425963640213013e-02 1.038056761026382446e-01 8.362647145986557007e-02 6.729903817176818848e-02 2.336452342569828033e-02 -8.647772669792175293e-02 2.862717211246490479e-02 3.064347803592681885e-01 1.431669145822525024e-01 2.276769280433654785e-01 6.387921981513500214e-03 -4.301805198192596436e-01 2.661620378494262695e-01 1.598338186740875244e-01 -1.681319326162338257e-01 1.960949301719665527e-01 -5.106810852885246277e-02 2.062891721725463867e-01 3.018834590911865234e-01 1.736184656620025635e-01 3.790512681007385254e-02 2.448665536940097809e-02 2.016520798206329346e-01 -1.606321930885314941e-01 1.000655367970466614e-01 2.347944378852844238e-01
1.322315633296966553e-02 8.130724728107452393e-02 6.293220818042755127e-02 1.251085102558135986e-02 -2.647523283958435059e-01 -3.372196853160858154e-02 -2.509433031082153320e-01 3.824590742588043213e-01 7.540309429168701172e-02 8.109614253044128418e-02 1.206831410527229309e-01 6.185405701398849487e-02 -4.817837849259376526e-02 2.365438640117645264e-01 -1.328463405370712280e-01 2.657170295715332031e-01 1.507157534360885620e-01 -1.532794982194900513e-01 1.921241432428359985e-01 3.270707428455352783e-01 -7.555214315652847290e-02 2.204122692346572876e-01 -3.521798551082611084e-02 3.380693197250366211e-01 -2.323196977376937866e-01 -5.264484882354736328e-02 -5.326028913259506226e-02 -2.438076771795749664e-02 4.471334815025329590e-02 5.359001085162162781e-02 -2.701801657676696777e-01 1.829681396484375000e-01
1.481116712093353271e-01 1.944953054189682007e-01 2.050517201423645020e-01 -7.711892575025558472e-02 -3.066368103027343750e-01 -3.482395410537719727e-02 1.069605797529220581e-01 -4.706476330757141113e-01 1.094724908471107483e-01 -6.005886197090148926e-02 -2.221294343471527100e-01 1.721769571304321289e-01 5.925097502768039703e-03 3.344366848468780518e-01 -5.819099023938179016e-02 9.027740359306335449e-02 1.542044728994369507e-01 -1.008312590420246124e-02 2.081385999917984009e-01 1.626042723655700684e-01 1.689841598272323608e-01 -9.388542920351028442e-02 2.426014840602874756e-01 -8.247858285903930664e-02 -1.683326959609985352e-01 1.460483819246292114e-01 8.330456167459487915e-02 -1.380953472107648849e-02 1.133769229054450989e-01 -1.269781291484832764e-01 -1.044993847608566284e-01 2.295437604188919067e-01
-5.230641365051269531e-02 8.945736289024353027e-02 -8.617195487022399902e-02 -3.134162351489067078e-02 2.501231729984283447e-01 3.366136923432350159e-02 1.382258385419845581e-01 -1.889043487608432770e-03 6.592828780412673950e-02 1.907067149877548218e-01 -2.378867268562316895e-01 7.774665951728820801e-02 1.858416050672531128e-01 4.027318060398101807e-01 -2.107714712619781494e-01 8.621732145547866821e-02 -2.490337491035461426e-01 -1.662820279598236084e-01 4.745772778987884521e-01 1.038585826754570007e-01 2.165277600288391113e-01 1.113179996609687805e-01 9.028989076614379883e-02 1.329704523086547852e-01 1.475153118371963501e-01 1.135532185435295105e-01 -3.880466520786285400e-02 6.222588568925857544e-02 2.514575719833374023e-01 -6.821323186159133911e-02 -7.208345085382461548e-02 1.490322947502136230e-01
-3.802576288580894470e-02 2.503735013306140900e-03 -8.743271976709365845e-02 5.762693658471107483e-02 1.035071015357971191e-01 -1.328174304217100143e-02 4.916557669639587402e-02 -2.315314710140228271e-01 1.403745170682668686e-02 3.236739039421081543e-01 -1.408030046150088310e-03 1.536806523799896240e-01 1.759426482021808624e-02 3.352378606796264648e-01 2.251426279544830322e-01 3.658775612711906433e-02 1.758860498666763306e-01 -1.694811284542083740e-01 1.833099424839019775e-01 3.426555693149566650e-01 -1.063261646777391434e-02 -1.217795461416244507e-01 -9.254197776317596436e-02 2.491136938333511353e-01 3.156080096960067749e-02 -1.175749022513628006e-02 1.219786331057548523e-01 2.435442246496677399e-02 1.800057888031005859e-01 1.441056728363037109e-01 -4.229586720466613770e-01 2.871513664722442627e-01
1.944037377834320068e-01 1.130795776844024658e-01 6.486591300927102566e-04 -2.646090090274810791e-01 -2.087230533361434937e-01 -2.161035984754562378e-01 -1.596564203500747681e-01 6.865847855806350708e-02 -1.140075996518135071e-01 1.861438304185867310e-01 -3.835015743970870972e-02 7.651271671056747437e-02 -8.441666513681411743e-02 1.994884014129638672e-01 6.990823149681091309e-02 3.439319133758544922e-01 2.229614555835723877e-01 4.743404313921928406e-02 2.596141695976257324e-01 1.905079931020736694e-01 -2.845816612243652344e-01 2.453296072781085968e-02 -6.706178933382034302e-02 -4.644040018320083618e-02 -3.274895846843719482e-01 1.400815099477767944e-01 -2.368172705173492432e-01 3.895337134599685669e-02 1.000729128718376160e-01 -2.390909492969512939e-01 3.518486395478248596e-02 1.925489306449890137e-01
7.912825793027877808e-02 2.873672246932983398e-01 1.037691831588745117e-01 -1.123374048620462418e-02 3.079082816839218140e-02 4.783982038497924805e-02 -2.141666412353515625e-02 -1.728903874754905701e-02 4.161586612462997437e-02 2.889911830425262451e-01 -4.685000330209732056e-02 5.411105975508689880e-02 -8.570102602243423462e-02 2.737230956554412842e-01 1.183397471904754639e-01 1.088920384645462036e-01 1.125926375389099121e-01 -4.369832202792167664e-02 2.576837837696075439e-01 2.517761588096618652e-01 -9.934926778078079224e-02 8.772124350070953369e-02 1.030748113989830017e-01 1.065647006034851074e-01 2.866165339946746826e-01 1.613921374082565308e-01 1.005465984344482422e-01 -3.514551222324371338e-01 4.057235419750213623e-01 1.139184609055519104e-01 2.673358023166656494e-01 1.515258103609085083e-01
9.882612526416778564e-02 -9.459894895553588867e-02 1.042067725211381912e-02 2.746272981166839600e-01 -4.459384828805923462e-03 -1.003303676843643188e-01 -9.258783422410488129e-03 -9.750382602214813232e-02 9.700202196836471558e-02 9.135933965444564819e-02 -2.598838210105895996e-01 -7.868869602680206299e-02 7.079493254423141479e-02 4.145408868789672852e-01 1.535855829715728760e-01 3.080034852027893066e-01 7.061237841844558716e-02 9.792609512805938721e-02 -2.174755558371543884e-02 3.805670142173767090e-01 -2.348897308111190796e-01 2.829253673553466797e-02 3.382046520709991455e-02 1.731124520301818848e-01 1.995733380317687988e-01 8.422175049781799316e-02 -6.710617337375879288e-03 -1.984575837850570679e-01 -8.421684801578521729e-02 -1.563376337289810181e-01 -3.658143579959869385e-01 2.461714483797550201e-02
-1.096216291189193726e-01 -5.641053617000579834e-02 -1.036480814218521118e-01 8.414764888584613800e-03 2.877479128073900938e-04 -1.391436755657196045e-01 -7.605586200952529907e-02 -1.710931770503520966e-02 2.215449064970016479e-01 3.675889670848846436e-01 2.327262610197067261e-02 7.548245787620544434e-02 8.176056295633316040e-02 -5.086089670658111572e-02 6.072911247611045837e-02 2.268052697181701660e-01 3.218527138233184814e-01 -1.942209303379058838e-01 3.817121684551239014e-01 2.490257471799850464e-01 1.516654491424560547e-01 -2.128255814313888550e-01 5.022120103240013123e-02 2.998120896518230438e-02 -1.693007647991180420e-01 1.732601970434188843e-01 -1.830667704343795776e-01 9.849250316619873047e-02 1.077815890312194824e-01 -1.413154006004333496e-01 -3.691513538360595703e-01 5.659562349319458008e-02
-1.345273256301879883e-01 -6.093557178974151611e-02 1.554340422153472900e-01 -2.060687839984893799e-01 -1.305383443832397461e-02 -9.850022196769714355e-02 -1.710704714059829712e-01 -4.981598630547523499e-02 -1.381493955850601196e-01 1.716192662715911865e-01 -1.307057291269302368e-01 1.928331851959228516e-01 -9.858005493879318237e-02 3.328024744987487793e-01 4.656668007373809814e-01 1.926061809062957764e-01 1.326784789562225342e-01 1.482106894254684448e-01 1.056433916091918945e-01 -4.062139615416526794e-02 3.614392364397644997e-03 -1.561090201139450073e-01 6.821847707033157349e-02 -3.465694840997457504e-03 8.848179876804351807e-02 3.727529346942901611e-01 -4.324728623032569885e-02 5.593178048729896545e-02 2.835551500320434570e-01 -9.339986741542816162e-02 -1.851043477654457092e-02 2.646677196025848389e-01
-3.602048009634017944e-02 1.191885471343994141e-01 -1.597253680229187012e-01 -1.314664930105209351e-01 -1.360022425651550293e-01 2.414159923791885376e-01 -1.007716134190559387e-01 1.081618517637252808e-01 1.537859588861465454e-01 2.952848970890045166e-01 3.202744126319885254e-01 9.718021750450134277e-02 3.929744008928537369e-03 2.505845725536346436e-01 -4.443861171603202820e-02 2.463244199752807617e-01 -2.308146804571151733e-01 -1.906257309019565582e-02 1.795882284641265869e-01 4.607182443141937256e-01 -8.579523861408233643e-02 4.335691779851913452e-02 -1.514893770217895508e-01 2.092502415180206299e-01 9.168853610754013062e-02 1.818070709705352783e-01 -9.757737070322036743e-02 -2.127024084329605103e-01 4.156082868576049805e-02 -2.467094175517559052e-02 5.458808690309524536e-02 1.381295323371887207e-01
-2.550940960645675659e-02 2.362607717514038086e-01 1.266077011823654175e-01 2.987347356975078583e-02 7.799094915390014648e-02 8.122882246971130371e-02 2.154622226953506470e-03 4.035409092903137207e-01 2.016503065824508667e-01 3.111513555049896240e-01 2.073452621698379517e-01 3.534983843564987183e-02 2.755826571956276894e-03 -1.979151740670204163e-02 -8.831604570150375366e-02 7.804205268621444702e-02 2.880708687007427216e-02 6.257697939872741699e-02 4.113616645336151123e-01 3.946489989757537842e-01 9.251200407743453979e-02 -5.592013522982597351e-02 -4.726069793105125427e-02 -1.811649054288864136e-01 6.401262432336807251e-02 2.029318511486053467e-01 1.166431978344917297e-02 -1.896190047264099121e-01 -3.318127244710922241e-02 -1.637005954980850220e-01 7.226263731718063354e-02 2.532299160957336426e-01
-1.771136932075023651e-02 2.073087394237518311e-01 -1.018842495977878571e-02 -2.183084748685359955e-02 3.794135898351669312e-02 6.132070347666740417e-02 1.534659713506698608e-01 1.401565968990325928e-01 1.387898474931716919e-01 2.397868931293487549e-01 -1.727159470319747925e-01 5.880075693130493164e-02 1.175916343927383423e-01 2.100060582160949707e-01 -1.226917430758476257e-01 2.994826138019561768e-01 -2.102472931146621704e-01 2.001373767852783203e-01 4.343360662460327148e-01 2.232809215784072876e-01 3.781066508963704109e-03 1.249304488301277161e-01 2.042710930109024048e-01 -5.887058004736900330e-02 2.305655479431152344e-01 -3.032053112983703613e-01 -2.247790843248367310e-01 1.585574634373188019e-02 4.663347452878952026e-02 -1.672108918428421021e-01 -1.575275659561157227e-01 2.482017874717712402e-02
-7.517386227846145630e-03 8.319669216871261597e-02 -1.751385815441608429e-02 -9.778905659914016724e-02 1.669159978628158569e-01 -5.310186743736267090e-02 -3.996960818767547607e-02 5.014924705028533936e-02 -6.538046896457672119e-02 4.223116487264633179e-02 5.773251131176948547e-02 8.095985651016235352e-02 2.411598563194274902e-01 2.248722463846206665e-01 1.394249647855758667e-01 3.966766297817230225e-01 4.942566156387329102e-01 2.386820316314697266e-01 3.234329521656036377e-01 1.215444132685661316e-01 1.306445151567459106e-01 -3.224027156829833984e-02 9.046442806720733643e-02 8.115711063146591187e-02 -1.531161367893218994e-01 9.924910217523574829e-02 -7.084736973047256470e-02 -3.576844930648803711e-02 2.213905006647109985e-02 -9.814965724945068359e-02 -3.781517446041107178e-01 2.572776004672050476e-02
1.095529459416866302e-02 -1.462231427431106567e-01 3.406674787402153015e-02 5.985126644372940063e-02 5.156247690320014954e-02 2.153241038322448730e-01 -2.067801207304000854e-01 -1.266830712556838989e-01 3.427492827177047729e-02 1.842215210199356079e-01 1.069014668464660645e-01 -7.224709540605545044e-02 7.987304031848907471e-02 1.356337517499923706e-01 -3.504052758216857910e-01 3.531784713268280029e-01 2.858127467334270477e-02 -6.934939324855804443e-02 4.833890497684478760e-01 1.091663613915443420e-01 -1.390889436006546021e-01 -2.364610880613327026e-01 -2.956525050103664398e-02 8.057296276092529297e-02 -1.553393304347991943e-01 3.002939224243164062e-01 2.220896072685718536e-02 -2.563216984272003174e-01 1.389310061931610107e-01 -9.558324702084064484e-03 7.779495418071746826e-02 4.572648555040359497e-02
-1.109158545732498169e-01 2.421286106109619141e-01 2.378522306680679321e-01 9.569709748029708862e-02 5.614855140447616577e-02 -9.187502413988113403e-02 -2.106392234563827515e-01 6.524614058434963226e-03 -1.365757286548614502e-01 1.977297216653823853e-01 5.858623236417770386e-02 1.606372147798538208e-01 6.648862361907958984e-02 1.626305431127548218e-01 3.146622329950332642e-02 4.741495549678802490e-01 -4.883246496319770813e-02 2.339444905519485474e-01 1.904547065496444702e-01 1.416465789079666138e-01 -1.564767658710479736e-01 5.255983024835586548e-02 3.025467991828918457e-01 -5.518721416592597961e-02 2.072522193193435669e-01 -1.533669233322143555e-01 -2.367275208234786987e-01 -1.957817673683166504e-01 1.234329417347908020e-01 -2.028099447488784790e-01 3.217189759016036987e-02 1.007160246372222900e-01
5.070703104138374329e-02 8.289664983749389648e-02 -6.272129714488983154e-02 1.561822593212127686e-01 -2.449564188718795776e-01 4.621226713061332703e-02 -2.434553503990173340e-01 2.037848830223083496e-01 -8.562720566987991333e-02 6.255811452865600586e-02 2.564761228859424591e-02 1.965013444423675537e-01 -1.790770441293716431e-01 3.388559222221374512e-01 2.126470059156417847e-01 1.808215081691741943e-01 -2.252228185534477234e-02 3.009795844554901123e-01 1.548110842704772949e-01 1.062488779425621033e-01 -1.111747846007347107e-01 9.853437542915344238e-02 2.750545740127563477e-01 2.085950225591659546e-01 2.911041378974914551e-01 -1.218709535896778107e-02 -5.915728956460952759e-02 6.198356393724679947e-03 9.879454039037227631e-03 -1.153708472847938538e-01 -1.501364111900329590e-01 3.633246719837188721e-01
2.972465381026268005e-02 1.185139119625091553e-01 1.789311878383159637e-02 2.896594107151031494e-01 -4.103821218013763428e-01 7.560601085424423218e-02 4.746036976575851440e-02 -2.771140262484550476e-02 9.988653659820556641e-02 2.317636460065841675e-01 -2.059455811977386475e-01 -2.547471784055233002e-03 1.482463032007217407e-01 2.867850661277770996e-01 -1.804324425756931305e-02 3.049076199531555176e-01 1.130465194582939148e-01 1.591921299695968628e-01 3.522776067256927490e-02 -1.910888776183128357e-02 9.486287832260131836e-02 -2.201477065682411194e-02 -1.103910058736801147e-01 2.510088086128234863e-01 -2.698934078216552734e-01 8.810505270957946777e-02 -1.300379931926727295e-01 -3.256383836269378662e-01 -7.710462063550949097e-02 -2.605531811714172363e-01 -5.529768392443656921e-02 1.233701482415199280e-01
-2.707983739674091339e-02 2.717590332031250000e-01 2.809014916419982910e-01 6.965759396553039551e-02 -9.479077905416488647e-02 1.081218048930168152e-01 3.060120716691017151e-02 -3.418918251991271973e-01 4.477181285619735718e-02 -3.715909272432327271e-02 -1.013524830341339111e-01 2.661868929862976074e-01 -9.929522871971130371e-02 3.156320750713348389e-01 -1.771847456693649292e-01 6.202869489789009094e-02 1.480986028909683228e-01 -1.782048046588897705e-01 1.464950144290924072e-01 8.093526959419250488e-02 4.295284301042556763e-02 -7.208460569381713867e-02 3.330954611301422119e-01 8.216575533151626587e-02 -1.569454967975616455e-01 3.109938204288482666e-01 1.662529259920120239e-02 -1.381920427083969116e-01 1.186443492770195007e-01 -2.862831950187683105e-01 -1.246029511094093323e-01 1.232328265905380249e-01
-1.844105124473571777e-01 1.107757687568664551e-01 6.240435317158699036e-02 -1.845009773969650269e-01 -7.473652064800262451e-02 8.149255812168121338e-02 -6.695979833602905273e-02 -9.514492750167846680e-02 -1.462596803903579712e-01 -7.934972643852233887e-02 1.001774668693542480e-01 1.274548172950744629e-01 -1.706250160932540894e-01 4.610381126403808594e-01 1.937761306762695312e-01 2.602042257785797119e-01 9.867127984762191772e-02 1.900385692715644836e-02 2.393828183412551880e-01 -7.696513831615447998e-02 7.284700125455856323e-02 1.281272023916244507e-01 -1.878824979066848755e-01 1.241255644708871841e-02 2.864853143692016602e-01 7.986865937709808350e-02 -1.887951195240020752e-01 1.988205164670944214e-01 1.186034902930259705e-01 -1.294520497322082520e-01 -1.509449928998947144e-01 3.760237693786621094e-01
1.390599906444549561e-01 1.023495271801948547e-01 -1.700239628553390503e-01 4.546839371323585510e-02 -1.046838462352752686e-01 -2.881892397999763489e-02 -2.048072777688503265e-02 -1.759337782859802246e-01 3.610677272081375122e-02 2.094051092863082886e-01 1.128275394439697266e-01 1.010499522089958191e-01 -9.196374565362930298e-02 -1.022193878889083862e-01 -1.184663847088813782e-01 2.900161445140838623e-01 2.116581946611404419e-01 1.600658334791660309e-02 5.742710828781127930e-01 1.046110391616821289e-01 -2.789049595594406128e-02 1.925006210803985596e-01 -1.349231004714965820e-01 2.003177404403686523e-01 -2.029046863317489624e-01 1.963854581117630005e-01 1.086761578917503357e-01 -3.132492303848266602e-01 -3.985976427793502808e-02 -5.093183368444442749e-02 1.694019883871078491e-01 7.999916374683380127e-02
1.403751373291015625e-01 -1.267874427139759064e-02 1.017833128571510315e-01 -2.301908433437347412e-01 -1.337877362966537476e-01 4.791674390435218811e-02 -1.952043920755386353e-01 -2.288919091224670410e-01 2.076514661312103271e-01 1.882200688123703003e-01 -1.704931408166885376e-01 -5.138393118977546692e-02 1.152520328760147095e-01 2.158851921558380127e-01 1.810769923031330109e-02 4.041177332401275635e-01 3.403779268264770508e-01 3.964294120669364929e-02 1.108008325099945068e-01 1.015337035059928894e-01 -8.510012924671173096e-02 -7.953730225563049316e-02 1.653694361448287964e-01 7.069178670644760132e-02 -1.570928692817687988e-01 2.380898743867874146e-01 -2.729507982730865479e-01 4.863801971077919006e-02 1.867827475070953369e-01 -1.195298358798027039e-01 -2.682075500488281250e-01 -8.391663432121276855e-02
3.654369339346885681e-02 -7.714273873716592789e-03 4.664853215217590332e-02 -1.071010082960128784e-01 -8.959877490997314453e-02 -1.012552753090858459e-01 -5.163848772644996643e-02 2.097482234239578247e-01 -3.087490797042846680e-01 1.957086026668548584e-01 -1.154621466994285583e-01 1.633001267910003662e-01 -2.575860545039176941e-02 6.577941775321960449e-02 1.459291088394820690e-03 4.416298568248748779e-01 -5.210075527429580688e-02 -9.721904061734676361e-03 2.902479171752929688e-01 3.531299158930778503e-02 -9.954415261745452881e-03 -1.406188458204269409e-01 8.127918094396591187e-02 2.848315834999084473e-01 3.568810820579528809e-01 -7.057096809148788452e-02 -3.785856962203979492e-01 -3.714404767379164696e-03 1.877346336841583252e-01 8.528015017509460449e-02 -1.177676320075988770e-01 1.355793774127960205e-01
-1.951858401298522949e-01 4.666298627853393555e-02 -2.078041732311248779e-01 2.058713585138320923e-01 -4.492512345314025879e-02 9.363638237118721008e-03 8.349790424108505249e-02 -5.924379453063011169e-02 3.573477640748023987e-02 -4.208936542272567749e-02 6.938074249774217606e-03 -5.676380824297666550e-03 1.629862338304519653e-01 1.301454454660415649e-01 6.251154839992523193e-02 2.754539251327514648e-01 1.779868155717849731e-01 1.121707558631896973e-01 1.447011381387710571e-01 5.117805004119873047e-01 -7.593072950839996338e-02 -1.160270068794488907e-02 -4.954413697123527527e-02 1.687172204256057739e-01 8.990855515003204346e-02 9.974189847707748413e-02 3.025793470442295074e-02 2.337258309125900269e-01 2.312509715557098389e-01 -6.843550503253936768e-02 -4.812384247779846191e-01 8.884016424417495728e-02
2.009782642126083374e-01 1.414039582014083862e-01 -1.121398210525512695e-01 5.043001472949981689e-02 -1.813241094350814819e-01 9.568133205175399780e-02 -2.994428873062133789e-01 6.388442218303680420e-02 -1.141012236475944519e-01 5.501974374055862427e-02 -1.910897344350814819e-01 9.682306647300720215e-02 -1.289741545915603638e-01 3.640501499176025391e-01 1.913974881172180176e-01 2.308433502912521362e-01 -6.597508490085601807e-02 2.303992211818695068e-01 2.044946551322937012e-01 6.644529104232788086e-02 -1.490558385848999023e-01 1.490221470594406128e-01 1.151397749781608582e-01 1.400060057640075684e-01 1.733024269342422485e-01 -4.534882679581642151e-02 -1.147218346595764160e-01 -2.219919860363006592e-01 -9.871228039264678955e-02 -5.002462770789861679e-03 -1.447515785694122314e-01 4.260059893131256104e-01
-8.435646444559097290e-02 2.472759297234006226e-05 -1.012232080101966858e-01 -2.300135940313339233e-01 -5.257349088788032532e-02 2.037099599838256836e-01 -2.030823938548564911e-02 9.876082837581634521e-02 2.325277775526046753e-01 3.161164224147796631e-01 1.550964564085006714e-01 -1.258323341608047485e-01 -8.728816360235214233e-02 1.485382169485092163e-01 4.461163654923439026e-02 3.577769994735717773e-01 -9.422331303358078003e-02 -2.694449424743652344e-01 2.615619301795959473e-01 2.639287412166595459e-01 -7.362413406372070312e-02 3.136052563786506653e-02 -7.229096442461013794e-02 2.248672991991043091e-01 2.660506963729858398e-01 3.184362873435020447e-02 -6.933055073022842407e-02 -2.338394373655319214e-01 9.660086035728454590e-02 -2.482045739889144897e-01 9.862846694886684418e-03 1.940948665142059326e-01
2.250100672245025635e-02 2.073009014129638672e-01 -5.103838071227073669e-02 -8.332088589668273926e-02 -7.436168938875198364e-02 8.105846494436264038e-02 4.126746952533721924e-02 2.759673595428466797e-01 1.864769309759140015e-01 1.694491654634475708e-01 -8.175110071897506714e-02 -1.584931015968322754e-01 2.293736934661865234e-01 2.057259976863861084e-01 1.026359796524047852e-01 1.364829856902360916e-02 5.654355883598327637e-02 -1.999168843030929565e-01 1.866866946220397949e-01 3.859227299690246582e-01 -7.404506951570510864e-02 1.611800491809844971e-01 3.063824772834777832e-02 5.179263651371002197e-02 2.976910769939422607e-01 3.217748105525970459e-01 8.696272224187850952e-02 -7.268313784152269363e-03 3.264252543449401855e-01 -8.093415945768356323e-02 6.332887709140777588e-02 2.777447700500488281e-01
-1.041353568434715271e-01 -8.457178622484207153e-02 -2.336782962083816528e-02 -1.708116233348846436e-01 6.114869844168424606e-03 4.949050396680831909e-02 1.322704702615737915e-01 -3.045109808444976807e-01 7.228724658489227295e-02 2.484931051731109619e-01 -7.425101846456527710e-02 1.121808737516403198e-01 1.049287244677543640e-01 1.294203996658325195e-01 2.078532986342906952e-02 -8.818616718053817749e-02 1.042009070515632629e-01 -1.226693168282508850e-01 6.409779191017150879e-01 1.117881909012794495e-01 -1.839716136455535889e-01 8.490376919507980347e-02 -1.179810613393783569e-01 -4.734525829553604126e-02 1.957183331251144409e-01 9.076294302940368652e-02 -1.412937492132186890e-01 -3.367722034454345703e-02 1.436013430356979370e-01 -2.622570991516113281e-01 -9.862793982028961182e-02 2.128183245658874512e-01
1.682624369859695435e-01 6.308852136135101318e-02 3.383166715502738953e-02 -1.599346548318862915e-01 -2.121464312076568604e-01 -1.575754284858703613e-01 -1.485846005380153656e-02 -3.200355470180511475e-01 -8.316066861152648926e-02 -4.024045541882514954e-02 1.001460775732994080e-01 1.488193571567535400e-01 2.312731370329856873e-02 4.666679203510284424e-01 2.291724830865859985e-01 1.951607763767242432e-01 2.036706656217575073e-01 -1.020748764276504517e-01 1.451832801103591919e-01 2.106355577707290649e-01 1.657689958810806274e-01 -2.362740635871887207e-01 5.865918099880218506e-02 -1.763060539960861206e-01 -1.893978682346642017e-03 1.243254989385604858e-01 1.187854334712028503e-01 -1.377584189176559448e-01 2.916771769523620605e-01 -2.204636335372924805e-01 -2.688531205058097839e-02 -2.729133330285549164e-02
[truncated: 3,258,289 more chars]
