# Supplementary material for: The Language of Innovation
Source: PLoS One. 2020 Apr 30;15(4):e0230107. doi: 10.1371/journal.pone.0230107 (PMC7194493; doi:10.1371/journal.pone.0230107)
Supplement: S25 File — (GZ) [file pone.0230107.s025.tar.gz › 2003-2007/V2Run_7_VS_4500_embeddings2003-2007ED32.txt]

2.611696124076843262e-01 -3.693393990397453308e-02 -5.581303685903549194e-02 -1.820090860128402710e-01 -1.902246624231338501e-01 -1.483566761016845703e-01 7.987187057733535767e-02 -7.907824218273162842e-02 -2.549617886543273926e-01 -6.538992375135421753e-02 -2.512103915214538574e-01 -1.661837995052337646e-01 9.000417590141296387e-02 -4.107128828763961792e-02 5.505963414907455444e-02 8.819304406642913818e-02 -4.787624627351760864e-02 2.089518159627914429e-01 1.803827136754989624e-01 -2.363225221633911133e-01 -2.598436772823333740e-01 1.204821318387985229e-01 3.052568733692169189e-01 -3.422770500183105469e-01 4.046386778354644775e-01 6.706716120243072510e-02 1.879599690437316895e-01 2.241004817187786102e-02 -7.956071197986602783e-02 -1.971791312098503113e-02 4.925494268536567688e-02 -5.327332764863967896e-02
3.757262825965881348e-01 6.560596823692321777e-02 -6.960651278495788574e-02 -2.476091235876083374e-01 2.154305130243301392e-01 -8.732861280441284180e-02 1.059683635830879211e-01 -9.840559214353561401e-02 3.728632628917694092e-02 2.692384719848632812e-01 2.708242833614349365e-02 6.334567815065383911e-02 -8.785039186477661133e-02 -7.886752486228942871e-02 3.081600666046142578e-01 1.200831308960914612e-01 2.837838046252727509e-02 2.204329818487167358e-01 -1.673676371574401855e-01 7.915233820676803589e-02 -1.146655306220054626e-01 1.099526062607765198e-01 -1.140806823968887329e-01 8.271171897649765015e-02 5.438938736915588379e-01 4.795670509338378906e-02 1.817272156476974487e-01 2.867621183395385742e-02 -7.126332074403762817e-02 -9.399973601102828979e-02 1.092660129070281982e-01 1.577562540769577026e-01
2.554116249084472656e-01 9.208177030086517334e-02 9.557159245014190674e-02 -1.727257072925567627e-01 -4.381175711750984192e-02 2.259749546647071838e-02 -7.902537286281585693e-02 5.420571193099021912e-02 -2.398239523172378540e-01 -8.814980275928974152e-03 -7.745694369077682495e-02 1.508769541978836060e-01 -2.067308574914932251e-01 3.039136230945587158e-01 1.072342321276664734e-02 -2.267158329486846924e-01 1.405526548624038696e-01 5.164043903350830078e-01 -2.008097060024738312e-02 -9.619772434234619141e-02 -1.461422294378280640e-01 -1.257085055112838745e-01 1.767683774232864380e-01 -7.524815946817398071e-02 3.583876192569732666e-01 7.164959609508514404e-02 -3.837994486093521118e-02 -4.308545589447021484e-02 -2.333690226078033447e-01 -3.804147988557815552e-02 1.969702690839767456e-01 -3.107886202633380890e-02
2.473944611847400665e-02 6.853545457124710083e-02 1.338194757699966431e-01 7.930486649274826050e-02 -1.493555009365081787e-01 -1.181884948164224625e-02 2.477815598249435425e-01 1.750069558620452881e-01 -1.196666732430458069e-01 -2.183621563017368317e-02 8.407226204872131348e-02 2.121767103672027588e-01 -1.324604749679565430e-01 6.022236123681068420e-02 9.553554654121398926e-02 1.930638104677200317e-01 5.479902774095535278e-02 2.715113162994384766e-01 -1.425309665501117706e-02 1.231465414166450500e-01 4.275162518024444580e-02 1.596369147300720215e-01 9.591433405876159668e-02 -2.033691406250000000e-01 6.061833500862121582e-01 1.227990388870239258e-01 1.889826506376266479e-01 2.574272155761718750e-01 -5.876535549759864807e-02 1.646631807088851929e-01 9.392047673463821411e-02 -1.664264500141143799e-01
1.950085163116455078e-01 5.135777592658996582e-02 6.421604007482528687e-02 9.549827873706817627e-02 -2.201030999422073364e-01 1.032264828681945801e-01 6.351585686206817627e-02 5.374779552221298218e-02 -1.620515435934066772e-02 2.726821005344390869e-01 -1.035553663969039917e-01 -4.611534997820854187e-02 -7.927726209163665771e-02 -2.547248080372810364e-02 -2.523731589317321777e-01 1.664784252643585205e-01 -1.386761758476495743e-02 6.590586155652999878e-02 2.394120953977108002e-02 -7.482944428920745850e-02 -2.058272212743759155e-01 -4.471904411911964417e-02 3.056003153324127197e-01 -4.604880511760711670e-01 3.917503356933593750e-01 -1.449561566114425659e-01 3.372448384761810303e-01 1.551309376955032349e-01 -2.912895753979682922e-02 7.909438572824001312e-03 8.606807887554168701e-02 1.146463528275489807e-01
3.278530240058898926e-01 -1.252872943878173828e-01 5.904616415500640869e-02 -3.940892964601516724e-02 1.082146465778350830e-01 -1.954589039087295532e-02 -5.076818913221359253e-02 9.539290517568588257e-02 -8.499182015657424927e-02 1.354362666606903076e-01 -2.149019390344619751e-01 1.861066669225692749e-01 -1.138008087873458862e-01 2.900858968496322632e-02 -2.398296743631362915e-01 -6.569556146860122681e-02 1.084328740835189819e-01 3.358334600925445557e-01 -9.479340165853500366e-02 1.194773986935615540e-01 -2.349786758422851562e-01 6.365501135587692261e-02 1.446113884449005127e-01 -1.651297807693481445e-01 3.513757586479187012e-01 1.043844223022460938e-01 2.491557896137237549e-01 2.305836677551269531e-01 1.796306855976581573e-02 2.481827884912490845e-01 3.116973638534545898e-01 4.543300345540046692e-02
3.320114314556121826e-01 -5.562940612435340881e-02 2.503019869327545166e-01 -4.146182909607887268e-02 -8.030763268470764160e-02 1.276680529117584229e-01 5.905599147081375122e-02 2.089476585388183594e-02 1.456450670957565308e-01 -8.421736955642700195e-02 5.192860960960388184e-02 3.249996108934283257e-03 1.475578397512435913e-01 8.897257596254348755e-02 -8.013944327831268311e-02 1.874370127916336060e-01 4.555590450763702393e-02 2.396337985992431641e-01 7.120649516582489014e-02 -5.125932861119508743e-03 -2.795677185058593750e-01 1.323719918727874756e-01 -1.620087772607803345e-02 -3.373118340969085693e-01 3.539266288280487061e-01 1.097729653120040894e-01 2.936775386333465576e-01 3.067660927772521973e-01 -6.756576895713806152e-02 -4.825202748179435730e-02 3.044870793819427490e-01 -4.223751276731491089e-02
2.670005261898040771e-01 -1.774602942168712616e-02 4.412179440259933472e-02 -1.724559068679809570e-01 -7.142719626426696777e-02 -7.554985582828521729e-02 2.401761859655380249e-01 -8.494551479816436768e-02 -2.103429585695266724e-01 8.797071129083633423e-02 1.340080797672271729e-01 2.914078831672668457e-01 -2.237782254815101624e-02 1.319641321897506714e-01 -7.927067577838897705e-02 1.803061962127685547e-01 -7.946527563035488129e-03 -1.179512124508619308e-02 -2.632438018918037415e-02 1.179943904280662537e-01 -2.701271772384643555e-01 -1.314951926469802856e-01 -4.052483290433883667e-02 -1.093855351209640503e-01 6.101768612861633301e-01 -2.577934041619300842e-02 -2.061767689883708954e-02 2.284557521343231201e-01 1.150525659322738647e-01 -7.407201826572418213e-02 -3.981214761734008789e-02 2.117490768432617188e-01
2.683990001678466797e-01 4.147685132920742035e-03 -5.890848860144615173e-02 1.123457103967666626e-01 5.526408553123474121e-02 -8.763501793146133423e-02 -2.619632892310619354e-02 -2.009491622447967529e-01 2.190142869949340820e-02 1.055281795561313629e-02 -8.515354245901107788e-02 3.778704106807708740e-01 -2.249755412340164185e-01 -2.029183506965637207e-01 1.276029199361801147e-01 2.394891157746315002e-02 -1.765322089195251465e-01 1.537760794162750244e-01 -6.899073719978332520e-02 -1.064613536000251770e-01 -2.625929415225982666e-01 1.292202472686767578e-01 -1.913226209580898285e-03 -3.522188663482666016e-01 5.235285162925720215e-01 8.227383345365524292e-02 -7.322449982166290283e-02 6.529176235198974609e-02 -1.598623245954513550e-01 -6.298343837261199951e-02 -9.297139942646026611e-03 8.576086722314357758e-03
3.091693297028541565e-02 6.750732660293579102e-03 -6.823947280645370483e-02 -6.844520568847656250e-02 3.584693744778633118e-02 7.648172229528427124e-02 -3.396648541092872620e-02 -6.948781013488769531e-02 -7.093193382024765015e-02 1.590544134378433228e-01 6.432263553142547607e-02 1.274977475404739380e-01 2.743627317249774933e-02 -1.926606297492980957e-01 -1.122467219829559326e-01 9.705658257007598877e-02 7.897968590259552002e-02 4.254336953163146973e-01 1.568856090307235718e-01 -8.650169521570205688e-02 -1.411855816841125488e-01 1.921883523464202881e-01 8.523222059011459351e-02 -2.780743241310119629e-01 4.786127805709838867e-01 3.441523611545562744e-01 1.927196979522705078e-01 2.343432903289794922e-01 1.102501973509788513e-01 2.309653759002685547e-01 6.012702826410531998e-03 5.976425483822822571e-03
2.661978006362915039e-01 2.471575736999511719e-01 -2.426279932260513306e-01 1.272629015147686005e-02 -1.655188798904418945e-01 -9.514763951301574707e-03 -5.632901936769485474e-02 -1.732036322355270386e-01 -3.958643972873687744e-02 2.968454658985137939e-01 -1.944244503974914551e-01 -1.377826333045959473e-01 -1.282104104757308960e-02 2.240286469459533691e-01 6.834893673658370972e-02 -1.884526200592517853e-02 -4.599037021398544312e-02 2.803405225276947021e-01 2.152606695890426636e-01 -1.310153752565383911e-01 -1.139400079846382141e-01 -1.526082009077072144e-01 2.387535274028778076e-01 -1.143153831362724304e-01 4.871146082878112793e-01 -2.659290470182895660e-02 -3.466940019279718399e-03 6.232546269893646240e-02 -6.108074635267257690e-02 1.407601386308670044e-01 -1.212809309363365173e-01 -1.257942467927932739e-01
2.216714620590209961e-01 -3.656293824315071106e-02 1.913992911577224731e-01 -7.263721525669097900e-02 -1.770340502262115479e-01 1.568098515272140503e-01 3.160667419433593750e-01 -2.872176840901374817e-02 -7.834909856319427490e-02 9.558490663766860962e-02 1.339296102523803711e-01 6.833307445049285889e-02 1.970495134592056274e-01 -7.632640749216079712e-02 5.005807802081108093e-02 4.333963245153427124e-02 -5.574778094887733459e-02 2.995416820049285889e-01 1.941683702170848846e-02 -1.917701065540313721e-01 -3.317293524742126465e-02 1.713087260723114014e-01 -1.558417361229658127e-02 -1.449631303548812866e-01 5.552065968513488770e-01 4.175059497356414795e-02 1.781408786773681641e-01 2.386549673974514008e-02 -9.263659827411174774e-03 2.213637381792068481e-01 2.183217555284500122e-01 2.080818265676498413e-01
1.142272725701332092e-01 1.400059610605239868e-01 3.366947546601295471e-02 -5.207948386669158936e-02 -3.406817466020584106e-02 1.103816032409667969e-01 8.775683492422103882e-02 3.492503985762596130e-02 -1.500070244073867798e-01 1.665640324354171753e-01 -1.776607781648635864e-01 -1.144768204540014267e-02 1.776542365550994873e-01 -3.912117332220077515e-02 -1.798569709062576294e-01 1.219377219676971436e-01 -8.617389015853404999e-03 1.522206962108612061e-01 -2.366828918457031250e-01 2.562724426388740540e-02 -1.858723163604736328e-01 1.091802120208740234e-01 8.411724865436553955e-02 -2.711369991302490234e-01 5.180468559265136719e-01 2.176444604992866516e-02 4.044086337089538574e-01 2.367237806320190430e-01 -5.215093865990638733e-02 4.123490303754806519e-02 2.805146574974060059e-01 -2.167885750532150269e-02
1.043109372258186340e-01 5.983866006135940552e-02 1.365779042243957520e-01 -1.590953469276428223e-01 4.808002559002488852e-04 3.959970548748970032e-02 -8.748910576105117798e-02 2.534600794315338135e-01 -2.329545319080352783e-01 1.640026122331619263e-01 -1.605658680200576782e-01 -1.752057857811450958e-02 3.546164557337760925e-02 1.561657190322875977e-01 -4.874969273805618286e-02 2.186083421111106873e-02 -1.518952250480651855e-01 2.423226833343505859e-01 -7.706528902053833008e-02 -5.375429987907409668e-03 -2.330854982137680054e-01 5.372377112507820129e-02 1.456817798316478729e-02 -3.635123074054718018e-01 4.314087331295013428e-01 1.999476253986358643e-01 2.195198833942413330e-01 1.909408420324325562e-01 5.533137172460556030e-02 2.216333895921707153e-01 2.162705659866333008e-01 2.129123359918594360e-01
2.309021502733230591e-01 3.142522275447845459e-02 -3.733136504888534546e-02 4.133531823754310608e-02 -1.010499447584152222e-01 7.328357547521591187e-02 2.985777333378791809e-02 1.651860959827899933e-02 -3.451026678085327148e-01 9.335108101367950439e-02 -2.239212095737457275e-01 2.663195729255676270e-01 -1.923329234123229980e-01 1.308272927999496460e-01 -1.398973166942596436e-01 1.914101541042327881e-01 -4.604940861463546753e-02 1.865748763084411621e-01 1.337781846523284912e-01 2.165268957614898682e-01 -7.140193879604339600e-02 1.736581176519393921e-01 1.096009463071823120e-01 -2.531782686710357666e-01 3.374962210655212402e-01 2.667374014854431152e-01 1.337287425994873047e-01 1.535373479127883911e-01 1.784269511699676514e-01 9.521682560443878174e-02 1.322973221540451050e-01 2.620338499546051025e-01
3.537935912609100342e-01 1.583273559808731079e-01 -2.289416491985321045e-01 -1.035163030028343201e-01 1.026693359017372131e-01 -1.580383479595184326e-01 -5.555434897541999817e-02 1.827751100063323975e-01 -8.882626146078109741e-02 7.419613003730773926e-02 -8.325101435184478760e-02 -8.888741582632064819e-02 -9.565150737762451172e-02 3.504882333800196648e-03 -7.089559733867645264e-02 -2.622067034244537354e-01 1.359753757715225220e-01 3.692438006401062012e-01 3.850344941020011902e-02 -2.111037075519561768e-01 7.640166580677032471e-02 -1.619350463151931763e-01 1.832154393196105957e-01 -2.902109920978546143e-01 4.180065095424652100e-01 8.810055255889892578e-02 -3.530484810471534729e-02 -1.181059330701828003e-01 -1.297598481178283691e-01 -1.560344547033309937e-01 -4.904479905962944031e-02 -1.070099696516990662e-01
1.624322086572647095e-01 1.454316526651382446e-01 -1.464934200048446655e-01 -1.135406419634819031e-01 5.226226896047592163e-02 -1.599394977092742920e-01 1.729755848646163940e-01 -1.912334412336349487e-01 -9.776160866022109985e-02 3.476263210177421570e-02 -2.589466273784637451e-01 1.758557558059692383e-01 -2.553597986698150635e-01 7.483324408531188965e-02 1.439022272825241089e-01 1.965162456035614014e-01 1.308246403932571411e-01 1.321119368076324463e-01 1.606898605823516846e-01 2.532161772251129150e-01 -2.758032083511352539e-01 -5.838668439537286758e-03 -1.374571919441223145e-01 -3.667464852333068848e-01 3.133292198181152344e-01 -3.091046810150146484e-01 5.861448496580123901e-02 2.108772657811641693e-02 -1.090165898203849792e-01 1.901949942111968994e-02 1.329788416624069214e-01 5.378668010234832764e-02
2.482986599206924438e-01 1.829927414655685425e-01 -4.065662994980812073e-02 9.918705374002456665e-02 1.252905726432800293e-01 -1.066526770591735840e-01 1.032966151833534241e-01 1.249815672636032104e-01 2.029802650213241577e-01 1.105669215321540833e-01 4.047070071101188660e-02 3.427727818489074707e-01 -2.928158342838287354e-01 1.412968486547470093e-01 2.155534476041793823e-01 1.080502793192863464e-01 2.431369014084339142e-02 2.419524490833282471e-01 -4.651185497641563416e-02 7.641512900590896606e-02 -1.458458900451660156e-01 -2.236768789589405060e-02 1.155951619148254395e-01 -3.602553308010101318e-01 3.854949176311492920e-01 -2.158693410456180573e-02 1.595656722784042358e-01 1.474501937627792358e-01 -1.847918629646301270e-01 -1.188384369015693665e-01 -1.571729779243469238e-01 4.801031202077865601e-02
5.134507417678833008e-01 3.050115108489990234e-01 7.302943617105484009e-02 -2.484698742628097534e-01 -4.081411287188529968e-02 9.302695840597152710e-02 7.263919711112976074e-02 5.332432687282562256e-02 -2.547672986984252930e-01 1.650610119104385376e-01 -1.153197977691888809e-02 -2.820324897766113281e-02 6.660988926887512207e-02 2.216303944587707520e-01 -3.683352610096335411e-03 -8.805950731039047241e-02 -6.211398541927337646e-02 1.003408581018447876e-01 5.319517105817794800e-02 -4.368354007601737976e-02 8.050016313791275024e-02 -2.256623283028602600e-02 1.887773722410202026e-01 -5.500226467847824097e-02 4.592792391777038574e-01 3.401556517928838730e-03 1.670101732015609741e-01 -4.070140048861503601e-02 -2.519289255142211914e-01 1.152964010834693909e-01 -4.741743206977844238e-02 -1.399901658296585083e-01
1.781449466943740845e-02 8.061362057924270630e-02 8.100753277540206909e-02 2.596752345561981201e-01 9.261478483676910400e-02 -1.126939244568347931e-02 8.508998155593872070e-02 -2.934469655156135559e-02 -1.588970422744750977e-01 8.385138958692550659e-02 -2.645396292209625244e-01 9.396507591009140015e-02 1.441944669932126999e-02 1.523075401782989502e-01 -8.976913988590240479e-02 1.038246676325798035e-01 -2.260091602802276611e-01 4.567353427410125732e-01 5.969820171594619751e-02 9.541461616754531860e-02 -1.685452759265899658e-01 5.136850848793983459e-02 1.043843105435371399e-01 -2.897221148014068604e-01 3.451058566570281982e-01 2.271991968154907227e-01 2.517315745353698730e-01 7.768413517624139786e-03 1.191987991333007812e-01 2.101894617080688477e-01 1.982834637165069580e-01 1.377088576555252075e-01
3.082748353481292725e-01 1.267252713441848755e-01 1.255952119827270508e-01 3.256858885288238525e-02 -1.003341898322105408e-01 2.032049894332885742e-01 -9.889662265777587891e-03 1.627364456653594971e-01 -1.789011061191558838e-01 1.426902413368225098e-01 -1.515734847635030746e-02 1.856985688209533691e-01 -9.870145469903945923e-03 4.041036590933799744e-02 -2.304224297404289246e-02 -5.877837911248207092e-02 7.846066728234291077e-03 7.859237492084503174e-02 -3.092895820736885071e-02 4.742309078574180603e-02 -2.688342928886413574e-01 2.740360498428344727e-01 4.576196148991584778e-02 -4.736357033252716064e-01 3.492246866226196289e-01 9.828657656908035278e-02 2.630720138549804688e-01 1.781159937381744385e-01 1.359545737504959106e-01 1.083890497684478760e-01 2.272285968065261841e-01 -6.070283800363540649e-02
2.385139912366867065e-01 1.200269758701324463e-01 1.020518690347671509e-01 1.637505739927291870e-01 1.015800237655639648e-01 1.631269901990890503e-01 1.397350728511810303e-01 2.011378109455108643e-01 -1.925373673439025879e-01 2.862873300909996033e-02 -1.719730049371719360e-01 1.712472885847091675e-01 8.642555773258209229e-02 -6.906391680240631104e-02 -8.600402623414993286e-02 1.982005834579467773e-01 1.662542819976806641e-01 1.729421615600585938e-01 7.876414060592651367e-02 2.452935427427291870e-01 -3.155586495995521545e-02 1.022664830088615417e-01 3.271986916661262512e-02 -3.794547617435455322e-01 4.198348820209503174e-01 1.002730876207351685e-01 -2.662292867898941040e-02 1.054388657212257385e-01 -4.308498650789260864e-02 3.483298122882843018e-01 1.301474124193191528e-01 1.419547498226165771e-01
1.434207558631896973e-01 1.063949242234230042e-01 -1.003841608762741089e-01 -1.535732150077819824e-01 1.921478360891342163e-01 1.073813810944557190e-01 5.709692835807800293e-02 -4.068975523114204407e-02 -2.158495932817459106e-01 -2.189627736806869507e-01 -1.773809492588043213e-01 -8.448701351881027222e-02 -1.973785227164626122e-03 2.018826007843017578e-01 1.247051358222961426e-01 -2.489924728870391846e-01 7.828385569155216217e-03 3.499710261821746826e-01 -1.507631503045558929e-03 1.457793824374675751e-02 -2.521274983882904053e-02 4.581248387694358826e-02 1.275309920310974121e-01 -2.885721027851104736e-01 3.137413561344146729e-01 1.717652827501296997e-01 4.433663189411163330e-02 -6.555736809968948364e-02 -3.675075471401214600e-01 -1.562678217887878418e-01 1.672749370336532593e-01 -2.879992723464965820e-01
2.807175517082214355e-01 -3.697713837027549744e-02 2.451404929161071777e-01 -1.658560633659362793e-01 -1.711449474096298218e-01 5.816763266921043396e-02 -7.262735813856124878e-02 -9.096083045005798340e-02 1.482193470001220703e-01 1.453823596239089966e-01 -1.600670814514160156e-01 6.486242171376943588e-03 1.115883365273475647e-01 9.603547863662242889e-03 -9.604403376579284668e-02 -8.995743095874786377e-02 1.105959713459014893e-01 -1.524211931973695755e-02 -1.877944767475128174e-01 1.369270980358123779e-01 -5.711899325251579285e-02 -1.254790555685758591e-02 3.014825582504272461e-01 -2.980533838272094727e-01 4.360073506832122803e-01 3.264079093933105469e-01 1.656071096658706665e-01 1.883813440799713135e-01 -7.328531146049499512e-02 2.800812479108572006e-03 2.471424341201782227e-01 1.083191484212875366e-01
3.749149143695831299e-01 4.761665314435958862e-02 -2.043774165213108063e-02 -5.190942808985710144e-02 -1.730353087186813354e-01 -6.758696585893630981e-02 2.895636484026908875e-02 -4.758809506893157959e-02 -2.272355854511260986e-01 3.122502863407135010e-01 -1.252544671297073364e-01 1.349208503961563110e-02 4.239526577293872833e-03 1.410564333200454712e-01 2.312753349542617798e-02 9.215763770043849945e-03 2.205752581357955933e-01 4.168307036161422729e-02 1.607565432786941528e-01 -2.641006745398044586e-02 -6.390023510903120041e-03 -7.262079417705535889e-02 3.960331380367279053e-01 -7.688839733600616455e-02 5.191258192062377930e-01 1.035293787717819214e-01 4.013961553573608398e-02 4.587546456605195999e-03 -2.983560264110565186e-01 -2.014479413628578186e-02 -6.996221095323562622e-02 -9.872286021709442139e-02
1.897845417261123657e-01 1.015113890171051025e-01 2.544917464256286621e-01 -1.019923016428947449e-02 -1.078422069549560547e-01 2.513473033905029297e-01 -1.160735730081796646e-02 6.164579838514328003e-02 -5.398005619645118713e-02 1.698167473077774048e-01 -8.578214794397354126e-02 6.445381790399551392e-02 -3.327576816082000732e-02 -9.348910301923751831e-02 -1.235425174236297607e-01 -4.471368715167045593e-02 -8.553685620427131653e-03 2.789803743362426758e-01 -1.499381214380264282e-01 1.825832575559616089e-02 -2.822196185588836670e-01 1.080778017640113831e-01 -8.763467893004417419e-03 -3.709025084972381592e-01 3.793243765830993652e-01 -4.698109347373247147e-03 2.260419726371765137e-01 3.426085114479064941e-01 -2.036858946084976196e-01 1.666906289756298065e-02 1.623737961053848267e-01 1.717119067907333374e-01
1.916731297969818115e-01 2.238479554653167725e-01 4.769054055213928223e-02 -1.527701467275619507e-01 1.492630839347839355e-01 5.406443402171134949e-02 2.902279980480670929e-02 3.177040815353393555e-02 -1.999763399362564087e-01 1.221580505371093750e-01 -3.443288207054138184e-01 -2.495283037424087524e-01 -1.436113566160202026e-01 2.141938209533691406e-01 2.524622380733489990e-01 -3.049798309803009033e-01 -1.023763567209243774e-01 2.018505781888961792e-01 9.317690134048461914e-02 -1.197595596313476562e-01 9.523174166679382324e-02 2.462519891560077667e-02 1.410072594881057739e-01 -1.491254717111587524e-01 3.652260005474090576e-01 3.162034153938293457e-01 -9.852957725524902344e-02 -9.524971246719360352e-02 1.285938173532485962e-01 6.668711453676223755e-02 -1.867083460092544556e-02 -4.427238181233406067e-02
4.993873536586761475e-01 1.808069050312042236e-01 -1.176912412047386169e-01 -6.498154252767562866e-02 -1.663789302110671997e-01 9.702351689338684082e-02 3.676937893033027649e-02 6.294114887714385986e-02 -2.201427072286605835e-01 -1.281814929097890854e-02 -2.032459378242492676e-01 2.354656346142292023e-02 -2.195103019475936890e-01 6.897649914026260376e-02 1.260440498590469360e-01 6.188638973981142044e-03 -7.761979103088378906e-02 3.259586393833160400e-01 4.545316565781831741e-03 -8.460600674152374268e-02 1.676322892308235168e-02 -7.074909657239913940e-02 2.922481894493103027e-01 -4.343508929014205933e-02 3.459371328353881836e-01 1.059438735246658325e-01 6.150190159678459167e-02 -1.762243807315826416e-01 -2.504490911960601807e-01 -1.266190111637115479e-01 1.331943720579147339e-01 -1.543146818876266479e-01
4.206280112266540527e-01 1.175378486514091492e-01 1.672948449850082397e-01 -7.211465388536453247e-02 -4.617777094244956970e-02 7.783821970224380493e-02 -2.740672603249549866e-02 1.973532736301422119e-01 -1.009856313467025757e-01 -1.315482556819915771e-01 -8.086936920881271362e-02 4.824912548065185547e-02 -4.383110255002975464e-02 -2.082445472478866577e-01 7.234135270118713379e-02 7.275696843862533569e-02 -1.453702449798583984e-01 1.997827887535095215e-01 3.242139890789985657e-02 9.107830375432968140e-02 1.058251634240150452e-01 1.379559338092803955e-01 -4.594043269753456116e-02 -3.602711260318756104e-01 3.877308964729309082e-01 -1.416668742895126343e-01 2.007776796817779541e-01 3.243554234504699707e-01 1.980531960725784302e-01 1.629181206226348877e-01 6.025816872715950012e-02 1.346992105245590210e-01
2.426758408546447754e-01 1.301690936088562012e-01 -3.631571307778358459e-02 -9.013812988996505737e-02 -1.501075625419616699e-01 1.646645814180374146e-01 -2.441722340881824493e-02 1.709045767784118652e-01 -1.328700631856918335e-01 -2.497196570038795471e-02 -1.345328092575073242e-01 1.251826733350753784e-01 -7.629010826349258423e-02 1.590707898139953613e-01 6.768141686916351318e-02 -1.527932882308959961e-01 2.765955030918121338e-02 4.049802720546722412e-01 6.310167163610458374e-02 -3.565247356891632080e-02 -2.007747814059257507e-02 -2.283032536506652832e-01 3.599452972412109375e-01 -1.167868897318840027e-01 5.080976486206054688e-01 9.589677676558494568e-03 4.763997346162796021e-02 -1.429236233234405518e-01 -1.015237346291542053e-01 -1.797901242971420288e-01 1.566945910453796387e-01 -1.014023348689079285e-01
7.605269551277160645e-02 2.237745374441146851e-01 1.163565590977668762e-01 -2.170086950063705444e-01 -7.107994705438613892e-02 -9.075818210840225220e-02 5.389905571937561035e-01 -2.449985444545745850e-01 -3.113793954253196716e-02 -6.553678214550018311e-02 8.557726442813873291e-02 1.383520960807800293e-01 1.752990186214447021e-01 8.012811839580535889e-02 9.002861380577087402e-02 2.549550123512744904e-02 -1.824942976236343384e-02 1.291331052780151367e-01 -7.210429012775421143e-02 -1.096486374735832214e-01 5.723613873124122620e-02 3.368787094950675964e-02 2.474693357944488525e-01 -3.333225250244140625e-01 2.234443277120590210e-01 -1.003413423895835876e-01 1.877863407135009766e-01 2.236638516187667847e-01 -2.415570989251136780e-02 1.229574680328369141e-01 1.963465064764022827e-01 1.775526553392410278e-01
1.188070774078369141e-01 2.340395934879779816e-03 1.944160759449005127e-01 -6.100391969084739685e-02 1.358508467674255371e-01 1.544453203678131104e-01 6.431145220994949341e-02 -4.201099649071693420e-02 -2.950408868491649628e-02 1.745535880327224731e-01 -1.462502032518386841e-01 -6.427410244941711426e-02 -1.481797248125076294e-01 -9.257753193378448486e-02 6.554185599088668823e-02 5.165019258856773376e-02 6.847729533910751343e-02 2.491902858018875122e-01 -2.033059000968933105e-01 -3.074152395129203796e-02 -1.790420562028884888e-01 1.219427660107612610e-01 1.913061365485191345e-02 -5.107460021972656250e-01 3.905838727951049805e-01 1.436521559953689575e-01 3.017312288284301758e-01 2.953901886940002441e-01 1.581854373216629028e-01 6.312227994203567505e-02 6.342577189207077026e-02 8.008551783859729767e-03
2.590649724006652832e-01 9.526673704385757446e-02 4.727214202284812927e-02 -6.079759821295738220e-02 -1.446026861667633057e-01 6.846478581428527832e-02 8.366512507200241089e-02 5.080116167664527893e-02 -2.879714369773864746e-01 2.446938306093215942e-02 -1.570617407560348511e-01 1.100870408117771149e-02 -1.496147513389587402e-01 1.963834017515182495e-01 -1.204038858413696289e-01 -1.641526669263839722e-01 -2.569875493645668030e-02 3.801248371601104736e-01 1.259168982505798340e-01 -9.500204771757125854e-02 -5.816703196614980698e-03 -2.347366213798522949e-01 3.668481707572937012e-01 -1.183861047029495239e-01 4.057278037071228027e-01 -7.164460420608520508e-02 1.946823298931121826e-01 -6.914946436882019043e-02 -1.792999953031539917e-01 -2.155525237321853638e-01 7.445811480283737183e-02 -4.050242155790328979e-02
3.590809702873229980e-01 -9.624380618333816528e-02 2.805630862712860107e-01 1.137459501624107361e-01 -5.677580088376998901e-02 3.349249064922332764e-02 -4.419207572937011719e-02 -1.321567744016647339e-01 -1.556667685508728027e-01 -6.952049583196640015e-02 4.856051877140998840e-03 3.236339688301086426e-01 -1.475180983543395996e-01 6.823401432484388351e-03 1.737624555826187134e-01 6.973872333765029907e-02 -3.802655637264251709e-02 3.053297102451324463e-01 1.490123867988586426e-01 -1.327821910381317139e-01 -3.233993053436279297e-01 6.139983236789703369e-02 1.966162584722042084e-02 -6.660999357700347900e-02 3.977822661399841309e-01 -7.095674425363540649e-02 2.462015897035598755e-01 2.246045172214508057e-01 2.895027026534080505e-02 2.605423517525196075e-02 -1.436216831207275391e-01 1.073642522096633911e-01
1.244884803891181946e-01 5.201459676027297974e-02 -1.013083308935165405e-01 -6.613860279321670532e-02 -3.103927709162235260e-03 -4.307420924305915833e-02 1.772112995386123657e-01 9.284006804227828979e-02 1.514939963817596436e-01 -4.450741689652204514e-03 6.402571499347686768e-02 2.756493985652923584e-01 3.119084537029266357e-01 8.413035422563552856e-02 1.899123489856719971e-01 1.436080038547515869e-01 3.176499530673027039e-02 2.607575654983520508e-01 -7.098492980003356934e-02 -2.121337354183197021e-01 -7.653289940208196640e-03 6.089905276894569397e-02 3.499905765056610107e-01 -2.583274543285369873e-01 2.947041392326354980e-01 2.104212343692779541e-02 1.576779186725616455e-01 2.582655847072601318e-01 9.603802859783172607e-02 -1.141335889697074890e-01 -7.775385677814483643e-02 3.767963945865631104e-01
2.529930174350738525e-01 -1.095493137836456299e-01 -1.513185352087020874e-01 1.236820779740810394e-02 2.301342487335205078e-01 4.908072575926780701e-02 1.188614368438720703e-01 2.973028421401977539e-01 -3.546390533447265625e-01 1.658214442431926727e-02 -2.507219016551971436e-01 1.600488126277923584e-01 -1.681241840124130249e-01 2.465995550155639648e-01 -1.478213537484407425e-02 -7.978672534227371216e-02 1.620339602231979370e-02 2.863686084747314453e-01 -1.676744669675827026e-01 1.539047434926033020e-02 1.526117138564586639e-02 -1.218177899718284607e-01 1.877884268760681152e-01 -2.088537365198135376e-01 2.715190052986145020e-01 1.050706803798675537e-01 1.581051037646830082e-05 1.020151078701019287e-01 -5.305340979248285294e-03 -2.233400791883468628e-01 -1.358123719692230225e-01 -2.545028328895568848e-01
2.700189054012298584e-01 -1.328558027744293213e-01 -1.876028627157211304e-02 -1.238796487450599670e-01 -5.234955623745918274e-02 -6.399371474981307983e-02 1.185966730117797852e-01 3.305654227733612061e-02 -5.080417171120643616e-02 -4.600970447063446045e-02 2.054309993982315063e-01 2.160789817571640015e-01 -8.073964715003967285e-02 1.603195220232009888e-01 1.399805396795272827e-01 2.442624419927597046e-01 2.756423354148864746e-01 3.338251709938049316e-01 1.183258146047592163e-01 -1.706024557352066040e-01 -4.587284326553344727e-01 4.871758446097373962e-02 4.865296930074691772e-02 -3.645281121134757996e-02 4.186209142208099365e-01 -1.446606125682592392e-02 -1.000300571322441101e-01 9.491006284952163696e-02 7.109924405813217163e-02 -9.244436770677566528e-02 1.038745790719985962e-01 -2.818602696061134338e-02
1.813986301422119141e-01 3.825575113296508789e-02 1.470090448856353760e-01 -2.461807802319526672e-02 -1.091898791491985321e-02 4.691242240369319916e-03 -1.796840280294418335e-01 -2.850552089512348175e-02 -7.285772264003753662e-02 1.654465794563293457e-01 -2.741554938256740570e-02 -2.139613628387451172e-01 2.113075107336044312e-01 1.205601915717124939e-01 -2.043642848730087280e-01 -1.842190325260162354e-01 2.138253897428512573e-01 1.318926513195037842e-01 6.514410674571990967e-02 7.911922037601470947e-02 -1.730734556913375854e-01 -6.656739115715026855e-02 6.791498512029647827e-02 -3.989358842372894287e-01 5.618498921394348145e-01 1.934602670371532440e-02 1.907172650098800659e-01 2.324001044034957886e-01 5.401788279414176941e-02 3.364396095275878906e-02 1.118282675743103027e-01 3.630102425813674927e-02
2.814891934394836426e-01 6.883820891380310059e-02 -9.671801328659057617e-02 1.514116078615188599e-01 -4.137896299362182617e-01 2.120173536241054535e-02 -2.274673283100128174e-01 1.154785379767417908e-01 -2.000548243522644043e-01 2.020667493343353271e-01 3.269073739647865295e-02 1.423020288348197937e-02 2.886826545000076294e-02 -9.710940532386302948e-03 8.569402992725372314e-02 -7.229141145944595337e-02 2.018267363309860229e-01 3.463428318500518799e-01 -9.167587012052536011e-02 -1.071449071168899536e-01 -7.406967878341674805e-02 2.099668085575103760e-01 3.297113627195358276e-02 -1.575707048177719116e-01 4.106853306293487549e-01 2.047761082649230957e-01 1.597534567117691040e-01 1.714313924312591553e-01 -1.847940683364868164e-02 -4.080073162913322449e-02 -1.642727553844451904e-01 -2.861544489860534668e-02
3.161786198616027832e-01 -1.895263046026229858e-01 -4.398065805435180664e-02 1.445216089487075806e-01 -3.910398185253143311e-01 -4.774478077888488770e-02 2.459970861673355103e-01 -4.966314882040023804e-03 -1.699681766331195831e-02 7.070390880107879639e-02 -1.062633767724037170e-01 -1.410409361124038696e-01 1.741137802600860596e-01 2.102708220481872559e-01 4.625527933239936829e-02 -2.149800024926662445e-02 -5.792006384581327438e-03 1.733212918043136597e-01 -7.324638962745666504e-02 3.894228860735893250e-02 -2.554990649223327637e-01 -6.291445344686508179e-02 5.548678711056709290e-02 -1.295309066772460938e-01 5.298746228218078613e-01 -2.058523893356323242e-01 5.519315600395202637e-02 -9.732884168624877930e-02 -2.080517411231994629e-01 7.475145161151885986e-02 -3.472433984279632568e-02 1.283348817378282547e-02
6.802815198898315430e-02 4.008808732032775879e-02 4.386918544769287109e-01 1.197264418005943298e-01 4.146644845604896545e-02 1.396268159151077271e-01 -8.667150884866714478e-02 -1.406686007976531982e-01 -9.908045828342437744e-02 1.401964873075485229e-01 -9.412693232297897339e-02 -8.127532899379730225e-02 9.979380667209625244e-02 8.975338190793991089e-02 -7.686010003089904785e-02 -1.490731090307235718e-01 -1.989522017538547516e-02 2.563235759735107422e-01 -6.271108984947204590e-02 -8.805047255009412766e-04 -3.722965717315673828e-01 5.040859803557395935e-02 2.222888916730880737e-01 -2.166627347469329834e-01 4.899436235427856445e-01 6.536006927490234375e-02 1.708199232816696167e-01 1.184109821915626526e-01 1.393431890755891800e-02 4.602128267288208008e-02 2.235605567693710327e-01 -6.512428168207406998e-03
4.701636433601379395e-01 2.114880532026290894e-01 1.130480132997035980e-02 -2.041118592023849487e-01 -2.603257298469543457e-01 1.222203224897384644e-01 1.191022247076034546e-01 1.330491751432418823e-01 -8.156151324510574341e-02 1.137137264013290405e-01 -1.947175264358520508e-01 6.368606537580490112e-02 -4.958048835396766663e-02 2.556675076484680176e-01 -7.024468481540679932e-02 -1.171026825904846191e-01 7.637278735637664795e-02 1.006544157862663269e-01 1.797817200422286987e-01 -1.380671933293342590e-02 4.148089885711669922e-02 -1.804525554180145264e-01 1.856730580329895020e-01 -1.825013905763626099e-01 3.203298449516296387e-01 1.746379286050796509e-01 1.394469384104013443e-02 3.463139012455940247e-02 -3.054369091987609863e-01 -4.138993844389915466e-02 1.202442646026611328e-01 -1.878862231969833374e-01
1.097535490989685059e-01 1.371377408504486084e-01 -6.072492524981498718e-02 -1.860674470663070679e-01 -1.778372526168823242e-01 9.065663069486618042e-02 1.033501923084259033e-01 1.086149141192436218e-01 -2.344487756490707397e-01 -4.564325138926506042e-02 -1.724536120891571045e-01 -3.899490088224411011e-02 -1.838037818670272827e-01 1.846587508916854858e-01 -6.050882115960121155e-02 -2.394934594631195068e-01 -1.035545840859413147e-01 3.410401940345764160e-01 4.527464509010314941e-02 -4.383346810936927795e-02 -1.106652095913887024e-01 -1.424286663532257080e-01 3.184519112110137939e-01 -7.772585004568099976e-02 5.224273800849914551e-01 5.470274388790130615e-02 -1.281146425753831863e-02 -1.938768625259399414e-01 -1.111766919493675232e-01 -2.007429748773574829e-01 1.099586337804794312e-01 -4.348924010992050171e-02
1.142776831984519958e-01 2.175545543432235718e-01 1.520956307649612427e-01 -1.583098024129867554e-01 -2.154900431632995605e-01 7.733397930860519409e-02 8.314023166894912720e-02 -1.759862750768661499e-01 -8.788933604955673218e-02 2.216793298721313477e-01 -4.173393175005912781e-02 -3.465138375759124756e-02 1.184220705181360245e-02 1.296006143093109131e-01 -2.900576293468475342e-01 -2.928731217980384827e-02 2.376771531999111176e-02 3.417684733867645264e-01 4.018326848745346069e-02 6.279183179140090942e-02 -1.356394290924072266e-01 2.011020630598068237e-01 -7.180763408541679382e-03 -4.482121467590332031e-01 3.105811178684234619e-01 -1.230380870401859283e-02 1.755781918764114380e-01 1.986035108566284180e-01 1.126225888729095459e-01 1.191810294985771179e-01 2.487506717443466187e-01 -3.189597651362419128e-02
1.904135048389434814e-01 -1.878943741321563721e-01 -9.588783234357833862e-02 -1.903095096349716187e-02 8.997353166341781616e-02 2.665146887302398682e-01 3.945379555225372314e-01 -6.777044385671615601e-02 -6.283150613307952881e-02 7.042534649372100830e-02 -1.205988079309463501e-01 2.713111042976379395e-02 -9.311752021312713623e-02 1.979122906923294067e-01 1.436047554016113281e-01 1.960931122303009033e-01 -1.178038343787193298e-01 1.965503990650177002e-01 4.566813632845878601e-02 -4.285058751702308655e-02 -2.449755519628524780e-01 -7.954684644937515259e-02 6.960881501436233521e-02 -5.978263914585113525e-03 4.797941446304321289e-01 -1.655316501855850220e-01 -6.670247018337249756e-02 2.374828904867172241e-01 -1.430545598268508911e-01 -2.445691078901290894e-01 -4.727048333734273911e-03 1.483098864555358887e-01
1.850650757551193237e-01 1.137091070413589478e-01 -2.952184900641441345e-02 7.401040196418762207e-02 -3.089137077331542969e-01 1.539387851953506470e-01 -1.253455877304077148e-01 -5.899423360824584961e-02 -8.389943838119506836e-02 1.401099115610122681e-01 -1.552631258964538574e-01 -1.701890230178833008e-01 8.557553403079509735e-03 1.646959334611892700e-01 4.427782073616981506e-02 -9.833367541432380676e-03 1.639518328011035919e-02 4.177067056298255920e-02 2.285267226397991180e-02 -2.549291029572486877e-02 -3.266387581825256348e-01 -7.617916911840438843e-02 1.533164083957672119e-01 -2.629728317260742188e-01 4.112191200256347656e-01 7.995738089084625244e-02 4.220605194568634033e-01 2.383991628885269165e-01 -1.347229629755020142e-01 -1.077792271971702576e-01 2.040757089853286743e-01 9.455092996358871460e-02
1.426909714937210083e-01 2.345378398895263672e-01 -4.374058917164802551e-02 -1.474789232015609741e-01 -1.628489345312118530e-01 1.049590483307838440e-01 1.288867443799972534e-01 1.541294753551483154e-01 -3.001294136047363281e-01 -2.924595586955547333e-02 -4.958790168166160583e-02 -3.572558239102363586e-02 -1.644854247570037842e-01 1.373707056045532227e-01 9.456552565097808838e-02 -5.426434054970741272e-02 1.175595372915267944e-01 4.598012864589691162e-01 2.896068617701530457e-02 -2.549331821501255035e-02 5.350198224186897278e-02 -2.696886658668518066e-01 3.647391498088836670e-01 -1.902759373188018799e-01 3.709179162979125977e-01 1.722433418035507202e-02 1.799815893173217773e-01 -5.886567756533622742e-02 -1.282985806465148926e-01 -3.961346670985221863e-02 2.666529268026351929e-02 -8.090876042842864990e-02
1.247450113296508789e-01 2.437422424554824829e-01 1.375896204262971878e-02 2.205733396112918854e-02 -1.095322668552398682e-01 1.177156195044517517e-01 5.137364938855171204e-02 7.580963522195816040e-02 -3.281192779541015625e-01 5.337104573845863342e-02 -1.219992041587829590e-01 2.267091162502765656e-02 -1.402637064456939697e-01 1.803709566593170166e-01 -3.556288778781890869e-02 -1.983043402433395386e-01 3.361141076311469078e-03 4.372659921646118164e-01 5.852926522493362427e-02 -9.641880169510841370e-03 -7.043618708848953247e-02 -2.024642974138259888e-01 3.584829568862915039e-01 -1.041374802589416504e-01 4.559714794158935547e-01 3.990933764725923538e-03 4.694750532507896423e-02 -1.179173961281776428e-01 -1.291346997022628784e-01 -2.181108146905899048e-01 5.205145478248596191e-02 -1.937005296349525452e-02
1.816041916608810425e-01 -1.409589126706123352e-02 -1.078963726758956909e-01 -3.535571321845054626e-02 -2.643772065639495850e-01 1.031504422426223755e-01 -3.591304179280996323e-03 -2.451938241720199585e-01 -8.168193697929382324e-02 -7.710024714469909668e-02 -7.755447924137115479e-02 -8.520928770303726196e-02 3.907996416091918945e-02 1.039939597249031067e-01 -1.587721519172191620e-02 7.282907515764236450e-02 1.791548728942871094e-02 1.444989442825317383e-01 -8.747735619544982910e-02 -1.549964547157287598e-01 -2.300657778978347778e-01 1.723942905664443970e-01 1.303378045558929443e-01 -3.381898701190948486e-01 6.269914507865905762e-01 4.272881522774696350e-02 1.898401230573654175e-01 1.204060539603233337e-01 -5.590454116463661194e-02 1.763426661491394043e-01 1.485984623432159424e-01 2.827790006995201111e-02
1.314397901296615601e-01 -1.005016490817070007e-01 -1.452618837356567383e-01 -4.785978421568870544e-02 -2.266358733177185059e-01 2.794736921787261963e-01 3.350032866001129150e-02 -8.798781037330627441e-02 1.036789268255233765e-01 -1.590317487716674805e-01 -1.603994369506835938e-01 2.958814613521099091e-02 9.155736118555068970e-02 8.671088516712188721e-02 -3.901784494519233704e-02 4.322334378957748413e-02 1.419999152421951294e-01 1.275348812341690063e-01 1.056937351822853088e-01 -1.303062587976455688e-01 -2.804556787014007568e-01 1.191841736435890198e-01 5.121022090315818787e-02 -3.654024899005889893e-01 5.788046121597290039e-01 1.179476901888847351e-01 1.798064857721328735e-01 5.511917918920516968e-02 -9.940455108880996704e-02 1.079907342791557312e-01 1.693131774663925171e-01 -2.957951463758945465e-02
4.708288982510566711e-02 1.128441318869590759e-01 5.605071783065795898e-02 -7.601576298475265503e-02 -1.027900278568267822e-01 1.343104243278503418e-01 -8.625542372465133667e-02 1.054131910204887390e-01 -1.292143110185861588e-02 9.818693995475769043e-02 -1.285325456410646439e-02 -6.086394935846328735e-02 -9.880833327770233154e-02 -7.307918858714401722e-04 -5.720034241676330566e-04 1.707022078335285187e-02 2.117481529712677002e-01 4.171611070632934570e-01 -7.208646833896636963e-02 1.281304657459259033e-01 -1.865365803241729736e-01 1.538620293140411377e-01 1.683319956064224243e-01 -5.123519301414489746e-01 3.934638798236846924e-01 -3.981128334999084473e-02 1.451456546783447266e-01 1.632724702358245850e-01 7.830321043729782104e-02 4.142576828598976135e-02 3.121806979179382324e-01 7.763607800006866455e-02
2.951539158821105957e-01 9.873627126216888428e-02 9.293320775032043457e-02 8.568404614925384521e-02 -6.810868531465530396e-02 -2.631791532039642334e-01 3.330420851707458496e-01 -1.474587619304656982e-01 -1.730424016714096069e-01 -1.361501812934875488e-01 -2.380088716745376587e-01 2.026157826185226440e-02 7.707950193434953690e-03 2.047647237777709961e-01 1.290974467992782593e-01 1.133073419332504272e-01 2.055026888847351074e-01 2.448956370353698730e-01 -2.365076541900634766e-01 -1.484582126140594482e-01 -1.869542300701141357e-01 7.893405109643936157e-02 -1.207057759165763855e-01 -1.247473359107971191e-01 3.683772981166839600e-01 6.496074050664901733e-02 -1.240209266543388367e-01 4.839517176151275635e-03 2.054826617240905762e-01 -2.131855040788650513e-01 -8.076591789722442627e-02 -5.045831948518753052e-02
1.150201335549354553e-01 1.428242176771163940e-01 -7.973242551088333130e-02 -9.577544778585433960e-02 -6.654041260480880737e-02 9.750495105981826782e-02 4.952993616461753845e-02 2.172631397843360901e-02 -1.844500303268432617e-01 -1.423812936991453171e-03 -3.254405260086059570e-01 6.184637546539306641e-03 -1.173008084297180176e-01 1.549730896949768066e-01 -1.146937832236289978e-01 -2.477019429206848145e-01 2.344378968700766563e-03 4.097374081611633301e-01 8.851369470357894897e-02 -1.199243739247322083e-01 -1.203182786703109741e-01 -8.527576178312301636e-02 4.144083261489868164e-01 -8.154343813657760620e-02 3.912167847156524658e-01 5.002294480800628662e-02 4.716568812727928162e-02 -1.438075453042984009e-01 -5.425584688782691956e-02 -1.867789626121520996e-01 1.215689778327941895e-01 -2.457940876483917236e-01
2.154812067747116089e-01 1.030595451593399048e-01 -2.884336560964584351e-02 2.416421920061111450e-01 -1.299922168254852295e-01 1.182344369590282440e-02 1.879936903715133667e-01 3.163354098796844482e-01 5.527704209089279175e-02 1.846335679292678833e-01 -1.890835613012313843e-01 2.501842677593231201e-01 4.648138210177421570e-02 1.618402302265167236e-01 1.250549256801605225e-01 -2.661366201937198639e-02 -1.641635000705718994e-01 4.915206506848335266e-02 -9.894853085279464722e-02 2.763440012931823730e-01 -1.456159353256225586e-01 1.158069744706153870e-01 -1.339686959981918335e-01 -3.315195441246032715e-01 3.594600260257720947e-01 -1.642771624028682709e-02 2.460751533508300781e-01 2.053801566362380981e-01 -1.465071737766265869e-01 -9.400470554828643799e-02 6.342280656099319458e-02 -8.097548782825469971e-02
1.875475794076919556e-01 -1.008407920598983765e-01 1.043189615011215210e-01 1.103541031479835510e-01 4.698667302727699280e-02 3.424663841724395752e-01 1.219341158866882324e-01 -6.521642953157424927e-02 -3.811927512288093567e-02 -3.743568062782287598e-02 -7.558542490005493164e-02 2.853891551494598389e-01 -9.962011128664016724e-02 2.349742501974105835e-02 -1.946853660047054291e-02 7.553289085626602173e-02 1.564264595508575439e-01 1.708555966615676880e-01 -3.713481873273849487e-02 3.001405671238899231e-02 -2.500180602073669434e-01 1.478701829910278320e-01 2.817247807979583740e-02 -1.772409677505493164e-01 5.651950240135192871e-01 1.653464585542678833e-01 3.887680768966674805e-01 4.764446616172790527e-02 5.851880460977554321e-02 1.357044745236635208e-02 1.826497167348861694e-02 9.873291850090026855e-02
1.334469020366668701e-01 -3.102849610149860382e-02 -1.095860376954078674e-01 -4.145285487174987793e-02 -6.312446296215057373e-02 3.377672657370567322e-02 7.432197220623493195e-03 1.179856732487678528e-01 -1.567810475826263428e-01 3.605387210845947266e-01 -1.528637111186981201e-01 1.914378628134727478e-02 -8.313346654176712036e-02 5.458490177989006042e-02 -2.779107913374900818e-02 -1.681860163807868958e-02 3.624114766716957092e-02 1.630347669124603271e-01 -7.397018373012542725e-02 -8.211638778448104858e-02 -3.190726935863494873e-01 -1.006879378110170364e-02 3.122122026979923248e-03 -3.655831217765808105e-01 3.311913311481475830e-01 4.067955166101455688e-02 3.984318077564239502e-01 2.784823775291442871e-01 1.031958907842636108e-01 -6.581514328718185425e-02 3.453015983104705811e-01 4.021210223436355591e-02
2.607958912849426270e-01 1.799021512269973755e-01 -1.204078793525695801e-01 -2.099605202674865723e-01 -1.274366825819015503e-01 -1.634929515421390533e-02 8.803848177194595337e-02 2.586578018963336945e-02 -1.710851341485977173e-01 -2.221363782882690430e-02 -1.998257823288440704e-02 -8.528356254100799561e-02 -1.720082163810729980e-01 1.686761081218719482e-01 8.438575267791748047e-02 -9.872802533209323883e-03 -2.967647649347782135e-02 3.993547260761260986e-01 3.610784187912940979e-02 -1.217027455568313599e-01 -4.310620576143264771e-02 -1.404484957456588745e-01 2.757877409458160400e-01 -1.475652903318405151e-01 4.232115149497985840e-01 1.820518076419830322e-01 1.493847928941249847e-02 -6.608510855585336685e-03 -6.199602782726287842e-02 -2.021919786930084229e-01 3.340196982026100159e-02 -3.989509344100952148e-01
4.355792999267578125e-01 -6.340438872575759888e-02 -1.699248850345611572e-01 -1.983619183301925659e-01 -1.634227856993675232e-02 -1.743295639753341675e-01 6.783413141965866089e-02 -2.501788139343261719e-01 -9.563323110342025757e-03 6.793589890003204346e-02 -1.534516513347625732e-01 1.673911809921264648e-01 2.901068329811096191e-02 7.957541197538375854e-02 1.915301084518432617e-01 4.585993662476539612e-02 1.240381002426147461e-01 2.546918690204620361e-01 1.123982742428779602e-01 1.542783975601196289e-01 -1.103392317891120911e-01 2.389368563890457153e-01 -2.318890690803527832e-01 -2.449613362550735474e-01 2.113971859216690063e-01 -2.972776070237159729e-03 8.854672312736511230e-03 1.970749795436859131e-01 2.328103780746459961e-02 -2.508797645568847656e-01 1.610908210277557373e-01 2.552740275859832764e-01
1.852230578660964966e-01 1.016350835561752319e-02 2.929170615971088409e-02 4.087682068347930908e-02 3.791417926549911499e-02 2.655864655971527100e-01 3.312566280364990234e-01 -8.474375307559967041e-02 -5.606174468994140625e-02 1.162892300635576248e-02 -1.514891237020492554e-01 1.983524560928344727e-01 2.418823838233947754e-01 -1.207983121275901794e-01 8.097375393845140934e-04 -3.149267658591270447e-02 5.585022270679473877e-02 1.308763474225997925e-01 2.154264785349369049e-02 -2.287843078374862671e-01 -1.170705929398536682e-01 4.965587705373764038e-02 1.636066883802413940e-01 -4.019023776054382324e-01 3.822989463806152344e-01 -7.061213254928588867e-02 1.015684008598327637e-01 2.846235632896423340e-01 8.491536229848861694e-02 5.748587846755981445e-02 2.874501645565032959e-01 1.462366580963134766e-01
2.520824074745178223e-01 1.443351507186889648e-01 5.078655108809471130e-02 -1.369755715131759644e-01 1.335753202438354492e-01 5.177030712366104126e-02 1.581008285284042358e-01 -9.594168514013290405e-02 -2.802072465419769287e-01 1.907229274511337280e-01 -7.100219279527664185e-02 1.607214361429214478e-01 1.504621952772140503e-01 -9.390544146299362183e-02 2.290256470441818237e-01 -1.423971056938171387e-01 3.278739154338836670e-01 4.966707825660705566e-01 -9.510190784931182861e-02 5.275503266602754593e-03 -1.741227507591247559e-01 -8.555375784635543823e-02 9.877674281597137451e-02 -1.017978116869926453e-01 2.119463309645652771e-02 -8.932547271251678467e-02 2.954413592815399170e-01 5.539856385439634323e-03 -1.086579039692878723e-01 8.736900985240936279e-02 -2.172742336988449097e-01 -7.874374836683273315e-02
3.393438756465911865e-01 2.712765634059906006e-01 4.097076505422592163e-02 -2.365874499082565308e-02 -1.569574028253555298e-01 -6.240868195891380310e-02 -2.116062678396701813e-02 6.020336225628852844e-02 -1.070458665490150452e-01 -2.094161808490753174e-01 6.703332811594009399e-02 2.469781637191772461e-01 8.439997583627700806e-02 -2.134672701358795166e-01 8.760940283536911011e-02 1.956034898757934570e-01 -1.377210672944784164e-02 4.028608500957489014e-01 -9.186914563179016113e-02 2.116918861865997314e-01 -1.544341444969177246e-01 7.716609537601470947e-02 -1.704410910606384277e-01 -2.958297133445739746e-01 2.252131700515747070e-01 -1.344529688358306885e-01 -4.836679622530937195e-02 1.245580017566680908e-01 -1.708755269646644592e-02 -1.880560442805290222e-02 3.042012453079223633e-01 1.226129829883575439e-01
1.864857077598571777e-01 1.601274311542510986e-01 1.038715913891792297e-01 -1.439783573150634766e-01 -1.273463815450668335e-01 2.333790063858032227e-01 1.158710289746522903e-02 1.270546466112136841e-01 -3.420997858047485352e-01 -9.244796633720397949e-02 -2.222093194723129272e-01 -6.649643648415803909e-03 -8.739655464887619019e-02 1.743554323911666870e-01 4.846211522817611694e-02 -2.304954528808593750e-01 1.091753542423248291e-01 3.802432119846343994e-01 1.277223825454711914e-01 -7.729053497314453125e-02 -6.307917088270187378e-02 -1.813296228647232056e-01 2.504609525203704834e-01 -1.713183075189590454e-01 4.020580947399139404e-01 -9.472659230232238770e-02 1.202747412025928497e-02 -1.375103294849395752e-01 -3.825758397579193115e-02 -2.199042588472366333e-01 8.166551589965820312e-03 -7.274485379457473755e-02
4.446464478969573975e-01 2.686074376106262207e-01 2.099353820085525513e-02 -1.149718537926673889e-01 -1.913621574640274048e-01 9.654554724693298340e-02 1.804799139499664307e-01 -3.895589336752891541e-02 -1.816493719816207886e-01 5.416193231940269470e-02 -2.415753202512860298e-03 -1.540794670581817627e-01 -3.388580866158008575e-03 2.337008118629455566e-01 -2.925232797861099243e-02 8.108185231685638428e-02 2.096327692270278931e-01 1.658437550067901611e-01 1.939392834901809692e-01 5.857397615909576416e-02 -8.357671089470386505e-03 -1.061057224869728088e-01 1.849890798330307007e-01 -1.910884380340576172e-01 4.044294953346252441e-01 2.397948130965232849e-02 -3.026736155152320862e-02 -2.233893126249313354e-01 -2.734907269477844238e-01 2.880780398845672607e-02 1.507096439599990845e-01 -8.282825350761413574e-02
1.827298849821090698e-01 2.031771242618560791e-01 -8.382937312126159668e-02 -9.526954963803291321e-03 -9.161706268787384033e-02 1.758179664611816406e-01 -8.190455287694931030e-02 -5.655666347593069077e-03 -1.080261841416358948e-01 9.407507628202438354e-02 -7.572237402200698853e-02 -1.499496102333068848e-01 -1.212033703923225403e-01 4.574608430266380310e-02 1.756818406283855438e-02 -1.243395134806632996e-01 -6.997664459049701691e-03 1.405965983867645264e-01 7.292108237743377686e-02 -3.398087993264198303e-02 -1.939873546361923218e-01 8.880303055047988892e-02 7.231251150369644165e-02 -2.635776400566101074e-01 5.165041685104370117e-01 5.513288080692291260e-02 2.898321747779846191e-01 3.969726264476776123e-01 -8.352626860141754150e-02 4.843061789870262146e-02 3.466629981994628906e-01 5.884576961398124695e-02
2.064328491687774658e-01 1.898855566978454590e-01 3.800866007804870605e-02 -3.799552842974662781e-02 2.658185549080371857e-02 3.175212442874908447e-02 1.448619067668914795e-01 5.715011060237884521e-02 1.103983633220195770e-02 9.750889241695404053e-02 -5.909485742449760437e-02 5.586366653442382812e-01 -1.134313568472862244e-01 1.577941924333572388e-01 -8.672752976417541504e-02 1.992394030094146729e-01 -9.555099159479141235e-02 1.489312797784805298e-01 -4.507651180028915405e-02 -1.834272146224975586e-01 -3.567048907279968262e-01 -1.654716581106185913e-01 -8.932716399431228638e-02 -2.137388475239276886e-02 4.520538449287414551e-01 -4.970071092247962952e-02 -2.959121763706207275e-02 4.039274901151657104e-02 -1.203813105821609497e-01 -6.187548860907554626e-02 7.775580883026123047e-02 1.362142115831375122e-01
7.998508960008621216e-02 5.124727636575698853e-02 3.752957284450531006e-02 -5.217469483613967896e-02 -1.707785278558731079e-01 6.709333509206771851e-02 3.242116868495941162e-01 -2.867502719163894653e-02 -2.229692637920379639e-01 -9.506256878376007080e-02 -1.361870616674423218e-01 1.538697481155395508e-01 3.444790542125701904e-01 5.070674419403076172e-02 1.462891995906829834e-01 -3.210330009460449219e-02 -7.340636104345321655e-03 1.978349685668945312e-01 -8.429019153118133545e-02 -7.695440202951431274e-02 1.506131291389465332e-01 1.191318705677986145e-01 -1.474768482148647308e-02 -4.081427454948425293e-01 3.401685655117034912e-01 -6.613964587450027466e-02 3.962000608444213867e-01 1.820595413446426392e-01 -7.667195796966552734e-02 -1.102778688073158264e-01 6.331893801689147949e-02 1.201976537704467773e-01
2.880282402038574219e-01 1.221488788723945618e-01 2.155218869447708130e-01 9.827557206153869629e-02 -1.737396568059921265e-01 1.791464090347290039e-01 1.537098884582519531e-01 -1.970863938331604004e-01 7.071441411972045898e-02 -1.217226833105087280e-01 -1.342294961214065552e-01 2.816372215747833252e-01 -8.941255509853363037e-02 4.824731871485710144e-02 1.273237317800521851e-01 2.652782499790191650e-01 1.628976874053478241e-02 1.868975460529327393e-01 7.803527265787124634e-02 4.652656987309455872e-02 -2.997910678386688232e-01 8.691785857081413269e-03 -1.605585068464279175e-01 -2.228607982397079468e-01 4.454441070556640625e-01 -4.466348886489868164e-02 1.668397337198257446e-01 -6.665897369384765625e-02 1.932633072137832642e-01 -9.123566001653671265e-02 -8.826341480016708374e-02 1.104396656155586243e-01
1.098137497901916504e-01 4.212472587823867798e-02 7.223614305257797241e-02 2.022667080163955688e-01 -1.056912839412689209e-01 -8.010257780551910400e-02 9.378332644701004028e-02 1.488998830318450928e-01 1.923360377550125122e-01 1.876331306993961334e-02 8.782742917537689209e-02 -4.557316750288009644e-02 -5.067438632249832153e-02 1.876812241971492767e-02 -1.847923845052719116e-01 -2.336501628160476685e-01 9.295812994241714478e-02 1.765369772911071777e-01 2.699735164642333984e-01 1.393357571214437485e-02 -1.495335400104522705e-01 3.239130601286888123e-02 9.381280094385147095e-02 -1.932681053876876831e-01 6.086571812629699707e-01 2.835228443145751953e-01 1.283451765775680542e-01 7.504885643720626831e-02 1.027158424258232117e-01 1.078556254506111145e-01 1.224736049771308899e-01 2.451540231704711914e-01
2.138075679540634155e-01 -5.312992725521326065e-03 3.665748750790953636e-03 -1.963663101196289062e-01 -4.747598618268966675e-02 9.263232350349426270e-02 6.727315485477447510e-02 7.902780920267105103e-02 -3.473313152790069580e-01 -4.888791590929031372e-02 -1.946170628070831299e-01 1.133345738053321838e-01 -9.953282028436660767e-02 1.242027431726455688e-01 -7.080237567424774170e-02 -1.589335203170776367e-01 9.474344551563262939e-02 4.068348109722137451e-01 4.676733165979385376e-02 -1.190086826682090759e-01 1.138079836964607239e-01 -5.876706168055534363e-02 4.120327532291412354e-01 -1.984463036060333252e-01 3.916613161563873291e-01 9.809650480747222900e-02 -2.494206279516220093e-02 -2.101972885429859161e-02 -1.190468296408653259e-01 -2.070024013519287109e-01 -1.291273906826972961e-02 -1.644698679447174072e-01
3.572737574577331543e-01 -5.721591040492057800e-02 3.255923092365264893e-02 -1.319607347249984741e-01 -1.348857283592224121e-01 -1.727948784828186035e-01 2.035021781921386719e-02 1.073958054184913635e-01 2.547780275344848633e-01 -7.520789746195077896e-03 -4.989554360508918762e-02 4.876089841127395630e-02 -1.402617245912551880e-01 -1.830601990222930908e-01 1.057777479290962219e-01 3.075619339942932129e-01 -1.820139586925506592e-01 9.645605087280273438e-02 9.127447754144668579e-02 -1.189710386097431183e-02 -1.499493867158889771e-01 -1.210191398859024048e-01 1.886949837207794189e-01 -3.521357178688049316e-01 4.911579191684722900e-01 -2.029012739658355713e-01 -2.504961006343364716e-02 -4.882137104868888855e-02 5.753903463482856750e-02 6.097021326422691345e-02 -8.399960398674011230e-02 1.210923418402671814e-01
4.004541635513305664e-01 1.239746063947677612e-01 6.813886761665344238e-02 -2.363605052232742310e-01 -4.202331975102424622e-02 9.610027074813842773e-02 -6.875182501971721649e-03 2.501686289906501770e-02 -6.211228296160697937e-02 -1.331466436386108398e-01 -1.107132658362388611e-01 -1.200198233127593994e-01 -2.791067063808441162e-01 9.729669243097305298e-02 1.356315016746520996e-01 -2.577989101409912109e-01 7.449886202812194824e-02 2.955169379711151123e-01 -1.424010470509529114e-02 4.462862759828567505e-02 -8.875074237585067749e-02 -1.287187635898590088e-01 3.609057366847991943e-01 -1.663021892309188843e-01 3.426895737648010254e-01 1.265377849340438843e-01 -1.168745663017034531e-02 -3.296228498220443726e-02 -1.936499029397964478e-01 -1.142205297946929932e-02 -1.599951684474945068e-01 -2.372381091117858887e-01
2.912198901176452637e-01 1.688239425420761108e-01 -5.657216906547546387e-02 -6.924051791429519653e-02 -1.048462763428688049e-01 -8.617140352725982666e-02 5.954739451408386230e-01 1.133589074015617371e-02 -2.178829908370971680e-01 1.080272421240806580e-01 -1.161522939801216125e-01 1.625825166702270508e-01 -7.440871000289916992e-02 1.096736937761306763e-01 8.458709344267845154e-03 2.057264000177383423e-01 2.558735571801662445e-02 3.615639209747314453e-01 7.697022706270217896e-02 -1.743656694889068604e-01 3.968030586838722229e-02 1.293782424181699753e-02 3.655154630541801453e-02 -2.543069124221801758e-01 2.102140039205551147e-01 1.123797800391912460e-02 2.716161683201789856e-02 -1.199520155787467957e-01 1.819962710142135620e-01 -1.298700273036956787e-01 -3.349657729268074036e-02 -2.274839952588081360e-02
3.945419490337371826e-01 9.078203141689300537e-02 -2.568430965766310692e-03 -9.145923703908920288e-02 -2.988436259329319000e-02 -1.823870241641998291e-01 5.170638561248779297e-01 3.349265456199645996e-02 -1.825337707996368408e-01 3.098994120955467224e-02 -2.412387728691101074e-01 7.378287613391876221e-02 -1.325002908706665039e-01 -9.021759778261184692e-02 6.752437353134155273e-02 2.388559281826019287e-01 -1.952962949872016907e-02 3.127481043338775635e-01 7.016337662935256958e-02 -1.908137500286102295e-01 8.164480328559875488e-02 -5.148538388311862946e-03 -4.139314964413642883e-02 -1.195868402719497681e-01 2.680597603321075439e-01 2.718091942369937897e-02 7.578079402446746826e-02 -2.536194957792758942e-02 1.430717408657073975e-01 -1.152963861823081970e-01 2.501759119331836700e-02 -2.534972429275512695e-01
2.160391509532928467e-01 7.904344238340854645e-03 2.811765968799591064e-01 8.300098031759262085e-02 -1.173000335693359375e-01 8.251699805259704590e-02 -3.613822534680366516e-02 3.040098249912261963e-01 -7.408470660448074341e-02 1.537852734327316284e-01 -2.174911350011825562e-01 5.710100755095481873e-02 1.240874826908111572e-01 1.361332833766937256e-01 -2.745752036571502686e-01 8.862895518541336060e-02 -1.706258803606033325e-01 3.227693736553192139e-01 -2.292244881391525269e-02 2.115753293037414551e-01 -9.255598485469818115e-02 -7.566649466753005981e-02 9.100102633237838745e-02 -1.982147097587585449e-01 4.635441303253173828e-01 1.123262345790863037e-01 4.913118481636047363e-02 2.106960415840148926e-01 5.120848864316940308e-02 1.325167417526245117e-01 1.424664407968521118e-01 -3.031471557915210724e-02
2.587254047393798828e-01 1.149932965636253357e-01 -4.564006999135017395e-02 -1.545656174421310425e-01 -1.205163821578025818e-01 1.419363170862197876e-01 1.042235642671585083e-01 1.254378408193588257e-01 -2.862673401832580566e-01 -9.954968839883804321e-02 -8.089354634284973145e-02 1.941679604351520538e-02 -8.960599452257156372e-02 1.314159482717514038e-01 5.280751734972000122e-02 -2.477086782455444336e-01 -4.163253307342529297e-02 4.292535185813903809e-01 1.636913716793060303e-01 -1.861904710531234741e-01 -8.851007372140884399e-02 -1.355741620063781738e-01 4.206697642803192139e-01 -3.076627478003501892e-02 3.664945960044860840e-01 5.194335430860519409e-02 -3.121924586594104767e-02 -5.118534900248050690e-03 -1.310211122035980225e-01 -1.848587989807128906e-01 5.176988989114761353e-02 -2.747648954391479492e-02
2.608571350574493408e-01 2.928484464064240456e-03 2.449591010808944702e-01 -6.842781603336334229e-02 -1.801351606845855713e-01 -1.692324876785278320e-01 -1.296111568808555603e-02 2.358115166425704956e-01 -1.426347643136978149e-01 2.996039390563964844e-01 -2.308197021484375000e-01 2.662728428840637207e-01 6.548498570919036865e-02 -2.177629917860031128e-01 4.366327077150344849e-02 -1.313561648130416870e-01 1.239138543605804443e-01 2.199230790138244629e-01 1.220428943634033203e-01 -1.306697428226470947e-01 -8.868787437677383423e-02 -9.950739145278930664e-02 -2.847699522972106934e-01 -2.859967648983001709e-01 2.158543765544891357e-01 -2.072174847126007080e-02 1.628714650869369507e-01 -1.586929708719253540e-01 6.699600815773010254e-02 -3.475262224674224854e-02 1.001712158322334290e-01 2.333012223243713379e-01
1.282428950071334839e-01 2.045604437589645386e-01 -1.714627631008625031e-02 -2.286002039909362793e-01 -1.131138578057289124e-02 -2.303692847490310669e-01 8.424146473407745361e-02 -4.401218891143798828e-02 -1.217567697167396545e-01 5.012323707342147827e-02 -5.091700330376625061e-02 8.749727159738540649e-02 4.034515917301177979e-01 2.539358101785182953e-02 2.564724981784820557e-01 1.413192600011825562e-01 1.075428351759910583e-01 1.992781907320022583e-01 2.390318363904953003e-02 3.638327494263648987e-02 -2.343475818634033203e-01 -2.620694339275360107e-01 9.926339238882064819e-02 -2.031682580709457397e-01 9.261195361614227295e-02 2.277531325817108154e-01 1.926413625478744507e-01 2.015747576951980591e-01 -1.046723276376724243e-01 -3.262895345687866211e-01 -1.740436851978302002e-01 -1.907000988721847534e-01
1.229038164019584656e-01 1.401091217994689941e-01 1.262231022119522095e-01 3.469968959689140320e-02 1.174097359180450439e-01 -1.540987845510244370e-02 -9.138783812522888184e-02 1.753777116537094116e-01 -6.139463931322097778e-02 7.893886417150497437e-02 -5.679305642843246460e-02 1.199905797839164734e-01 1.151932701468467712e-01 1.329796463251113892e-01 -2.969708740711212158e-01 3.625033795833587646e-02 9.507121145725250244e-02 4.378300011157989502e-01 -1.249337010085582733e-02 6.070943549275398254e-02 -2.039114683866500854e-01 7.359629124402999878e-02 1.559432148933410645e-01 -3.206466436386108398e-01 2.893992364406585693e-01 3.546956479549407959e-01 2.097898274660110474e-01 1.125151291489601135e-01 1.018725633621215820e-01 1.886670291423797607e-01 1.137864068150520325e-01 2.075000405311584473e-01
2.016993314027786255e-01 5.658917129039764404e-02 3.861493431031703949e-03 2.233177572488784790e-01 -3.789775073528289795e-02 -6.612827070057392120e-03 -9.606698155403137207e-02 2.337752729654312134e-01 -3.063382804393768311e-01 1.027835439890623093e-02 -1.256731748580932617e-01 7.952729612588882446e-02 9.499792009592056274e-02 1.966123469173908234e-03 -1.363420039415359497e-01 9.445591270923614502e-02 -8.057243376970291138e-02 3.655731976032257080e-01 7.925712503492832184e-03 1.070754975080490112e-01 -1.168007552623748779e-01 1.675080955028533936e-01 1.545745134353637695e-01 -2.936767041683197021e-01 3.830504119396209717e-01 2.263158112764358521e-01 2.607794702053070068e-01 1.760701835155487061e-01 3.659789264202117920e-02 1.286663860082626343e-01 2.547399401664733887e-01 7.084254175424575806e-02
2.852727770805358887e-01 -1.364677995443344116e-01 2.968291519209742546e-03 -3.531724796630442142e-04 -1.423399001359939575e-01 3.275104612112045288e-02 1.277139037847518921e-01 9.500206261873245239e-02 -7.638517767190933228e-02 3.736808896064758301e-02 -2.098743766546249390e-01 2.536610662937164307e-01 -1.149067357182502747e-01 -7.910218834877014160e-02 6.890885531902313232e-02 -3.660319000482559204e-02 1.634370535612106323e-01 2.913406491279602051e-01 2.697165124118328094e-02 4.787736535072326660e-01 -1.771802455186843872e-02 8.789806067943572998e-02 -3.489702939987182617e-02 -3.205958902835845947e-01 2.402419298887252808e-01 4.641665890812873840e-02 3.949202597141265869e-02 1.235930249094963074e-01 1.659893691539764404e-01 -1.929348111152648926e-01 3.240397572517395020e-01 1.099113598465919495e-01
3.143303468823432922e-02 -1.618336588144302368e-01 2.295221835374832153e-01 -5.564516410231590271e-03 6.051458790898323059e-02 2.070090174674987793e-01 -1.719413511455059052e-02 1.558241844177246094e-01 -3.106357455253601074e-01 1.794718056917190552e-01 -2.364682257175445557e-01 -5.190413817763328552e-02 -1.859705597162246704e-01 -7.573781907558441162e-02 -5.864759534597396851e-02 1.973177790641784668e-01 -2.051506191492080688e-02 1.229604780673980713e-01 1.903143711388111115e-02 -2.257312089204788208e-01 -2.034813761711120605e-01 2.611637115478515625e-01 -4.030271619558334351e-02 -4.615479409694671631e-01 3.863320052623748779e-01 1.598734855651855469e-01 2.633582800626754761e-02 6.205388158559799194e-02 -8.144025504589080811e-02 -3.411650285124778748e-02 1.234509516507387161e-02 2.416166849434375763e-02
2.183189392089843750e-01 2.842556871473789215e-02 -5.259671807289123535e-02 8.820395171642303467e-02 -6.163596361875534058e-02 -2.766159176826477051e-01 2.866508066654205322e-01 -7.739046216011047363e-02 -1.175980344414710999e-01 9.405698627233505249e-02 1.272256672382354736e-01 9.117366373538970947e-02 9.089207649230957031e-02 1.417662352323532104e-01 1.238041296601295471e-01 1.170308589935302734e-01 -1.114530395716428757e-02 2.622494995594024658e-01 2.022219821810722351e-03 2.475068271160125732e-01 -4.193213284015655518e-01 2.705297172069549561e-01 -8.493711799383163452e-02 -4.777145758271217346e-02 4.608927369117736816e-01 -9.043634682893753052e-02 -9.077862650156021118e-02 5.340043455362319946e-02 5.441367998719215393e-02 9.074945002794265747e-02 1.133669614791870117e-01 -1.534083038568496704e-01
9.609536826610565186e-02 4.844550043344497681e-02 9.562464803457260132e-02 2.879794873297214508e-02 4.572984576225280762e-02 -8.145357668399810791e-02 1.994936019182205200e-01 -1.036736741662025452e-01 1.735387593507766724e-01 2.266489155590534210e-02 4.488195851445198059e-02 3.525449633598327637e-01 -5.073782429099082947e-02 5.604612827301025391e-02 -3.312082216143608093e-02 1.086267456412315369e-01 9.631012566387653351e-03 3.211910724639892578e-01 9.025395661592483521e-02 1.795684173703193665e-02 -1.173484995961189270e-01 -3.054341673851013184e-01 7.012194488197565079e-03 -1.164431050419807434e-01 6.038689017295837402e-01 -1.227707490324974060e-01 1.215994134545326233e-01 2.383052259683609009e-01 -3.922200947999954224e-02 -2.405112236738204956e-01 4.604184068739414215e-03 -2.290599979460239410e-02
9.946972876787185669e-02 -1.222490444779396057e-01 1.248431131243705750e-01 -5.145840346813201904e-02 -4.720008000731468201e-02 -2.628738991916179657e-02 -9.898201376199722290e-02 1.256608963012695312e-01 -1.896840631961822510e-01 -1.092203259468078613e-01 -1.622201055288314819e-01 7.410964369773864746e-02 1.750986874103546143e-01 -2.592512592673301697e-02 -1.976657807826995850e-01 3.902576491236686707e-02 -1.747109927237033844e-02 3.153612315654754639e-01 -1.465443801134824753e-02 2.492979019880294800e-01 -1.566781997680664062e-01 -2.600517496466636658e-02 2.067763358354568481e-01 -3.697665035724639893e-01 3.810788393020629883e-01 2.417134642601013184e-01 3.098123073577880859e-01 2.635361254215240479e-01 1.243742182850837708e-01 1.145256906747817993e-01 1.001089662313461304e-01 4.752428084611892700e-02
4.499261379241943359e-01 2.496705651283264160e-01 -7.307353615760803223e-02 -8.186852186918258667e-02 -2.266955077648162842e-01 -5.334751680493354797e-02 8.686129003763198853e-02 -3.071335703134536743e-02 -3.069517314434051514e-01 -9.893152117729187012e-02 -1.527304500341415405e-01 2.406192570924758911e-02 -6.297932006418704987e-03 2.129350602626800537e-01 -1.196674555540084839e-01 -9.186741709709167480e-02 -5.388860404491424561e-02 1.563454717397689819e-01 7.027153670787811279e-02 -8.801762759685516357e-02 -1.185418665409088135e-01 -1.595127582550048828e-01 3.271316587924957275e-01 -3.422466665506362915e-02 3.606188297271728516e-01 1.931231617927551270e-01 5.266864225268363953e-02 -1.065771505236625671e-01 -2.357227504253387451e-01 7.615454494953155518e-02 7.612118124961853027e-02 -1.675119698047637939e-01
3.997546136379241943e-01 1.911266297101974487e-01 -3.957578539848327637e-02 -2.009257376194000244e-01 1.179584786295890808e-01 2.052095979452133179e-01 1.208218261599540710e-01 5.752409249544143677e-02 -2.492456138134002686e-01 8.263526856899261475e-02 -2.072549760341644287e-01 -5.857026576995849609e-02 1.440079957246780396e-01 1.293513476848602295e-01 1.558013409376144409e-01 -1.885442063212394714e-02 1.871291249990463257e-01 1.149449199438095093e-01 2.224543988704681396e-01 -1.220585778355598450e-01 -1.664079576730728149e-01 -2.451336234807968140e-01 3.346649706363677979e-01 7.182480394840240479e-02 3.209477663040161133e-01 1.656066253781318665e-02 6.992256641387939453e-02 1.295403242111206055e-01 -1.600448340177536011e-01 3.714357316493988037e-02 1.677022501826286316e-02 -2.014410346746444702e-01
2.066351026296615601e-01 2.373658493161201477e-02 1.234530583024024963e-01 -2.281208038330078125e-01 -3.769635260105133057e-01 -3.217935860157012939e-01 2.175254672765731812e-01 -2.709264121949672699e-02 -2.462995350360870361e-01 2.366880625486373901e-01 -2.536030709743499756e-01 2.211350053548812866e-01 1.571935117244720459e-01 -5.862322822213172913e-02 5.270105600357055664e-02 -1.565327644348144531e-01 7.669273763895034790e-02 6.695048511028289795e-02 6.913601607084274292e-02 -6.889242678880691528e-02 -2.661955356597900391e-01 -1.439125537872314453e-01 -2.106934636831283569e-01 -2.750779092311859131e-01 1.183174252510070801e-01 -2.616317197680473328e-02 8.126706629991531372e-02 9.827241301536560059e-02 8.891835063695907593e-02 -1.162020936608314514e-01 -1.532218325883150101e-02 1.622295826673507690e-01
3.098439872264862061e-01 2.127364426851272583e-01 -9.399390779435634613e-03 -1.163570433855056763e-01 -2.066140174865722656e-01 1.136189997196197510e-01 -9.711613878607749939e-03 5.247187986969947815e-02 -2.106208950281143188e-01 4.716200008988380432e-02 -1.892370879650115967e-01 4.627033323049545288e-02 -1.720212548971176147e-01 2.900942564010620117e-01 2.429693005979061127e-02 -1.663949489593505859e-01 5.855121836066246033e-02 3.176576793193817139e-01 1.276371628046035767e-01 -6.585705280303955078e-02 -5.211957916617393494e-02 -1.153321191668510437e-01 1.862360686063766479e-01 -1.420003771781921387e-01 4.207886457443237305e-01 1.631469130516052246e-01 2.043008208274841309e-01 -1.071768179535865784e-01 -2.024509906768798828e-01 -2.332206964492797852e-01 1.540081016719341278e-02 -1.084237769246101379e-01
3.568303287029266357e-01 1.990226954221725464e-01 -1.447074562311172485e-01 5.648750811815261841e-04 -6.940310448408126831e-02 3.517135232686996460e-02 5.756422132253646851e-02 7.589807361364364624e-02 -3.373268991708755493e-03 -5.824942514300346375e-02 2.345107346773147583e-01 -2.274873554706573486e-01 -8.866896969266235828e-04 -1.359446495771408081e-01 -2.451120316982269287e-01 6.110664457082748413e-02 1.196620464324951172e-01 3.076512813568115234e-01 -2.068252414464950562e-01 9.037219732999801636e-02 -2.133505418896675110e-02 -8.039464056491851807e-02 1.081288326531648636e-02 -1.781232357025146484e-01 4.606387317180633545e-01 1.622602343559265137e-01 8.061687648296356201e-02 3.918822854757308960e-02 -2.272695153951644897e-01 -2.098909020423889160e-01 -3.493717685341835022e-02 -2.497897893190383911e-01
4.252897500991821289e-01 -1.309725549072027206e-02 -1.561560630798339844e-01 4.248690605163574219e-02 4.918812960386276245e-02 -9.868536889553070068e-02 1.808756589889526367e-01 -8.327376097440719604e-02 -1.652120500802993774e-01 8.998510241508483887e-02 -2.560268342494964600e-01 2.876528501510620117e-01 -9.962395578622817993e-02 -8.220945298671722412e-02 9.489485621452331543e-02 2.474777251482009888e-01 1.285487562417984009e-01 2.346099764108657837e-01 4.803247749805450439e-02 1.329148858785629272e-01 -8.295870572328567505e-02 7.094400376081466675e-02 -1.628680899739265442e-02 -1.797421723604202271e-01 3.748484849929809570e-01 -2.170442491769790649e-01 -1.468509584665298462e-01 2.781578600406646729e-01 6.161004304885864258e-02 -6.431842595338821411e-02 1.956039518117904663e-01 3.950596228241920471e-02
2.277050912380218506e-01 1.341786533594131470e-01 -7.709105312824249268e-02 -9.249959886074066162e-02 -1.014177352190017700e-01 1.594907194375991821e-01 1.285164058208465576e-01 1.561354547739028931e-01 -1.963814795017242432e-01 -3.017400205135345459e-02 -1.369675546884536743e-01 7.816068828105926514e-02 -1.626675277948379517e-01 1.353390067815780640e-01 1.244610827416181564e-02 -2.504434883594512939e-01 7.722061127424240112e-02 4.867287278175354004e-01 2.222672253847122192e-01 -3.395042940974235535e-02 -3.425617888569831848e-02 -7.731155306100845337e-02 2.804260551929473877e-01 -9.858478605747222900e-02 3.960469961166381836e-01 -4.060861095786094666e-02 1.099848896265029907e-01 -1.382877528667449951e-01 -2.050264030694961548e-01 -1.016993001103401184e-01 7.679057121276855469e-02 -1.734958589076995850e-01
-7.058387994766235352e-02 -1.547147333621978760e-01 1.655662953853607178e-01 -7.875663042068481445e-02 -2.603834681212902069e-02 -1.941023170948028564e-01 1.690560877323150635e-01 4.859241470694541931e-02 -1.305909007787704468e-01 1.184378862380981445e-01 6.520335562527179718e-03 1.538140419870615005e-02 -1.526008248329162598e-01 1.180853918194770813e-01 1.341595202684402466e-01 1.774305105209350586e-01 -2.824330031871795654e-01 1.651350706815719604e-01 5.893768370151519775e-02 -1.575241237878799438e-01 -1.694882959127426147e-01 1.913100928068161011e-01 1.212061196565628052e-01 -1.077534183859825134e-01 5.542072057723999023e-01 9.193635731935501099e-02 -7.794199138879776001e-02 2.888177633285522461e-01 1.520029455423355103e-01 -2.647914588451385498e-01 1.476503014564514160e-01 5.511631816625595093e-02
3.535868823528289795e-01 4.452616721391677856e-02 4.949653148651123047e-02 1.531750261783599854e-01 -9.719451516866683960e-02 -8.438521623611450195e-02 -1.120677366852760315e-01 7.101217750459909439e-03 -5.140845105051994324e-02 2.121198326349258423e-01 -1.298653483390808105e-01 2.623696578666567802e-03 1.276251953095197678e-02 5.372808128595352173e-02 8.474958688020706177e-02 1.693978607654571533e-01 1.336637884378433228e-01 2.118234485387802124e-01 6.619977951049804688e-02 -2.980786375701427460e-03 1.735505089163780212e-02 1.578402221202850342e-01 9.927270561456680298e-02 -4.239518046379089355e-01 4.872266352176666260e-01 -5.359864234924316406e-02 9.256617724895477295e-02 7.374265044927597046e-02 2.035952955484390259e-01 3.035518713295459747e-02 3.532050848007202148e-01 1.055460646748542786e-01
2.668110430240631104e-01 1.953196078538894653e-01 1.244149208068847656e-01 1.620592325925827026e-01 1.524015665054321289e-01 -2.729232907295227051e-01 3.369074761867523193e-01 1.703328192234039307e-01 1.144782006740570068e-01 -3.252390623092651367e-01 -2.666093707084655762e-01 -5.055672302842140198e-02 8.585567586123943329e-03 1.820125579833984375e-01 -1.067493483424186707e-01 1.176401507109403610e-02 1.601453274488449097e-01 2.788808643817901611e-01 -1.032185107469558716e-01 2.395531237125396729e-01 -1.075327396392822266e-01 5.842606071382761002e-03 1.641271412372589111e-01 -2.881579399108886719e-01 8.022755384445190430e-02 -2.687375806272029877e-02 -6.987543404102325439e-02 9.830313175916671753e-02 2.495270781219005585e-02 -1.416900102049112320e-02 -4.151182994246482849e-02 -2.326925545930862427e-01
4.282361268997192383e-01 9.424000978469848633e-02 6.449153274297714233e-02 -7.808795571327209473e-02 -1.316021531820297241e-01 5.084852222353219986e-03 1.619242131710052490e-01 8.027723431587219238e-02 -2.720532119274139404e-01 8.070974051952362061e-02 -5.005434155464172363e-02 -1.123440265655517578e-01 -1.929463744163513184e-01 2.711708247661590576e-01 4.477875679731369019e-02 -3.731399774551391602e-02 -5.443017184734344482e-02 9.835876524448394775e-02 2.274335473775863647e-01 -4.030573368072509766e-02 -1.400334239006042480e-01 -2.260203659534454346e-01 2.041661143302917480e-01 -1.452153474092483521e-01 4.054197669029235840e-01 -2.191955596208572388e-02 1.921551972627639771e-01 2.292410284280776978e-02 -3.140749037265777588e-01 7.867992669343948364e-02 -1.022298485040664673e-01 -1.435999572277069092e-01
6.559509038925170898e-02 8.219463378190994263e-02 2.686532735824584961e-01 -1.345270425081253052e-01 -9.805868379771709442e-03 -1.050109341740608215e-01 2.371755689382553101e-01 1.152704358100891113e-01 -1.118249446153640747e-01 1.318004727363586426e-01 -4.430710375308990479e-01 3.525820076465606689e-01 -3.254249319434165955e-02 -1.214624643325805664e-01 -3.765640035271644592e-02 4.213136434555053711e-02 2.277964949607849121e-01 9.489993005990982056e-02 -1.083182469010353088e-01 -2.300170809030532837e-01 -1.685288548469543457e-01 -2.375396788120269775e-01 -4.981594532728195190e-02 -1.763736754655838013e-01 2.951208949089050293e-01 -1.577526181936264038e-01 1.108047813177108765e-01 1.704577356576919556e-01 -8.516342937946319580e-02 -1.183327361941337585e-01 -1.159260869026184082e-01 -1.285863816738128662e-01
2.510361373424530029e-01 2.591764926910400391e-01 1.244428381323814392e-02 9.576740115880966187e-02 4.148041084408760071e-02 -5.525542795658111572e-02 6.213268637657165527e-02 -1.022476144134998322e-02 -3.596672713756561279e-01 -2.230457589030265808e-02 -1.411119848489761353e-01 1.795344240963459015e-02 9.761592000722885132e-02 -2.169669419527053833e-02 -8.234647102653980255e-03 -6.267070770263671875e-02 1.320524513721466064e-01 -9.656686335802078247e-02 -2.054804414510726929e-01 1.220541447401046753e-01 -1.541904062032699585e-01 4.430059343576431274e-02 9.087652713060379028e-02 -4.825544357299804688e-01 3.708968758583068848e-01 -7.927310466766357422e-02 -3.241002261638641357e-01 -2.000660076737403870e-02 2.913828380405902863e-02 -2.406658828258514404e-01 1.151159852743148804e-01 -1.249305754899978638e-01
2.254787981510162354e-01 1.258331537246704102e-01 1.182300876826047897e-02 1.190180927515029907e-01 2.837579324841499329e-02 -3.623554110527038574e-02 -3.876607492566108704e-02 1.650636643171310425e-01 -1.708358079195022583e-01 2.134510129690170288e-02 -1.450400650501251221e-01 1.165605038404464722e-01 9.323197603225708008e-02 5.469833314418792725e-02 -2.470121383666992188e-01 -2.509680576622486115e-02 -1.648686677217483521e-01 3.658058941364288330e-01 1.130391936749219894e-02 2.400618605315685272e-02 -6.733788549900054932e-02 -5.138047970831394196e-03 1.605381816625595093e-02 -2.381050735712051392e-01 4.683062136173248291e-01 2.859009206295013428e-01 1.203935146331787109e-01 1.375191211700439453e-01 1.442420929670333862e-01 1.976306587457656860e-01 3.273544609546661377e-01 1.608344763517379761e-01
4.668505787849426270e-01 1.115417480468750000e-01 -6.309902667999267578e-02 -7.536971569061279297e-02 -1.117836087942123413e-01 1.304336637258529663e-01 -4.051703214645385742e-02 -9.215673059225082397e-02 3.301978856325149536e-02 1.009575724601745605e-01 2.118620090186595917e-02 -2.106269598007202148e-01 -1.310413628816604614e-01 2.388510704040527344e-01 -5.954195559024810791e-02 -4.428249597549438477e-02 1.204419136047363281e-01 5.357430577278137207e-01 -2.725528925657272339e-02 6.014085561037063599e-02 -6.464958190917968750e-02 4.775767028331756592e-02 -1.628827601671218872e-01 -1.361006172373890877e-03 3.346313536167144775e-01 2.084505707025527954e-01 4.471640661358833313e-02 -5.755969509482383728e-02 5.589546263217926025e-02 -2.716797888278961182e-01 -8.715634793043136597e-02 1.811338961124420166e-02
1.356996446847915649e-01 2.495233267545700073e-01 5.498017184436321259e-03 -2.614046260714530945e-02 -1.333839148283004761e-01 1.255439072847366333e-01 8.136902749538421631e-02 1.158278435468673706e-01 -1.676034927368164062e-01 -1.848191209137439728e-02 -2.165771126747131348e-01 5.647604912519454956e-02 -1.700959503650665283e-01 2.657109797000885010e-01 -1.249256059527397156e-01 -1.607309430837631226e-01 5.537142232060432434e-02 4.162936806678771973e-01 5.379324778914451599e-02 6.368732452392578125e-02 -4.017521068453788757e-02 -9.701924026012420654e-02 3.439287543296813965e-01 -2.280407845973968506e-01 3.945939242839813232e-01 -2.285323850810527802e-02 -9.718595445156097412e-02 -1.786736994981765747e-01 -1.911471486091613770e-01 -1.107591539621353149e-01 -4.142492078244686127e-03 -1.856514960527420044e-01
2.945111393928527832e-01 1.956878751516342163e-01 -3.909871354699134827e-02 5.886948853731155396e-02 -8.190067857503890991e-02 -9.482803195714950562e-02 2.485602945089340210e-01 -1.669948101043701172e-01 1.388095766305923462e-01 6.767719238996505737e-02 1.618502587080001831e-01 3.713955283164978027e-01 -2.272292226552963257e-02 -4.528266191482543945e-02 4.924671351909637451e-02 8.611296862363815308e-02 -1.251798421144485474e-01 2.253354638814926147e-01 7.498881220817565918e-02 1.482347846031188965e-01 -2.694987058639526367e-01 -9.305391460657119751e-02 7.200916111469268799e-02 -2.238790392875671387e-01 5.079390406608581543e-01 -1.083645075559616089e-01 -1.830444335937500000e-01 -2.917592041194438934e-02 -2.489388734102249146e-02 9.649473242461681366e-03 1.452297419309616089e-01 -8.760676532983779907e-02
3.387971222400665283e-01 1.922974586486816406e-01 2.938006818294525146e-02 1.834289752878248692e-03 -1.316462606191635132e-01 -8.544153720140457153e-02 4.796825349330902100e-01 4.953740164637565613e-02 -1.851267814636230469e-01 9.851735085248947144e-03 -1.800347119569778442e-01 1.380767524242401123e-01 -1.002328842878341675e-01 -5.313071608543395996e-02 1.135451868176460266e-01 2.669460475444793701e-01 1.825558990240097046e-01 2.005719691514968872e-01 1.007944718003273010e-02 -2.282230108976364136e-01 -1.629491746425628662e-01 -8.360703289508819580e-02 -7.651424501091241837e-03 -1.866472363471984863e-01 2.463614195585250854e-01 -2.113592624664306641e-02 -4.107220843434333801e-02 -8.459170907735824585e-02 2.565632760524749756e-01 -2.331498712301254272e-01 -1.479640007019042969e-01 3.287463262677192688e-02
1.857966184616088867e-01 2.369703352451324463e-01 6.820074468851089478e-02 -7.492695003747940063e-02 -1.152862906455993652e-01 7.877177745103836060e-02 2.032582648098468781e-02 1.130681410431861877e-01 -2.285251915454864502e-01 -5.177769437432289124e-02 -1.036112755537033081e-01 -2.961090952157974243e-02 -1.467615813016891479e-01 2.042299211025238037e-01 -3.643175587058067322e-02 -2.733015418052673340e-01 -1.327308714389801025e-01 4.981171786785125732e-01 3.567540645599365234e-02 -6.827036291360855103e-02 -1.101240739226341248e-01 -1.172884181141853333e-01 3.609390556812286377e-01 -2.306544929742813110e-01 3.020335435867309570e-01 5.254780873656272888e-03 -2.660403959453105927e-02 -1.492130756378173828e-01 -1.903087943792343140e-01 -1.622990965843200684e-01 2.379048801958560944e-02 -4.686791449785232544e-02
-3.745229914784431458e-02 2.084281295537948608e-01 8.101185411214828491e-02 2.657593786716461182e-01 4.749793186783790588e-02 2.435528114438056946e-02 1.662154123187065125e-02 2.086976319551467896e-01 5.665587633848190308e-02 9.889153763651847839e-03 -2.523832023143768311e-01 1.419017165899276733e-01 1.801127567887306213e-03 6.151115521788597107e-02 -1.240646913647651672e-01 7.220412953756749630e-04 2.511152923107147217e-01 5.183187499642372131e-02 1.090293601155281067e-01 -9.402880817651748657e-02 -2.006271630525588989e-01 1.076259370893239975e-02 7.327291369438171387e-02 -2.278033792972564697e-01 5.507413744926452637e-01 3.540485203266143799e-01 2.144382745027542114e-01 1.002655848860740662e-01 -1.446148604154586792e-01 1.675762087106704712e-01 3.752737119793891907e-02 7.584009319543838501e-02
4.331448972225189209e-01 7.881640642881393433e-02 1.140287425369024277e-02 -3.829858824610710144e-02 -8.030932396650314331e-03 2.719530463218688965e-02 1.114270165562629700e-01 1.038067936897277832e-01 8.523230999708175659e-02 -1.289429515600204468e-01 1.611420512199401855e-01 3.455285429954528809e-01 7.121780514717102051e-02 -5.173863098025321960e-02 5.850246176123619080e-02 -9.652742743492126465e-02 1.076995730400085449e-01 6.959415227174758911e-02 3.152745962142944336e-01 3.034872114658355713e-01 -1.227154359221458435e-01 5.645614862442016602e-02 1.474983710795640945e-02 -9.870721399784088135e-02 5.284798145294189453e-01 2.006389051675796509e-01 -6.147633865475654602e-02 -2.812341414391994476e-02 7.686233520507812500e-02 -2.322604320943355560e-02 -1.552718430757522583e-01 4.274138715118169785e-03
2.581830322742462158e-01 2.908076345920562744e-01 -1.258376240730285645e-01 -8.531796187162399292e-02 6.036666687577962875e-03 -5.051385238766670227e-02 -1.119545996189117432e-01 5.898851901292800903e-02 1.239021494984626770e-01 1.477035433053970337e-01 -2.448062747716903687e-01 -4.650271963328123093e-03 1.658498891629278660e-03 -1.765067279338836670e-01 -2.436055392026901245e-01 -7.721762359142303467e-02 -1.880458593368530273e-01 3.677091374993324280e-02 3.889240622520446777e-01 3.301054704934358597e-03 -3.290297985076904297e-01 -7.909744232892990112e-02 5.214538052678108215e-02 -1.099031642079353333e-01 2.114601731300354004e-01 3.406013846397399902e-01 2.108165174722671509e-01 2.854616008698940277e-02 -8.036848157644271851e-02 -7.240883260965347290e-02 -1.793250143527984619e-01 2.152427732944488525e-01
2.283785641193389893e-01 1.088988780975341797e-01 8.036370575428009033e-02 4.932312667369842529e-02 -2.342176437377929688e-01 -3.520589768886566162e-01 1.230930462479591370e-01 -4.998591542243957520e-02 2.525617741048336029e-02 -8.175260573625564575e-02 -2.839889824390411377e-01 -5.643705278635025024e-02 -1.601647585630416870e-01 -8.277925103902816772e-02 2.832767739892005920e-02 -1.160346344113349915e-01 2.525493204593658447e-01 2.956531709060072899e-03 2.105031609535217285e-01 -2.082412093877792358e-01 -1.922201216220855713e-01 2.880340814590454102e-01 3.885770216584205627e-02 -2.737157046794891357e-01 2.609614133834838867e-01 1.791109591722488403e-01 7.657054811716079712e-02 1.321027278900146484e-01 5.549973249435424805e-02 3.348600864410400391e-01 -7.212269306182861328e-02 3.152957186102867126e-02
2.119022905826568604e-01 7.611350715160369873e-02 -1.772819459438323975e-01 5.446847528219223022e-03 -4.048544168472290039e-01 -3.487776219844818115e-02 7.740642130374908447e-02 -4.810184612870216370e-02 -8.664353191852569580e-02 1.682015806436538696e-01 -3.959940373897552490e-01 2.060284093022346497e-02 2.813460826873779297e-01 1.199914515018463135e-01 1.856796741485595703e-01 1.301357746124267578e-01 9.404888376593589783e-03 1.255210489034652710e-01 -8.643868565559387207e-02 9.664131700992584229e-02 -6.712292879819869995e-02 -2.076749205589294434e-01 5.438959598541259766e-02 -1.660410761833190918e-01 3.722589015960693359e-01 -3.503826260566711426e-02 1.989185065031051636e-01 1.737895011901855469e-01 -2.729546725749969482e-01 -9.573777765035629272e-02 -4.003607481718063354e-02 -2.738974988460540771e-02
3.176849186420440674e-01 -1.657489836215972900e-01 -1.068690270185470581e-01 -8.737445622682571411e-02 1.041346490383148193e-01 -2.245577797293663025e-02 3.159862756729125977e-01 7.674843817949295044e-02 -1.827781647443771362e-01 -5.866631120443344116e-02 -9.713312238454818726e-02 5.791643261909484863e-02 -2.560485005378723145e-01 2.234047204256057739e-01 5.182650685310363770e-02 -3.736095428466796875e-01 6.320714950561523438e-02 2.590423226356506348e-01 6.562452018260955811e-02 9.721788763999938965e-02 4.372965171933174133e-02 -1.578963249921798706e-01 2.713400125503540039e-01 -2.350522875785827637e-01 2.994810938835144043e-01 2.439980655908584595e-01 4.766472801566123962e-02 -2.848660014569759369e-02 5.620538070797920227e-02 -1.414722651243209839e-01 -1.001674216240644455e-02 -1.092124059796333313e-01
2.770812213420867920e-01 2.505294606089591980e-02 -5.449100956320762634e-02 -3.348498418927192688e-02 1.362983230501413345e-02 -8.697959780693054199e-02 3.947304189205169678e-02 1.961399763822555542e-01 -1.770132929086685181e-01 2.640381455421447754e-01 -1.562957316637039185e-01 -8.780083805322647095e-02 -1.702300012111663818e-01 -4.725736007094383240e-02 -2.677434086799621582e-01 7.407316565513610840e-02 -1.801698058843612671e-01 3.164229094982147217e-01 -7.701938599348068237e-02 1.568109989166259766e-01 -9.663739800453186035e-02 1.300477534532546997e-01 -1.015874221920967102e-01 -3.916274309158325195e-01 2.874607443809509277e-01 2.260738611221313477e-01 2.684120237827301025e-01 -5.678933113813400269e-02 -8.421131223440170288e-02 1.479225903749465942e-01 1.752428859472274780e-01 8.608231693506240845e-02
1.595605909824371338e-01 8.383727818727493286e-02 3.473332850262522697e-03 7.476744800806045532e-02 -2.477580681443214417e-02 7.587220519781112671e-02 9.219837188720703125e-02 -5.082168616354465485e-03 6.794876605272293091e-02 2.604415416717529297e-01 -6.369999796152114868e-02 -5.825327709317207336e-02 9.847891330718994141e-02 -7.289592921733856201e-02 7.447307556867599487e-02 -1.792975813150405884e-01 -4.611533135175704956e-03 1.105277687311172485e-01 1.254247128963470459e-01 2.866757810115814209e-01 -4.258164465427398682e-01 2.152876406908035278e-01 1.851714402437210083e-01 -2.980189323425292969e-01 2.953356802463531494e-01 -1.605205684900283813e-01 3.710231781005859375e-01 2.630887031555175781e-01 6.856945902109146118e-02 -5.909723043441772461e-02 1.592382639646530151e-01 8.365448564291000366e-03
3.112381398677825928e-01 2.106250524520874023e-01 -4.995613172650337219e-02 -1.606149524450302124e-01 4.773805290460586548e-02 -1.809225827455520630e-01 1.395569741725921631e-01 -2.039779908955097198e-02 2.036887854337692261e-01 1.340101063251495361e-01 -8.969090878963470459e-02 6.072733551263809204e-02 -6.475728750228881836e-02 1.046025753021240234e-01 2.189464569091796875e-01 3.730183839797973633e-02 -2.912867665290832520e-01 4.800742119550704956e-02 -1.135888323187828064e-01 2.675454504787921906e-02 -4.435082674026489258e-01 -1.555299311876296997e-01 3.239489346742630005e-02 -1.572177410125732422e-01 3.905380964279174805e-01 -3.266060352325439453e-02 -1.790045946836471558e-02 1.063493788242340088e-01 -1.546046789735555649e-02 -3.354026079177856445e-01 -1.203456893563270569e-01 -8.100343868136405945e-03
1.778875142335891724e-01 1.200728770345449448e-02 1.734579354524612427e-01 1.964800655841827393e-01 -8.988636732101440430e-02 -3.948070108890533447e-02 -1.424093395471572876e-01 -3.877751156687736511e-02 -6.999109685420989990e-02 1.429237723350524902e-01 -2.440017908811569214e-01 1.188599690794944763e-01 2.817741036415100098e-01 -8.566214889287948608e-02 5.685407202690839767e-03 -5.108981207013130188e-02 8.995178341865539551e-02 2.465196549892425537e-01 1.058878824114799500e-01 4.530164599418640137e-02 -5.226362496614456177e-02 4.177891016006469727e-01 1.096223890781402588e-01 -3.147011399269104004e-01 4.000542163848876953e-01 4.826984182000160217e-02 -6.006123032420873642e-03 1.454154253005981445e-01 1.085253655910491943e-01 -5.924846231937408447e-02 3.322662711143493652e-01 -4.986308515071868896e-03
1.266753971576690674e-01 -4.957785829901695251e-02 -2.874297201633453369e-01 4.998138174414634705e-02 -1.873058080673217773e-01 7.183201611042022705e-02 2.472013384103775024e-01 -5.158567428588867188e-02 -5.033390596508979797e-03 1.003247499465942383e-01 -1.131909564137458801e-01 -9.523657709360122681e-02 1.183387078344821930e-02 1.948748826980590820e-01 1.182687431573867798e-01 1.228359639644622803e-01 1.655578911304473877e-01 3.103888593614101410e-02 -1.025213673710823059e-01 9.308304637670516968e-03 -4.876563847064971924e-01 3.574342131614685059e-01 2.476743161678314209e-01 -2.128226608037948608e-01 3.726510405540466309e-01 8.143411576747894287e-02 1.437800228595733643e-01 -4.605185706168413162e-03 6.329821771942079067e-04 1.694447733461856842e-02 4.467638209462165833e-04 1.246898695826530457e-01
3.630862236022949219e-01 1.021237075328826904e-01 1.122804880142211914e-01 -1.870237588882446289e-01 -1.592929810285568237e-01 2.184417545795440674e-01 2.041587233543395996e-01 -1.311362814158201218e-02 -2.883379161357879639e-01 1.676766574382781982e-01 -2.484340071678161621e-01 3.743488714098930359e-02 -1.071288660168647766e-01 7.941064983606338501e-02 8.953771740198135376e-02 -1.669295579195022583e-01 4.990141466259956360e-02 5.740497261285781860e-02 2.175889164209365845e-01 -1.949285715818405151e-01 -1.037886738777160645e-01 -2.377225905656814575e-01 1.950991302728652954e-01 -9.159006923437118530e-02 3.955884277820587158e-01 1.138081178069114685e-01 1.506918966770172119e-01 -8.480290323495864868e-02 -1.801679581403732300e-01 1.231517270207405090e-01 3.777966601774096489e-03 -1.237869486212730408e-01
5.134605169296264648e-01 1.435665339231491089e-01 1.202336028218269348e-01 -1.021803691983222961e-01 -2.105102539062500000e-01 1.455384194850921631e-01 -3.076674416661262512e-02 9.596906602382659912e-03 -2.202079296112060547e-01 3.525100275874137878e-02 -2.759217917919158936e-01 8.171503990888595581e-02 1.712968200445175171e-02 1.608135700225830078e-01 1.462829709053039551e-01 -8.588372170925140381e-02 6.475717574357986450e-02 2.083088010549545288e-01 2.472517937421798706e-01 6.641681492328643799e-02 6.358747929334640503e-02 -1.033496558666229248e-01 2.277414947748184204e-01 1.163317449390888214e-02 3.454035520553588867e-01 2.120029181241989136e-01 9.001167863607406616e-02 -6.911229342222213745e-02 -2.027590125799179077e-01 8.236135542392730713e-02 2.569283917546272278e-02 -1.769262254238128662e-01
4.259096384048461914e-01 1.710842251777648926e-01 -3.009145706892013550e-02 -2.133178710937500000e-01 -1.281931698322296143e-01 -3.661734610795974731e-02 8.273052424192428589e-02 2.088156044483184814e-01 -8.811524510383605957e-02 6.782648712396621704e-02 -1.718599498271942139e-01 2.691390225663781166e-03 -1.037351414561271667e-02 1.321823298931121826e-01 -2.269268780946731567e-02 -1.352671254426240921e-02 4.367996752262115479e-02 2.316055148839950562e-01 1.075568571686744690e-01 4.284001886844635010e-02 1.931041292846202850e-02 -2.097879499197006226e-01 3.201127648353576660e-01 -2.354712039232254028e-02 4.257217347621917725e-01 -1.683984696865081787e-02 1.841946393251419067e-01 -8.017457276582717896e-02 -3.887203931808471680e-01 2.810329943895339966e-02 9.673044830560684204e-02 -1.225622892379760742e-01
7.042611949145793915e-03 -6.643125414848327637e-02 8.113561570644378662e-02 -1.169568970799446106e-01 -4.626403376460075378e-02 1.263417452573776245e-01 1.571495980024337769e-01 -2.174018695950508118e-02 2.362232841551303864e-02 -2.777265943586826324e-02 2.140543758869171143e-01 7.451109588146209717e-02 4.401866719126701355e-02 1.290543824434280396e-01 1.392446905374526978e-01 2.319767773151397705e-01 1.667538285255432129e-01 1.627760082483291626e-01 6.900932639837265015e-02 6.437990069389343262e-02 -4.639501571655273438e-01 2.202509343624114990e-02 1.052562147378921509e-01 -2.770508229732513428e-01 5.937618017196655273e-01 8.668904751539230347e-02 1.943477801978588104e-02 7.544168829917907715e-02 6.423810124397277832e-02 4.296690598130226135e-02 -1.933704167604446411e-01 1.059529557824134827e-01
1.204784661531448364e-01 -6.831681728363037109e-02 1.070501133799552917e-01 -5.194973573088645935e-02 -1.205797344446182251e-01 -5.887216329574584961e-02 2.179369032382965088e-01 -3.110400773584842682e-02 -5.317683890461921692e-02 -1.885677501559257507e-02 1.771234720945358276e-01 1.958188861608505249e-01 -1.768686026334762573e-01 9.226659312844276428e-03 -6.190292909741401672e-02 2.707333862781524658e-01 -1.034020259976387024e-02 2.276500463485717773e-01 1.541432887315750122e-01 3.279171139001846313e-02 -1.763794422149658203e-01 2.415590137243270874e-01 2.415635734796524048e-01 -2.869818806648254395e-01 5.343831777572631836e-01 1.212049573659896851e-01 2.543080449104309082e-01 1.778413653373718262e-01 7.465945184230804443e-02 4.766085371375083923e-02 -8.296664804220199585e-02 -2.383973821997642517e-02
2.899632453918457031e-01 1.303176134824752808e-01 4.318350926041603088e-02 1.382408887147903442e-01 -7.501781918108463287e-03 -2.168543338775634766e-01 -4.259835556149482727e-02 -7.664169371128082275e-02 -3.721334934234619141e-01 1.942895054817199707e-01 -9.581150114536285400e-02 1.095563098788261414e-01 -1.161368563771247864e-01 1.314907968044281006e-01 -2.414647638797760010e-01 4.553532693535089493e-03 -2.019190043210983276e-01 2.530798614025115967e-01 1.770469695329666138e-01 2.754173241555690765e-02 -1.403405517339706421e-01 3.062718808650970459e-01 -3.640211746096611023e-02 -3.134979009628295898e-01 2.953928411006927490e-01 1.396525055170059204e-01 5.634375661611557007e-02 7.521387934684753418e-02 -1.475636363029479980e-01 1.661397367715835571e-01 1.472305208444595337e-01 -3.991675621364265680e-04
2.123652957379817963e-02 -3.974378854036331177e-02 1.130812838673591614e-01 -4.812487587332725525e-02 -1.299187839031219482e-01 5.611773952841758728e-02 6.288771331310272217e-02 1.328640878200531006e-01 -2.063788771629333496e-01 1.794691681861877441e-01 -8.179425448179244995e-02 -6.938426196575164795e-02 -1.527350842952728271e-01 -2.152871340513229370e-01 -8.670683950185775757e-02 5.614675953984260559e-02 2.753685973584651947e-02 5.384721606969833374e-02 -2.115333627443760633e-04 -1.648342013359069824e-01 -3.677786588668823242e-01 2.229463905096054077e-01 4.775846749544143677e-02 -3.718505799770355225e-01 4.643412232398986816e-01 1.641483306884765625e-01 -8.729211986064910889e-02 3.171324133872985840e-01 9.584403038024902344e-02 4.234462976455688477e-02 7.327635586261749268e-02 -2.261197715997695923e-01
1.887123733758926392e-01 -8.751189708709716797e-02 1.860179752111434937e-01 -4.653352126479148865e-02 -1.721615158021450043e-02 1.351762861013412476e-01 2.205626368522644043e-01 -6.739229708909988403e-02 -2.016516029834747314e-01 -7.414379715919494629e-02 -4.161493480205535889e-02 2.870422601699829102e-01 4.292160645127296448e-02 -5.966992303729057312e-02 -1.093073096126317978e-02 2.021108269691467285e-01 3.048760630190372467e-02 1.587638109922409058e-01 3.192490935325622559e-01 2.378957159817218781e-02 -3.282326757907867432e-01 2.308226525783538818e-01 -1.099001709371805191e-02 -3.573981299996376038e-02 5.435425043106079102e-01 6.171697378158569336e-02 -7.531946152448654175e-02 1.675055623054504395e-01 4.587927833199501038e-03 1.001721695065498352e-01 -1.867613792419433594e-01 5.095932632684707642e-02
2.320061028003692627e-01 -2.371332049369812012e-01 -8.603926748037338257e-03 -3.351367264986038208e-02 -2.983621656894683838e-01 1.007932722568511963e-01 6.762560456991195679e-02 -1.525374501943588257e-01 4.554782435297966003e-02 -4.559057205915451050e-02 -2.317750602960586548e-01 -7.102089375257492065e-02 5.119178444147109985e-02 3.595843538641929626e-02 -5.502159520983695984e-02 8.232771605253219604e-02 1.839269548654556274e-01 1.248892545700073242e-01 9.144584834575653076e-02 -7.536000013351440430e-02 -1.989877223968505859e-01 2.537527680397033691e-01 1.662330776453018188e-01 -2.710965573787689209e-01 5.169539451599121094e-01 2.061892002820968628e-01 2.542271018028259277e-01 1.276050806045532227e-01 -7.728714495897293091e-02 1.225394234061241150e-01 -6.537208706140518188e-02 2.396608330309391022e-02
2.302652597427368164e-01 8.930265903472900391e-02 -1.124699488282203674e-01 -1.732014864683151245e-01 1.117493435740470886e-01 -9.560094214975833893e-03 3.953309357166290283e-01 5.662760883569717407e-02 1.538898050785064697e-01 3.358061611652374268e-02 -3.566147089004516602e-01 1.664858311414718628e-01 -1.233672071248292923e-02 3.174487054347991943e-01 4.343410953879356384e-03 1.140915900468826294e-01 -3.450269252061843872e-02 4.214481711387634277e-01 -9.791443496942520142e-02 2.625371515750885010e-02 -1.234643384814262390e-01 -1.693871319293975830e-01 -4.265445098280906677e-02 -2.220972329378128052e-01 2.719591259956359863e-01 8.142942190170288086e-02 -1.304727494716644287e-01 -1.272124946117401123e-01 1.253411024808883667e-01 2.774284780025482178e-02 9.579510986804962158e-02 -8.364414423704147339e-02
2.124906629323959351e-01 7.174327224493026733e-02 1.909292191267013550e-01 3.495778143405914307e-01 -1.215089708566665649e-01 -1.535079032182693481e-01 6.439952552318572998e-02 2.570665441453456879e-02 -2.465561181306838989e-01 8.977157622575759888e-02 -2.388460338115692139e-01 -2.964780665934085846e-02 8.760772645473480225e-02 3.270533308386802673e-02 6.761729717254638672e-02 1.851528733968734741e-01 1.356528252363204956e-01 4.106143414974212646e-01 1.644364893436431885e-01 8.669507503509521484e-02 -2.084962278604507446e-01 1.817387342453002930e-01 -1.804558485746383667e-01 -2.216161191463470459e-01 1.689602583646774292e-01 1.373703181743621826e-01 -5.415299162268638611e-02 2.327278628945350647e-02 1.632913053035736084e-01 -1.882294192910194397e-02 1.046530306339263916e-01 3.239276707172393799e-01
1.460828632116317749e-01 1.798281520605087280e-01 -1.774822622537612915e-01 -2.420406490564346313e-01 -2.155377157032489777e-02 -6.660722196102142334e-02 1.129095107316970825e-01 -3.197951018810272217e-01 -2.763390541076660156e-01 -8.446101844310760498e-02 -2.282839268445968628e-01 -3.931069746613502502e-02 8.233439177274703979e-02 -1.226522028446197510e-01 4.369296506047248840e-02 -1.035896912217140198e-01 7.671084254980087280e-02 7.290985900908708572e-03 -2.151862829923629761e-01 4.647824913263320923e-02 -1.842226237058639526e-01 -6.491136550903320312e-02 9.111126512289047241e-02 -3.333442509174346924e-01 4.420583844184875488e-01 8.337772637605667114e-02 -1.112868040800094604e-01 -1.482375860214233398e-01 2.379424273967742920e-01 -1.559798866510391235e-01 7.837842404842376709e-02 -1.700319647789001465e-01
2.529059648513793945e-01 -8.413123898208141327e-03 -3.184654936194419861e-02 1.303371638059616089e-01 -1.160847991704940796e-01 -2.618691027164459229e-01 -1.714080274105072021e-01 2.417930215597152710e-01 -1.399686634540557861e-01 -8.696435391902923584e-02 -2.430291175842285156e-01 3.189791738986968994e-01 1.020000055432319641e-01 -3.807277083396911621e-01 -1.610387563705444336e-01 1.099012698978185654e-02 2.812406048178672791e-02 8.686770498752593994e-02 4.376328736543655396e-02 -1.298580411821603775e-02 -1.934347599744796753e-01 -1.740475594997406006e-01 3.360060974955558777e-02 -2.426692396402359009e-01 3.536248803138732910e-01 -6.244789808988571167e-02 2.495091706514358521e-01 6.976548582315444946e-02 -2.148558414774015546e-04 -3.881899267435073853e-02 1.896902024745941162e-01 -8.357031643390655518e-02
2.418964356184005737e-01 1.947511434555053711e-01 -2.989937737584114075e-02 -1.218908503651618958e-01 -2.260141074657440186e-01 3.656686097383499146e-02 3.805726766586303711e-01 -4.800246283411979675e-02 6.322289258241653442e-02 1.018142849206924438e-01 -1.917481236159801483e-02 -1.672644317150115967e-01 -1.017758026719093323e-01 -1.034324616193771362e-01 9.650008752942085266e-03 9.518790058791637421e-03 2.244706749916076660e-01 1.403619349002838135e-01 1.392588317394256592e-01 7.680302858352661133e-02 -1.527868360280990601e-01 7.911280542612075806e-02 6.361170858144760132e-02 -2.388177365064620972e-01 2.994252443313598633e-01 1.639714464545249939e-02 -2.434512972831726074e-01 3.184816241264343262e-01 2.827116250991821289e-01 -3.262677192687988281e-01 -1.150454953312873840e-02 3.321863338351249695e-02
2.671885788440704346e-01 4.921567812561988831e-02 2.757405303418636322e-02 -1.338962018489837646e-01 7.353944703936576843e-03 -1.324284374713897705e-01 1.441693156957626343e-01 1.341942399740219116e-01 -3.272539079189300537e-01 2.434410303831100464e-01 -2.565310522913932800e-02 2.995170094072818756e-02 -3.614579886198043823e-02 5.741661787033081055e-02 -1.802061051130294800e-01 3.742692619562149048e-02 -1.900461614131927490e-01 2.582985460758209229e-01 -1.097375676035881042e-01 1.573178768157958984e-01 -9.239490330219268799e-02 4.747291654348373413e-02 -1.553988829255104065e-02 -3.865827023983001709e-01 3.430393636226654053e-01 7.790204137563705444e-02 3.024316728115081787e-01 6.358268111944198608e-02 -2.880095690488815308e-02 2.419098168611526489e-01 2.156791090965270996e-01 1.396367251873016357e-01
3.267367482185363770e-01 8.558507263660430908e-02 1.569330692291259766e-01 -1.010351330041885376e-01 -3.549721837043762207e-01 -1.490686535835266113e-01 3.387000411748886108e-02 2.014257162809371948e-01 -1.110649332404136658e-01 7.359237968921661377e-02 -2.719933390617370605e-01 2.665575444698333740e-01 -7.338732481002807617e-03 -3.988716006278991699e-01 -2.646792866289615631e-02 1.496560722589492798e-01 1.525040417909622192e-01 3.798423707485198975e-02 -5.454894527792930603e-02 1.413205265998840332e-02 5.321534350514411926e-03 -1.544577628374099731e-01 -8.993525058031082153e-02 -2.143866121768951416e-01 2.909342348575592041e-01 8.687894791364669800e-02 1.762088984251022339e-01 -2.894018962979316711e-02 1.357418745756149292e-01 -2.534445226192474365e-01 3.339697048068046570e-02 -4.937068372964859009e-02
1.340862065553665161e-01 3.585507869720458984e-01 7.575508952140808105e-02 -2.382045537233352661e-01 1.410572379827499390e-01 -3.144379556179046631e-01 1.325885653495788574e-01 -8.532549440860748291e-02 7.687369734048843384e-02 2.437997423112392426e-02 -1.718974113464355469e-01 1.380665302276611328e-01 3.391115665435791016e-01 -5.899206548929214478e-02 -8.163452148437500000e-02 -1.013446226716041565e-01 5.165632441639900208e-02 2.979916892945766449e-02 2.566384375095367432e-01 8.677785098552703857e-02 -2.407857924699783325e-01 -1.715419441461563110e-01 1.188452243804931641e-01 -1.192648708820343018e-01 2.487312406301498413e-01 -2.093932032585144043e-02 1.459091305732727051e-01 2.133402675390243530e-01 -1.391109973192214966e-01 -2.419546432793140411e-02 -3.300553262233734131e-01 7.836522161960601807e-02
1.769453436136245728e-01 8.359660208225250244e-02 -6.553256511688232422e-02 -2.057920694351196289e-01 -2.465649992227554321e-01 -6.932500004768371582e-02 2.552329897880554199e-01 6.266453117132186890e-02 1.160290208645164967e-03 3.977382439188659191e-04 2.434933185577392578e-01 1.692761182785034180e-01 6.474977731704711914e-02 -8.813685923814773560e-02 -3.968272358179092407e-02 3.793426454067230225e-01 9.258291870355606079e-02 3.211913863196969032e-03 9.260290861129760742e-02 8.543085306882858276e-03 -3.080534636974334717e-01 2.556719481945037842e-01 1.890314221382141113e-01 -2.547833621501922607e-01 3.913406133651733398e-01 2.524845004081726074e-01 -1.137721985578536987e-01 -3.837345633655786514e-03 -1.587924063205718994e-01 3.560637310147285461e-02 2.178592979907989502e-02 7.069631945341825485e-03
4.225751161575317383e-01 9.914970397949218750e-02 -1.124942228198051453e-01 -1.524608731269836426e-01 -5.382766481488943100e-03 -1.621179878711700439e-01 4.415820240974426270e-01 7.849887013435363770e-02 -1.393161565065383911e-01 4.698620736598968506e-02 -1.334116309881210327e-01 9.114301949739456177e-02 -6.917005032300949097e-02 1.128130629658699036e-01 3.872526809573173523e-02 1.116242259740829468e-01 2.106144726276397705e-01 2.105575054883956909e-01 1.145771890878677368e-01 -1.793678849935531616e-01 -3.919006884098052979e-02 -4.898186773061752319e-02 -4.220192879438400269e-02 -2.921185493469238281e-01 2.623572945594787598e-01 2.343825995922088623e-02 1.245383471250534058e-01 -8.416768163442611694e-02 2.133331149816513062e-01 -1.988607347011566162e-01 -1.324330419301986694e-01 -2.223201692104339600e-01
2.226568162441253662e-01 1.379884928464889526e-01 -7.287832908332347870e-03 -1.222095042467117310e-01 3.117398545145988464e-02 -1.642583459615707397e-01 3.420367836952209473e-02 2.029794501140713692e-03 2.269224822521209717e-01 -3.406937234103679657e-03 -1.632368862628936768e-01 3.863215819001197815e-02 -5.876828730106353760e-02 4.197286441922187805e-03 2.363767847418785095e-02 3.023598901927471161e-02 -1.977406889200210571e-01 2.233744114637374878e-01 -1.753796339035034180e-01 -9.266165643930435181e-02 -3.131360113620758057e-01 9.175948798656463623e-02 -3.213106989860534668e-01 -2.614777088165283203e-01 4.661934971809387207e-01 -8.749704062938690186e-02 1.696235872805118561e-02 -1.293220929801464081e-02 -5.987285822629928589e-02 -3.010548651218414307e-01 -2.763958871364593506e-01 -1.386624667793512344e-02
1.143634617328643799e-01 3.844811767339706421e-02 2.888049371540546417e-02 -2.723907828330993652e-01 1.542535126209259033e-01 1.270580440759658813e-01 7.845077663660049438e-02 1.352875232696533203e-01 -1.437311805784702301e-02 1.053115725517272949e-01 -1.460786163806915283e-01 2.350849807262420654e-01 1.789545416831970215e-01 1.712337583303451538e-01 9.886850416660308838e-02 1.756828278303146362e-01 2.927402853965759277e-01 2.846209108829498291e-01 4.716401174664497375e-02 -3.398604989051818848e-01 -9.107971191406250000e-02 2.408501878380775452e-02 2.110429294407367706e-02 -1.961783021688461304e-01 4.636099040508270264e-01 -6.412488222122192383e-02 -2.618705034255981445e-01 4.801812395453453064e-02 3.526912629604339600e-02 -5.046652629971504211e-02 1.660523116588592529e-01 5.094869434833526611e-02
3.848546445369720459e-01 1.703093945980072021e-01 -2.279147505760192871e-02 -6.888163834810256958e-02 -1.597421467304229736e-01 1.069510281085968018e-01 -1.340165268629789352e-02 3.117620013654232025e-02 -3.042069077491760254e-01 8.124624937772750854e-02 -1.325666531920433044e-02 2.763719297945499420e-02 6.571404635906219482e-02 2.145362943410873413e-01 -3.127503022551536560e-02 3.897388279438018799e-02 -1.666735298931598663e-02 3.659440875053405762e-01 1.344004124402999878e-01 1.837762258946895599e-02 -5.713366717100143433e-02 -2.844679951667785645e-01 2.109376937150955200e-01 -1.590228676795959473e-01 4.086663722991943359e-01 1.689401268959045410e-01 5.229597081779502332e-05 -1.426791027188301086e-02 -3.116450905799865723e-01 -4.838986322283744812e-02 2.604014240205287933e-02 -1.553317457437515259e-01
1.418489068746566772e-01 -1.075105369091033936e-01 9.684564918279647827e-02 -3.546070456504821777e-01 -2.306537469848990440e-03 -1.262930780649185181e-01 -1.193810440599918365e-02 1.314491629600524902e-01 -6.540888547897338867e-02 3.017913401126861572e-01 -1.361935585737228394e-01 1.562459766864776611e-01 -1.460383832454681396e-01 5.271546915173530579e-02 -1.245650462806224823e-02 2.515819668769836426e-01 -5.472959484905004501e-03 1.078411489725112915e-01 -1.252456605434417725e-01 -5.714773759245872498e-02 -4.127866029739379883e-02 2.770867347717285156e-01 5.334905348718166351e-03 -2.499825805425643921e-01 3.496376872062683105e-01 2.056344449520111084e-01 -1.094816103577613831e-01 4.036980271339416504e-01 -4.855901002883911133e-02 -2.345954924821853638e-01 4.563076049089431763e-02 5.803212523460388184e-02
2.564011216163635254e-01 1.697251349687576294e-01 2.345480024814605713e-01 6.323024164885282516e-03 1.284426748752593994e-01 -1.266005355864763260e-02 1.067894399166107178e-01 7.317049056291580200e-02 -4.484685882925987244e-02 2.034471333026885986e-01 -9.656704962253570557e-02 1.760581284761428833e-01 -4.376035034656524658e-01 -3.811149671673774719e-02 1.170106083154678345e-01 7.104368507862091064e-02 -8.275488018989562988e-02 7.871460914611816406e-02 3.366551175713539124e-02 -9.978225827217102051e-02 -1.518725901842117310e-01 6.463178992271423340e-02 -9.165387600660324097e-02 -3.240962028503417969e-01 3.926105499267578125e-01 -4.623217880725860596e-02 1.819907426834106445e-01 1.886964291334152222e-01 -3.035975396633148193e-01 -1.150757521390914917e-01 1.609495133161544800e-01 2.073474973440170288e-02
6.343712657690048218e-02 1.208183243870735168e-01 8.185174316167831421e-02 2.507680058479309082e-01 -2.207616418600082397e-01 -2.016667574644088745e-01 3.702077567577362061e-01 1.394157670438289642e-02 9.947251528501510620e-02 -6.300849374383687973e-03 -2.896523475646972656e-01 1.303545683622360229e-01 3.062370792031288147e-02 -2.598272562026977539e-01 -4.764704406261444092e-02 -1.417143642902374268e-01 8.800680749118328094e-03 9.639351814985275269e-02 1.934739351272583008e-01 1.296353787183761597e-01 -2.526817917823791504e-01 1.202235892415046692e-01 -7.270304858684539795e-02 -3.089124262332916260e-01 2.776814699172973633e-01 6.663069128990173340e-02 2.004904001951217651e-01 2.981884181499481201e-01 1.144841387867927551e-01 5.657951533794403076e-02 8.068139851093292236e-02 8.611990511417388916e-02
2.971045032609254122e-04 6.180795654654502869e-02 -9.469096362590789795e-02 -4.578791260719299316e-01 -1.226705461740493774e-01 -6.156937405467033386e-02 1.628047227859497070e-01 1.384400576353073120e-01 -2.096495479345321655e-01 -1.759753227233886719e-01 -3.696047067642211914e-01 -1.125868633389472961e-01 3.415533155202865601e-02 -6.440277397632598877e-02 -9.584417194128036499e-02 1.317553222179412842e-01 -4.062122479081153870e-02 1.946523338556289673e-01 -4.590252041816711426e-02 9.164424240589141846e-02 -2.647010087966918945e-01 2.909902632236480713e-01 -2.364073693752288818e-01 -9.669568389654159546e-02 3.112953305244445801e-01 -3.274729242548346519e-04 3.499347949400544167e-03 1.188095565885305405e-02 -2.462481260299682617e-01 -1.145991459488868713e-01 1.229829043149948120e-01 3.172932937741279602e-02
5.040441825985908508e-02 7.224212400615215302e-03 -9.749122546054422855e-04 -1.053320765495300293e-01 -1.786720305681228638e-01 8.349351584911346436e-02 2.070434689521789551e-01 7.777646929025650024e-02 -1.311348527669906616e-01 4.218155890703201294e-02 -8.720610290765762329e-02 1.849123537540435791e-01 8.079110831022262573e-02 -2.245640903711318970e-01 7.294216752052307129e-02 3.870390057563781738e-01 7.044098526239395142e-02 1.761467307806015015e-01 1.141612678766250610e-01 -1.987150460481643677e-01 -2.594931721687316895e-01 1.456556469202041626e-01 2.912911474704742432e-01 -7.455345988273620605e-02 4.720104336738586426e-01 1.808816194534301758e-01 1.976126879453659058e-01 1.538578122854232788e-01 -1.848673261702060699e-02 1.197118461132049561e-01 1.418440192937850952e-01 -7.178292423486709595e-02
-3.786450624465942383e-02 2.768554538488388062e-02 1.770432591438293457e-01 4.201114550232887268e-02 -2.456069886684417725e-01 6.522370874881744385e-02 1.040266603231430054e-01 9.310439229011535645e-02 -1.333841234445571899e-01 -1.298375725746154785e-01 -7.269792258739471436e-02 2.310317009687423706e-01 8.332014083862304688e-02 -3.004084229469299316e-01 3.110906481742858887e-02 3.524211049079895020e-01 5.276038497686386108e-02 2.745091319084167480e-01 7.577181607484817505e-02 -1.306446827948093414e-02 -1.889769285917282104e-01 1.415646523237228394e-01 3.285382986068725586e-01 -2.269328981637954712e-01 4.646827876567840576e-01 2.890277095139026642e-02 -4.655487462878227234e-02 -5.965093895792961121e-02 -9.606567025184631348e-02 6.904046237468719482e-02 -4.427592083811759949e-02 1.651413142681121826e-01
3.433361947536468506e-01 5.686228349804878235e-02 6.978290528059005737e-02 -1.749760359525680542e-01 -4.143065214157104492e-02 -1.956900209188461304e-01 2.119522094726562500e-01 -1.259259581565856934e-01 -5.639353394508361816e-02 2.159793525934219360e-01 -1.288191676139831543e-01 -7.383305579423904419e-02 1.286473274230957031e-01 6.644310057163238525e-02 1.828583478927612305e-01 -4.101251810789108276e-02 -2.452919818460941315e-02 8.484650403261184692e-02 -1.521431654691696167e-02 4.154107347130775452e-02 -3.483549952507019043e-01 -3.788996338844299316e-01 8.267655968666076660e-02 -1.464076638221740723e-01 3.406454026699066162e-01 -7.481952011585235596e-02 -6.787582486867904663e-02 1.273524314165115356e-01 -2.380934655666351318e-01 -9.154006838798522949e-02 -3.096965253353118896e-01 -9.090553224086761475e-02
2.342577427625656128e-01 4.363649487495422363e-01 3.704925533384084702e-03 2.288059890270233154e-02 -9.032423049211502075e-02 -5.288080871105194092e-02 1.500907260924577713e-02 3.579620644450187683e-02 6.583163887262344360e-02 3.423261269927024841e-02 -2.957562804222106934e-01 -7.103412598371505737e-02 2.357137203216552734e-01 -1.284623593091964722e-01 -2.042291462421417236e-01 -3.410318121314048767e-02 -2.428534328937530518e-01 8.209646493196487427e-02 2.155616879463195801e-01 -1.697968095541000366e-01 -3.362285196781158447e-01 -1.501922756433486938e-01 -1.882745176553726196e-01 -1.112702637910842896e-01 2.759097516536712646e-01 1.608843505382537842e-01 2.578261196613311768e-01 6.386180222034454346e-02 -8.878925442695617676e-02 4.512708634138107300e-02 -5.427607521414756775e-02 1.373721659183502197e-01
4.384782314300537109e-01 2.774548903107643127e-02 7.305023819208145142e-02 -8.978455513715744019e-02 -5.879575386643409729e-02 -3.824536502361297607e-01 1.262836307287216187e-01 -1.160492449998855591e-01 4.619718343019485474e-02 -1.383934766054153442e-01 -2.337463945150375366e-01 1.468585990369319916e-02 -3.165888041257858276e-02 -7.326837629079818726e-02 -4.410214349627494812e-02 8.736383169889450073e-02 1.934664994478225708e-01 2.527161836624145508e-01 -9.213797003030776978e-02 -2.056146115064620972e-01 -8.427800238132476807e-02 -6.133672595024108887e-02 9.468393772840499878e-02 -2.527659833431243896e-01 3.135162591934204102e-01 1.008144542574882507e-01 -2.895413637161254883e-01 2.249775081872940063e-02 9.496900439262390137e-02 -2.705324590206146240e-01 -6.746952980756759644e-02 -8.367407321929931641e-02
1.926891505718231201e-01 -6.412601470947265625e-02 1.012426614761352539e-01 8.535223454236984253e-02 1.148949936032295227e-01 -4.933466762304306030e-02 2.737243473529815674e-02 2.695821821689605713e-01 -2.133412063121795654e-01 2.288523316383361816e-01 7.398151606321334839e-02 1.067964285612106323e-01 1.524647139012813568e-02 1.127295345067977905e-01 7.343208789825439453e-02 1.910012662410736084e-01 -1.911568045616149902e-01 2.684691250324249268e-01 -3.386176377534866333e-02 3.980701863765716553e-01 -1.584621667861938477e-01 2.673292756080627441e-01 1.273627430200576782e-01 -1.821446418762207031e-01 4.709607958793640137e-01 -3.412510454654693604e-02 3.721094131469726562e-02 -8.534839749336242676e-02 1.147042959928512573e-02 1.167688816785812378e-01 -1.446398347616195679e-01 4.542318731546401978e-02
1.773657798767089844e-01 2.401163727045059204e-01 -7.410838454961776733e-02 -7.231575250625610352e-02 -1.088545024394989014e-01 1.885729283094406128e-01 -6.606700830161571503e-03 7.540649175643920898e-02 -2.921197712421417236e-01 -6.360016018152236938e-02 -1.920917183160781860e-01 7.466522604227066040e-02 -1.343642324209213257e-01 1.087135300040245056e-01 6.934493035078048706e-02 -2.282469719648361206e-01 -1.240420714020729065e-02 5.165791511535644531e-01 1.524246186017990112e-01 -7.004845142364501953e-02 -1.201694160699844360e-01 -1.044590696692466736e-01 3.038945794105529785e-01 -1.037879511713981628e-01 3.854642808437347412e-01 3.315700963139533997e-02 -7.250980287790298462e-02 -1.208526268601417542e-01 -1.395606994628906250e-01 -1.114349663257598877e-01 3.517227247357368469e-02 -4.574888572096824646e-02
2.302136272192001343e-01 1.645343303680419922e-01 -6.976760178804397583e-02 -1.314149796962738037e-01 -3.079284168779850006e-02 -3.612997829914093018e-01 1.138672754168510437e-01 -3.010813146829605103e-02 -8.848828077316284180e-02 -1.107362955808639526e-01 -3.566248118877410889e-01 3.706125169992446899e-02 4.593527317047119141e-02 1.336754858493804932e-01 5.785773321986198425e-02 2.343815565109252930e-01 1.277447044849395752e-01 3.240797221660614014e-01 -1.680202484130859375e-01 3.867848217487335205e-02 -1.252470463514328003e-01 5.263742059469223022e-03 -7.489832490682601929e-02 -1.962112933397293091e-01 3.261699974536895752e-01 -1.367688775062561035e-01 -1.910789310932159424e-01 1.135033667087554932e-01 2.384208440780639648e-01 -2.798492014408111572e-01 8.163020014762878418e-03 7.011377066373825073e-02
2.365239858627319336e-01 2.942801415920257568e-01 -5.979271139949560165e-03 -7.825998216867446899e-02 -6.012881919741630554e-02 7.488960027694702148e-02 5.314579233527183533e-02 4.360786080360412598e-02 -1.978613883256912231e-01 1.227678451687097549e-02 -1.908465027809143066e-01 3.829572349786758423e-02 -1.153245940804481506e-01 2.092811465263366699e-01 4.337790235877037048e-02 -1.937525719404220581e-01 1.467882841825485229e-01 4.427875876426696777e-01 1.309297978878021240e-01 5.962787196040153503e-03 -4.389384761452674866e-02 -2.199438214302062988e-01 3.008130192756652832e-01 -1.004066988825798035e-01 4.412987232208251953e-01 -2.098697423934936523e-02 -2.206557430326938629e-02 -9.859653562307357788e-02 -1.043674573302268982e-01 -1.883530318737030029e-01 8.658083155751228333e-03 -1.616820693016052246e-01
4.053908884525299072e-01 1.518881469964981079e-01 1.536519676446914673e-01 -1.497823297977447510e-01 -2.874886393547058105e-01 1.141583472490310669e-01 1.851547360420227051e-01 -1.501397788524627686e-01 -9.762303903698921204e-03 2.464795857667922974e-01 -9.623938798904418945e-02 -1.635967046022415161e-01 8.302340656518936157e-02 1.389820128679275513e-01 2.499572634696960449e-01 -1.211134195327758789e-01 1.314151883125305176e-01 1.033480018377304077e-01 7.194886449724435806e-03 -1.188490688800811768e-01 -2.903472483158111572e-01 -1.415566205978393555e-01 1.509516239166259766e-01 -2.688778564333915710e-02 3.811321854591369629e-01 1.083326861262321472e-01 -1.171542564406991005e-03 9.913703799247741699e-02 -2.175166755914688110e-01 9.733376652002334595e-02 -6.246381625533103943e-02 -1.277344971895217896e-01
2.720470726490020752e-01 2.803023457527160645e-01 1.527614593505859375e-01 -6.116387248039245605e-02 -3.975803777575492859e-02 -2.339111268520355225e-01 1.579624563455581665e-01 -2.350481413304805756e-02 1.453405022621154785e-01 2.301807254552841187e-01 -2.315081954002380371e-01 2.426340579986572266e-01 1.185271367430686951e-01 -7.858666777610778809e-02 -4.012494906783103943e-02 3.438567221164703369e-01 -1.308542340993881226e-01 3.976352810859680176e-01 -7.816068083047866821e-02 2.420002594590187073e-02 -8.267511427402496338e-02 1.569789797067642212e-01 1.593833267688751221e-01 -2.248583734035491943e-01 6.179010123014450073e-02 -4.320443607866764069e-03 -5.782318860292434692e-02 2.254185825586318970e-02 -1.441617161035537720e-01 -2.399917542934417725e-01 -1.138055995106697083e-01 -1.533166766166687012e-01
1.984078288078308105e-01 -1.194712668657302856e-01 -2.268938720226287842e-01 -9.484802931547164917e-02 2.314271330833435059e-01 3.351353108882904053e-02 2.146909236907958984e-01 -1.725896820425987244e-02 3.221969678997993469e-02 -1.455073803663253784e-01 2.010404765605926514e-01 2.081945352256298065e-02 2.263508141040802002e-01 -3.535064682364463806e-02 8.545391261577606201e-02 2.612954080104827881e-01 -3.239855403080582619e-03 1.799988001585006714e-01 5.215050280094146729e-02 8.261604607105255127e-02 -2.593612372875213623e-01 1.225617080926895142e-01 5.814240500330924988e-02 -3.411312699317932129e-01 5.306945443153381348e-01 1.408369001001119614e-02 -5.993090197443962097e-02 2.120234221220016479e-01 -8.770857006311416626e-02 1.062585264444351196e-01 -3.624618111643940210e-04 1.812483370304107666e-02
1.667481958866119385e-01 2.283981293439865112e-01 -2.048314213752746582e-01 -1.497776955366134644e-01 -7.861763238906860352e-02 4.446381703019142151e-02 2.888500457629561424e-03 1.108823437243700027e-02 -1.652960777282714844e-01 -2.566575445234775543e-02 -5.157170072197914124e-02 2.438506782054901123e-01 -2.281471341848373413e-02 2.392552345991134644e-01 1.008343920111656189e-01 -1.440803706645965576e-01 -8.059255033731460571e-02 3.627678751945495605e-01 2.662004232406616211e-01 -1.212333068251609802e-01 -1.052492409944534302e-01 1.363784074783325195e-02 2.065391093492507935e-01 -1.720935106277465820e-01 4.633438587188720703e-01 -5.111553147435188293e-02 -8.260869653895497322e-04 -1.814311444759368896e-01 -1.092481985688209534e-01 -2.611314654350280762e-01 3.292143344879150391e-02 1.730190962553024292e-01
3.037259280681610107e-01 -7.167994230985641479e-02 -1.691764891147613525e-01 -1.826254427433013916e-01 6.547308992594480515e-03 -1.029235571622848511e-01 2.886130511760711670e-01 -2.583826892077922821e-02 2.074953317642211914e-01 -5.415236204862594604e-02 -2.632006406784057617e-01 4.711001366376876831e-02 2.344360798597335815e-01 1.854590773582458496e-01 -3.282404271885752678e-03 3.248774260282516479e-02 3.084536828100681305e-02 3.695139288902282715e-01 -2.198591530323028564e-01 -8.755729347467422485e-02 -3.015815019607543945e-01 -1.382244378328323364e-01 5.960749089717864990e-02 -7.793814688920974731e-02 3.747684359550476074e-01 -3.550155088305473328e-02 -1.807525455951690674e-01 2.561677992343902588e-02 1.400938779115676880e-01 -1.325017213821411133e-01 9.442266076803207397e-02 -6.178394332528114319e-02
3.163810670375823975e-01 6.578517705202102661e-02 -4.357944428920745850e-02 -6.597463041543960571e-02 1.100613269954919815e-02 -1.069365292787551880e-01 2.314954251050949097e-01 3.348698839545249939e-02 2.715808749198913574e-01 -4.091813694685697556e-03 -1.210238784551620483e-01 1.953313052654266357e-01 1.911958754062652588e-01 1.863485425710678101e-01 2.034603990614414215e-02 1.707167923450469971e-02 1.827637702226638794e-01 3.795942962169647217e-01 -3.191820979118347168e-01 -2.199513018131256104e-01 -2.661904990673065186e-01 -4.278888925909996033e-02 -5.045722424983978271e-02 -2.548564970493316650e-01 3.011398613452911377e-01 -9.254230558872222900e-02 -1.006680577993392944e-01 8.282033354043960571e-02 3.076208755373954773e-02 -1.818720847368240356e-01 -6.797675043344497681e-02 4.087868705391883850e-02
3.691154718399047852e-01 3.772312402725219727e-02 -1.637416481971740723e-01 -9.577222913503646851e-02 -2.550427615642547607e-01 1.177842020988464355e-01 -7.131941616535186768e-02 -1.445511281490325928e-01 -3.999187797307968140e-02 -4.671422019600868225e-02 1.447224915027618408e-01 -4.109410941600799561e-02 -4.545584786683320999e-03 -1.327867247164249420e-02 -1.474258303642272949e-01 -5.175251141190528870e-02 2.080581188201904297e-01 3.213193416595458984e-01 -2.253954857587814331e-01 1.246013492345809937e-01 4.192653670907020569e-02 5.892142653465270996e-02 1.365254521369934082e-01 -1.876434385776519775e-01 5.227700471878051758e-01 2.492969036102294922e-01 3.627666831016540527e-02 1.305100917816162109e-01 -2.125304751098155975e-02 -8.831682801246643066e-02 -1.642316728830337524e-01 9.731078147888183594e-02
3.051498830318450928e-01 8.574020117521286011e-02 -1.569974273443222046e-01 -2.164272069931030273e-01 3.242572769522666931e-03 -4.618128016591072083e-02 5.058982968330383301e-01 1.694136857986450195e-01 5.055135488510131836e-02 1.296599628403782845e-03 -2.201946526765823364e-01 2.265732884407043457e-01 -1.290406286716461182e-01 5.380850285291671753e-02 2.719221413135528564e-01 4.501826595515012741e-03 -4.481925442814826965e-02 1.220961511135101318e-01 -2.789583988487720490e-03 -1.633307188749313354e-01 -2.427257895469665527e-01 5.630686879158020020e-02 1.413128226995468140e-01 -1.885393857955932617e-01 1.982672810554504395e-01 1.035547330975532532e-01 -1.869101822376251221e-01 -1.544050574302673340e-01 -9.669224172830581665e-02 -1.249784901738166809e-01 -2.044070661067962646e-01 -9.281253069639205933e-02
7.846386730670928955e-02 1.386341005563735962e-01 -4.942804202437400818e-02 -2.897704020142555237e-02 -9.992262721061706543e-02 1.179103255271911621e-01 2.218601293861865997e-02 7.749896496534347534e-02 -2.687470912933349609e-01 -1.263982709497213364e-02 -2.375944852828979492e-01 -6.855186074972152710e-02 -1.386511772871017456e-01 2.087568044662475586e-01 -1.162094250321388245e-01 -1.963494867086410522e-01 -2.822371385991573334e-02 5.023230910301208496e-01 3.313345462083816528e-02 -7.555662840604782104e-02 -1.700826138257980347e-01 -5.882197618484497070e-02 3.542151153087615967e-01 -1.732484847307205200e-01 3.755839467048645020e-01 5.037358496338129044e-03 -6.977456063032150269e-02 -1.525729447603225708e-01 -1.594059169292449951e-01 -1.959042996168136597e-01 5.360244959592819214e-02 -9.411814808845520020e-02
2.402307689189910889e-01 2.089808732271194458e-01 -2.053136751055717468e-02 -2.724013924598693848e-01 -1.506506558507680893e-02 4.646049812436103821e-02 1.495867520570755005e-01 2.072518169879913330e-01 -9.888584166765213013e-02 -2.063696235418319702e-01 -1.375107169151306152e-01 -8.765249699354171753e-02 1.256737299263477325e-02 -1.880494505167007446e-01 1.505579426884651184e-02 1.052489280700683594e-01 6.474666297435760498e-02 3.814272582530975342e-01 -2.003531306982040405e-01 1.665495783090591431e-01 -6.612434238195419312e-02 -1.844080686569213867e-01 -9.497553110122680664e-02 -4.274710416793823242e-01 7.037813309580087662e-03 -1.853482611477375031e-02 -1.921855099499225616e-02 3.910921216011047363e-01 -1.431017518043518066e-01 4.478767514228820801e-02 6.329365074634552002e-02 5.097442120313644409e-02
3.067030310630798340e-01 1.072171553969383240e-01 -1.104055270552635193e-01 -8.104746788740158081e-02 2.751225978136062622e-02 -1.905622482299804688e-01 4.483520090579986572e-01 3.484299778938293457e-02 -1.539250165224075317e-01 1.328563243150711060e-01 -1.767743527889251709e-01 9.955756366252899170e-02 -2.105832397937774658e-01 -1.184913665056228638e-01 -2.003634423017501831e-01 -1.898119412362575531e-02 1.247233226895332336e-01 1.501829326152801514e-01 1.045944839715957642e-01 -1.791769713163375854e-01 -1.237678304314613342e-01 -3.639507293701171875e-02 -1.537421252578496933e-02 -5.332768335938453674e-02 3.012359738349914551e-01 2.802547216415405273e-01 -1.808067038655281067e-02 -9.071697294712066650e-02 3.722681701183319092e-01 -1.410919725894927979e-01 -1.200158670544624329e-01 -5.800070241093635559e-02
2.111769169569015503e-01 2.407132834196090698e-01 -7.456339150667190552e-02 -3.607707843184471130e-02 -6.931999325752258301e-02 8.371620625257492065e-02 5.665615946054458618e-02 4.269279167056083679e-02 -2.100297361612319946e-01 -8.669456839561462402e-02 -1.424055397510528564e-01 5.581205338239669800e-02 -1.529143303632736206e-01 2.680929005146026611e-01 5.712941754609346390e-03 -2.184864133596420288e-01 5.563980713486671448e-02 4.245831370353698730e-01 8.305469155311584473e-02 -4.883491620421409607e-02 -8.031741529703140259e-02 -1.813274025917053223e-01 3.186386823654174805e-01 -1.196396350860595703e-01 4.850998818874359131e-01 9.090723097324371338e-02 -4.492272157222032547e-03 -1.579914838075637817e-01 -1.052849441766738892e-01 -1.544411629438400269e-01 3.978417441248893738e-02 -5.285777151584625244e-02
3.771493434906005859e-01 1.507399678230285645e-01 -1.750110983848571777e-01 2.264933846890926361e-02 -2.758740484714508057e-01 -9.338828735053539276e-03 2.534372508525848389e-01 -1.891513764858245850e-01 -1.239209622144699097e-02 1.189036145806312561e-01 -2.280108928680419922e-01 -1.189508140087127686e-01 2.579183578491210938e-01 1.156710013747215271e-01 2.123622298240661621e-01 -1.158395186066627502e-01 -4.777718335390090942e-02 5.955725908279418945e-02 -1.167783513665199280e-01 7.654211670160293579e-02 -1.177986562252044678e-01 7.490047812461853027e-02 1.283063292503356934e-01 -1.181562244892120361e-01 3.682171404361724854e-01 7.143779844045639038e-02 1.996704377233982086e-02 1.261822134256362915e-01 -2.837994992733001709e-01 -5.294188484549522400e-02 -1.662366688251495361e-01 -2.561647593975067139e-01
3.435812294483184814e-01 1.282823830842971802e-01 1.160253435373306274e-01 5.703035742044448853e-02 -1.726202964782714844e-01 5.891521461308002472e-03 1.473994255065917969e-01 1.325027495622634888e-01 -1.868379116058349609e-01 -2.871623635292053223e-01 -1.225089207291603088e-01 1.436379253864288330e-01 7.501044124364852905e-02 -1.619409918785095215e-01 1.449889689683914185e-01 2.669225335121154785e-01 8.216945081949234009e-02 2.064253836870193481e-01 -4.591023549437522888e-02 1.772102713584899902e-01 -1.795272827148437500e-01 9.596029669046401978e-02 -1.796449124813079834e-01 -3.255287110805511475e-01 2.897254526615142822e-01 -1.842535659670829773e-02 4.772661998867988586e-02 2.325046211481094360e-01 1.713788509368896484e-01 -2.991036325693130493e-02 2.619732022285461426e-01 -2.161673270165920258e-02
2.755410373210906982e-01 5.076529458165168762e-02 -2.618360221385955811e-01 -1.894003748893737793e-01 7.195308804512023926e-02 7.765804883092641830e-03 3.281189128756523132e-02 2.096322029829025269e-01 -2.068918496370315552e-01 -3.493231534957885742e-02 -9.510032832622528076e-02 -1.012349054217338562e-01 -8.363001048564910889e-02 1.110049560666084290e-01 -1.046564150601625443e-02 -1.663246303796768188e-01 4.245383664965629578e-02 4.733248949050903320e-01 -1.177078709006309509e-01 -5.833281576633453369e-02 -1.480056941509246826e-01 -1.156015396118164062e-01 3.042031824588775635e-01 -1.397619247436523438e-01 3.315783739089965820e-01 1.495682001113891602e-01 -9.557096287608146667e-03 -2.270788997411727905e-01 -1.240791305899620056e-01 -1.522794514894485474e-01 -4.875535145401954651e-02 -2.025617063045501709e-01
1.703650951385498047e-01 1.971237920224666595e-02 2.590158879756927490e-01 -3.452907502651214600e-01 -6.341915577650070190e-02 -1.452467441558837891e-01 1.795250922441482544e-02 4.042780026793479919e-02 -9.504594653844833374e-02 1.325934976339340210e-01 -3.237458765506744385e-01 2.916941344738006592e-01 1.156678050756454468e-01 -5.763779580593109131e-02 -4.805280640721321106e-02 7.692836970090866089e-02 -1.507022678852081299e-01 2.882949113845825195e-01 -1.786857377737760544e-03 -1.131088510155677795e-01 -2.299732714891433716e-01 -2.374408245086669922e-01 8.885361254215240479e-02 -9.966607391834259033e-02 2.305896580219268799e-01 2.306348830461502075e-01 -1.228866726160049438e-02 -1.604969203472137451e-01 -1.056119278073310852e-01 -1.819199770689010620e-01 -3.010675907135009766e-01 5.363201349973678589e-02
3.267925679683685303e-01 1.855944842100143433e-01 -1.761826723814010620e-01 7.204166031442582607e-04 -2.777951955795288086e-01 -1.044915169477462769e-01 -7.760933786630630493e-02 -8.390105515718460083e-02 1.481283009052276611e-01 -6.951732188463211060e-02 7.669846713542938232e-02 -5.025528371334075928e-02 5.830610916018486023e-02 -1.057242527604103088e-01 -1.937806457281112671e-01 1.662860512733459473e-01 4.947528243064880371e-02 3.534692823886871338e-01 -6.809436529874801636e-02 -6.857156008481979370e-02 -1.825775057077407837e-01 2.728554010391235352e-01 2.217266857624053955e-01 -1.121440753340721130e-01 4.088102877140045166e-01 -3.398552536964416504e-02 3.033910691738128662e-01 -4.307749867439270020e-02 -6.861361116170883179e-02 2.043745480477809906e-02 -1.222766935825347900e-01 -1.519754678010940552e-01
1.740767657756805420e-01 -1.217560693621635437e-01 -6.562463194131851196e-02 2.797983214259147644e-02 3.654848411679267883e-02 -2.468992322683334351e-01 1.571720987558364868e-01 1.010771375149488449e-02 -5.259780213236808777e-02 -1.552955210208892822e-01 -7.650747150182723999e-02 3.633210659027099609e-01 7.898366451263427734e-02 -8.150543086230754852e-03 -2.055887319147586823e-02 -1.760388016700744629e-01 1.950543820858001709e-01 1.600619107484817505e-01 2.457861900329589844e-01 2.752481997013092041e-01 -2.259924709796905518e-01 3.159959986805915833e-02 1.396682858467102051e-01 -1.767693646252155304e-02 5.731863975524902344e-01 7.234092801809310913e-02 -7.276297360658645630e-02 7.051546126604080200e-02 1.272744983434677124e-01 4.559289664030075073e-02 -1.255485117435455322e-01 1.020553186535835266e-01
-2.481981553137302399e-02 3.982762098312377930e-01 -1.618308424949645996e-01 -4.743922874331474304e-02 1.348787993192672729e-01 4.764840472489595413e-03 2.418917268514633179e-01 2.926298230886459351e-02 1.095343977212905884e-01 1.402987986803054810e-01 1.303006261587142944e-01 -1.429128739982843399e-02 -4.426486790180206299e-03 -2.097576856613159180e-01 7.602465339004993439e-03 -1.463775932788848877e-01 -8.084443211555480957e-02 5.014098882675170898e-01 1.005949545651674271e-02 2.137221395969390869e-01 -3.344118595123291016e-01 -1.992378085851669312e-01 -5.222145840525627136e-02 -1.508726179599761963e-02 2.415855675935745239e-01 1.480373889207839966e-01 2.347102910280227661e-01 1.006827652454376221e-01 1.055695489048957825e-02 -4.219068959355354309e-02 -8.092087693512439728e-03 1.212520822882652283e-01
5.608010664582252502e-02 6.461653858423233032e-02 2.900134623050689697e-01 -2.629201710224151611e-01 -4.726368933916091919e-02 -1.653589606285095215e-01 1.262638717889785767e-01 1.166981160640716553e-01 -1.862978786230087280e-01 1.999083459377288818e-01 -6.691624224185943604e-02 2.750993967056274414e-01 1.124295592308044434e-02 1.992896646261215210e-01 4.540160670876502991e-02 -2.412011846899986267e-02 -1.241797115653753281e-02 3.403695523738861084e-01 1.977971941232681274e-01 2.419334091246128082e-02 -3.996295481920242310e-02 -2.522666454315185547e-01 8.400790393352508545e-02 -1.436745375394821167e-01 3.472898304462432861e-01 1.804775595664978027e-01 -9.327562525868415833e-03 -1.201301887631416321e-01 -3.205127418041229248e-01 -1.466446667909622192e-01 -1.426285207271575928e-01 1.485476493835449219e-01
3.835315406322479248e-01 7.388406246900558472e-02 -8.763099461793899536e-02 -1.037852987647056580e-01 -8.382529020309448242e-03 -8.185465633869171143e-02 2.659533321857452393e-01 -7.880012504756450653e-03 2.481556534767150879e-01 1.793530024588108063e-02 -1.525191068649291992e-01 3.752532973885536194e-02 1.610629707574844360e-01 2.606979906558990479e-01 6.215564906597137451e-03 1.333995629101991653e-02 9.583691507577896118e-02 3.352657258510589600e-01 -2.488499581813812256e-01 -1.341863870620727539e-01 -2.892061769962310791e-01 -1.243645697832107544e-01 -1.145278289914131165e-01 -1.986944526433944702e-01 3.694507777690887451e-01 -7.833672314882278442e-02 -9.175427258014678955e-02 8.789523690938949585e-02 -7.513181865215301514e-02 -2.297281026840209961e-01 1.341198012232780457e-02 1.176896784454584122e-02
1.230197995901107788e-01 -1.708940044045448303e-02 8.082438260316848755e-02 -2.554480433464050293e-01 -3.475547954440116882e-02 -7.747058570384979248e-02 3.250420987606048584e-01 9.659920632839202881e-02 -5.042411386966705322e-02 1.701536960899829865e-02 1.260387748479843140e-01 1.511297523975372314e-01 -1.620639115571975708e-01 2.292797416448593140e-01 1.206817701458930969e-01 2.981301844120025635e-01 1.817875653505325317e-01 2.456402033567428589e-01 -1.123160645365715027e-01 7.282593846321105957e-02 -3.294342756271362305e-01 -6.618703156709671021e-02 2.764549292623996735e-02 -3.916693106293678284e-02 4.787527024745941162e-01 1.158054843544960022e-01 -2.193830162286758423e-01 9.630698710680007935e-02 7.049491256475448608e-02 -1.644023507833480835e-01 -2.805765345692634583e-02 -8.626996725797653198e-02
1.354204714298248291e-01 2.637171447277069092e-01 -1.541599631309509277e-01 -3.065359294414520264e-01 5.961788818240165710e-02 1.281563192605972290e-01 4.972700774669647217e-02 5.346850305795669556e-02 -1.348147839307785034e-01 7.977837324142456055e-02 -2.039975374937057495e-01 1.674961000680923462e-01 -1.260492056608200073e-01 2.802008986473083496e-01 1.896389946341514587e-02 1.282902508974075317e-01 5.080466717481613159e-02 3.016446828842163086e-01 5.310786888003349304e-02 -8.355142921209335327e-02 1.256112009286880493e-02 -2.071636021137237549e-01 3.837205171585083008e-01 -2.596918642520904541e-01 2.700639665126800537e-01 1.576726436614990234e-01 2.447154223918914795e-01 -1.385856121778488159e-01 8.979532122611999512e-02 -7.151421159505844116e-02 2.493074536323547363e-02 1.087795570492744446e-01
2.097256481647491455e-01 1.699375808238983154e-01 8.258671313524246216e-02 -1.896956562995910645e-02 1.402815803885459900e-02 -1.601359993219375610e-01 4.631801322102546692e-02 1.320120543241500854e-01 -1.209280192852020264e-01 6.683328002691268921e-02 -1.769031137228012085e-01 -2.610635571181774139e-02 2.089574635028839111e-01 1.002700403332710266e-01 -2.757806777954101562e-01 2.223166637122631073e-02 -1.688631772994995117e-01 2.983791530132293701e-01 -6.189098209142684937e-02 1.384212225675582886e-01 -6.693680584430694580e-02 9.598323702812194824e-02 2.250620573759078979e-01 -2.459687888622283936e-01 3.503720760345458984e-01 2.315345853567123413e-01 1.930973082780838013e-01 1.141578108072280884e-01 9.322716295719146729e-02 2.287897020578384399e-01 2.436016649007797241e-01 2.841868400573730469e-01
4.128428697586059570e-01 1.448801346123218536e-02 -8.121965825557708740e-02 -1.009817868471145630e-01 -1.095025390386581421e-01 -1.346234381198883057e-01 5.007901787757873535e-01 -5.016009509563446045e-02 -1.331096142530441284e-01 1.671905964612960815e-01 -1.074044778943061829e-01 -9.484713524580001831e-02 -4.444267228245735168e-02 3.657228127121925354e-02 -8.737236261367797852e-03 9.597367793321609497e-02 1.000033468008041382e-01 4.151835739612579346e-01 6.775131821632385254e-02 -2.475155740976333618e-01 1.634447276592254639e-02 -9.979514777660369873e-02 -1.416491158306598663e-02 -1.959751099348068237e-01 3.280718624591827393e-01 7.502115797251462936e-03 -1.039980095811188221e-03 -6.480422616004943848e-02 1.321166157722473145e-01 -1.220076903700828552e-01 -2.332609519362449646e-02 -9.216807037591934204e-02
-1.243276428431272507e-02 3.469375967979431152e-01 1.001713424921035767e-02 -1.686978042125701904e-01 -1.444735527038574219e-01 -7.387617975473403931e-02 4.177336022257804871e-02 9.510293602943420410e-02 -1.228738855570554733e-02 -6.115561816841363907e-03 -2.527897655963897705e-01 5.758163332939147949e-02 -1.035190299153327942e-01 -8.408413827419281006e-02 3.403678163886070251e-02 -1.944859772920608521e-01 -1.094742957502603531e-02 -2.943591028451919556e-02 3.069708347320556641e-01 -6.947902590036392212e-02 -2.122585624456405640e-01 -6.901901960372924805e-02 -8.353364467620849609e-02 -3.059690296649932861e-01 3.929897546768188477e-01 2.653194665908813477e-01 3.143279850482940674e-01 1.088288649916648865e-01 -1.124688908457756042e-01 -1.743000298738479614e-01 4.418094456195831299e-02 2.422895729541778564e-01
2.909991741180419922e-01 -1.451621651649475098e-01 -1.408249884843826294e-01 -1.873387210071086884e-02 1.388367265462875366e-01 -1.889048963785171509e-01 4.722877442836761475e-01 9.163754433393478394e-02 -1.456410586833953857e-01 3.063822388648986816e-01 -5.717274616472423077e-04 4.518558084964752197e-02 1.477631777524948120e-01 1.429555118083953857e-01 -5.733127892017364502e-02 1.021049022674560547e-01 3.625104203820228577e-02 4.047836065292358398e-01 -4.570269957184791565e-03 -6.487364321947097778e-02 -1.180964261293411255e-01 -1.400594562292098999e-01 -1.079211756587028503e-02 -1.117965430021286011e-01 3.561845421791076660e-01 6.964723765850067139e-02 -6.440866738557815552e-02 -1.964793056249618530e-01 -4.122985526919364929e-02 -1.441569924354553223e-01 -2.578003890812397003e-02 3.683562949299812317e-02
3.283584117889404297e-01 1.983310580253601074e-01 3.631042838096618652e-01 -1.223967447876930237e-01 2.159816622734069824e-01 -2.847738936543464661e-02 2.613750100135803223e-01 1.006175950169563293e-01 -5.176241695880889893e-02 2.515386343002319336e-01 -1.629384458065032959e-01 -9.596332907676696777e-02 1.637744009494781494e-01 1.537435799837112427e-01 1.110738217830657959e-01 -8.638639748096466064e-02 6.885166745632886887e-03 1.291723102331161499e-01 -5.335591360926628113e-02 -4.233308136463165283e-02 -3.250503540039062500e-01 3.084358014166355133e-02 1.845338493585586548e-01 -1.221175342798233032e-01 6.075874343514442444e-02 7.448974996805191040e-02 3.471161127090454102e-01 -6.228316575288772583e-02 -9.175571613013744354e-03 -5.038654804229736328e-02 -2.472977638244628906e-01 -1.838946938514709473e-01
2.980493903160095215e-01 2.194747887551784515e-02 6.149381399154663086e-02 5.237152054905891418e-02 8.045753836631774902e-02 -2.172626256942749023e-01 2.243084907531738281e-01 -1.351213306188583374e-01 1.317895203828811646e-02 -2.154234945774078369e-01 -1.683261245489120483e-01 1.056343019008636475e-01 3.564940020442008972e-02 4.870314151048660278e-02 -6.878327578306198120e-02 2.656055390834808350e-01 8.648938685655593872e-02 2.771518826484680176e-01 -1.637624800205230713e-01 -1.702783405780792236e-01 -1.183087229728698730e-01 8.195852488279342651e-02 -6.436090916395187378e-02 -2.208566665649414062e-01 4.990015923976898193e-01 9.783405810594558716e-02 -2.074716240167617798e-01 1.826487295329570770e-02 1.814804375171661377e-01 -2.393123358488082886e-01 -9.684813767671585083e-02 -4.050587117671966553e-02
2.418954521417617798e-01 -8.419933170080184937e-02 2.942554652690887451e-02 -2.068626433610916138e-01 -2.551713585853576660e-01 -1.563618704676628113e-02 -1.327130198478698730e-01 -9.487871825695037842e-02 -1.874203085899353027e-01 -9.971023350954055786e-02 1.595045477151870728e-01 -8.734434843063354492e-02 7.098906487226486206e-02 4.661776870489120483e-02 -4.227561131119728088e-02 2.302552573382854462e-03 7.012112438678741455e-02 3.437465727329254150e-01 -2.526606917381286621e-01 1.116543412208557129e-01 -1.178865432739257812e-01 8.270254731178283691e-02 -3.428861126303672791e-02 -1.494182348251342773e-01 5.049688816070556641e-01 3.183433115482330322e-01 -3.896781429648399353e-02 -3.786010667681694031e-02 -1.567239910364151001e-01 9.735565632581710815e-02 -2.404424101114273071e-01 1.298490166664123535e-01
-1.050505712628364563e-01 -1.280936412513256073e-03 -2.055358290672302246e-01 -2.116401493549346924e-01 9.716292843222618103e-03 -2.973278053104877472e-02 2.088826000690460205e-01 4.353103637695312500e-01 -1.456742286682128906e-01 -1.616418361663818359e-01 -1.315871477127075195e-01 -4.646369442343711853e-02 5.759169347584247589e-03 -3.294900953769683838e-01 1.726918108761310577e-02 2.814459614455699921e-02 1.182781066745519638e-02 2.202319055795669556e-01 1.299065649509429932e-01 2.192211151123046875e-01 -2.426078170537948608e-01 -6.406359374523162842e-02 4.064099118113517761e-02 -3.476796150207519531e-01 3.249810338020324707e-01 3.190281242132186890e-02 4.804179444909095764e-02 1.526444554328918457e-01 -7.197481393814086914e-02 -1.217428967356681824e-01 1.947298347949981689e-01 4.559737443923950195e-02
3.367446660995483398e-01 -2.196600846946239471e-02 1.374937891960144043e-01 5.434023588895797729e-02 1.659941673278808594e-01 1.673235148191452026e-01 3.884956007823348045e-03 2.386165596544742584e-02 -2.003692276775836945e-02 3.279796242713928223e-01 -6.895811110734939575e-02 1.670369952917098999e-01 -2.577186524868011475e-01 -1.735235452651977539e-01 2.056439593434333801e-02 8.370566368103027344e-02 2.038156054913997650e-02 2.196257710456848145e-01 1.268517673015594482e-01 -1.470900792628526688e-02 -7.264810800552368164e-02 1.115903109312057495e-01 -6.061088666319847107e-02 -4.540507197380065918e-01 3.749186992645263672e-01 5.008320882916450500e-02 2.853987812995910645e-01 1.162000522017478943e-01 -3.143956139683723450e-02 -1.482807397842407227e-01 9.788584709167480469e-02 -2.075559645891189575e-02
2.846083343029022217e-01 8.736391365528106689e-02 2.242408460006117821e-03 2.601522766053676605e-02 -8.967012912034988403e-02 -1.278805881738662720e-01 1.979618668556213379e-01 4.929132014513015747e-02 2.333155870437622070e-01 1.072248294949531555e-01 -2.454483658075332642e-01 1.872149854898452759e-01 1.344639807939529419e-01 9.350700676441192627e-02 7.426566630601882935e-02 2.117361426353454590e-01 2.975022979080677032e-02 3.432165980339050293e-01 -2.705111205577850342e-01 -2.659302651882171631e-01 -2.680493891239166260e-01 -5.212838202714920044e-02 -1.089844331145286560e-01 -2.770488262176513672e-01 3.448825776576995850e-01 1.072385068982839584e-02 -9.323176741600036621e-02 7.136797904968261719e-02 8.231328427791595459e-02 -1.734586656093597412e-01 -9.640211611986160278e-02 -3.861678391695022583e-02
2.372032403945922852e-01 -3.492286056280136108e-02 -5.291135609149932861e-02 1.834395341575145721e-02 3.028919920325279236e-02 1.663618162274360657e-02 1.889010220766067505e-01 -6.107631698250770569e-02 2.462561428546905518e-02 3.875690326094627380e-02 -2.569325566291809082e-01 2.634182274341583252e-01 2.231839299201965332e-01 1.118993386626243591e-01 1.660248041152954102e-01 -1.500260736793279648e-02 2.989724092185497284e-02 3.574908077716827393e-01 2.308753877878189087e-01 -4.368466138839721680e-01 -6.870743632316589355e-02 -3.061165101826190948e-02 -3.578331321477890015e-02 -2.417034357786178589e-01 3.819011747837066650e-01 -2.340602129697799683e-02 -2.733613848686218262e-01 5.718608200550079346e-02 1.342765707522630692e-02 7.999955117702484131e-02 3.410017862915992737e-02 2.846251986920833588e-02
1.394345760345458984e-01 -6.190099194645881653e-02 -1.809889674186706543e-01 -1.574246585369110107e-01 1.990898847579956055e-01 -9.198500216007232666e-02 -6.465101242065429688e-02 2.041526287794113159e-01 -1.398190259933471680e-01 5.076752603054046631e-02 5.761886388063430786e-02 1.662034094333648682e-01 1.193439774215221405e-02 -2.318395115435123444e-02 1.742722541093826294e-01 1.160251051187515259e-01 -7.490772753953933716e-02 1.975028365850448608e-01 -8.021206408739089966e-02 1.798621416091918945e-01 -2.861697673797607422e-01 9.380666166543960571e-02 3.907248750329017639e-02 -3.581297993659973145e-01 5.761197209358215332e-01 -2.090169787406921387e-01 -1.435054838657379150e-01 -1.073396671563386917e-02 -6.196078285574913025e-02 1.143305227160453796e-01 -7.249499857425689697e-02 7.274222373962402344e-02
3.112463951110839844e-01 -5.540266633033752441e-02 -1.347781866788864136e-01 -1.920966431498527527e-02 1.600934565067291260e-01 -1.785676926374435425e-01 -1.156367659568786621e-01 -2.180778533220291138e-01 -2.388525605201721191e-01 -4.531840607523918152e-02 -8.272407948970794678e-02 -2.443470060825347900e-01 -1.551731824874877930e-01 1.442747712135314941e-01 -6.533388048410415649e-02 1.138404384255409241e-01 2.686173021793365479e-01 2.971634268760681152e-01 -1.479686945676803589e-01 -1.367754340171813965e-01 -8.806206285953521729e-02 -9.043159335851669312e-02 1.146359518170356750e-01 -9.885495901107788086e-02 3.337107300758361816e-01 2.588738799095153809e-01 3.186520934104919434e-02 5.332446098327636719e-02 6.130014662630856037e-04 -3.804256618022918701e-01 9.111224114894866943e-02 1.130336802452802658e-02
7.781034708023071289e-02 2.411342225968837738e-02 1.612367033958435059e-01 1.522067487239837646e-01 -1.422723978757858276e-01 3.525850176811218262e-02 1.161562278866767883e-02 -1.650844365358352661e-01 -9.047297388315200806e-02 2.190473824739456177e-01 -1.615497320890426636e-01 1.058486625552177429e-01 2.587915956974029541e-01 1.076927334070205688e-01 4.259416460990905762e-02 1.222543492913246155e-01 1.231253817677497864e-01 2.979969680309295654e-01 9.345980733633041382e-02 2.310548871755599976e-01 -3.359211608767509460e-02 2.604472637176513672e-01 1.269028335809707642e-01 -3.156315386295318604e-01 4.873631298542022705e-01 1.373359188437461853e-02 3.683904558420181274e-02 2.245701998472213745e-01 8.048620820045471191e-02 -5.787864699959754944e-02 1.976962089538574219e-01 1.316922307014465332e-01
2.432479411363601685e-01 -1.056846156716346741e-01 1.403834223747253418e-01 -2.337998747825622559e-01 -1.155441030859947205e-01 -1.263280659914016724e-01 1.826077885925769806e-02 2.221423387527465820e-02 1.410427838563919067e-01 -2.554867975413799286e-02 -2.029410302639007568e-01 2.946757972240447998e-01 -2.011245787143707275e-01 1.347753256559371948e-01 1.175167933106422424e-01 -1.877828873693943024e-02 -4.301571473479270935e-02 2.818701863288879395e-01 -6.256720423698425293e-02 -1.308883279561996460e-01 -9.864363074302673340e-02 -1.194708794355392456e-01 8.907392621040344238e-02 2.640251070261001587e-02 6.168442368507385254e-01 -9.717787057161331177e-02 1.408827602863311768e-01 -1.225588470697402954e-01 1.535144895315170288e-01 -4.397725686430931091e-02 -1.062821298837661743e-01 8.499435335397720337e-02
-7.812156528234481812e-02 2.974033355712890625e-01 -9.340354055166244507e-02 -1.470184773206710815e-01 1.809067130088806152e-01 1.246772147715091705e-02 1.115196421742439270e-01 1.658097058534622192e-01 -1.592404150869697332e-04 1.763701438903808594e-01 -5.504462122917175293e-01 8.220480382442474365e-02 -9.996479377150535583e-03 -3.039315529167652130e-02 -8.849411457777023315e-02 6.123875081539154053e-02 -1.007803380489349365e-01 3.827179968357086182e-01 -2.214258536696434021e-03 1.464447528123855591e-01 -1.072718650102615356e-01 6.806957721710205078e-02 -2.554614655673503876e-02 6.510184705257415771e-02 3.599553406238555908e-01 -1.611862778663635254e-01 1.318523585796356201e-01 1.218279525637626648e-01 7.198902964591979980e-02 -2.179213762283325195e-01 -9.212352335453033447e-02 2.811440080404281616e-02
1.915827393531799316e-01 2.311515994369983673e-02 1.296141147613525391e-01 -5.716027226299047470e-03 -2.393234372138977051e-01 -1.195451691746711731e-01 1.128091514110565186e-01 1.908395141363143921e-01 1.795720756053924561e-01 -2.551090121269226074e-01 -4.430758953094482422e-02 -1.395609974861145020e-01 -1.569100916385650635e-01 -2.218646854162216187e-01 2.380986362695693970e-01 -2.444679439067840576e-01 2.543857693672180176e-01 2.474096268415451050e-01 1.651005446910858154e-01 8.276458829641342163e-02 -7.158912718296051025e-02 1.863613873720169067e-01 -2.014559507369995117e-02 -3.192570209503173828e-01 2.537405788898468018e-01 3.461869060993194580e-01 -5.441512539982795715e-02 8.959533274173736572e-02 -1.076797097921371460e-01 -6.827494502067565918e-02 2.777781151235103607e-02 -4.105094075202941895e-02
2.827364504337310791e-01 -4.680144041776657104e-02 7.765644043684005737e-02 -9.824479371309280396e-02 1.409588903188705444e-01 -4.569652676582336426e-02 1.146505698561668396e-01 -6.641459465026855469e-02 -5.015172809362411499e-02 -1.390834301710128784e-01 9.115865081548690796e-02 3.429847657680511475e-01 1.484529823064804077e-01 3.926185518503189087e-02 -3.290572017431259155e-02 1.741880178451538086e-02 1.427406817674636841e-01 1.775752604007720947e-01 2.435544133186340332e-01 2.884494364261627197e-01 -2.725453674793243408e-01 8.709686994552612305e-02 1.119696348905563354e-01 -4.485131800174713135e-02 5.796245932579040527e-01 -3.823459148406982422e-02 1.654101908206939697e-02 -3.068317100405693054e-02 2.058001905679702759e-01 -2.503085881471633911e-02 -1.066130399703979492e-01 -7.788726687431335449e-02
1.193466410040855408e-01 2.772002816200256348e-01 5.743877962231636047e-02 -1.157503016293048859e-02 8.516849577426910400e-02 5.831808596849441528e-02 1.098562180995941162e-01 -1.506795287132263184e-01 -2.032841145992279053e-01 7.795996963977813721e-02 -2.114778906106948853e-01 -1.210977882146835327e-01 1.065696701407432556e-01 -3.248283639550209045e-02 1.776869967579841614e-02 -1.038213670253753662e-01 1.881261765956878662e-01 1.614326834678649902e-01 -3.387070000171661377e-01 1.177298277616500854e-01 -6.095643341541290283e-02 -7.167098671197891235e-02 -1.258960366249084473e-02 -4.384303092956542969e-01 5.032672882080078125e-01 7.971079647541046143e-02 -1.492033153772354126e-01 -6.156489625573158264e-02 1.778684854507446289e-01 -1.186790913343429565e-01 6.427288800477981567e-02 5.436782911419868469e-02
3.303821384906768799e-01 1.161302700638771057e-01 1.494074016809463501e-01 -8.561457693576812744e-02 5.108222831040620804e-03 -3.489687144756317139e-01 7.237991690635681152e-02 -1.657198667526245117e-01 5.873487517237663269e-02 -1.475859880447387695e-01 -1.803621202707290649e-01 -6.536595523357391357e-02 6.569518148899078369e-02 3.777054324746131897e-02 4.840775951743125916e-02 2.832106947898864746e-01 2.171507030725479126e-01 2.350024133920669556e-01 -1.210952103137969971e-01 -1.484741270542144775e-01 -2.145466059446334839e-01 6.636790186166763306e-02 1.972982659935951233e-02 -3.447659015655517578e-01 3.149883151054382324e-01 -1.053698956966400146e-01 -2.596535384654998779e-01 6.582298874855041504e-02 6.427865475416183472e-02 -1.506279259920120239e-01 -1.584321260452270508e-01 1.008820906281471252e-02
6.467433273792266846e-02 -2.737098373472690582e-02 1.110260114073753357e-01 1.318939775228500366e-01 -2.191113382577896118e-01 -1.322213411331176758e-01 -9.350259602069854736e-02 1.002126745879650116e-02 -5.883942916989326477e-02 7.460717856884002686e-02 -3.893960416316986084e-01 -1.204025670886039734e-01 3.623268008232116699e-02 5.111671518534421921e-03 4.316956922411918640e-02 3.646491467952728271e-02 1.755355149507522583e-01 1.688484698534011841e-01 6.706998497247695923e-02 2.679957151412963867e-01 -1.567231863737106323e-01 5.099125206470489502e-02 3.057163767516613007e-02 -2.769216299057006836e-01 5.933331847190856934e-01 1.001204457134008408e-02 3.848550841212272644e-02 -1.457620784640312195e-02 2.587517797946929932e-01 1.849193125963211060e-01 -1.473388634622097015e-02 1.252809613943099976e-01
3.613793253898620605e-01 1.684909909963607788e-01 -2.035393267869949341e-01 7.262298464775085449e-02 4.560736566781997681e-02 -9.692322462797164917e-02 -5.808927863836288452e-02 -6.986913830041885376e-02 -4.135530814528465271e-02 -2.485889382660388947e-02 -8.810412138700485229e-02 3.759458363056182861e-01 -9.853599220514297485e-02 -1.432682275772094727e-01 2.383044511079788208e-01 1.483487933874130249e-01 -2.241452038288116455e-02 1.605641096830368042e-01 8.281921595335006714e-02 1.315262168645858765e-01 -6.055777892470359802e-02 5.313991382718086243e-02 1.550773382186889648e-01 -3.622884154319763184e-01 4.819775819778442383e-01 -1.335717439651489258e-01 -5.619230866432189941e-02 1.517185121774673462e-01 3.050928376615047455e-02 -6.636750698089599609e-02 3.598431125283241272e-02 1.376278996467590332e-01
2.821516394615173340e-01 -5.186715722084045410e-02 8.813145756721496582e-02 -9.618056006729602814e-03 4.578830301761627197e-02 -1.757405549287796021e-01 -5.462196469306945801e-02 8.945355564355850220e-02 9.214635193347930908e-02 1.211230084300041199e-02 1.634511165320873260e-02 5.267871618270874023e-01 8.903373777866363525e-02 4.788780584931373596e-02 8.903721719980239868e-02 -4.599127173423767090e-02 4.533768165856599808e-03 1.018071174621582031e-01 2.450703084468841553e-01 2.622982263565063477e-01 -2.825224399566650391e-01 3.936827182769775391e-03 4.278520494699478149e-02 -7.793612033128738403e-02 4.526630043983459473e-01 2.102110981941223145e-01 2.549020648002624512e-01 2.882854267954826355e-02 1.010585874319076538e-01 8.287509530782699585e-02 1.387173309922218323e-02 6.703866180032491684e-03
1.919414550065994263e-01 3.597955033183097839e-02 1.442881673574447632e-01 8.816452324390411377e-02 -1.941106747835874557e-03 2.269029021263122559e-01 -9.362338483333587646e-02 -1.826436817646026611e-01 -1.741993986070156097e-02 1.125642284750938416e-01 -2.218360751867294312e-01 -3.314437344670295715e-02 1.266660243272781372e-01 2.648356556892395020e-01 6.813174486160278320e-02 2.717820405960083008e-01 3.911036625504493713e-02 2.012619823217391968e-01 6.250657141208648682e-02 -1.133974269032478333e-01 -5.825731158256530762e-02 2.628546394407749176e-02 1.268859058618545532e-01 -2.816768288612365723e-01 4.722584784030914307e-01 8.091031759977340698e-02 -1.170768216252326965e-01 9.492997080087661743e-02 2.333867996931076050e-01 -2.278554588556289673e-01 1.851828247308731079e-01 2.457305788993835449e-01
5.610351562500000000e-01 2.019469141960144043e-01 1.493335049599409103e-02 -1.835364252328872681e-01 3.985272720456123352e-02 1.911833509802818298e-02 2.110779583454132080e-01 1.405774950981140137e-01 3.380220010876655579e-02 -2.777485251426696777e-01 -1.264226287603378296e-01 3.846107423305511475e-02 1.075812578201293945e-01 -1.141194403171539307e-01 1.058107316493988037e-01 -1.282583624124526978e-01 2.368694543838500977e-02 5.166096985340118408e-02 -9.891112335026264191e-03 2.457320988178253174e-01 -2.923611700534820557e-01 -5.134233459830284119e-02 3.630109876394271851e-02 -1.728736758232116699e-01 4.157428920734673738e-04 2.921524047851562500e-01 -1.545968349091708660e-03 2.841591835021972656e-01 1.012711077928543091e-01 1.240444257855415344e-01 -5.054466053843498230e-02 -1.376989036798477173e-01
2.469541728496551514e-01 -1.498627364635467529e-01 4.204497113823890686e-02 -8.093982189893722534e-02 7.259460538625717163e-02 -6.439408659934997559e-02 2.863498926162719727e-01 1.666838973760604858e-01 -1.899873465299606323e-01 -6.402080506086349487e-02 -1.525037288665771484e-01 2.706586718559265137e-01 -1.083744019269943237e-01 1.352145969867706299e-01 1.259103566408157349e-01 -2.431431859731674194e-01 -6.296437233686447144e-02 4.000273644924163818e-01 -6.324841082096099854e-02 1.419200375676155090e-02 2.341912239789962769e-01 -1.257445961236953735e-01 3.267777562141418457e-01 -2.183452397584915161e-01 2.200128436088562012e-01 1.691178679466247559e-01 1.326004415750503540e-01 1.153032388538122177e-02 6.994316726922988892e-02 -1.681417226791381836e-01 1.281827688217163086e-01 -9.854692965745925903e-02
1.881633847951889038e-01 1.380241569131612778e-02 -1.480288207530975342e-01 -2.191362828016281128e-01 4.582108184695243835e-02 -1.757347881793975830e-01 3.776673376560211182e-01 3.550764173269271851e-02 1.488252729177474976e-01 -3.663453832268714905e-02 -2.736788392066955566e-01 1.339082866907119751e-01 9.504050761461257935e-02 3.187377750873565674e-01 7.550705224275588989e-02 1.702318787574768066e-01 -7.460992038249969482e-02 4.184982776641845703e-01 -4.343448206782341003e-02 -6.611045449972152710e-02 -1.175413355231285095e-01 -1.535573899745941162e-01 -5.505160987377166748e-02 -2.667989730834960938e-01 3.048415780067443848e-01 1.116663217544555664e-01 -5.963658913969993591e-02 -3.001685254275798798e-02 1.560759246349334717e-01 -3.336118161678314209e-02 6.077969446778297424e-02 -1.355399936437606812e-01
1.199915036559104919e-01 -1.475513726472854614e-02 -2.985304407775402069e-02 -2.541084028780460358e-02 -2.748185396194458008e-01 2.732564508914947510e-01 1.688659340143203735e-01 -2.171736061573028564e-01 1.097269356250762939e-01 -8.463054150342941284e-02 -1.199000328779220581e-01 1.065369099378585815e-01 9.912382811307907104e-02 4.929521307349205017e-02 -1.298451125621795654e-01 5.398099124431610107e-02 4.791115224361419678e-02 3.356860876083374023e-01 -1.646768860518932343e-02 -1.889080852270126343e-01 -2.427355349063873291e-01 2.291776537895202637e-01 5.565819516777992249e-02 -2.863810062408447266e-01 4.475428462028503418e-01 1.286863088607788086e-01 1.619024872779846191e-01 1.008828505873680115e-01 -2.180171161890029907e-01 1.486513465642929077e-01 -8.397354930639266968e-02 -5.998132750391960144e-02
1.396784484386444092e-01 1.237386539578437805e-01 -1.239229440689086914e-01 -1.180448010563850403e-01 8.640578389167785645e-02 2.071958929300308228e-01 1.168769970536231995e-01 8.904877305030822754e-02 -1.523243635892868042e-01 -7.044865190982818604e-02 4.029543325304985046e-02 1.032301038503646851e-01 1.749147623777389526e-01 -1.036881133913993835e-01 1.439310703426599503e-02 -3.971398472785949707e-01 1.365228295326232910e-01 1.342044621706008911e-01 -3.411306440830230713e-01 -1.156154647469520569e-01 -2.086400538682937622e-01 1.279381848871707916e-02 5.027244612574577332e-02 -3.946958780288696289e-01 3.232845366001129150e-01 2.065011709928512573e-01 -1.214953437447547913e-01 7.381948083639144897e-02 2.210406064987182617e-01 -1.928959935903549194e-01 -2.452404052019119263e-02 -4.187352210283279419e-02
3.323673307895660400e-01 7.371731568127870560e-03 -3.656513243913650513e-02 -2.433642745018005371e-01 9.115090966224670410e-02 -9.094808250665664673e-02 5.082103423774242401e-03 -2.738196253776550293e-01 -1.268684267997741699e-01 -1.471215933561325073e-01 -1.146692633628845215e-01 2.581222951412200928e-01 1.870345920324325562e-01 -2.638958394527435303e-02 4.981184005737304688e-02 -9.538052231073379517e-02 1.382968276739120483e-01 2.840524017810821533e-01 -1.400120705366134644e-01 -4.088951647281646729e-02 -1.346268653869628906e-01 -2.898262143135070801e-01 1.841338723897933960e-01 -1.888370811939239502e-01 2.267351299524307251e-01 2.494151592254638672e-01 2.176747471094131470e-01 -1.014142576605081558e-02 6.426273286342620850e-02 1.001575030386447906e-02 -1.350708156824111938e-01 -3.101712167263031006e-01
1.152386516332626343e-01 2.004487067461013794e-01 1.084313318133354187e-01 -1.573354899883270264e-01 1.553482282906770706e-02 -2.107881903648376465e-01 2.353598326444625854e-01 -1.937852948904037476e-01 2.264085412025451660e-01 -2.504315078258514404e-01 -2.598478198051452637e-01 5.553700029850006104e-02 -2.136141955852508545e-01 -1.094766110181808472e-01 9.855122119188308716e-02 -1.718505918979644775e-01 3.054085373878479004e-01 2.627411782741546631e-01 2.874519824981689453e-01 8.272120356559753418e-02 -1.132030859589576721e-01 -9.574342519044876099e-02 8.615328930318355560e-03 -7.624780386686325073e-02 2.629247903823852539e-01 1.906010806560516357e-01 7.789714727550745010e-03 1.835192590951919556e-01 5.047953687608242035e-03 -9.604043327271938324e-03 1.129456609487533569e-01 2.434015125036239624e-01
1.067396178841590881e-01 8.942430466413497925e-02 2.493240088224411011e-01 -1.825551986694335938e-01 2.224452979862689972e-02 -1.874708086252212524e-01 4.234730899333953857e-01 7.502622157335281372e-02 4.433171823620796204e-02 -2.639514207839965820e-01 -2.991460561752319336e-01 4.110482335090637207e-02 9.372826665639877319e-03 -1.382122784852981567e-01 -2.706549763679504395e-01 1.467974632978439331e-01 1.239128485321998596e-01 3.409687057137489319e-02 1.061774864792823792e-01 1.760266572237014771e-01 -8.816459774971008301e-02 1.336930394172668457e-01 9.027569741010665894e-02 -3.707688152790069580e-01 4.793065413832664490e-02 1.942975819110870361e-01 6.675999611616134644e-02 6.530637294054031372e-02 -2.404734790325164795e-01 -3.941958770155906677e-02 1.587343774735927582e-02 2.219654619693756104e-01
2.614856958389282227e-01 2.084241658449172974e-01 3.363290429115295410e-02 3.300242125988006592e-01 7.699917070567607880e-03 1.069301292300224304e-01 2.967371419072151184e-02 -7.243768870830535889e-02 -3.069463372230529785e-02 2.839010767638683319e-02 -1.061125770211219788e-01 2.730730772018432617e-01 -4.682712629437446594e-02 -1.140196844935417175e-01 2.187874764204025269e-01 6.692656874656677246e-02 -2.098377496004104614e-01 1.019636094570159912e-01 1.149449273943901062e-01 2.207726091146469116e-01 -3.197587728500366211e-01 3.865403681993484497e-02 1.200197637081146240e-01 -1.552368849515914917e-01 4.516483247280120850e-01 2.509846910834312439e-02 2.822702825069427490e-01 1.686437577009201050e-01 -2.210797555744647980e-02 4.183970764279365540e-02 1.694751530885696411e-01 5.549896135926246643e-02
2.035855054855346680e-01 5.664573237299919128e-02 6.392067670822143555e-02 -5.199647694826126099e-02 1.332620829343795776e-01 -8.170075714588165283e-03 8.174382895231246948e-02 1.132155656814575195e-01 -5.187908560037612915e-02 3.012895584106445312e-02 -1.962069272994995117e-01 -7.675171643495559692e-02 1.863453090190887451e-01 1.018849462270736694e-01 -3.773788809776306152e-01 1.361372787505388260e-02 -1.012981086969375610e-01 2.940104603767395020e-01 -1.234262436628341675e-02 1.480487287044525146e-01 -1.616710275411605835e-01 -2.759457565844058990e-02 8.525400608777999878e-02 -2.920746207237243652e-01 3.462315499782562256e-01 2.722640037536621094e-01 1.578028500080108643e-01 5.736606940627098083e-02 1.138275414705276489e-01 1.483181864023208618e-01 3.987586200237274170e-01 1.453540474176406860e-01
1.111540496349334717e-01 1.763381958007812500e-01 -2.463710121810436249e-02 4.503462091088294983e-02 1.432380173355340958e-02 -4.046350717544555664e-02 1.477797627449035645e-01 4.031619057059288025e-02 -6.403728621080517769e-04 8.527664840221405029e-02 -7.315302640199661255e-02 4.644503891468048096e-01 9.216147661209106445e-02 -1.634299308061599731e-01 2.266073971986770630e-01 7.500601559877395630e-02 -2.819981575012207031e-01 3.843974694609642029e-02 2.479196190834045410e-01 2.373627386987209320e-02 -2.523605823516845703e-01 -1.619616337120532990e-02 1.497848052531480789e-02 -2.583519220352172852e-01 3.155199289321899414e-01 1.752810925245285034e-01 3.142016530036926270e-01 1.346625983715057373e-01 3.917685523629188538e-02 -1.586428135633468628e-01 2.417736202478408813e-01 -4.305655509233474731e-02
1.761016398668289185e-01 1.495902687311172485e-01 -1.043681129813194275e-01 -1.750974953174591064e-01 -3.242423534393310547e-01 7.151691615581512451e-02 5.615244060754776001e-02 -8.894167095422744751e-02 1.188573194667696953e-03 1.184226274490356445e-01 4.745081998407840729e-03 -2.712221741676330566e-01 6.678119301795959473e-02 7.248804718255996704e-02 -1.009707599878311157e-01 -2.755949199199676514e-01 7.498782128095626831e-02 4.062412381172180176e-01 -2.629333436489105225e-01 8.758597075939178467e-02 3.346854448318481445e-02 -8.855792880058288574e-02 3.683567512780427933e-03 -2.526401579380035400e-01 4.032352268695831299e-01 2.883267104625701904e-01 4.976085945963859558e-02 3.934662789106369019e-02 -5.104229785501956940e-03 -1.699390262365341187e-01 2.907686866819858551e-02 -2.251103520393371582e-02
2.383668124675750732e-01 2.684046924114227295e-01 1.284806281328201294e-01 1.348080188035964966e-01 7.269059307873249054e-03 1.986274570226669312e-01 5.966890230774879456e-02 -1.188179478049278259e-02 -2.318514436483383179e-01 9.366492927074432373e-02 -4.948616027832031250e-02 -7.891415804624557495e-02 2.595953829586505890e-02 -1.307971477508544922e-01 -2.140981853008270264e-01 2.073770165443420410e-01 2.043749392032623291e-01 -2.588773146271705627e-02 5.649725720286369324e-02 1.251273453235626221e-01 -2.029788345098495483e-01 2.251732796430587769e-01 3.551879525184631348e-01 -5.715820938348770142e-02 4.639317095279693604e-01 7.484266161918640137e-02 6.815095245838165283e-02 3.064243793487548828e-01 -5.772873014211654663e-02 9.453267604112625122e-02 2.825226075947284698e-02 -1.907959021627902985e-02
2.864952571690082550e-02 4.834574460983276367e-01 -1.375680714845657349e-01 -2.898385748267173767e-02 -1.913935542106628418e-01 1.511821150779724121e-01 9.123996645212173462e-02 1.859139353036880493e-01 -6.935581564903259277e-02 2.651802636682987213e-02 -7.017810642719268799e-02 2.245354838669300079e-02 -4.780725389719009399e-02 -8.419858664274215698e-02 7.414397597312927246e-02 -2.083998322486877441e-01 -3.255442902445793152e-02 1.208215579390525818e-01 2.895630896091461182e-01 -3.352747857570648193e-02 -1.864488571882247925e-01 1.166294440627098083e-01 1.757438033819198608e-01 -2.842329740524291992e-01 2.608472406864166260e-01 4.953166469931602478e-02 1.775431931018829346e-01 2.092686593532562256e-01 -5.807461589574813843e-02 -1.188293918967247009e-01 8.972366899251937866e-02 3.768822550773620605e-01
2.140206992626190186e-01 1.285267174243927002e-01 8.649026602506637573e-02 -1.016372889280319214e-01 9.215373545885086060e-02 -1.818763017654418945e-01 1.660904288291931152e-01 -3.684449568390846252e-02 -1.913158409297466278e-02 6.611249595880508423e-02 -2.757664322853088379e-01 2.661103308200836182e-01 6.299997866153717041e-02 -1.851763129234313965e-01 1.728378683328628540e-01 6.189718469977378845e-02 -2.803515791893005371e-01 -1.017158776521682739e-01 2.164262980222702026e-01 3.083455860614776611e-01 -1.429709643125534058e-01 -1.097247004508972168e-01 -5.883645266294479370e-03 -1.423451006412506104e-01 3.583408892154693604e-01 1.300228685140609741e-01 1.531015187501907349e-01 3.100483715534210205e-01 -1.047888919711112976e-01 -8.565956354141235352e-02 2.427871674299240112e-01 -1.691622193902730942e-03
2.376583516597747803e-01 -6.952041387557983398e-02 1.370787620544433594e-01 -2.709204256534576416e-01 -7.798877358436584473e-02 9.667671471834182739e-02 2.795313298702239990e-01 -2.531089186668395996e-01 9.826069325208663940e-02 -3.794580325484275818e-02 -1.405451148748397827e-01 3.776859939098358154e-01 -7.864617556333541870e-02 4.500877484679222107e-02 5.405545234680175781e-02 1.222698241472244263e-01 -1.319966558367013931e-02 3.834184110164642334e-01 -1.513505876064300537e-01 1.297286897897720337e-01 -2.569296956062316895e-01 -2.107861265540122986e-02 6.069706007838249207e-02 -6.529414653778076172e-02 3.500020802021026611e-01 -9.850587695837020874e-02 2.064260244369506836e-01 1.350011080503463745e-01 3.184072673320770264e-03 -4.276314750313758850e-02 -1.784824132919311523e-01 3.503073379397392273e-02
-1.620308123528957367e-02 6.003652885556221008e-02 -6.718964315950870514e-03 -2.606331110000610352e-01 1.782381683588027954e-01 -3.028852865099906921e-02 2.764551341533660889e-02 2.870815098285675049e-01 -1.446810364723205566e-01 1.023959070444107056e-01 -2.956561446189880371e-01 -6.241068243980407715e-02 4.110405221581459045e-03 -1.477200984954833984e-01 1.936466395854949951e-01 1.253400593996047974e-01 -1.344161778688430786e-01 2.554525136947631836e-01 1.004624888300895691e-01 2.645868062973022461e-01 -1.238153353333473206e-01 -3.690260276198387146e-02 1.664556711912155151e-01 -1.611953079700469971e-01 1.952358782291412354e-01 1.621125042438507080e-01 -2.533810734748840332e-01 2.163697928190231323e-01 -1.895332634449005127e-01 -1.965611279010772705e-01 2.693465352058410645e-01 2.412288039922714233e-01
2.321763038635253906e-01 -2.130578458309173584e-01 3.621714562177658081e-02 5.480248108506202698e-02 -8.643157035112380981e-02 -1.488076150417327881e-01 1.294542253017425537e-01 9.433221071958541870e-02 -1.188669875264167786e-01 1.091545727103948593e-02 -2.082051038742065430e-01 1.736406423151493073e-02 1.712813042104244232e-02 -2.137161195278167725e-01 2.931518554687500000e-01 7.629411667585372925e-02 4.373589158058166504e-02 3.165185451507568359e-01 4.076883569359779358e-02 3.847174942493438721e-01 3.101304918527603149e-02 1.653678566217422485e-01 1.255298107862472534e-01 -3.563058376312255859e-01 2.900800108909606934e-01 -1.558782011270523071e-01 7.760652899742126465e-02 8.686583489179611206e-02 1.166250631213188171e-01 -2.504022121429443359e-01 1.438309699296951294e-01 6.081949919462203979e-02
3.529278934001922607e-01 1.962529271841049194e-01 -6.990803033113479614e-02 -6.203584000468254089e-02 -4.963617306202650070e-03 -2.458664327859878540e-01 2.324046641588211060e-01 -7.153569906949996948e-02 -1.107177510857582092e-01 1.215416342020034790e-01 -3.452078998088836670e-01 7.361736148595809937e-02 8.523879945278167725e-02 9.084653854370117188e-02 1.448723673820495605e-01 6.708773225545883179e-02 3.393706306815147400e-02 2.866899371147155762e-01 -6.971391290426254272e-02 -1.042681038379669189e-01 -9.677957743406295776e-02 -1.750878244638442993e-01 2.490500807762145996e-01 -2.128533273935317993e-01 6.515084207057952881e-02 1.688133776187896729e-01 -6.437090039253234863e-02 -1.663232296705245972e-01 -2.416146695613861084e-01 -7.437180727720260620e-02 -3.612528145313262939e-01 -1.028081774711608887e-01
1.267946213483810425e-01 1.960227787494659424e-01 -7.133337855339050293e-02 3.644155338406562805e-02 6.045803893357515335e-03 7.834122329950332642e-02 1.169054880738258362e-01 -1.194569393992424011e-01 2.241779267787933350e-01 1.944940388202667236e-01 -8.832128345966339111e-02 9.255650639533996582e-02 1.515011638402938843e-01 -8.650514483451843262e-02 3.683939576148986816e-03 2.165254205465316772e-01 2.069054096937179565e-01 2.790941894054412842e-01 2.656062543392181396e-01 1.539303958415985107e-01 -2.096406221389770508e-01 5.586372315883636475e-02 -1.967151463031768799e-01 -2.532654702663421631e-01 3.017838895320892334e-01 9.521587193012237549e-02 -1.481128036975860596e-01 1.655129939317703247e-01 -3.990672826766967773e-01 -1.203962415456771851e-01 -1.832173764705657959e-02 -1.864818930625915527e-01
1.424193978309631348e-01 2.324937283992767334e-01 3.000578880310058594e-01 1.411028765141963959e-02 -5.832477286458015442e-02 1.764158457517623901e-01 -2.148382961750030518e-01 -9.117727726697921753e-02 -1.394067853689193726e-01 -4.451244603842496872e-04 -1.263186931610107422e-01 -8.014629781246185303e-02 1.416427940130233765e-01 7.064589112997055054e-02 -1.133165434002876282e-01 -1.411181241273880005e-01 9.365613758563995361e-02 2.633723914623260498e-01 5.880288779735565186e-02 6.424365192651748657e-02 -7.256348617374897003e-03 1.050968617200851440e-01 2.651675045490264893e-01 -4.058777987957000732e-01 4.028056859970092773e-01 1.355039770714938641e-03 2.253748327493667603e-01 1.388203501701354980e-01 -1.792423725128173828e-01 -2.288030460476875305e-02 1.145113036036491394e-01 1.919900625944137573e-01
5.357957482337951660e-01 1.466031223535537720e-01 6.614103168249130249e-02 -1.311363130807876587e-01 -4.274109378457069397e-02 -3.690825402736663818e-02 3.433176577091217041e-01 -3.673272952437400818e-02 -1.476591229438781738e-01 5.253221467137336731e-02 -1.102587506175041199e-01 -1.082798093557357788e-01 1.125086564570665359e-02 -3.560925275087356567e-02 -1.143681164830923080e-02 -3.561518341302871704e-02 2.922493815422058105e-01 1.849906742572784424e-01 7.696671038866043091e-02 -2.714127898216247559e-01 -2.563492059707641602e-01 1.109347939491271973e-01 -5.228194966912269592e-02 -1.173116173595190048e-02 2.260584980249404907e-01 6.733115762472152710e-03 -8.737704902887344360e-02 5.399646610021591187e-02 2.669036686420440674e-01 -2.550601363182067871e-01 -7.302928715944290161e-02 -1.130410805344581604e-01
4.320458173751831055e-01 -1.503320485353469849e-01 -3.316006064414978027e-02 2.114405110478401184e-02 1.679075807332992554e-01 2.423060089349746704e-01 3.194673657417297363e-01 -7.622618228197097778e-02 -4.309774935245513916e-02 4.191808030009269714e-02 -3.828462958335876465e-02 7.819650322198867798e-02 1.099124085158109665e-03 4.034619778394699097e-03 2.095993310213088989e-01 -2.799718081951141357e-01 7.177685201168060303e-02 2.057228833436965942e-01 -1.352881044149398804e-01 1.539693865925073624e-02 -4.593716263771057129e-01 -2.780285105109214783e-02 -3.255389630794525146e-02 -1.844081580638885498e-01 7.387261837720870972e-02 1.378409750759601593e-02 -5.650558322668075562e-02 2.072692513465881348e-01 -1.917908638715744019e-01 -2.097477018833160400e-01 -8.783239126205444336e-02 8.785521984100341797e-02
3.089721500873565674e-01 4.746938869357109070e-02 9.096697904169559479e-03 2.563076317310333252e-01 -1.696403771638870239e-01 3.979286551475524902e-02 1.984067261219024658e-01 9.629108826629817486e-04 -1.244379729032516479e-01 5.654739961028099060e-02 -4.056064411997795105e-02 8.020114898681640625e-02 -1.234444677829742432e-01 -1.942746043205261230e-01 -2.414780110120773315e-01 2.528144121170043945e-01 1.530703753232955933e-01 1.412663310766220093e-01 1.035585254430770874e-01 1.816220134496688843e-01 -1.750090122222900391e-01 -1.046558544039726257e-01 9.967888891696929932e-02 -3.517059683799743652e-01 2.234640717506408691e-01 3.003997802734375000e-01 -2.128972858190536499e-01 3.068147003650665283e-01 5.449805781245231628e-02 -3.185333684086799622e-02 1.361732482910156250e-01 1.830433122813701630e-02
1.835234016180038452e-01 1.385002583265304565e-01 3.587845563888549805e-01 -1.566819697618484497e-01 -2.428792044520378113e-02 7.854064460843801498e-04 -1.894741803407669067e-01 2.057649195194244385e-02 -1.078253313899040222e-01 1.516775637865066528e-01 -1.358412057161331177e-01 2.319344319403171539e-03 1.262560486793518066e-01 1.113791465759277344e-01 -9.963999688625335693e-02 -1.022506728768348694e-01 1.380285173654556274e-01 2.403012663125991821e-01 2.069768458604812622e-01 5.900386348366737366e-02 -1.192445680499076843e-01 2.395207732915878296e-01 3.562191426753997803e-01 -2.294818311929702759e-01 3.999731540679931641e-01 -1.929699257016181946e-02 1.541067212820053101e-01 8.338293433189392090e-02 1.108660176396369934e-01 8.557637780904769897e-02 2.620388567447662354e-01 3.917490690946578979e-02
2.226160466670989990e-01 1.884187161922454834e-01 1.799857020378112793e-01 1.814499497413635254e-01 4.066478088498115540e-02 -8.173965662717819214e-02 3.513902425765991211e-03 1.118518337607383728e-01 2.812164835631847382e-02 -1.062308400869369507e-01 -4.565484821796417236e-02 6.505682319402694702e-02 8.165530115365982056e-02 1.103367432951927185e-01 -2.092442065477371216e-01 -1.395855396986007690e-01 1.443477720022201538e-01 -8.692753501236438751e-03 -4.267811402678489685e-02 -1.297988742589950562e-01 -3.193815052509307861e-01 2.369359284639358521e-01 7.883044891059398651e-03 -2.642929553985595703e-01 4.045295119285583496e-01 4.268667399883270264e-01 2.680960595607757568e-01 1.503290385007858276e-01 1.113821715116500854e-01 4.308528453111648560e-02 -7.709834724664688110e-02 9.195549413561820984e-03
4.136752188205718994e-01 1.377603560686111450e-01 1.089368686079978943e-01 -2.794952094554901123e-01 1.797613352537155151e-01 -1.605872251093387604e-02 4.162416234612464905e-02 -5.547333881258964539e-02 -2.938423156738281250e-01 8.274677395820617676e-02 -8.362424373626708984e-02 8.857091888785362244e-03 -9.061454981565475464e-02 1.665157452225685120e-02 1.545410007238388062e-01 -2.209487259387969971e-01 -1.996572501957416534e-02 1.166662350296974182e-01 -1.612082570791244507e-01 3.974257782101631165e-02 -2.861538529396057129e-01 -1.356427520513534546e-01 9.395176172256469727e-02 -2.029091417789459229e-01 3.300167918205261230e-01 4.872379451990127563e-02 -7.182123512029647827e-02 -2.311937063932418823e-01 5.658294260501861572e-02 9.962180256843566895e-02 2.174604684114456177e-01 -2.809067666530609131e-01
2.811166942119598389e-01 5.950960516929626465e-02 -1.320044249296188354e-01 5.863150954246520996e-02 -1.732936054468154907e-01 6.099685560911893845e-03 1.893790960311889648e-01 3.352431207895278931e-02 -1.363647729158401489e-01 -1.992921084165573120e-01 -1.383118797093629837e-02 -2.325364202260971069e-01 5.733011290431022644e-02 1.395731568336486816e-01 -2.115965336561203003e-01 2.193628111854195595e-03 -2.566444501280784607e-02 3.362796902656555176e-01 -1.886925399303436279e-01 2.601694315671920776e-02 3.198058530688285828e-02 1.003247648477554321e-01 2.422779500484466553e-01 -2.899419367313385010e-01 1.839916557073593140e-01 3.861669301986694336e-01 -1.921450137160718441e-03 9.510798752307891846e-02 3.617878071963787079e-03 -3.097084760665893555e-01 -2.375714778900146484e-01 3.337169066071510315e-02
9.513426572084426880e-02 3.148508965969085693e-01 2.385319024324417114e-02 -6.879247725009918213e-02 -1.277101039886474609e-01 -2.080139517784118652e-02 1.201345399022102356e-01 2.731451392173767090e-01 6.459438800811767578e-02 6.493245810270309448e-02 -4.072030186653137207e-01 1.100486889481544495e-01 2.844458632171154022e-02 -3.735639154911041260e-01 5.124266818165779114e-02 -9.889674186706542969e-02 7.689999788999557495e-02 7.052111625671386719e-02 2.311866283416748047e-01 -1.414785534143447876e-01 -1.609842628240585327e-01 -3.118659555912017822e-01 3.331169486045837402e-02 -2.443051040172576904e-01 2.643566429615020752e-01 1.938489265739917755e-02 2.674890160560607910e-01 5.151276942342519760e-03 -4.791828617453575134e-02 -5.631492659449577332e-02 7.466563582420349121e-02 1.430174410343170166e-01
2.373168319463729858e-01 1.962026767432689667e-02 5.178426578640937805e-02 -1.265985518693923950e-01 -1.448283251374959946e-02 -1.023515686392784119e-01 4.375553876161575317e-02 -4.932792112231254578e-02 -7.711880654096603394e-02 2.626200392842292786e-02 -4.628016799688339233e-02 1.818012073636054993e-02 8.298322558403015137e-02 -1.153539493680000305e-01 1.162462532520294189e-01 2.337844297289848328e-02 3.381422953680157661e-03 2.217348217964172363e-01 3.659296035766601562e-02 -5.415669083595275879e-02 -2.782297730445861816e-01 3.746533989906311035e-01 -2.567488327622413635e-02 -1.038558110594749451e-01 4.289313852787017822e-01 -2.504564225673675537e-01 -2.590809464454650879e-01 1.366152912378311157e-01 -1.295175552368164062e-01 -1.433014273643493652e-01 -2.892967462539672852e-01 3.605823516845703125e-01
1.751122325658798218e-01 -1.663795113563537598e-02 -1.753508299589157104e-02 5.635709688067436218e-02 -1.930163055658340454e-01 -2.069142311811447144e-01 2.823240756988525391e-01 9.365633130073547363e-02 3.160854801535606384e-02 1.797518581151962280e-01 -3.901206254959106445e-01 3.463545739650726318e-01 -1.354694217443466187e-01 -5.870860815048217773e-02 1.103688105940818787e-01 2.131605148315429688e-01 1.204611808061599731e-01 4.051507413387298584e-01 -4.950066655874252319e-02 -5.122304335236549377e-02 -1.258817017078399658e-01 -8.292973786592483521e-02 -7.097513228654861450e-02 -2.125526219606399536e-01 2.284529954195022583e-01 -5.080151930451393127e-02 1.189235821366310120e-01 -8.783958107233047485e-02 9.552118927240371704e-02 -2.519696354866027832e-01 -5.559906363487243652e-02 -5.602745711803436279e-02
1.791750490665435791e-01 2.852939963340759277e-01 -7.082384079694747925e-02 -1.339839100837707520e-01 -1.046644747257232666e-01 2.291932702064514160e-02 2.115573361515998840e-02 3.183078765869140625e-02 -1.630519032478332520e-01 -1.403224188834428787e-02 -7.518126070499420166e-02 3.193497955799102783e-01 -1.831043362617492676e-01 2.404954135417938232e-01 1.692457050085067749e-01 -9.107489138841629028e-02 5.851527675986289978e-02 2.774245142936706543e-01 1.978906095027923584e-01 -2.273703962564468384e-01 -5.325157195329666138e-02 8.232917636632919312e-02 2.662851810455322266e-01 -1.238043159246444702e-01 4.314935505390167236e-01 1.227330267429351807e-01 4.676495492458343506e-02 -2.056486159563064575e-01 -4.083547368645668030e-02 -2.334921211004257202e-01 -1.081734970211982727e-01 8.462013304233551025e-02
1.634527295827865601e-01 1.672709733247756958e-01 3.604425489902496338e-01 -8.939427137374877930e-02 2.788335084915161133e-02 -3.360295668244361877e-02 2.506540119647979736e-01 -2.217759750783443451e-02 -2.523976145312190056e-03 -2.498303055763244629e-01 -3.948774635791778564e-01 -9.594381600618362427e-02 3.764750808477401733e-02 4.494723305106163025e-02 1.970109939575195312e-01 2.209814786911010742e-01 1.694807261228561401e-01 2.795592844486236572e-01 -1.655012518167495728e-01 1.705269813537597656e-01 -1.146468985825777054e-02 -6.099955737590789795e-02 4.596085473895072937e-02 4.130764305591583252e-02 4.117727279663085938e-01 8.251141011714935303e-02 1.338251978158950806e-01 5.380834639072418213e-02 1.121020540595054626e-01 1.243289634585380554e-01 -1.380240917205810547e-01 -9.091681241989135742e-02
1.789222657680511475e-01 2.581885159015655518e-01 -6.367071717977523804e-02 -4.293594658374786377e-01 -1.736433357000350952e-01 6.204788759350776672e-02 4.619490802288055420e-01 1.205606907606124878e-01 -1.182148456573486328e-01 -2.330232225358486176e-02 -2.754686474800109863e-01 -1.655603758990764618e-02 -4.731019213795661926e-02 -2.066727429628372192e-01 -2.203470319509506226e-01 -1.642640680074691772e-02 1.025772988796234131e-01 1.765805035829544067e-01 -1.656260490417480469e-01 1.649151742458343506e-01 -2.849060595035552979e-01 2.736560255289077759e-02 -5.352586135268211365e-02 -4.352001473307609558e-02 1.061288192868232727e-01 -3.020467236638069153e-02 1.301206052303314209e-01 1.991152465343475342e-01 9.847374260425567627e-02 -2.760826796293258667e-02 6.377217918634414673e-02 1.574033312499523163e-02
4.720601439476013184e-01 -2.481224089860916138e-01 -1.125285103917121887e-01 -2.708413600921630859e-01 1.568206101655960083e-01 1.121549010276794434e-01 1.933794915676116943e-01 -4.833268746733665466e-02 -2.426557391881942749e-01 1.269038915634155273e-01 -2.079045474529266357e-01 2.135742008686065674e-01 -8.499848842620849609e-02 2.112716287374496460e-01 2.054783999919891357e-01 -8.647521585226058960e-02 6.297114491462707520e-02 5.872195586562156677e-02 -5.393159389495849609e-02 -6.276320666074752808e-02 -8.653096854686737061e-02 -1.450793743133544922e-01 2.486178725957870483e-01 -8.653473109006881714e-02 1.661958396434783936e-01 3.198034167289733887e-01 -3.764552529901266098e-04 8.211764693260192871e-02 -3.884519264101982117e-02 -1.765874177217483521e-01 -2.506205253303050995e-02 7.234648615121841431e-02
3.188375830650329590e-01 1.757700592279434204e-01 2.051601409912109375e-01 -2.584319710731506348e-01 -3.747248053550720215e-01 -4.661788418889045715e-02 3.407006859779357910e-01 3.433421626687049866e-02 -3.734850510954856873e-02 1.154889911413192749e-01 -1.731047965586185455e-02 -1.383295655250549316e-01 -2.451842278242111206e-01 8.224774897098541260e-02 3.016065061092376709e-02 1.072569563984870911e-01 1.383407115936279297e-01 1.410828530788421631e-01 -5.378386378288269043e-02 -5.507463961839675903e-02 -1.945661008358001709e-01 1.910681575536727905e-01 1.398380249738693237e-01 -1.529161185026168823e-01 2.603954374790191650e-01 -1.697088778018951416e-01 -1.245609819889068604e-01 1.670879423618316650e-01 1.629739999771118164e-01 -2.023667246103286743e-01 -3.166930004954338074e-02 1.201462820172309875e-01
3.171044588088989258e-01 -9.771560132503509521e-02 -1.401688456535339355e-01 8.341174572706222534e-02 -2.356460690498352051e-01 -1.089600697159767151e-01 -1.374989151954650879e-01 -1.701100170612335205e-02 -3.456443548202514648e-02 -2.955558896064758301e-02 7.235165685415267944e-02 -3.337807580828666687e-02 -6.445039063692092896e-02 5.547974258661270142e-02 -4.683740809559822083e-02 1.177681013941764832e-01 7.862636446952819824e-02 4.318453967571258545e-01 -1.901560425758361816e-01 2.405443489551544189e-01 6.041977088898420334e-03 -1.409323811531066895e-01 1.442820280790328979e-01 -3.431020677089691162e-01 3.001589477062225342e-01 1.287174820899963379e-01 1.190416514873504639e-01 1.039272621273994446e-01 -2.235075831413269043e-01 -3.365980088710784912e-01 6.673441827297210693e-02 -2.262238971889019012e-02
4.262982904911041260e-01 -7.497939467430114746e-02 3.529373090714216232e-03 -2.787727415561676025e-01 -4.511481896042823792e-02 -2.115472406148910522e-02 4.964534938335418701e-01 1.145242899656295776e-01 1.013342365622520447e-01 -2.923862263560295105e-02 -1.258905082941055298e-01 7.249157410115003586e-03 6.225702911615371704e-02 2.785235047340393066e-01 5.063358694314956665e-02 9.038686007261276245e-02 1.369184255599975586e-01 2.931571006774902344e-01 8.988013863563537598e-02 4.039276018738746643e-02 1.592273563146591187e-01 -1.371466666460037231e-01 -4.350373521447181702e-02 -1.071054562926292419e-01 2.842009365558624268e-01 1.590129137039184570e-01 -1.012595556676387787e-02 -4.977986961603164673e-02 2.778513543307781219e-02 -1.298648715019226074e-01 1.243827771395444870e-02 2.351492494344711304e-01
7.839543372392654419e-02 5.263968184590339661e-02 1.027686707675457001e-02 6.271827965974807739e-02 -2.579033970832824707e-01 -1.429610252380371094e-01 2.154647707939147949e-01 -5.310694128274917603e-02 9.375138580799102783e-02 -8.406626060605049133e-03 -2.105418443679809570e-01 2.363279312849044800e-01 -1.577018946409225464e-01 4.487813264131546021e-02 -1.139999926090240479e-01 -1.634843200445175171e-01 2.501252293586730957e-01 -5.544546991586685181e-03 3.286977410316467285e-01 2.446252703666687012e-01 -3.145524859428405762e-01 7.130593806505203247e-02 9.184191003441810608e-03 -3.985021263360977173e-02 5.139737129211425781e-01 1.759822517633438110e-01 1.139951348304748535e-01 1.637871116399765015e-01 4.898646101355552673e-02 3.260419145226478577e-02 1.842099055647850037e-02 -1.617860794067382812e-02
1.423894017934799194e-01 1.933190226554870605e-01 -2.226686291396617889e-02 2.863994985818862915e-02 1.686611399054527283e-02 -1.887260377407073975e-01 4.357927665114402771e-02 2.166070044040679932e-01 -1.720240563154220581e-01 5.773694440722465515e-02 -1.839357763528823853e-01 2.736505307257175446e-02 8.951652795076370239e-02 2.176816463470458984e-01 -2.574667334556579590e-01 -3.222719579935073853e-02 -1.766107678413391113e-01 4.270219206809997559e-01 -8.721690624952316284e-02 1.849661916494369507e-01 -2.137883454561233521e-01 1.804650276899337769e-01 9.607753902673721313e-02 -2.995518147945404053e-01 2.429969310760498047e-01 1.683809310197830200e-01 1.461631804704666138e-01 9.417171031236648560e-02 -1.701699383556842804e-02 1.921097934246063232e-01 2.801827788352966309e-01 1.267503201961517334e-02
1.991794258356094360e-01 4.283451288938522339e-02 -1.052973568439483643e-01 2.502613365650177002e-01 -3.082487881183624268e-01 -1.380398869514465332e-01 -1.966807991266250610e-02 -3.279492259025573730e-02 -1.487992890179157257e-02 8.550355583429336548e-02 -2.791569232940673828e-01 -3.784375637769699097e-02 4.776860773563385010e-02 -8.668712526559829712e-02 -3.637095540761947632e-02 -7.125037908554077148e-02 1.763467490673065186e-01 1.862050443887710571e-01 -1.474849879741668701e-02 1.678339093923568726e-01 -2.446784973144531250e-01 -1.477042436599731445e-01 9.825280308723449707e-02 -3.393062055110931396e-01 3.750224709510803223e-01 2.135917097330093384e-01 3.151078522205352783e-01 5.244803056120872498e-02 2.026029825210571289e-01 1.530601531267166138e-01 5.107848718762397766e-02 1.006820872426033020e-01
2.228509038686752319e-01 1.571377217769622803e-01 -2.564509585499763489e-02 -1.366968452930450439e-01 1.504229009151458740e-01 -1.282412260770797729e-01 1.018027812242507935e-01 -1.270487457513809204e-01 -2.686165273189544678e-01 3.148521482944488525e-02 -3.041525781154632568e-01 3.484412282705307007e-02 -7.184756547212600708e-02 -1.794794388115406036e-02 -1.383187472820281982e-01 -5.218235775828361511e-02 1.458775103092193604e-01 -1.841791556216776371e-03 -9.313759207725524902e-02 -1.233183145523071289e-01 -1.365892291069030762e-01 -1.463470309972763062e-01 -5.731150507926940918e-03 -1.793445348739624023e-01 4.861832857131958008e-01 1.638646125793457031e-01 -1.846941709518432617e-01 -1.175066903233528137e-01 3.788832426071166992e-01 -2.548645436763763428e-01 9.707690775394439697e-02 -3.113107813987880945e-04
2.618742883205413818e-01 1.450096368789672852e-01 -1.529648303985595703e-01 -3.357013165950775146e-01 1.101056206971406937e-02 -2.653859369456768036e-02 6.998918205499649048e-02 1.304177641868591309e-01 -2.953877151012420654e-01 1.011990159749984741e-01 -1.742432266473770142e-02 7.699535787105560303e-02 -1.038866415619850159e-01 2.163383662700653076e-01 -1.037651393562555313e-02 1.638123691082000732e-01 5.784279108047485352e-02 1.595844924449920654e-01 -9.980627894401550293e-02 -1.490314900875091553e-01 -2.182244956493377686e-01 -2.006623893976211548e-01 4.317625164985656738e-01 -3.004760146141052246e-01 1.119211986660957336e-01 2.275463938713073730e-01 4.731396213173866272e-02 -1.544928550720214844e-01 1.793927252292633057e-01 -1.022959351539611816e-01 6.691899895668029785e-02 -1.386822387576103210e-02
1.288040578365325928e-01 2.404655963182449341e-01 -4.424402117729187012e-02 -9.454183280467987061e-02 -3.467224538326263428e-02 4.745171219110488892e-02 -3.698739036917686462e-02 6.698390096426010132e-02 -2.177495211362838745e-01 8.136462420225143433e-02 7.594180759042501450e-03 2.538394033908843994e-01 -8.607962727546691895e-02 3.111382126808166504e-01 3.708091750741004944e-02 -1.960272043943405151e-01 -1.923264190554618835e-02 3.013090193271636963e-01 3.587829172611236572e-01 -8.519625663757324219e-02 -6.168434023857116699e-02 1.165768280625343323e-01 2.436899393796920776e-01 -1.854266077280044556e-01 4.250802993774414062e-01 6.869461387395858765e-02 -3.182030096650123596e-02 -4.429502040147781372e-02 -9.527044743299484253e-02 -3.234433233737945557e-01 3.036889620125293732e-02 3.912986814975738525e-02
3.744584023952484131e-01 2.191024571657180786e-01 7.560502737760543823e-02 -1.658360511064529419e-01 1.549741774797439575e-01 -3.433972001075744629e-01 1.045116782188415527e-02 4.029807460028678179e-04 -2.500414848327636719e-01 -1.608791053295135498e-01 -9.989752620458602905e-02 9.120411425828933716e-02 6.287342309951782227e-02 -4.029496386647224426e-02 1.853991746902465820e-01 4.208139702677726746e-02 -3.966786339879035950e-02 1.597829610109329224e-01 2.325667999684810638e-03 3.150117099285125732e-01 -3.717661798000335693e-01 -2.136934250593185425e-01 1.432685106992721558e-01 -4.896385595202445984e-02 4.273300245404243469e-02 3.021003901958465576e-01 -2.021093154326081276e-03 1.523235142230987549e-01 -4.774400964379310608e-02 1.760793030261993408e-01 4.014853388071060181e-02 -6.128166243433952332e-02
3.156433105468750000e-01 1.535528898239135742e-01 -5.439945682883262634e-02 -1.103770658373832703e-01 5.482839420437812805e-02 1.267223269678652287e-03 4.680045843124389648e-01 2.716986462473869324e-02 -3.576631546020507812e-01 6.475283205509185791e-02 -1.692699044942855835e-01 -6.503173708915710449e-02 -1.090058311820030212e-01 1.292403787374496460e-01 6.503947824239730835e-02 2.032140940427780151e-01 2.284905314445495605e-01 1.514404714107513428e-01 8.177480101585388184e-02 -1.573398113250732422e-01 -1.300805062055587769e-01 -1.254649311304092407e-01 -1.675011068582534790e-01 -1.883932054042816162e-01 2.353266030550003052e-01 1.154903843998908997e-01 5.387835949659347534e-02 -1.491756178438663483e-02 2.853262722492218018e-01 -1.818694919347763062e-01 -8.314430713653564453e-02 -6.104801967740058899e-02
2.838710546493530273e-01 1.498017311096191406e-01 1.958730369806289673e-01 8.884749561548233032e-02 1.026876866817474365e-01 -1.472663506865501404e-02 -2.389477379620075226e-02 1.756635122001171112e-02 9.909280575811862946e-03 1.402484476566314697e-01 -1.293477416038513184e-01 4.444666504859924316e-01 6.386798620223999023e-02 -1.071185544133186340e-01 1.714269965887069702e-01 6.509904563426971436e-02 -2.632060945034027100e-01 1.175235584378242493e-01 2.300722301006317139e-01 1.416208893060684204e-01 -2.508193552494049072e-01 -5.216709524393081665e-02 4.145499691367149353e-02 -2.636703252792358398e-01 3.031137287616729736e-01 6.881792098283767700e-02 1.674923747777938843e-01 2.896393537521362305e-01 -1.773309856653213501e-01 -2.977602556347846985e-02 9.541696310043334961e-02 -1.135799884796142578e-01
1.981015652418136597e-01 1.769645959138870239e-01 -5.004381760954856873e-02 3.102490678429603577e-02 1.639456897974014282e-01 -1.263094246387481689e-01 1.221642568707466125e-01 9.473214298486709595e-02 -1.795618236064910889e-01 1.322683840990066528e-01 -2.041757553815841675e-01 6.302411854267120361e-02 8.879986405372619629e-02 8.386644721031188965e-02 -1.633991748094558716e-01 -6.848331540822982788e-02 -1.723962575197219849e-01 3.963454365730285645e-01 -9.051905013620853424e-03 1.320434212684631348e-01 -5.304811522364616394e-03 1.077876389026641846e-01 2.439054660499095917e-02 -2.959925830364227295e-01 1.936843395233154297e-01 4.280666410923004150e-01 2.506723999977111816e-01 1.612434685230255127e-01 -2.754465490579605103e-02 2.084719091653823853e-01 1.763412058353424072e-01 1.686702221632003784e-01
1.518087238073348999e-01 -3.076152876019477844e-02 5.599631741642951965e-02 1.879133135080337524e-01 -3.498284816741943359e-01 -1.848946660757064819e-01 -1.507165729999542236e-01 2.823713980615139008e-02 1.175869032740592957e-01 1.172761321067810059e-01 -2.169921845197677612e-01 -1.323498189449310303e-01 -1.420631706714630127e-01 6.896983087062835693e-02 2.984809279441833496e-01 2.154603302478790283e-01 -3.295033425092697144e-02 4.086359143257141113e-01 -1.397040933370590210e-01 -7.855930179357528687e-02 -2.733017802238464355e-01 4.074681550264358521e-02 3.977324068546295166e-02 -2.242913544178009033e-01 2.257535457611083984e-01 2.066253125667572021e-01 1.691787242889404297e-01 8.753213286399841309e-02 -2.018065303564071655e-01 -1.014714911580085754e-01 2.417986979708075523e-03 -4.331343621015548706e-02
3.663905858993530273e-01 1.754168868064880371e-01 -1.078410074114799500e-02 -1.508940011262893677e-01 5.124133080244064331e-02 1.470146775245666504e-01 1.657013148069381714e-01 -3.901754319667816162e-02 -4.028268158435821533e-03 1.181834787130355835e-01 -1.116158664226531982e-01 -3.484629094600677490e-02 -1.287925541400909424e-01 1.700560003519058228e-01 -1.926502138376235962e-01 1.551403105258941650e-01 2.307637184858322144e-01 4.018610715866088867e-01 -1.742433011531829834e-01 -6.738866865634918213e-02 6.878929585218429565e-02 -1.121513023972511292e-01 8.673594892024993896e-02 8.917055279016494751e-02 4.012535214424133301e-01 1.863412410020828247e-01 -4.501703009009361267e-02 2.066257968544960022e-02 -2.071354538202285767e-01 -2.308420389890670776e-01 -1.621660143136978149e-01 -1.464094668626785278e-01
3.626302182674407959e-01 -3.285169601440429688e-02 -2.307489328086376190e-02 -1.040666848421096802e-01 1.761316061019897461e-01 -1.140170842409133911e-01 -1.977831311523914337e-02 5.458296090364456177e-02 8.232420682907104492e-02 4.103590548038482666e-02 2.462332844734191895e-01 -9.013669565320014954e-03 3.512618690729141235e-02 1.620210409164428711e-01 5.108342319726943970e-02 2.413383573293685913e-01 -1.767141968011856079e-01 3.242341876029968262e-01 5.821043625473976135e-02 2.438063472509384155e-01 -2.810736596584320068e-01 2.005655318498611450e-01 1.037514135241508484e-01 -1.982335448265075684e-01 4.688998162746429443e-01 -9.817727655172348022e-02 -1.248333007097244263e-01 -1.276438776403665543e-02 -1.355012059211730957e-01 9.961871057748794556e-02 -6.494421511888504028e-02 7.016601413488388062e-02
3.890442252159118652e-01 2.752449214458465576e-01 -3.029662072658538818e-01 -9.849375486373901367e-02 -1.308277547359466553e-01 -8.122947067022323608e-03 5.645634140819311142e-03 -4.324900731444358826e-02 9.172010235488414764e-03 -1.085193231701850891e-01 7.492864876985549927e-02 -8.977801352739334106e-02 -4.524051770567893982e-02 9.809828549623489380e-02 -8.520080149173736572e-02 4.642223939299583435e-02 1.571789234876632690e-01 2.945990264415740967e-01 -1.848130971193313599e-01 9.562119096517562866e-02 -3.340477123856544495e-02 -1.346624344587326050e-01 1.362736225128173828e-01 5.301996693015098572e-02 3.985736072063446045e-01 3.035457432270050049e-01 1.579202413558959961e-01 1.927690953016281128e-01 7.112558186054229736e-02 -2.889177799224853516e-01 -8.049938082695007324e-02 4.642323404550552368e-02
2.685267627239227295e-01 6.598508358001708984e-02 -4.833332821726799011e-02 1.106457859277725220e-01 1.530714631080627441e-01 -2.920645177364349365e-01 -3.155107051134109497e-02 4.448669776320457458e-02 -3.068868815898895264e-01 1.907625794410705566e-01 -4.396828263998031616e-02 5.094359070062637329e-02 -2.694170773029327393e-01 2.840441837906837463e-02 -2.394844591617584229e-02 1.790782213211059570e-01 -1.211732551455497742e-01 2.912162244319915771e-01 3.582839667797088623e-02 6.796337664127349854e-02 -1.569372862577438354e-01 9.047956019639968872e-02 1.266142874956130981e-01 -4.212553203105926514e-01 2.467847019433975220e-01 9.885676205158233643e-02 2.551810145378112793e-01 2.237466722726821899e-01 -7.709751278162002563e-02 1.314508467912673950e-01 8.538575470447540283e-02 8.975198119878768921e-02
2.100282907485961914e-01 2.074759602546691895e-01 1.182886436581611633e-01 -2.458824664354324341e-01 7.336173951625823975e-02 -3.079316914081573486e-01 6.600474007427692413e-03 -9.776424616575241089e-02 -8.188760839402675629e-03 1.579679921269416809e-02 -2.736272513866424561e-01 2.268095314502716064e-01 2.372443974018096924e-01 2.543641999363899231e-02 1.219102814793586731e-01 2.204136401414871216e-01 -5.352371558547019958e-02 3.463801741600036621e-01 2.483515813946723938e-02 -4.788343235850334167e-02 -2.248910069465637207e-01 -2.038637846708297729e-01 8.234620839357376099e-02 -2.395402193069458008e-01 2.092431932687759399e-01 1.630416363477706909e-01 -1.520694941282272339e-01 -8.706496655941009521e-02 -8.211211301386356354e-03 -6.674882024526596069e-02 -2.950619161128997803e-01 -8.290686458349227905e-02
2.033102810382843018e-01 1.998749673366546631e-01 1.426905542612075806e-01 -2.012972384691238403e-01 -1.799421310424804688e-01 -3.364228904247283936e-01 1.456544101238250732e-01 -6.666389107704162598e-02 -2.788322791457176208e-02 -2.376310080289840698e-01 -4.402625560760498047e-02 1.466528624296188354e-01 8.210837841033935547e-02 -1.024744585156440735e-01 2.853053808212280273e-01 -1.881366372108459473e-01 8.772396296262741089e-02 1.869012266397476196e-01 1.111082807183265686e-01 7.496161758899688721e-02 -4.366207420825958252e-01 -6.004299968481063843e-02 -1.256119459867477417e-01 -7.432731240987777710e-02 1.167979985475540161e-01 2.551843225955963135e-01 6.134684011340141296e-02 2.324025332927703857e-01 -4.241076111793518066e-02 1.031992733478546143e-01 1.404850482940673828e-01 1.644040793180465698e-01
-2.238154783844947815e-02 2.063196897506713867e-01 1.656218469142913818e-01 -9.384515136480331421e-02 5.548208579421043396e-02 1.607729792594909668e-01 5.773796886205673218e-02 1.260975748300552368e-01 -2.787066437304019928e-02 -1.342101246118545532e-01 -3.134242892265319824e-01 -1.428603529930114746e-01 1.730498820543289185e-01 -2.068456560373306274e-01 2.387040108442306519e-01 -1.017147973179817200e-01 1.300143897533416748e-01 3.872898221015930176e-01 1.902661174535751343e-01 1.386382728815078735e-01 3.402598202228546143e-02 1.085742413997650146e-01 4.216387122869491577e-02 -1.090951636433601379e-01 3.936435282230377197e-01 1.848253607749938965e-01 -8.466724306344985962e-02 1.132373139262199402e-01 2.723507285118103027e-01 1.413830071687698364e-01 2.382700564339756966e-03 2.069351673126220703e-01
4.656254351139068604e-01 2.391823083162307739e-01 1.990611664950847626e-02 -8.303891867399215698e-02 -7.099173963069915771e-02 -2.414050847291946411e-01 2.213416695594787598e-01 -1.287574172019958496e-01 4.735134541988372803e-02 -3.794055432081222534e-02 -9.796456247568130493e-02 3.208257956430315971e-03 1.439205855131149292e-01 -4.478637501597404480e-02 2.970549836754798889e-02 1.979505829513072968e-02 1.375579982995986938e-01 7.903504371643066406e-02 -2.127214707434177399e-02 -7.288865745067596436e-03 5.173905938863754272e-02 2.600056529045104980e-01 1.470348685979843140e-01 -7.323739677667617798e-02 4.049564003944396973e-01 3.727051988244056702e-02 -1.346329003572463989e-01 2.763783335685729980e-01 1.757033616304397583e-01 -2.759115993976593018e-01 -1.835939884185791016e-01 1.702681928873062134e-01
2.642326653003692627e-01 1.546056121587753296e-01 -2.472393512725830078e-01 -3.108939230442047119e-01 -2.945709824562072754e-01 8.399230241775512695e-02 2.521161362528800964e-02 -1.088720783591270447e-01 -2.037949115037918091e-01 6.753588467836380005e-02 7.701433449983596802e-02 -3.091351687908172607e-01 1.091105267405509949e-01 4.457506351172924042e-03 -4.031110554933547974e-02 -8.446640521287918091e-02 1.446523815393447876e-01 3.698505461215972900e-01 -1.257759630680084229e-01 1.205231025815010071e-01 -1.696788519620895386e-02 -9.319140017032623291e-02 1.780117899179458618e-01 -2.572976350784301758e-01 2.098472416400909424e-01 2.479228079319000244e-01 5.758354812860488892e-02 6.662426143884658813e-02 -1.171938255429267883e-01 -1.980976760387420654e-01 -1.124696582555770874e-01 1.008950918912887573e-02
3.458007574081420898e-01 1.991137713193893433e-01 1.934463679790496826e-01 -9.020774066448211670e-02 -1.664930880069732666e-01 -9.511071443557739258e-02 8.133415877819061279e-02 6.939325481653213501e-02 4.620923846960067749e-02 -7.651513814926147461e-02 -1.009076088666915894e-01 1.362179070711135864e-01 1.062398776412010193e-01 8.114504814147949219e-02 2.199494391679763794e-01 -4.597852379083633423e-02 -3.191898018121719360e-02 2.168034315109252930e-01 7.010381668806076050e-03 2.685194909572601318e-01 -3.135496973991394043e-01 -2.123460471630096436e-01 9.423144161701202393e-02 -1.805840581655502319e-01 3.701034560799598694e-02 2.893415987491607666e-01 2.024221122264862061e-01 3.158873617649078369e-01 -6.903333961963653564e-02 2.723986208438873291e-01 1.114157810807228088e-01 -1.401157081127166748e-01
1.310643702745437622e-01 8.859930187463760376e-02 1.633899360895156860e-01 1.863793134689331055e-01 -1.483578532934188843e-01 -8.368250727653503418e-02 1.399404108524322510e-01 9.314587712287902832e-02 -4.670516401529312134e-02 -2.613134682178497314e-01 -1.433585286140441895e-01 7.136595249176025391e-02 -2.088189870119094849e-01 -1.329273283481597900e-01 3.272797912359237671e-02 1.228618156164884567e-02 1.701299697160720825e-01 1.485497206449508667e-01 1.442578285932540894e-01 -1.745926588773727417e-02 -1.339959204196929932e-01 1.118412986397743225e-01 -1.243730038404464722e-01 -2.307946085929870605e-01 5.051575303077697754e-01 3.321552276611328125e-01 -3.269381076097488403e-02 3.067828416824340820e-01 1.565488278865814209e-01 1.707916855812072754e-01 8.092609047889709473e-02 7.356613129377365112e-02
1.491256058216094971e-01 4.462535679340362549e-01 -8.047674596309661865e-02 -1.227045729756355286e-01 1.648022830486297607e-01 8.764068782329559326e-02 2.586847245693206787e-01 -8.219175785779953003e-02 -1.626767069101333618e-01 5.833374708890914917e-02 -1.562482267618179321e-01 -6.302215158939361572e-02 -1.477839983999729156e-02 -2.569165453314781189e-02 3.404422104358673096e-02 -9.428548626601696014e-03 2.387425601482391357e-01 1.146428436040878296e-01 -1.858430504798889160e-01 8.770480751991271973e-02 -4.820117354393005371e-02 -1.122199743986129761e-01 6.283019483089447021e-02 -2.423532456159591675e-01 4.072594344615936279e-01 3.613624349236488342e-02 -1.238370984792709351e-01 -7.401299476623535156e-02 3.234156966209411621e-01 -3.149391710758209229e-01 2.260929322801530361e-04 8.037336915731430054e-02
3.859373033046722412e-01 1.825036294758319855e-02 8.158365637063980103e-02 5.271988362073898315e-02 -1.386601477861404419e-01 -1.598508097231388092e-02 2.291052341461181641e-01 9.775214642286300659e-02 -7.824249565601348877e-02 -1.369619667530059814e-01 -3.482681214809417725e-01 1.631917506456375122e-01 -1.772069483995437622e-01 -2.417224794626235962e-01 5.174518004059791565e-02 -8.222710341215133667e-02 2.400485798716545105e-02 6.134011223912239075e-02 -5.263240635395050049e-02 3.657615780830383301e-01 -3.230855464935302734e-01 1.388038843870162964e-01 -7.299429178237915039e-02 -1.082961335778236389e-01 2.302117198705673218e-01 1.365430951118469238e-01 -8.678155392408370972e-02 -4.507646337151527405e-02 2.412128150463104248e-01 -1.067866920493543148e-03 2.581876218318939209e-01 6.002008914947509766e-03
3.503765761852264404e-01 4.064087569713592529e-02 -1.058698371052742004e-01 -6.981252878904342651e-02 -2.936165630817413330e-01 -2.164335697889328003e-01 1.321318894624710083e-01 -2.416701912879943848e-01 8.689808845520019531e-02 -2.141099572181701660e-01 -5.533334612846374512e-02 -7.837779819965362549e-03 1.379387825727462769e-01 -8.529849350452423096e-02 2.033952474594116211e-01 -1.315944939851760864e-01 -1.882315278053283691e-01 2.059722989797592163e-01 2.650022879242897034e-02 -7.544345408678054810e-02 -2.913712561130523682e-01 1.405541896820068359e-01 6.071948260068893433e-02 -4.012410938739776611e-01 8.105124533176422119e-02 -3.140318393707275391e-02 1.776672303676605225e-01 -7.472079247236251831e-02 2.137611061334609985e-01 -1.696452498435974121e-01 1.413404643535614014e-01 -1.278249472379684448e-01
9.996064007282257080e-02 -2.024266570806503296e-01 1.078938469290733337e-01 1.039761677384376526e-01 -2.655434310436248779e-01 -2.518714778125286102e-02 1.506228148937225342e-01 3.695160523056983948e-02 -5.621281266212463379e-02 1.882184296846389771e-01 -3.033175468444824219e-01 -2.741436287760734558e-02 2.089485377073287964e-01 2.323667518794536591e-02 -1.081850901246070862e-01 -1.097711175680160522e-01 1.519598960876464844e-01 2.847340703010559082e-01 1.361764222383499146e-01 1.793522089719772339e-01 -1.586877852678298950e-01 -6.034270301461219788e-02 7.340127974748611450e-02 -2.210496515035629272e-01 3.995665609836578369e-01 2.519983053207397461e-01 2.219375222921371460e-01 3.201965242624282837e-03 2.128243297338485718e-01 2.309289723634719849e-01 1.497786939144134521e-01 -2.563418820500373840e-02
-1.334145478904247284e-02 1.085208952426910400e-01 -2.657381296157836914e-01 -5.370562076568603516e-01 -1.530884951353073120e-01 -7.460276130586862564e-03 9.041403979063034058e-02 1.762822121381759644e-01 4.383336286991834641e-03 -9.184581786394119263e-02 -3.404528796672821045e-01 -1.516628265380859375e-01 4.173275083303451538e-02 -7.869136333465576172e-02 -1.222644522786140442e-01 7.543293386697769165e-02 4.773152247071266174e-02 1.569197475910186768e-01 -1.207188963890075684e-01 -5.066575855016708374e-02 -2.560595273971557617e-01 2.649898827075958252e-01 1.203543841838836670e-01 -2.235472202301025391e-01 2.578748464584350586e-01 7.908114045858383179e-02 4.213425144553184509e-02 -5.159581080079078674e-02 -5.632292106747627258e-02 6.086540967226028442e-02 1.063601821660995483e-01 2.250622063875198364e-01
3.480995297431945801e-01 1.473114341497421265e-01 -7.085795700550079346e-02 3.084236979484558105e-01 1.206739544868469238e-01 -1.290828734636306763e-01 1.085967943072319031e-01 8.553336560726165771e-02 -8.450555056333541870e-02 1.979597806930541992e-01 -4.094862565398216248e-02 1.798531413078308105e-01 -1.700611263513565063e-01 1.532867737114429474e-02 -3.567326068878173828e-02 2.433057576417922974e-01 -1.700741052627563477e-01 1.441646963357925415e-01 3.226913213729858398e-01 1.464809756726026535e-02 -2.419022023677825928e-01 -9.603354334831237793e-02 -8.372748643159866333e-02 -2.913498580455780029e-01 3.282786607742309570e-01 1.325930505990982056e-01 1.029562279582023621e-01 2.289362102746963501e-01 -1.225724145770072937e-01 1.068795397877693176e-01 -9.447943302802741528e-04 -9.040006250143051147e-02
4.758281409740447998e-01 -9.013286978006362915e-02 -1.021602973341941833e-01 -2.314221411943435669e-01 5.138886719942092896e-02 8.457087725400924683e-02 3.661415353417396545e-02 -2.383062094449996948e-01 -2.135161161422729492e-01 8.660715073347091675e-02 9.555326774716377258e-03 1.217457093298435211e-02 1.608705222606658936e-01 6.015695631504058838e-02 1.005227118730545044e-01 -1.131720840930938721e-01 -1.210276386700570583e-03 2.200131416320800781e-01 -2.882945835590362549e-01 8.301038295030593872e-02 -1.979462802410125732e-01 -1.063708737492561340e-01 1.392814368009567261e-01 -3.790817409753799438e-02 3.377438485622406006e-01 2.953012883663177490e-01 1.487293988466262817e-01 -7.330029457807540894e-02 2.056713253259658813e-01 -6.041746586561203003e-03 -8.219806849956512451e-02 -2.005004137754440308e-01
3.887733519077301025e-01 5.662365630269050598e-02 1.881477236747741699e-01 -2.275690585374832153e-01 -9.706794284284114838e-03 1.233315244317054749e-01 1.720294058322906494e-01 1.062738597393035889e-01 -3.315112590789794922e-01 1.043887361884117126e-01 -9.460340440273284912e-02 -1.472372561693191528e-01 2.347941137850284576e-02 1.546490937471389771e-01 2.603568136692047119e-01 -9.866578131914138794e-02 -1.979883573949337006e-02 1.639230400323867798e-01 2.468365281820297241e-01 -1.816562414169311523e-01 -1.586778014898300171e-01 -1.860487461090087891e-01 2.914919853210449219e-01 -9.791804850101470947e-02 2.423222512006759644e-01 1.550998538732528687e-01 1.084494814276695251e-01 -6.198108568787574768e-02 -2.058558911085128784e-01 1.408718675374984741e-01 1.006053909659385681e-01 -5.093999579548835754e-02
7.020719349384307861e-02 2.478083074092864990e-01 -1.120018889196217060e-03 -2.386983484029769897e-02 -1.082284301519393921e-01 -1.238690540194511414e-01 9.734393656253814697e-02 1.491534262895584106e-01 4.127164557576179504e-02 -6.386710703372955322e-02 -3.098932504653930664e-01 -3.720446676015853882e-02 -3.578797727823257446e-02 -7.177159935235977173e-02 -3.574709594249725342e-02 -1.110323667526245117e-01 -3.875359147787094116e-02 -3.823812305927276611e-02 3.041519224643707275e-01 -1.183357685804367065e-01 -3.016874790191650391e-01 -2.627840638160705566e-01 3.454125672578811646e-02 -1.319061368703842163e-01 3.642648160457611084e-01 2.417972236871719360e-01 3.537634313106536865e-01 2.168092727661132812e-01 -6.388231646269559860e-03 -8.186519145965576172e-02 4.121538717299699783e-03 3.047375380992889404e-01
3.953566253185272217e-01 1.173287406563758850e-01 1.353627145290374756e-01 -3.261842429637908936e-01 -1.103359013795852661e-01 -2.083532512187957764e-01 1.429666429758071899e-01 -8.279234170913696289e-02 -3.907672315835952759e-02 1.532612740993499756e-01 -2.069134414196014404e-01 1.503081023693084717e-01 8.093321323394775391e-02 -6.697507947683334351e-02 7.760401815176010132e-02 1.393686681985855103e-01 -9.018536657094955444e-02 1.982080191373825073e-01 -8.270230144262313843e-02 -1.434204876422882080e-01 -8.578452467918395996e-02 -6.623908132314682007e-02 -6.656028330326080322e-02 -3.267371356487274170e-01 2.558202147483825684e-01 -1.731841117143630981e-01 1.714780777692794800e-01 -2.476375922560691833e-02 -1.769761443138122559e-01 -1.405566781759262085e-01 -2.287855595350265503e-01 -2.622751891613006592e-01
-9.065873920917510986e-02 2.896701097488403320e-01 2.496372908353805542e-02 -2.948925793170928955e-01 -7.947214692831039429e-02 5.982322990894317627e-02 2.654602527618408203e-01 6.273919343948364258e-02 1.240554302930831909e-01 -5.732901394367218018e-02 -1.779565513134002686e-01 -2.677121162414550781e-01 -4.394116997718811035e-02 -5.895579978823661804e-02 1.523806452751159668e-01 7.506607100367546082e-03 -3.523765131831169128e-02 2.587474584579467773e-01 2.221777439117431641e-01 8.413887023925781250e-02 -1.860482394695281982e-01 1.325007528066635132e-01 -1.494725793600082397e-01 -2.168617248535156250e-01 2.045506536960601807e-01 2.686876356601715088e-01 1.694654822349548340e-01 2.682521753013134003e-02 -2.083696126937866211e-01 -5.879462882876396179e-02 3.745858967304229736e-01 9.193927049636840820e-02
1.572852432727813721e-01 2.357075959444046021e-01 1.851167529821395874e-01 -5.152004957199096680e-02 -4.499659314751625061e-02 2.166057974100112915e-01 3.752419352531433105e-01 -4.201678931713104248e-02 -9.909614175558090210e-02 2.008955180644989014e-01 -7.542467117309570312e-02 -1.205706000328063965e-01 2.338458299636840820e-01 -7.714880257844924927e-02 3.140009641647338867e-01 -1.104121506214141846e-01 1.786261945962905884e-01 2.687772214412689209e-01 6.655308604240417480e-02 2.510070800781250000e-02 -2.491686791181564331e-01 -1.555660814046859741e-01 3.111995458602905273e-01 -2.254053801298141479e-01 4.480132833123207092e-02 1.244621723890304565e-01 4.994228854775428772e-02 -1.535494774580001831e-01 -1.356289088726043701e-01 5.251419544219970703e-02 -2.038026452064514160e-01 5.743334535509347916e-03
1.930601298809051514e-01 1.102354824542999268e-01 -4.697008430957794189e-02 3.480868414044380188e-02 -1.752301603555679321e-01 -1.722427457571029663e-01 6.396595388650894165e-02 -6.722851842641830444e-02 1.401496585458517075e-02 -3.348853588104248047e-01 -6.789954751729965210e-02 -3.136579692363739014e-02 -8.705639094114303589e-02 -2.395297884941101074e-01 1.524152010679244995e-01 -1.310741007328033447e-01 1.695500463247299194e-01 2.292358279228210449e-01 9.121151268482208252e-02 9.188590198755264282e-02 -1.063107326626777649e-01 2.445872575044631958e-01 3.400619924068450928e-01 -3.469713032245635986e-01 1.690163463354110718e-01 3.375416398048400879e-01 -1.629196107387542725e-01 1.924234479665756226e-01 9.413686348125338554e-04 -5.551172047853469849e-02 -7.966752350330352783e-02 -1.848130524158477783e-01
1.116086766123771667e-01 2.911413908004760742e-01 -8.938629925251007080e-02 -6.188561394810676575e-02 -9.589187800884246826e-02 -1.408906280994415283e-01 -6.338377296924591064e-02 3.123947978019714355e-01 -1.474437713623046875e-01 -1.427953690290451050e-01 -3.563376367092132568e-01 6.221968308091163635e-02 -3.839813917875289917e-02 -2.644122540950775146e-01 6.256442517042160034e-02 -1.343069374561309814e-01 -8.686749637126922607e-02 1.359388045966625214e-02 2.739628851413726807e-01 -1.680685579776763916e-01 -2.586684226989746094e-01 -1.473780125379562378e-01 4.956972226500511169e-02 -2.114097476005554199e-01 3.356013894081115723e-01 1.127300485968589783e-01 1.045398488640785217e-01 1.184852570295333862e-01 -7.365666329860687256e-02 -1.379235833883285522e-01 1.199490725994110107e-01 2.409027367830276489e-01
4.210934340953826904e-01 1.392367482185363770e-01 8.442710340023040771e-02 3.979128226637840271e-02 -5.291454493999481201e-03 -3.193336427211761475e-01 1.868094205856323242e-01 -2.309987843036651611e-01 7.620532996952533722e-03 -1.086016818881034851e-01 -1.822036206722259521e-01 4.562794044613838196e-02 6.344829499721527100e-02 -3.347130864858627319e-02 2.988462336361408234e-02 2.148211002349853516e-01 1.147347390651702881e-01 1.447136551141738892e-01 -7.088360190391540527e-02 -1.750739663839340210e-01 -3.541152924299240112e-02 1.442309468984603882e-01 1.742334961891174316e-01 -1.828806847333908081e-01 3.910958766937255859e-01 2.011611685156822205e-02 -2.837879955768585205e-01 9.496521204710006714e-02 -1.806967891752719879e-03 -2.854436635971069336e-01 -3.214272484183311462e-02 1.547009348869323730e-01
9.212894737720489502e-02 5.076614022254943848e-02 -2.088780999183654785e-01 -4.536737874150276184e-02 -1.563971787691116333e-01 1.424429472535848618e-02 3.204171359539031982e-02 4.163150191307067871e-01 1.160954087972640991e-01 1.746069267392158508e-02 -2.298211306333541870e-01 1.032245382666587830e-01 7.318699266761541367e-03 5.659320577979087830e-02 2.056012451648712158e-01 1.683593541383743286e-01 -1.640589721500873566e-02 1.544795334339141846e-01 -3.723447769880294800e-02 8.536320179700851440e-02 -3.381848037242889404e-01 2.127422988414764404e-01 -1.979233138263225555e-02 -8.310805261135101318e-02 4.400516748428344727e-01 2.609806954860687256e-01 1.260719299316406250e-01 9.219608455896377563e-02 -1.819264292716979980e-01 6.583619397133588791e-03 7.402607053518295288e-02 2.619265615940093994e-01
2.612815797328948975e-01 1.893629580736160278e-01 2.738465555012226105e-02 -1.243358477950096130e-01 -7.057467848062515259e-02 -3.068067133426666260e-01 1.446715146303176880e-01 -1.339106112718582153e-01 5.762916803359985352e-02 -1.057567745447158813e-01 -1.836099326610565186e-01 7.325901836156845093e-02 -5.386415496468544006e-02 1.615032106637954712e-01 2.451703697443008423e-02 2.070517688989639282e-01 -2.576333656907081604e-02 2.300690263509750366e-01 -2.480948120355606079e-01 -1.459069103002548218e-01 -2.466262727975845337e-01 -1.076554227620363235e-02 -6.618209928274154663e-02 -2.382903844118118286e-01 4.488919377326965332e-01 4.792459774762392044e-03 -1.223239302635192871e-01 -3.410801663994789124e-02 1.731506586074829102e-01 -2.784273326396942139e-01 -9.428805112838745117e-02 -1.518723070621490479e-01
2.073831707239151001e-01 1.047572344541549683e-01 3.459596633911132812e-01 6.812457740306854248e-02 1.227344051003456116e-01 -1.571422070264816284e-01 3.249264359474182129e-01 -5.397088080644607544e-02 9.127257391810417175e-03 -3.343337178230285645e-01 -3.091552555561065674e-01 -1.313156783580780029e-01 5.495519936084747314e-02 3.158461675047874451e-02 -1.643206030130386353e-01 3.596759214997291565e-02 2.153337467461824417e-03 3.635474443435668945e-01 3.474511578679084778e-02 2.069935351610183716e-01 -2.048098593950271606e-01 -4.235680028796195984e-02 2.374370694160461426e-01 -4.303070902824401855e-02 2.766910493373870850e-01 -9.002932906150817871e-02 -1.487790644168853760e-01 -1.221883818507194519e-01 3.742837905883789062e-02 3.850647434592247009e-02 -5.910343304276466370e-02 -1.007304340600967407e-01
2.122935801744461060e-01 1.289642304182052612e-01 -8.403661847114562988e-02 -6.455869972705841064e-02 -2.904262244701385498e-01 -1.452268660068511963e-01 2.213930338621139526e-01 -1.427759677171707153e-01 -4.470308125019073486e-02 3.836511373519897461e-01 -1.006099358201026917e-01 -1.166390180587768555e-01 2.433287352323532104e-01 1.330707073211669922e-01 1.841197162866592407e-01 -1.457508504390716553e-01 2.167389839887619019e-01 1.217467710375785828e-01 -1.286804378032684326e-01 1.929445415735244751e-01 -7.379469275474548340e-02 -5.672425404191017151e-02 1.056635901331901550e-01 -1.048810482025146484e-01 4.985555112361907959e-01 -6.570650637149810791e-02 5.415453389286994934e-02 7.313717156648635864e-02 -1.889169961214065552e-01 4.542927443981170654e-02 2.247378788888454437e-02 -3.781853243708610535e-02
1.904882341623306274e-01 2.789198793470859528e-02 -1.547014862298965454e-01 -3.008446395397186279e-01 -7.185205072164535522e-02 -2.268516719341278076e-01 9.361264109611511230e-02 -2.090489715337753296e-01 3.038160316646099091e-02 1.379587352275848389e-01 -4.982267692685127258e-02 1.548682898283004761e-01 -3.570768749341368675e-03 1.405235230922698975e-01 -4.761135950684547424e-02 1.216000914573669434e-01 -2.017601281404495239e-01 6.257188320159912109e-02 -2.357963919639587402e-01 1.408938467502593994e-01 -2.270603775978088379e-01 1.452807188034057617e-01 1.292108446359634399e-01 -2.355308234691619873e-01 3.317717611789703369e-01 3.720129281282424927e-02 2.833449542522430420e-01 1.547951996326446533e-01 -3.200750052928924561e-01 -2.253464758396148682e-01 -1.377082318067550659e-01 5.805398523807525635e-02
6.983985193073749542e-03 8.429937809705734253e-02 2.860752046108245850e-01 -1.377528607845306396e-01 -2.425995022058486938e-01 -1.680242717266082764e-01 1.464050859212875366e-01 -7.162854075431823730e-02 -3.420957028865814209e-01 -4.813977330923080444e-02 -1.085787266492843628e-01 8.544857054948806763e-02 1.345581840723752975e-02 1.023235842585563660e-01 2.690061628818511963e-01 -1.535974293947219849e-01 -7.638621330261230469e-02 3.062228262424468994e-01 -5.146619677543640137e-02 1.549841016530990601e-01 -3.731964230537414551e-01 -1.421430241316556931e-02 2.442982643842697144e-01 -2.365492880344390869e-01 -8.532788604497909546e-02 1.449104398488998413e-03 2.973268330097198486e-01 1.440357118844985962e-01 1.691075116395950317e-01 3.691996634006500244e-02 -7.388073205947875977e-02 9.517506696283817291e-03
4.630588293075561523e-01 -1.764177232980728149e-01 -2.331045269966125488e-01 -7.652647793292999268e-02 -2.097227871417999268e-01 -1.031673029065132141e-01 -1.182529404759407043e-01 -7.458427548408508301e-02 -1.038580462336540222e-01 -7.394126057624816895e-02 2.482199221849441528e-01 -4.356984421610832214e-02 -7.326985895633697510e-02 5.763926357030868530e-02 9.552281117066740990e-04 -1.305976510047912598e-01 -1.074316799640655518e-01 3.402273654937744141e-01 -5.192348361015319824e-02 8.006823062896728516e-02 -1.404352337121963501e-01 1.171999499201774597e-01 2.366274446249008179e-01 -1.937387138605117798e-01 3.837555646896362305e-01 1.061681210994720459e-01 1.686400324106216431e-01 -7.627482712268829346e-02 -7.261026650667190552e-02 -1.874388158321380615e-01 -1.339770555496215820e-01 -5.665193777531385422e-03
3.164358437061309814e-01 3.410176038742065430e-01 2.203920334577560425e-01 -7.609465718269348145e-02 1.332614421844482422e-01 -2.475134432315826416e-01 5.909913033246994019e-02 -6.294710934162139893e-02 -1.448146700859069824e-01 -1.660011857748031616e-01 -2.886178195476531982e-01 9.464824199676513672e-02 1.333930939435958862e-01 1.264293640851974487e-01 3.405300974845886230e-01 -1.579913347959518433e-01 6.591775268316268921e-02 1.306562125682830811e-01 -1.924453377723693848e-01 1.688202023506164551e-01 -7.151530683040618896e-02 -1.301924586296081543e-01 -5.539372190833091736e-02 -1.691675335168838501e-01 2.615740299224853516e-01 3.168921917676925659e-02 7.392267137765884399e-02 9.180934727191925049e-02 5.705927312374114990e-02 2.513825595378875732e-01 1.415560394525527954e-01 1.293875277042388916e-01
2.818354964256286621e-01 4.530854895710945129e-02 5.914308875799179077e-02 -2.361017465591430664e-01 -1.025058478116989136e-01 -2.960698865354061127e-02 1.940205544233322144e-01 -7.086238265037536621e-02 1.448609828948974609e-01 -8.122438192367553711e-02 -1.521620303392410278e-01 4.655991792678833008e-01 -1.536488384008407593e-01 9.249520301818847656e-02 2.648914232850074768e-02 -6.850251927971839905e-03 -8.167492598295211792e-02 2.919085621833801270e-01 1.839731261134147644e-02 2.592150121927261353e-02 -1.292564719915390015e-01 -6.367044150829315186e-02 -6.787401437759399414e-02 -4.443220421671867371e-02 4.911035001277923584e-01 -3.096604719758033752e-02 2.579335272312164307e-01 3.376502916216850281e-02 -6.491511315107345581e-02 -4.366432502865791321e-02 -2.618377208709716797e-01 8.337151259183883667e-03
2.707836627960205078e-01 1.562593579292297363e-01 2.104017734527587891e-01 -8.249057084321975708e-02 1.568995267152786255e-01 2.064814977347850800e-02 2.028894126415252686e-01 1.121872046496719122e-04 -3.326746448874473572e-02 4.737391322851181030e-02 -2.809548005461692810e-02 2.255430258810520172e-02 1.173371747136116028e-01 -1.788383275270462036e-01 -2.812526421621441841e-03 -1.233911588788032532e-01 1.476717088371515274e-02 4.009228944778442383e-01 -1.416361927986145020e-01 3.354307115077972412e-01 -2.370323538780212402e-01 -2.340829521417617798e-01 4.081338346004486084e-01 7.635495066642761230e-02 2.309625409543514252e-02 9.248157590627670288e-02 5.803419649600982666e-02 6.712936609983444214e-02 2.217218577861785889e-01 -2.174446135759353638e-01 5.037728697061538696e-02 1.627528518438339233e-01
9.659907966852188110e-02 1.844119578599929810e-01 -1.104058977216482162e-02 -1.750682443380355835e-01 8.091580867767333984e-02 -4.058168083429336548e-02 2.114541642367839813e-02 9.533643722534179688e-02 -8.377020061016082764e-02 1.069791894406080246e-02 -1.570196473039686680e-03 1.927340924739837646e-01 -1.285516470670700073e-01 3.555776774883270264e-01 1.119701340794563293e-01 -8.847491443157196045e-02 8.154035359621047974e-02 2.974057495594024658e-01 2.198770940303802490e-01 1.749490574002265930e-02 -3.923951461911201477e-02 -9.810362011194229126e-03 3.539834618568420410e-01 -6.818614155054092407e-02 4.590233266353607178e-01 5.328012630343437195e-02 1.205198466777801514e-01 -1.554149240255355835e-01 -1.894549280405044556e-01 -3.430267870426177979e-01 4.092066362500190735e-02 1.332547962665557861e-01
3.285640478134155273e-01 3.018489778041839600e-01 1.759847104549407959e-01 6.870768219232559204e-02 -5.092877894639968872e-02 1.165022999048233032e-01 2.351274043321609497e-01 -1.315704733133316040e-01 -1.555102616548538208e-01 1.675248891115188599e-01 -2.119219601154327393e-01 -1.403704471886157990e-02 1.024628337472677231e-02 2.765140831470489502e-01 2.633394896984100342e-01 -1.502361893653869629e-01 -2.547708805650472641e-03 1.348810195922851562e-01 1.329867243766784668e-01 -9.347015619277954102e-02 -5.196521058678627014e-03 -2.780030965805053711e-01 1.484789550304412842e-01 -1.927558630704879761e-01 3.677031099796295166e-01 1.703323423862457275e-02 1.199088692665100098e-01 2.951663359999656677e-02 -2.325969040393829346e-01 7.308884710073471069e-02 1.175629347562789917e-01 -7.413039356470108032e-02
2.961506247520446777e-01 -1.869536750018596649e-02 -1.465916782617568970e-01 -1.633073948323726654e-02 3.012254647910594940e-02 -4.442411474883556366e-03 1.909295171499252319e-01 -8.299959590658545494e-04 -9.919596463441848755e-02 -1.984899938106536865e-01 -1.004190463572740555e-02 3.599985837936401367e-01 1.158425286412239075e-01 9.955621510744094849e-02 8.948443084955215454e-02 6.639545410871505737e-02 1.561210304498672485e-01 6.995657086372375488e-02 2.875044345855712891e-01 2.857445776462554932e-01 -3.485376238822937012e-01 6.180994585156440735e-02 1.381411105394363403e-01 -6.093939393758773804e-02 4.801121652126312256e-01 6.251825392246246338e-02 -2.231890708208084106e-02 -3.635117039084434509e-02 1.871665269136428833e-01 -6.935679912567138672e-02 -1.427358835935592651e-01 1.772118121152743697e-04
2.609346807003021240e-01 1.439223736524581909e-01 1.795414090156555176e-01 5.910160019993782043e-02 6.851398944854736328e-02 9.799506515264511108e-02 2.819075621664524078e-02 -6.478124298155307770e-03 2.951529808342456818e-02 3.816330730915069580e-01 -5.304675176739692688e-02 5.877560004591941833e-02 -3.306397497653961182e-01 -1.008214876055717468e-01 -7.651159167289733887e-02 5.473703145980834961e-02 -7.919557392597198486e-02 1.293870657682418823e-01 1.761884987354278564e-01 5.040740221738815308e-02 -2.162710577249526978e-01 -2.506832825019955635e-03 -1.363512426614761353e-01 -3.408975005149841309e-01 4.515675604343414307e-01 -1.265542358160018921e-01 1.663224846124649048e-01 4.454308748245239258e-02 -1.627765409648418427e-02 -2.459690272808074951e-01 1.748921573162078857e-01 -1.040186639875173569e-02
3.357836008071899414e-01 -9.195163846015930176e-02 6.356258690357208252e-02 1.283544208854436874e-02 3.719190508127212524e-02 -4.248785972595214844e-02 2.103239446878433228e-01 1.695415824651718140e-01 -2.557477355003356934e-02 -4.466439038515090942e-02 1.550911962985992432e-01 2.025989443063735962e-01 1.650934368371963501e-01 -7.338675111532211304e-02 -8.614931255578994751e-02 6.214716285467147827e-02 2.586872279644012451e-01 2.170947343111038208e-01 1.804050952196121216e-01 1.571579426527023315e-01 -4.228472113609313965e-01 -2.174396440386772156e-02 -2.681728638708591461e-02 -5.469308793544769287e-02 5.081604123115539551e-01 -1.494140028953552246e-01 -2.931344322860240936e-02 -5.282909050583839417e-02 1.850606054067611694e-01 1.748136617243289948e-02 -1.168084964156150818e-01 8.401046507060527802e-03
2.980776131153106689e-01 7.119179517030715942e-02 5.957203358411788940e-02 6.913628429174423218e-02 6.190011277794837952e-02 -2.854593992233276367e-01 2.946080453693866730e-02 1.550120860338211060e-01 -1.463218480348587036e-01 1.634113043546676636e-01 -1.714283227920532227e-01 5.173299089074134827e-02 -1.863150149583816528e-01 1.172361075878143311e-01 -1.477293670177459717e-01 1.056030169129371643e-01 -1.651452034711837769e-01 3.583677113056182861e-01 4.789208248257637024e-02 -5.448434501886367798e-02 -7.300394773483276367e-02 2.666152715682983398e-01 1.407993733882904053e-01 -3.817563652992248535e-01 1.492318361997604370e-01 2.351973056793212891e-01 1.683744192123413086e-01 -1.685308665037155151e-02 -4.090619459748268127e-02 2.942105233669281006e-01 9.620279818773269653e-02 1.388472020626068115e-01
-8.753368165343999863e-04 1.538767367601394653e-01 2.199188768863677979e-01 -1.043261587619781494e-01 -5.394166707992553711e-02 -1.533410549163818359e-01 1.591507494449615479e-01 5.763868242502212524e-02 -2.999849617481231689e-01 2.495763897895812988e-01 -2.402997314929962158e-01 6.896215677261352539e-02 7.097570598125457764e-02 -2.058724015951156616e-01 8.539678901433944702e-02 2.206155657768249512e-02 3.100469522178173065e-02 2.200670391321182251e-01 -1.847963593900203705e-02 -4.588827118277549744e-02 -4.428293108940124512e-01 -3.014430403709411621e-01 -9.122080355882644653e-02 -1.519989371299743652e-01 1.977769434452056885e-01 4.363499581813812256e-03 8.705730736255645752e-02 7.755663990974426270e-02 -1.112219542264938354e-01 -1.408787369728088379e-01 -3.394637703895568848e-01 -1.469999849796295166e-01
3.831003606319427490e-01 1.859830766916275024e-01 6.840428709983825684e-02 -2.321402169764041901e-02 3.968347981572151184e-02 -3.076524138450622559e-01 -1.885820552706718445e-02 -1.325172185897827148e-01 2.176437526941299438e-02 4.402671381831169128e-02 -1.662377864122390747e-01 -2.299556136131286621e-02 3.954907059669494629e-01 2.687258832156658173e-02 2.783566527068614960e-02 4.376787692308425903e-02 1.276788264513015747e-01 3.053167164325714111e-01 1.451096981763839722e-01 1.023094803094863892e-01 -2.516018748283386230e-01 -2.108592391014099121e-01 -2.134718932211399078e-02 -1.375437974929809570e-01 1.606647856533527374e-02 3.035261929035186768e-01 2.574318833649158478e-02 2.884203791618347168e-01 -1.385568827390670776e-01 -1.171172335743904114e-01 -1.722935438156127930e-01 -4.319279268383979797e-02
2.709375619888305664e-01 -7.519759237766265869e-02 7.779850810766220093e-02 -7.659962866455316544e-03 -8.346855640411376953e-02 -6.322041898965835571e-02 2.877649478614330292e-02 1.071783602237701416e-01 -1.623585671186447144e-01 1.845088005065917969e-01 -2.910879557020962238e-04 -4.696523770689964294e-02 8.933670073747634888e-02 -3.254923224449157715e-01 4.127118736505508423e-02 9.220740757882595062e-03 2.181927673518657684e-03 2.300312817096710205e-01 1.216421127319335938e-01 1.710419952869415283e-01 -3.133442997932434082e-01 -2.751149050891399384e-02 1.065265163779258728e-01 -2.594213485717773438e-01 3.099306523799896240e-01 2.324413359165191650e-01 2.582424879074096680e-01 1.606491655111312866e-01 2.943238317966461182e-01 2.520649731159210205e-01 1.260845512151718140e-01 1.732611358165740967e-01
-1.685011573135852814e-02 5.167230218648910522e-02 -1.445809304714202881e-01 -2.469675242900848389e-01 -3.420165553689002991e-02 -3.810852393507957458e-02 2.331256270408630371e-01 3.403078615665435791e-01 -1.745288819074630737e-01 -1.037846729159355164e-01 -3.107111752033233643e-01 3.140217810869216919e-02 1.588902920484542847e-01 -2.531421482563018799e-01 7.288811355829238892e-02 1.225179806351661682e-02 4.794391617178916931e-02 9.938762336969375610e-02 7.180609554052352905e-02 2.606269121170043945e-01 -1.359375566244125366e-01 6.261366605758666992e-02 5.623496323823928833e-02 -2.356578707695007324e-01 2.914948761463165283e-01 6.604769825935363770e-02 -1.745742708444595337e-01 3.091228008270263672e-01 -1.163465380668640137e-01 -9.774024784564971924e-02 3.206760585308074951e-01 3.432904183864593506e-02
2.137765139341354370e-01 3.390702605247497559e-01 2.726887166500091553e-02 -8.799785375595092773e-02 1.541809886693954468e-01 1.012409999966621399e-01 -1.497647352516651154e-02 -2.157339006662368774e-01 -2.013511061668395996e-01 2.650368260219693184e-03 -2.589711546897888184e-01 8.888687938451766968e-02 8.039744943380355835e-02 -1.992190331220626831e-01 -7.075739651918411255e-02 -4.054622724652290344e-02 5.314511805772781372e-02 -3.672827035188674927e-02 -2.058729082345962524e-01 -4.462733864784240723e-02 2.993210963904857635e-02 5.890228971838951111e-02 1.327057927846908569e-01 -2.638620436191558838e-01 5.653821825981140137e-01 4.458505287766456604e-02 -1.177294254302978516e-01 -1.571371555328369141e-01 1.846112161874771118e-01 -2.028467357158660889e-01 5.922108143568038940e-02 5.155074596405029297e-02
1.280253231525421143e-01 9.044428169727325439e-02 7.535223662853240967e-02 -3.019184768199920654e-01 1.067766696214675903e-01 -3.460139036178588867e-01 1.441983599215745926e-02 3.660354390740394592e-02 -2.219309508800506592e-01 5.741063505411148071e-02 -3.494924902915954590e-01 2.688081264495849609e-01 1.660714596509933472e-01 -4.062671586871147156e-02 1.256763096898794174e-02 1.414008736610412598e-01 -1.779410615563392639e-02 2.532200515270233154e-01 6.539729423820972443e-03 -1.018162146210670471e-01 -2.171380966901779175e-01 -1.912793368101119995e-01 1.313023269176483154e-01 -1.278709918260574341e-01 2.483128905296325684e-01 1.289247572422027588e-01 3.464636206626892090e-02 -9.130399674177169800e-02 -6.007258221507072449e-02 -1.617450267076492310e-01 -3.739269077777862549e-01 1.927011413499712944e-03
1.125970333814620972e-01 1.843921542167663574e-01 -1.235820576548576355e-01 -1.701081544160842896e-01 -3.645962104201316833e-02 -5.246351659297943115e-02 9.694138914346694946e-02 -5.787962302565574646e-02 -1.085531339049339294e-01 6.196415796875953674e-02 2.506281062960624695e-02 1.781461238861083984e-01 -1.410790979862213135e-01 2.009894996881484985e-01 -3.738083317875862122e-02 -1.796037107706069946e-01 7.310301810503005981e-02 3.411333560943603516e-01 3.483939468860626221e-01 -1.492439508438110352e-01 -5.592687521129846573e-03 -1.505845692008733749e-02 2.639250755310058594e-01 -1.518786400556564331e-01 4.964857399463653564e-01 -4.661374539136886597e-02 9.770600497722625732e-02 -3.652136772871017456e-02 -1.332189738750457764e-01 -2.969555556774139404e-01 3.931761533021926880e-02 1.579995006322860718e-01
3.073900043964385986e-01 1.946531236171722412e-02 -1.525879651308059692e-01 9.611174464225769043e-02 -1.542165409773588181e-02 -1.779103726148605347e-01 3.364497423171997070e-01 -3.636102657765150070e-03 5.376186594367027283e-02 -2.271002531051635742e-01 -2.434756010770797729e-01 1.951258927583694458e-01 -6.694571673870086670e-02 5.841485410928726196e-02 3.411999344825744629e-02 2.633844912052154541e-01 1.199620440602302551e-01 5.271089449524879456e-02 -9.040319174528121948e-02 -5.698001012206077576e-02 -1.729064062237739563e-02 2.948018163442611694e-02 1.652514934539794922e-01 -2.867901623249053955e-01 3.932114541530609131e-01 1.462461650371551514e-01 -1.134586930274963379e-01 -1.205385550856590271e-01 6.332612782716751099e-02 -3.213288187980651855e-01 1.182976141571998596e-01 1.824433505535125732e-01
4.007283151149749756e-01 3.781514614820480347e-02 7.780835032463073730e-02 1.203199923038482666e-01 -1.175924092531204224e-01 -1.050229519605636597e-01 6.059101969003677368e-02 3.857606276869773865e-02 -2.393326163291931152e-02 -5.737818777561187744e-02 -3.058147849515080452e-03 3.808389306068420410e-01 9.263963252305984497e-02 -1.007335409522056580e-01 -1.163488030433654785e-01 -3.430919721722602844e-02 1.234527826309204102e-01 2.295056730508804321e-01 3.044055402278900146e-01 3.532806336879730225e-01 -1.241226345300674438e-01 -1.459108442068099976e-01 1.510987430810928345e-01 -9.529683738946914673e-02 4.699936807155609131e-01 -1.247602105140686035e-01 -2.923990972340106964e-02 7.067582011222839355e-02 4.997613653540611267e-02 -2.617081999778747559e-02 -6.390015035867691040e-02 -3.892747312784194946e-02
1.565382778644561768e-01 1.499490141868591309e-01 -2.883186331018805504e-03 -1.266098767518997192e-02 7.480360567569732666e-02 -1.400446444749832153e-01 9.463856369256973267e-02 1.658787429332733154e-01 -1.180487051606178284e-01 7.850330322980880737e-02 -1.978047192096710205e-01 1.331743746995925903e-01 1.379958987236022949e-01 2.522470429539680481e-02 -2.555295526981353760e-01 -2.747770957648754120e-02 -1.641558110713958740e-01 3.606279492378234863e-01 -1.339559704065322876e-01 2.081825286149978638e-01 8.891792036592960358e-03 1.780488938093185425e-01 8.963785320520401001e-02 -3.490321934223175049e-01 3.191581368446350098e-01 3.103811442852020264e-01 5.052405595779418945e-02 4.301152750849723816e-02 -7.252682745456695557e-02 1.784645169973373413e-01 2.347621321678161621e-01 2.317873686552047729e-01
2.446793913841247559e-01 4.066346883773803711e-01 9.090565890073776245e-02 -2.187795192003250122e-01 -1.982323080301284790e-01 -1.488434374332427979e-01 3.194063901901245117e-01 1.225587651133537292e-01 -2.004523724317550659e-01 1.496012061834335327e-01 -5.236909165978431702e-02 7.327495515346527100e-02 1.952372305095195770e-02 -1.534040570259094238e-01 1.993828266859054565e-02 -1.122329533100128174e-01 -1.492126435041427612e-01 1.218948587775230408e-01 -1.208088099956512451e-01 -1.773641407489776611e-01 -2.019794881343841553e-01 9.247600287199020386e-02 2.397581040859222412e-01 -1.633188277482986450e-01 7.515902072191238403e-02 4.472725465893745422e-02 -1.705238223075866699e-01 1.646526902914047241e-01 -2.476005852222442627e-01 2.980664968490600586e-01 3.842099756002426147e-02 2.085325866937637329e-02
1.107586994767189026e-01 -1.642768085002899170e-02 1.013415232300758362e-01 -2.748812437057495117e-01 -1.878027170896530151e-01 -7.917523384094238281e-02 3.102673888206481934e-01 -1.694368012249469757e-02 -7.025182247161865234e-02 -4.467809945344924927e-02 2.311009317636489868e-01 8.458238095045089722e-02 -9.836550056934356689e-02 1.003223732113838196e-01 1.451856046915054321e-01 2.249830514192581177e-01 1.706119477748870850e-01 1.630024462938308716e-01 1.727163605391979218e-02 1.118323206901550293e-02 -4.252019226551055908e-01 1.632611155509948730e-01 2.015368193387985229e-01 -1.504258662462234497e-01 4.844368100166320801e-01 -7.619655132293701172e-02 -1.548916548490524292e-01 5.248131603002548218e-02 8.884624391794204712e-02 5.097587592899799347e-03 -2.195185422897338867e-02 -4.671010002493858337e-02
2.901958525180816650e-01 2.433052361011505127e-01 2.766679525375366211e-01 -1.469168812036514282e-01 1.051603332161903381e-01 2.712272293865680695e-02 2.505235075950622559e-01 1.398337781429290771e-01 -2.023744629696011543e-03 5.758821591734886169e-02 -2.406510710716247559e-01 7.751589268445968628e-02 6.245732679963111877e-02 6.139795482158660889e-02 -8.785105496644973755e-02 2.117364406585693359e-01 5.833403766155242920e-02 3.821702897548675537e-01 -2.572320215404033661e-02 -8.036606013774871826e-02 -3.780461549758911133e-01 6.705237179994583130e-02 -2.258684858679771423e-02 6.391281634569168091e-02 1.126743406057357788e-01 1.132004633545875549e-01 1.060977764427661896e-02 -2.838337421417236328e-01 -2.714175358414649963e-02 2.724282257258892059e-02 9.384471923112869263e-02 -3.344093859195709229e-01
3.032729327678680420e-01 2.338025420904159546e-01 -1.505836993455886841e-01 -2.846339046955108643e-01 2.559298649430274963e-02 -6.675995886325836182e-02 3.565734997391700745e-02 -3.590193390846252441e-02 -1.234324946999549866e-01 -1.612233519554138184e-01 -1.572938114404678345e-01 3.666058182716369629e-02 -3.367613255977630615e-02 1.435347348451614380e-01 2.628896534442901611e-01 -2.625370621681213379e-01 -1.225210577249526978e-01 1.847659200429916382e-01 1.298617720603942871e-01 1.279634535312652588e-01 -3.658826947212219238e-01 1.923137158155441284e-02 -1.484134346246719360e-01 -3.204002976417541504e-01 3.551272675395011902e-02 2.906433641910552979e-01 7.122123986482620239e-02 1.487540900707244873e-01 -8.291692472994327545e-03 2.305386811494827271e-01 7.070891559123992920e-02 4.947387427091598511e-02
2.235610485076904297e-01 -2.676597051322460175e-02 -6.491310894489288330e-03 -2.121078781783580780e-02 -2.962183356285095215e-01 1.923150867223739624e-01 2.114339619874954224e-01 -4.033205658197402954e-02 3.086138889193534851e-02 -1.651680618524551392e-01 -5.149986222386360168e-02 6.839795410633087158e-02 7.858466356992721558e-02 2.902502007782459259e-02 -1.113190576434135437e-01 1.347277015447616577e-01 1.762183457612991333e-01 1.789614260196685791e-01 1.062228977680206299e-01 -1.709908246994018555e-01 -2.345104515552520752e-01 2.038283944129943848e-01 1.528820693492889404e-01 -3.211320340633392334e-01 4.892922341823577881e-01 1.701261252164840698e-01 1.874168962240219116e-01 1.467054337263107300e-01 -1.013165786862373352e-01 2.040424942970275879e-01 1.707183942198753357e-02 -2.824046090245246887e-02
4.141262173652648926e-01 1.433036923408508301e-01 2.932124137878417969e-01 -3.855887427926063538e-02 9.854111820459365845e-02 -1.881150454282760620e-01 2.810339927673339844e-01 -5.394439399242401123e-02 1.390601396560668945e-01 -3.010422587394714355e-01 -2.440770715475082397e-01 1.010381057858467102e-01 7.241832464933395386e-02 1.695881485939025879e-01 -1.637849658727645874e-01 1.232697963714599609e-01 6.371550261974334717e-02 1.633064001798629761e-01 -1.863757818937301636e-01 1.185897514224052429e-01 -3.001276254653930664e-01 -7.163387537002563477e-02 1.226071864366531372e-01 -6.487425416707992554e-02 2.823350727558135986e-01 3.066265210509300232e-02 -1.878055036067962646e-01 -1.226657405495643616e-01 2.576984465122222900e-02 9.138369932770729065e-03 1.075234785676002502e-01 -2.205128408968448639e-02
1.138683855533599854e-01 2.638286948204040527e-01 1.060856506228446960e-02 -1.877931691706180573e-02 9.962794184684753418e-02 -4.399020969867706299e-02 1.176916435360908508e-01 -1.761374324560165405e-01 -3.796564042568206787e-01 7.648046314716339111e-02 -1.843858808279037476e-01 7.734890282154083252e-02 2.619120664894580841e-02 -1.033890992403030396e-01 8.133123815059661865e-02 -1.382629573345184326e-01 6.605633348226547241e-02 3.527651354670524597e-02 -2.467111051082611084e-01 -1.142697036266326904e-01 -2.514081001281738281e-01 -1.499590557068586349e-02 -2.444566343910992146e-04 -2.546627223491668701e-01 4.227714240550994873e-01 1.914031356573104858e-01 -1.712770462036132812e-01 -1.103130802512168884e-01 2.815579175949096680e-01 -2.856440842151641846e-01 7.759775221347808838e-02 -3.962926939129829407e-02
9.514721482992172241e-02 -2.015089094638824463e-01 -2.146560698747634888e-01 -1.450212448835372925e-01 4.221991077065467834e-02 -4.986890032887458801e-02 3.179443776607513428e-01 -7.991562783718109131e-02 -2.324140816926956177e-02 -5.122089758515357971e-02 1.073183491826057434e-01 1.683954298496246338e-01 7.446556538343429565e-02 -2.685984782874584198e-02 5.365786328911781311e-02 3.082675114274024963e-02 1.115466132760047913e-01 2.715638838708400726e-02 2.868337370455265045e-02 -8.246806263923645020e-02 -3.095634579658508301e-01 2.820982933044433594e-01 3.425441682338714600e-01 -3.084281682968139648e-01 4.450665116310119629e-01 -6.789749860763549805e-02 1.754515469074249268e-01 1.764773279428482056e-01 -7.278568297624588013e-02 -1.338900625705718994e-01 2.650307118892669678e-02 1.453560143709182739e-01
1.793289035558700562e-01 1.959269046783447266e-01 2.880374193191528320e-01 -1.036192253232002258e-01 6.224926933646202087e-02 1.688376963138580322e-01 -3.088405914604663849e-02 1.335237473249435425e-01 -1.517596691846847534e-01 1.408638656139373779e-01 -3.046079352498054504e-02 -2.926045358180999756e-01 1.891949772834777832e-01 -6.667043268680572510e-02 -3.269131854176521301e-02 2.341406345367431641e-01 1.059896647930145264e-01 -5.430720001459121704e-02 4.034774377942085266e-02 2.616258859634399414e-01 -1.046437174081802368e-01 1.365180909633636475e-01 1.778174489736557007e-01 7.093828171491622925e-03 5.848633050918579102e-01 1.701218038797378540e-01 8.205524832010269165e-02 1.427381187677383423e-01 -8.384709805250167847e-02 -5.901871249079704285e-02 2.367023937404155731e-02 -6.584168225526809692e-02
3.762077391147613525e-01 -1.988048553466796875e-01 5.646238103508949280e-02 1.469099223613739014e-01 -1.751675009727478027e-01 -1.535190939903259277e-01 1.775200068950653076e-01 1.409287899732589722e-01 -1.089989468455314636e-01 -5.717714875936508179e-02 -3.503089547157287598e-01 2.778269946575164795e-01 -9.664983488619327545e-03 -1.544228941202163696e-01 1.847940385341644287e-01 -5.986188352108001709e-02 2.364351227879524231e-02 2.798687815666198730e-01 9.545555803924798965e-04 3.427384495735168457e-01 -1.298776268959045410e-01 2.516463100910186768e-01 4.206204414367675781e-02 -1.378087103366851807e-01 1.842356473207473755e-01 1.119198650121688843e-02 -8.491519093513488770e-02 6.341733783483505249e-02 -1.941941119730472565e-02 -1.554877609014511108e-01 2.112473845481872559e-01 -5.631481297314167023e-03
2.755459547042846680e-01 4.478519782423973083e-02 -1.129420623183250427e-01 1.327724456787109375e-01 -1.255761180073022842e-02 -1.948619335889816284e-01 3.720214962959289551e-02 6.431005895137786865e-02 -2.633880674839019775e-01 1.790286004543304443e-01 -2.393896579742431641e-01 5.679969489574432373e-02 1.254216730594635010e-01 5.565085262060165405e-02 -2.305109649896621704e-01 1.729096025228500366e-01 -1.463314890861511230e-01 3.134026527404785156e-01 8.025562763214111328e-02 1.908168047666549683e-01 -1.544400304555892944e-01 1.422655284404754639e-01 -1.148067712783813477e-01 -2.474766522645950317e-01 3.852715492248535156e-01 1.577800065279006958e-01 1.485916972160339355e-01 1.452119201421737671e-01 -2.488069236278533936e-02 2.617344856262207031e-01 8.223792165517807007e-02 1.040794253349304199e-01
4.024761915206909180e-01 1.174739077687263489e-01 1.862400621175765991e-01 -2.462975531816482544e-01 1.887486279010772705e-01 1.163674741983413696e-01 2.378933429718017578e-01 1.287552267313003540e-01 -1.684484034776687622e-01 2.481082826852798462e-01 -1.369776427745819092e-01 -2.312558442354202271e-01 3.756150603294372559e-01 -9.205696731805801392e-02 1.686298698186874390e-01 5.203609820455312729e-03 1.599252410233020782e-02 2.731266021728515625e-01 -1.675538904964923859e-02 -4.016163293272256851e-03 -1.466343104839324951e-01 -4.064377862960100174e-04 1.949657946825027466e-01 -9.033631533384323120e-02 8.558472245931625366e-02 1.396542340517044067e-01 1.982870101928710938e-01 -1.927577704191207886e-01 -6.840721517801284790e-02 -1.250127144157886505e-02 -1.212902516126632690e-01 2.557158842682838440e-02
2.329820990562438965e-01 4.982060566544532776e-02 -2.609960921108722687e-02 1.294793337583541870e-01 1.850789636373519897e-01 -5.286755412817001343e-02 8.617260493338108063e-03 2.348301261663436890e-01 -1.724389344453811646e-01 4.911378398537635803e-02 -1.381128579378128052e-01 -5.905278399586677551e-02 1.052820608019828796e-01 1.959597766399383545e-01 -2.163323611021041870e-01 -1.526847295463085175e-02 -8.253341913223266602e-02 4.048809409141540527e-01 -1.518224924802780151e-02 2.545431852340698242e-01 -4.559544473886489868e-02 1.058770492672920227e-01 6.667025387287139893e-02 -2.775860130786895752e-01 3.903173804283142090e-01 2.360370010137557983e-01 2.133340984582901001e-01 3.016095981001853943e-02 2.678522095084190369e-02 1.368898451328277588e-01 1.306906938552856445e-01 2.464266568422317505e-01
2.756891846656799316e-01 1.534728705883026123e-01 5.304588004946708679e-03 1.166701391339302063e-01 -3.185512423515319824e-01 -3.789410367608070374e-02 -2.158135175704956055e-02 2.646772265434265137e-01 6.067275255918502808e-02 2.035997360944747925e-01 -1.676698923110961914e-01 -4.480807855725288391e-02 5.501433461904525757e-02 -5.338347330689430237e-02 2.674973756074905396e-02 1.151050180196762085e-01 2.834059670567512512e-02 2.085483521223068237e-01 1.081936154514551163e-02 3.433058857917785645e-01 -1.610384285449981689e-01 8.055201172828674316e-02 2.955809049308300018e-02 -1.846734881401062012e-01 4.026067256927490234e-01 2.445644885301589966e-01 3.033928871154785156e-01 -6.477982737123966217e-03 1.299519538879394531e-01 1.165013983845710754e-01 1.618446409702301025e-01 1.340015828609466553e-01
3.013547360897064209e-01 1.010030582547187805e-01 3.215008974075317383e-02 1.127694025635719299e-01 1.000143364071846008e-01 1.479481756687164307e-01 9.438603371381759644e-02 -1.000216677784919739e-01 1.110169962048530579e-01 7.119964063167572021e-02 -2.219534069299697876e-01 7.075081020593643188e-02 -3.153297007083892822e-01 -3.042226843535900116e-02 2.302726916968822479e-02 1.493150591850280762e-01 -2.724259197711944580e-01 1.846276670694351196e-01 2.013967186212539673e-01 1.852685213088989258e-01 -2.386579513549804688e-01 4.137044027447700500e-02 -7.455004751682281494e-02 -2.636514604091644287e-01 3.379882574081420898e-01 -2.189699001610279083e-02 3.623404800891876221e-01 2.330359071493148804e-01 -6.348308175802230835e-02 -4.738554358482360840e-02 1.244884431362152100e-01 2.386562526226043701e-02
1.870044767856597900e-01 2.786853015422821045e-01 -8.237823098897933960e-02 -9.895886480808258057e-02 -4.156304895877838135e-02 -6.081906333565711975e-02 3.310241177678108215e-02 2.779860794544219971e-02 -8.480286598205566406e-02 -7.508555799722671509e-02 5.467863753437995911e-02 1.647362411022186279e-01 -6.557844579219818115e-02 2.949590682983398438e-01 1.731058061122894287e-01 -1.136572659015655518e-01 -1.079720705747604370e-01 3.618080914020538330e-01 3.064223229885101318e-01 -2.072982937097549438e-01 -1.178029403090476990e-01 -3.624483570456504822e-02 1.733258813619613647e-01 -6.972976773977279663e-02 4.956752359867095947e-01 -3.627400100231170654e-02 1.796963661909103394e-01 -5.399829521775245667e-02 -1.355895847082138062e-01 -2.348908036947250366e-01 2.817860990762710571e-02 1.592034846544265747e-02
3.096683621406555176e-01 7.546868920326232910e-02 5.558637902140617371e-02 1.530066728591918945e-01 -5.115121975541114807e-02 -6.609965115785598755e-02 7.305484265089035034e-02 3.456208482384681702e-02 -4.291952401399612427e-02 -2.745043039321899414e-01 7.210702635347843170e-03 3.373761177062988281e-01 1.208187416195869446e-01 -7.773651182651519775e-02 -1.484320610761642456e-01 -1.054704189300537109e-01 1.041797026991844177e-01 2.645961940288543701e-01 3.316850066184997559e-01 3.098068833351135254e-01 -1.091110333800315857e-01 5.388357862830162048e-02 1.432805955410003662e-01 -2.389065176248550415e-01 3.755288422107696533e-01 -7.374846935272216797e-02 -8.192368596792221069e-02 9.050372987985610962e-02 1.336425393819808960e-01 -5.643744394183158875e-02 -7.891661673784255981e-02 -2.135787308216094971e-01
2.546899318695068359e-01 2.194697111845016479e-01 -1.276933103799819946e-01 -2.903102897107601166e-02 4.712586477398872375e-02 -4.025950655341148376e-02 2.987662144005298615e-02 1.055404096841812134e-01 -1.776035875082015991e-01 4.810368642210960388e-03 -2.215599641203880310e-02 2.509781718254089355e-01 2.699868567287921906e-02 2.311482727527618408e-01 3.337375819683074951e-02 -1.055276840925216675e-01 -8.984789997339248657e-02 3.360233008861541748e-01 1.786198914051055908e-01 -3.075964450836181641e-01 -8.754289150238037109e-02 7.657039165496826172e-02 2.176058888435363770e-01 -1.023889929056167603e-01 4.537785649299621582e-01 -9.001646190881729126e-02 1.313567459583282471e-01 -1.581052094697952271e-01 -2.234900295734405518e-01 -2.552628517150878906e-01 -4.487375542521476746e-02 1.520431321114301682e-02
-4.456194490194320679e-02 1.562121212482452393e-01 2.027958445250988007e-02 -8.722399361431598663e-03 1.458003185689449310e-02 4.770072549581527710e-02 1.242978945374488831e-01 1.539579778909683228e-01 -2.444003820419311523e-01 -4.184702411293983459e-02 1.539494469761848450e-02 1.434075273573398590e-02 -8.915345370769500732e-02 -3.182113170623779297e-01 9.717494249343872070e-02 2.296786159276962280e-01 2.357518374919891357e-01 2.126567512750625610e-01 -4.200518596917390823e-03 8.887134492397308350e-02 -1.006719246506690979e-01 1.747960448265075684e-01 -2.833360806107521057e-02 -5.270195007324218750e-01 3.484217524528503418e-01 8.594973944127559662e-03 -2.271099388599395752e-02 2.600965797901153564e-01 2.080889344215393066e-01 -1.680995523929595947e-01 2.006435301154851913e-03 -9.485619515180587769e-02
4.233488738536834717e-01 -6.242154166102409363e-02 -2.105424702167510986e-01 -1.180856972932815552e-01 -2.667366266250610352e-01 -9.847757965326309204e-02 1.504367738962173462e-01 -1.227707490324974060e-01 1.295477896928787231e-01 6.582058966159820557e-02 -1.980482935905456543e-01 8.675039745867252350e-03 -9.216757118701934814e-02 2.266571111977100372e-02 -3.507881984114646912e-02 -2.608425728976726532e-02 -5.512151122093200684e-02 -4.235789924860000610e-02 -1.282894462347030640e-01 -7.396811991930007935e-02 -9.365946054458618164e-02 1.699240803718566895e-01 2.274055480957031250e-01 -1.207030937075614929e-01 4.836625754833221436e-01 1.875893771648406982e-02 3.238309323787689209e-01 6.545666605234146118e-02 -1.289442628622055054e-01 3.790726140141487122e-02 -2.754276692867279053e-01 -2.601323090493679047e-02
2.052987217903137207e-01 1.255934834480285645e-01 1.315706372261047363e-01 1.857762783765792847e-01 -5.655216053128242493e-02 7.793959695845842361e-03 6.233959272503852844e-02 -1.368880867958068848e-01 1.391162164509296417e-02 6.169036030769348145e-02 -2.263832241296768188e-01 1.419863291084766388e-02 1.355437189340591431e-01 1.967477202415466309e-01 5.233899690210819244e-03 7.109563797712326050e-02 2.217209935188293457e-01 1.217329651117324829e-01 -8.441375195980072021e-02 -1.078944876790046692e-01 -8.771953731775283813e-02 7.065539807081222534e-02 -6.526616215705871582e-02 -1.637714207172393799e-01 5.730541348457336426e-01 1.647356450557708740e-01 -1.958414614200592041e-01 1.161502208560705185e-02 2.872507274150848389e-01 -1.812400221824645996e-01 3.039676845073699951e-01 1.359014362096786499e-01
2.651850320398807526e-02 1.135288923978805542e-01 2.225850895047187805e-02 -3.203461468219757080e-01 8.942575752735137939e-02 -1.175048388540744781e-02 2.122369110584259033e-01 8.924084156751632690e-02 -1.341822892427444458e-01 3.427944704890251160e-02 -4.895719289779663086e-01 -9.201393695548176765e-04 -6.951374001801013947e-03 2.009734362363815308e-01 4.284387920051813126e-03 3.357461420819163322e-03 -2.167688310146331787e-01 1.535004377365112305e-01 -6.765300780534744263e-02 2.189960628747940063e-01 -2.650868892669677734e-01 1.527962237596511841e-01 1.229740530252456665e-01 7.111649960279464722e-02 1.902036666870117188e-01 -1.082853227853775024e-01 2.420471757650375366e-01 2.534928023815155029e-01 1.864230632781982422e-02 -3.309314548969268799e-01 -2.342690341174602509e-02 6.907838582992553711e-02
2.720739245414733887e-01 1.893793046474456787e-02 3.176639974117279053e-02 9.693161584436893463e-03 -2.517363429069519043e-01 -5.491458624601364136e-02 2.189663201570510864e-01 -1.816905438899993896e-01 -1.394176930189132690e-01 2.439977526664733887e-01 -1.808477938175201416e-01 -1.767348498106002808e-01 -1.226368546485900879e-02 1.569762825965881348e-01 2.763320803642272949e-01 -1.065204814076423645e-01 6.024238094687461853e-02 1.533865332603454590e-01 -1.489424519240856171e-02 2.991025708615779877e-02 -1.610217690467834473e-01 -1.509846746921539307e-01 1.814854741096496582e-01 -1.204235851764678955e-01 3.980050086975097656e-01 -5.302996141836047173e-04 -2.446514181792736053e-02 2.337080538272857666e-01 -3.316178321838378906e-01 1.108609065413475037e-01 -2.151031196117401123e-01 -1.231498196721076965e-01
1.640439182519912720e-01 -1.683164387941360474e-01 -1.548137515783309937e-01 -5.675093457102775574e-02 -7.231343537569046021e-02 8.102992177009582520e-02 1.976114213466644287e-01 -1.463051140308380127e-01 5.394822359085083008e-02 1.437109559774398804e-01 -1.945431679487228394e-01 1.447126567363739014e-01 1.222908720374107361e-01 2.468428015708923340e-01 1.567428708076477051e-01 8.263057470321655273e-02 -1.351583451032638550e-01 2.002765536308288574e-01 -2.789597809314727783e-01 5.346281826496124268e-02 -1.451421976089477539e-01 2.502606064081192017e-02 2.287823408842086792e-01 -1.513874977827072144e-01 5.058911442756652832e-01 1.651265472173690796e-01 -1.198025643825531006e-01 5.464405938982963562e-02 -1.541348826140165329e-02 2.943389713764190674e-01 -1.526674330234527588e-01 9.469452500343322754e-02
1.821183413267135620e-01 1.110267341136932373e-01 -2.062969282269477844e-02 -1.430028676986694336e-01 3.412160277366638184e-02 -1.814434118568897247e-02 3.628183156251907349e-03 -9.362722630612552166e-05 -1.608279496431350708e-01 1.112605556845664978e-01 -9.176546707749366760e-03 2.760827243328094482e-01 -1.679114401340484619e-01 1.580565869808197021e-01 1.670273095369338989e-01 -1.524246037006378174e-01 -2.032764628529548645e-02 4.205787479877471924e-01 2.369795441627502441e-01 -2.013886421918869019e-01 -1.311045885086059570e-01 -4.301159456372261047e-02 1.827651113271713257e-01 -1.093755587935447693e-01 4.389544129371643066e-01 4.819599166512489319e-02 1.255845576524734497e-01 -2.006276547908782959e-01 -1.750510334968566895e-01 -2.648229300975799561e-01 -1.194758713245391846e-01 9.364776313304901123e-02
3.657816052436828613e-01 1.219503432512283325e-01 -2.470702119171619415e-02 -1.514209955930709839e-01 -2.780037000775337219e-02 -8.542142808437347412e-02 4.607278704643249512e-01 -8.289285749197006226e-02 -1.582331955432891846e-02 3.583952039480209351e-02 -1.180617958307266235e-01 7.474248856306076050e-02 5.445092916488647461e-02 1.258450150489807129e-01 3.081551380455493927e-02 2.177415788173675537e-01 9.781136363744735718e-02 2.995880544185638428e-01 -2.179788202047348022e-01 -1.218740567564964294e-01 -1.315905451774597168e-01 -1.413334608078002930e-01 -1.086873561143875122e-01 -1.958645582199096680e-01 3.670899868011474609e-01 2.244578860700130463e-02 -1.177900582551956177e-01 4.594355449080467224e-02 1.241030022501945496e-01 -2.809604108333587646e-01 -9.141489863395690918e-02 -9.624396264553070068e-02
4.613292813301086426e-01 1.592839509248733521e-01 4.342386871576309204e-02 -1.124859303236007690e-01 -2.324265092611312866e-01 -1.660630702972412109e-01 2.439977042376995087e-02 7.048714905977249146e-03 -3.557349145412445068e-01 2.942517995834350586e-01 -2.000854909420013428e-01 -3.357058390974998474e-02 3.137812390923500061e-02 1.679031401872634888e-01 9.301394969224929810e-02 -1.401228271424770355e-02 -3.224460408091545105e-03 2.533171474933624268e-01 1.679167002439498901e-01 1.703683286905288696e-01 -1.107386685907840729e-02 -1.659002304077148438e-01 2.310300171375274658e-01 -7.054205983877182007e-02 2.698808908462524414e-01 -3.681424632668495178e-02 -6.403350830078125000e-02 -7.716705650091171265e-02 -1.670189052820205688e-01 -3.122938424348831177e-02 5.124357342720031738e-02 -2.226295769214630127e-01
2.011522948741912842e-01 1.292255967855453491e-01 -1.148119121789932251e-01 -1.692457050085067749e-01 2.456189990043640137e-01 1.171505078673362732e-02 2.677137404680252075e-02 8.879783004522323608e-02 -2.170962095260620117e-01 1.449217498302459717e-01 -2.925992608070373535e-01 -7.775899767875671387e-02 -9.730315208435058594e-02 -1.190977636724710464e-02 2.001943737268447876e-01 -3.734508454799652100e-01 9.474227577447891235e-02 1.739121675491333008e-01 6.859609484672546387e-02 2.086756750941276550e-02 -1.478908061981201172e-01 -5.750241130590438843e-02 2.986728250980377197e-01 -2.549510598182678223e-01 3.371627032756805420e-01 2.794121764600276947e-02 -1.401345878839492798e-01 -2.137302011251449585e-01 -5.197265371680259705e-02 -3.900619223713874817e-02 1.261495798826217651e-01 -2.435932904481887817e-01
2.493275701999664307e-01 -1.760117150843143463e-02 -5.426613613963127136e-03 -1.202750205993652344e-01 1.149386689066886902e-01 1.172489896416664124e-01 2.694360613822937012e-01 -6.887263804674148560e-02 -1.127367839217185974e-01 -1.747858226299285889e-01 -8.329793810844421387e-02 -1.126071624457836151e-02 3.515219688415527344e-01 7.023052126169204712e-02 -2.087433263659477234e-02 -1.871671527624130249e-01 1.906252466142177582e-02 1.208162009716033936e-01 2.790587954223155975e-03 -2.081401199102401733e-01 -1.357224136590957642e-01 3.903446495532989502e-01 2.144953757524490356e-01 -3.257048130035400391e-01 3.190151751041412354e-01 -1.054884716868400574e-01 1.384350955486297607e-01 1.092441827058792114e-01 -1.087053716182708740e-01 -1.008937880396842957e-01 1.869796961545944214e-01 1.493796855211257935e-01
1.538782846182584763e-02 -3.622125135734677315e-03 -1.600460410118103027e-01 3.436850011348724365e-01 -4.272930324077606201e-02 -2.225021570920944214e-01 5.304949358105659485e-02 -1.404031515121459961e-01 -1.265188157558441162e-01 1.168979145586490631e-02 -1.762542575597763062e-01 -6.897626817226409912e-02 7.974280416965484619e-02 2.615004181861877441e-01 1.277832388877868652e-01 6.473907083272933960e-02 1.980520039796829224e-01 2.077096849679946899e-01 9.201120585203170776e-02 8.826894313097000122e-02 -2.888593077659606934e-01 6.319817900657653809e-02 1.948562413454055786e-01 -1.535722762346267700e-01 3.643748760223388672e-01 3.344503641128540039e-01 2.004059702157974243e-01 1.390626281499862671e-01 -5.366908758878707886e-02 4.294056072831153870e-02 1.128932759165763855e-01 2.563573420047760010e-01
2.465078234672546387e-01 -7.220745831727981567e-02 -1.833697706460952759e-01 -2.017410993576049805e-01 1.497220546007156372e-01 8.080466091632843018e-02 2.296290844678878784e-01 -1.974154859781265259e-01 1.372020840644836426e-01 1.581710278987884521e-01 2.117401175200939178e-02 -2.548125386238098145e-02 -9.594639390707015991e-02 2.706929743289947510e-01 1.422517150640487671e-01 1.595729216933250427e-02 2.769723720848560333e-02 5.079089850187301636e-02 -1.131750121712684631e-01 1.013750657439231873e-01 -1.502968668937683105e-01 1.556207835674285889e-01 2.099552378058433533e-02 -2.653764188289642334e-01 5.257595181465148926e-01 1.071526780724525452e-01 1.372359395027160645e-01 2.418288737535476685e-01 -7.832951843738555908e-02 -2.152075320482254028e-01 -2.818407304584980011e-02 1.690212935209274292e-01
1.767544895410537720e-01 -9.655569493770599365e-02 -1.313682738691568375e-02 1.676979064941406250e-01 6.047815550118684769e-03 2.675965130329132080e-01 1.762868277728557587e-02 1.320029199123382568e-01 -1.891153156757354736e-01 -6.604406237602233887e-02 -2.101216018199920654e-01 -1.326430290937423706e-01 5.088962242007255554e-02 -1.569049507379531860e-01 -2.099428027868270874e-01 -2.874287404119968414e-02 -3.032415173947811127e-02 1.370167732238769531e-01 -4.301216080784797668e-02 3.618142381310462952e-02 -2.536366581916809082e-01 1.059080734848976135e-01 3.603911958634853363e-03 -2.670842707157135010e-01 4.865125417709350586e-01 2.901111543178558350e-01 1.051931362599134445e-02 3.986819684505462646e-01 8.801990747451782227e-02 6.183646619319915771e-02 -1.596114598214626312e-02 -7.928779721260070801e-02
1.257831901311874390e-01 -1.705921739339828491e-01 5.400642007589340210e-02 -3.123043477535247803e-01 6.207021325826644897e-02 -1.537409424781799316e-01 1.865368336439132690e-01 1.083608269691467285e-01 -2.643453180789947510e-01 8.898839354515075684e-02 -6.606990098953247070e-02 1.114715635776519775e-01 5.645579844713211060e-02 1.997089982032775879e-01 4.075795784592628479e-02 2.058657817542552948e-03 -1.324298679828643799e-01 1.788965761661529541e-01 1.102090999484062195e-01 1.829632930457592010e-02 -5.493312142789363861e-03 -3.192202448844909668e-01 4.641621932387351990e-02 -3.641891479492187500e-01 4.531285762786865234e-01 1.241768226027488708e-01 -1.537474691867828369e-01 -2.103824615478515625e-01 -1.367461234331130981e-01 -1.333438903093338013e-01 -3.595908358693122864e-02 1.269415020942687988e-01
1.422390490770339966e-01 2.224310785531997681e-01 -5.132741481065750122e-02 1.896484941244125366e-01 2.353982925415039062e-01 -1.200370565056800842e-01 2.160558700561523438e-01 -9.197471290826797485e-02 -1.231577619910240173e-01 1.886741816997528076e-02 -8.092704415321350098e-02 -9.893275797367095947e-02 8.071553707122802734e-02 2.206116169691085815e-01 5.930013209581375122e-02 -2.669871151447296143e-01 1.195710077881813049e-01 -5.793538410216569901e-03 -8.662094920873641968e-02 1.555740386247634888e-01 -2.509346306324005127e-01 3.198457062244415283e-01 1.784196346998214722e-01 -9.785661101341247559e-02 4.139235615730285645e-01 -1.401119679212570190e-01 1.505182832479476929e-01 9.481950104236602783e-02 -1.092934608459472656e-01 -3.183741569519042969e-01 1.091309413313865662e-01 -6.590540707111358643e-02
2.949653007090091705e-02 1.244711726903915405e-01 2.505692094564437866e-02 -2.264289744198322296e-02 -1.625859588384628296e-01 -6.665123999118804932e-02 3.642315790057182312e-02 3.055256977677345276e-02 7.700843364000320435e-02 1.106672435998916626e-01 -3.063702881336212158e-01 -4.567699879407882690e-02 9.777175635099411011e-02 -1.928718090057373047e-01 -5.667534470558166504e-02 3.764462016988545656e-04 2.777969837188720703e-01 2.416238635778427124e-01 2.894989252090454102e-01 2.109334915876388550e-01 -1.249910518527030945e-01 1.200955454260110855e-02 -3.405708819627761841e-02 -2.613003551959991455e-01 3.916696310043334961e-01 2.212117761373519897e-01 2.967406511306762695e-01 1.884097605943679810e-02 1.932084113359451294e-01 1.344865113496780396e-01 1.624269634485244751e-01 2.522955834865570068e-01
3.958955407142639160e-01 -3.101299516856670380e-02 -2.170258164405822754e-01 -1.420589834451675415e-01 3.544249013066291809e-02 -5.981492251157760620e-02 5.456434488296508789e-01 1.131266281008720398e-01 -2.107874751091003418e-01 -8.015860803425312042e-03 -9.695366770029067993e-02 2.013491839170455933e-02 5.177354440093040466e-02 4.667242243885993958e-02 -4.922797158360481262e-02 2.866922616958618164e-01 4.680817574262619019e-02 2.707132399082183838e-01 5.939716845750808716e-02 -1.474306136369705200e-01 -8.711821283213794231e-05 -9.605640918016433716e-02 5.885925516486167908e-02 -1.096069440245628357e-01 3.232451081275939941e-01 1.443310379981994629e-01 -3.745095431804656982e-02 -3.361682593822479248e-02 5.444690957665443420e-02 -1.811644434928894043e-01 -1.063292101025581360e-01 -1.245076805353164673e-01
-7.829585671424865723e-02 3.492957353591918945e-01 -4.520464316010475159e-02 -2.190420031547546387e-01 -5.073542892932891846e-02 -1.504320055246353149e-01 3.992704674601554871e-02 1.291532814502716064e-01 -9.747589379549026489e-02 -1.729947477579116821e-01 -2.259991765022277832e-01 5.363796278834342957e-02 -1.494586020708084106e-01 -2.375480383634567261e-01 5.299849435687065125e-03 -1.690310388803482056e-01 1.420664638280868530e-01 1.276345103979110718e-01 1.945367455482482910e-01 -1.382773462682962418e-02 -1.449970901012420654e-01 5.662392452359199524e-02 2.136480659246444702e-01 -4.281314015388488770e-01 1.461710482835769653e-01 2.429598756134510040e-02 3.576904535293579102e-01 -4.233325272798538208e-02 -1.444793492555618286e-01 -1.312476247549057007e-01 8.551552891731262207e-02 2.298419475555419922e-01
1.855135560035705566e-01 8.276616036891937256e-02 -6.781211495399475098e-02 -2.735736034810543060e-02 1.426925659179687500e-01 -8.287590742111206055e-02 -3.201362863183021545e-02 1.102572754025459290e-01 -3.566180169582366943e-01 1.088883653283119202e-01 -6.028352305293083191e-02 6.440757215023040771e-02 -1.153477281332015991e-01 -1.037334091961383820e-02 -1.613067835569381714e-02 2.127679288387298584e-01 -1.023654341697692871e-01 2.565574049949645996e-01 -9.050345979630947113e-03 9.059807658195495605e-02 -2.711975574493408203e-01 2.872974574565887451e-01 -8.104322850704193115e-02 -2.585507929325103760e-01 3.429937958717346191e-01 1.943575888872146606e-01 3.749229311943054199e-01 1.311221569776535034e-01 -4.181285575032234192e-02 7.608094066381454468e-02 2.500905692577362061e-01 -9.930405765771865845e-02
2.025147974491119385e-01 -9.760730713605880737e-02 -4.594413097947835922e-03 6.605896353721618652e-02 -1.098408624529838562e-01 -4.554517939686775208e-02 1.303960084915161133e-01 -1.148113533854484558e-01 -2.614995241165161133e-01 -8.431000262498855591e-02 -2.268828004598617554e-01 4.067738540470600128e-03 -2.214664369821548462e-01 3.797499835491180420e-02 -2.535505890846252441e-01 1.224668137729167938e-02 -1.186250448226928711e-01 1.607641875743865967e-01 5.839711427688598633e-02 -4.894400388002395630e-02 -1.276523321866989136e-01 3.129645586013793945e-01 7.860051840543746948e-02 -3.782109916210174561e-01 4.054754674434661865e-01 6.535521894693374634e-02 1.878317147493362427e-01 2.783426940441131592e-01 -9.399750083684921265e-02 1.367363780736923218e-01 -1.862480118870735168e-02 -2.008457332849502563e-01
1.874262988567352295e-01 1.695956289768218994e-01 8.664966374635696411e-02 -1.217681318521499634e-01 3.807818517088890076e-02 -7.624007016420364380e-02 3.302237391471862793e-01 1.243461016565561295e-02 2.324623614549636841e-01 -1.680087596178054810e-01 -2.120148390531539917e-01 -1.296584457159042358e-01 -1.384625118225812912e-02 -2.310211509466171265e-01 1.833786666393280029e-01 -6.096052937209606171e-03 3.770473301410675049e-01 2.183132022619247437e-01 1.246937513351440430e-01 1.625274717807769775e-01 -4.776226356625556946e-02 1.281567104160785675e-02 -2.407267875969409943e-02 -7.485073804855346680e-02 4.068029820919036865e-01 1.996900737285614014e-01 1.572859585285186768e-01 3.225707635283470154e-02 1.596595346927642822e-01 1.106171309947967529e-01 2.162009626626968384e-01 1.001124233007431030e-01
2.119953930377960205e-01 1.304884850978851318e-01 -6.278425455093383789e-02 -1.043658778071403503e-01 2.109590359032154083e-02 -2.750535011291503906e-01 -2.876320108771324158e-02 8.805073052644729614e-02 -9.818155318498611450e-02 4.122335910797119141e-01 -2.167305499315261841e-01 2.779425084590911865e-01 6.759937107563018799e-02 -2.091206610202789307e-01 1.397736817598342896e-01 1.927713304758071899e-01 2.704872749745845795e-03 2.009741067886352539e-01 1.729465276002883911e-01 1.839275360107421875e-01 -3.007837831974029541e-01 1.031665652990341187e-01 1.488104760646820068e-01 -4.226807504892349243e-02 1.425719410181045532e-01 9.339962154626846313e-02 -6.640265882015228271e-02 2.080340236425399780e-01 1.848559230566024780e-01 -1.788375377655029297e-01 2.343818992376327515e-01 5.203485116362571716e-02
2.603785991668701172e-01 8.586502820253372192e-02 -2.381519973278045654e-02 7.043989002704620361e-02 1.163936555385589600e-01 1.322346273809671402e-02 2.693752944469451904e-01 -8.706595748662948608e-02 2.468381375074386597e-01 -1.624912023544311523e-02 2.546918403822928667e-05 1.101372689008712769e-01 3.016832470893859863e-01 6.551889702677726746e-03 -9.275774657726287842e-02 -1.038924083113670349e-01 1.180820763111114502e-01 3.276054263114929199e-01 -2.474664449691772461e-01 -1.560016274452209473e-01 -4.105668365955352783e-01 -2.948233159258961678e-03 -1.526588108390569687e-02 -2.141653746366500854e-01 3.435195684432983398e-01 -1.586752086877822876e-01 -8.081144094467163086e-02 3.574264794588088989e-02 -1.082207262516021729e-01 -1.711605638265609741e-01 -5.085124075412750244e-02 1.598588526248931885e-01
2.579244077205657959e-01 8.707904070615768433e-02 -2.700790576636791229e-02 1.158779263496398926e-01 -1.241545379161834717e-01 2.820232510566711426e-01 4.983898252248764038e-03 2.556999400258064270e-02 6.579282134771347046e-02 -1.909040361642837524e-01 -5.116985738277435303e-02 2.905992418527603149e-02 8.443847036687657237e-05 1.519109588116407394e-02 -2.597196027636528015e-02 8.466657251119613647e-02 6.233317777514457703e-02 1.240766718983650208e-01 2.641944400966167450e-02 -2.173614054918289185e-01 -2.140997350215911865e-01 1.288371980190277100e-01 1.708486229181289673e-01 -3.048829734325408936e-01 5.587149262428283691e-01 1.686599552631378174e-01 3.248258829116821289e-01 2.445090860128402710e-01 -3.434600308537483215e-02 4.433707147836685181e-02 -5.247872695326805115e-02 1.363858673721551895e-02
2.855037450790405273e-01 1.504381187260150909e-02 8.025994896888732910e-02 5.828369874507188797e-03 1.989491842687129974e-02 -2.578359842300415039e-01 1.084712445735931396e-01 -3.459533676505088806e-02 -1.545861512422561646e-01 -1.213933974504470825e-01 -2.566167414188385010e-01 1.850268095731735229e-01 8.766679093241691589e-03 -1.733058877289295197e-02 -1.230944041162729263e-02 4.579738676548004150e-01 1.647128537297248840e-02 2.786656916141510010e-01 -1.397643983364105225e-01 2.380200773477554321e-01 -1.583588272333145142e-01 9.009105712175369263e-02 -1.125920936465263367e-01 -2.458345443010330200e-01 3.112750649452209473e-01 -1.066503580659627914e-02 -7.970681414008140564e-03 2.248340696096420288e-01 2.100141793489456177e-01 -1.526027023792266846e-01 6.333326548337936401e-02 -5.928876623511314392e-02
2.242748737335205078e-01 8.093848824501037598e-02 1.365079432725906372e-01 -2.293654978275299072e-01 -4.682778939604759216e-02 -2.532467544078826904e-01 6.172928260639309883e-05 1.432333886623382568e-01 2.861925065517425537e-01 7.076253741979598999e-02 -1.128504350781440735e-01 1.564370393753051758e-01 -1.344122737646102905e-01 -8.045896887779235840e-03 2.401502579450607300e-01 2.421506121754646301e-02 -2.869855985045433044e-02 9.269644320011138916e-02 -6.485443562269210815e-02 1.405863016843795776e-01 -2.102237939834594727e-01 6.539740413427352905e-02 1.312704086303710938e-01 -2.590529322624206543e-01 4.414194524288177490e-01 2.058425545692443848e-02 -1.998029202222824097e-01 -2.012629508972167969e-01 -3.149524331092834473e-01 -1.654341518878936768e-01 -1.267933249473571777e-01 3.504410386085510254e-03
3.410080969333648682e-01 1.776395887136459351e-01 2.723256349563598633e-01 2.014209330081939697e-02 1.736358553171157837e-01 -2.820583879947662354e-01 2.558450996875762939e-01 4.945182055234909058e-02 5.401957035064697266e-02 -2.843259274959564209e-01 -3.172006309032440186e-01 -1.592973619699478149e-01 1.067194193601608276e-01 8.548664301633834839e-02 -4.096705466508865356e-02 2.446931004524230957e-01 8.761017769575119019e-02 2.652719914913177490e-01 -1.306022517383098602e-02 1.967514008283615112e-01 -1.955369710922241211e-01 -4.686211049556732178e-02 1.590941399335861206e-01 -2.831299044191837311e-02 2.444970458745956421e-01 -3.670814633369445801e-02 -8.951746672391891479e-02 -2.702139317989349365e-02 1.351982355117797852e-01 -1.682219207286834717e-01 -2.354262396693229675e-02 -9.751813113689422607e-02
4.728186428546905518e-01 1.400783360004425049e-01 5.753881763666868210e-03 -1.593366116285324097e-01 2.087669968605041504e-01 -2.717791199684143066e-01 1.772322691977024078e-02 6.519231013953685760e-03 -8.467063307762145996e-02 -2.167710959911346436e-01 -1.124213859438896179e-01 -1.940406113862991333e-02 1.239391863346099854e-01 -1.270336955785751343e-01 1.261375695466995239e-01 8.064044266939163208e-02 -9.158620378002524376e-05 1.061107516288757324e-01 1.689858548343181610e-02 3.788268268108367920e-01 -3.210883736610412598e-01 -2.211585193872451782e-01 1.656362116336822510e-01 -7.774550467729568481e-02 1.044205799698829651e-01 1.345097422599792480e-01 1.622923463582992554e-01 2.102874964475631714e-01 2.549199201166629791e-02 7.232631742954254150e-02 -1.116198301315307617e-01 -1.845801174640655518e-01
1.752380728721618652e-01 2.849992811679840088e-01 -6.407979130744934082e-02 -1.439884006977081299e-01 -9.477348625659942627e-02 -6.492862105369567871e-02 9.363622963428497314e-02 2.190297544002532959e-01 -1.107920706272125244e-01 -2.702078409492969513e-02 -2.453545033931732178e-01 5.271857976913452148e-02 3.483025431632995605e-01 4.745932668447494507e-02 -9.452263265848159790e-02 -1.781362891197204590e-01 -1.536763608455657959e-01 1.510552018880844116e-01 2.429433017969131470e-01 1.376684457063674927e-01 -3.558955192565917969e-01 -1.014518439769744873e-01 -8.879493921995162964e-02 -3.076299838721752167e-02 1.927293241024017334e-01 2.887803912162780762e-01 1.028914377093315125e-02 1.394025236368179321e-01 5.351619422435760498e-02 -2.107015848159790039e-01 -2.457549422979354858e-01 1.874729990959167480e-01
-9.361857175827026367e-02 3.585403263568878174e-01 -2.071493491530418396e-02 -2.597044594585895538e-02 -2.898263633251190186e-01 -1.599446535110473633e-01 1.016620397567749023e-01 4.100907221436500549e-02 2.420781105756759644e-01 8.627283573150634766e-02 -2.656623125076293945e-01 4.907094314694404602e-02 -2.671779692173004150e-01 -1.103749871253967285e-02 -9.811370074748992920e-02 -1.737489998340606689e-01 6.906677782535552979e-02 1.691791862249374390e-01 8.224149048328399658e-02 5.747587233781814575e-02 -3.001035749912261963e-01 7.495385408401489258e-02 1.387577205896377563e-01 -2.706052958965301514e-01 2.661336362361907959e-01 2.250646501779556274e-01 1.000898629426956177e-01 1.673680543899536133e-01 -1.757163107395172119e-01 1.278666406869888306e-02 1.932468265295028687e-01 1.735419481992721558e-01
3.127856552600860596e-01 4.332930967211723328e-02 -2.569094002246856689e-01 1.100088730454444885e-01 -3.236762285232543945e-01 6.979806721210479736e-02 5.243297293782234192e-02 6.083411723375320435e-02 1.065451465547084808e-02 -7.355246692895889282e-03 7.476565241813659668e-02 -6.318809092044830322e-02 1.251533776521682739e-01 1.655405946075916290e-02 -1.330772489309310913e-01 9.640017896890640259e-02 1.288517862558364868e-01 2.168392688035964966e-01 4.312225151807069778e-03 3.086544573307037354e-03 1.529818177223205566e-01 3.681538999080657959e-02 8.181563019752502441e-02 -3.372622132301330566e-01 4.666095674037933350e-01 3.131691813468933105e-01 1.222321018576622009e-01 8.914203941822052002e-02 -2.108827978372573853e-01 -5.104140937328338623e-02 -2.065196782350540161e-01 1.270547807216644287e-01
2.924729883670806885e-01 2.146506756544113159e-01 -3.112363629043102264e-02 -1.953874081373214722e-01 -1.383038014173507690e-01 3.983612731099128723e-02 8.689594268798828125e-02 -4.506153985857963562e-02 -2.802606821060180664e-01 -9.741701185703277588e-02 -1.237402856349945068e-01 1.040394976735115051e-01 -2.040589153766632080e-01 5.251654610037803650e-02 -6.933040916919708252e-02 -3.010931313037872314e-01 1.630704477429389954e-02 2.896881401538848877e-01 1.809806525707244873e-01 7.021446712315082550e-03 -8.688070625066757202e-02 -1.887359768152236938e-01 2.302045971155166626e-01 3.601054474711418152e-02 4.768954813480377197e-01 1.015828251838684082e-01 -6.377744674682617188e-02 -1.889140605926513672e-01 -1.624732315540313721e-01 -1.499984413385391235e-01 5.721373483538627625e-02 -2.803510800004005432e-02
-4.997040331363677979e-02 4.516409039497375488e-01 -1.174177750945091248e-01 -1.917849481105804443e-02 -1.087893266230821609e-02 6.566485017538070679e-02 1.894997954368591309e-01 1.151059344410896301e-01 1.656728796660900116e-02 -1.178018525242805481e-01 -5.927038937807083130e-02 -9.608638286590576172e-02 -5.083557590842247009e-02 9.655669331550598145e-03 3.065522946417331696e-02 -6.750210374593734741e-02 1.035639420151710510e-01 -5.794648081064224243e-02 1.881334185600280762e-01 1.163126975297927856e-01 -3.489487469196319580e-01 -8.915495127439498901e-02 1.479638665914535522e-01 -3.143592178821563721e-01 3.759553730487823486e-01 6.202813982963562012e-02 2.286469787359237671e-01 1.168108135461807251e-01 -1.461350321769714355e-01 -1.597819626331329346e-01 1.402346193790435791e-01 3.156062662601470947e-01
3.156189918518066406e-01 3.973585739731788635e-02 1.427675038576126099e-01 3.180594742298126221e-01 -1.565365046262741089e-01 1.371448338031768799e-01 1.934744864702224731e-01 1.578536033630371094e-01 -3.046306222677230835e-02 -3.832054510712623596e-02 -1.295544952154159546e-01 1.619619131088256836e-01 7.059371471405029297e-02 -2.565990090370178223e-01 2.071132063865661621e-01 2.914166450500488281e-02 4.043557122349739075e-02 2.141979783773422241e-01 8.645866066217422485e-02 2.039254158735275269e-01 -3.494843542575836182e-01 -9.757005423307418823e-02 1.088531538844108582e-01 -1.299732625484466553e-01 2.626829743385314941e-01 -1.088674291968345642e-01 2.134061008691787720e-01 -3.700961917638778687e-02 6.529337912797927856e-02 -6.715277582406997681e-02 2.594126164913177490e-01 2.253953516483306885e-01
1.495210677385330200e-01 3.185762465000152588e-01 5.484472960233688354e-02 -1.242990121245384216e-01 -1.153209730982780457e-01 -1.526144146919250488e-01 -2.943184971809387207e-02 8.428798615932464600e-02 5.507593601942062378e-02 -3.234633803367614746e-02 -2.619053125381469727e-01 3.139881789684295654e-02 -9.974990040063858032e-02 -1.994734108448028564e-01 1.500271167606115341e-02 -1.163597926497459412e-01 -7.373453676700592041e-02 1.296394784003496170e-02 2.966336309909820557e-01 -1.977461278438568115e-01 -1.951551586389541626e-01 -2.278368026018142700e-01 9.129361063241958618e-02 -3.015698790550231934e-01 3.016825914382934570e-01 1.182686090469360352e-01 2.280690968036651611e-01 2.510086596012115479e-01 -2.914310619235038757e-02 -1.370463818311691284e-01 1.422611624002456665e-01 3.067659139633178711e-01
1.712147593498229980e-01 1.686591058969497681e-01 2.596403956413269043e-01 -9.492368251085281372e-02 -8.286580443382263184e-02 -6.982798874378204346e-02 3.055513203144073486e-01 -1.517580002546310425e-01 1.387574970722198486e-01 -2.474524974822998047e-01 -2.087818682193756104e-01 9.037783741950988770e-02 -1.998686641454696655e-01 -2.365599386394023895e-02 1.467557437717914581e-02 -8.671680837869644165e-02 3.675544559955596924e-01 1.761899143457412720e-01 2.035438716411590576e-01 2.589515037834644318e-02 -1.664504706859588623e-01 1.939402148127555847e-02 -1.180240791290998459e-02 -1.957180798053741455e-01 1.978696286678314209e-01 2.727237343788146973e-01 -1.744207292795181274e-01 1.705763489007949829e-01 2.356879115104675293e-01 -8.145373314619064331e-02 5.796466767787933350e-02 2.093678861856460571e-01
1.228668540716171265e-01 1.294738799333572388e-01 1.327037066221237183e-01 -1.249295622110366821e-01 -1.338489800691604614e-01 2.539053745567798615e-02 -1.600584685802459717e-01 -7.927320152521133423e-02 -1.914858818054199219e-01 2.156685292720794678e-01 -2.403976321220397949e-01 7.457773666828870773e-03 -2.409973889589309692e-01 2.844375185668468475e-02 -9.254446253180503845e-03 9.107252955436706543e-02 -4.148144647479057312e-02 4.149615466594696045e-01 1.177119910717010498e-01 8.767637610435485840e-02 -7.866691797971725464e-02 2.643357813358306885e-01 1.915346682071685791e-01 -2.646823823451995850e-01 3.042021691799163818e-01 5.365971475839614868e-02 1.588773280382156372e-01 2.316778898239135742e-01 -3.297765180468559265e-02 1.996841877698898315e-01 2.447361499071121216e-01 1.507019847631454468e-01
1.480451673269271851e-01 1.109818443655967712e-01 7.409746944904327393e-02 4.632629081606864929e-02 6.970807164907455444e-02 -1.433902978897094727e-01 3.595193382352590561e-03 2.021178454160690308e-01 -3.281419575214385986e-01 2.451893091201782227e-01 -1.060992479324340820e-01 -2.728104963898658752e-02 -6.306582689285278320e-02 -6.508616358041763306e-02 -1.798236221075057983e-01 3.489976003766059875e-02 -1.367984116077423096e-01 4.348700642585754395e-01 -1.744873523712158203e-01 1.222146525979042053e-01 -2.390675395727157593e-01 2.378745190799236298e-02 -2.900140546262264252e-02 -3.193263709545135498e-01 2.325447797775268555e-01 1.262136995792388916e-01 2.339533418416976929e-01 1.368475556373596191e-01 -1.590029299259185791e-01 2.162558138370513916e-01 3.173365071415901184e-02 2.000468969345092773e-01
2.527158856391906738e-01 -1.855331361293792725e-01 1.924418061971664429e-01 4.496741294860839844e-02 -2.076156735420227051e-01 -2.391906827688217163e-01 2.731372714042663574e-01 -5.065680667757987976e-02 5.040093883872032166e-02 2.874657511711120605e-01 -3.421410918235778809e-01 2.429764568805694580e-01 -7.190307974815368652e-02 -1.463614404201507568e-01 3.096550889313220978e-02 -1.567390002310276031e-02 3.198585659265518188e-02 3.555514812469482422e-01 -1.522493660449981689e-01 3.228768333792686462e-02 -2.272467166185379028e-01 8.234335109591484070e-03 -1.347530484199523926e-01 -8.534355461597442627e-02 2.635614275932312012e-01 1.790731586515903473e-02 -4.301252216100692749e-02 8.116625994443893433e-02 1.056098192930221558e-01 -2.557076215744018555e-01 1.346706412732601166e-04 -1.119026765227317810e-01
2.654495239257812500e-01 1.196878030896186829e-03 -2.567752599716186523e-01 3.263195455074310303e-01 -1.900766976177692413e-02 8.950687013566493988e-03 6.476120650768280029e-02 -5.192834883928298950e-02 -1.327195614576339722e-01 5.548911169171333313e-02 -2.006246000528335571e-01 -2.187274210155010223e-02 9.774769097566604614e-02 1.106839776039123535e-01 8.449222892522811890e-02 9.536144882440567017e-02 5.894760787487030029e-02 2.204838842153549194e-01 2.772684097290039062e-01 -2.117478288710117340e-02 -2.890328764915466309e-01 1.382774859666824341e-01 -7.955679297447204590e-02 4.523707553744316101e-02 4.209550321102142334e-01 4.120594263076782227e-01 3.407064126804471016e-03 5.195489898324012756e-02 1.050370372831821442e-02 1.226815804839134216e-01 -4.701178893446922302e-02 2.068717479705810547e-01
1.568118482828140259e-01 -7.873943075537681580e-03 7.493575662374496460e-02 -2.446448206901550293e-01 1.416297745890915394e-03 1.234827339649200439e-01 2.397276908159255981e-01 -6.095689535140991211e-02 -1.556931808590888977e-02 -2.106340825557708740e-01 -9.098129719495773315e-02 3.905400335788726807e-01 1.092961654067039490e-01 -1.109116896986961365e-01 -1.380152553319931030e-01 2.820591330528259277e-01 -1.430387496948242188e-01 2.634651064872741699e-01 -5.704991891980171204e-02 1.666737198829650879e-01 -8.610834926366806030e-02 -5.882295593619346619e-02 -1.831576675176620483e-01 -1.056037545204162598e-01 4.436053037643432617e-01 6.428711116313934326e-02 7.764054834842681885e-02 2.294518351554870605e-01 -6.097170710563659668e-02 -1.475583910942077637e-01 -1.973487287759780884e-01 -6.834405660629272461e-02
1.253745853900909424e-01 3.760281577706336975e-02 -1.454483121633529663e-01 5.863351002335548401e-02 -2.006310075521469116e-01 -1.453487128019332886e-01 -2.507007680833339691e-02 -3.048738464713096619e-03 1.148490011692047119e-01 1.823965013027191162e-01 -1.139370352029800415e-01 1.746069639921188354e-01 -2.147066965699195862e-02 -8.259744197130203247e-02 -8.100863546133041382e-02 2.394387573003768921e-01 -8.922257274389266968e-02 2.191400974988937378e-01 -1.469402760267257690e-01 -1.924888044595718384e-01 -2.434942722320556641e-01 8.230064809322357178e-02 2.840510308742523193e-01 -9.041506797075271606e-02 5.036464333534240723e-01 9.355797618627548218e-02 4.133638143539428711e-01 -1.331875771284103394e-01 -3.218008950352668762e-02 -4.204359650611877441e-02 -7.962597161531448364e-02 -7.374654710292816162e-02
1.347482800483703613e-01 9.104470908641815186e-02 2.602188102900981903e-02 -3.092371486127376556e-02 8.245367556810379028e-02 -8.511471748352050781e-02 5.023098364472389221e-02 2.001364827156066895e-01 -1.634021401405334473e-01 8.552231639623641968e-02 -1.077599599957466125e-01 7.096449285745620728e-02 1.369148194789886475e-01 4.969445616006851196e-02 -2.127609103918075562e-01 3.299663588404655457e-02 -9.195017069578170776e-02 3.938779532909393311e-01 -1.284153908491134644e-01 1.031859293580055237e-01 -1.051415428519248962e-01 -8.889049291610717773e-02 2.406725734472274780e-01 -2.675344645977020264e-01 3.577432036399841309e-01 2.715530991554260254e-01 1.827562153339385986e-01 1.029417733661830425e-03 1.430187001824378967e-02 2.121710330247879028e-01 3.493704795837402344e-01 2.355335950851440430e-01
2.795072793960571289e-01 -8.261995762586593628e-02 -9.691771864891052246e-02 3.308248892426490784e-02 -2.437568008899688721e-01 -3.730041161179542542e-02 -5.011383071541786194e-02 -7.040964812040328979e-02 -8.307798951864242554e-02 7.847528159618377686e-02 2.391373068094253540e-01 3.090903162956237793e-02 -6.871749460697174072e-02 1.774498075246810913e-01 -1.659275293350219727e-01 -1.293003410100936890e-01 1.110099479556083679e-01 4.079317450523376465e-01 -6.179352849721908569e-02 2.043157517910003662e-01 -2.851876616477966309e-01 3.914415463805198669e-02 -1.053543016314506531e-01 -2.550509572029113770e-01 3.816409707069396973e-01 2.235224992036819458e-01 4.278555884957313538e-02 -5.154185369610786438e-02 -1.783606410026550293e-01 -2.019638866186141968e-01 -1.674363017082214355e-01 2.398631721735000610e-02
3.195652365684509277e-01 -5.554537475109100342e-02 -1.973514072597026825e-02 1.408151537179946899e-01 -1.137037500739097595e-01 -5.482612177729606628e-03 2.551221661269664764e-02 1.347372382879257202e-01 -1.572043895721435547e-01 2.074899524450302124e-01 -1.045161038637161255e-01 1.432568728923797607e-01 -7.441329210996627808e-02 -4.147164896130561829e-02 2.487432211637496948e-02 8.117078989744186401e-02 -1.786337494850158691e-01 3.046054840087890625e-01 1.332642734050750732e-01 3.616112470626831055e-01 -2.693814635276794434e-01 9.336362779140472412e-02 4.307532683014869690e-02 -3.803869187831878662e-01 1.398189067840576172e-01 2.912596166133880615e-01 1.769350916147232056e-01 2.031620740890502930e-01 9.796328097581863403e-02 6.270489841699600220e-02 1.935608386993408203e-01 -1.132787391543388367e-02
1.731692403554916382e-01 -1.167322769761085510e-01 -2.786266505718231201e-01 -4.258207604289054871e-02 1.134955808520317078e-01 -1.694778800010681152e-01 4.142679274082183838e-01 1.532933413982391357e-01 1.959232240915298462e-01 -4.275114834308624268e-02 -1.991812437772750854e-01 -7.844782620668411255e-02 4.497879371047019958e-02 1.992936730384826660e-01 1.108566671609878540e-01 4.726138338446617126e-02 -1.493383646011352539e-01 3.274986445903778076e-01 -1.043908149003982544e-01 -2.137024514377117157e-02 -7.656113803386688232e-02 -2.282143682241439819e-01 1.449774205684661865e-01 -9.884046018123626709e-02 3.723265826702117920e-01 1.611341238021850586e-01 -6.417345255613327026e-02 1.172576993703842163e-01 2.723322808742523193e-01 1.107822544872760773e-02 1.066336482763290405e-01 -1.243125647306442261e-02
4.295946657657623291e-01 6.033293157815933228e-02 2.219977527856826782e-01 -3.308269977569580078e-01 5.142561625689268112e-03 -2.168116569519042969e-01 7.594467699527740479e-02 -2.915268540382385254e-01 5.525388941168785095e-02 -1.196462213993072510e-01 -1.938422322273254395e-01 -5.004874989390373230e-02 1.299790740013122559e-01 -1.191087514162063599e-01 9.132044017314910889e-02 -1.790137290954589844e-01 -2.975021898746490479e-01 2.178481668233871460e-01 9.182191640138626099e-02 2.345321178436279297e-01 2.786114811897277832e-02 -3.192435204982757568e-02 9.139484912157058716e-02 -1.811190545558929443e-01 1.551106274127960205e-01 4.823363572359085083e-02 2.934980392456054688e-01 -3.750161081552505493e-02 1.023642867803573608e-01 7.386183738708496094e-02 1.161985695362091064e-01 -2.551849931478500366e-02
2.545833885669708252e-01 1.017964035272598267e-01 -5.136561021208763123e-02 -1.928267925977706909e-01 -1.342827677726745605e-01 -2.938273362815380096e-02 1.068576797842979431e-01 -9.475336223840713501e-02 2.702608518302440643e-02 4.910148680210113525e-02 -2.721853554248809814e-01 7.896179333329200745e-03 2.500672042369842529e-01 -3.086690790951251984e-02 3.011441230773925781e-01 -2.441210485994815826e-02 -3.281315565109252930e-01 2.014440447092056274e-01 1.303792279213666916e-02 1.779145561158657074e-02 -1.292765885591506958e-01 1.142274290323257446e-01 7.109782844781875610e-02 -1.025159433484077454e-01 2.550949454307556152e-01 -5.417151376605033875e-02 2.817477583885192871e-01 -2.923449501395225525e-02 3.949105143547058105e-01 -2.488945275545120239e-01 2.307250350713729858e-01 -1.452359929680824280e-02
2.701316773891448975e-01 8.208956569433212280e-02 -2.091752141714096069e-01 4.240683466196060181e-02 -2.719866335391998291e-01 1.499069295823574066e-02 -3.304242854937911034e-03 2.299216389656066895e-01 1.538070440292358398e-01 6.827483326196670532e-02 -2.869367301464080811e-01 -8.270776271820068359e-02 -1.195840723812580109e-02 -7.417794317007064819e-02 1.997879445552825928e-01 1.789274960756301880e-01 2.468408457934856415e-02 1.997039020061492920e-01 1.258525531738996506e-02 -2.035381272435188293e-02 -3.366020619869232178e-01 3.063438832759857178e-01 1.427996307611465454e-01 -5.744763836264610291e-02 3.007265329360961914e-01 1.458747088909149170e-01 1.970616728067398071e-01 1.750092804431915283e-01 -2.430661618709564209e-01 -6.364405155181884766e-02 2.910969406366348267e-02 1.885069757699966431e-01
3.025032877922058105e-01 -8.070339262485504150e-02 -2.238555997610092163e-01 -2.238687127828598022e-01 8.042619377374649048e-02 -9.456732869148254395e-02 4.505861997604370117e-01 8.517241477966308594e-02 -3.249102458357810974e-02 -7.364486902952194214e-02 -6.832156330347061157e-02 7.644698768854141235e-02 -2.456291317939758301e-01 3.873386234045028687e-02 1.239953786134719849e-01 1.668358594179153442e-02 9.589918702840805054e-02 3.174926936626434326e-01 2.083102427423000336e-02 -5.929609294980764389e-03 1.024143695831298828e-01 4.019137844443321228e-02 -1.041427180171012878e-01 -2.441664636135101318e-01 3.531488478183746338e-01 1.621456146240234375e-01 -6.447064690291881561e-03 7.532960921525955200e-02 3.376813605427742004e-02 -2.236895114183425903e-01 -1.276192516088485718e-01 -2.536899447441101074e-01
3.245303630828857422e-01 1.753165721893310547e-01 -1.967397034168243408e-01 5.625136569142341614e-02 1.023736670613288879e-01 -5.611415021121501923e-03 1.312125027179718018e-01 -1.431497633457183838e-01 9.722658246755599976e-02 1.164226979017257690e-01 6.306308507919311523e-02 2.007952630519866943e-01 1.898668408393859863e-01 -1.681909561157226562e-01 -1.609371900558471680e-01 -3.424344062805175781e-01 1.072538718581199646e-01 3.864358067512512207e-01 -4.409236833453178406e-02 -6.942009180784225464e-02 -4.861936867237091064e-01 -2.103144302964210510e-02 6.155372038483619690e-02 -1.540583372116088867e-01 7.280979305505752563e-02 4.237134009599685669e-02 -1.288305371999740601e-01 7.006014138460159302e-02 -9.408334642648696899e-02 -1.265118122100830078e-01 7.500725239515304565e-02 -8.953504264354705811e-02
1.936583518981933594e-01 2.087406814098358154e-01 1.963839307427406311e-02 1.164031587541103363e-02 8.510663360357284546e-02 -1.030828282237052917e-01 4.759580641984939575e-02 1.239015311002731323e-01 -1.120502278208732605e-01 4.653346911072731018e-02 -7.845594733953475952e-02 9.541457891464233398e-02 1.593866050243377686e-01 1.670370846986770630e-01 -1.195737645030021667e-01 3.043402358889579773e-02 -1.003395542502403259e-01 3.997807502746582031e-01 -8.170787990093231201e-02 1.794620156288146973e-01 -1.950239390134811401e-02 2.533577941358089447e-02 2.027003616094589233e-01 -2.852357327938079834e-01 3.296252489089965820e-01 3.944326639175415039e-01 8.265932649374008179e-02 1.384029686450958252e-01 3.971636295318603516e-02 2.050526440143585205e-01 3.119095563888549805e-01 1.450273692607879639e-01
3.044294118881225586e-01 -4.868669062852859497e-02 -8.782727271318435669e-02 -6.503451615571975708e-02 7.340072095394134521e-02 1.646341383457183838e-01 -8.741327375173568726e-02 -2.076417207717895508e-02 -3.404592722654342651e-02 -4.803145676851272583e-02 -3.338022902607917786e-02 4.556042253971099854e-01 2.723936736583709717e-01 -1.854690611362457275e-01 1.937611252069473267e-01 1.681365817785263062e-01 -2.559070847928524017e-02 1.516845971345901489e-01 2.244697809219360352e-01 1.716971993446350098e-01 -2.726669609546661377e-01 -8.182700723409652710e-02 1.356816142797470093e-01 -9.339145384728908539e-03 3.783165216445922852e-01 1.171160638332366943e-01 2.758842110633850098e-01 7.995864003896713257e-02 2.672764286398887634e-02 -1.226734071969985962e-01 5.716890469193458557e-02 -6.658052653074264526e-02
1.249653175473213196e-01 7.614854723215103149e-02 5.597712472081184387e-02 -3.910671770572662354e-01 -1.160121634602546692e-01 -1.345774084329605103e-01 6.606680899858474731e-02 2.816885709762573242e-01 -9.554830379784107208e-03 -2.684751711785793304e-02 -1.327854841947555542e-01 -1.791721880435943604e-01 6.404327601194381714e-02 -6.195446103811264038e-02 -7.296597957611083984e-02 -6.678179651498794556e-02 -3.587422519922256470e-02 3.250730335712432861e-01 -3.122154390439391136e-03 1.708882302045822144e-01 -2.627238929271697998e-01 -1.251940578222274780e-01 -4.952120035886764526e-02 -2.487193346023559570e-01 2.398094087839126587e-01 -9.500229358673095703e-02 7.573233451694250107e-04 4.506170153617858887e-01 -6.776951998472213745e-02 -8.709526807069778442e-02 -2.682094275951385498e-01 -8.747434243559837341e-03
2.497109919786453247e-01 -2.875021472573280334e-02 2.226634174585342407e-01 -8.094552904367446899e-02 -6.008073315024375916e-02 1.812257617712020874e-01 2.556695938110351562e-01 8.622072637081146240e-02 -6.454654783010482788e-02 1.927766134031116962e-04 -9.435327351093292236e-02 1.603335589170455933e-01 2.644978463649749756e-01 -7.766538113355636597e-02 2.101420611143112183e-02 1.861925795674324036e-02 2.525233030319213867e-01 1.401679813861846924e-01 -1.959647238254547119e-02 -1.803616434335708618e-01 -1.807224601507186890e-01 2.156480550765991211e-01 1.339450627565383911e-01 -3.895246684551239014e-01 3.568367958068847656e-01 -5.879059806466102600e-02 2.185601741075515747e-01 1.963806748390197754e-01 -2.526175603270530701e-02 1.313060075044631958e-01 1.747861802577972412e-01 1.586222350597381592e-01
2.637689113616943359e-01 -2.882975526154041290e-02 -6.707477569580078125e-02 -1.109638735651969910e-01 1.499119699001312256e-01 -2.469219826161861420e-02 1.422450761310756207e-03 1.211173683404922485e-01 -1.178086474537849426e-01 3.338464796543121338e-01 -1.756798774003982544e-01 7.648067921400070190e-02 -3.842123150825500488e-01 -1.567566543817520142e-01 -3.396831825375556946e-02 -4.398903995752334595e-02 1.306270062923431396e-02 1.729981154203414917e-01 -3.076198743656277657e-03 8.719217032194137573e-02 1.439194288104772568e-02 8.910804241895675659e-02 -1.735757738351821899e-01 -4.353076815605163574e-01 4.348398745059967041e-01 -8.755724132061004639e-02 1.907720267772674561e-01 1.636846959590911865e-01 -1.021253094077110291e-01 -2.885757945477962494e-02 2.362842671573162079e-02 -2.153198234736919403e-02
2.507382929325103760e-01 2.383120656013488770e-01 -4.664786159992218018e-02 -3.623460233211517334e-02 -1.885381639003753662e-01 -2.671501226723194122e-02 3.231540024280548096e-01 -3.363116979598999023e-01 -1.654724329710006714e-01 2.910643815994262695e-01 -1.332300007343292236e-01 -1.274099647998809814e-01 4.981452599167823792e-02 1.501979529857635498e-01 1.224006190896034241e-01 -1.539634466171264648e-01 2.048484236001968384e-01 1.181709840893745422e-01 -1.141724139451980591e-01 9.742017835378646851e-02 -9.993954747915267944e-02 -1.029280424118041992e-01 1.489386614412069321e-02 -7.858592271804809570e-02 4.544716775417327881e-01 2.227165037766098976e-03 3.150807460770010948e-03 1.164610385894775391e-01 -2.126840949058532715e-01 7.903634011745452881e-02 -1.690940111875534058e-01 -8.725941926240921021e-02
2.962594926357269287e-01 1.184974238276481628e-01 -1.114326566457748413e-01 -1.460753679275512695e-01 -3.557530790567398071e-02 1.784361600875854492e-01 -5.328888446092605591e-02 1.204615011811256409e-01 -7.683988660573959351e-02 -2.086656726896762848e-02 -1.722061038017272949e-01 5.296026915311813354e-02 -1.367108672857284546e-01 2.223107516765594482e-01 -9.859571233391761780e-03 -2.677544057369232178e-01 1.032999604940414429e-01 3.265295326709747314e-01 1.924787610769271851e-01 -1.747308969497680664e-01 -1.456527113914489746e-01 -1.410419791936874390e-01 2.010163068771362305e-01 -1.636389344930648804e-01 4.976187944412231445e-01 1.243707258254289627e-02 2.320773340761661530e-02 -1.117846891283988953e-01 -2.033331245183944702e-01 -1.788032501935958862e-01 -2.980603836476802826e-02 8.423578739166259766e-02
3.326570689678192139e-01 -5.745371058583259583e-02 1.444995254278182983e-01 8.166407793760299683e-02 6.314860284328460693e-02 3.488337621092796326e-03 -9.622696042060852051e-02 9.868440032005310059e-02 6.506132334470748901e-02 8.786419034004211426e-02 -3.105845153331756592e-01 2.480334341526031494e-01 -2.981154480949044228e-03 -3.356973230838775635e-01 2.595118582248687744e-01 -6.059686467051506042e-02 -2.336853444576263428e-01 1.819525510072708130e-01 -1.693994551897048950e-02 2.196116298437118530e-01 -2.387364059686660767e-01 1.727874204516410828e-02 4.389815777540206909e-02 -2.672150433063507080e-01 3.447940945625305176e-01 1.565950550138950348e-02 2.311915308237075806e-01 2.443085983395576477e-02 -8.275048434734344482e-02 6.508900970220565796e-02 1.723876148462295532e-01 -3.165632113814353943e-02
4.659550189971923828e-01 5.116169154644012451e-02 1.355028450489044189e-01 -5.581839010119438171e-02 1.014822050929069519e-01 2.429922372102737427e-01 1.576270759105682373e-01 -8.084364235401153564e-02 -8.674307167530059814e-02 1.091452017426490784e-01 -1.285052746534347534e-01 -5.453344434499740601e-02 -1.041459292173385620e-01 9.547545760869979858e-02 -8.543506264686584473e-02 8.778189122676849365e-02 -1.063999608159065247e-01 2.755716443061828613e-02 2.282254844903945923e-01 3.455708548426628113e-02 -1.667270064353942871e-01 -3.420787453651428223e-01 2.633274197578430176e-01 3.131823381409049034e-03 4.447767436504364014e-01 2.316532433032989502e-01 4.238593950867652893e-02 -1.252306848764419556e-01 -7.386633753776550293e-02 1.041930243372917175e-01 1.218643113970756531e-01 -6.718684732913970947e-02
4.110974967479705811e-01 1.256380230188369751e-01 5.903806537389755249e-02 -4.136940464377403259e-02 -8.576964959502220154e-03 -1.708904653787612915e-01 5.815950632095336914e-01 5.612176284193992615e-02 -1.142021194100379944e-01 -7.290232460945844650e-03 -1.294467151165008545e-01 -6.378490943461656570e-04 3.760513663291931152e-02 -6.662604957818984985e-02 8.687651157379150391e-02 1.968594966456294060e-03 2.749490737915039062e-01 3.127127587795257568e-01 6.489921361207962036e-02 -1.050468161702156067e-01 2.059184014797210693e-02 -1.170098185539245605e-01 -6.933579593896865845e-02 -2.295194715261459351e-01 1.869533061981201172e-01 -4.640463739633560181e-02 -1.796203553676605225e-01 -2.952709048986434937e-02 -1.939589157700538635e-02 -1.978685408830642700e-01 -1.614538580179214478e-01 3.176198573783040047e-03
1.238807439804077148e-01 1.950885802507400513e-01 2.186522446572780609e-02 -2.825813889503479004e-01 -5.569770932197570801e-02 -3.172145411372184753e-02 1.409062594175338745e-01 -3.821216523647308350e-02 -5.312703549861907959e-02 -5.745770409703254700e-02 9.232369065284729004e-02 2.546597719192504883e-01 -1.754832118749618530e-01 1.978056728839874268e-01 5.615195259451866150e-03 -2.037628144025802612e-01 -1.173094566911458969e-02 2.719407379627227783e-01 2.515361607074737549e-01 -9.656983613967895508e-02 -6.710748374462127686e-02 -6.783786416053771973e-02 3.320239484310150146e-01 -2.110221982002258301e-01 4.600392580032348633e-01 -7.820962369441986084e-02 1.764316577464342117e-03 -7.475731521844863892e-02 -1.180604025721549988e-01 -2.860197722911834717e-01 -1.001392155885696411e-01 1.009454056620597839e-01
2.016669213771820068e-01 9.400895237922668457e-02 -9.447738528251647949e-02 7.777340710163116455e-03 1.295837461948394775e-01 -3.376858308911323547e-02 3.317244648933410645e-01 -9.231273084878921509e-02 1.656072437763214111e-01 8.993779122829437256e-02 -1.554040331393480301e-02 2.305303961038589478e-01 3.253357708454132080e-01 1.124400943517684937e-01 -8.720432966947555542e-02 -3.079067915678024292e-02 8.778491616249084473e-02 2.014670372009277344e-01 -3.507207930088043213e-01 -7.001560181379318237e-02 -3.230959177017211914e-01 5.077753961086273193e-02 8.758641779422760010e-02 -2.152087241411209106e-01 3.438689112663269043e-01 -2.948627062141895294e-02 -7.505141943693161011e-02 1.991495937108993530e-01 -2.001317441463470459e-01 -2.158356606960296631e-01 -3.218435740564018488e-04 2.945869415998458862e-02
2.634026706218719482e-01 -5.945733562111854553e-02 -5.657224450260400772e-03 -1.590753942728042603e-01 7.708615064620971680e-02 -2.237401753664016724e-01 1.692770868539810181e-01 -1.689385473728179932e-01 6.853984296321868896e-02 1.210016608238220215e-01 -1.035615503787994385e-01 6.443531811237335205e-02 5.705203115940093994e-02 -7.036590576171875000e-02 8.569666743278503418e-02 5.304815992712974548e-02 -4.206243157386779785e-01 2.168367803096771240e-01 -2.069574594497680664e-01 1.502162078395485878e-03 -2.513753175735473633e-01 5.965046212077140808e-02 6.251934170722961426e-02 -2.349317371845245361e-01 2.852185070514678955e-01 4.027162492275238037e-02 1.106659974902868271e-02 2.511815428733825684e-01 -2.813918590545654297e-01 -2.079895138740539551e-01 -2.728093266487121582e-01 1.707967557013034821e-02
3.047289252281188965e-01 2.163106352090835571e-01 9.450187534093856812e-02 -2.363754212856292725e-01 2.706012688577175140e-02 -1.264076530933380127e-01 -1.016321126371622086e-02 -2.240421175956726074e-01 -8.325733244419097900e-02 7.397890090942382812e-02 -2.240567952394485474e-01 -6.680637598037719727e-02 -4.309581592679023743e-02 -1.045744568109512329e-01 2.183114737272262573e-01 -2.815279662609100342e-01 -1.743667423725128174e-01 2.091054022312164307e-01 4.302740271668881178e-04 2.179133743047714233e-01 -6.346756219863891602e-02 6.638533622026443481e-02 1.275623142719268799e-01 -4.875680208206176758e-01 1.957524418830871582e-01 -1.329132765531539917e-01 4.042013734579086304e-02 -1.105150878429412842e-01 2.271154820919036865e-01 -2.237876132130622864e-02 9.146114438772201538e-02 -8.620789647102355957e-02
2.801117002964019775e-01 5.952239036560058594e-02 1.965202242136001587e-01 -1.188696827739477158e-02 9.717810153961181641e-02 -1.717663183808326721e-02 1.899407953023910522e-01 -2.912610173225402832e-01 2.403053939342498779e-01 2.815146557986736298e-02 -2.010605931282043457e-01 8.265665918588638306e-02 2.261443622410297394e-02 3.707286417484283447e-01 2.003549486398696899e-01 1.010815799236297607e-01 1.436773240566253662e-01 7.885347306728363037e-02 -1.299461871385574341e-01 5.240648239850997925e-02 -1.187860220670700073e-01 1.603172868490219116e-01 1.380031555891036987e-01 -3.150875568389892578e-01 3.489883840084075928e-01 1.455275416374206543e-01 -2.042849361896514893e-01 1.653943955898284912e-01 -4.998096823692321777e-02 -1.629118770360946655e-01 -5.830088630318641663e-04 9.353451430797576904e-02
-5.649911612272262573e-02 2.328369319438934326e-01 1.805506646633148193e-02 3.413414955139160156e-02 2.417520433664321899e-02 -1.604126244783401489e-01 1.413728594779968262e-01 8.400648087263107300e-02 1.924066692590713501e-01 2.341838181018829346e-02 -3.409284055233001709e-01 -1.445402801036834717e-01 -3.652630373835563660e-02 -1.299019157886505127e-01 1.316359937191009521e-01 -6.350416690111160278e-02 -2.998059988021850586e-02 1.279413998126983643e-01 2.574858069419860840e-01 -7.571816444396972656e-02 -8.195520937442779541e-02 2.143127769231796265e-01 8.762211352586746216e-02 -2.546304762363433838e-01 3.061200976371765137e-01 3.334021568298339844e-01 3.944132030010223389e-01 -4.199995659291744232e-03 -2.477450370788574219e-01 -7.976406812667846680e-02 1.581092923879623413e-01 -7.639425247907638550e-02
3.006277084350585938e-01 1.378254592418670654e-01 -4.476847127079963684e-02 -3.672790527343750000e-02 1.701090335845947266e-01 2.348868362605571747e-02 -1.451118383556604385e-02 -2.373230159282684326e-01 -3.482319712638854980e-01 -1.248463895171880722e-02 -2.908480763435363770e-01 -3.782045841217041016e-02 9.834902733564376831e-02 -6.412799656391143799e-02 -3.052251338958740234e-01 -1.064676642417907715e-01 -5.259045213460922241e-02 6.566096097230911255e-02 -8.407709002494812012e-02 5.085238069295883179e-02 -3.302641212940216064e-02 1.201473362743854523e-02 -2.416756376624107361e-02 -1.696738153696060181e-01 4.455410242080688477e-01 2.200006693601608276e-01 -9.850849956274032593e-02 6.483674049377441406e-02 3.233309984207153320e-01 -1.812765002250671387e-01 7.335495203733444214e-03 -1.729518324136734009e-01
-4.137247428297996521e-02 2.342510223388671875e-02 -7.910404354333877563e-02 -7.151578366756439209e-02 -1.524775475263595581e-01 5.767420306801795959e-02 3.240092992782592773e-01 -5.301379133015871048e-03 -2.056688666343688965e-01 -5.920701101422309875e-02 2.407023906707763672e-01 1.859568208456039429e-01 -1.462401263415813446e-02 6.989679485559463501e-02 9.797555208206176758e-02 1.611952483654022217e-01 3.714265301823616028e-02 1.633384674787521362e-01 3.434408083558082581e-02 -1.183295324444770813e-01 -4.409037828445434570e-01 2.775606811046600342e-01 1.467979252338409424e-01 -3.156949877738952637e-01 4.154322147369384766e-01 1.726347655057907104e-01 -8.751782774925231934e-02 -5.672897025942802429e-02 -1.303806155920028687e-01 -2.469385974109172821e-02 -4.978605080395936966e-03 -9.481155872344970703e-02
3.450186550617218018e-01 -6.089198589324951172e-02 2.189065068960189819e-01 2.591309249401092529e-01 -1.698444038629531860e-01 -2.385074086487293243e-02 1.637447178363800049e-01 1.638106852769851685e-01 -2.223669886589050293e-01 -9.460741281509399414e-02 -3.006950020790100098e-03 1.969810128211975098e-01 -2.276434190571308136e-02 -1.373860090970993042e-01 1.101778373122215271e-01 6.992883235216140747e-02 2.003766596317291260e-01 1.415624767541885376e-01 8.971415460109710693e-03 6.638798117637634277e-02 -3.106881380081176758e-01 -8.689287304878234863e-02 1.366436928510665894e-01 -1.119176298379898071e-01 2.796439826488494873e-01 -3.302002325654029846e-02 2.342091351747512817e-01 5.382923036813735962e-02 1.625670641660690308e-01 -1.143675222992897034e-01 1.712303161621093750e-01 3.737234175205230713e-01
4.911456704139709473e-01 2.588633298873901367e-01 1.374341398477554321e-01 -2.072180062532424927e-01 -2.450340054929256439e-02 -1.676185578107833862e-01 1.015792787075042725e-02 -2.318491935729980469e-01 -7.335111964493989944e-03 5.412434414029121399e-02 -2.855079770088195801e-01 4.914583638310432434e-02 2.589362263679504395e-01 -8.563102222979068756e-03 -3.482360392808914185e-02 1.046802029013633728e-01 1.807969510555267334e-01 3.644367754459381104e-01 7.616382092237472534e-02 -4.024539608508348465e-03 -6.590805202722549438e-02 -1.611365228891372681e-01 1.163365244865417480e-01 -9.188167005777359009e-02 -8.338907361030578613e-02 2.447860985994338989e-01 -6.628759671002626419e-03 6.439887732267379761e-02 -2.332117222249507904e-02 -1.987558156251907349e-01 -2.132937014102935791e-01 -3.111599385738372803e-02
1.604453772306442261e-01 7.839066535234451294e-02 -2.699145972728729248e-01 -2.129316180944442749e-01 -2.717975378036499023e-01 -2.131748348474502563e-01 7.828519679605960846e-03 -1.828380674123764038e-01 -2.901093363761901855e-01 2.197897583246231079e-01 -3.663276433944702148e-01 -1.685628592967987061e-01 -1.058848109096288681e-02 3.266161307692527771e-02 2.543560862541198730e-01 -7.739505916833877563e-02 1.074963733553886414e-01 2.957561016082763672e-01 2.898603305220603943e-02 -9.632093459367752075e-02 -8.928258717060089111e-02 -5.309434235095977783e-02 1.779969334602355957e-01 -1.086098328232765198e-01 3.046087324619293213e-01 -6.492633372545242310e-02 4.243233427405357361e-02 3.187065944075584412e-02 -1.802256852388381958e-01 -1.249280013144016266e-02 -1.736235171556472778e-01 -6.441228836774826050e-02
2.957243919372558594e-01 2.620546221733093262e-01 -4.186197221279144287e-01 1.115978732705116272e-01 -2.139098942279815674e-01 7.933383435010910034e-02 1.895534694194793701e-01 2.141909599304199219e-01 -3.235385194420814514e-02 2.545857727527618408e-01 -1.113748401403427124e-01 -3.791817277669906616e-02 1.299407035112380981e-01 -4.641492292284965515e-02 1.731344684958457947e-02 4.366789385676383972e-02 -3.108334029093384743e-03 7.488621771335601807e-02 -4.929013550281524658e-03 2.363506853580474854e-01 -2.851517498493194580e-01 -1.108346953988075256e-01 1.577202230691909790e-01 -2.264958471059799194e-01 2.106997519731521606e-01 1.640718728303909302e-01 1.493012309074401855e-01 1.754465103149414062e-01 5.025787651538848877e-02 -2.917614206671714783e-02 -2.449936270713806152e-01 -4.805494099855422974e-02
3.962171077728271484e-01 1.546456068754196167e-01 6.054108589887619019e-02 -1.096160784363746643e-01 -1.098042801022529602e-01 -4.306903108954429626e-02 3.456706404685974121e-01 -3.779354318976402283e-02 -1.158278360962867737e-01 1.146685332059860229e-01 -4.958079010248184204e-02 -6.978483870625495911e-03 1.818698830902576447e-02 2.706044316291809082e-01 9.314422309398651123e-02 5.913395900279283524e-03 5.533632263541221619e-02 2.309783399105072021e-01 2.034588009119033813e-01 -1.305775940418243408e-01 7.582482695579528809e-02 -3.211295902729034424e-01 -2.402479946613311768e-01 -1.971208751201629639e-01 3.531799614429473877e-01 1.331174224615097046e-01 -4.331501945853233337e-02 -1.069426238536834717e-01 6.172445416450500488e-02 -2.761129438877105713e-01 1.800228655338287354e-02 2.823221124708652496e-02
1.227317228913307190e-01 -3.599983453750610352e-02 1.079603657126426697e-01 -5.831729620695114136e-02 1.891966760158538818e-01 -2.549527883529663086e-01 3.979643881320953369e-01 1.643960326910018921e-01 -1.503942757844924927e-01 3.003916740417480469e-01 -2.418218180537223816e-02 6.050794199109077454e-02 -2.875007502734661102e-02 7.613605260848999023e-02 -1.219191253185272217e-01 9.351054579019546509e-02 -2.124484162777662277e-03 4.758967459201812744e-01 7.883398793637752533e-03 -4.179929569363594055e-02 -2.755226008594036102e-02 -4.971856623888015747e-02 9.030696749687194824e-02 7.733478397130966187e-02 3.434035181999206543e-01 1.078063696622848511e-01 7.200434058904647827e-02 -2.774978280067443848e-01 9.894334524869918823e-02 -1.035004556179046631e-01 -8.126579225063323975e-02 2.248387783765792847e-01
2.940908074378967285e-01 -9.176906943321228027e-02 -1.701732873916625977e-01 4.894291609525680542e-02 9.140691161155700684e-02 -1.022828891873359680e-01 4.407947659492492676e-01 8.145606517791748047e-02 -2.421411424875259399e-01 2.586767971515655518e-01 -8.730892837047576904e-02 3.142708446830511093e-03 -7.726040668785572052e-03 5.166786164045333862e-02 -3.589853411540389061e-03 1.730943769216537476e-01 -5.637877061963081360e-02 4.014079272747039795e-01 4.584446921944618225e-02 -2.334909886121749878e-01 -1.207727491855621338e-01 -2.935520373284816742e-02 -8.441127091646194458e-02 -2.208923250436782837e-01 3.503996729850769043e-01 2.875209227204322815e-02 3.909239545464515686e-02 -2.218257337808609009e-01 2.141644991934299469e-02 -1.438522338867187500e-01 -2.434228779748082161e-03 1.752561889588832855e-02
2.733168601989746094e-01 1.231439337134361267e-01 1.373454481363296509e-01 1.890950500965118408e-01 -9.336985647678375244e-02 -1.087402254343032837e-01 -6.518710404634475708e-02 4.643477033823728561e-03 -1.066260784864425659e-01 2.940858602523803711e-01 -9.181737154722213745e-02 -8.236576616764068604e-02 -2.459869161248207092e-02 1.323835998773574829e-01 4.060369729995727539e-02 1.725367158651351929e-01 1.226500049233436584e-01 2.793153226375579834e-01 1.409482806921005249e-01 2.955126166343688965e-01 -2.894849330186843872e-02 -2.137523144483566284e-03 2.389700710773468018e-02 -3.504355549812316895e-01 3.247970640659332275e-01 2.620549499988555908e-01 -2.489606104791164398e-02 1.407701373100280762e-01 1.476625502109527588e-01 5.225091427564620972e-02 3.186777234077453613e-01 1.513816118240356445e-01
2.415744513273239136e-01 -8.055053651332855225e-02 1.514709144830703735e-01 -2.665386497974395752e-01 -8.387788385152816772e-02 -3.632488846778869629e-02 1.956335604190826416e-01 -1.431470215320587158e-01 8.201287686824798584e-02 -1.077212095260620117e-01 -8.373321965336799622e-03 5.119278430938720703e-01 1.825740933418273926e-01 5.110134556889533997e-02 1.473748963326215744e-02 -1.693272590637207031e-02 -8.956966921687126160e-03 2.739285826683044434e-01 -1.065663341432809830e-02 2.976692318916320801e-01 -1.505518555641174316e-01 8.992305397987365723e-02 1.473315805196762085e-01 -1.199326217174530029e-01 3.776566982269287109e-01 1.626976020634174347e-02 3.009267151355743408e-02 5.694396048784255981e-02 -1.868324726819992065e-02 -7.298986613750457764e-02 -1.940575838088989258e-01 -1.899406015872955322e-01
2.388970702886581421e-01 7.169513404369354248e-02 3.003313206136226654e-02 -1.274705529212951660e-01 6.203319132328033447e-02 4.085792973637580872e-02 4.724197983741760254e-01 2.169208228588104248e-01 -6.529337167739868164e-02 2.821404859423637390e-02 1.372592989355325699e-02 7.284246385097503662e-02 2.091791778802871704e-01 1.451532840728759766e-01 2.770221829414367676e-01 -1.276559680700302124e-01 -2.034039497375488281e-01 2.534941732883453369e-01 -3.652998805046081543e-02 -3.479970097541809082e-01 -8.402713388204574585e-02 -7.785251736640930176e-02 -3.150111064314842224e-02 -1.151230260729789734e-01 2.763279080390930176e-01 4.125381633639335632e-02 2.504217922687530518e-01 1.154722198843955994e-01 2.098768800497055054e-01 -7.159632444381713867e-02 7.441822439432144165e-02 1.105253249406814575e-01
-1.409223526716232300e-01 -5.647296831011772156e-02 2.007742375135421753e-01 9.116344153881072998e-02 -2.174016833305358887e-01 -1.720269471406936646e-01 2.815836668014526367e-01 -3.930259868502616882e-02 9.091616421937942505e-02 -1.891984790563583374e-01 -1.597290039062500000e-01 7.040277868509292603e-02 -5.451166257262229919e-02 -4.655876383185386658e-02 6.637806445360183716e-02 -4.823516309261322021e-02 1.306072026491165161e-01 1.607990413904190063e-01 1.945199817419052124e-01 1.842276006937026978e-02 -3.154030740261077881e-01 1.943967640399932861e-01 -2.593874372541904449e-02 -1.418956667184829712e-01 5.670806169509887695e-01 2.649782001972198486e-01 1.158774420619010925e-01 2.500140666961669922e-02 1.479154638946056366e-02 1.610689610242843628e-01 -9.784093499183654785e-02 5.904551595449447632e-02
3.587346374988555908e-01 -4.928859323263168335e-02 -4.883754625916481018e-02 1.325780749320983887e-01 -1.105850841850042343e-02 1.219081431627273560e-01 5.428390204906463623e-02 1.393106877803802490e-01 -7.733116298913955688e-02 -6.269353441894054413e-03 -1.077434942126274109e-01 5.095320567488670349e-02 -1.790630817413330078e-01 -7.583168148994445801e-02 -7.991985976696014404e-02 1.545738875865936279e-01 -4.507581889629364014e-02 1.089088320732116699e-01 2.295414209365844727e-01 1.420107483863830566e-01 -9.198418259620666504e-02 -2.933147735893726349e-02 3.650835901498794556e-02 -4.107183218002319336e-01 2.621022164821624756e-01 4.820903539657592773e-01 -5.352294817566871643e-02 3.581078350543975830e-01 1.115636453032493591e-01 8.145681768655776978e-02 -9.257288766093552113e-04 -7.662370055913925171e-02
1.721024513244628906e-01 -1.763821095228195190e-01 2.121002078056335449e-01 -6.601972877979278564e-02 1.930495202541351318e-01 -1.406189650297164917e-01 2.665825188159942627e-01 1.066149175167083740e-01 3.492047265172004700e-02 -3.241929113864898682e-01 -2.724617421627044678e-01 -1.207887455821037292e-01 8.093194663524627686e-02 -9.169924259185791016e-02 4.598558321595191956e-02 -1.142277009785175323e-02 2.672771811485290527e-01 2.456240355968475342e-01 -7.439372688531875610e-02 1.099761947989463806e-01 -8.484324812889099121e-02 -6.452135741710662842e-02 8.411753922700881958e-03 -1.897592544555664062e-01 4.108566939830780029e-01 -1.959504745900630951e-02 2.287311255931854248e-01 1.831730902194976807e-01 1.813896745443344116e-01 1.512972563505172729e-01 -6.073904037475585938e-02 -1.634699404239654541e-01
2.894958853721618652e-01 1.406956911087036133e-01 2.001778185367584229e-01 -1.438377052545547485e-02 1.027400866150856018e-01 1.376880854368209839e-01 9.452606900595128536e-04 5.945300310850143433e-02 -2.495195269584655762e-01 1.025571003556251526e-01 -1.788111925125122070e-01 -1.634853184223175049e-01 -4.135277867317199707e-02 6.717693060636520386e-02 5.632123351097106934e-02 -2.226654142141342163e-01 1.393042057752609253e-01 2.445804327726364136e-01 2.662440240383148193e-01 -1.909490376710891724e-01 -6.864098459482192993e-02 -1.558360010385513306e-01 2.204459160566329956e-01 -3.997142612934112549e-01 2.254284471273422241e-01 1.706571578979492188e-01 2.926862984895706177e-02 -2.560198605060577393e-01 -1.205796822905540466e-01 7.685211021453142166e-03 4.918906837701797485e-02 -2.128763794898986816e-01
1.259344816207885742e-01 -8.019765466451644897e-02 -7.067093998193740845e-02 -1.279170662164688110e-01 1.525655984878540039e-01 1.234796568751335144e-01 1.743835657835006714e-01 5.952475965023040771e-02 1.870166510343551636e-01 -2.262438386678695679e-01 -4.668883085250854492e-01 -9.377999603748321533e-02 -2.161729335784912109e-02 -2.525667250156402588e-01 1.745511740446090698e-01 -1.673075929284095764e-02 1.150689199566841125e-01 1.597112864255905151e-01 -1.315101166255772114e-03 1.946488320827484131e-01 -1.398045271635055542e-01 -1.200314611196517944e-01 1.041199266910552979e-01 -1.021111086010932922e-01 4.368633329868316650e-01 8.398497104644775391e-02 1.734433472156524658e-01 1.198711469769477844e-01 6.359101831912994385e-02 2.447929084300994873e-01 1.514870375394821167e-01 1.216549277305603027e-01
1.156837493181228638e-01 1.274684518575668335e-01 -4.347147420048713684e-02 3.528144359588623047e-01 5.457542464137077332e-02 -5.982212722301483154e-02 1.320370584726333618e-01 5.118579789996147156e-02 -9.848152101039886475e-02 1.191912144422531128e-01 -2.192479074001312256e-01 -1.002417653799057007e-01 9.665861725807189941e-02 6.634972989559173584e-02 -2.930743098258972168e-01 6.419456005096435547e-02 6.665342301130294800e-02 1.524034738540649414e-01 6.923562288284301758e-02 7.640360295772552490e-02 -2.130267322063446045e-01 1.274840682744979858e-01 8.962810039520263672e-02 -7.235708087682723999e-02 4.880365729331970215e-01 3.538003265857696533e-01 2.460027933120727539e-01 6.295774877071380615e-02 1.089176312088966370e-01 1.334330886602401733e-01 -2.516913414001464844e-02 2.455003112554550171e-01
2.642584443092346191e-01 2.159358710050582886e-01 2.502630054950714111e-01 -6.472904980182647705e-02 -7.755465060472488403e-02 -3.979226946830749512e-02 -2.555503845214843750e-01 -1.038635708391666412e-02 -4.488298669457435608e-02 8.938833326101303101e-02 -1.038053929805755615e-01 -1.907457560300827026e-01 -6.344569846987724304e-03 -5.008264444768428802e-03 -6.156449392437934875e-02 -1.291564106941223145e-01 7.218314800411462784e-03 1.046690046787261963e-01 -2.980984747409820557e-02 -2.397262491285800934e-02 -1.444166749715805054e-01 1.374835371971130371e-01 3.102189004421234131e-01 -3.485115170478820801e-01 4.482356309890747070e-01 8.909641951322555542e-02 1.430197805166244507e-01 3.257262110710144043e-01 -5.156194791197776794e-02 1.302327364683151245e-01 2.018634527921676636e-01 1.749096997082233429e-02
3.358811140060424805e-01 4.220939874649047852e-01 1.083773374557495117e-01 -1.638883948326110840e-01 1.981584122404456139e-03 -1.215097084641456604e-01 5.744215846061706543e-02 9.903482347726821899e-02 -1.944965124130249023e-01 -1.812564730644226074e-01 -1.472338140010833740e-01 2.203499376773834229e-01 2.607885003089904785e-01 1.054186671972274780e-01 1.705060154199600220e-01 -2.951587736606597900e-01 -6.686146557331085205e-02 6.463443487882614136e-02 -9.484867006540298462e-02 1.143871694803237915e-01 8.086172863841056824e-03 -2.373736060690134764e-04 -1.029948070645332336e-01 -2.468917816877365112e-01 2.747930288314819336e-01 1.478313207626342773e-01 5.347262695431709290e-02 3.643252700567245483e-02 -1.025806088000535965e-02 2.301510274410247803e-01 2.195698171854019165e-01 -3.338568285107612610e-02
7.058430463075637817e-02 3.573321998119354248e-01 -2.345070987939834595e-01 -3.714328408241271973e-01 -2.690499275922775269e-02 3.501218184828758240e-02 2.841620743274688721e-01 2.457005530595779419e-01 -3.700743615627288818e-02 -2.144591957330703735e-01 -8.900759369134902954e-02 -2.577588856220245361e-01 5.779755883850157261e-04 -1.005720049142837524e-01 8.036523312330245972e-02 -7.784049957990646362e-02 -8.031716942787170410e-02 9.503603726625442505e-02 2.558245956897735596e-01 8.234390616416931152e-02 -6.012293323874473572e-02 1.147338896989822388e-01 5.275262147188186646e-02 -2.788927555084228516e-01 3.007575571537017822e-01 -6.737418938428163528e-03 1.973252892494201660e-01 8.480809628963470459e-02 -1.179006546735763550e-01 -1.166087612509727478e-01 9.815906174480915070e-03 1.941016018390655518e-01
-5.345319211483001709e-02 2.514673471450805664e-01 -2.348527610301971436e-01 -3.326638638973236084e-01 1.136269122362136841e-01 -1.732934415340423584e-01 2.728310227394104004e-01 -3.163674473762512207e-02 -2.122108638286590576e-01 -2.171370573341846466e-02 -1.802960932254791260e-01 5.891095101833343506e-02 -1.101777702569961548e-01 -2.890792116522789001e-02 -2.128546312451362610e-02 -1.110110208392143250e-01 5.466319620609283447e-02 2.580236792564392090e-01 -4.937640577554702759e-02 2.538215517997741699e-01 -3.834825754165649414e-01 -4.421990364789962769e-02 -1.432179063558578491e-01 -3.491488695144653320e-01 8.026724308729171753e-02 2.125367522239685059e-01 -9.248760342597961426e-02 1.594936698675155640e-01 -6.629184633493423462e-02 1.068390905857086182e-01 7.445760071277618408e-02 8.749124407768249512e-02
1.731550246477127075e-01 4.684921205043792725e-01 5.927501246333122253e-02 -5.793435499072074890e-02 5.409210175275802612e-02 1.594930291175842285e-01 1.193048506975173950e-01 -4.637701809406280518e-02 -1.113836392760276794e-01 1.420187056064605713e-01 -2.191466987133026123e-01 1.230387762188911438e-01 -4.573279619216918945e-02 -6.226332485675811768e-02 7.660418748855590820e-02 -2.566993534564971924e-01 1.113449782133102417e-01 7.911628484725952148e-02 -2.592397928237915039e-01 4.935521632432937622e-02 1.581911742687225342e-02 1.372892688959836960e-02 -1.080718040466308594e-01 -3.334117531776428223e-01 3.596640527248382568e-01 2.754359543323516846e-01 -1.762147247791290283e-01 -6.084527820348739624e-03 1.228579431772232056e-01 -2.187306135892868042e-01 -1.127086505293846130e-01 4.372159764170646667e-02
3.107910454273223877e-01 2.028646320104598999e-01 9.316972643136978149e-02 1.080669462680816650e-01 6.320030987262725830e-02 -3.856537938117980957e-01 3.167198896408081055e-01 1.228968845680356026e-03 1.511777341365814209e-01 -2.828670144081115723e-01 -1.425320059061050415e-01 -7.119580358266830444e-02 4.946738108992576599e-02 2.459857612848281860e-01 -2.860814146697521210e-02 9.073954075574874878e-02 -5.523384362459182739e-02 2.496229261159896851e-01 8.891737088561058044e-04 1.623333245515823364e-01 -2.806816101074218750e-01 -6.852200627326965332e-02 2.171278595924377441e-01 -6.310602277517318726e-02 1.386760771274566650e-01 2.039735317230224609e-01 -8.204164355993270874e-02 -1.925970166921615601e-01 1.684908419847488403e-01 -1.465660631656646729e-01 5.368568003177642822e-02 6.975535303354263306e-02
2.016545534133911133e-01 1.071695014834403992e-01 5.168977752327919006e-02 -2.427489757537841797e-01 1.147645190358161926e-01 -1.044672578573226929e-01 2.347606569528579712e-01 -2.054049447178840637e-02 1.140789315104484558e-01 -1.917442530393600464e-01 -1.464947760105133057e-01 -3.636336699128150940e-02 1.598384603857994080e-02 -5.054357275366783142e-02 -1.765659600496292114e-01 -7.758930325508117676e-02 3.036192655563354492e-01 -5.980378016829490662e-02 8.017648011445999146e-02 2.428486198186874390e-02 -2.984146475791931152e-01 -9.035023301839828491e-02 3.378390967845916748e-01 -3.210906982421875000e-01 2.823604345321655273e-01 1.622271388769149780e-01 5.043334513902664185e-02 -2.665905356407165527e-01 1.512393951416015625e-01 2.220170795917510986e-01 -5.698977038264274597e-02 -1.475261002779006958e-01
3.307140469551086426e-01 1.576027125120162964e-01 4.536573961377143860e-02 1.662762761116027832e-01 6.053896993398666382e-02 -1.864335089921951294e-01 5.185703933238983154e-02 1.288809720426797867e-02 -1.260888874530792236e-01 1.018523201346397400e-01 -1.330939829349517822e-01 1.285328418016433716e-01 -1.164949238300323486e-01 -6.364592164754867554e-02 7.414764165878295898e-02 2.233251482248306274e-01 -2.617343068122863770e-01 1.207455843687057495e-01 2.567465901374816895e-01 1.084457263350486755e-01 -5.486468598246574402e-02 1.056063175201416016e-01 -3.016614727675914764e-02 -3.364589810371398926e-01 3.585800230503082275e-01 2.311727702617645264e-01 9.997604042291641235e-02 2.385608255863189697e-01 -2.896032929420471191e-01 1.676481068134307861e-01 -9.531553089618682861e-02 4.770888760685920715e-02
6.795938313007354736e-02 4.027225375175476074e-01 -6.880930066108703613e-02 -4.994645342230796814e-02 1.363488733768463135e-01 1.500071287155151367e-01 1.801507174968719482e-01 4.918800201267004013e-03 -7.577713578939437866e-02 1.426354497671127319e-01 -5.221448466181755066e-02 6.607287377119064331e-02 -5.107851466163992882e-04 -2.375381812453269958e-02 -1.321587860584259033e-01 -2.802505791187286377e-01 1.292992085218429565e-01 1.516704410314559937e-01 -2.615620493888854980e-01 1.939952224493026733e-01 -1.253132671117782593e-01 -2.522674575448036194e-02 1.160251051187515259e-01 -4.684896767139434814e-01 2.335023134946823120e-01 1.421914696693420410e-01 -1.038308441638946533e-01 -2.354828454554080963e-02 2.127789109945297241e-01 -3.072870671749114990e-01 -1.004983019083738327e-02 -4.136948660016059875e-02
5.664535984396934509e-02 1.483424305915832520e-01 9.565188735723495483e-02 -1.405306905508041382e-01 4.883645102381706238e-02 4.401382058858871460e-02 -7.821854948997497559e-02 7.523883134126663208e-02 -6.947376579046249390e-02 1.119084581732749939e-01 -3.353001475334167480e-01 -2.417047135531902313e-02 4.304061830043792725e-02 3.537526726722717285e-02 -1.990463286638259888e-01 8.523561805486679077e-02 -5.508654564619064331e-02 3.773791193962097168e-01 -3.917463496327400208e-02 1.395864337682723999e-01 -1.803507953882217407e-01 9.720830619335174561e-02 1.972063183784484863e-01 -2.542279362678527832e-01 3.255243599414825439e-01 2.640983462333679199e-01 1.324163973331451416e-01 7.893807440996170044e-02 2.091057151556015015e-01 1.565113216638565063e-01 3.969689905643463135e-01 1.103908717632293701e-01
2.512227892875671387e-01 -2.683953940868377686e-02 2.866625552996993065e-03 2.883047461509704590e-01 -1.252177655696868896e-01 -2.569723427295684814e-01 4.400169104337692261e-02 2.611222118139266968e-02 -1.733604669570922852e-01 6.571721285581588745e-02 -1.551633179187774658e-01 -1.512267626821994781e-03 -5.035412311553955078e-02 1.655225306749343872e-01 -1.417330000549554825e-02 7.586399465799331665e-02 1.842132955789566040e-02 3.710882663726806641e-01 4.877486824989318848e-01 1.448242366313934326e-01 -1.585312783718109131e-01 4.820337519049644470e-02 1.546182036399841309e-01 -2.004335671663284302e-01 1.787956058979034424e-01 9.931117296218872070e-03 -1.107044741511344910e-01 1.734711527824401855e-01 2.043759524822235107e-01 -5.769842118024826050e-02 1.895918548107147217e-01 1.745100617408752441e-01
2.596370279788970947e-01 9.812898933887481689e-02 -6.652574241161346436e-02 7.471971958875656128e-02 1.067084819078445435e-01 -5.863342806696891785e-02 7.230122387409210205e-02 -1.648657172918319702e-01 -2.288531512022018433e-01 5.389060452580451965e-02 -1.805887669324874878e-01 1.526826918125152588e-01 -2.209786623716354370e-01 1.610091328620910645e-02 -3.348688781261444092e-02 2.364413440227508545e-01 -1.046452745795249939e-01 1.992712914943695068e-01 1.892117410898208618e-01 5.749434605240821838e-02 -2.792055904865264893e-01 4.359383508563041687e-02 -1.121304556727409363e-01 -3.561854958534240723e-01 2.037837654352188110e-01 6.993936747312545776e-02 4.502060711383819580e-01 2.201802879571914673e-01 -1.579825729131698608e-01 1.575077325105667114e-02 9.155985713005065918e-02 -9.033751487731933594e-02
3.214596807956695557e-01 4.174280166625976562e-02 3.121629059314727783e-01 1.646301448345184326e-01 -8.502436429262161255e-02 -5.439450591802597046e-02 7.064315676689147949e-02 9.305776655673980713e-02 1.645095348358154297e-01 -4.529971256852149963e-02 -7.285513728857040405e-02 2.519763708114624023e-01 1.211898624897003174e-01 7.299853861331939697e-02 5.653378367424011230e-02 -3.397809341549873352e-02 1.594685465097427368e-01 5.573994293808937073e-02 6.965880841016769409e-02 7.425583899021148682e-02 -3.172041177749633789e-01 -1.429897844791412354e-01 -4.567134007811546326e-02 -5.849250406026840210e-02 5.756306648254394531e-01 8.328036963939666748e-02 -1.063702031970024109e-01 1.049381941556930542e-01 2.465401887893676758e-01 4.989216476678848267e-02 -7.448307424783706665e-02 1.713046729564666748e-01
3.882445693016052246e-01 1.520715653896331787e-01 1.547607034444808960e-01 -2.590136528015136719e-01 -2.923400998115539551e-01 -9.045152366161346436e-02 3.766391575336456299e-01 6.905802339315414429e-02 -1.411754786968231201e-01 1.119516510516405106e-02 -1.054204329848289490e-01 -2.178446501493453979e-01 3.251634910702705383e-02 -3.537090867757797241e-02 7.639326155185699463e-02 7.681628316640853882e-02 2.116369605064392090e-01 1.242470368742942810e-01 5.591203272342681885e-02 -1.118896305561065674e-01 -1.225695908069610596e-01 2.224398404359817505e-01 3.964947536587715149e-02 -9.311206638813018799e-02 2.025948166847229004e-01 6.465461105108261108e-02 -1.151014268398284912e-01 4.044526442885398865e-02 2.513375878334045410e-01 -3.187988400459289551e-01 1.201144605875015259e-01 1.104670166969299316e-01
2.652321159839630127e-01 -2.450137734413146973e-01 4.250144213438034058e-02 8.466154336929321289e-02 -3.858818486332893372e-02 -1.440290808677673340e-01 2.447665631771087646e-01 2.446424029767513275e-02 -3.225212544202804565e-02 4.863760992884635925e-02 -2.929288744926452637e-01 2.408684603869915009e-02 -4.237808287143707275e-02 -2.058509141206741333e-01 1.839642375707626343e-01 -1.512637138366699219e-01 -8.807292580604553223e-02 3.333866894245147705e-01 -8.701006323099136353e-02 3.281396329402923584e-01 -1.644282415509223938e-02 2.816978991031646729e-01 -9.248846769332885742e-02 -2.199414521455764771e-01 2.650848031044006348e-01 -8.864744007587432861e-02 -1.175561472773551941e-01 2.019573897123336792e-01 -5.960038397461175919e-03 -2.279162406921386719e-01 9.771682322025299072e-02 1.491630822420120239e-01
1.548774242401123047e-01 -6.495600938796997070e-02 6.353878974914550781e-02 -6.577736698091030121e-03 3.056182339787483215e-02 -1.208638027310371399e-01 7.897851616144180298e-02 1.751459240913391113e-01 -2.258181422948837280e-01 2.752505838871002197e-01 -2.337578833103179932e-01 -2.164662815630435944e-02 -2.432161718606948853e-01 1.368610858917236328e-01 -4.020296037197113037e-02 -7.817270234227180481e-03 -9.113612771034240723e-02 3.255672454833984375e-01 -5.681908503174781799e-02 1.313454508781433105e-01 -1.314256340265274048e-01 3.482740223407745361e-01 -5.827796459197998047e-02 -4.252059161663055420e-01 2.506155967712402344e-01 6.473038345575332642e-03 1.688161492347717285e-01 2.665254473686218262e-01 -1.075483486056327820e-01 3.676050901412963867e-02 7.160710543394088745e-02 -1.259082704782485962e-01
4.830741882324218750e-01 8.571072667837142944e-02 4.222848266363143921e-02 2.323069423437118530e-02 -1.186254471540451050e-01 1.578370332717895508e-01 -7.091080397367477417e-02 -2.890816330909729004e-02 -1.577063798904418945e-01 -9.911416471004486084e-02 -2.578468918800354004e-01 -1.371994614601135254e-01 1.225711703300476074e-01 2.419066429138183594e-01 -1.017966121435165405e-01 -5.982777476310729980e-02 9.861932694911956787e-02 1.429376900196075439e-01 8.630380779504776001e-02 3.623908013105392456e-02 -1.480454653501510620e-01 -2.925419807434082031e-01 3.515741229057312012e-01 -1.266974210739135742e-01 3.473821282386779785e-01 3.676311671733856201e-02 2.197835296392440796e-01 -9.617976099252700806e-02 -1.891881525516510010e-01 2.453715540468692780e-02 -2.435679733753204346e-02 -4.462727904319763184e-02
2.307834327220916748e-01 2.251442521810531616e-02 1.807535183615982533e-03 -3.077207803726196289e-01 -1.159514337778091431e-01 -1.251561343669891357e-01 7.038455456495285034e-02 -2.325749099254608154e-01 8.310522884130477905e-02 1.613865941762924194e-01 -2.368448078632354736e-01 9.968814998865127563e-02 -1.862416714429855347e-01 -2.834791876375675201e-02 2.739799022674560547e-01 1.106665804982185364e-01 6.607585400342941284e-02 2.472410500049591064e-01 1.132339797914028168e-02 -2.265188246965408325e-01 -2.543400228023529053e-01 -3.425249829888343811e-03 7.175661157816648483e-03 -2.426477968692779541e-01 3.281590342521667480e-01 -5.890037119388580322e-02 6.937206536531448364e-02 8.730077743530273438e-02 -2.242866605520248413e-01 -1.733800619840621948e-01 -2.140219360589981079e-01 -2.264307588338851929e-01
3.835779726505279541e-01 6.128145381808280945e-02 -4.656280577182769775e-02 -2.517053782939910889e-01 -1.988596618175506592e-01 -1.245950907468795776e-01 -1.243454776704311371e-02 -1.483380887657403946e-02 -3.055213093757629395e-01 -8.210365194827318192e-04 -1.846337467432022095e-01 1.811717599630355835e-01 -7.750432938337326050e-02 1.314838081598281860e-01 -1.593905687332153320e-02 -1.157307028770446777e-01 2.457032538950443268e-02 2.886114120483398438e-01 1.644984185695648193e-01 1.056507006287574768e-01 9.961251169443130493e-02 -1.717895865440368652e-01 1.791848838329315186e-01 -6.070275977253913879e-02 4.410117268562316895e-01 2.797117456793785095e-02 1.331035047769546509e-01 -1.528783049434423447e-02 -2.383106648921966553e-01 7.092805951833724976e-02 5.983011797070503235e-03 -2.418985515832901001e-01
2.519000470638275146e-01 -6.702495366334915161e-02 1.400193423032760620e-01 -1.071718707680702209e-01 -6.777864694595336914e-02 1.971407979726791382e-01 1.692015975713729858e-01 -5.705722793936729431e-02 -2.786926738917827606e-02 5.199609324336051941e-02 -6.704487651586532593e-02 1.471304744482040405e-01 2.580190598964691162e-01 7.532382011413574219e-02 1.264615543186664581e-02 -1.135272756218910217e-01 1.316548585891723633e-01 1.884742379188537598e-01 1.114333570003509521e-01 -1.134596765041351318e-01 -6.568386405706405640e-02 2.204006463289260864e-01 7.197084277868270874e-02 -3.940428495407104492e-01 4.905536770820617676e-01 -6.962925195693969727e-02 1.417177915573120117e-01 2.605496048927307129e-01 3.351520746946334839e-02 1.181064993143081665e-01 1.701873987913131714e-01 2.042483240365982056e-01
1.566168516874313354e-01 -3.900095447897911072e-02 1.370258182287216187e-01 8.668002486228942871e-02 6.352505087852478027e-02 -1.022998765110969543e-01 1.858675503171980381e-03 1.193084195256233215e-01 7.469876855611801147e-02 7.903148233890533447e-02 -4.315068423748016357e-01 2.489508241415023804e-01 -2.205957658588886261e-02 -2.119748145341873169e-01 2.369852811098098755e-01 -5.273704230785369873e-02 -1.828653216361999512e-01 4.566306993365287781e-02 1.755315661430358887e-01 2.120446264743804932e-01 -3.041666448116302490e-01 -1.201412975788116455e-01 -2.114834822714328766e-02 -2.616643011569976807e-01 3.765623271465301514e-01 8.549064397811889648e-02 2.361854612827301025e-01 8.173802495002746582e-02 -1.351957470178604126e-01 5.073943175375461578e-03 1.936284303665161133e-01 -4.941735416650772095e-03
4.497533738613128662e-01 1.896401941776275635e-01 -2.188019901514053345e-01 -3.517772629857063293e-02 1.478840410709381104e-01 -2.670662701129913330e-01 4.272197782993316650e-01 5.177718400955200195e-02 -1.472954601049423218e-01 -1.339844428002834320e-02 -1.063603386282920837e-01 2.365988641977310181e-01 -1.673527956008911133e-01 6.065762415528297424e-02 7.681426405906677246e-02 2.222707271575927734e-01 1.030990034341812134e-01 3.034623861312866211e-01 1.951791644096374512e-01 -5.728503689169883728e-03 -5.274714156985282898e-02 -6.501649320125579834e-02 -6.617096066474914551e-02 -1.653193831443786621e-01 1.977286934852600098e-01 -7.023984193801879883e-02 -3.056531026959419250e-02 1.383342314511537552e-02 7.928368449211120605e-02 -1.191552951931953430e-01 2.398948557674884796e-02 1.109808459877967834e-01
1.977490931749343872e-01 7.459401339292526245e-02 -2.427704446017742157e-02 -1.037090495228767395e-01 -8.306954056024551392e-02 -9.679704904556274414e-02 5.582749471068382263e-02 -8.448525331914424896e-03 -4.977872222661972046e-02 -8.530995994806289673e-02 -8.078477531671524048e-02 2.054475694894790649e-01 -4.838409647345542908e-02 2.891359329223632812e-01 1.167948246002197266e-01 -1.679006665945053101e-01 -1.541655063629150391e-01 3.770799338817596436e-01 3.032895624637603760e-01 -1.550805270671844482e-01 -3.434279188513755798e-02 -1.444711089134216309e-01 1.525137573480606079e-01 -1.583001464605331421e-01 5.142340660095214844e-01 2.443009614944458008e-02 7.014250755310058594e-02 -1.384170204401016235e-01 -1.056032851338386536e-01 -2.661798000335693359e-01 5.697507411241531372e-02 1.074272915720939636e-01
4.258251786231994629e-01 2.007846254855394363e-03 4.462837055325508118e-02 1.247525736689567566e-01 1.665699295699596405e-02 -8.020915091037750244e-02 4.772350564599037170e-02 7.631000131368637085e-02 -8.747379481792449951e-02 -1.677088737487792969e-01 1.797489672899246216e-01 2.316860407590866089e-01 2.017122954130172729e-01 -2.014499008655548096e-01 -9.047084301710128784e-02 -1.256364583969116211e-01 1.224393397569656372e-01 1.293465793132781982e-01 1.163184195756912231e-01 2.888326346874237061e-01 -2.142511904239654541e-01 -6.776647269725799561e-02 9.594396501779556274e-02 -2.798839807510375977e-01 4.447904825210571289e-01 7.296020537614822388e-02 -1.760928519070148468e-02 2.266133204102516174e-02 2.205151021480560303e-01 -2.629552269354462624e-03 -1.180520057678222656e-01 -1.613349914550781250e-01
2.642962932586669922e-01 -1.355970352888107300e-01 -9.599743038415908813e-02 3.623507544398307800e-02 -7.919245213270187378e-02 -2.285890430212020874e-01 4.415710568428039551e-01 -3.642721474170684814e-02 5.895552039146423340e-02 8.195562660694122314e-02 -2.525175213813781738e-01 2.136696130037307739e-01 -1.146050635725259781e-02 -2.492970824241638184e-01 -1.228985786437988281e-01 7.011561840772628784e-02 -1.561532262712717056e-02 3.751002848148345947e-01 1.373110711574554443e-01 1.405500471591949463e-01 -2.061969190835952759e-01 1.531134545803070068e-01 -6.189309060573577881e-02 -3.166165649890899658e-01 5.121708288788795471e-02 1.039433926343917847e-01 -1.216361578553915024e-02 -2.007162012159824371e-02 2.490151077508926392e-01 -2.013222500681877136e-02 1.307480931282043457e-01 3.749190643429756165e-02
1.279497332870960236e-02 1.370818912982940674e-01 9.690192528069019318e-03 -6.765195727348327637e-02 1.277614086866378784e-01 -2.182856649160385132e-01 -3.239678964018821716e-02 4.954905062913894653e-02 -1.655215770006179810e-02 4.334627985954284668e-01 -2.413399368524551392e-01 1.680060327053070068e-01 2.859489992260932922e-02 -8.696088939905166626e-02 2.016428261995315552e-01 1.114426106214523315e-01 9.240432083606719971e-02 2.621956169605255127e-01 6.077877432107925415e-02 1.569642312824726105e-02 -3.744022250175476074e-01 3.075054287910461426e-01 -6.787909567356109619e-02 -1.106692627072334290e-01 2.090943455696105957e-01 1.402950286865234375e-01 -1.355398297309875488e-01 2.192478477954864502e-01 2.715394133701920509e-03 -3.136121332645416260e-01 1.075694486498832703e-01 1.454600784927606583e-02
4.786428213119506836e-01 1.987194567918777466e-01 9.244952350854873657e-02 -1.807466894388198853e-01 5.137067660689353943e-02 -1.770201027393341064e-01 7.907845079898834229e-02 7.121483236551284790e-02 -9.010431170463562012e-02 -1.415997594594955444e-01 -1.968819834291934967e-02 1.680207401514053345e-01 2.184223830699920654e-01 3.947724774479866028e-02 1.803844124078750610e-01 -2.387876436114311218e-02 -1.890817843377590179e-02 1.987609565258026123e-01 4.345059860497713089e-03 2.206563055515289307e-01 -3.440791964530944824e-01 -2.217345535755157471e-01 6.092573702335357666e-02 -1.128753200173377991e-01 5.622423067688941956e-02 3.682669103145599365e-01 8.373370766639709473e-02 8.332426846027374268e-02 -2.152647078037261963e-02 2.056513279676437378e-01 -1.725565642118453979e-01 -8.878814429044723511e-02
-1.390940230339765549e-02 -1.226772293448448181e-01 -1.014804914593696594e-01 -1.182696446776390076e-01 -2.360715903341770172e-02 -6.551633030176162720e-02 1.391710191965103149e-01 4.072137475013732910e-01 -1.315343081951141357e-01 5.519144609570503235e-02 -9.204530715942382812e-02 -6.808233261108398438e-02 -1.391638368368148804e-01 -1.854974925518035889e-01 4.503699764609336853e-02 1.682605892419815063e-01 9.050328284502029419e-02 1.670962944626808167e-02 4.704529047012329102e-02 -1.316700279712677002e-01 -1.810384690761566162e-01 1.415157765150070190e-01 2.227089926600456238e-02 -5.493674278259277344e-01 4.011270105838775635e-01 1.230870708823204041e-01 -8.783847838640213013e-02 2.023695707321166992e-01 5.192333366721868515e-03 -3.692439571022987366e-02 2.084221541881561279e-01 1.355729252099990845e-02
1.014939248561859131e-01 1.719479449093341827e-02 1.019675284624099731e-01 -2.682576477527618408e-01 1.152743250131607056e-01 -3.707748353481292725e-01 4.357907176017761230e-02 -5.023920536041259766e-02 -8.812911063432693481e-02 1.352229714393615723e-01 -3.431127667427062988e-01 2.018226087093353271e-01 1.958323419094085693e-01 1.103998161852359772e-02 1.220512948930263519e-02 1.215647459030151367e-01 1.125054582953453064e-01 3.007924258708953857e-01 7.332073897123336792e-02 1.865643076598644257e-02 -2.878920733928680420e-01 -2.761770486831665039e-01 1.167640239000320435e-01 -2.816034853458404541e-01 1.873073726892471313e-01 9.601637721061706543e-02 4.920459911227226257e-02 -2.276846766471862793e-01 -3.317093476653099060e-02 -1.595233678817749023e-01 -1.650630235671997070e-01 -2.535304054617881775e-02
4.195044934749603271e-01 1.566590070724487305e-01 1.810810267925262451e-01 -6.035608798265457153e-02 1.535529084503650665e-02 -1.712965965270996094e-01 1.183389201760292053e-01 -1.250910460948944092e-01 -5.537464097142219543e-02 -2.185132056474685669e-01 -2.329912483692169189e-01 2.619200386106967926e-02 3.030421957373619080e-02 -7.897687144577503204e-03 7.367727905511856079e-02 1.613923907279968262e-01 2.278155833482742310e-01 2.633185088634490967e-01 -1.282005757093429565e-01 -2.886767983436584473e-01 -7.008895277976989746e-02 9.045362472534179688e-03 1.081710681319236755e-01 -4.151363372802734375e-01 -1.766857318580150604e-02 2.774389982223510742e-01 -8.606800436973571777e-02 -2.566408133134245872e-03 3.505830885842442513e-03 -2.477694749832153320e-01 -8.617535233497619629e-02 -4.474366456270217896e-02
3.611701726913452148e-01 1.349372090771794319e-03 -2.493066489696502686e-01 -1.445560157299041748e-01 1.704725176095962524e-01 -2.558910287916660309e-02 2.754087448120117188e-01 -7.245017215609550476e-03 -1.070310845971107483e-01 1.350697875022888184e-01 -1.409983336925506592e-01 1.870729774236679077e-01 -1.455022692680358887e-01 2.065836824476718903e-02 1.266245245933532715e-01 3.520266115665435791e-01 4.869442805647850037e-02 3.859275877475738525e-01 9.878709167242050171e-02 7.347321510314941406e-02 -4.984164610505104065e-02 -1.285011768341064453e-01 -1.291246525943279266e-02 -1.084846854209899902e-01 2.951801717281341553e-01 2.974070049822330475e-02 -2.400815859436988831e-02 -1.632590442895889282e-01 7.058671861886978149e-02 -3.172759711742401123e-01 4.524436593055725098e-02 1.200634688138961792e-01
2.582369148731231689e-01 3.401242792606353760e-01 -1.447702497243881226e-01 2.587429620325565338e-02 -5.202093347907066345e-02 -8.746729791164398193e-02 2.465155348181724548e-02 -1.807693392038345337e-01 -5.398358777165412903e-02 1.630596667528152466e-01 1.221849396824836731e-02 -1.476438790559768677e-01 -9.628856927156448364e-02 7.944225519895553589e-02 -1.407082378864288330e-01 -2.385255992412567139e-01 1.488076448440551758e-01 1.566151529550552368e-01 -2.212457358837127686e-01 -3.037185594439506531e-02 -9.775830805301666260e-02 -1.174812018871307373e-01 1.722912341356277466e-01 -2.049797028303146362e-01 4.843028783798217773e-01 2.219892740249633789e-01 -2.994818240404129028e-02 -5.232470482587814331e-02 2.720492184162139893e-01 -1.813090294599533081e-01 -5.537610128521919250e-02 -1.400562077760696411e-01
3.325374722480773926e-01 1.312588602304458618e-01 -1.456525325775146484e-01 -4.036681354045867920e-02 -1.552061829715967178e-02 -8.795075863599777222e-02 6.612864136695861816e-02 -7.970575243234634399e-02 -1.213472187519073486e-01 -1.282775849103927612e-01 3.900321573019027710e-02 4.388302266597747803e-01 7.071278523653745651e-03 -1.580052226781845093e-01 2.139046788215637207e-01 -7.140952348709106445e-02 9.411810338497161865e-02 2.314462810754776001e-01 1.900930553674697876e-01 1.954820007085800171e-01 -2.367829531431198120e-01 2.428579330444335938e-02 1.601528078317642212e-01 -1.319742351770401001e-01 4.444683790206909180e-01 4.873748123645782471e-02 -9.312538057565689087e-02 1.479959189891815186e-01 2.115649282932281494e-01 6.666383892297744751e-02 -1.067294627428054810e-01 -4.365780949592590332e-02
3.921633362770080566e-01 7.017254829406738281e-02 1.296474188566207886e-01 -1.194720342755317688e-02 -9.498880058526992798e-02 1.962275058031082153e-01 -3.504819795489311218e-02 5.928427353501319885e-02 6.535969441756606102e-04 -8.406594395637512207e-02 9.729486703872680664e-02 -8.114531636238098145e-02 -1.230413317680358887e-01 1.208270899951457977e-02 -8.616554550826549530e-03 1.689629405736923218e-01 1.262752413749694824e-01 1.867958903312683105e-01 -1.716069132089614868e-02 -1.850762069225311279e-01 -2.265735715627670288e-01 1.616013199090957642e-01 1.381656527519226074e-01 -1.687468290328979492e-01 4.994921088218688965e-01 1.718778610229492188e-01 3.231220543384552002e-01 1.650540679693222046e-01 -1.026940792798995972e-01 1.621553152799606323e-01 -2.103421688079833984e-01 5.351945385336875916e-02
1.935467272996902466e-01 4.356054961681365967e-02 -8.346879482269287109e-02 4.235311225056648254e-02 2.390092760324478149e-01 -3.845803067088127136e-02 -1.274562031030654907e-01 -9.250220656394958496e-02 -2.761814892292022705e-01 -1.418733969330787659e-02 -9.450558573007583618e-02 1.533841788768768311e-01 -1.879852712154388428e-01 -8.193405717611312866e-02 -9.541591256856918335e-02 3.085494637489318848e-01 -5.496427416801452637e-02 2.095868438482284546e-01 1.262084990739822388e-01 8.050840348005294800e-02 -1.297392696142196655e-01 2.085375338792800903e-01 -3.461483120918273926e-02 -3.357644379138946533e-01 3.665407299995422363e-01 1.480480935424566269e-02 3.529076576232910156e-01 1.199294403195381165e-01 -2.400841265916824341e-01 -1.430645436048507690e-01 1.112838387489318848e-01 -7.467871904373168945e-02
2.332581877708435059e-01 -1.314933300018310547e-01 -1.089027076959609985e-01 4.584412276744842529e-02 -9.953635185956954956e-02 -1.436964869499206543e-01 7.926493138074874878e-02 -3.261663019657135010e-02 8.133830130100250244e-02 6.522224843502044678e-02 -7.973315566778182983e-02 1.538397967815399170e-01 6.827122718095779419e-02 6.257638335227966309e-02 2.540757358074188232e-01 1.884809732437133789e-01 -1.379790157079696655e-01 8.371954411268234253e-02 -9.323970973491668701e-02 8.370072394609451294e-02 -3.152446448802947998e-01 3.821954876184463501e-02 2.208940237760543823e-01 -1.590728908777236938e-01 6.309877634048461914e-01 4.597571492195129395e-02 1.120222732424736023e-01 -2.037873491644859314e-02 -1.693593338131904602e-02 2.596842050552368164e-01 -1.502860188484191895e-01 8.166033774614334106e-02
2.499280124902725220e-01 1.726171374320983887e-01 -9.429634362459182739e-02 2.055664360523223877e-01 9.312752634286880493e-02 -1.828780323266983032e-01 1.698128730058670044e-01 2.208007425069808960e-01 -2.710992991924285889e-01 1.129495128989219666e-01 -1.292291283607482910e-01 7.248718291521072388e-02 8.548758178949356079e-02 1.093197315931320190e-01 -2.458257079124450684e-01 1.388681232929229736e-01 -5.091904196888208389e-03 3.026984930038452148e-01 -4.760222882032394409e-02 1.636965870857238770e-01 -4.853545874357223511e-02 -6.090417131781578064e-02 5.459064617753028870e-02 -3.158715069293975830e-01 2.003342062234878540e-01 2.566097080707550049e-01 2.540412843227386475e-01 1.325877457857131958e-01 -3.210809454321861267e-02 5.787256360054016113e-02 2.456436604261398315e-01 2.175964713096618652e-01
3.055273592472076416e-01 -1.239876635372638702e-02 1.249419078230857849e-01 5.834395065903663635e-02 2.425435930490493774e-02 1.404026150703430176e-01 2.919322252273559570e-01 6.395132094621658325e-02 -8.186706900596618652e-02 -6.338562071323394775e-02 2.027706056833267212e-02 3.208681344985961914e-01 1.535269170999526978e-01 8.626417815685272217e-02 6.764949113130569458e-02 -1.170823127031326294e-01 -4.190368950366973877e-02 1.792431622743606567e-01 1.737968474626541138e-01 3.322595655918121338e-01 -2.525110840797424316e-01 6.895929574966430664e-02 -3.022765554487705231e-02 -5.878724157810211182e-02 4.415651857852935791e-01 5.909878388047218323e-02 -1.652404963970184326e-01 1.352173089981079102e-01 2.366358339786529541e-01 -3.586135432124137878e-02 -2.517085373401641846e-01 -4.911350458860397339e-02
-8.216262608766555786e-02 3.509603440761566162e-01 -1.455765813589096069e-01 2.664428576827049255e-02 -2.047651261091232300e-01 -2.068217396736145020e-01 1.844672113656997681e-01 -8.005958795547485352e-02 1.228768080472946167e-01 -5.051099136471748352e-02 -1.636979877948760986e-01 2.666201815009117126e-02 -1.313580870628356934e-01 -6.414939463138580322e-02 -1.424895375967025757e-01 -1.211566701531410217e-01 1.873071938753128052e-01 8.805211633443832397e-02 1.629586368799209595e-01 -1.455363035202026367e-01 -2.953309416770935059e-01 5.521863326430320740e-02 1.887860447168350220e-01 -1.406347304582595825e-01 3.755699992179870605e-01 2.990659773349761963e-01 2.708467841148376465e-01 1.969751268625259399e-01 2.184200286865234375e-02 -1.108406409621238708e-01 1.370183974504470825e-01 1.052301377058029175e-01
3.978737890720367432e-01 8.173076063394546509e-02 1.100266128778457642e-01 1.306568272411823273e-02 -5.167079716920852661e-02 -1.337228436022996902e-02 2.244514226913452148e-01 3.250500187277793884e-02 6.563672423362731934e-02 -3.004908263683319092e-01 -3.934100568294525146e-01 -1.026658788323402405e-01 -4.029258713126182556e-02 6.475750356912612915e-02 -2.602572441101074219e-01 3.186226636171340942e-02 3.645307198166847229e-02 3.916410803794860840e-01 5.229532718658447266e-02 1.658944487571716309e-01 -2.814059853553771973e-01 1.071000546216964722e-01 2.442063838243484497e-01 -1.487485766410827637e-01 4.658400267362594604e-02 -1.004530265927314758e-01 -1.391696631908416748e-01 -1.992504000663757324e-01 4.461293667554855347e-02 2.281345613300800323e-02 4.760077595710754395e-02 2.189376018941402435e-02
2.809110283851623535e-01 3.033879995346069336e-01 1.706595346331596375e-02 -1.371919810771942139e-01 -1.346037685871124268e-01 6.953439861536026001e-02 2.498992532491683960e-01 -2.029793262481689453e-01 -4.695060849189758301e-02 1.684257835149765015e-01 -1.951100230216979980e-01 -2.298653572797775269e-01 3.041782975196838379e-01 -3.355478495359420776e-02 6.910040229558944702e-02 -1.266101747751235962e-01 1.989600062370300293e-01 3.938769698143005371e-01 -2.148368954658508301e-02 6.175119057297706604e-02 -2.469854950904846191e-01 -1.799665838479995728e-01 1.174764707684516907e-01 -1.131221428513526917e-01 -3.495164588093757629e-02 1.943117231130599976e-01 1.722760684788227081e-02 -1.898640766739845276e-02 -9.830429218709468842e-03 -5.732905119657516479e-04 -1.359318941831588745e-01 2.649512290954589844e-01
-7.511671632528305054e-02 5.334613472223281860e-02 1.031760033220052719e-02 -2.119084447622299194e-01 1.949801668524742126e-02 -1.744597852230072021e-01 2.411588281393051147e-01 4.112606942653656006e-01 -2.005757242441177368e-01 1.093700900673866272e-01 -2.702480554580688477e-01 -1.873068697750568390e-02 1.369810290634632111e-02 -2.396649122238159180e-01 8.313332498073577881e-02 1.173885166645050049e-01 -1.689279079437255859e-01 1.005186289548873901e-01 1.416869461536407471e-01 1.500034481287002563e-01 -1.443089842796325684e-01 3.418710082769393921e-02 6.998213380575180054e-02 -2.536790370941162109e-01 3.025349676609039307e-01 2.586615085601806641e-01 -1.913214772939682007e-01 1.624535471200942993e-01 -1.758043915033340454e-01 -6.697256863117218018e-02 2.205621749162673950e-01 8.102802187204360962e-02
3.165227472782135010e-01 1.704339534044265747e-01 1.186849270015954971e-02 7.075560279190540314e-03 1.263682246208190918e-01 -6.243005022406578064e-02 6.670952588319778442e-02 1.142847165465354919e-02 -2.520075812935829163e-02 5.322692170739173889e-02 -2.408151328563690186e-01 2.950874865055084229e-01 2.564346790313720703e-02 -1.986297070980072021e-01 2.135955542325973511e-01 1.214944645762443542e-01 -2.362823784351348877e-01 6.803263723850250244e-02 3.314571380615234375e-01 2.736464440822601318e-01 -2.005198001861572266e-01 -5.067142471671104431e-02 6.271004676818847656e-02 -1.450325995683670044e-01 2.838768661022186279e-01 4.408617690205574036e-02 1.913130879402160645e-01 2.692537903785705566e-01 -1.273432970046997070e-01 -5.208282917737960815e-02 2.687723636627197266e-01 -3.678443282842636108e-02
3.852888047695159912e-01 9.429588168859481812e-02 -1.122356057167053223e-01 -2.804433107376098633e-01 1.087758913636207581e-01 5.969687551259994507e-02 3.579878509044647217e-01 1.498985290527343750e-01 1.273604929447174072e-01 2.215930670499801636e-01 -1.995912790298461914e-01 3.380392491817474365e-02 -1.784372031688690186e-01 1.530215293169021606e-01 1.856159567832946777e-01 1.363195776939392090e-01 -1.036222353577613831e-01 -7.843727618455886841e-02 1.960111223161220551e-02 7.397910207509994507e-02 -3.865880519151687622e-02 2.001835256814956665e-01 1.987612843513488770e-01 -2.829497754573822021e-01 1.164402291178703308e-01 1.488009840250015259e-01 -8.151073753833770752e-02 1.283968091011047363e-01 -2.084724456071853638e-01 -2.693246603012084961e-01 1.015625521540641785e-01 4.215079173445701599e-02
-2.882028231397271156e-03 -8.322582393884658813e-02 -1.971812695264816284e-01 1.060747802257537842e-01 -3.179434835910797119e-01 2.201346680521965027e-02 2.328130155801773071e-01 1.021895259618759155e-01 -2.978038191795349121e-01 1.805229485034942627e-02 1.732987463474273682e-01 1.680768467485904694e-02 -9.095508605241775513e-03 -2.979373000562191010e-02 -9.421088546514511108e-02 9.775681048631668091e-02 1.048342958092689514e-01 2.702455222606658936e-01 2.054050937294960022e-02 5.423517152667045593e-02 -4.253258407115936279e-01 2.451781183481216431e-02 -1.488621998578310013e-02 8.349483832716941833e-03 5.506716966629028320e-01 1.970669329166412354e-01 4.596167057752609253e-02 5.441893637180328369e-02 6.377001758664846420e-03 -5.022126063704490662e-02 -4.754249379038810730e-02 -1.297413259744644165e-01
2.245831787586212158e-01 -2.746586501598358154e-01 -2.303553670644760132e-01 2.062578946352005005e-01 2.029586955904960632e-02 -1.385357230901718140e-01 6.047646701335906982e-02 8.502589911222457886e-02 -1.562088280916213989e-01 3.350074589252471924e-02 -2.688647806644439697e-01 2.078924179077148438e-01 4.909804463386535645e-02 -8.260903507471084595e-02 1.258746087551116943e-01 -1.050646975636482239e-01 -2.076949737966060638e-02 2.157907038927078247e-01 -9.522631019353866577e-02 2.794069051742553711e-01 -1.209208890795707703e-01 1.227736175060272217e-01 -9.391387552022933960e-02 -3.738047182559967041e-01 3.391366302967071533e-01 -8.306135237216949463e-02 1.686160117387771606e-01 1.505998373031616211e-01 -2.438444644212722778e-01 -1.171583682298660278e-01 -9.815119206905364990e-02 5.154277756810188293e-02
1.697149723768234253e-01 -1.131550297141075134e-01 -7.617622613906860352e-02 -4.349321499466896057e-02 2.262300997972488403e-01 -1.117174699902534485e-01 6.507613509893417358e-02 1.538495719432830811e-01 -2.140038162469863892e-01 1.869632601737976074e-01 1.206681653857231140e-01 4.495105892419815063e-02 7.597727328538894653e-02 1.754896342754364014e-01 -5.082552507519721985e-02 3.017055988311767578e-01 -1.967787742614746094e-01 3.138934969902038574e-01 -7.851587235927581787e-02 3.741974234580993652e-01 -3.463512063026428223e-01 1.576492786407470703e-01 1.032389402389526367e-01 -1.667549461126327515e-01 3.986693024635314941e-01 1.009662519209086895e-03 2.354301325976848602e-02 2.352969720959663391e-02 -2.017643488943576813e-02 4.676929488778114319e-02 2.030751854181289673e-02 4.300578683614730835e-02
2.448295056819915771e-01 -2.188625484704971313e-01 -2.649298310279846191e-02 -7.072701305150985718e-02 1.746896207332611084e-01 -1.419743150472640991e-01 3.037630319595336914e-01 1.829764395952224731e-01 -2.905200123786926270e-01 1.489613670855760574e-02 -9.761495143175125122e-02 2.298693656921386719e-01 -7.096328586339950562e-02 8.317609876394271851e-02 8.818128705024719238e-02 -2.064513266086578369e-01 6.200115010142326355e-02 3.462014794349670410e-01 -8.312197029590606689e-02 -7.432574033737182617e-02 1.421360522508621216e-01 3.314458206295967102e-02 2.886669933795928955e-01 -1.454219818115234375e-01 2.861109972000122070e-01 2.190139293670654297e-01 9.835015237331390381e-02 6.764341890811920166e-02 2.990590780973434448e-02 -1.348630934953689575e-01 9.557165205478668213e-03 -2.748168408870697021e-01
3.242852091789245605e-01 -7.612020522356033325e-02 1.483661979436874390e-01 6.427533179521560669e-02 -1.644291132688522339e-01 -1.824170053005218506e-01 -2.468883842229843140e-01 -1.239904910326004028e-01 -1.333502531051635742e-01 -1.344577819108963013e-01 -3.413375467061996460e-02 -2.080361545085906982e-02 -1.126068085432052612e-01 -5.814825743436813354e-02 -2.882916927337646484e-01 -3.930665552616119385e-02 6.706768274307250977e-02 3.028941154479980469e-01 6.214953958988189697e-02 -1.026942953467369080e-01 -2.133685946464538574e-01 3.279972448945045471e-02 1.376056373119354248e-01 -3.703166246414184570e-01 2.029053568840026855e-01 3.297201693058013916e-01 -1.901350021362304688e-01 8.377712965011596680e-02 4.860062524676322937e-02 -2.754309773445129395e-01 5.399578809738159180e-02 -2.374268509447574615e-02
1.433209627866744995e-01 6.472565978765487671e-02 7.349782437086105347e-02 7.413940131664276123e-02 1.149624809622764587e-01 -1.525722891092300415e-01 -5.831068754196166992e-02 2.252575457096099854e-01 -1.012323647737503052e-01 1.236077174544334412e-01 -1.444821655750274658e-01 1.669831424951553345e-01 2.101981043815612793e-01 -2.527324259281158447e-01 2.302985638380050659e-01 -8.895408362150192261e-03 -1.793621480464935303e-01 1.108809038996696472e-01 1.111172437667846680e-01 1.104840636253356934e-01 -2.319280952215194702e-01 -2.135675996541976929e-01 1.664179116487503052e-01 -2.401224970817565918e-01 2.890243828296661377e-01 -2.437103725969791412e-02 3.950649201869964600e-01 2.427463978528976440e-01 9.317424893379211426e-02 -1.067232936620712280e-01 2.101939469575881958e-01 -1.453203558921813965e-01
4.823078215122222900e-02 2.570676207542419434e-01 -1.367286890745162964e-01 -3.847567439079284668e-01 7.411870360374450684e-02 -3.669993486255407333e-03 4.500701278448104858e-02 -2.921454049646854401e-02 -1.263112872838973999e-01 -9.083145298063755035e-03 -4.598895013332366943e-01 -7.563234865665435791e-02 1.562363356351852417e-01 2.028756588697433472e-02 1.359940157271921635e-03 1.321963816881179810e-01 -2.608327567577362061e-01 2.033969759941101074e-01 -3.208241239190101624e-02 4.412015900015830994e-02 -3.391204774379730225e-01 1.629237383604049683e-01 1.619861871004104614e-01 -1.920894905924797058e-02 2.325991094112396240e-01 -2.420122474431991577e-01 1.577429324388504028e-01 3.949080407619476318e-02 3.605655953288078308e-02 -2.134529650211334229e-01 -3.221332561224699020e-03 1.199754774570465088e-01
2.025094777345657349e-01 1.214748695492744446e-01 3.240855932235717773e-01 -1.324087679386138916e-01 4.313603043556213379e-02 2.199321538209915161e-01 -8.532967418432235718e-02 -4.967305064201354980e-02 -1.556957364082336426e-01 1.378849148750305176e-01 -9.610562771558761597e-02 -6.298374384641647339e-02 2.322225570678710938e-01 -2.242136895656585693e-01 1.973407529294490814e-02 1.390151530504226685e-01 2.925996482372283936e-01 -1.877969503402709961e-02 1.165624782443046570e-01 1.720704585313796997e-01 -1.445440798997879028e-01 2.487650662660598755e-01 2.982148230075836182e-01 -1.401674002408981323e-01 4.004529714584350586e-01 1.852510273456573486e-01 2.047441005706787109e-01 1.005520150065422058e-01 -5.776553228497505188e-02 2.551875822246074677e-02 1.003030464053153992e-01 6.485747639089822769e-03
1.347711533308029175e-01 1.453152745962142944e-01 -1.539625413715839386e-02 2.378180623054504395e-03 1.628949642181396484e-01 1.866459846496582031e-02 4.075542464852333069e-02 1.556754708290100098e-01 -1.222016587853431702e-01 3.887058421969413757e-02 -1.873491108417510986e-01 7.972120493650436401e-02 9.977084398269653320e-02 7.328391075134277344e-02 -2.287338525056838989e-01 5.485766008496284485e-02 -1.114606037735939026e-01 3.985629677772521973e-01 -3.819746151566505432e-02 1.942820399999618530e-01 -1.487429738044738770e-01 6.079173088073730469e-02 8.493117988109588623e-02 -1.899571865797042847e-01 4.062745273113250732e-01 3.261390328407287598e-01 1.977435350418090820e-01 6.215478852391242981e-02 1.419454962015151978e-01 2.077887654304504395e-01 2.534521222114562988e-01 2.399879693984985352e-01
1.882278919219970703e-01 1.745063811540603638e-01 2.010100632905960083e-01 -2.035163938999176025e-01 -3.249495849013328552e-02 -1.917341947555541992e-01 5.463686212897300720e-02 1.017340198159217834e-01 -2.616814337670803070e-02 3.989112079143524170e-01 -3.578053414821624756e-01 7.461266964673995972e-02 -5.743552371859550476e-02 2.103550359606742859e-02 -1.468290090560913086e-01 6.972759962081909180e-02 -4.939123615622520447e-02 3.428058922290802002e-01 1.098511591553688049e-01 -4.310482647269964218e-03 -3.049744069576263428e-01 6.682259589433670044e-02 -8.621051907539367676e-02 -5.050536710768938065e-03 1.515334099531173706e-01 -6.685095280408859253e-02 -3.079187870025634766e-01 2.111121118068695068e-01 -1.348005258478224277e-03 -2.553066015243530273e-01 4.794240742921829224e-02 7.939195632934570312e-02
3.373389840126037598e-01 1.256430298089981079e-01 1.501815766096115112e-01 -1.532236188650131226e-01 7.901312410831451416e-02 -2.291604131460189819e-02 1.505571454763412476e-01 1.237695962190628052e-01 2.255499958992004395e-01 -8.288338035345077515e-02 -1.091913059353828430e-01 -8.182796090841293335e-02 3.154295682907104492e-02 -8.046417497098445892e-03 -4.259979724884033203e-02 1.138523779809474945e-02 3.270256817340850830e-01 7.091685384511947632e-02 1.222911030054092407e-01 -7.723524421453475952e-02 -1.586803644895553589e-01 -1.499656587839126587e-01 3.125502467155456543e-01 -3.591791093349456787e-01 2.077332884073257446e-01 1.600847244262695312e-01 7.419970631599426270e-02 -3.644163012504577637e-01 -9.588466584682464600e-02 2.722710669040679932e-01 9.412284940481185913e-03 -5.003936216235160828e-02
-2.305525168776512146e-02 -4.871008545160293579e-02 1.228323802351951599e-01 2.106393128633499146e-02 -2.132247537374496460e-01 -2.149912528693675995e-02 1.287997215986251831e-01 6.207823008298873901e-02 -6.245118379592895508e-02 1.373222284018993378e-02 3.193506971001625061e-02 2.175632119178771973e-01 -4.373912233859300613e-03 -1.976348608732223511e-01 1.880366727709770203e-02 2.215729355812072754e-01 3.087645582854747772e-02 2.157783061265945435e-01 2.127341926097869873e-01 -7.120631635189056396e-02 -3.445616662502288818e-01 2.915587723255157471e-01 3.229797482490539551e-01 3.442832827568054199e-02 5.011165738105773926e-01 2.463784813880920410e-01 7.760898675769567490e-03 -2.718128077685832977e-02 -1.689244806766510010e-01 -1.394022107124328613e-01 5.427034944295883179e-02 -6.018157675862312317e-02
2.751487195491790771e-01 2.396245114505290985e-02 -1.638655811548233032e-01 -1.433702558279037476e-01 -1.076399162411689758e-02 -1.675276458263397217e-01 3.499066531658172607e-01 1.769811213016510010e-01 1.356454938650131226e-01 7.673548907041549683e-02 -3.149359524250030518e-01 1.843748241662979126e-01 1.332521438598632812e-01 3.268706500530242920e-01 6.238795444369316101e-02 1.009083613753318787e-01 -5.658830329775810242e-02 3.163702487945556641e-01 -7.864727824926376343e-02 -9.502725303173065186e-02 -1.220198646187782288e-01 -1.558382213115692139e-01 1.752141863107681274e-02 -2.880393862724304199e-01 2.524549067020416260e-01 1.256618350744247437e-01 -6.331053376197814941e-02 -9.283468127250671387e-02 2.018407136201858521e-01 -8.885004371404647827e-02 2.509890124201774597e-02 -1.259395629167556763e-01
-4.795507714152336121e-02 2.081472985446453094e-02 7.686442881822586060e-02 1.266292035579681396e-01 -5.711608380079269409e-02 -1.565825790166854858e-01 5.843567475676536560e-02 3.349051773548126221e-01 -6.029871851205825806e-02 9.885428845882415771e-02 -1.448128074407577515e-01 -1.201260983943939209e-01 -7.231134921312332153e-02 -3.501419723033905029e-02 1.060599312186241150e-01 2.329828888177871704e-01 1.431605964899063110e-02 1.574211120605468750e-01 8.239005506038665771e-02 -8.380474895238876343e-02 -2.650848925113677979e-01 3.281172513961791992e-01 4.497347772121429443e-02 -4.940487742424011230e-01 3.380491137504577637e-01 2.916637621819972992e-02 5.370098352432250977e-02 1.983620524406433105e-01 -1.790537848137319088e-03 -2.840824127197265625e-01 5.189932137727737427e-02 -8.705957978963851929e-02
1.678696721792221069e-01 4.577315412461757660e-03 -1.180245205760002136e-01 -3.182737827301025391e-01 1.764227300882339478e-01 -1.667310148477554321e-01 3.509900271892547607e-01 -5.929088592529296875e-02 -9.410728514194488525e-02 2.061944752931594849e-01 -4.544788971543312073e-02 -1.278378218412399292e-01 4.569246992468833923e-02 -1.859331130981445312e-01 1.662351489067077637e-01 -3.126418590545654297e-01 1.745144128799438477e-01 2.853581905364990234e-01 -7.743046432733535767e-02 -1.075497642159461975e-01 -2.019626796245574951e-01 -2.420371174812316895e-01 1.665712147951126099e-01 -8.581797033548355103e-02 3.308490216732025146e-01 -9.649969870224595070e-04 2.047628909349441528e-02 8.176849037408828735e-02 -2.497875317931175232e-02 2.400840865448117256e-03 -1.796184331178665161e-01 -1.604071855545043945e-01
8.412325382232666016e-02 -6.541709601879119873e-02 3.068502992391586304e-02 -6.211103871464729309e-02 -3.717544972896575928e-01 9.637366235256195068e-02 1.601664721965789795e-01 1.328966463916003704e-03 -3.892197832465171814e-02 -3.839461505413055420e-02 -9.545551240444183350e-02 2.763041853904724121e-01 4.875489696860313416e-02 -2.008152157068252563e-01 4.451818764209747314e-02 1.445767134428024292e-01 1.123397611081600189e-02 7.086709141731262207e-02 1.413763910531997681e-01 7.518732547760009766e-02 -1.960102617740631104e-01 2.323751002550125122e-01 3.400560319423675537e-01 -9.207341820001602173e-02 5.373299121856689453e-01 3.188881278038024902e-01 -3.431214392185211182e-02 6.348595768213272095e-02 6.774899363517761230e-02 9.032921493053436279e-02 -2.973337657749652863e-02 -9.511912241578102112e-03
3.109124004840850830e-01 2.328933775424957275e-01 2.725563347339630127e-01 -1.174792572855949402e-01 1.658143252134323120e-01 -1.775169819593429565e-01 3.947886526584625244e-01 1.196623817086219788e-01 1.345641463994979858e-01 -6.216754764318466187e-02 -2.124889791011810303e-01 5.807876959443092346e-02 1.933667659759521484e-01 9.195771068334579468e-02 4.400203749537467957e-02 9.326049685478210449e-02 6.553499959409236908e-03 3.075252771377563477e-01 1.302144527435302734e-01 -6.624468415975570679e-02 -1.686436682939529419e-01 3.936159890145063400e-03 3.505349531769752502e-02 -9.256545454263687134e-03 1.543598920106887817e-01 6.246408447623252869e-03 8.698650449514389038e-02 -1.730884462594985962e-01 -2.535362541675567627e-02 -1.576942950487136841e-01 1.674576699733734131e-01 -3.796975314617156982e-01
3.317773640155792236e-01 -2.106659114360809326e-02 1.123003847897052765e-02 -9.506148099899291992e-02 1.939229667186737061e-01 1.157568544149398804e-01 -1.333454102277755737e-01 1.334628611803054810e-01 -2.855301201343536377e-01 2.216807752847671509e-01 -1.376729309558868408e-01 3.341757133603096008e-02 1.849170625209808350e-01 -6.270565092563629150e-02 -2.022151798009872437e-01 1.591428220272064209e-01 -1.569164097309112549e-01 2.722731530666351318e-01 -5.547020584344863892e-02 1.829733848571777344e-01 -2.281615138053894043e-01 -1.164739876985549927e-01 1.704606115818023682e-01 -3.237735629081726074e-01 3.168807923793792725e-01 1.657123565673828125e-01 7.700343430042266846e-02 9.553398936986923218e-02 9.618679434061050415e-02 2.028476446866989136e-01 9.944718331098556519e-02 2.435380220413208008e-02
1.224268823862075806e-01 -1.521822959184646606e-01 1.826969720423221588e-02 1.424205303192138672e-01 3.654056228697299957e-03 1.876770406961441040e-01 1.754114180803298950e-01 7.065823674201965332e-02 -1.987080425024032593e-01 6.369594484567642212e-02 -1.741007268428802490e-01 -1.425337940454483032e-01 -1.584356725215911865e-01 -6.727621075697243214e-04 -2.553907334804534912e-01 8.629646897315979004e-02 -2.165988385677337646e-01 2.595725357532501221e-01 7.794684171676635742e-02 3.763485932722687721e-03 -1.589161753654479980e-01 1.353127211332321167e-01 1.362773925065994263e-01 -3.180601298809051514e-01 4.168454110622406006e-01 2.262940108776092529e-01 -5.728932842612266541e-02 3.772294521331787109e-01 -1.570422388613224030e-02 9.285396337509155273e-02 1.009391173720359802e-01 -7.073363661766052246e-02
2.790639102458953857e-01 9.065474569797515869e-02 1.503006555140018463e-02 -2.470119744539260864e-01 6.262619793415069580e-02 -1.930463165044784546e-01 6.392958573997020721e-03 -1.115196421742439270e-01 -3.473504185676574707e-01 5.872702226042747498e-02 -2.169820517301559448e-01 -7.622127234935760498e-02 3.583033010363578796e-02 -1.633362770080566406e-01 -2.694140970706939697e-01 -6.814616918563842773e-02 1.056784689426422119e-01 -5.797721073031425476e-02 -2.430718094110488892e-01 -7.754895836114883423e-02 -3.292616456747055054e-02 2.878341125324368477e-03 1.043511405587196350e-01 -1.220093443989753723e-01 4.900371730327606201e-01 2.419795244932174683e-01 -1.165248304605484009e-01 -6.766163557767868042e-02 2.289885729551315308e-01 -1.149248927831649780e-01 -6.837559491395950317e-02 -1.521676033735275269e-01
2.421092987060546875e-01 1.089561209082603455e-01 8.660043776035308838e-02 -3.618597239255905151e-02 -3.092403709888458252e-02 -3.030103445053100586e-01 -2.656619995832443237e-02 7.782308012247085571e-02 -1.728188544511795044e-01 9.263638406991958618e-02 -3.782877922058105469e-01 4.425491988658905029e-01 -1.019953563809394836e-01 -1.779904812574386597e-01 1.117898672819137573e-01 2.162921428680419922e-02 1.894782781600952148e-01 1.060247048735618591e-01 -4.123770445585250854e-02 -2.214700877666473389e-01 -1.719516515731811523e-01 8.047454059123992920e-03 -3.707881271839141846e-02 -2.594899237155914307e-01 2.741422653198242188e-01 -1.760392487049102783e-01 1.328735947608947754e-01 -7.598466426134109497e-02 -7.016352564096450806e-02 -2.393390536308288574e-01 2.078660950064659119e-02 -1.658879220485687256e-02
-8.046429604291915894e-02 3.310915827751159668e-01 -2.029515802860260010e-01 1.567971855401992798e-01 -2.419667132198810577e-02 -1.332759410142898560e-01 1.121083423495292664e-01 -5.399551987648010254e-02 7.390028238296508789e-02 -8.452362380921840668e-03 -3.329358994960784912e-01 -1.823197491466999054e-02 -9.165807068347930908e-02 1.701145432889461517e-02 -1.561287045478820801e-01 -1.288696974515914917e-01 1.769586354494094849e-01 8.113774657249450684e-02 3.528468310832977295e-01 -1.625692397356033325e-01 -2.677723169326782227e-01 -8.890689350664615631e-04 -1.245602872222661972e-02 -2.879259586334228516e-01 3.370539247989654541e-01 1.251439303159713745e-01 3.058950304985046387e-01 1.086090058088302612e-01 -9.438915550708770752e-02 -6.438316404819488525e-02 1.187331005930900574e-01 1.119773462414741516e-01
3.666264712810516357e-01 -6.311205029487609863e-02 -1.424089670181274414e-01 -5.031349882483482361e-02 -3.553647100925445557e-01 -1.348139625042676926e-02 -1.323693394660949707e-01 4.722288250923156738e-02 -1.347372233867645264e-01 3.243121877312660217e-02 -1.690903604030609131e-01 4.310208372771739960e-03 -3.832563757896423340e-02 2.164498716592788696e-01 1.007211115211248398e-02 -1.569914631545543671e-02 -1.275963056832551956e-02 4.171054959297180176e-01 2.000004425644874573e-02 -1.327427625656127930e-01 -1.238339394330978394e-01 -2.027222067117691040e-01 5.927133560180664062e-02 -5.326615646481513977e-02 4.711368083953857422e-01 1.139574944972991943e-01 1.928438693284988403e-01 -1.400349140167236328e-01 -1.337505429983139038e-01 -1.104292273521423340e-01 2.640919014811515808e-02 -1.364246606826782227e-01
4.007495343685150146e-01 1.077432334423065186e-01 2.491781115531921387e-01 -2.090656906366348267e-01 -1.124197542667388916e-01 -5.549787357449531555e-02 3.574431538581848145e-01 -7.212599366903305054e-02 -4.665490612387657166e-02 6.462901830673217773e-02 -5.712292715907096863e-02 -1.733013242483139038e-01 -1.589633375406265259e-01 7.189993560314178467e-02 6.895761191844940186e-02 -1.474610436707735062e-02 1.841447651386260986e-01 2.111533433198928833e-01 6.456493400037288666e-03 -1.230909898877143860e-01 -2.574915885925292969e-01 1.646398007869720459e-01 3.926892206072807312e-02 -9.463261067867279053e-02 2.554767131805419922e-01 -1.976598612964153290e-02 -2.538753747940063477e-01 1.907725334167480469e-01 1.685851067304611206e-01 -3.226549625396728516e-01 2.562847919762134552e-02 3.101410903036594391e-02
1.745989024639129639e-01 1.777270585298538208e-01 6.197760999202728271e-02 1.795650869607925415e-01 8.639833331108093262e-02 -3.021599948406219482e-01 1.858061701059341431e-01 2.085220813751220703e-01 -2.705894708633422852e-01 6.096041947603225708e-02 -9.491242468357086182e-02 4.898618534207344055e-02 6.445224583148956299e-02 2.418839931488037109e-01 -2.108540832996368408e-01 -4.125179257243871689e-04 -9.388929605484008789e-02 3.526824414730072021e-01 -8.336106687784194946e-02 2.058748304843902588e-01 -3.497298434376716614e-02 5.653875321149826050e-02 -5.628194776363670826e-04 -2.412981092929840088e-01 2.951728701591491699e-01 2.602554261684417725e-01 2.249899655580520630e-01 4.331146925687789917e-02 2.180315740406513214e-02 8.545622974634170532e-02 2.001428455114364624e-01 1.709927618503570557e-01
3.000170588493347168e-01 2.185632586479187012e-01 2.474626898765563965e-01 -9.683294594287872314e-02 1.271289438009262085e-01 2.425310462713241577e-01 4.191542044281959534e-02 -8.656500279903411865e-02 -1.437723487615585327e-01 -1.769835688173770905e-02 -2.579060494899749756e-01 7.427152246236801147e-02 -1.428777724504470825e-01 1.904639899730682373e-01 5.027373135089874268e-02 2.316422611474990845e-01 1.209189742803573608e-01 7.178814709186553955e-02 6.918555498123168945e-02 1.395686566829681396e-01 -1.251016706228256226e-01 -2.425989061594009399e-01 3.177218437194824219e-01 -7.964345812797546387e-02 3.928041160106658936e-01 1.036958917975425720e-01 -1.241860911250114441e-02 -1.625090539455413818e-01 -1.815339028835296631e-01 2.109604179859161377e-01 -6.260383874177932739e-02 -5.152619630098342896e-02
3.021832406520843506e-01 -1.516164839267730713e-01 -1.636533886194229126e-01 -7.247436791658401489e-02 3.956898301839828491e-02 -2.182499878108501434e-02 5.107965469360351562e-01 1.257497966289520264e-01 -7.134710252285003662e-02 3.734631091356277466e-02 3.875258192420005798e-02 4.025242757052183151e-03 5.395390838384628296e-02 1.905926316976547241e-01 4.932783171534538269e-02 1.755489856004714966e-01 -1.258413642644882202e-01 3.012866079807281494e-01 -2.240679971873760223e-02 -1.936800777912139893e-01 -2.349058985710144043e-01 -1.022860184311866760e-01 3.532513976097106934e-02 -2.502572536468505859e-01 2.805497944355010986e-01 9.082478284835815430e-02 -2.408571168780326843e-02 -2.469521760940551758e-01 -8.298212289810180664e-02 -2.532429695129394531e-01 -1.101375650614500046e-02 -2.446655929088592529e-02
-1.022124812006950378e-01 1.447432488203048706e-01 -3.358081355690956116e-02 -3.413762152194976807e-02 1.004015468060970306e-02 -1.788595616817474365e-01 2.059526555240154266e-02 1.371461153030395508e-01 -4.093576222658157349e-03 2.903435826301574707e-01 -4.285755753517150879e-01 2.200037986040115356e-01 -6.973671913146972656e-02 1.486535519361495972e-01 2.837609052658081055e-01 7.455554604530334473e-02 5.382339656352996826e-02 3.991441726684570312e-01 1.637619286775588989e-01 -2.507745288312435150e-02 -2.194624245166778564e-01 1.881553828716278076e-01 -4.181508347392082214e-02 9.927374776452779770e-04 2.588940858840942383e-01 1.043732464313507080e-01 -4.647260531783103943e-02 1.649122834205627441e-01 1.416562497615814209e-01 -2.353711277246475220e-01 -3.867468237876892090e-02 -1.622852832078933716e-01
1.749612689018249512e-01 2.804689407348632812e-01 2.851357161998748779e-01 -1.184971928596496582e-01 -2.499686926603317261e-02 1.199397742748260498e-01 -1.854301989078521729e-01 -9.237056970596313477e-02 -1.498265713453292847e-01 1.659755706787109375e-01 -9.800764173269271851e-02 -3.069360554218292236e-02 5.233497172594070435e-02 7.480771839618682861e-02 -5.284254625439643860e-02 2.177632413804531097e-02 1.870907694101333618e-01 2.016120702028274536e-01 4.591396823525428772e-02 1.017628759145736694e-01 -7.365052402019500732e-02 1.754531413316726685e-01 2.683040201663970947e-01 -2.729252874851226807e-01 4.314370155334472656e-01 -5.982043221592903137e-02 6.321104615926742554e-02 9.517992287874221802e-02 1.462797373533248901e-01 4.621979221701622009e-02 3.215865194797515869e-01 2.545363306999206543e-01
1.103260964155197144e-01 6.267101317644119263e-02 4.609534740447998047e-01 6.832572072744369507e-02 -6.746666878461837769e-02 -8.079218864440917969e-02 -6.929074227809906006e-02 2.032041549682617188e-01 6.728515774011611938e-02 1.409812457859516144e-02 8.769958466291427612e-02 1.253358423709869385e-01 2.274938970804214478e-01 1.265197992324829102e-01 -4.472009465098381042e-02 2.581388223916292191e-03 1.772368401288986206e-01 9.478185325860977173e-02 -3.051302768290042877e-02 5.546197667717933655e-02 -1.533776223659515381e-01 -1.069660857319831848e-01 1.444058120250701904e-01 -8.644226193428039551e-02 6.192619204521179199e-01 1.472728252410888672e-01 -2.879186719655990601e-02 2.765098512172698975e-01 7.907406240701675415e-02 -3.690106794238090515e-02 1.067069545388221741e-01 5.030741915106773376e-02
1.774787604808807373e-01 3.858018219470977783e-01 1.688256561756134033e-01 -8.082200586795806885e-02 -5.636006221175193787e-02 -1.109875291585922241e-01 -1.890854351222515106e-02 2.546251118183135986e-01 -1.066371500492095947e-01 -2.940245717763900757e-02 2.354577183723449707e-02 -1.304502636194229126e-01 -6.945321708917617798e-02 -3.201139569282531738e-01 1.379012614488601685e-01 -2.061020880937576294e-01 1.476317048072814941e-01 2.297312915325164795e-01 2.376994192600250244e-01 -4.402742907404899597e-02 -2.062998265027999878e-01 3.138678148388862610e-02 3.033811599016189575e-02 1.077353954315185547e-01 3.153035342693328857e-01 2.488397657871246338e-01 1.310579031705856323e-01 1.899503022432327271e-01 -7.510805502533912659e-03 1.443997621536254883e-01 1.366841495037078857e-01 2.491395771503448486e-01
5.330236554145812988e-01 -1.404295563697814941e-01 7.817482203245162964e-02 -2.326453030109405518e-01 1.557346284389495850e-01 -9.696043096482753754e-03 2.349586933851242065e-01 -1.185787934809923172e-02 -9.369333088397979736e-02 -1.457893699407577515e-01 -1.442994922399520874e-01 1.269919425249099731e-01 -6.948921829462051392e-02 1.711562424898147583e-01 -2.006690576672554016e-02 5.916814878582954407e-02 3.813960030674934387e-02 2.738871574401855469e-01 8.758012205362319946e-03 -3.568376004695892334e-01 -8.458355069160461426e-02 -9.292943030595779419e-02 -4.102049767971038818e-02 -2.177766561508178711e-01 6.606096029281616211e-02 3.402271568775177002e-01 -1.116645261645317078e-01 1.107445731759071350e-01 -1.052746735513210297e-02 -1.559996902942657471e-01 1.105953231453895569e-01 3.032907843589782715e-02
3.553133606910705566e-01 1.208738982677459717e-01 9.552893042564392090e-02 3.941349312663078308e-02 2.594460248947143555e-01 1.259718984365463257e-01 1.101610362529754639e-01 4.430991038680076599e-02 -4.181561246514320374e-02 -1.706778109073638916e-01 -1.044378653168678284e-01 -4.039644822478294373e-02 2.788300514221191406e-01 5.561329796910285950e-02 7.506249845027923584e-02 5.025625228881835938e-02 1.405173987150192261e-01 8.291966468095779419e-02 1.617893129587173462e-01 -3.500779569149017334e-01 -7.728558033704757690e-02 1.963003426790237427e-01 -7.636263500899076462e-03 -4.071578681468963623e-01 3.136565387248992920e-01 -8.086319267749786377e-02 8.488565683364868164e-02 3.852282464504241943e-02 -1.380993872880935669e-01 6.057416647672653198e-02 1.701569706201553345e-01 2.603234052658081055e-01
6.158930063247680664e-02 2.578243911266326904e-01 -4.433713853359222412e-03 -1.888906210660934448e-01 -9.541995823383331299e-02 -1.498278379440307617e-01 2.549768686294555664e-01 -1.183970421552658081e-01 -5.579254403710365295e-02 6.732293963432312012e-02 -5.885892361402511597e-02 -6.207555159926414490e-02 3.713909387588500977e-01 -9.059704095125198364e-02 -2.120707482099533081e-01 -3.247567415237426758e-01 1.044594272971153259e-01 3.497883081436157227e-01 1.777262836694717407e-01 6.554394960403442383e-02 -1.382239162921905518e-01 -3.807335719466209412e-02 -1.345678120851516724e-01 -4.666486382484436035e-02 2.195185273885726929e-01 2.708457708358764648e-01 -1.716899126768112183e-01 1.639430224895477295e-01 -2.262506037950515747e-01 1.760143972933292389e-02 2.350698690861463547e-03 1.803148686885833740e-01
-7.933961460366845131e-04 1.810138225555419922e-01 -1.543806940317153931e-01 -3.426642417907714844e-01 -1.483590900897979736e-01 8.688580244779586792e-02 1.930194050073623657e-01 4.645698517560958862e-02 -3.066507875919342041e-01 -1.888667605817317963e-02 -3.750953674316406250e-01 1.093592569231987000e-01 -7.285765558481216431e-02 1.097684502601623535e-01 -2.734174765646457672e-02 3.328834846615791321e-02 -4.050708934664726257e-02 1.510650366544723511e-01 1.433919668197631836e-01 2.898497879505157471e-01 -1.484070569276809692e-01 1.872662454843521118e-02 8.802398294210433960e-02 -3.802312016487121582e-01 3.171303868293762207e-02 2.505802512168884277e-01 -2.191358804702758789e-01 2.564376890659332275e-01 -4.002348333597183228e-02 5.344330798834562302e-03 -3.639839589595794678e-02 -8.049254119396209717e-02
3.334268331527709961e-01 1.806681156158447266e-01 -1.755856722593307495e-02 -2.515177726745605469e-01 6.947724521160125732e-02 -1.719131320714950562e-01 -3.075277991592884064e-02 -1.958861500024795532e-01 -1.699140369892120361e-01 1.717629432678222656e-01 -2.651332914829254150e-01 -1.419426649808883667e-01 -2.708471938967704773e-02 -8.298477041535079479e-04 1.281592845916748047e-01 -1.386379748582839966e-01 -5.044672638177871704e-02 2.164854854345321655e-01 3.252451494336128235e-02 3.186299204826354980e-01 -8.617176860570907593e-02 1.132221333682537079e-02 -1.420669630169868469e-02 -3.199591934680938721e-01 1.921430975198745728e-01 -1.697311848402023315e-01 5.919571593403816223e-02 -1.550169587135314941e-01 3.392995595932006836e-01 -1.728719472885131836e-01 1.048918217420578003e-01 1.494160443544387817e-01
1.990604400634765625e-01 -2.558751497417688370e-03 2.595495283603668213e-01 1.019284781068563461e-02 -1.877592653036117554e-01 -3.060150742530822754e-01 1.626196354627609253e-01 2.199866920709609985e-01 -1.635745614767074585e-01 1.686707437038421631e-01 -2.807793021202087402e-01 2.851802706718444824e-01 7.025553286075592041e-02 -1.002910658717155457e-01 -6.246607005596160889e-02 -1.300647854804992676e-01 1.929989755153656006e-01 -1.634113118052482605e-02 4.558723792433738708e-02 -1.636059433221817017e-01 -1.819950640201568604e-01 1.148260431364178658e-03 -1.114872768521308899e-01 -2.933656275272369385e-01 3.272335529327392578e-01 -1.554774194955825806e-01 1.647861599922180176e-01 -7.980059087276458740e-02 -3.362798318266868591e-02 -2.378317117691040039e-01 -7.149029523134231567e-03 -1.321955770254135132e-01
-7.390029728412628174e-02 3.626285120844841003e-02 -1.481901202350854874e-02 -2.228625118732452393e-01 1.804441660642623901e-01 -3.053133785724639893e-01 1.152207404375076294e-01 2.457167208194732666e-01 -1.172987520694732666e-01 2.278505116701126099e-01 -2.137160599231719971e-01 -5.947139486670494080e-02 -4.094212502241134644e-02 -1.414919942617416382e-01 1.904891133308410645e-01 4.544086754322052002e-03 1.114599481225013733e-01 2.687547504901885986e-01 8.653293550014495850e-02 2.434064298868179321e-01 -1.880544722080230713e-01 2.021147012710571289e-01 -9.689594805240631104e-02 -1.399126797914505005e-01 2.551984786987304688e-01 1.152757033705711365e-01 -2.245106101036071777e-01 2.938788533210754395e-01 -1.496580839157104492e-01 -1.630364358425140381e-01 2.170857638120651245e-01 5.623822659254074097e-02
3.932762444019317627e-01 1.929223537445068359e-01 2.561100423336029053e-01 -9.357511252164840698e-02 1.509054452180862427e-01 3.429753333330154419e-02 2.364881150424480438e-02 -4.764204472303390503e-02 -5.437356978654861450e-02 7.544736727140843868e-04 -8.294773846864700317e-02 -2.856132984161376953e-01 2.049633301794528961e-02 -4.315328598022460938e-02 -2.906686393544077873e-03 -3.534396365284919739e-02 -1.626160889863967896e-01 -6.586068123579025269e-02 1.166326254606246948e-01 -2.220134884119033813e-01 -1.758782863616943359e-01 3.754044175148010254e-01 1.376449614763259888e-01 -3.405985236167907715e-01 2.697930335998535156e-01 -6.366470456123352051e-02 -7.146219909191131592e-02 -5.449656024575233459e-02 -7.033625990152359009e-02 -1.695178598165512085e-01 -1.745899617671966553e-01 2.499257326126098633e-01
3.483499884605407715e-01 5.907106027007102966e-02 -4.503981024026870728e-02 -1.187117993831634521e-01 1.217124424874782562e-02 -2.443324327468872070e-01 4.814302921295166016e-01 -5.643656942993402481e-03 -1.246809139847755432e-01 1.619853973388671875e-01 -2.597723305225372314e-01 1.440228968858718872e-01 -1.267079412937164307e-01 9.504924714565277100e-02 1.913586817681789398e-02 1.622127443552017212e-01 4.511316493153572083e-02 3.339601755142211914e-01 1.161941513419151306e-01 -1.010568141937255859e-01 -7.081546355038881302e-03 -6.437461357563734055e-03 5.238782241940498352e-02 -3.106982111930847168e-01 2.211972922086715698e-01 9.177376516163349152e-03 -8.065977692604064941e-02 -5.604784935712814331e-02 1.716721951961517334e-01 -5.076773464679718018e-02 -7.590693980455398560e-02 -2.291136682033538818e-01
1.671407818794250488e-01 4.509235620498657227e-01 -1.150974631309509277e-01 -5.513000860810279846e-02 -8.453984558582305908e-02 -3.562666848301887512e-02 2.804598510265350342e-01 1.867723613977432251e-01 1.197598725557327271e-01 7.609479129314422607e-02 -1.613345742225646973e-01 1.021389439702033997e-01 -6.828164309263229370e-02 -2.316816896200180054e-02 -1.468848437070846558e-01 -1.296562254428863525e-01 -9.271259605884552002e-02 2.915063202381134033e-01 -5.863593146204948425e-02 2.769353985786437988e-01 -2.635479569435119629e-01 -2.885373234748840332e-01 1.376110464334487915e-01 4.212400689721107483e-02 1.400160789489746094e-01 2.790512740612030029e-01 -3.770669549703598022e-02 1.611078232526779175e-01 7.805925793945789337e-03 -1.568032056093215942e-01 1.716045662760734558e-02 1.827246993780136108e-01
2.771023213863372803e-01 1.292442679405212402e-01 -2.273123413324356079e-01 -2.314122468233108521e-01 4.676194861531257629e-02 1.181576773524284363e-01 6.632006913423538208e-02 1.356231793761253357e-02 -3.119630217552185059e-01 1.632953733205795288e-01 -2.013416588306427002e-01 1.663699448108673096e-01 -6.935428828001022339e-02 1.970024704933166504e-01 -1.066025495529174805e-01 6.724405288696289062e-02 -2.273846045136451721e-02 2.619872093200683594e-01 1.070942282676696777e-01 -7.543789595365524292e-02 -1.828936487436294556e-01 -2.806320488452911377e-01 2.996888160705566406e-01 -2.486175447702407837e-01 1.531377732753753662e-01 2.614425420761108398e-01 2.024519741535186768e-01 -1.981265395879745483e-01 6.334008276462554932e-02 -1.526093576103448868e-02 3.368330746889114380e-02 -3.579810261726379395e-02
9.791352599859237671e-02 2.932215481996536255e-02 -1.483964473009109497e-01 -3.636465370655059814e-01 -8.598057925701141357e-02 9.705114364624023438e-02 2.557236552238464355e-01 9.073801338672637939e-02 -2.972522079944610596e-01 3.054563328623771667e-02 -3.065662086009979248e-01 -5.813929066061973572e-02 -6.565675139427185059e-02 1.947008445858955383e-02 5.655353888869285583e-02 -4.079933091998100281e-02 1.001114249229431152e-01 2.506483793258666992e-01 1.510569602251052856e-01 3.433509171009063721e-01 -2.725975215435028076e-01 -9.036068618297576904e-02 -2.071540653705596924e-01 -2.691997587680816650e-01 5.730757489800453186e-02 3.234917521476745605e-01 -1.069283857941627502e-01 9.391728788614273071e-02 -4.377642273902893066e-02 -1.254576817154884338e-02 7.403299957513809204e-02 3.866808861494064331e-02
-8.741466328501701355e-03 1.235789060592651367e-01 2.097429186105728149e-01 -2.861826494336128235e-02 -1.320067495107650757e-01 6.712240725755691528e-02 -2.136416174471378326e-02 2.997249551117420197e-02 -7.903447002172470093e-02 9.320460259914398193e-02 -2.409667074680328369e-01 -1.010141298174858093e-01 3.946977853775024414e-02 -5.449336022138595581e-02 -1.067048609256744385e-01 -3.176241368055343628e-02 9.519585408270359039e-03 3.763076066970825195e-01 -1.151147391647100449e-02 -1.572311073541641235e-01 -1.477643102407455444e-01 2.157569080591201782e-01 1.905391663312911987e-01 -5.141448378562927246e-01 3.190081417560577393e-01 -3.462817892432212830e-02 7.127480953931808472e-02 1.869563907384872437e-01 3.320287913084030151e-02 1.378976106643676758e-01 3.366121351718902588e-01 6.647315621376037598e-02
-5.728396400809288025e-02 -7.836479693651199341e-02 4.006194695830345154e-02 -6.543861702084541321e-03 -4.036255553364753723e-02 -1.790841370820999146e-01 1.685014665126800537e-01 -2.590838074684143066e-02 -3.831167221069335938e-01 1.567879915237426758e-01 -1.152359321713447571e-01 2.429294772446155548e-02 -4.582381341606378555e-03 -1.397317200899124146e-01 -3.355948925018310547e-01 3.997239097952842712e-02 -2.644188888370990753e-02 2.229406386613845825e-01 1.145391464233398438e-01 4.386349581182003021e-03 -2.341612428426742554e-01 1.392927169799804688e-01 8.473557978868484497e-02 -2.688696086406707764e-01 4.881950318813323975e-01 2.422235757112503052e-01 1.207743585109710693e-01 1.061223596334457397e-01 -2.787787094712257385e-02 1.596254557371139526e-01 2.020070701837539673e-01 -1.718077226541936398e-03
2.591806948184967041e-01 9.152006357908248901e-02 -9.913853555917739868e-02 -3.815577551722526550e-02 -2.348674535751342773e-01 5.205092579126358032e-02 9.779141843318939209e-02 1.156137958168983459e-01 1.173694506287574768e-01 5.757930874824523926e-02 -2.775942981243133545e-01 -6.508741527795791626e-02 4.714056849479675293e-04 1.004696860909461975e-01 9.005216509103775024e-02 3.886874020099639893e-02 9.586228057742118835e-03 2.135364897549152374e-02 -3.769405558705329895e-02 2.162962034344673157e-02 -4.058260917663574219e-01 4.537866413593292236e-01 5.078954994678497314e-02 -3.077782690525054932e-02 4.053576290607452393e-01 8.770902454853057861e-02 1.505191773176193237e-01 2.039313875138759613e-02 -2.870504558086395264e-01 -7.469371892511844635e-03 -1.621095836162567139e-02 2.447167336940765381e-01
[truncated: 3,266,354 more chars]
