# Supplementary material for: The Language of Innovation
Source: PLoS One. 2020 Apr 30;15(4):e0230107. doi: 10.1371/journal.pone.0230107 (PMC7194493; doi:10.1371/journal.pone.0230107)
Supplement: S25 File — (GZ) [file pone.0230107.s025.tar.gz › 2003-2007/V2Run_16_VS_4500_embeddings2003-2007ED32.txt]

-2.827189564704895020e-01 9.094756841659545898e-02 2.860396802425384521e-01 1.543841673992574215e-03 6.011905893683433533e-02 -2.896273136138916016e-01 -7.961641997098922729e-02 3.076550178229808807e-02 1.470102220773696899e-01 -1.704040616750717163e-01 -3.786986172199249268e-01 -1.342632323503494263e-01 2.258871868252754211e-02 9.661118686199188232e-02 1.073481962084770203e-01 -1.099518537521362305e-01 1.830866187810897827e-01 1.580543965101242065e-01 2.745721638202667236e-01 1.278102546930313110e-01 1.580120436847209930e-02 -2.472730726003646851e-01 1.574437916278839111e-01 2.075268328189849854e-01 -1.127729788422584534e-01 5.235600471496582031e-02 2.504968941211700439e-01 -1.455594450235366821e-01 1.883069574832916260e-01 1.240809187293052673e-01 -2.839214168488979340e-03 -2.447701990604400635e-01
1.131485849618911743e-01 4.272003099322319031e-02 2.901176214218139648e-01 -1.994614750146865845e-01 -4.856184124946594238e-02 -8.070709556341171265e-02 -3.250771164894104004e-01 -1.190694570541381836e-01 -3.809707239270210266e-03 -2.111553698778152466e-01 -1.880291104316711426e-01 -6.535452604293823242e-02 1.156511530280113220e-02 8.327016985276713967e-05 -4.586772322654724121e-01 1.995965987443923950e-01 -1.437697410583496094e-01 2.952096611261367798e-02 4.076253175735473633e-01 6.970128417015075684e-02 -4.093251004815101624e-02 1.147820726037025452e-01 -6.916154921054840088e-02 -1.813398152589797974e-01 2.335664629936218262e-02 -1.991123855113983154e-01 5.577287077903747559e-02 -1.955204904079437256e-01 7.049605995416641235e-02 2.016461789608001709e-01 1.439401954412460327e-01 -7.179401814937591553e-02
2.401565164327621460e-01 -7.112765312194824219e-02 3.317149579524993896e-01 1.024384349584579468e-01 -1.333947479724884033e-01 -1.257327497005462646e-01 -1.202125996351242065e-01 -1.582452803850173950e-01 1.876727491617202759e-01 -2.072544693946838379e-01 -4.258898496627807617e-01 -1.274587679654359818e-02 -1.138118132948875427e-01 -3.070731647312641144e-02 -3.728551417589187622e-02 -3.135572671890258789e-01 6.213393807411193848e-02 5.147397145628929138e-02 2.554977536201477051e-01 -1.607142621651291847e-03 2.153993584215641022e-02 -1.515410244464874268e-01 4.458868876099586487e-02 8.076690137386322021e-02 5.438640341162681580e-02 -1.798447966575622559e-01 -2.072936855256557465e-02 -1.315777599811553955e-01 4.054729342460632324e-01 1.338068693876266479e-01 4.543774202466011047e-02 1.707734167575836182e-01
-1.628039479255676270e-01 1.559201031923294067e-01 1.739091128110885620e-01 -1.316894739866256714e-01 3.653500229120254517e-02 -2.614483833312988281e-01 -1.100913360714912415e-01 7.437632977962493896e-02 -5.833540484309196472e-02 -3.860764205455780029e-01 1.206872761249542236e-01 -1.144359782338142395e-01 2.532378397881984711e-02 3.382216393947601318e-01 -1.135316565632820129e-01 -1.157996505498886108e-01 -1.741434633731842041e-01 -1.490013003349304199e-01 3.227762281894683838e-01 5.418001487851142883e-02 -1.410094201564788818e-01 -8.080437034368515015e-02 2.173996716737747192e-01 2.159130722284317017e-01 -1.910851746797561646e-01 -1.823765933513641357e-01 1.083993241190910339e-01 -1.604226380586624146e-01 8.721099048852920532e-02 2.253399193286895752e-01 1.590552628040313721e-01 -1.480460911989212036e-01
1.007331535220146179e-01 -1.538710594177246094e-01 1.723548322916030884e-01 4.121571406722068787e-02 4.794963821768760681e-02 -1.610388904809951782e-01 1.020529791712760925e-01 -2.014494501054286957e-02 -3.283016383647918701e-02 -2.002661079168319702e-01 -3.668874502182006836e-02 -1.656038463115692139e-01 2.992933616042137146e-02 -4.023565724492073059e-02 -2.579070329666137695e-01 -2.244937270879745483e-01 3.790799528360366821e-02 9.772428870201110840e-02 3.783884942531585693e-01 1.267109066247940063e-01 8.933901041746139526e-02 -1.883479207754135132e-01 1.214626282453536987e-01 2.398602962493896484e-01 -3.323636651039123535e-01 -6.165969744324684143e-02 1.525154858827590942e-01 -4.805320203304290771e-01 -9.810034185647964478e-02 -1.457671672105789185e-01 1.303430199623107910e-01 6.380894035100936890e-02
4.805107787251472473e-02 -3.089808821678161621e-01 1.131693720817565918e-01 -1.731118261814117432e-01 8.766538649797439575e-02 -1.557582765817642212e-01 -3.389626145362854004e-01 9.926461428403854370e-02 6.547762453556060791e-02 -1.119200363755226135e-01 -1.809583008289337158e-01 7.787346094846725464e-02 2.855040132999420166e-01 1.567969620227813721e-01 -1.403612345457077026e-01 -1.547853946685791016e-01 -3.173369169235229492e-02 1.284949481487274170e-01 3.010714948177337646e-01 2.920808643102645874e-02 -6.786603480577468872e-02 -1.288617402315139771e-02 7.276488840579986572e-02 2.010219544172286987e-01 -3.947799503803253174e-01 -1.627092808485031128e-01 -2.945970185101032257e-02 -3.323050141334533691e-01 1.483236700296401978e-01 1.439821720123291016e-01 -1.818519202060997486e-03 -3.905159980058670044e-02
1.092846095561981201e-01 -9.951678104698657990e-03 8.354676514863967896e-02 -1.141535565257072449e-01 3.732332289218902588e-01 -1.696002185344696045e-01 -2.709583044052124023e-01 5.868104472756385803e-02 -1.482706815004348755e-01 -4.152932465076446533e-01 1.722229830920696259e-02 -2.422803342342376709e-01 4.221131280064582825e-02 -7.611961918883025646e-04 -5.211672186851501465e-02 -2.072069942951202393e-01 -6.708402931690216064e-02 6.868435442447662354e-02 2.280777096748352051e-01 2.161105722188949585e-01 -1.508787423372268677e-01 -5.359064415097236633e-02 1.174399852752685547e-01 1.328232735395431519e-01 -2.353977859020233154e-01 -1.252830773591995239e-01 1.092634946107864380e-01 -3.581666350364685059e-01 3.313736245036125183e-02 8.187046647071838379e-02 -1.400399953126907349e-01 -1.355803161859512329e-01
-2.944093346595764160e-01 -2.434863746166229248e-01 2.355191856622695923e-01 -1.837680935859680176e-01 9.291850728914141655e-04 -2.274505347013473511e-01 -7.395337801426649094e-03 3.436974436044692993e-02 1.369639188051223755e-01 -4.235065281391143799e-01 -1.317960917949676514e-01 -1.702529340982437134e-01 1.552578643895685673e-03 -9.692325443029403687e-02 -1.772149056196212769e-01 2.993734553456306458e-02 2.509622089564800262e-02 -7.165941596031188965e-02 5.056257843971252441e-01 1.177834570407867432e-01 1.293246001005172729e-01 -1.070433780550956726e-01 4.775167908519506454e-03 6.700371205806732178e-02 4.586559906601905823e-02 6.818020343780517578e-02 6.181375309824943542e-02 -1.797746866941452026e-01 8.663542568683624268e-02 7.006968557834625244e-02 1.508220583200454712e-01 -1.990236341953277588e-01
-3.150844573974609375e-02 1.839217357337474823e-02 4.847038686275482178e-01 -1.696241348981857300e-01 -3.941887989640235901e-03 4.512106627225875854e-02 -2.661170661449432373e-01 -6.776407361030578613e-02 5.528614297509193420e-02 -2.873378992080688477e-01 -1.751495748758316040e-01 -7.825236022472381592e-02 7.569523155689239502e-02 1.823639124631881714e-01 3.599620237946510315e-02 -1.589919067919254303e-02 -2.788191474974155426e-02 1.811464689671993256e-02 3.156510591506958008e-01 -1.683611795306205750e-02 -6.552447378635406494e-02 -2.572653591632843018e-01 1.574194729328155518e-01 7.636671513319015503e-02 8.477405644953250885e-03 8.825612813234329224e-02 -2.544716000556945801e-01 -4.407283067703247070e-01 -4.872292280197143555e-02 1.385298836976289749e-02 3.004045970737934113e-02 -1.486571878194808960e-01
9.476149827241897583e-02 -4.569314047694206238e-02 1.877251714468002319e-01 -1.120266243815422058e-01 6.956892460584640503e-02 -7.993784546852111816e-02 8.298939093947410583e-03 1.728406250476837158e-01 1.654524728655815125e-02 -3.390451669692993164e-01 9.274531155824661255e-02 -3.349707424640655518e-01 2.042278349399566650e-01 2.625535726547241211e-01 7.691032439470291138e-02 -2.220035642385482788e-01 5.606813728809356689e-02 8.650780469179153442e-02 1.863797754049301147e-01 -1.573057100176811218e-02 3.793827816843986511e-02 -8.836191147565841675e-02 2.199389487504959106e-01 8.169589191675186157e-02 -4.256395995616912842e-01 9.344721585512161255e-02 1.532529145479202271e-01 -2.451516091823577881e-01 2.811736166477203369e-01 1.210637390613555908e-01 8.288402855396270752e-02 -1.188018321990966797e-01
1.914027705788612366e-02 1.559883207082748413e-01 9.061743319034576416e-02 6.264302134513854980e-02 2.137438021600246429e-02 -2.543507814407348633e-01 4.578481242060661316e-02 -1.972861737012863159e-01 -4.659832268953323364e-02 -8.792971074581146240e-02 -2.690697312355041504e-01 -1.507254242897033691e-01 9.867198765277862549e-02 -7.193308323621749878e-02 4.417424276471138000e-02 -5.745108053088188171e-02 2.915253043174743652e-01 -1.098710224032402039e-01 5.120579004287719727e-01 8.364555239677429199e-02 9.553434699773788452e-02 1.274411082267761230e-01 2.148388028144836426e-01 -5.863292515277862549e-02 -1.981250047683715820e-01 -2.463471740484237671e-01 2.519978880882263184e-01 -2.769072353839874268e-01 1.624960005283355713e-01 -2.180725894868373871e-02 -1.511803716421127319e-01 2.714872360229492188e-02
9.834123402833938599e-02 1.529784053564071655e-01 -3.024553693830966949e-02 -9.663245826959609985e-02 1.231807321310043335e-01 -1.898578703403472900e-01 3.484157472848892212e-02 2.873558998107910156e-01 -2.502917498350143433e-02 -4.798423945903778076e-01 5.704953521490097046e-02 9.070239961147308350e-02 3.471333086490631104e-01 1.209291294217109680e-01 -2.083845287561416626e-01 -1.360413581132888794e-01 -1.195624645333737135e-04 1.171236932277679443e-01 3.873684704303741455e-01 1.607522815465927124e-01 2.843925729393959045e-02 -2.033571451902389526e-01 5.173936951905488968e-03 1.393825411796569824e-01 -7.124487310647964478e-02 -1.952348626218736172e-03 9.032611548900604248e-02 -2.571935653686523438e-01 1.714481562376022339e-01 4.474330320954322815e-02 2.977691218256950378e-02 -1.391144692897796631e-01
-4.975905269384384155e-02 5.973659083247184753e-02 3.673970699310302734e-02 8.866680413484573364e-02 2.569650709629058838e-01 -2.042403668165206909e-01 -2.372995615005493164e-01 1.659503728151321411e-01 -5.049413070082664490e-02 -1.606517583131790161e-01 -1.336061954498291016e-01 -3.138647079467773438e-01 1.783995628356933594e-01 1.671109497547149658e-01 -1.252451241016387939e-01 -9.161660075187683105e-02 8.435553871095180511e-03 1.689379215240478516e-01 3.100628554821014404e-01 1.019026041030883789e-01 -6.264360994100570679e-02 -1.492895185947418213e-01 9.048426151275634766e-02 1.719187200069427490e-01 -3.730809688568115234e-01 -4.479928687214851379e-02 1.622256040573120117e-01 -4.413146376609802246e-01 2.661236375570297241e-02 1.143605075776576996e-02 2.628820016980171204e-02 -4.127981513738632202e-02
1.906851679086685181e-01 -1.772768497467041016e-01 4.743692278861999512e-02 4.878997057676315308e-02 8.717387169599533081e-02 -1.710244268178939819e-01 -4.124709069728851318e-01 2.137501686811447144e-01 1.117582097649574280e-01 -1.729691028594970703e-01 -5.040463805198669434e-02 -2.773786149919033051e-02 1.051690876483917236e-01 1.344044506549835205e-01 -2.949914522469043732e-02 -1.630486398935317993e-01 -4.051578789949417114e-02 1.358285844326019287e-01 1.858697384595870972e-01 1.538528203964233398e-01 1.240694522857666016e-01 -1.678382903337478638e-01 1.868642419576644897e-01 2.601670026779174805e-01 -3.241640925407409668e-01 -1.670232862234115601e-01 3.114280998706817627e-01 -2.940077483654022217e-01 8.955516666173934937e-02 1.396108418703079224e-01 -6.410996615886688232e-02 -1.035472843796014786e-02
1.319573074579238892e-01 -2.491854280233383179e-01 3.032399713993072510e-01 1.221557930111885071e-01 -7.282944768667221069e-02 -2.699566632509231567e-02 -1.994045674800872803e-01 3.097138702869415283e-01 1.268700957298278809e-01 -2.474302351474761963e-01 7.200086116790771484e-02 -5.858002975583076477e-02 2.092171460390090942e-01 8.721301704645156860e-02 -1.483771800994873047e-01 -3.964709490537643433e-02 2.040775492787361145e-02 -1.015349030494689941e-01 2.097708284854888916e-01 1.603039503097534180e-01 -5.427024886012077332e-02 1.063575968146324158e-01 1.153175234794616699e-01 2.837487459182739258e-01 -1.913138180971145630e-01 -2.519004046916961670e-01 2.824151702225208282e-02 -2.931355834007263184e-01 9.827146679162979126e-02 2.971043884754180908e-01 1.895577907562255859e-01 -4.317202791571617126e-02
3.044673204421997070e-01 -7.719973474740982056e-02 2.299425452947616577e-01 8.735104650259017944e-02 4.640282317996025085e-02 -3.015045523643493652e-01 1.242930516600608826e-01 -2.547265216708183289e-02 -2.609514072537422180e-02 -2.221093475818634033e-01 -2.571384012699127197e-01 -2.227551341056823730e-01 4.538909718394279480e-02 2.316516339778900146e-01 7.667328417301177979e-02 -1.787418872117996216e-01 3.031437993049621582e-01 8.006331324577331543e-02 2.473214268684387207e-01 -1.049559861421585083e-01 -3.925376012921333313e-02 -2.394681423902511597e-01 -1.804963313043117523e-02 1.448574662208557129e-01 5.781325325369834900e-02 -1.773429214954376221e-01 2.075351029634475708e-01 -7.093600183725357056e-02 3.592188060283660889e-01 5.784605070948600769e-02 7.207513600587844849e-02 -3.487997502088546753e-02
-5.063614994287490845e-02 -6.429073959589004517e-02 3.259764909744262695e-01 -1.021693497896194458e-01 -3.675711154937744141e-02 -2.222867608070373535e-01 -2.348719239234924316e-01 1.869334429502487183e-01 -3.395764902234077454e-02 -2.823279611766338348e-02 -5.028060078620910645e-02 -1.155488416552543640e-01 9.130199998617172241e-02 3.465989977121353149e-02 -9.976617991924285889e-02 1.950277239084243774e-01 8.488142490386962891e-02 1.533015072345733643e-02 4.767397344112396240e-01 -2.324371226131916046e-02 1.631369292736053467e-01 -3.251081407070159912e-01 2.993571460247039795e-01 5.365325510501861572e-02 1.852530092000961304e-01 -7.444009184837341309e-02 5.162436515092849731e-02 -1.268623471260070801e-01 -2.889609038829803467e-01 1.633151322603225708e-01 1.728732138872146606e-01 -4.047153890132904053e-02
1.250330805778503418e-01 -5.232390388846397400e-02 4.485009610652923584e-01 -4.036599397659301758e-02 -2.132994681596755981e-01 -8.366995304822921753e-02 -1.057872027158737183e-01 -2.999454177916049957e-02 -9.227652102708816528e-02 -2.598616480827331543e-01 -5.730590596795082092e-02 -1.692972630262374878e-01 -1.829249598085880280e-02 2.708734273910522461e-01 -1.313117891550064087e-01 -3.338977321982383728e-02 -5.375906452536582947e-02 -5.548910237848758698e-03 3.865425288677215576e-01 2.667547762393951416e-01 5.315438657999038696e-02 -1.955336630344390869e-01 -1.447182241827249527e-02 -7.214497029781341553e-02 -1.152060180902481079e-02 8.392793685197830200e-02 -1.980518549680709839e-01 -2.392123043537139893e-01 -2.218810319900512695e-01 2.992722392082214355e-01 -4.012023657560348511e-02 -1.448301132768392563e-02
1.225081607699394226e-01 4.750361666083335876e-02 3.675042390823364258e-01 2.611883915960788727e-02 -1.623252183198928833e-01 -2.228948622941970825e-01 -9.791616350412368774e-02 -1.246181130409240723e-01 2.740573324263095856e-02 1.436060667037963867e-01 -1.784701347351074219e-01 1.296654623001813889e-02 1.073321849107742310e-01 1.201370954513549805e-01 2.408614940941333771e-02 -2.025114446878433228e-01 2.506313025951385498e-01 -6.087781861424446106e-02 4.131652116775512695e-01 5.875844135880470276e-02 1.676629632711410522e-01 -5.234912037849426270e-02 1.885092854499816895e-01 -1.172672286629676819e-01 -1.080288887023925781e-01 -1.097850315272808075e-02 8.302196115255355835e-02 -2.403676658868789673e-01 4.481451809406280518e-01 -2.085753716528415680e-02 2.436526864767074585e-02 -1.605159640312194824e-01
2.530946163460612297e-03 -1.315049082040786743e-01 3.044672310352325439e-01 -1.927720755338668823e-01 -9.188573062419891357e-02 -1.495879888534545898e-01 -2.914422154426574707e-01 1.877845823764801025e-01 4.098141565918922424e-02 -8.865406364202499390e-02 1.113109737634658813e-01 -9.645549952983856201e-02 2.505626678466796875e-01 1.222371906042098999e-01 9.512494504451751709e-02 -1.206778809428215027e-01 2.225155383348464966e-01 3.978324681520462036e-02 2.379632592201232910e-01 2.439693361520767212e-01 4.563508927822113037e-02 8.917467296123504639e-02 1.710380017757415771e-01 3.152625858783721924e-01 -3.111493587493896484e-01 -1.787180006504058838e-01 1.683297455310821533e-01 -2.701140940189361572e-01 7.572051137685775757e-02 8.671625703573226929e-02 1.210337057709693909e-01 7.330435514450073242e-02
7.417822629213333130e-02 -2.243771217763423920e-02 -2.136917784810066223e-03 3.044597990810871124e-02 1.405837833881378174e-01 -7.215376477688550949e-03 -2.879743278026580811e-01 2.689821422100067139e-01 8.396916836500167847e-02 -2.303303629159927368e-01 -1.237854063510894775e-01 -2.215738743543624878e-01 7.287421822547912598e-02 2.682159654796123505e-02 -1.581089347600936890e-01 -1.424832791090011597e-01 -2.360182255506515503e-01 1.094520092010498047e-01 4.307403564453125000e-01 1.644567400217056274e-01 1.113158538937568665e-01 -1.193236093968153000e-02 1.849003881216049194e-01 3.190459609031677246e-01 -3.470083177089691162e-01 -8.852120488882064819e-02 -8.096980862319469452e-03 -2.519544959068298340e-01 3.224524110555648804e-02 1.215330436825752258e-01 7.567667961120605469e-02 -1.262660371139645576e-03
-5.749557912349700928e-02 -1.026251390576362610e-01 2.355391532182693481e-02 -8.858805149793624878e-02 2.315546870231628418e-01 -6.954671442508697510e-02 -2.919591367244720459e-01 2.463732212781906128e-01 -2.415180765092372894e-02 -2.966453135013580322e-01 3.924736008048057556e-02 -5.627429112792015076e-02 2.552700340747833252e-01 3.393268585205078125e-01 -3.168136253952980042e-02 -3.086378611624240875e-02 5.269086733460426331e-02 -2.029210887849330902e-02 2.355435043573379517e-01 1.813545376062393188e-01 -1.614617109298706055e-01 -2.032040804624557495e-01 2.664703130722045898e-01 3.116496205329895020e-01 -1.421122103929519653e-01 -2.498097531497478485e-02 -4.478228464722633362e-02 -2.211138457059860229e-01 1.852516382932662964e-01 7.201273739337921143e-02 1.514975726604461670e-01 1.912867426872253418e-01
2.463975399732589722e-01 -1.713503599166870117e-01 2.925882339477539062e-01 1.375823765993118286e-01 -7.576043158769607544e-02 -2.438827008008956909e-01 -9.284179657697677612e-02 8.212767541408538818e-02 6.082876026630401611e-02 2.525284327566623688e-02 -4.377231299877166748e-01 -7.158342003822326660e-02 9.439814835786819458e-03 1.847214996814727783e-01 -4.693471640348434448e-02 -1.255883574485778809e-01 1.189246550202369690e-01 1.828813850879669189e-01 2.014424651861190796e-01 -2.506723999977111816e-01 1.934809088706970215e-01 -1.112845838069915771e-01 5.026504769921302795e-02 3.037049770355224609e-01 4.044157266616821289e-02 2.992460690438747406e-02 -8.757147192955017090e-02 -2.045805454254150391e-01 2.664305269718170166e-01 1.583269983530044556e-01 -1.159828528761863708e-01 -1.200543045997619629e-01
1.029624342918395996e-01 3.746307268738746643e-02 8.950851112604141235e-02 5.860103666782379150e-02 2.515697181224822998e-01 -1.674135476350784302e-01 -2.521445751190185547e-01 -1.663433737121522427e-03 -4.048068076372146606e-02 8.501438796520233154e-02 -1.171258464455604553e-01 -1.722806394100189209e-01 1.476716846227645874e-01 5.675020813941955566e-02 -2.828525602817535400e-01 -1.240901872515678406e-01 4.463865980505943298e-02 6.115202605724334717e-02 2.157102227210998535e-01 -8.476233924739062786e-04 -1.108252480626106262e-01 -3.596062362194061279e-01 3.455387055873870850e-01 2.483366280794143677e-01 -3.051288127899169922e-01 -3.095909953117370605e-03 -9.230758994817733765e-02 -3.446678817272186279e-01 1.995374560356140137e-01 -9.871885180473327637e-02 -6.198642402887344360e-02 -1.396360155194997787e-02
2.749809026718139648e-01 -6.697038561105728149e-02 1.913077682256698608e-01 -4.395729303359985352e-02 -8.671598136425018311e-02 -1.793988198041915894e-01 3.335549030452966690e-03 -2.396010309457778931e-01 -1.248377468436956406e-02 -6.373133510351181030e-02 -2.321106493473052979e-01 -1.638698726892471313e-01 2.836410999298095703e-01 -1.237388327717781067e-01 -1.735761314630508423e-01 -2.332263588905334473e-01 1.870959550142288208e-01 -1.082251518964767456e-01 4.746035337448120117e-01 7.382939010858535767e-02 1.087046489119529724e-01 -8.999724686145782471e-02 2.230811864137649536e-01 -1.243034824728965759e-01 -9.009750187397003174e-02 7.881744951009750366e-02 1.847243010997772217e-01 -1.585828810930252075e-01 2.559490501880645752e-01 4.947547242045402527e-02 -9.581487625837326050e-02 -7.565613836050033569e-02
1.598169058561325073e-01 2.991012111306190491e-02 2.155289985239505768e-02 -7.064390182495117188e-02 1.420622766017913818e-01 -2.470601350069046021e-01 -2.148341685533523560e-01 2.248094081878662109e-01 -1.060399133712053299e-02 -1.387903541326522827e-01 -1.471467912197113037e-01 -8.800471574068069458e-02 7.468834519386291504e-02 3.311000019311904907e-02 -1.035243570804595947e-01 -2.114197611808776855e-01 -2.330708317458629608e-02 1.572220176458358765e-01 4.426670968532562256e-01 6.146320700645446777e-02 5.332484841346740723e-02 -1.807269603013992310e-01 2.871208190917968750e-01 5.332089960575103760e-02 -3.007955849170684814e-01 -1.247784122824668884e-01 2.473830990493297577e-02 -4.258955717086791992e-01 -9.628289937973022461e-02 1.215787455439567566e-01 1.077544242143630981e-01 9.920973330736160278e-02
1.535551846027374268e-01 -1.112449467182159424e-01 5.188575759530067444e-02 8.782795816659927368e-02 1.495518088340759277e-01 -2.349980622529983521e-01 -1.738263219594955444e-01 -2.127986997365951538e-01 9.422751516103744507e-02 -2.096187025308609009e-01 -3.272489309310913086e-01 -2.461330033838748932e-02 2.642906308174133301e-01 5.068592354655265808e-02 9.251729398965835571e-02 9.948393702507019043e-02 1.185354813933372498e-01 1.428003907203674316e-01 2.560042142868041992e-01 -1.037338748574256897e-01 3.367943465709686279e-01 -1.844427138566970825e-01 1.009888499975204468e-01 2.712672650814056396e-01 -1.110287532210350037e-01 -1.008092891424894333e-02 -9.062345325946807861e-02 7.107827067375183105e-02 4.235099852085113525e-01 -5.558783654123544693e-03 3.379909694194793701e-02 -3.091285005211830139e-02
2.477513402700424194e-01 -1.067009121179580688e-01 2.263358682394027710e-01 1.501717418432235718e-01 2.007847279310226440e-02 -1.973327845335006714e-01 -2.368162125349044800e-01 -1.744755506515502930e-01 7.172279059886932373e-02 -8.330958336591720581e-02 -2.632783949375152588e-01 -1.906924843788146973e-01 1.419261470437049866e-02 5.739048495888710022e-02 6.454933434724807739e-02 -3.206939697265625000e-01 1.211736351251602173e-01 -4.574208334088325500e-02 1.814499944448471069e-01 1.379348486661911011e-01 5.152369290590286255e-02 -8.674904704093933105e-02 1.754024326801300049e-01 1.267275661230087280e-01 1.228820756077766418e-01 -9.843917936086654663e-02 2.696824967861175537e-01 -2.241387963294982910e-01 4.356684982776641846e-01 -1.227724086493253708e-02 -1.641741394996643066e-01 -9.443590044975280762e-02
7.514283061027526855e-02 -2.308176830410957336e-02 2.395076453685760498e-01 4.895354807376861572e-02 4.640481993556022644e-02 -5.249543115496635437e-02 -2.541500031948089600e-01 2.382978945970535278e-01 -1.095701903104782104e-01 -4.300956428050994873e-01 -1.354496777057647705e-01 -4.802789166569709778e-02 -6.061895936727523804e-02 -8.330845832824707031e-02 -2.142684310674667358e-01 2.145639061927795410e-02 2.542214060667902231e-04 5.963742733001708984e-02 2.128015160560607910e-01 1.758793741464614868e-01 -2.801401913166046143e-01 4.080283641815185547e-02 2.321368753910064697e-01 3.969064354896545410e-01 -1.292555034160614014e-01 4.459966346621513367e-02 5.178023129701614380e-02 -1.523655056953430176e-01 -4.533381760120391846e-02 2.237634211778640747e-01 2.458116263151168823e-01 6.829431653022766113e-02
2.338401526212692261e-01 -1.367518957704305649e-02 3.406150639057159424e-01 -2.920702332630753517e-03 -1.139726191759109497e-01 -2.340140640735626221e-01 -1.033985242247581482e-01 -1.698884814977645874e-01 1.050539538264274597e-01 -5.780092626810073853e-02 -4.626519083976745605e-01 -1.845107674598693848e-01 5.896380543708801270e-02 -5.155091360211372375e-02 2.390127442777156830e-02 -2.671882510185241699e-01 2.633946537971496582e-01 -5.649470165371894836e-02 1.644582152366638184e-01 1.273386925458908081e-01 5.562121048569679260e-02 -1.174973025918006897e-01 4.691575467586517334e-02 2.685946822166442871e-01 4.233231302350759506e-03 -4.868396744132041931e-02 1.829952299594879150e-01 -1.790311187505722046e-01 2.879293859004974365e-01 1.230250522494316101e-01 5.691596120595932007e-02 7.040348649024963379e-02
2.872795164585113525e-01 3.636968880891799927e-02 1.425265073776245117e-01 -6.832719594240188599e-02 2.143653035163879395e-01 -6.864558905363082886e-02 -3.339089453220367432e-02 -2.599222213029861450e-02 1.518212705850601196e-01 -4.679824113845825195e-01 -9.240223467350006104e-02 1.832061260938644409e-01 -2.077809423208236694e-01 6.656401604413986206e-02 -9.784300625324249268e-02 -4.802345484495162964e-02 -2.371109090745449066e-02 6.726574152708053589e-02 3.459630012512207031e-01 1.602070629596710205e-01 -1.095240041613578796e-01 -6.879051029682159424e-02 -2.101085484027862549e-01 1.082658767700195312e-01 -2.396156042814254761e-01 -3.263276219367980957e-01 4.302024375647306442e-03 3.142270073294639587e-02 7.078597694635391235e-02 2.293971180915832520e-01 -1.552415043115615845e-01 -1.593233942985534668e-01
1.391673833131790161e-01 -3.445438668131828308e-02 1.211608871817588806e-01 6.308897584676742554e-02 5.566549673676490784e-02 -5.148366838693618774e-02 -2.055545747280120850e-01 2.961500287055969238e-01 4.695092793554067612e-03 -1.595516949892044067e-01 -1.273233592510223389e-01 -1.595742553472518921e-01 -9.492237865924835205e-02 5.649235844612121582e-02 -1.177891194820404053e-01 6.872820109128952026e-02 -8.465892635285854340e-03 2.404941469430923462e-01 3.010347187519073486e-01 9.316398762166500092e-03 -2.848329022526741028e-02 -1.787214279174804688e-01 1.496976017951965332e-01 1.183444261550903320e-01 -3.532662391662597656e-01 -2.216672152280807495e-01 7.281907647848129272e-02 -4.429124891757965088e-01 7.988350093364715576e-02 1.660396605730056763e-01 8.095124363899230957e-02 -3.056609630584716797e-01
2.685015797615051270e-01 -1.041692029684782028e-02 3.322561979293823242e-01 6.694916635751724243e-02 -3.004103004932403564e-01 -2.582277953624725342e-01 -1.756423115730285645e-01 -2.104058414697647095e-01 4.680517688393592834e-02 -1.550567746162414551e-01 -2.146530896425247192e-01 -1.936480849981307983e-01 1.088970974087715149e-01 3.455754742026329041e-02 1.590721122920513153e-02 -2.462704777717590332e-01 2.060029804706573486e-01 -2.462142892181873322e-02 2.303931862115859985e-01 1.088164299726486206e-01 8.756860345602035522e-02 -1.548748612403869629e-01 5.161381140351295471e-02 1.890096217393875122e-01 3.591014817357063293e-02 -2.003028988838195801e-02 1.745985299348831177e-01 -2.330542802810668945e-01 3.028109073638916016e-01 1.762823611497879028e-01 -6.686415523290634155e-02 7.328423112630844116e-02
-3.582862764596939087e-02 9.216384030878543854e-03 3.616771996021270752e-01 9.017141163349151611e-02 1.920251362025737762e-02 -2.632893323898315430e-01 -2.463034093379974365e-01 1.228425651788711548e-01 2.555901110172271729e-01 -5.032281875610351562e-01 1.401830315589904785e-01 -1.467929687350988388e-02 -2.073298394680023193e-02 1.139725446701049805e-01 -1.857586652040481567e-01 -8.595490455627441406e-02 1.438348889350891113e-01 1.090850755572319031e-01 1.417328119277954102e-01 1.364345252513885498e-01 1.172268018126487732e-01 -3.022045269608497620e-02 2.154644727706909180e-01 -1.219787225127220154e-01 -4.227946698665618896e-02 -1.057218015193939209e-01 -1.327909231185913086e-01 -2.485672831535339355e-01 5.880542472004890442e-02 1.854692399501800537e-01 8.077784627676010132e-02 -1.910060942173004150e-01
3.142277300357818604e-01 2.415386885404586792e-01 3.120494447648525238e-02 -2.157219052314758301e-01 3.366166353225708008e-01 -1.951676309108734131e-01 -6.031574681401252747e-02 2.423538565635681152e-01 1.720872372388839722e-01 -3.038801252841949463e-01 -2.284646332263946533e-01 -3.078181762248277664e-03 -4.488093033432960510e-02 2.055229395627975464e-01 -1.912120580673217773e-01 6.841360009275376797e-04 1.024792343378067017e-01 -1.844133585691452026e-01 3.667741715908050537e-01 9.590515494346618652e-02 3.884479776024818420e-02 -1.298934221267700195e-01 8.950707316398620605e-02 1.215800642967224121e-01 1.370269358158111572e-01 -1.148894280195236206e-01 2.374687232077121735e-03 -2.153618335723876953e-01 -9.709773212671279907e-02 3.453342989087104797e-02 8.747204393148422241e-02 2.483216300606727600e-02
2.281861901283264160e-01 -1.411965340375900269e-01 3.649598956108093262e-01 -3.478152304887771606e-02 -1.803459227085113525e-02 3.330132737755775452e-02 -1.243625655770301819e-01 -1.761404871940612793e-01 6.638365238904953003e-02 -1.813703626394271851e-01 -3.683953285217285156e-01 -1.241611614823341370e-01 7.265561819076538086e-02 2.067088484764099121e-01 5.970130115747451782e-02 -2.564761042594909668e-02 5.973108485341072083e-02 1.817201077938079834e-01 2.565756738185882568e-01 -6.418827921152114868e-02 2.166532278060913086e-01 1.643800288438796997e-01 -2.124351561069488525e-01 2.101996690034866333e-01 -9.872341528534889221e-03 -1.752057224512100220e-01 3.339267373085021973e-01 -3.275168314576148987e-02 2.683682143688201904e-01 2.479389496147632599e-02 -5.513823404908180237e-02 -1.270311325788497925e-01
-3.074920736253261566e-02 -1.663966923952102661e-01 3.069936931133270264e-01 -1.690637767314910889e-01 8.737165480852127075e-02 -1.767198592424392700e-01 -7.029076665639877319e-02 -2.473783679306507111e-02 2.509241700172424316e-01 -4.581577479839324951e-01 6.735371053218841553e-02 -1.843766868114471436e-01 -1.055927947163581848e-01 2.642432153224945068e-01 -1.008992344141006470e-01 7.384549081325531006e-02 -1.649061217904090881e-02 -1.507424712181091309e-01 1.850239187479019165e-01 2.550055980682373047e-01 2.326074093580245972e-01 -1.105194836854934692e-01 5.191678181290626526e-03 -4.257006570696830750e-02 1.393991708755493164e-01 -3.169089853763580322e-01 6.753890216350555420e-02 -1.796815991401672363e-01 2.136301249265670776e-01 3.822309151291847229e-02 4.336594790220260620e-02 -2.232845174148678780e-03
1.873945146799087524e-01 3.052489459514617920e-02 1.600078046321868896e-01 1.197410598397254944e-01 1.491437852382659912e-01 -2.849514782428741455e-01 -2.584592700004577637e-01 3.434271737933158875e-02 -1.765558146871626377e-03 -6.294021010398864746e-02 -1.084659546613693237e-01 -2.596335113048553467e-01 1.191100850701332092e-01 -2.729541622102260590e-02 -2.623459398746490479e-01 -1.896724402904510498e-01 8.981983363628387451e-02 1.478767544031143188e-01 2.251360565423965454e-01 2.947763502597808838e-01 -1.107708141207695007e-01 -2.812441065907478333e-02 2.528929114341735840e-01 1.334595978260040283e-01 -4.451667070388793945e-01 -1.642349511384963989e-01 2.949669957160949707e-02 -1.311537623405456543e-01 1.236548125743865967e-01 -7.016284018754959106e-02 1.536142528057098389e-01 -1.861550658941268921e-02
1.709933429956436157e-01 -1.475436985492706299e-01 2.695910930633544922e-01 5.872200801968574524e-02 -9.218654781579971313e-02 -1.935003697872161865e-02 -4.507626965641975403e-02 -9.633105248212814331e-02 -1.536738425493240356e-01 -2.212219834327697754e-01 -1.414269208908081055e-01 -9.772142022848129272e-02 -2.345970086753368378e-02 1.804099082946777344e-01 -1.296458095312118530e-01 -2.341487705707550049e-01 8.045991510152816772e-02 -2.873710691928863525e-01 2.519395053386688232e-01 8.744149655103683472e-02 -2.893508374691009521e-01 -2.107908725738525391e-01 1.805594712495803833e-01 9.705384261906147003e-03 -2.894154787063598633e-01 -2.287528812885284424e-01 3.799838423728942871e-01 -1.326536685228347778e-01 1.189978495240211487e-01 9.063259512186050415e-02 -6.553626060485839844e-02 8.401463739573955536e-03
-5.835425853729248047e-02 1.463440060615539551e-01 2.496035099029541016e-01 1.226411294192075729e-02 1.142775341868400574e-01 -2.266453057527542114e-01 -1.166168041527271271e-02 9.994328767061233521e-02 3.896085172891616821e-02 -3.345643877983093262e-01 -3.598945736885070801e-01 -1.060190051794052124e-01 3.064134120941162109e-01 1.713155806064605713e-01 -1.870488226413726807e-01 -1.131130754947662354e-01 2.293074727058410645e-01 -2.395010143518447876e-01 2.082856446504592896e-01 7.213316112756729126e-02 9.561540186405181885e-02 -1.042409986257553101e-01 2.850791215896606445e-01 -1.962875425815582275e-01 2.428546175360679626e-02 -5.207491107285022736e-03 2.295286804437637329e-01 -2.234539091587066650e-01 -1.012047380208969116e-02 1.205183938145637512e-02 -2.792178280651569366e-02 1.017001345753669739e-01
-1.397952437400817871e-02 -3.043246269226074219e-02 -9.373269975185394287e-03 5.378127098083496094e-02 1.968350708484649658e-01 -2.228942215442657471e-01 -1.877527832984924316e-01 1.580480113625526428e-02 -1.130885109305381775e-01 -1.498131304979324341e-01 -1.101346388459205627e-01 -1.275911629199981689e-01 2.235164791345596313e-01 -4.207224026322364807e-02 -1.480159610509872437e-01 -1.449153721332550049e-01 -1.107438504695892334e-01 1.820688694715499878e-01 1.951086968183517456e-01 1.485018581151962280e-01 1.059010103344917297e-01 -2.074994742870330811e-01 2.590089142322540283e-01 1.044593229889869690e-01 -3.942011296749114990e-01 -4.397906661033630371e-01 2.524821273982524872e-02 -2.019058018922805786e-01 2.560460567474365234e-01 -3.085888177156448364e-02 8.643648028373718262e-02 -1.081279963254928589e-01
2.884257212281227112e-02 1.941557275131344795e-03 3.062208592891693115e-01 -5.313849821686744690e-02 -2.243950963020324707e-02 -1.230940222740173340e-01 -1.591904312372207642e-01 -2.731624245643615723e-01 -1.666689291596412659e-02 1.883644796907901764e-02 -3.137787580490112305e-01 2.301502600312232971e-02 3.095124661922454834e-01 -6.065288186073303223e-02 -8.537366241216659546e-02 -2.706253826618194580e-01 3.202833831310272217e-01 -4.572648089379072189e-03 1.875555664300918579e-01 -4.182652104645967484e-03 8.640267699956893921e-02 -2.021718919277191162e-01 1.324189454317092896e-01 1.976053416728973389e-02 -5.184309929609298706e-02 -1.747325360774993896e-01 1.516077071428298950e-01 -1.898482888936996460e-01 4.077343642711639404e-01 7.344985753297805786e-02 -1.739787012338638306e-01 -9.546378999948501587e-02
2.478505820035934448e-01 2.801370620727539062e-02 2.777738571166992188e-01 1.223762333393096924e-01 -1.732100695371627808e-01 -3.168720304965972900e-01 -1.375337392091751099e-01 -1.832490265369415283e-01 6.232898309826850891e-02 -9.098649770021438599e-02 -3.187593817710876465e-01 -9.511944651603698730e-02 6.804247945547103882e-02 1.214529275894165039e-01 4.813343659043312073e-02 -2.672422230243682861e-01 1.902743428945541382e-01 7.733336091041564941e-02 2.489977777004241943e-01 1.818997561931610107e-01 1.313459277153015137e-01 -1.235953718423843384e-01 -2.179952338337898254e-02 2.591834962368011475e-01 6.877023726701736450e-02 1.382006891071796417e-02 1.562043130397796631e-01 -8.142024278640747070e-02 2.757836878299713135e-01 1.616943031549453735e-01 -1.125735193490982056e-01 2.419423311948776245e-01
2.391126453876495361e-01 4.408288374543190002e-02 1.705852597951889038e-01 4.980376735329627991e-02 1.479770429432392120e-02 -2.956661581993103027e-01 -1.664661802351474762e-03 2.292269468307495117e-01 2.619505301117897034e-02 -5.832402780652046204e-02 2.000850997865200043e-02 -6.525169312953948975e-02 3.171309232711791992e-01 6.018709391355514526e-02 -8.579999953508377075e-02 -5.149304401129484177e-03 -1.500097513198852539e-01 2.682539820671081543e-01 3.547747135162353516e-01 1.847864538431167603e-01 8.290573209524154663e-02 -2.426048554480075836e-02 1.561523079872131348e-01 2.728622257709503174e-01 -3.911651372909545898e-01 -1.328461766242980957e-01 4.172546789050102234e-02 -3.030084967613220215e-01 -7.932194508612155914e-03 4.368775710463523865e-02 4.702002555131912231e-02 -1.400671303272247314e-01
6.374434381723403931e-02 -3.233197703957557678e-02 2.578743696212768555e-01 -3.925312757492065430e-01 1.556339859962463379e-01 -2.671611011028289795e-01 1.283041760325431824e-02 -2.390368431806564331e-01 2.068652957677841187e-01 -3.055058419704437256e-01 -1.252439469099044800e-01 -1.189467459917068481e-01 2.292847782373428345e-01 1.467040777206420898e-01 8.810414373874664307e-02 1.545086130499839783e-02 5.075763445347547531e-03 9.153794497251510620e-03 3.523349463939666748e-01 7.424439489841461182e-02 6.770911160856485367e-03 -2.734060883522033691e-01 -1.784046366810798645e-02 -2.340350151062011719e-01 -9.617177397012710571e-02 -1.219618991017341614e-01 2.787894941866397858e-02 -4.759963229298591614e-02 -2.810071036219596863e-02 2.642921358346939087e-02 2.876574397087097168e-01 -4.800317063927650452e-02
-2.098055928945541382e-02 9.196778759360313416e-03 2.118885070085525513e-01 2.725185453891754150e-01 -2.788681723177433014e-02 -9.457314014434814453e-02 -1.244040653109550476e-01 6.896657496690750122e-02 5.708667449653148651e-03 -2.039393186569213867e-01 -3.048232793807983398e-01 -1.851530000567436218e-02 1.295791715383529663e-01 -1.013539209961891174e-01 -4.659188538789749146e-02 -2.649774849414825439e-01 -9.559921175241470337e-02 1.324035227298736572e-01 2.823518216609954834e-01 2.020636796951293945e-01 -2.007875358685851097e-03 -2.414553314447402954e-01 3.116341829299926758e-01 -6.932361423969268799e-02 -2.962311208248138428e-01 -1.307282447814941406e-01 1.365916430950164795e-01 -3.604315221309661865e-01 6.220748648047447205e-02 -1.830298006534576416e-01 -1.077098250389099121e-01 -7.871481031179428101e-02
4.211337268352508545e-01 1.040434837341308594e-01 2.652875185012817383e-01 1.535389199852943420e-02 -2.220398485660552979e-01 -1.126618459820747375e-01 -1.662378013134002686e-01 -1.568764895200729370e-01 4.882264509797096252e-02 -1.720476299524307251e-01 -2.333805263042449951e-01 -1.158595979213714600e-01 9.928815811872482300e-02 1.499414741992950439e-01 1.011521741747856140e-01 -2.148850262165069580e-01 2.265361696481704712e-01 -1.203916743397712708e-01 2.211945652961730957e-01 1.495704054832458496e-01 1.585091203451156616e-01 6.681930739432573318e-03 6.342171877622604370e-02 2.326569557189941406e-01 -4.869536496698856354e-03 -5.779686197638511658e-02 8.714295923709869385e-02 -8.502542227506637573e-02 3.238639235496520996e-01 2.770122587680816650e-01 -1.305513232946395874e-01 3.254896774888038635e-02
2.779793143272399902e-01 -5.335792899131774902e-02 3.220354020595550537e-01 9.092221409082412720e-02 -2.698867619037628174e-01 -3.246561884880065918e-01 -1.410354226827621460e-01 -1.339170336723327637e-01 1.165976300835609436e-01 -1.030070856213569641e-01 -2.671433687210083008e-01 -2.200270444154739380e-01 7.320524752140045166e-02 1.171363145112991333e-01 2.037677355110645294e-02 -1.584485620260238647e-01 1.087184250354766846e-01 -3.022298403084278107e-02 2.208143919706344604e-01 8.215618878602981567e-02 1.455352306365966797e-01 -1.040392518043518066e-01 -5.045216903090476990e-02 1.862720102071762085e-01 -5.851317942142486572e-02 -1.078310608863830566e-01 1.999792307615280151e-01 -1.519981622695922852e-01 3.274976909160614014e-01 2.121716588735580444e-01 -7.087963819503784180e-02 1.741448044776916504e-01
8.753286302089691162e-02 6.863087415695190430e-02 4.180714786052703857e-01 -8.055518567562103271e-02 9.715133905410766602e-02 -2.983901202678680420e-01 4.411703720688819885e-02 1.919201910495758057e-01 1.439141482114791870e-01 -2.062365412712097168e-01 1.907861977815628052e-02 -2.261863797903060913e-01 1.384876519441604614e-01 9.157762676477432251e-02 -1.305251419544219971e-01 -2.067940086126327515e-01 -1.347258687019348145e-02 -1.036496609449386597e-01 3.469764590263366699e-01 5.163941904902458191e-02 2.962761744856834412e-02 -1.974703371524810791e-01 1.184130087494850159e-01 -8.860340341925621033e-03 -3.066546916961669922e-01 -2.204174548387527466e-01 1.044539660215377808e-01 -2.822665870189666748e-01 7.841490209102630615e-02 -5.529458075761795044e-02 -3.558583185076713562e-02 -1.879627257585525513e-01
6.138762459158897400e-02 7.184697687625885010e-02 3.580074608325958252e-01 -1.142853125929832458e-01 2.005350142717361450e-01 -2.617260515689849854e-01 1.265086233615875244e-01 1.189822629094123840e-01 3.363100066781044006e-02 -3.557759821414947510e-01 -8.696463890373706818e-03 -1.284000426530838013e-01 1.473520994186401367e-01 1.903357505798339844e-01 -1.945894211530685425e-02 -2.483629882335662842e-01 -8.641822636127471924e-02 -4.311600700020790100e-03 3.667291104793548584e-01 5.254276841878890991e-02 -2.152893692255020142e-02 -9.384022653102874756e-02 2.443419769406318665e-02 -5.689694080501794815e-03 -3.366124331951141357e-01 -1.846019476652145386e-01 -4.597461223602294922e-02 -2.013339102268218994e-01 1.745991259813308716e-01 -1.163791790604591370e-01 -1.414764076471328735e-01 -1.948697715997695923e-01
1.653069853782653809e-01 -1.847524046897888184e-01 1.448578238487243652e-01 -1.396033465862274170e-01 1.817441433668136597e-01 -1.531664580106735229e-01 -8.413384109735488892e-02 3.187446296215057373e-01 -5.018622800707817078e-02 -7.320855557918548584e-02 -1.694200038909912109e-01 -2.363133430480957031e-01 1.473143547773361206e-01 2.232647091150283813e-01 -1.760924756526947021e-01 -1.601111441850662231e-01 -2.491122670471668243e-02 1.851081401109695435e-01 2.362439930438995361e-01 1.274593025445938110e-01 -4.997142124921083450e-03 -2.080514281988143921e-01 2.294116318225860596e-01 1.866272538900375366e-01 -3.886540830135345459e-01 -1.460151821374893188e-01 1.784771308302879333e-02 -1.328440308570861816e-01 -1.537781208753585815e-01 4.938334971666336060e-02 1.347502917051315308e-01 -1.999664753675460815e-01
-6.660346989519894123e-04 -1.530829817056655884e-02 3.373143374919891357e-01 -8.275182545185089111e-02 1.144684031605720520e-01 -2.708486048504710197e-03 -6.475394219160079956e-02 -4.369195923209190369e-02 -2.102280408143997192e-02 -2.432535886764526367e-01 -1.612433493137359619e-01 -1.381109952926635742e-01 -9.857441484928131104e-02 1.777991950511932373e-01 -8.921273052692413330e-02 3.346208930015563965e-01 1.833723336458206177e-01 4.862169921398162842e-02 2.182103395462036133e-01 3.314184248447418213e-01 8.653637021780014038e-02 -1.739241480827331543e-01 1.801333725452423096e-01 1.039547771215438843e-01 1.079250425100326538e-01 -3.955442309379577637e-01 -8.500225841999053955e-02 7.515380531549453735e-02 2.608510553836822510e-01 8.559003472328186035e-02 8.142849802970886230e-02 -2.378314435482025146e-01
2.222783118486404419e-01 -1.045865938067436218e-02 2.858749032020568848e-01 1.631482839584350586e-01 -2.027989923954010010e-01 -3.931797742843627930e-01 -1.261374205350875854e-01 -2.033986002206802368e-01 6.927889585494995117e-02 -1.081567704677581787e-01 -3.045142889022827148e-01 -1.198598444461822510e-01 -3.543914481997489929e-02 3.054212592542171478e-02 -1.098377853631973267e-01 -2.056818157434463501e-01 1.657837629318237305e-01 9.398610889911651611e-02 2.280077338218688965e-01 4.750261083245277405e-02 1.170229092240333557e-01 -1.462189257144927979e-01 6.340270861983299255e-03 3.372741043567657471e-01 2.134250942617654800e-03 -5.687627196311950684e-02 1.562157869338989258e-01 -1.303033977746963501e-01 3.023087978363037109e-01 1.181358695030212402e-01 2.506002038717269897e-02 1.377109140157699585e-01
7.958390563726425171e-02 2.302557975053787231e-02 2.416615039110183716e-01 -3.117037378251552582e-02 -5.459718406200408936e-02 -5.697021260857582092e-02 -2.132047861814498901e-01 -4.283816961105912924e-04 -2.417053431272506714e-01 -2.985360622406005859e-01 -1.808607717975974083e-03 -2.258182317018508911e-01 1.772340536117553711e-01 3.728325292468070984e-02 1.123744547367095947e-01 4.713004920631647110e-03 7.510838657617568970e-02 1.858076155185699463e-01 4.211493134498596191e-01 2.994692325592041016e-01 -5.445934459567070007e-02 1.214439943432807922e-01 8.267793059349060059e-02 -1.142819374799728394e-01 -3.048500120639801025e-01 1.118558198213577271e-01 1.567671298980712891e-01 -2.639009356498718262e-01 -1.349109262228012085e-01 2.131409049034118652e-01 -1.430425792932510376e-02 1.725183874368667603e-01
-3.644930571317672729e-02 1.063136477023363113e-02 7.367075979709625244e-02 5.673800781369209290e-02 1.232770010828971863e-01 -4.670762643218040466e-02 -2.027055919170379639e-01 1.940385997295379639e-01 -1.303576119244098663e-02 -4.029455780982971191e-01 6.074708327651023865e-02 -3.274768590927124023e-01 4.572335258126258850e-02 3.714403510093688965e-01 -3.429714143276214600e-01 -1.507269591093063354e-01 1.544518489390611649e-02 3.659585863351821899e-02 2.881275713443756104e-01 7.590071111917495728e-02 5.563124641776084900e-02 -1.643262058496475220e-01 8.350433409214019775e-02 2.553343586623668671e-02 -2.173666507005691528e-01 -3.083257004618644714e-02 -9.406483173370361328e-02 -3.277306258678436279e-01 1.574282944202423096e-01 9.951468557119369507e-02 -8.665446192026138306e-02 -7.204264402389526367e-02
1.165046617388725281e-01 -1.845718026161193848e-01 1.489922702312469482e-01 6.147792190313339233e-02 1.435906738042831421e-01 -7.259378582239151001e-02 -3.551425933837890625e-01 8.847205340862274170e-02 -4.369466751813888550e-02 -1.894412189722061157e-01 -4.807093739509582520e-02 -1.614913195371627808e-01 1.610033512115478516e-01 1.367583572864532471e-01 -1.875242441892623901e-01 -3.982349857687950134e-02 -1.121052652597427368e-01 2.791420221328735352e-01 4.348990619182586670e-01 -2.650830894708633423e-02 1.186242252588272095e-01 -1.035521551966667175e-01 -1.799887232482433319e-02 2.765737473964691162e-02 -3.853009343147277832e-01 -1.671071052551269531e-01 2.403561025857925415e-01 -2.104892134666442871e-01 -7.847415655851364136e-02 8.836892992258071899e-02 1.269855350255966187e-01 -6.491521745920181274e-02
3.472394943237304688e-01 4.129731282591819763e-02 1.557903587818145752e-01 7.058925926685333252e-02 -1.480695903301239014e-01 -1.204686239361763000e-01 -1.825956106185913086e-01 1.978113874793052673e-02 2.964643575251102448e-02 -6.787871569395065308e-02 -4.547338485717773438e-01 -2.406606227159500122e-01 7.303635776042938232e-02 3.401051089167594910e-02 -6.612871587276458740e-02 -1.024510562419891357e-01 2.138644903898239136e-01 2.060653269290924072e-01 2.522658109664916992e-01 1.265782266855239868e-01 3.975074738264083862e-02 -6.175857782363891602e-02 4.269755631685256958e-02 2.072025537490844727e-01 3.606317937374114990e-02 -2.445294708013534546e-01 1.589749455451965332e-01 -9.224364161491394043e-02 3.445408940315246582e-01 5.122062563896179199e-02 -2.136748135089874268e-01 -8.289539813995361328e-02
-3.229849413037300110e-02 3.493412956595420837e-02 2.698762416839599609e-01 5.890139192342758179e-02 1.457764208316802979e-01 1.798301190137863159e-02 -2.642671763896942139e-01 -1.030381768941879272e-02 2.011159509420394897e-01 -1.715058237314224243e-01 -1.892588473856449127e-02 -1.123915389180183411e-01 1.746616512537002563e-01 -2.839053049683570862e-02 -1.583743244409561157e-01 3.661373257637023926e-01 6.963370740413665771e-02 5.070858076214790344e-02 4.697092771530151367e-01 3.019132316112518311e-01 -1.407092660665512085e-01 -1.604246497154235840e-01 -2.285214886069297791e-02 2.132647633552551270e-01 -1.278005633503198624e-02 -1.285238713026046753e-01 2.140150368213653564e-01 -2.138227075338363647e-01 -1.121768653392791748e-01 3.047120757400989532e-02 1.136876419186592102e-01 -1.059884428977966309e-01
1.041368022561073303e-01 6.919795274734497070e-02 1.036408394575119019e-01 -3.352533280849456787e-02 4.114493429660797119e-01 -7.493680715560913086e-02 7.587573677301406860e-02 1.718762964010238647e-01 9.076651185750961304e-02 -4.180536270141601562e-01 -4.843772202730178833e-02 1.067043095827102661e-01 -4.974649846553802490e-02 1.601800173521041870e-01 -1.529362946748733521e-01 1.173420250415802002e-01 1.643947809934616089e-01 3.407312035560607910e-01 2.684828341007232666e-01 7.406570762395858765e-02 7.342052459716796875e-02 -2.105495929718017578e-01 1.238148808479309082e-01 1.365916728973388672e-01 -3.130427300930023193e-01 -1.172763928771018982e-01 5.371293053030967712e-02 -2.002609521150588989e-01 1.258168667554855347e-01 -3.036572830751538277e-03 -4.286303184926509857e-03 -1.589625328779220581e-01
1.864199191331863403e-01 1.830533742904663086e-01 7.807396352291107178e-02 2.162125408649444580e-01 -6.892415694892406464e-03 4.624545946717262268e-02 -8.357137441635131836e-02 -1.824867129325866699e-01 -9.395757317543029785e-02 -1.545741111040115356e-01 -2.028294503688812256e-01 -1.056122034788131714e-01 2.139407545328140259e-01 3.589015901088714600e-01 1.220762729644775391e-01 -3.170046256855130196e-03 2.136200666427612305e-01 -8.170493692159652710e-02 2.174445092678070068e-01 1.447812169790267944e-01 3.770615756511688232e-01 1.150236278772354126e-01 2.943245470523834229e-01 1.337738186120986938e-01 -3.356270119547843933e-02 -1.258763074874877930e-01 2.009437829256057739e-01 -5.720064789056777954e-02 -3.323746845126152039e-02 2.888745963573455811e-01 1.622176021337509155e-01 -9.972429275512695312e-02
4.306629672646522522e-02 -1.912086755037307739e-01 3.170936107635498047e-01 -5.392552539706230164e-02 2.187368273735046387e-01 -1.786823272705078125e-01 -1.830873787403106689e-01 1.616316735744476318e-01 -2.530352771282196045e-02 -2.263298928737640381e-01 1.064363121986389160e-01 -2.405448555946350098e-01 6.952448934316635132e-02 1.508873403072357178e-01 -2.744901180267333984e-01 -3.377426788210868835e-02 8.283441513776779175e-02 3.301404118537902832e-01 2.451778054237365723e-01 2.005969732999801636e-01 -1.681732684373855591e-01 7.386038452386856079e-02 9.781614691019058228e-02 2.409821301698684692e-01 1.229481324553489685e-01 -1.106563284993171692e-01 -1.107002198696136475e-01 -9.234175086021423340e-02 -1.885136663913726807e-01 2.281712591648101807e-01 1.178864017128944397e-01 1.623087227344512939e-01
3.177734315395355225e-01 4.024636372923851013e-02 3.660522401332855225e-01 1.301968544721603394e-01 -1.829220801591873169e-01 -2.989673912525177002e-01 -9.671788662672042847e-02 -2.072611898183822632e-01 -4.552264697849750519e-03 -7.072010636329650879e-02 -2.813780307769775391e-01 -2.366623282432556152e-01 3.969234880059957504e-03 -2.979501523077487946e-02 1.545738428831100464e-01 -1.539781391620635986e-01 6.580383330583572388e-02 6.768737733364105225e-02 2.053150981664657593e-01 1.037266999483108521e-01 9.830375760793685913e-02 -1.660832166671752930e-01 -3.527145087718963623e-02 1.781877577304840088e-01 -7.932604104280471802e-02 1.687220064923167229e-03 4.553540796041488647e-02 -1.548330634832382202e-01 3.765817880630493164e-01 2.572608292102813721e-01 -2.569615840911865234e-02 9.758954495191574097e-02
8.672184497117996216e-02 -6.233335472643375397e-03 1.273195892572402954e-01 2.039526104927062988e-01 -2.069272473454475403e-02 -5.356171354651451111e-02 -1.099406853318214417e-01 -8.504270017147064209e-02 4.983275383710861206e-02 3.561514988541603088e-02 -2.434803843498229980e-01 3.517263382673263550e-02 1.421285867691040039e-01 9.690382517874240875e-03 -1.037841439247131348e-01 -2.610464990139007568e-01 1.631148606538772583e-01 -1.381346583366394043e-01 3.853887915611267090e-01 9.846750646829605103e-02 1.522167921066284180e-01 -2.729518115520477295e-01 1.928203180432319641e-02 5.959409847855567932e-02 9.470414370298385620e-03 -2.003113913815468550e-04 1.278716474771499634e-01 -2.668836414813995361e-01 4.410011172294616699e-01 7.557946443557739258e-02 -2.919925749301910400e-01 -2.644037306308746338e-01
1.025742962956428528e-01 -5.828897468745708466e-03 2.861266732215881348e-01 7.855557650327682495e-02 8.923538774251937866e-02 -1.873481273651123047e-01 -2.711295783519744873e-01 2.483067512512207031e-01 -9.389154613018035889e-02 -2.167828232049942017e-01 -1.224682331085205078e-01 -5.797642841935157776e-02 6.907250732183456421e-02 6.268757581710815430e-02 -1.004267260432243347e-01 -2.388342022895812988e-01 -2.240455299615859985e-01 1.614075750112533569e-01 2.417618632316589355e-01 1.689105927944183350e-01 1.528111752122640610e-02 -1.839174926280975342e-01 8.714998513460159302e-02 -7.289048284292221069e-02 -4.057833552360534668e-01 1.201737001538276672e-01 6.993877887725830078e-02 -3.418887257575988770e-01 1.112206429243087769e-01 3.152866289019584656e-02 1.644260883331298828e-01 -1.473098844289779663e-01
2.959314733743667603e-02 -7.009781152009963989e-02 1.551082432270050049e-01 -1.581456363201141357e-01 -3.654474765062332153e-02 -2.068091481924057007e-01 -1.200983524322509766e-01 -2.179459035396575928e-01 -8.914231508970260620e-02 -3.967257440090179443e-01 -1.604129187762737274e-02 -1.152715533971786499e-01 2.726374426856637001e-03 -4.851961135864257812e-02 -6.497806869447231293e-03 -1.509518176317214966e-02 1.316030919551849365e-01 -1.908158212900161743e-01 3.181161284446716309e-01 2.113909274339675903e-01 2.052497863769531250e-01 -3.118659555912017822e-01 -1.239990815520286560e-01 1.573989354074001312e-02 1.097865328192710876e-01 1.100479960441589355e-01 -1.472810506820678711e-01 -4.324645400047302246e-01 8.223197609186172485e-02 2.057970017194747925e-01 1.156083941459655762e-01 -8.724723011255264282e-02
2.505240142345428467e-01 -3.852289542555809021e-02 -7.975102402269840240e-03 2.049044072628021240e-01 3.751311302185058594e-01 -1.425133198499679565e-01 7.321229577064514160e-02 6.918606162071228027e-02 2.227514833211898804e-01 -4.318935275077819824e-01 -7.751858979463577271e-02 4.574283957481384277e-02 4.861170798540115356e-02 -6.921812146902084351e-02 5.226823035627603531e-03 4.611172899603843689e-02 -9.740839898586273193e-02 -4.832245409488677979e-02 4.799728393554687500e-01 1.128894537687301636e-01 2.812738157808780670e-02 -1.938537210226058960e-01 5.238495394587516785e-02 2.840590775012969971e-01 -1.576360762119293213e-01 -5.192192643880844116e-02 4.752660635858774185e-03 -1.176376193761825562e-01 6.995891034603118896e-02 1.372720897197723389e-01 -1.084988415241241455e-01 -1.237052381038665771e-01
-1.838707029819488525e-01 1.491123884916305542e-01 2.109162807464599609e-01 -1.101661473512649536e-01 1.042459830641746521e-01 -1.181477904319763184e-01 -1.554317325353622437e-01 2.121760696172714233e-01 -7.153133302927017212e-02 -3.395361304283142090e-01 4.012865200638771057e-02 -3.839904665946960449e-01 -6.643579900264739990e-02 7.310362905263900757e-02 -2.087602466344833374e-01 1.382406353950500488e-01 2.616837918758392334e-01 3.289930149912834167e-02 3.007708489894866943e-01 2.345487177371978760e-01 1.773070693016052246e-01 6.939223967492580414e-03 3.206489682197570801e-01 -1.255628746002912521e-02 6.268800050020217896e-02 -1.377047896385192871e-01 -5.140873044729232788e-02 -2.306204587221145630e-01 7.333803176879882812e-02 1.009854972362518311e-01 7.800666987895965576e-02 -3.927151113748550415e-02
-1.002323552966117859e-01 -5.687300488352775574e-02 3.263682723045349121e-01 1.718704849481582642e-01 1.937347277998924255e-02 7.284034043550491333e-02 -2.589567191898822784e-02 -2.838098444044589996e-02 -3.906875383108854294e-03 -2.326681017875671387e-01 1.901299953460693359e-01 -2.900565974414348602e-02 2.133601307868957520e-01 1.450959444046020508e-01 -2.398483902215957642e-01 -2.966180145740509033e-01 -5.554014816880226135e-02 8.813925832509994507e-02 5.154120177030563354e-02 4.138154387474060059e-01 4.117030277848243713e-02 -3.062888979911804199e-01 1.907133907079696655e-01 -9.546063840389251709e-03 -3.493959903717041016e-01 -3.035806119441986084e-02 4.413447156548500061e-02 -2.024356573820114136e-01 1.724056750535964966e-01 1.276589035987854004e-01 8.096851408481597900e-02 -7.108779996633529663e-02
2.823110818862915039e-01 -4.022449254989624023e-02 3.366816639900207520e-01 7.269625365734100342e-02 -1.615712940692901611e-01 -1.650596708059310913e-01 -5.488050356507301331e-02 -2.494923323392868042e-01 -1.591929001733660698e-03 -1.345042288303375244e-01 -3.587326407432556152e-01 -2.211769372224807739e-01 6.762298941612243652e-02 1.456049177795648575e-02 -1.241417508572340012e-02 -2.050430476665496826e-01 1.206466779112815857e-01 1.670444309711456299e-01 2.908703386783599854e-01 -1.567539386451244354e-02 3.176876902580261230e-02 1.634583808481693268e-03 -3.852797299623489380e-02 3.649120032787322998e-01 8.010005205869674683e-02 -1.354828476905822754e-01 2.501547150313854218e-02 -1.621158868074417114e-01 3.399338126182556152e-01 4.993851482868194580e-02 7.577507942914962769e-02 -1.770596019923686981e-02
-1.395195275545120239e-01 2.080978080630302429e-02 2.374276965856552124e-01 -3.028784394264221191e-01 -2.008361965417861938e-01 1.256360858678817749e-01 -2.587741240859031677e-03 -3.190134465694427490e-02 -8.845962584018707275e-02 -4.376130104064941406e-01 -3.005551099777221680e-01 -1.086142212152481079e-01 5.730869621038436890e-02 7.402260601520538330e-02 1.805655844509601593e-02 9.925159066915512085e-02 1.132921129465103149e-01 -1.355306827463209629e-03 3.673035204410552979e-01 3.300055861473083496e-02 4.512237757444381714e-02 7.400675117969512939e-02 3.042799830436706543e-01 8.700530230998992920e-02 1.506728027015924454e-02 4.355047270655632019e-02 -1.206820309162139893e-01 -3.112342953681945801e-01 5.785423517227172852e-02 1.568637639284133911e-01 1.194650009274482727e-01 2.053333967924118042e-01
3.026236295700073242e-01 -9.119657427072525024e-02 2.138039320707321167e-01 1.130059584975242615e-01 -9.554273635149002075e-02 -1.394521817564964294e-02 -6.484735757112503052e-02 -1.671730577945709229e-01 1.121431216597557068e-01 4.990934208035469055e-02 -2.907467186450958252e-01 -1.613947749137878418e-01 7.250458747148513794e-02 2.079917341470718384e-01 3.360899910330772400e-02 -2.040873169898986816e-01 2.519730031490325928e-01 2.942180037498474121e-01 2.337795197963714600e-01 2.568877115845680237e-02 -1.183059997856616974e-02 -2.057499289512634277e-01 2.493896335363388062e-01 8.733882755041122437e-02 -8.421931415796279907e-02 -9.559064358472824097e-02 7.822776585817337036e-02 -6.902798265218734741e-02 4.349430203437805176e-01 8.471297472715377808e-02 -1.939632147550582886e-01 6.667064875364303589e-02
1.297565847635269165e-01 2.141231484711170197e-02 3.023187816143035889e-01 -3.097327612340450287e-02 1.380855590105056763e-01 -7.893123477697372437e-02 -2.190607935190200806e-01 1.500090770423412323e-02 -1.873865351080894470e-02 -5.519459769129753113e-02 -2.689480185508728027e-01 -3.841387629508972168e-01 -1.449597328901290894e-01 1.700538955628871918e-02 8.359758555889129639e-02 2.116287872195243835e-02 9.419459104537963867e-02 -2.915970608592033386e-02 3.867196440696716309e-01 3.577269911766052246e-01 9.377995878458023071e-02 5.923040583729743958e-02 -1.052518114447593689e-01 1.136917099356651306e-01 2.132681459188461304e-01 -2.764033079147338867e-01 -1.738187484443187714e-02 -6.389188021421432495e-02 1.298000570386648178e-02 1.429269015789031982e-01 -3.858259588014334440e-04 -3.072341084480285645e-01
6.587985157966613770e-02 -7.321920245885848999e-02 1.947396099567413330e-01 -2.179421111941337585e-02 2.552206218242645264e-01 1.829398237168788910e-02 -2.916760742664337158e-01 -3.913902863860130310e-02 6.403070688247680664e-02 -4.986902326345443726e-02 -2.564206719398498535e-01 -1.151272580027580261e-01 -5.612141638994216919e-02 2.878839150071144104e-02 5.928574129939079285e-02 7.411880791187286377e-02 2.391087412834167480e-01 5.630021914839744568e-02 3.919558227062225342e-01 2.822014987468719482e-01 2.142314165830612183e-01 -1.150855794548988342e-01 2.653750963509082794e-02 3.032612614333629608e-02 2.474460750818252563e-01 -3.718482255935668945e-01 -9.900590032339096069e-02 -1.583260297775268555e-01 6.621534377336502075e-02 1.200590804219245911e-01 -1.588444411754608154e-01 -2.616645991802215576e-01
-6.568168103694915771e-02 -2.581257522106170654e-01 4.255171865224838257e-02 -2.866179868578910828e-02 1.157888695597648621e-01 -3.962108194828033447e-01 -1.319212317466735840e-01 1.606083847582340240e-02 -6.284445524215698242e-03 -7.595530897378921509e-02 7.873898744583129883e-02 -2.986307069659233093e-02 2.613620460033416748e-01 5.492500588297843933e-02 -1.183175668120384216e-01 -1.507784277200698853e-01 2.355607139179483056e-04 5.292523279786109924e-02 3.431230783462524414e-01 3.018388748168945312e-01 -1.051371246576309204e-01 -1.346354633569717407e-01 3.957511112093925476e-02 2.958642840385437012e-01 -3.639229238033294678e-01 -6.832535564899444580e-02 2.028568983078002930e-01 -2.183204144239425659e-01 1.548078209161758423e-01 1.524388790130615234e-01 -1.182545721530914307e-01 1.947536878287792206e-02
1.350873708724975586e-01 -3.981428965926170349e-02 2.728849351406097412e-01 7.371298503130674362e-03 -2.110169678926467896e-01 -3.639425337314605713e-01 -1.952297985553741455e-01 -2.345284521579742432e-01 3.988501266576349735e-04 -1.467740833759307861e-01 -3.199945390224456787e-01 -1.829659640789031982e-01 -7.171984761953353882e-02 1.087757647037506104e-01 7.194626331329345703e-02 -1.482969224452972412e-01 2.129289954900741577e-01 8.297663927078247070e-02 2.321686595678329468e-01 2.048677578568458557e-02 6.043380126357078552e-02 -6.448867917060852051e-02 1.270551085472106934e-01 2.647551298141479492e-01 2.601753361523151398e-02 -9.903011471033096313e-02 1.613046079874038696e-01 -1.645687669515609741e-01 3.307713270187377930e-01 2.130662947893142700e-01 -4.286067187786102295e-02 1.147181764245033264e-01
-1.266415882855653763e-02 -3.829551339149475098e-01 7.915462553501129150e-02 1.826185174286365509e-02 -4.919995367527008057e-02 1.778120696544647217e-01 -2.900750041007995605e-01 -1.040596421808004379e-02 -1.871238946914672852e-01 -1.768131405115127563e-01 -4.207924753427505493e-02 1.561583727598190308e-01 2.593784630298614502e-01 -8.158925175666809082e-02 -1.624524295330047607e-01 -1.227304153144359589e-02 2.359679490327835083e-01 1.585265994071960449e-01 3.390349149703979492e-01 2.360427826642990112e-01 -6.323394924402236938e-02 -2.366739809513092041e-01 7.734800875186920166e-02 -6.554263085126876831e-02 1.225528717041015625e-01 1.034808519762009382e-04 8.937777578830718994e-02 -1.919864863157272339e-01 2.711682021617889404e-01 1.555199623107910156e-01 1.230109930038452148e-01 -2.022518515586853027e-01
-1.565938591957092285e-01 -1.862302869558334351e-01 5.038335919380187988e-02 1.080661714076995850e-01 9.554892778396606445e-02 -1.509278267621994019e-01 1.915027499198913574e-01 -3.719204962253570557e-01 -2.353024780750274658e-01 -1.702617853879928589e-01 -2.749672234058380127e-01 -3.830071911215782166e-02 -6.697779893875122070e-02 2.117113620042800903e-01 -1.168151106685400009e-02 -1.904881149530410767e-01 1.243583187460899353e-01 1.566887199878692627e-01 2.298379987478256226e-01 2.920093536376953125e-01 1.959162801504135132e-01 2.717441692948341370e-02 2.463589608669281006e-01 1.486079990863800049e-01 4.872523248195648193e-02 2.225772663950920105e-02 1.407167017459869385e-01 -1.029169261455535889e-01 -5.229091271758079529e-02 2.008659988641738892e-01 8.131380379199981689e-02 -2.992432415485382080e-01
9.358590841293334961e-02 -2.027933299541473389e-01 6.141098216176033020e-02 -1.615620404481887817e-02 2.825815044343471527e-02 -1.179469078779220581e-01 -1.888039410114288330e-01 1.154066845774650574e-01 -4.470899701118469238e-02 -7.408977299928665161e-02 -3.784408047795295715e-02 -9.104479104280471802e-02 1.735861897468566895e-01 2.396446317434310913e-01 -4.916294291615486145e-02 -2.223015874624252319e-01 1.230635792016983032e-01 3.050225554034113884e-03 1.919426620006561279e-01 2.746671736240386963e-01 7.286052405834197998e-02 -3.723325952887535095e-02 2.509580850601196289e-01 3.234399557113647461e-01 -4.767467081546783447e-01 -1.275203078985214233e-01 -4.198395088315010071e-02 -2.588855624198913574e-01 1.521386653184890747e-01 2.970083653926849365e-01 -1.813532784581184387e-02 7.327971514314413071e-03
3.261291980743408203e-02 -1.592468619346618652e-01 1.393890678882598877e-01 -8.301053196191787720e-02 -5.862896516919136047e-02 -1.499060839414596558e-01 -2.562920749187469482e-01 1.529717147350311279e-01 -1.331243366003036499e-01 -2.196923941373825073e-01 4.623743146657943726e-02 -1.132420226931571960e-01 1.988059133291244507e-01 9.720761328935623169e-02 -1.243909299373626709e-01 -6.445743888616561890e-02 -3.505741711705923080e-03 -6.916013360023498535e-02 2.267398983240127563e-01 2.322247028350830078e-01 1.424129027873277664e-02 -9.868098050355911255e-02 1.595589518547058105e-01 3.351457715034484863e-01 -4.070113599300384521e-01 2.914427081122994423e-03 7.494398206472396851e-02 -3.505934774875640869e-01 1.619993150234222412e-01 3.100106716156005859e-01 6.132572889328002930e-02 6.741280108690261841e-02
-8.349428884685039520e-03 -2.170212417840957642e-01 2.679576873779296875e-01 1.532841473817825317e-01 3.181998133659362793e-01 -8.503033220767974854e-02 -2.142677009105682373e-01 1.309296339750289917e-01 9.710398316383361816e-02 -2.340143471956253052e-01 -4.739953577518463135e-02 -2.367330938577651978e-01 2.489280551671981812e-01 -1.743450015783309937e-01 6.844203919172286987e-02 1.466100662946701050e-01 1.927077621221542358e-01 9.181126207113265991e-02 3.232515752315521240e-01 1.029375344514846802e-01 -1.997181475162506104e-01 -1.052269935607910156e-01 2.235123813152313232e-01 2.881870605051517487e-02 3.601317992433905602e-03 -3.428114950656890869e-02 -9.084418416023254395e-02 -3.771614655852317810e-02 1.306127607822418213e-01 2.947449684143066406e-01 9.755075722932815552e-02 2.413783222436904907e-01
2.397766411304473877e-01 -9.530727751553058624e-03 2.746918797492980957e-01 6.004512310028076172e-02 -2.142289280891418457e-02 2.705753967165946960e-02 -4.950848966836929321e-02 3.438783288002014160e-01 -2.810588292777538300e-02 -3.831991553306579590e-01 -1.197913065552711487e-01 -6.441612541675567627e-02 -7.856633514165878296e-03 1.949435621500015259e-01 -5.330653116106987000e-02 -9.286542236804962158e-02 -3.456929624080657959e-01 1.862083375453948975e-01 6.927941739559173584e-02 9.257333353161811829e-03 9.717245399951934814e-02 -4.467463493347167969e-02 1.402274668216705322e-01 2.297473251819610596e-01 -6.499230861663818359e-02 -1.647571027278900146e-01 1.674068421125411987e-01 -4.257133305072784424e-01 1.405614018440246582e-01 8.030576258897781372e-02 1.221562102437019348e-01 3.311764821410179138e-02
-1.504090130329132080e-01 -1.863923668861389160e-01 2.448256611824035645e-01 -1.360726356506347656e-01 2.176606468856334686e-02 -2.602587826550006866e-02 -1.626806706190109253e-01 1.574051678180694580e-01 2.262480407953262329e-01 -2.747547924518585205e-01 -1.171149015426635742e-01 -1.692555546760559082e-01 1.946743130683898926e-01 2.251782119274139404e-01 -1.375000625848770142e-01 1.579875499010086060e-01 -5.523484572768211365e-02 -3.163316845893859863e-02 3.385269045829772949e-01 8.559830486774444580e-02 3.025981783866882324e-01 -1.730724275112152100e-01 8.500522375106811523e-02 -8.455811440944671631e-02 -8.154846727848052979e-03 -1.356210708618164062e-01 1.541748046875000000e-01 -4.531279206275939941e-02 -7.449971139430999756e-02 2.423498332500457764e-01 -3.702639639377593994e-01 -5.233904719352722168e-02
-3.306192159652709961e-02 5.480584874749183655e-02 2.665874063968658447e-01 -1.870905011892318726e-01 -8.244326710700988770e-02 -2.885085046291351318e-01 -2.579987049102783203e-01 -1.130193322896957397e-01 -1.241609603166580200e-01 -4.834920763969421387e-01 1.397466938942670822e-02 -6.160741671919822693e-02 -2.128169983625411987e-01 -9.538769721984863281e-03 -1.196579709649085999e-01 -1.189533844590187073e-01 2.019184976816177368e-01 -1.040599718689918518e-01 4.208047688007354736e-01 2.341044247150421143e-01 -3.708095103502273560e-02 -1.935723274946212769e-01 -3.383233025670051575e-02 6.328459084033966064e-02 8.204995095729827881e-02 1.704395934939384460e-02 6.433445215225219727e-02 -5.787584558129310608e-02 8.724305778741836548e-02 7.753711193799972534e-02 1.668194681406021118e-01 -1.000014990568161011e-01
1.989999040961265564e-02 -1.194186806678771973e-01 1.677332669496536255e-01 -5.050592869520187378e-02 1.646797060966491699e-01 -1.417601853609085083e-01 -1.319933086633682251e-01 5.063629709184169769e-03 1.516987197101116180e-02 -1.972869187593460083e-01 4.355749860405921936e-02 -4.753445833921432495e-02 1.399481296539306641e-01 1.590413749217987061e-01 -1.728945523500442505e-01 -5.679436773061752319e-02 2.379644103348255157e-02 1.647486090660095215e-01 1.225860863924026489e-01 1.202900111675262451e-01 -8.766116574406623840e-03 -3.192154690623283386e-03 2.126291543245315552e-01 2.877332568168640137e-01 -5.082339048385620117e-01 -2.420268207788467407e-01 1.220063194632530212e-01 -2.958424091339111328e-01 1.913585960865020752e-01 2.233571559190750122e-01 -2.666610777378082275e-01 8.057508617639541626e-02
1.589678227901458740e-01 -1.185255050659179688e-01 2.152936458587646484e-01 8.933407813310623169e-02 -1.186635792255401611e-01 -1.708121001720428467e-01 -3.877776488661766052e-02 -8.426721394062042236e-02 -1.024364233016967773e-01 -6.131986901164054871e-02 -2.409454435110092163e-01 -7.881235331296920776e-02 2.317543625831604004e-01 7.934653759002685547e-02 -1.396681964397430420e-01 -2.960602641105651855e-01 1.712283790111541748e-01 8.122866041958332062e-03 2.000711411237716675e-01 7.523598521947860718e-02 1.415871381759643555e-01 3.355956822633743286e-02 9.638275951147079468e-02 1.544861309230327606e-02 1.427014768123626709e-01 -1.541671752929687500e-01 1.403270959854125977e-01 -2.413523346185684204e-01 6.084197163581848145e-01 6.818880885839462280e-02 -7.825327664613723755e-02 -2.269018441438674927e-03
9.589473903179168701e-02 1.156802251935005188e-01 1.990240067243576050e-01 1.661297529935836792e-01 1.344587206840515137e-01 -1.017063632607460022e-01 -8.416600525379180908e-02 -6.635337322950363159e-02 8.617595583200454712e-02 -3.891602158546447754e-02 -2.243480980396270752e-01 -2.190928757190704346e-01 2.113515436649322510e-01 -4.678048938512802124e-02 -1.563254185020923615e-02 -2.023206949234008789e-01 4.592937529087066650e-01 3.548965323716402054e-03 1.825867593288421631e-01 1.891184970736503601e-02 8.699234575033187866e-02 -5.429747328162193298e-02 1.979477852582931519e-01 -8.206722140312194824e-02 2.598473057150840759e-02 9.653168963268399239e-04 -1.420760061591863632e-02 -2.569720149040222168e-01 4.580906629562377930e-01 2.198809087276458740e-01 9.945842623710632324e-02 -1.972300410270690918e-01
2.785380743443965912e-02 -2.726532816886901855e-01 1.117483004927635193e-01 7.646176218986511230e-02 -1.180980950593948364e-01 -2.819965593516826630e-02 -8.431158214807510376e-02 -1.384364441037178040e-02 -1.408647298812866211e-01 -3.202083408832550049e-01 -6.402808427810668945e-02 3.729281723499298096e-01 1.269445270299911499e-01 5.879423767328262329e-02 3.516235947608947754e-02 5.128971487283706665e-02 2.293222695589065552e-01 1.149931028485298157e-01 2.243674546480178833e-01 2.706403732299804688e-01 -5.029046908020973206e-02 -9.096550196409225464e-02 1.355460435152053833e-01 -1.261494606733322144e-01 3.494660928845405579e-02 -1.659592539072036743e-01 3.342234343290328979e-02 -1.158477514982223511e-01 1.681367456912994385e-01 4.043349623680114746e-01 6.820151954889297485e-02 -3.483086526393890381e-01
3.033598959445953369e-01 1.029938310384750366e-01 2.723193168640136719e-01 9.507316350936889648e-02 -1.630203723907470703e-01 -2.368338704109191895e-01 -1.381169855594635010e-01 -1.670939773321151733e-01 2.928356826305389404e-02 -5.865878984332084656e-02 -3.554728031158447266e-01 -9.800122678279876709e-02 1.559531688690185547e-01 1.184109002351760864e-01 1.741145923733711243e-02 -2.149671465158462524e-01 7.746955752372741699e-02 -1.484997477382421494e-02 2.743215560913085938e-01 3.552709892392158508e-02 1.049948111176490784e-01 -2.092242091894149780e-01 4.006621614098548889e-02 1.189158037304878235e-01 5.510635673999786377e-02 -1.326193213462829590e-01 2.132668495178222656e-01 -2.494426071643829346e-01 3.905741572380065918e-01 5.370838940143585205e-02 -1.112167388200759888e-01 9.986527264118194580e-02
8.301815390586853027e-02 -1.449108719825744629e-01 1.155889499932527542e-02 -5.059911310672760010e-02 1.027022767812013626e-02 -2.746376208961009979e-03 -5.376892909407615662e-02 2.509563602507114410e-02 2.278030849993228912e-02 3.965955972671508789e-02 -2.962637543678283691e-01 -7.387413084506988525e-02 2.497062832117080688e-01 3.689981997013092041e-01 -1.873633116483688354e-01 -6.184173002839088440e-02 3.815529122948646545e-02 -8.961302042007446289e-02 4.355009198188781738e-01 7.655350863933563232e-02 -2.322922348976135254e-01 -2.468656599521636963e-01 2.204468399286270142e-01 1.677552908658981323e-01 8.152868598699569702e-02 -2.029198408126831055e-02 2.585637271404266357e-01 -1.516939979046583176e-02 2.464608550071716309e-01 -7.778379321098327637e-02 -2.903503775596618652e-01 1.054899096488952637e-01
8.437576889991760254e-02 -2.535921335220336914e-01 2.793776094913482666e-01 -2.620326280593872070e-01 1.245440244674682617e-01 -1.607934832572937012e-01 -2.665309309959411621e-01 1.674640923738479614e-01 -5.372199788689613342e-02 -2.404875010251998901e-01 -7.560558617115020752e-02 -1.213789358735084534e-01 1.089243516325950623e-01 -6.268867105245590210e-02 2.485249005258083344e-02 2.476465553045272827e-01 1.416641175746917725e-01 3.523949999362230301e-03 3.764051496982574463e-01 2.566733360290527344e-01 -1.383607089519500732e-01 -2.318996340036392212e-01 8.907426893711090088e-02 1.407674700021743774e-01 1.521254330873489380e-01 3.154484555125236511e-02 6.917022168636322021e-02 -2.359468191862106323e-01 -1.419774144887924194e-01 1.417747884988784790e-01 2.568757627159357071e-03 1.712570786476135254e-01
2.110876142978668213e-01 1.601835638284683228e-01 3.657640516757965088e-01 1.154476925730705261e-01 -1.312749236822128296e-01 -2.710098624229431152e-01 -1.753099560737609863e-01 -1.238402649760246277e-01 1.377104073762893677e-01 -4.521757364273071289e-02 -3.480268418788909912e-01 -1.979403346776962280e-01 6.173420697450637817e-02 6.047866865992546082e-02 -7.308010826818645000e-04 -3.466866314411163330e-01 1.634608954191207886e-01 9.837416931986808777e-03 2.108482569456100464e-01 4.063362255692481995e-02 4.886998981237411499e-02 -7.766158133745193481e-02 5.280186980962753296e-02 2.091843634843826294e-01 -2.243077196180820465e-02 -1.354398280382156372e-01 1.210661083459854126e-01 -8.564530313014984131e-02 3.309838175773620605e-01 2.289815098047256470e-01 -1.315633393824100494e-02 7.787412405014038086e-02
1.206756979227066040e-01 -2.411761786788702011e-03 1.361825168132781982e-01 -2.921612858772277832e-01 -8.844763785600662231e-02 -1.278720796108245850e-01 -1.537445187568664551e-02 1.182364523410797119e-01 6.194807216525077820e-02 -2.591731250286102295e-01 -9.094738215208053589e-02 -7.743170857429504395e-02 1.313701421022415161e-01 -3.895966708660125732e-02 2.815107814967632294e-02 2.017137259244918823e-01 -4.242076873779296875e-01 -4.189677163958549500e-02 4.060731232166290283e-01 1.067593619227409363e-01 2.905114926397800446e-02 -5.503296852111816406e-02 1.473734993487596512e-02 2.452526390552520752e-01 -4.791856557130813599e-02 -2.566899061203002930e-01 8.332196623086929321e-02 -2.465154677629470825e-01 9.155309200286865234e-02 7.929223775863647461e-02 2.804346084594726562e-01 -2.148363441228866577e-01
7.186888158321380615e-02 -2.307106740772724152e-02 2.587307989597320557e-01 -8.215072005987167358e-02 1.691236048936843872e-01 -1.982039213180541992e-01 -1.359492540359497070e-01 1.305774152278900146e-01 -1.967678666114807129e-01 -2.284473031759262085e-01 -1.637353897094726562e-01 -1.450827866792678833e-01 3.421779870986938477e-01 -1.528976572444662452e-04 -1.051068007946014404e-01 1.623548716306686401e-01 7.459581643342971802e-02 -9.736931324005126953e-02 2.220072150230407715e-01 9.137868136167526245e-02 3.689639270305633545e-02 -2.791011631488800049e-01 1.569370627403259277e-01 2.157165259122848511e-01 -3.902527987957000732e-01 -2.966660857200622559e-01 -3.917358815670013428e-02 -9.057327359914779663e-02 -7.029977440834045410e-02 -8.678747341036796570e-03 2.103544920682907104e-01 -3.897210210561752319e-02
1.551726609468460083e-01 -3.137343376874923706e-02 2.178889140486717224e-02 -2.972475588321685791e-01 1.345469206571578979e-01 2.323973178863525391e-01 3.066246211528778076e-02 -2.044731080532073975e-01 -1.755953133106231689e-01 9.459207206964492798e-02 -1.191713958978652954e-01 -2.867865264415740967e-01 -1.701049357652664185e-01 1.971773058176040649e-02 -1.194284111261367798e-01 -7.162137329578399658e-02 1.188576966524124146e-01 2.192632481455802917e-02 2.462345957756042480e-01 4.328618347644805908e-01 5.969603080302476883e-03 3.273216262459754944e-02 3.322491943836212158e-01 2.409919649362564087e-01 4.407722130417823792e-02 -1.108542680740356445e-01 -8.997529745101928711e-03 -1.469215899705886841e-01 1.527417451143264771e-01 2.526689469814300537e-01 -1.636191904544830322e-01 6.538248062133789062e-02
7.600235193967819214e-02 1.770018339157104492e-01 2.695103287696838379e-01 1.071718186140060425e-01 -1.502163261175155640e-01 -3.791510313749313354e-02 -2.143861353397369385e-01 -7.859194278717041016e-02 4.606272280216217041e-02 3.775092586874961853e-02 -2.584502696990966797e-01 -1.633854508399963379e-01 2.069406807422637939e-01 -4.180021956562995911e-02 -1.462329626083374023e-01 -1.640670746564865112e-01 3.002089858055114746e-01 3.339045494794845581e-02 3.660068511962890625e-01 1.633265018463134766e-01 2.877199351787567139e-01 -4.991713911294937134e-02 1.188496872782707214e-01 -7.722787559032440186e-02 1.184426154941320419e-02 -5.368253216147422791e-02 1.351338773965835571e-01 -2.509297132492065430e-01 4.074677824974060059e-01 -4.673201963305473328e-02 -1.382256112992763519e-02 -5.315175279974937439e-02
-9.424079209566116333e-02 -2.236348390579223633e-01 7.185030728578567505e-02 -2.473298758268356323e-01 -1.929870434105396271e-02 8.149783313274383545e-02 -1.993203908205032349e-01 -2.185501903295516968e-01 -1.610303521156311035e-01 -2.290261685848236084e-01 -4.124347269535064697e-01 -2.363513782620429993e-02 9.267812222242355347e-02 2.308642268180847168e-01 6.413505226373672485e-02 -4.106941819190979004e-02 3.137366175651550293e-01 2.523837387561798096e-01 1.764471679925918579e-01 1.784107834100723267e-01 -1.491800397634506226e-01 -2.657425403594970703e-01 -8.141510770656168461e-04 -7.379687577486038208e-02 -5.254077538847923279e-02 3.322955220937728882e-02 2.275415658950805664e-01 -7.226075977087020874e-02 1.324491649866104126e-01 2.347373366355895996e-01 7.504810392856597900e-02 -3.132652118802070618e-02
5.971015617251396179e-02 3.141735121607780457e-02 4.408167302608489990e-01 3.692051395773887634e-02 3.902320861816406250e-01 -8.343987166881561279e-03 -1.046860367059707642e-01 -1.034181639552116394e-01 -2.740570902824401855e-01 -2.237609773874282837e-01 -2.556517720222473145e-01 -2.178278863430023193e-01 -2.483852207660675049e-02 9.651190787553787231e-02 -2.148772031068801880e-02 1.675225645303726196e-01 6.316220853477716446e-03 -3.648493438959121704e-02 1.840462237596511841e-01 2.364678494632244110e-02 -1.520476490259170532e-01 -1.384132653474807739e-01 1.615051776170730591e-01 1.186007931828498840e-01 1.870073191821575165e-02 -3.771690279245376587e-02 2.766244113445281982e-02 6.774398684501647949e-02 3.277653753757476807e-01 -1.823303103446960449e-01 2.724840342998504639e-01 9.508483856916427612e-02
2.789770998060703278e-02 -1.399961262941360474e-01 7.068567723035812378e-02 -7.130383700132369995e-02 7.489238679409027100e-02 -1.006152108311653137e-01 -2.066521197557449341e-01 6.310088932514190674e-02 -8.821185678243637085e-03 -1.878951042890548706e-01 8.420532196760177612e-02 3.651759400963783264e-02 3.445363342761993408e-01 2.355509065091609955e-02 6.795934401452541351e-03 -1.256209909915924072e-01 1.526004076004028320e-01 1.063501089811325073e-02 1.898368448019027710e-01 2.404900342226028442e-01 4.810444265604019165e-02 -1.049239858984947205e-01 1.361761689186096191e-01 3.753438591957092285e-01 -3.908647000789642334e-01 -1.570509523153305054e-01 1.275670677423477173e-01 -3.333817422389984131e-01 2.296763807535171509e-01 2.578497529029846191e-01 2.813686430454254150e-02 -1.154104843735694885e-01
1.411706358194351196e-01 -6.641456484794616699e-02 1.649251133203506470e-01 1.964500546455383301e-01 -2.175125032663345337e-01 -1.032651886343955994e-01 -5.571448802947998047e-02 -2.361907437443733215e-02 8.916686475276947021e-02 3.136191517114639282e-02 -1.350077837705612183e-01 -1.009303927421569824e-01 2.294963449239730835e-01 1.045040860772132874e-01 -1.125644445419311523e-01 1.084617525339126587e-01 -1.807763986289501190e-02 -2.109839171171188354e-01 4.167713224887847900e-01 1.332011371850967407e-01 -2.322736531496047974e-01 -3.299764990806579590e-01 2.008578777313232422e-01 1.235810145735740662e-01 1.691120862960815430e-01 -2.839960157871246338e-01 1.762401759624481201e-01 -4.147280380129814148e-02 3.102802336215972900e-01 7.731475681066513062e-02 -2.644991874694824219e-02 -1.521159708499908447e-01
3.223311603069305420e-01 -5.685172602534294128e-02 3.450285494327545166e-01 1.266039758920669556e-01 -1.706164032220840454e-01 -2.384972721338272095e-01 -3.459912911057472229e-02 -1.823576688766479492e-01 1.084897145628929138e-01 -3.795603662729263306e-02 -3.267734348773956299e-01 -1.406452208757400513e-01 6.108366325497627258e-02 6.300999969244003296e-02 6.427634973078966141e-03 -3.164763152599334717e-01 1.531065553426742554e-01 -1.091356109827756882e-02 2.088449001312255859e-01 1.821030527353286743e-01 9.512641280889511108e-02 -1.321737468242645264e-01 -7.571953535079956055e-02 3.068071901798248291e-01 -2.568950317800045013e-02 -1.442730724811553955e-01 3.855929709970951080e-03 -1.383008956909179688e-01 2.799558937549591064e-01 1.635235548019409180e-01 -9.058646112680435181e-02 9.498935192823410034e-02
-1.129884421825408936e-01 -1.194652318954467773e-01 2.542916536331176758e-01 -2.363889813423156738e-01 -7.912704348564147949e-02 -1.664945483207702637e-01 -2.198407202959060669e-01 -2.235240638256072998e-01 3.052913025021553040e-02 -3.062103092670440674e-01 -1.546522369608283043e-03 -8.057737350463867188e-02 2.142236568033695221e-02 1.418162602931261063e-02 -9.434176236391067505e-02 -6.699007004499435425e-02 -2.988012321293354034e-02 -3.640555590391159058e-02 4.226272702217102051e-01 3.430591523647308350e-01 2.680686116218566895e-01 -1.652852147817611694e-01 1.890806257724761963e-01 2.011828869581222534e-01 1.455703675746917725e-01 -2.375932410359382629e-02 -5.085831973701715469e-03 -2.116730511188507080e-01 -2.181057184934616089e-01 -1.149437885032966733e-04 -1.286790072917938232e-01 -1.614053361117839813e-02
-2.905233018100261688e-02 -6.151409819722175598e-02 2.056024372577667236e-01 -6.193121895194053650e-02 3.292782232165336609e-02 5.639801546931266785e-02 -2.366695702075958252e-01 1.290286481380462646e-01 -1.254639215767383575e-02 -1.843861639499664307e-01 -3.221077322959899902e-01 -1.719691008329391479e-01 -3.876548260450363159e-02 1.753676533699035645e-01 6.023764237761497498e-02 1.886585205793380737e-01 2.334311455488204956e-01 1.278400514274835587e-02 3.610690236091613770e-01 3.550516068935394287e-01 1.584032922983169556e-01 -1.677139550447463989e-01 1.454839557409286499e-01 -9.866161644458770752e-02 1.321358382701873779e-01 -2.693160772323608398e-01 -8.693595230579376221e-02 -1.554557587951421738e-02 1.417069137096405029e-01 1.653304845094680786e-01 2.638303935527801514e-01 -1.528447568416595459e-01
3.001201748847961426e-01 -8.509340137243270874e-02 2.531021833419799805e-01 -4.819206427782773972e-03 -1.353918910026550293e-01 -4.097078740596771240e-01 -8.221960067749023438e-02 -2.499376535415649414e-01 2.110862918198108673e-02 -1.455735564231872559e-01 -3.086239993572235107e-01 -1.826589256525039673e-01 -2.874101139605045319e-02 6.270397454500198364e-02 -9.885595738887786865e-02 -2.518107295036315918e-01 1.302459090948104858e-01 5.669955909252166748e-02 2.142442166805267334e-01 3.975063189864158630e-02 7.690948247909545898e-02 -8.128401637077331543e-02 3.347457945346832275e-02 2.915661334991455078e-01 -1.554181519895792007e-02 -7.758691906929016113e-02 1.413927972316741943e-01 -7.354409992694854736e-02 2.744387388229370117e-01 1.969550400972366333e-01 -1.443539559841156006e-01 1.485671103000640869e-01
-1.171857118606567383e-01 8.311969786882400513e-02 1.901424378156661987e-01 4.806977510452270508e-02 2.351301349699497223e-02 2.296795696020126343e-02 -8.052475005388259888e-02 8.065935224294662476e-02 3.577129542827606201e-02 -8.537004888057708740e-02 1.527067571878433228e-01 -6.936568766832351685e-02 1.040141731500625610e-01 5.271256715059280396e-02 -2.913476154208183289e-02 -2.573475241661071777e-01 -4.333887249231338501e-02 8.709841407835483551e-03 4.241154789924621582e-01 3.070665895938873291e-01 6.677255779504776001e-02 -1.294575333595275879e-01 2.859658561646938324e-02 6.598786264657974243e-02 -4.504507482051849365e-01 -1.320270597934722900e-01 -1.719622015953063965e-01 -2.934754788875579834e-01 4.061098992824554443e-01 7.701789587736129761e-02 1.731041236780583858e-03 -6.829614751040935516e-03
-1.608890891075134277e-01 5.851713940501213074e-02 1.490259915590286255e-01 2.515528723597526550e-02 -5.389184225350618362e-03 -1.347172856330871582e-01 -3.080763220787048340e-01 -4.338746517896652222e-02 9.166990220546722412e-02 -4.130194187164306641e-01 9.125893935561180115e-03 -8.020242303609848022e-02 1.149758175015449524e-01 7.498625665903091431e-03 -2.621890306472778320e-01 -1.124210357666015625e-01 -1.100915148854255676e-01 -1.558882445096969604e-01 2.979747354984283447e-01 3.808986842632293701e-01 2.112171649932861328e-01 8.480552583932876587e-02 2.144779413938522339e-01 2.246328145265579224e-01 1.548281013965606689e-01 -7.882856577634811401e-02 -4.800908267498016357e-02 5.730083212256431580e-02 1.920603513717651367e-01 2.355215251445770264e-01 -1.375695504248142242e-02 7.639554142951965332e-02
-4.537783935666084290e-02 -1.630665920674800873e-02 6.027930229902267456e-02 -9.222685545682907104e-02 1.458956748247146606e-01 -7.414190471172332764e-02 -9.201796352863311768e-02 -1.109472662210464478e-02 -2.845097184181213379e-01 2.535943314433097839e-02 -1.031207591295242310e-01 1.961996555328369141e-01 -1.685440987348556519e-01 2.153103705495595932e-03 2.875829301774501801e-02 -3.514066040515899658e-01 2.838792093098163605e-02 3.036698792129755020e-03 4.724653959274291992e-01 -4.691483825445175171e-02 3.709179461002349854e-01 -2.688991427421569824e-01 1.241926252841949463e-01 1.592452079057693481e-02 -1.204080581665039062e-01 -1.302497833967208862e-01 2.466488033533096313e-01 -1.331896930932998657e-01 -4.724502936005592346e-02 2.568475902080535889e-01 1.857239753007888794e-01 4.671011492609977722e-02
-1.879658550024032593e-01 -3.150726482272148132e-02 2.987185418605804443e-01 -1.427993029356002808e-01 1.029595062136650085e-01 2.247794121503829956e-01 -4.921589419245719910e-02 2.651629447937011719e-01 -6.987635046243667603e-02 -5.251981317996978760e-02 -1.297579705715179443e-01 -9.989241510629653931e-02 2.719295583665370941e-02 3.059523403644561768e-01 -1.748790293931961060e-01 -4.067092537879943848e-01 1.097081899642944336e-01 -6.595087051391601562e-02 1.564063429832458496e-01 2.365162521600723267e-01 1.573092639446258545e-01 -3.191756606101989746e-01 -1.106246337294578552e-01 1.099341660737991333e-01 -1.785972565412521362e-01 -1.424998790025711060e-01 9.266324341297149658e-02 -1.240575592964887619e-02 -6.368071585893630981e-02 1.390436589717864990e-01 -2.377138733863830566e-01 -8.260018378496170044e-02
1.097096800804138184e-01 -4.848748072981834412e-02 3.173996806144714355e-01 2.160119563341140747e-01 7.015562057495117188e-02 -3.926789388060569763e-02 -1.120374128222465515e-01 -1.248996257781982422e-01 -1.688800156116485596e-01 -2.112840116024017334e-01 -3.041048943996429443e-01 -6.031419336795806885e-02 -2.233208157122135162e-02 3.074944391846656799e-02 -1.132253408432006836e-01 -1.243417188525199890e-01 2.115292549133300781e-01 1.218336895108222961e-01 2.515223622322082520e-01 1.985252350568771362e-01 7.247000932693481445e-02 7.934612035751342773e-02 2.371919006109237671e-01 -3.171764910221099854e-01 -1.826885901391506195e-02 -1.676428467035293579e-01 5.225120112299919128e-02 -3.388463854789733887e-01 -3.960809484124183655e-02 1.384672373533248901e-01 -3.273982107639312744e-01 9.378785034641623497e-05
2.984338402748107910e-01 2.850599959492683411e-02 4.827975928783416748e-01 1.500033289194107056e-01 -1.728650033473968506e-01 -9.032554179430007935e-02 -3.393966332077980042e-02 -2.644156571477651596e-03 2.351085543632507324e-01 -1.998517513275146484e-01 -1.737784147262573242e-01 -9.703801572322845459e-02 8.667431771755218506e-02 1.208490952849388123e-01 2.154624909162521362e-01 -1.233473792672157288e-02 7.711280882358551025e-02 2.229754626750946045e-01 2.826710343360900879e-01 1.762364804744720459e-02 1.991686522960662842e-01 3.168974071741104126e-03 1.300641149282455444e-01 2.915786504745483398e-01 1.579160392284393311e-01 -3.015656583011150360e-02 1.243988648056983948e-01 -7.998472079634666443e-03 1.939760446548461914e-01 6.015379354357719421e-02 9.599037468433380127e-02 -2.060797512531280518e-01
9.028954058885574341e-02 -1.901504844427108765e-01 2.702547907829284668e-01 1.369673479348421097e-02 1.917943358421325684e-01 -2.645193412899971008e-02 -1.499960869550704956e-01 1.309865713119506836e-01 6.883036345243453979e-02 -4.616230726242065430e-02 -3.089448995888233185e-02 6.969476491212844849e-02 3.102400004863739014e-01 2.037345170974731445e-01 -9.838831610977649689e-03 7.813491858541965485e-03 -6.114355102181434631e-02 2.125865779817104340e-02 2.128212451934814453e-01 3.243789449334144592e-02 9.485596418380737305e-02 -3.694253787398338318e-02 9.272648394107818604e-02 2.439813762903213501e-01 -3.170491755008697510e-01 1.218507885932922363e-01 3.320758640766143799e-01 -4.540332257747650146e-01 -3.523096442222595215e-02 2.995886802673339844e-01 3.011676855385303497e-02 -4.490316286683082581e-02
-1.001362428069114685e-01 9.136507660150527954e-02 2.219123244285583496e-01 -1.346822455525398254e-02 1.456952244043350220e-01 -2.164889499545097351e-02 -1.473974138498306274e-01 -2.467462792992591858e-03 -2.619298733770847321e-02 -1.095795035362243652e-01 -3.763801604509353638e-02 -5.623367056250572205e-02 -4.912155121564865112e-02 -7.725541293621063232e-02 -1.737498193979263306e-01 5.682369228452444077e-03 -2.317601144313812256e-01 2.527314126491546631e-01 5.089638829231262207e-01 1.513601243495941162e-01 -8.723688870668411255e-02 -1.056503728032112122e-01 3.410382270812988281e-01 4.431584477424621582e-02 -4.366308748722076416e-01 2.157077565789222717e-02 3.123164474964141846e-01 -4.967791587114334106e-02 1.176019385457038879e-02 3.991813864558935165e-03 3.251072391867637634e-02 6.308463215827941895e-02
5.975567176938056946e-02 1.103804558515548706e-01 3.143678903579711914e-01 -7.491619884967803955e-02 -2.295532030984759331e-03 -3.137280941009521484e-01 6.010046228766441345e-02 -4.173171520233154297e-01 -2.249003052711486816e-01 -3.335497379302978516e-01 -9.169922769069671631e-02 1.339496374130249023e-01 2.020418271422386169e-02 1.721943914890289307e-01 3.282791748642921448e-02 1.681108772754669189e-01 -6.958872824907302856e-02 4.419057071208953857e-02 3.347359299659729004e-01 2.667739391326904297e-01 3.263624757528305054e-02 -1.225574016571044922e-01 1.469595730304718018e-01 -7.024122029542922974e-02 5.121780186891555786e-02 3.206406906247138977e-02 -1.163368150591850281e-01 -2.060900032520294189e-01 6.086773239076137543e-03 1.820432394742965698e-01 1.740617156028747559e-01 -1.622748188674449921e-02
1.385822445154190063e-01 -3.062525950372219086e-02 2.848055660724639893e-01 -1.342447847127914429e-01 1.668700426816940308e-01 -1.206337809562683105e-01 -1.851481497287750244e-01 -2.333771809935569763e-02 -2.442279271781444550e-02 -1.937464177608489990e-01 2.997348457574844360e-02 -1.880473643541336060e-01 1.907732486724853516e-01 -9.081554412841796875e-02 -6.668489426374435425e-02 6.767994910478591919e-02 -1.473472714424133301e-01 5.902143195271492004e-02 2.727619409561157227e-01 1.423078775405883789e-01 -1.184351965785026550e-01 -3.802557885646820068e-01 1.412784755229949951e-01 3.486107289791107178e-01 -4.505246877670288086e-01 -1.793701648712158203e-01 5.758026964031159878e-04 2.328671701252460480e-02 1.726732775568962097e-02 1.171216368675231934e-01 -4.379006102681159973e-02 6.210578978061676025e-02
-5.146745964884757996e-02 1.201107203960418701e-01 4.315747320652008057e-01 -1.068974360823631287e-01 1.368132978677749634e-01 2.946915850043296814e-02 1.482232809066772461e-01 6.893409788608551025e-02 1.910472661256790161e-01 -1.833410114049911499e-01 -4.510550945997238159e-02 -2.469098716974258423e-01 1.180320396088063717e-03 4.936269950121641159e-03 -1.587672680616378784e-01 -5.325961858034133911e-02 -1.174115985631942749e-01 -1.818776279687881470e-01 3.849804401397705078e-01 2.123737186193466187e-01 1.311537176370620728e-01 -1.190029680728912354e-01 1.177831664681434631e-01 -7.233837991952896118e-02 -1.667535156011581421e-01 -6.490968167781829834e-02 4.082220196723937988e-01 -2.318967282772064209e-01 -9.306661039590835571e-02 5.554484203457832336e-02 -1.497361660003662109e-01 -2.227545715868473053e-02
1.537032425403594971e-01 9.773819893598556519e-02 2.920474410057067871e-01 1.295754611492156982e-01 2.256747893989086151e-02 -7.989940047264099121e-02 -9.583358466625213623e-02 -2.459628731012344360e-01 -1.490192674100399017e-02 1.738087087869644165e-02 -2.612775862216949463e-01 -1.286423653364181519e-01 2.643594145774841309e-01 -9.816736727952957153e-02 5.519243702292442322e-02 -1.807510554790496826e-01 1.783375144004821777e-01 9.038974344730377197e-02 3.351714015007019043e-01 8.293875306844711304e-02 2.982335090637207031e-01 -1.263032704591751099e-01 -2.102824859321117401e-02 -6.448770314455032349e-02 -4.254350066184997559e-02 -5.193708464503288269e-02 6.774847209453582764e-02 -2.283656895160675049e-01 5.026397109031677246e-01 4.210012406110763550e-02 -3.731051459908485413e-02 -4.287289455533027649e-02
3.217878565192222595e-02 5.588807165622711182e-02 3.535343706607818604e-01 9.597560018301010132e-02 -3.930967301130294800e-03 -1.109687536954879761e-01 -1.295540183782577515e-01 -2.389221936464309692e-01 4.430671222507953644e-03 4.154976457357406616e-02 -3.427181839942932129e-01 -1.525755822658538818e-01 2.351116836071014404e-01 -1.394586358219385147e-02 -6.923331320285797119e-02 -3.271480500698089600e-01 1.653829216957092285e-01 1.226325612515211105e-02 2.484444528818130493e-01 9.579332172870635986e-02 6.831753998994827271e-02 1.197964921593666077e-01 1.129394322633743286e-01 -6.480379402637481689e-02 -2.089420519769191742e-02 -1.470028515905141830e-02 1.273853480815887451e-01 -1.352862566709518433e-01 4.998713135719299316e-01 1.404293179512023926e-01 -1.221290379762649536e-01 -1.077403873205184937e-01
1.953603029251098633e-01 1.420877724885940552e-01 2.884878218173980713e-01 -1.721707917749881744e-02 1.889355480670928955e-02 -2.778831124305725098e-01 -2.612854540348052979e-01 -1.307527571916580200e-01 8.884456008672714233e-02 -2.604058198630809784e-02 -1.479976177215576172e-01 -2.901595272123813629e-02 1.680201441049575806e-01 8.362924307584762573e-02 -7.221080362796783447e-02 -2.377599775791168213e-01 2.514187693595886230e-01 -5.055326595902442932e-02 2.563831806182861328e-01 4.233080521225929260e-02 5.489218607544898987e-02 -8.945156633853912354e-02 1.207543760538101196e-01 -1.453089714050292969e-01 1.161269098520278931e-01 3.289417922496795654e-02 2.829532623291015625e-01 -1.889505833387374878e-01 4.532161653041839600e-01 1.860006451606750488e-01 -1.249960809946060181e-01 3.059561923146247864e-02
-2.799365222454071045e-01 -1.020931079983711243e-01 2.773734033107757568e-01 -1.332721114158630371e-01 1.313291937112808228e-01 -2.104232460260391235e-02 3.544428572058677673e-02 3.599484637379646301e-02 1.939496397972106934e-01 -5.056267976760864258e-01 -7.563170790672302246e-02 -1.871383637189865112e-01 1.050025671720504761e-01 2.831055223941802979e-01 -1.400674879550933838e-01 -1.455092709511518478e-02 -1.534320265054702759e-01 -6.675778329372406006e-02 2.943761646747589111e-01 1.944776177406311035e-01 1.630419343709945679e-01 -1.026929356157779694e-02 2.062768489122390747e-01 6.758886389434337616e-03 -1.166643425822257996e-01 -1.662348359823226929e-01 -2.664741873741149902e-02 -1.144497469067573547e-01 2.048527449369430542e-01 -1.100247912108898163e-02 4.639331623911857605e-02 -1.737815439701080322e-01
2.079327404499053955e-02 7.343830913305282593e-02 2.016436755657196045e-01 -2.158961743116378784e-01 3.099516965448856354e-02 -9.775887429714202881e-02 -1.225292775779962540e-02 1.167016178369522095e-01 1.417738199234008789e-01 -4.602843523025512695e-01 5.608825385570526123e-02 -2.854804992675781250e-01 1.678870618343353271e-02 1.633425205945968628e-01 -1.978835165500640869e-01 -1.627852916717529297e-01 -2.144593745470046997e-01 -1.352537423372268677e-01 3.053882122039794922e-01 8.579774945974349976e-02 1.581619866192340851e-02 9.027968347072601318e-02 1.116578206419944763e-01 2.309448570013046265e-01 -1.424782127141952515e-01 -1.393782622471917421e-05 1.431118100881576538e-01 -2.649065554141998291e-01 1.104285940527915955e-01 2.543423175811767578e-01 8.291842788457870483e-02 -1.988976895809173584e-01
-5.411847028881311417e-03 -2.963160276412963867e-01 4.093360900878906250e-01 9.472218342125415802e-03 1.754578948020935059e-02 -1.936399489641189575e-01 -2.436007410287857056e-01 1.895139664411544800e-01 6.451576948165893555e-02 -7.987516932189464569e-03 5.725683644413948059e-02 -1.556139886379241943e-01 3.108147084712982178e-01 1.498804390430450439e-01 4.139417409896850586e-02 -1.387552917003631592e-01 -1.160570457577705383e-01 -2.494159713387489319e-02 4.978062584996223450e-02 3.508590534329414368e-02 2.822682559490203857e-01 -3.363153710961341858e-02 -5.118060484528541565e-02 2.015374898910522461e-01 -1.896071881055831909e-01 7.085690740495920181e-03 1.233594492077827454e-01 -3.938864171504974365e-01 1.215400546789169312e-02 2.797009944915771484e-01 1.133093759417533875e-01 1.660982705652713776e-02
2.290585637092590332e-02 -9.203025139868259430e-03 1.994202286005020142e-01 -1.321064978837966919e-01 1.957949250936508179e-01 -8.361300081014633179e-02 -5.339130014181137085e-02 2.883474230766296387e-01 -3.928831219673156738e-02 -1.422996968030929565e-01 -9.231483936309814453e-02 -1.982905715703964233e-01 1.123765483498573303e-01 1.115648224949836731e-01 -9.495485574007034302e-02 -1.196583509445190430e-01 -2.637187540531158447e-01 1.467556655406951904e-01 2.100250422954559326e-01 -9.628953039646148682e-02 1.284431368112564087e-01 4.989885538816452026e-02 1.059172302484512329e-01 1.013838797807693481e-01 -7.822360098361968994e-02 -3.865177035331726074e-01 3.373686969280242920e-02 -4.546349048614501953e-01 2.727767825126647949e-01 -4.884586669504642487e-03 2.617312073707580566e-01 -3.965948149561882019e-02
-7.865063846111297607e-02 6.339404731988906860e-02 3.695372492074966431e-02 -1.713924258947372437e-01 1.126073375344276428e-01 -4.827326908707618713e-02 -2.363521754741668701e-01 2.984879314899444580e-01 1.959938257932662964e-01 -3.964747786521911621e-01 8.846231549978256226e-02 -2.603390812873840332e-01 1.956250220537185669e-01 1.596735864877700806e-01 -1.223287656903266907e-01 -3.088732436299324036e-02 -1.139182373881340027e-01 -5.537163838744163513e-02 3.885448873043060303e-01 1.586557924747467041e-01 1.761364340782165527e-01 -8.217591047286987305e-02 2.757742106914520264e-01 2.945687435567378998e-02 9.270205348730087280e-02 -4.493575543165206909e-03 1.728956401348114014e-02 -1.325278431177139282e-01 2.679039537906646729e-01 1.049737334251403809e-01 1.035456433892250061e-01 -1.460366845130920410e-01
8.227919787168502808e-02 1.783581525087356567e-01 3.668151497840881348e-01 6.162258982658386230e-02 6.841632723808288574e-02 -1.008671149611473083e-01 1.517691314220428467e-01 2.023149132728576660e-01 4.725668951869010925e-02 -2.894058227539062500e-01 -1.627010256052017212e-01 -1.273734122514724731e-01 2.069266587495803833e-01 9.835918247699737549e-02 -1.128136068582534790e-01 -2.198193520307540894e-01 -1.541502773761749268e-01 -1.870833933353424072e-01 2.665655314922332764e-01 1.912499405443668365e-02 -7.566113024950027466e-02 -2.158224433660507202e-01 2.128055393695831299e-01 1.349554359912872314e-01 -3.131965398788452148e-01 -1.048846542835235596e-02 8.829680830240249634e-02 -2.752077579498291016e-01 1.789273768663406372e-01 1.530557591468095779e-02 -1.026705801486968994e-01 -1.774988770484924316e-01
-7.774825394153594971e-02 -5.582639947533607483e-02 3.973161280155181885e-01 -2.465766221284866333e-01 2.331164926290512085e-01 -5.128234252333641052e-02 2.834052406251430511e-02 -2.286728024482727051e-01 -9.316401183605194092e-02 -1.900809854269027710e-01 -1.497340798377990723e-01 -2.076778560876846313e-01 8.513851463794708252e-02 -7.474752515554428101e-02 5.323676019906997681e-02 1.050728783011436462e-01 2.821507155895233154e-01 7.416725158691406250e-02 8.708804845809936523e-02 2.690256834030151367e-01 1.394119858741760254e-01 -2.044525370001792908e-02 -1.895249485969543457e-01 1.104387417435646057e-01 1.580723375082015991e-01 -1.818549484014511108e-01 2.364596426486968994e-01 -1.007369384169578552e-01 1.201951876282691956e-01 2.721831202507019043e-01 1.404807120561599731e-01 -2.441642731428146362e-01
6.933834403753280640e-02 -2.592886388301849365e-01 4.218821227550506592e-01 -2.644207477569580078e-01 1.976869534701108932e-03 -3.493862226605415344e-02 -2.172716148197650909e-02 1.164055764675140381e-01 -1.344861537218093872e-01 -7.913332432508468628e-02 1.343603134155273438e-01 3.324114950373768806e-03 2.262584716081619263e-01 -6.712037324905395508e-02 -1.716927438974380493e-01 1.209169402718544006e-01 2.523531615734100342e-01 -6.615133583545684814e-02 2.415631264448165894e-01 1.511192023754119873e-01 1.673357635736465454e-01 -2.154178768396377563e-01 1.978089064359664917e-01 1.975003033876419067e-01 -1.054716855287551880e-01 -1.453123688697814941e-01 -7.393983006477355957e-02 -1.753315031528472900e-01 1.923981867730617523e-02 2.304658144712448120e-01 1.511353701353073120e-01 2.757512629032135010e-01
1.942896246910095215e-01 -1.965934038162231445e-01 4.608452618122100830e-01 2.979523316025733948e-02 1.863835602998733521e-01 -5.791069194674491882e-02 -1.853933185338973999e-01 -9.998617321252822876e-02 -2.734189033508300781e-01 -8.458918333053588867e-02 -3.841057121753692627e-01 -5.787876620888710022e-02 -6.386506557464599609e-02 1.796256154775619507e-01 -1.865054517984390259e-01 2.071849107742309570e-01 -5.615323781967163086e-02 -8.373739570379257202e-02 1.339126378297805786e-01 -8.517631143331527710e-02 2.231278717517852783e-01 -1.102908104658126831e-01 1.915321946144104004e-01 1.695441454648971558e-01 -5.570630729198455811e-02 -2.308121025562286377e-01 7.421573251485824585e-02 5.757858604192733765e-02 1.759533733129501343e-01 -3.238495439291000366e-02 5.036288127303123474e-02 -1.361749321222305298e-01
-9.548018872737884521e-02 -1.170243024826049805e-01 2.174315303564071655e-01 -4.146526381373405457e-02 -1.025449484586715698e-01 -5.561059340834617615e-02 -3.507515788078308105e-01 8.908279985189437866e-02 -3.006542623043060303e-01 -4.412998259067535400e-01 6.373935937881469727e-02 6.011778116226196289e-02 2.834022939205169678e-01 -2.079115947708487511e-03 -1.617689989507198334e-02 -2.119070291519165039e-01 1.696401089429855347e-02 3.340743184089660645e-01 2.358187735080718994e-01 -2.353368699550628662e-02 5.330959800630807877e-03 -2.556178271770477295e-01 1.394515931606292725e-01 -5.997468251734972000e-03 -1.401859521865844727e-02 -9.645115584135055542e-02 4.301849380135536194e-02 -1.422514673322439194e-02 1.163600161671638489e-01 2.876170277595520020e-01 -5.180117208510637283e-03 -6.758812069892883301e-02
-3.943645954132080078e-02 -5.089011415839195251e-02 1.813981533050537109e-01 1.255511790513992310e-01 3.420870304107666016e-01 1.796763949096202850e-02 -4.457762092351913452e-02 5.262559652328491211e-02 -1.494074463844299316e-01 -1.286817640066146851e-01 -1.505961418151855469e-01 -1.341398060321807861e-01 -9.629900753498077393e-02 1.163234040141105652e-01 1.560951769351959229e-01 1.198048517107963562e-01 -2.186000645160675049e-01 -5.313732847571372986e-02 4.076404273509979248e-01 3.412712514400482178e-01 -7.145119458436965942e-02 -3.565182685852050781e-01 1.937469393014907837e-01 -1.185705736279487610e-01 1.056520789861679077e-01 -2.240877002477645874e-01 -4.306316748261451721e-02 -5.493172793649137020e-04 2.452004700899124146e-01 1.194203719496726990e-01 1.031467914581298828e-01 1.367324143648147583e-01
-7.606410980224609375e-02 -2.872602343559265137e-01 7.146277278661727905e-02 -9.249404072761535645e-02 6.891340762376785278e-02 -3.692911565303802490e-02 -3.056347668170928955e-01 1.693272888660430908e-01 1.233220547437667847e-01 -6.255421042442321777e-02 -5.669748783111572266e-02 -1.976626738905906677e-02 2.186926603317260742e-01 8.950239419937133789e-02 -4.025230556726455688e-02 -7.852111756801605225e-02 -6.336317211389541626e-02 -2.486850367859005928e-03 2.519144713878631592e-01 1.112678796052932739e-01 1.496364772319793701e-01 -5.275680869817733765e-02 1.760740280151367188e-01 2.123254835605621338e-01 -2.308173030614852905e-01 1.566649973392486572e-02 3.060899972915649414e-01 -4.698745310306549072e-01 4.208196327090263367e-02 3.423968851566314697e-01 4.436126723885536194e-02 -1.157418414950370789e-01
1.861493587493896484e-01 -8.530809730291366577e-02 4.649149626493453979e-02 -1.351809054613113403e-01 -1.101530715823173523e-02 2.044779509305953979e-01 -3.855105638504028320e-01 1.964889317750930786e-01 -3.486218750476837158e-01 -2.914622724056243896e-01 -1.398003548383712769e-01 -6.149856373667716980e-03 8.465633541345596313e-02 6.330171227455139160e-02 -8.783773332834243774e-02 5.806816369295120239e-02 1.980416178703308105e-01 1.891685128211975098e-01 2.289275974035263062e-01 3.397581875324249268e-01 -8.343452215194702148e-02 -2.606113851070404053e-01 6.285595148801803589e-02 -3.432518988847732544e-02 -2.639188431203365326e-03 -5.086291208863258362e-02 1.510907560586929321e-01 8.338946849107742310e-03 1.034964993596076965e-01 3.078326284885406494e-01 -5.525421723723411560e-02 -5.719680339097976685e-02
-7.867770269513130188e-03 -3.271988034248352051e-02 9.302961640059947968e-03 1.620470732450485229e-02 7.679241150617599487e-02 3.729458525776863098e-02 -1.775554008781909943e-02 -7.591971009969711304e-02 -1.531669199466705322e-01 -9.699639678001403809e-02 -3.190357089042663574e-01 2.443885058164596558e-01 -2.271474450826644897e-01 1.268280297517776489e-01 -1.509491801261901855e-01 -2.168601751327514648e-01 -2.041831612586975098e-02 2.018283754587173462e-01 3.288494646549224854e-01 1.617279052734375000e-01 2.628350853919982910e-01 1.518529653549194336e-01 -4.845368489623069763e-02 1.168235912919044495e-01 -1.189388483762741089e-01 -3.183881044387817383e-01 7.808379083871841431e-02 -2.504851818084716797e-01 -1.104754656553268433e-01 3.965235948562622070e-01 -5.243122950196266174e-02 -1.146705970168113708e-01
-1.087573636323213577e-02 1.744636148214340210e-02 2.763142585754394531e-01 -2.493561953306198120e-01 1.580743789672851562e-01 -1.183086037635803223e-01 3.219973146915435791e-01 5.806724727153778076e-02 1.283335238695144653e-01 -4.310519099235534668e-01 1.304234862327575684e-01 -2.519164085388183594e-01 6.175613030791282654e-02 8.439013361930847168e-02 3.683319315314292908e-02 -6.062388420104980469e-02 -1.297794431447982788e-01 -7.278627902269363403e-02 4.438598752021789551e-01 3.798693791031837463e-02 7.316000293940305710e-03 -1.416569296270608902e-02 1.783488988876342773e-01 6.583440303802490234e-02 1.387427300214767456e-01 -1.102381125092506409e-01 -2.642032317817211151e-02 -2.114277184009552002e-01 2.356527149677276611e-01 1.407569199800491333e-01 1.572643592953681946e-02 8.312703669071197510e-02
9.933862835168838501e-03 -5.366867780685424805e-02 1.344744712114334106e-01 -1.099708955734968185e-02 2.131548672914505005e-01 -4.750796779990196228e-02 -1.799953132867813110e-01 -2.535879239439964294e-02 -8.693898469209671021e-02 -1.578546464443206787e-01 -3.797109127044677734e-01 -2.569104135036468506e-01 -2.624049969017505646e-02 3.021718375384807587e-02 1.175596565008163452e-01 4.840991273522377014e-02 2.310076653957366943e-01 8.866985887289047241e-02 4.953241944313049316e-01 2.848919034004211426e-01 1.213415786623954773e-01 -4.588474705815315247e-02 -7.221005391329526901e-03 9.574926644563674927e-02 3.248062133789062500e-01 -2.043793052434921265e-01 -5.649041011929512024e-02 -2.163944579660892487e-02 1.232036352157592773e-01 1.241677999496459961e-01 3.773159161210060120e-02 -2.022934556007385254e-01
-5.301806330680847168e-02 2.742340266704559326e-01 2.318680733442306519e-01 -1.359628140926361084e-01 -1.391900982707738876e-02 -2.127057611942291260e-01 -1.167857367545366287e-02 -2.260365486145019531e-01 -1.592610627412796021e-01 -2.713597714900970459e-01 -1.837502419948577881e-01 -8.814594149589538574e-02 -1.273874379694461823e-02 1.017919927835464478e-01 -2.298349747434258461e-03 2.682915031909942627e-01 -6.036590039730072021e-02 1.905804723501205444e-01 1.897045522928237915e-01 1.942008584737777710e-01 -8.076109737157821655e-02 -3.197048902511596680e-01 2.569375932216644287e-01 -3.318412974476814270e-02 1.255614161491394043e-01 -1.125199943780899048e-01 -2.980662323534488678e-02 -3.206369876861572266e-01 2.931752055883407593e-02 2.690065205097198486e-01 -2.686358243227005005e-02 -1.855772882699966431e-01
1.210173815488815308e-01 -4.698123037815093994e-02 2.750870883464813232e-01 -2.547424733638763428e-01 1.985046714544296265e-01 -2.051806300878524780e-01 -9.685666859149932861e-02 -7.099561393260955811e-02 -6.472481414675712585e-03 -2.899962961673736572e-01 -6.278137117624282837e-02 -3.546262905001640320e-02 -1.558289229869842529e-01 1.402421295642852783e-01 -2.824429050087928772e-02 -2.774397470057010651e-02 -4.335629194974899292e-02 1.393546313047409058e-01 1.068277657032012939e-02 3.677206933498382568e-01 2.830181717872619629e-01 -1.737752258777618408e-01 -1.525867879390716553e-01 7.337266951799392700e-02 9.845553338527679443e-02 -3.053938150405883789e-01 2.340338081121444702e-01 -2.987886369228363037e-01 8.958205580711364746e-02 -2.130816727876663208e-01 -1.515668118372559547e-03 -1.255679279565811157e-01
6.749577075242996216e-02 9.671945869922637939e-02 2.034731358289718628e-01 8.456790447235107422e-02 -8.623006194829940796e-02 -2.151473760604858398e-01 4.791787825524806976e-03 -1.349788904190063477e-01 6.320313364267349243e-02 -1.093393564224243164e-01 -2.966088056564331055e-01 -1.357788145542144775e-01 2.323189228773117065e-01 7.560156285762786865e-02 -8.303230255842208862e-02 -1.422565132379531860e-01 1.878605037927627563e-01 -1.017705351114273071e-01 2.392774820327758789e-01 5.883713439106941223e-02 3.227843344211578369e-02 -1.386243402957916260e-01 1.762058138847351074e-01 6.181755661964416504e-02 5.756780877709388733e-02 -8.421190828084945679e-02 1.033072620630264282e-01 -1.756335645914077759e-01 5.687515735626220703e-01 1.947796493768692017e-01 -2.420996576547622681e-01 -1.514635235071182251e-01
2.339364737272262573e-01 -1.127091497182846069e-01 2.350835353136062622e-01 -2.132569551467895508e-01 1.631743758916854858e-01 5.234914645552635193e-02 -3.059801273047924042e-02 -1.391853094100952148e-01 -1.218077391386032104e-01 -2.343743890523910522e-01 -5.788201466202735901e-02 -1.084839180111885071e-01 -7.813730090856552124e-02 -3.025855682790279388e-02 -3.840035945177078247e-02 7.811693102121353149e-02 -2.919964194297790527e-01 -7.925975322723388672e-02 2.021718472242355347e-01 4.596892744302749634e-02 1.727205934002995491e-03 -2.375264614820480347e-01 7.826494425535202026e-02 1.199521217495203018e-02 -5.895999725908041000e-03 -3.800400197505950928e-01 1.460613459348678589e-01 -4.067021310329437256e-01 -7.574047148227691650e-02 2.011313885450363159e-01 3.240643143653869629e-01 -5.505920201539993286e-02
1.723764836788177490e-01 2.549114450812339783e-02 4.230688512325286865e-01 3.276906907558441162e-02 -5.716604366898536682e-02 -1.251698732376098633e-01 -2.239345610141754150e-01 -1.660888455808162689e-02 -2.396308928728103638e-01 -2.625628113746643066e-01 -4.905479028820991516e-02 2.542938105762004852e-02 5.337681248784065247e-02 1.895738244056701660e-01 -5.773331597447395325e-02 -6.593586504459381104e-02 6.144889816641807556e-02 8.400605618953704834e-02 3.263480663299560547e-01 -3.221792355179786682e-02 2.948144078254699707e-01 -1.602622270584106445e-01 -8.892875164747238159e-02 8.353819698095321655e-02 -1.556781977415084839e-01 -2.272893488407135010e-01 -1.228696256875991821e-01 -3.429858088493347168e-01 -2.192208617925643921e-01 8.022482693195343018e-02 1.101144999265670776e-01 -1.523892730474472046e-01
-2.631848752498626709e-01 -1.316909044981002808e-01 2.200679630041122437e-01 4.734471812844276428e-02 2.798174321651458740e-01 3.461401462554931641e-01 -1.168151497840881348e-01 2.290383130311965942e-01 -1.424123495817184448e-01 -2.324205189943313599e-01 -6.739328801631927490e-02 -1.988971829414367676e-01 1.058068871498107910e-01 6.432823091745376587e-02 -3.482665866613388062e-02 -2.153364121913909912e-01 2.420450598001480103e-01 1.993498951196670532e-01 2.766601443290710449e-01 1.540527641773223877e-01 -1.912428252398967743e-02 -2.369621843099594116e-01 1.186325252056121826e-01 1.598038822412490845e-01 -1.758992671966552734e-01 3.455956466495990753e-03 1.923343092203140259e-01 -1.045283600687980652e-01 -1.420991215854883194e-02 1.349971145391464233e-01 1.056572198867797852e-01 1.183148622512817383e-01
-4.580412805080413818e-02 2.686501443386077881e-01 3.321045041084289551e-01 7.742708176374435425e-02 3.507869541645050049e-01 3.059743344783782959e-02 8.347437530755996704e-02 -5.814884975552558899e-02 3.230749070644378662e-01 -2.393627911806106567e-02 -1.931895129382610321e-02 9.137827903032302856e-02 -8.906651288270950317e-02 2.686699628829956055e-01 3.278201222419738770e-01 -6.064148154109716415e-03 -2.710567787289619446e-02 1.214168891310691833e-01 3.512637615203857422e-01 7.034064084291458130e-02 -4.373173415660858154e-02 -9.856783598661422729e-02 6.817140430212020874e-02 1.778823435306549072e-01 9.800984710454940796e-02 -1.927758902311325073e-01 1.272722929716110229e-01 -1.954966187477111816e-01 3.593994304537773132e-02 2.499825209379196167e-01 9.323386847972869873e-02 9.176817536354064941e-02
1.443106979131698608e-01 -1.876884140074253082e-02 1.442781835794448853e-01 -2.573174238204956055e-01 1.583909839391708374e-01 -5.897888168692588806e-02 1.159717608243227005e-02 1.801601201295852661e-01 7.564324140548706055e-02 -4.280098974704742432e-01 5.134794861078262329e-02 -8.603194355964660645e-02 1.312554776668548584e-01 1.454672664403915405e-01 -7.274438440799713135e-02 -7.476656138896942139e-02 -6.791343539953231812e-02 -9.735535830259323120e-02 3.678945600986480713e-01 -1.882316619157791138e-01 -5.987768620252609253e-02 -1.506070643663406372e-01 2.402900755405426025e-01 8.735100924968719482e-02 -7.767110317945480347e-02 -8.501550555229187012e-02 7.166149467229843140e-02 -1.522566974163055420e-01 3.244994580745697021e-01 3.505312800407409668e-01 -4.558645561337471008e-02 -1.846052557229995728e-01
-1.026996970176696777e-01 7.614503055810928345e-02 2.070682048797607422e-01 -3.565475940704345703e-01 1.405999958515167236e-01 -1.013869047164916992e-01 7.197971455752849579e-03 1.435891389846801758e-01 4.979275166988372803e-02 -4.675522148609161377e-01 1.820043288171291351e-02 -1.708672642707824707e-01 9.819390624761581421e-02 4.045713320374488831e-02 -1.001554504036903381e-01 -9.635597467422485352e-03 6.864371895790100098e-02 1.430520322173833847e-02 1.757853031158447266e-01 -1.091008633375167847e-01 -7.358408719301223755e-02 -5.838181078433990479e-02 2.494227588176727295e-01 2.770421206951141357e-01 2.435463102301582694e-04 -2.088685780763626099e-01 2.747308313846588135e-01 -1.428764313459396362e-01 3.457720875740051270e-01 1.725862026214599609e-01 -7.553036510944366455e-02 2.909664250910282135e-02
1.037051975727081299e-01 -5.200040712952613831e-02 1.190516650676727295e-01 2.582481205463409424e-01 -5.991255864500999451e-03 -7.748171687126159668e-02 -8.686653524637222290e-02 -3.709579408168792725e-01 4.444319754838943481e-02 -1.811341196298599243e-01 -3.338988125324249268e-01 2.731954492628574371e-02 -9.087349474430084229e-02 8.151274174451828003e-02 -2.193176895380020142e-01 7.608760893344879150e-02 -2.588375285267829895e-02 1.542707681655883789e-01 2.443389445543289185e-01 2.116397619247436523e-01 1.288292407989501953e-01 -8.356165885925292969e-02 2.928077876567840576e-01 -1.843828558921813965e-01 4.047181829810142517e-02 -1.014185175299644470e-01 1.500928103923797607e-01 -3.207855820655822754e-01 4.451294243335723877e-02 5.652021616697311401e-02 1.163268536329269409e-01 -3.321614265441894531e-01
-1.109389588236808777e-01 -2.440279573202133179e-01 1.528732776641845703e-01 1.099456548690795898e-01 1.555699855089187622e-01 -1.492061652243137360e-02 -7.233765721321105957e-02 1.470704078674316406e-01 -1.604560911655426025e-01 4.770579189062118530e-02 -2.048325389623641968e-01 2.243279367685317993e-01 -1.245026960968971252e-01 -2.972462773323059082e-02 1.949308626353740692e-02 -3.286001682281494141e-01 -2.095328122377395630e-01 1.359054148197174072e-01 4.606901407241821289e-01 -3.859964385628700256e-02 2.970143258571624756e-01 -1.956553161144256592e-01 1.382112950086593628e-01 -5.666058138012886047e-02 -1.207136735320091248e-01 -1.665626615285873413e-01 1.958922594785690308e-01 -8.723598718643188477e-02 1.141805574297904968e-02 2.591185271739959717e-01 1.054940372705459595e-01 -6.886264681816101074e-02
-1.010756660252809525e-02 -1.076476499438285828e-01 2.891408503055572510e-01 -9.283136576414108276e-02 1.691163517534732819e-02 1.038216203451156616e-01 1.536616683006286621e-01 -4.396487772464752197e-02 -1.669746935367584229e-01 -8.914662897586822510e-02 -3.527857959270477295e-01 -2.707267403602600098e-01 -2.637718617916107178e-01 2.135789990425109863e-01 -1.502596288919448853e-01 1.975787431001663208e-01 2.179944366216659546e-01 8.649738132953643799e-02 2.156067192554473877e-01 3.838368952274322510e-01 1.100927442312240601e-01 -1.522742658853530884e-01 1.923183351755142212e-01 1.923373788595199585e-01 1.152349114418029785e-01 -1.888522207736968994e-01 8.183292299509048462e-02 -9.979887306690216064e-02 1.145671978592872620e-01 6.624512374401092529e-02 -3.910953551530838013e-02 -7.963699102401733398e-02
-1.440197080373764038e-01 -1.018069386482238770e-01 2.018606662750244141e-01 -1.739646494388580322e-01 -8.905979990959167480e-02 -1.666834652423858643e-01 -2.144222855567932129e-01 9.490654617547988892e-02 1.866896599531173706e-01 -4.169829487800598145e-01 -8.369322866201400757e-02 -5.046917125582695007e-02 1.605392694473266602e-01 2.472624778747558594e-01 1.129544973373413086e-01 -4.603144153952598572e-02 -2.040705829858779907e-01 -9.113626927137374878e-02 2.915957272052764893e-01 2.109844088554382324e-01 -2.646292746067047119e-02 1.830679923295974731e-02 9.921391308307647705e-02 1.233277842402458191e-01 -2.603844106197357178e-01 5.626802146434783936e-02 2.577698826789855957e-01 -1.884479820728302002e-02 -7.572948187589645386e-02 3.533255457878112793e-01 -7.716869562864303589e-02 8.507251739501953125e-02
1.951546967029571533e-01 -2.656861441209912300e-03 2.710225582122802734e-01 1.244991719722747803e-01 -1.654465496540069580e-01 -2.810128927230834961e-01 -1.101883202791213989e-01 -1.178144738078117371e-01 1.415122896432876587e-01 -1.350228935480117798e-01 -3.283290565013885498e-01 -1.762590855360031128e-01 -9.966404177248477936e-03 1.353790760040283203e-01 9.547909349203109741e-02 -2.415935844182968140e-01 1.461203992366790771e-01 -2.434553951025009155e-02 1.941751390695571899e-01 8.615497499704360962e-02 4.583694040775299072e-02 -1.357779651880264282e-01 5.006857961416244507e-02 2.431341260671615601e-01 -1.474947109818458557e-02 -1.549029350280761719e-02 1.602344661951065063e-01 -1.747443974018096924e-01 3.940633535385131836e-01 2.388767600059509277e-01 -7.956220209598541260e-02 2.301790714263916016e-01
-4.121658951044082642e-02 2.341355383396148682e-02 2.646585702896118164e-01 -2.030381858348846436e-01 1.312934607267379761e-01 -3.293139487504959106e-02 -1.161310300230979919e-01 -1.840697973966598511e-01 -8.223129808902740479e-02 -1.145205125212669373e-01 -1.685500591993331909e-01 -1.109791547060012817e-01 -1.723396033048629761e-01 1.084834858775138855e-01 -5.627024918794631958e-02 3.840522468090057373e-01 2.051091790199279785e-01 -9.330005850642919540e-04 2.234681844711303711e-01 3.365488648414611816e-01 -1.188198328018188477e-01 -2.380996495485305786e-01 1.432494223117828369e-01 1.435123682022094727e-01 5.116343498229980469e-02 -3.296634554862976074e-01 1.004898324608802795e-01 -1.273154616355895996e-01 9.232296049594879150e-02 2.279400527477264404e-01 2.185124307870864868e-01 7.091351598501205444e-02
3.302239477634429932e-01 -7.734626531600952148e-02 2.693883776664733887e-01 4.617616161704063416e-02 -1.313188225030899048e-01 -3.774396479129791260e-01 -9.171336144208908081e-02 -1.487863063812255859e-01 1.664529144763946533e-01 -1.246219873428344727e-02 -3.525768220424652100e-01 -1.781966984272003174e-01 4.387704655528068542e-02 3.231517598032951355e-02 3.131755441427230835e-02 -1.353624016046524048e-01 2.368424832820892334e-01 -1.368480175733566284e-02 2.890745103359222412e-01 1.048397049307823181e-01 7.609258592128753662e-02 -1.279790997505187988e-01 3.018813766539096832e-02 1.919593811035156250e-01 -7.209754735231399536e-02 -1.180250868201255798e-01 9.790617972612380981e-02 -9.911318868398666382e-02 3.216803967952728271e-01 1.645577847957611084e-01 -1.037407368421554565e-01 1.522885560989379883e-01
7.132408767938613892e-02 -5.372720956802368164e-02 2.614371478557586670e-01 3.453024327754974365e-01 4.660546034574508667e-02 -1.164014637470245361e-01 6.235444545745849609e-02 -2.644251286983489990e-01 -5.429853871464729309e-02 -1.493794769048690796e-01 -1.805135160684585571e-01 -1.712406128644943237e-01 2.129748463630676270e-01 1.464549154043197632e-01 -1.658433377742767334e-01 1.046337373554706573e-02 1.788378804922103882e-01 -1.637580841779708862e-01 1.643373519182205200e-01 2.396312654018402100e-01 1.970936357975006104e-01 2.052663359791040421e-03 9.613522887229919434e-02 -2.561286091804504395e-01 -1.261701583862304688e-01 -7.506985217332839966e-02 2.191311120986938477e-01 -2.661704421043395996e-01 3.403768837451934814e-01 8.710803836584091187e-02 1.461645402014255524e-02 -1.109957769513130188e-01
7.060980051755905151e-02 -6.201662123203277588e-02 -6.168829742819070816e-03 -7.522096484899520874e-02 9.937606006860733032e-02 -1.294326633214950562e-01 -1.910997554659843445e-02 -2.331202477216720581e-01 -1.806723475456237793e-01 -1.000918000936508179e-01 -4.445254802703857422e-02 -2.472204715013504028e-01 1.094906963407993317e-02 4.491209387779235840e-01 2.702834643423557281e-02 1.777965277433395386e-01 4.412321746349334717e-02 2.847570180892944336e-01 4.709292948246002197e-01 1.204033717513084412e-01 4.866572469472885132e-02 -3.544126451015472412e-02 -1.898749731481075287e-02 -4.823952913284301758e-04 2.687678039073944092e-01 -2.085462659597396851e-01 8.163148909807205200e-02 -1.957736909389495850e-01 -2.241783961653709412e-02 2.618748843669891357e-01 6.666940636932849884e-03 1.052271351218223572e-01
-6.752755492925643921e-02 -1.672381907701492310e-01 2.331873327493667603e-01 -1.245625615119934082e-01 3.473494648933410645e-01 1.597938314080238342e-02 -4.709811881184577942e-02 -7.920922338962554932e-02 1.656631529331207275e-01 -4.023284614086151123e-01 3.234591335058212280e-02 -3.704511001706123352e-02 7.070480287075042725e-02 2.757700681686401367e-01 2.984852343797683716e-02 -8.396135643124580383e-03 -2.367996275424957275e-01 -1.488107442855834961e-01 3.731214702129364014e-01 2.644827067852020264e-01 7.724895328283309937e-02 -1.168990880250930786e-01 9.320470690727233887e-02 -4.751666274387389421e-04 -2.701490558683872223e-02 -2.098334021866321564e-03 -2.338905073702335358e-02 -3.054242134094238281e-01 9.677717089653015137e-02 -1.420174725353717804e-02 -2.555991709232330322e-01 -9.626054763793945312e-02
1.280436515808105469e-01 1.067739278078079224e-01 2.166686058044433594e-01 -3.378282785415649414e-01 -1.639357358217239380e-01 -2.870089113712310791e-01 -9.026759862899780273e-02 -6.689807772636413574e-02 1.814426332712173462e-01 -7.203440368175506592e-02 -2.630296647548675537e-01 -2.309756726026535034e-01 4.568834230303764343e-02 1.150680556893348694e-01 8.853924274444580078e-02 -2.841119170188903809e-01 6.307258456945419312e-02 5.773877352476119995e-02 3.079422116279602051e-01 -5.900274496525526047e-03 1.591709405183792114e-01 -2.562143504619598389e-01 1.175219714641571045e-01 1.714216023683547974e-01 2.094327807426452637e-01 -6.211499124765396118e-02 1.032921969890594482e-01 -2.122415304183959961e-01 1.857013553380966187e-01 9.533633291721343994e-02 -6.187957152724266052e-02 1.937385499477386475e-01
1.441855430603027344e-01 -8.064518682658672333e-03 3.139957189559936523e-01 -6.894300878047943115e-02 2.564280331134796143e-01 2.789122052490711212e-02 1.005952134728431702e-01 -1.809632629156112671e-01 2.341058850288391113e-02 -3.437312245368957520e-01 -2.847792208194732666e-01 -4.336599633097648621e-02 4.326038807630538940e-02 1.019221842288970947e-01 -9.238208830356597900e-02 2.652147710323333740e-01 1.514972746372222900e-01 -1.919761151075363159e-01 5.267131328582763672e-02 3.246461749076843262e-01 1.770338043570518494e-02 -9.557567536830902100e-02 -1.487471461296081543e-01 1.518414020538330078e-01 1.628559380769729614e-01 -4.690691083669662476e-02 2.095715254545211792e-01 -2.167605161666870117e-01 7.904926687479019165e-02 2.943375110626220703e-01 7.178124040365219116e-02 -1.825325042009353638e-01
2.292805910110473633e-01 1.455600261688232422e-01 2.076672017574310303e-01 -6.419792026281356812e-02 1.835821866989135742e-01 -4.892415925860404968e-02 9.039384126663208008e-02 -4.285851120948791504e-02 -1.136170420795679092e-02 -3.541542589664459229e-01 -2.229287773370742798e-01 -1.642094105482101440e-01 -1.672382354736328125e-01 1.297452747821807861e-01 -1.425912231206893921e-01 2.563865482807159424e-01 1.335614323616027832e-01 1.726633124053478241e-02 2.007525265216827393e-01 3.532097041606903076e-01 -1.007877290248870850e-01 -1.881615668535232544e-01 4.483088850975036621e-02 7.827877067029476166e-03 2.387613058090209961e-01 9.509537369012832642e-02 2.403559237718582153e-01 -2.808612883090972900e-01 1.472995430231094360e-01 1.382167041301727295e-01 1.273660063743591309e-01 -9.617794305086135864e-02
2.788442671298980713e-01 7.653399556875228882e-02 3.140558898448944092e-01 7.138567417860031128e-02 3.509064763784408569e-02 -6.049377471208572388e-02 -4.385056346654891968e-02 8.059704303741455078e-02 -1.900925301015377045e-02 -1.329119950532913208e-01 -1.123898029327392578e-01 -2.704397737979888916e-01 3.296294808387756348e-02 2.210260331630706787e-01 -2.501099407672882080e-01 -1.622536927461624146e-01 1.470270659774541855e-02 -1.895909011363983154e-01 3.784708082675933838e-01 2.164517790079116821e-01 -3.391554951667785645e-01 -2.730143442749977112e-02 2.945813834667205811e-01 1.145494282245635986e-01 5.559859797358512878e-02 -1.223039552569389343e-01 1.910559982061386108e-01 6.462904065847396851e-02 2.137015610933303833e-01 -8.781550079584121704e-02 -4.105570539832115173e-02 3.189244493842124939e-02
1.443011462688446045e-01 1.139089912176132202e-01 4.798942804336547852e-01 -2.494320459663867950e-02 1.433090269565582275e-01 9.346660971641540527e-02 4.591828957200050354e-02 -9.991711378097534180e-02 3.850917518138885498e-02 -1.093946769833564758e-01 -3.482996821403503418e-01 -2.556530833244323730e-01 -6.589239835739135742e-02 7.490465790033340454e-02 1.047816872596740723e-01 5.289243534207344055e-02 1.177540123462677002e-01 1.984267495572566986e-02 2.249949872493743896e-01 2.044077515602111816e-01 3.382889330387115479e-01 -2.681915834546089172e-02 -5.149367265403270721e-03 1.369947195053100586e-02 2.829553484916687012e-01 -1.305261552333831787e-01 -3.506624605506658554e-03 -3.667587786912918091e-02 -1.062524169683456421e-01 3.011337220668792725e-01 2.045318633317947388e-01 -7.592533528804779053e-02
2.148269563913345337e-01 -1.098251808434724808e-02 2.622638940811157227e-01 1.266224235296249390e-01 -1.530105471611022949e-01 -3.734066188335418701e-01 -1.256964169442653656e-02 -2.069137394428253174e-01 1.167523767799139023e-02 -9.017437696456909180e-02 -3.150027096271514893e-01 -1.897431463003158569e-01 -8.411218971014022827e-02 3.566252067685127258e-02 -1.997895166277885437e-02 -2.050408124923706055e-01 1.912696510553359985e-01 6.198192387819290161e-02 3.041103780269622803e-01 6.693060696125030518e-02 1.432511508464813232e-01 -1.426761150360107422e-01 8.999672718346118927e-03 2.743664383888244629e-01 -7.711910456418991089e-02 -1.821107864379882812e-01 1.144254952669143677e-01 -8.113708347082138062e-02 1.731407642364501953e-01 2.391753941774368286e-01 -2.000742852687835693e-01 1.708457618951797485e-01
-4.539753869175910950e-02 1.022759750485420227e-01 1.827453374862670898e-01 -3.422883525490760803e-02 1.829772889614105225e-01 -3.259904682636260986e-01 7.112368941307067871e-02 1.166737526655197144e-01 -3.670175373554229736e-02 -1.167870983481407166e-01 6.331066042184829712e-02 1.410254985094070435e-01 -4.662009701132774353e-02 -6.968273967504501343e-02 1.475548446178436279e-01 2.540417015552520752e-02 3.438878804445266724e-02 3.802846074104309082e-01 2.161570787429809570e-01 2.472604811191558838e-01 3.647249541245400906e-04 3.195810317993164062e-02 4.816988706588745117e-01 1.203830391168594360e-01 1.013093367218971252e-01 -5.542696267366409302e-02 -2.013601213693618774e-01 -7.235425990074872971e-03 7.006901502609252930e-02 3.668298721313476562e-01 1.229751557111740112e-01 -1.281453222036361694e-01
-4.783907905220985413e-03 -3.341884613037109375e-01 2.460451275110244751e-01 -2.056515365839004517e-01 2.497944384813308716e-01 -5.268614366650581360e-02 -9.290290623903274536e-02 7.629866898059844971e-02 -9.001918882131576538e-02 4.886336997151374817e-02 -4.388872683048248291e-01 -1.592062413692474365e-01 -9.832567721605300903e-02 9.494188427925109863e-02 1.471818685531616211e-01 9.441147744655609131e-02 7.780493795871734619e-02 3.088469058275222778e-02 3.489448130130767822e-01 1.258078813552856445e-01 -2.353483065962791443e-02 -8.302076905965805054e-02 4.413148388266563416e-02 3.825354948639869690e-02 1.225612089037895203e-01 -3.242063224315643311e-01 -9.480179846286773682e-02 5.237023532390594482e-02 2.331908196210861206e-01 2.134909033775329590e-01 8.091722615063190460e-03 -2.019502073526382446e-01
2.310472726821899414e-01 -9.299631416797637939e-02 2.679846286773681641e-01 2.527717500925064087e-02 -2.421357482671737671e-01 -3.395199775695800781e-01 -1.561712771654129028e-01 -1.647610813379287720e-01 1.302809566259384155e-01 -1.263919770717620850e-01 -2.852944731712341309e-01 -1.489419043064117432e-01 1.172565855085849762e-02 1.162138953804969788e-01 2.257380075752735138e-02 -2.028464823961257935e-01 1.130244508385658264e-01 -1.386182382702827454e-02 3.170095682144165039e-01 3.037917427718639374e-02 1.471375524997711182e-01 -2.378755658864974976e-01 4.828033968806266785e-02 2.373168915510177612e-01 -2.254020050168037415e-02 -1.575947850942611694e-01 1.772954016923904419e-01 -1.372070163488388062e-01 3.026418983936309814e-01 9.361511468887329102e-02 -1.260579228401184082e-01 7.163439691066741943e-02
1.933209002017974854e-01 3.694324195384979248e-02 3.656975626945495605e-01 7.557402551174163818e-02 -6.381720304489135742e-02 -2.894926667213439941e-01 9.478674829006195068e-02 -1.991731673479080200e-01 -5.332643166184425354e-02 -6.925574690103530884e-02 -2.238984704017639160e-01 -1.340019796043634415e-02 2.290053516626358032e-01 4.149749130010604858e-02 -2.399148344993591309e-01 4.871805757284164429e-02 2.594376541674137115e-02 -9.712658822536468506e-02 1.555464416742324829e-01 2.304923981428146362e-01 1.608390063047409058e-01 1.190497204661369324e-01 3.965036273002624512e-01 -1.437219977378845215e-01 -4.310873150825500488e-02 -1.398082822561264038e-01 1.834574788808822632e-01 -3.209503293037414551e-01 4.093377664685249329e-02 5.547326058149337769e-02 -1.564003676176071167e-01 -1.435584276914596558e-01
-5.719150602817535400e-02 -1.074979305267333984e-01 2.217649966478347778e-01 -1.149560138583183289e-01 3.135781586170196533e-01 -1.100618168711662292e-01 -1.593993902206420898e-01 3.191363811492919922e-01 -2.175399959087371826e-01 -2.752582728862762451e-01 1.126945540308952332e-01 -2.211088091135025024e-01 1.244414076209068298e-01 -3.514265408739447594e-03 -1.646845340728759766e-01 8.816479891538619995e-02 2.964664436876773834e-02 1.295192986726760864e-01 2.959577441215515137e-01 1.869469434022903442e-01 -1.395471245050430298e-01 -7.376654446125030518e-02 2.197011113166809082e-01 2.663112580776214600e-01 9.369599074125289917e-02 -5.308301001787185669e-02 -7.028376311063766479e-02 -1.550294458866119385e-01 9.166520088911056519e-03 3.451458215713500977e-01 3.508345037698745728e-02 6.852062046527862549e-02
1.588575690984725952e-01 -2.134722017217427492e-04 2.334907352924346924e-01 1.587927788496017456e-01 -1.319980472326278687e-01 -1.675556004047393799e-01 -1.868283748626708984e-02 -9.063151478767395020e-02 1.230198051780462265e-02 -1.695474684238433838e-01 -4.092198312282562256e-01 -2.888256609439849854e-01 -1.792389340698719025e-02 2.421216964721679688e-01 -7.319088093936443329e-03 -1.170438900589942932e-01 2.288827449083328247e-01 1.356667876243591309e-01 3.067471086978912354e-01 -1.225887313485145569e-01 1.525514293462038040e-02 -1.488364785909652710e-01 7.590611279010772705e-02 1.881808787584304810e-01 7.985284179449081421e-02 -1.876063495874404907e-01 2.311650216579437256e-01 6.509050726890563965e-02 2.802904546260833740e-01 2.408051788806915283e-01 -8.317868411540985107e-02 -4.801446944475173950e-02
1.272472925484180450e-02 -8.172798156738281250e-02 -5.710060521960258484e-02 -1.844881917349994183e-03 -4.691120237112045288e-02 -1.550530642271041870e-01 -2.764981389045715332e-01 -1.502270251512527466e-01 -6.715498119592666626e-02 -8.417574316263198853e-02 -3.159785866737365723e-01 -2.278616093099117279e-02 -1.132166311144828796e-01 3.188737630844116211e-01 -1.881155669689178467e-01 -1.434076279401779175e-01 -9.236443787813186646e-02 3.631299734115600586e-01 2.206397652626037598e-01 2.353130429983139038e-01 2.236614227294921875e-01 -1.730622053146362305e-01 -1.977482438087463379e-02 -8.476324379444122314e-02 1.624517887830734253e-01 3.888133913278579712e-02 2.920317947864532471e-01 -1.901625394821166992e-01 9.531287103891372681e-02 2.266330868005752563e-01 8.076270669698715210e-02 -1.841431856155395508e-01
1.705829054117202759e-01 2.620486319065093994e-01 2.138725817203521729e-01 -1.166554316878318787e-01 -8.039605617523193359e-02 8.313597179949283600e-03 8.628836274147033691e-02 -1.591066084802150726e-02 -1.415888895280659199e-03 -2.436527796089649200e-02 3.640967234969139099e-02 -3.317505121231079102e-01 1.559108793735504150e-01 3.158236443996429443e-01 -2.659324407577514648e-01 -7.576638460159301758e-02 5.067241564393043518e-02 1.018557883799076080e-02 2.871553301811218262e-01 8.187525719404220581e-02 -2.864328026771545410e-01 -1.095218062400817871e-01 2.589435875415802002e-01 1.132987588644027710e-01 -9.237345308065414429e-02 -2.159406244754791260e-01 2.497821450233459473e-01 -2.628788650035858154e-01 4.508258774876594543e-02 1.933183148503303528e-02 -1.830666512250900269e-01 -1.667870879173278809e-01
-3.035996556282043457e-01 4.050777107477188110e-02 2.338622361421585083e-01 5.789176002144813538e-02 1.544907242059707642e-01 -6.375475227832794189e-02 -2.838320434093475342e-01 6.882283836603164673e-02 -7.612983696162700653e-03 -3.107001483440399170e-01 2.172842994332313538e-02 -1.824813783168792725e-01 1.437305659055709839e-01 -6.818822026252746582e-02 -1.590795218944549561e-01 -1.449647694826126099e-01 -7.450310885906219482e-02 -9.720873832702636719e-02 2.991483807563781738e-01 1.960853934288024902e-01 3.476560115814208984e-01 -1.440778821706771851e-01 1.773252487182617188e-01 1.364191174507141113e-01 2.540083527565002441e-01 4.658480733633041382e-02 1.079713031649589539e-01 1.195245608687400818e-02 2.770287096500396729e-01 1.844982504844665527e-01 -2.284314105054363608e-04 9.501703828573226929e-02
2.466020584106445312e-01 1.531148999929428101e-01 1.781171560287475586e-02 5.344606563448905945e-02 3.479598164558410645e-01 -1.461874879896640778e-02 -5.910369008779525757e-02 -9.614368528127670288e-02 -2.008212655782699585e-01 -9.229197166860103607e-03 7.536058127880096436e-02 2.836632430553436279e-01 -1.497613936662673950e-01 1.305426508188247681e-01 -1.269657909870147705e-01 -2.512055337429046631e-01 2.690621316432952881e-01 -2.818145416676998138e-02 3.630360960960388184e-01 1.010865718126296997e-01 2.422745572403073311e-03 -1.309785842895507812e-01 3.706651628017425537e-01 1.444460451602935791e-01 6.540372222661972046e-02 -2.363900840282440186e-01 -3.927722573280334473e-02 -2.041891366243362427e-01 1.058456227183341980e-01 1.280834823846817017e-01 6.176649406552314758e-02 8.860976248979568481e-02
1.390748769044876099e-01 -5.959499627351760864e-02 1.349140075035393238e-04 -1.928463131189346313e-01 -1.802475154399871826e-01 -2.828651368618011475e-01 -1.135500222444534302e-01 -2.126617133617401123e-01 8.622455596923828125e-02 -2.176133394241333008e-01 -3.485759496688842773e-01 9.191306276079558302e-07 3.803736716508865356e-02 1.069042086601257324e-01 2.640023594722151756e-03 -2.930720448493957520e-01 -5.870413500815629959e-03 2.222744822502136230e-01 2.190262824296951294e-01 3.284918069839477539e-01 3.095946013927459717e-01 -2.231699228286743164e-01 -6.445716321468353271e-02 1.896911114454269409e-02 -3.626540675759315491e-02 4.166212305426597595e-02 8.173483610153198242e-02 -2.005151957273483276e-01 1.710629165172576904e-01 1.205842271447181702e-01 1.740411818027496338e-01 -1.212778240442276001e-01
1.489944607019424438e-01 2.041869051754474640e-02 2.311276942491531372e-01 -8.040044456720352173e-02 1.691321134567260742e-01 -3.444369137287139893e-02 8.281091600656509399e-02 -1.590049415826797485e-01 -3.284433111548423767e-02 -3.038667738437652588e-01 -2.661200463771820068e-01 -1.108912453055381775e-01 -1.684132367372512817e-01 8.620310574769973755e-02 -1.445922702550888062e-01 2.449348717927932739e-01 1.721549630165100098e-01 -5.164150521159172058e-02 2.685112059116363525e-01 3.292550146579742432e-01 -7.919964194297790527e-02 -2.115856558084487915e-01 2.019032835960388184e-02 -3.742671385407447815e-02 1.605989038944244385e-01 -3.853528946638107300e-02 3.004430532455444336e-01 -2.695122659206390381e-01 1.057794988155364990e-01 1.821754723787307739e-01 1.480023413896560669e-01 -2.005499750375747681e-01
-3.636733815073966980e-02 -2.398876249790191650e-01 2.896532416343688965e-01 -3.659600615501403809e-01 1.859545335173606873e-02 -1.083301976323127747e-01 8.631023764610290527e-02 -1.644774824380874634e-01 1.429661810398101807e-01 -4.258598089218139648e-01 -1.785286366939544678e-01 -1.402263045310974121e-01 1.258798222988843918e-02 2.190113514661788940e-01 -5.478848889470100403e-02 4.676762595772743225e-02 -6.012937426567077637e-02 -1.805662363767623901e-01 2.609854340553283691e-01 1.583039313554763794e-01 4.401418939232826233e-02 -1.650969237089157104e-01 7.646887749433517456e-02 -9.036256372928619385e-02 2.048330754041671753e-01 -2.560350000858306885e-01 -6.381026655435562134e-02 -2.957938611507415771e-02 2.222674340009689331e-01 1.496012359857559204e-01 9.471490234136581421e-02 -6.530781835317611694e-02
3.298812210559844971e-01 9.035325050354003906e-02 1.829774081707000732e-01 -1.085124760866165161e-01 -1.094387471675872803e-01 -8.631234616041183472e-02 -3.064934164285659790e-02 -7.800971716642379761e-02 5.615646019577980042e-02 -7.235789671540260315e-03 -2.417271733283996582e-01 -1.134550645947456360e-01 -2.879057638347148895e-02 -9.125361591577529907e-02 -1.174561679363250732e-02 -1.396950930356979370e-01 8.564280718564987183e-02 -1.508566886186599731e-01 2.752678096294403076e-01 5.108523741364479065e-02 3.202390968799591064e-01 -1.914121657609939575e-01 7.867464423179626465e-02 1.903401762247085571e-01 2.101286053657531738e-01 9.102718904614448547e-04 3.373300433158874512e-01 -2.169740796089172363e-01 3.840253651142120361e-01 2.140120863914489746e-01 1.071195825934410095e-01 9.015551954507827759e-02
-4.707393050193786621e-02 -1.100357472896575928e-01 9.560708701610565186e-02 3.706657513976097107e-02 3.854578733444213867e-02 -1.373282223939895630e-01 -1.573308259248733521e-01 2.110875993967056274e-01 -6.282762438058853149e-02 -1.913409680128097534e-02 -4.834756255149841309e-02 6.359583139419555664e-02 3.295381069183349609e-01 1.554451137781143188e-01 5.929720122367143631e-03 -7.327461987733840942e-02 1.557549536228179932e-01 1.082622818648815155e-02 1.643179804086685181e-01 1.793826371431350708e-01 1.434552818536758423e-01 -7.594182342290878296e-02 1.494421511888504028e-01 2.516196966171264648e-01 -4.626168310642242432e-01 -2.165998220443725586e-01 2.137671262025833130e-01 -2.794964611530303955e-01 2.185740470886230469e-01 3.128956556320190430e-01 1.019622310996055603e-01 1.676598004996776581e-02
1.611631959676742554e-01 -1.605871766805648804e-01 1.881029903888702393e-01 8.574619889259338379e-02 2.128922641277313232e-01 -1.398242563009262085e-01 -1.523980945348739624e-01 -3.499773517251014709e-02 1.399681866168975830e-01 -1.175655275583267212e-01 -3.074923455715179443e-01 -2.071339637041091919e-01 -8.644437044858932495e-02 -2.945911511778831482e-02 9.057557582855224609e-02 7.040803879499435425e-02 1.316943913698196411e-01 1.375361531972885132e-01 5.059616565704345703e-01 2.800685465335845947e-01 5.393835902214050293e-02 -8.931934833526611328e-02 -4.635749757289886475e-02 9.335814043879508972e-03 2.006795555353164673e-01 -2.975604236125946045e-01 8.563910424709320068e-02 -8.798628300428390503e-02 7.421010732650756836e-02 1.221212279051542282e-02 -1.754870056174695492e-03 -3.007333278656005859e-01
-3.854999318718910217e-02 -1.582137793302536011e-01 3.399293124675750732e-01 -1.979569345712661743e-02 1.427602171897888184e-01 1.284982562065124512e-01 -8.967191725969314575e-02 1.396273374557495117e-01 -6.172607094049453735e-02 -1.588274538516998291e-01 -7.117169350385665894e-02 1.488764286041259766e-01 -1.235786825418472290e-01 -5.970335006713867188e-02 1.497435122728347778e-01 -4.903006255626678467e-01 1.240868046879768372e-01 1.859177201986312866e-01 2.351901829242706299e-01 1.582150459289550781e-01 1.234844624996185303e-01 -2.860000431537628174e-01 8.315273374319076538e-02 -1.620815135538578033e-02 -1.951688677072525024e-01 1.012208089232444763e-01 1.332999207079410553e-02 -2.310260385274887085e-01 9.700730443000793457e-02 1.997172534465789795e-01 1.776881664991378784e-01 -1.946815997362136841e-01
1.386847794055938721e-01 -1.563556790351867676e-01 2.552752196788787842e-01 -5.781946703791618347e-02 1.234606280922889709e-01 -1.619323194026947021e-01 -1.781842485070228577e-02 -5.916515365242958069e-02 1.620456874370574951e-01 -1.283434480428695679e-01 -4.004471004009246826e-01 -2.329367399215698242e-01 1.465374678373336792e-01 1.229273751378059387e-01 -1.352452933788299561e-01 4.816938191652297974e-02 -4.067645967006683350e-02 2.297227233648300171e-01 2.264242023229598999e-01 3.314484059810638428e-01 9.939111024141311646e-02 -9.735270589590072632e-02 -4.477667436003684998e-02 -1.656241565942764282e-01 2.653451859951019287e-01 -2.017208933830261230e-01 -9.150288067758083344e-03 -2.151951007544994354e-02 1.588444113731384277e-01 1.807432994246482849e-02 4.644436761736869812e-02 -3.525294661521911621e-01
1.654352247714996338e-01 -1.248948499560356140e-01 -4.921909421682357788e-02 1.429314464330673218e-01 2.254794687032699585e-01 -7.915962487459182739e-02 3.248245269060134888e-02 -1.079250872135162354e-01 -2.988147735595703125e-01 3.186992555856704712e-02 -2.811987996101379395e-01 -3.008004128932952881e-01 6.413636356592178345e-02 -7.745359838008880615e-02 7.351041305810213089e-03 8.691091090440750122e-02 1.862208396196365356e-01 2.564279735088348389e-01 2.344682216644287109e-01 7.929880917072296143e-02 2.541371881961822510e-01 2.076448500156402588e-02 1.489428132772445679e-01 -2.848015911877155304e-02 -3.075987845659255981e-02 1.408409029245376587e-01 1.639344394207000732e-01 -3.357968926429748535e-01 1.483593881130218506e-01 3.547131121158599854e-01 8.367252349853515625e-02 -1.477573513984680176e-01
-1.015437096357345581e-01 5.726051982492208481e-03 2.827140688896179199e-01 -1.848696917295455933e-01 4.957207292318344116e-02 -1.818993315100669861e-02 -1.212607882916927338e-02 -1.665547117590904236e-02 -4.336353018879890442e-02 -2.372747510671615601e-01 -1.684061735868453979e-01 -2.850299179553985596e-01 -1.514058560132980347e-01 2.068345546722412109e-01 -1.209427118301391602e-01 3.822448551654815674e-01 1.343498229980468750e-01 1.068416163325309753e-01 1.701990514993667603e-01 3.615975975990295410e-01 3.454753383994102478e-02 -2.552240490913391113e-01 2.260089218616485596e-01 1.817980408668518066e-01 7.969106733798980713e-02 -2.634941935539245605e-01 3.218938782811164856e-02 -1.829214161261916161e-03 1.452699452638626099e-01 1.075877025723457336e-01 -3.384345024824142456e-02 -1.667998135089874268e-01
1.483262181282043457e-01 -9.922364354133605957e-02 2.421361804008483887e-01 -6.179560907185077667e-03 -2.516469359397888184e-02 -1.245059520006179810e-01 1.794104278087615967e-02 5.454554781317710876e-02 1.650737524032592773e-01 -1.660719215869903564e-01 -9.669468738138675690e-03 -2.550890110433101654e-02 1.519781500101089478e-01 2.052834182977676392e-01 -2.757732868194580078e-01 -1.966401189565658569e-01 -3.323404490947723389e-02 -2.379550486803054810e-01 4.329784512519836426e-01 -1.029531005769968033e-02 8.677091449499130249e-03 -2.274691611528396606e-01 4.445843100547790527e-01 1.512318700551986694e-01 1.462076306343078613e-01 -2.154823839664459229e-01 2.042157202959060669e-01 1.788366399705410004e-02 6.633029878139495850e-02 -1.202039346098899841e-01 -3.485726565122604370e-02 -8.354188501834869385e-02
9.861696511507034302e-02 1.236039102077484131e-01 3.651516735553741455e-01 -3.879658132791519165e-02 1.288691759109497070e-01 6.524719297885894775e-02 1.225135475397109985e-01 2.692925743758678436e-02 -1.518017351627349854e-01 -1.499328911304473877e-01 6.977366656064987183e-02 1.071188747882843018e-01 1.817745566368103027e-01 -1.288373172283172607e-01 1.626895517110824585e-01 -2.833918929100036621e-01 -1.507157683372497559e-01 2.864105105400085449e-01 3.546001911163330078e-01 1.329374611377716064e-01 -9.653401374816894531e-02 -9.754979610443115234e-02 2.347803860902786255e-01 1.948901861906051636e-01 1.780486255884170532e-01 -1.707157343626022339e-01 2.157990634441375732e-02 -9.090697020292282104e-02 1.177732720971107483e-01 3.119766414165496826e-01 2.037670314311981201e-01 5.362348258495330811e-02
2.569354176521301270e-01 -1.311757564544677734e-01 2.994433343410491943e-01 8.846309781074523926e-02 -3.488538553938269615e-03 -1.569230407476425171e-01 -2.761287093162536621e-01 1.055994406342506409e-01 -2.464581876993179321e-01 -2.937403619289398193e-01 -1.485347896814346313e-01 -2.608737945556640625e-01 -2.131777442991733551e-02 1.796656847000122070e-01 -1.356279104948043823e-01 3.115090169012546539e-02 -1.059189289808273315e-01 6.649811565876007080e-02 3.072515428066253662e-01 -1.747350841760635376e-01 5.943845957517623901e-02 -1.074540913105010986e-01 -1.744338497519493103e-02 8.853942155838012695e-02 -2.146428227424621582e-01 4.697219002991914749e-03 -1.235646307468414307e-01 -3.392084836959838867e-01 1.412318926304578781e-02 1.663384288549423218e-01 2.211502790451049805e-01 3.175530582666397095e-02
7.024908065795898438e-02 1.216745153069496155e-01 2.108856737613677979e-01 -1.185966804623603821e-01 1.064895614981651306e-01 1.153072267770767212e-01 -6.098603084683418274e-02 -3.473927825689315796e-02 -1.688895821571350098e-01 -3.933802843093872070e-01 -2.094592154026031494e-01 -1.399322450160980225e-01 -3.570945560932159424e-02 4.347443953156471252e-02 -2.276466041803359985e-01 2.365574091672897339e-01 1.787939518690109253e-01 9.349855780601501465e-02 2.133550345897674561e-01 3.264833986759185791e-01 -1.090870052576065063e-02 -2.534917593002319336e-01 8.584829047322273254e-03 3.238681703805923462e-02 2.163091748952865601e-01 -1.786902844905853271e-01 2.385608553886413574e-01 -2.571240067481994629e-01 6.530182808637619019e-02 1.567156463861465454e-01 1.206636503338813782e-01 -1.761771291494369507e-01
1.292646378278732300e-01 5.388408899307250977e-03 2.908411026000976562e-01 -2.313383072614669800e-01 2.555401027202606201e-01 -1.890163570642471313e-01 5.586838349699974060e-02 -8.478377014398574829e-02 5.240289121866226196e-02 -2.297722548246383667e-01 -6.757604330778121948e-02 9.492610581219196320e-03 1.170978024601936340e-01 5.146451294422149658e-02 -7.472713291645050049e-02 -1.033213362097740173e-01 1.202854588627815247e-01 7.758323848247528076e-02 1.563557386398315430e-01 1.669548004865646362e-01 2.449191659688949585e-01 -4.518645405769348145e-01 -1.387444436550140381e-01 1.023082211613655090e-01 2.823928594589233398e-01 -1.382662355899810791e-01 -3.505649790167808533e-02 -1.608937382698059082e-01 1.304142028093338013e-01 -1.067779883742332458e-01 8.540683984756469727e-02 -3.355961740016937256e-01
-2.528853118419647217e-01 -4.357886314392089844e-02 2.868516743183135986e-01 -4.824023693799972534e-02 -7.182428240776062012e-02 4.812733456492424011e-02 -1.978003680706024170e-01 7.858578115701675415e-02 -4.644404724240303040e-02 -4.253620207309722900e-01 -2.284047156572341919e-01 8.154714107513427734e-02 4.554844647645950317e-02 2.622379362583160400e-01 4.981784522533416748e-02 3.397888317704200745e-02 -2.777437269687652588e-01 -2.045384608209133148e-02 4.108146727085113525e-01 2.683818340301513672e-01 6.003471091389656067e-02 2.185257896780967712e-02 -7.698195986449718475e-03 4.757478833198547363e-02 1.086314991116523743e-01 5.991217866539955139e-02 1.892448663711547852e-01 -2.839908897876739502e-01 2.384189330041408539e-02 6.270156800746917725e-02 -1.277859807014465332e-01 5.412375181913375854e-02
4.841632768511772156e-02 -2.796807289123535156e-01 3.121650516986846924e-01 8.734156191349029541e-02 -1.380296498537063599e-01 -3.383923321962356567e-02 8.546504378318786621e-02 6.705190986394882202e-02 -6.108374148607254028e-02 6.278026103973388672e-02 -3.935522139072418213e-01 -1.065139770507812500e-01 3.056518360972404480e-02 1.920785009860992432e-01 -1.047282367944717407e-01 1.264762431383132935e-01 1.367373466491699219e-01 9.605476260185241699e-02 2.793220579624176025e-01 1.973818838596343994e-01 6.161761283874511719e-02 -2.455729246139526367e-01 2.327423989772796631e-01 1.845600754022598267e-01 1.395503729581832886e-01 -1.798502653837203979e-01 3.112289011478424072e-01 6.368659436702728271e-02 2.574824094772338867e-01 -1.571286171674728394e-01 3.981266543269157410e-02 3.343275561928749084e-02
2.103779017925262451e-01 1.076852008700370789e-01 2.435499131679534912e-01 -1.742185801267623901e-01 8.227205276489257812e-02 -7.329499721527099609e-02 -1.753342002630233765e-01 2.260961234569549561e-01 -5.888952873647212982e-03 -2.680610418319702148e-01 -1.189821958541870117e-02 -1.354358196258544922e-01 3.030480146408081055e-01 6.108170002698898315e-02 -1.156587302684783936e-01 1.892736256122589111e-01 -1.071582455188035965e-02 -5.359984189271926880e-02 3.496171832084655762e-01 1.292529702186584473e-01 2.538163959980010986e-02 -2.505469322204589844e-01 3.164122998714447021e-01 1.555411666631698608e-01 -3.731369674205780029e-01 -2.034855931997299194e-01 -1.264704391360282898e-02 -8.659044653177261353e-02 4.727117344737052917e-02 6.900902092456817627e-02 1.832436770200729370e-02 -6.730202585458755493e-03
-2.039889618754386902e-02 2.031381279230117798e-01 2.832373678684234619e-01 -2.248168289661407471e-01 -6.626370549201965332e-02 -3.373571336269378662e-01 -4.182047024369239807e-02 2.082766266539692879e-03 -1.310003735125064850e-02 -3.298180699348449707e-01 -1.477585136890411377e-01 -1.749162673950195312e-01 -2.646283060312271118e-02 -2.292199619114398956e-02 -9.504047036170959473e-02 -7.942500710487365723e-02 1.755996048450469971e-01 2.351500652730464935e-02 3.064872920513153076e-01 1.498844474554061890e-01 -7.715620566159486771e-03 -1.564596779644489288e-02 -1.029035728424787521e-02 -3.183164820075035095e-02 3.372138142585754395e-01 4.650600627064704895e-02 -1.349752247333526611e-01 -2.997666299343109131e-01 1.626333743333816528e-01 2.564741075038909912e-01 -2.177987843751907349e-01 -1.296970397233963013e-01
-5.082693323493003845e-02 6.625872850418090820e-02 5.994193255901336670e-02 5.595678463578224182e-02 1.161693930625915527e-01 5.111929774284362793e-02 -1.451852023601531982e-01 -1.708845943212509155e-01 5.181636288762092590e-02 -5.076561495661735535e-02 -2.165429592132568359e-01 -9.638133458793163300e-03 -1.551516503095626831e-01 8.674432337284088135e-02 -5.518770776689052582e-03 1.999252848327159882e-02 7.957398146390914917e-02 8.000545203685760498e-02 5.310092493891716003e-02 3.297660648822784424e-01 -2.546905279159545898e-01 -1.400734633207321167e-01 1.890383809804916382e-01 1.546402871608734131e-01 8.198011666536331177e-02 -1.735589653253555298e-01 2.879665195941925049e-01 -5.521317720413208008e-01 1.292475014925003052e-01 2.894849181175231934e-01 -9.827232919633388519e-03 2.049023807048797607e-01
-7.558321207761764526e-02 7.625542581081390381e-02 3.670130968093872070e-01 1.527209132909774780e-01 1.525459289550781250e-01 -8.259000629186630249e-02 1.144286915659904480e-01 1.438492089509963989e-01 -1.029052287340164185e-01 -1.629024744033813477e-01 -1.145621985197067261e-01 -2.878155112266540527e-01 -1.269894540309906006e-01 2.583611011505126953e-01 1.604394428431987762e-02 -3.160688579082489014e-01 1.757454425096511841e-01 1.824705302715301514e-01 1.523219794034957886e-01 3.166134655475616455e-01 -9.089343994855880737e-02 9.603361785411834717e-02 2.690704911947250366e-02 1.300690919160842896e-01 -1.256978064775466919e-01 -3.013486862182617188e-01 -8.667294681072235107e-02 6.639301031827926636e-02 1.084631606936454773e-01 1.349601298570632935e-01 -3.933409601449966431e-02 2.786369323730468750e-01
-2.142442464828491211e-01 -3.689617291092872620e-02 2.204514741897583008e-01 -9.775594808161258698e-03 1.546824723482131958e-01 -9.366959333419799805e-02 -4.006391763687133789e-01 3.227732330560684204e-02 1.819729208946228027e-01 -3.561994433403015137e-01 -1.570192724466323853e-01 -1.841615289449691772e-01 -5.207234621047973633e-02 9.821066260337829590e-02 -1.618165224790573120e-01 -1.612581610679626465e-01 -1.088096350431442261e-01 -1.418899446725845337e-01 2.396973520517349243e-01 2.033348083496093750e-01 2.328647822141647339e-01 -1.238963305950164795e-01 3.381330668926239014e-01 1.433052718639373779e-01 1.572743207216262817e-01 1.110160574316978455e-01 9.190303273499011993e-03 3.827168047428131104e-02 1.255052834749221802e-01 1.360926181077957153e-01 -1.225528493523597717e-01 -5.967764928936958313e-02
1.974281668663024902e-01 -3.012787550687789917e-03 4.061527848243713379e-01 -6.110084056854248047e-02 3.091760277748107910e-01 -9.657730907201766968e-02 -2.173606902360916138e-01 -6.666793674230575562e-02 -3.557238578796386719e-01 -1.677490323781967163e-01 -2.117849439382553101e-01 -1.049609035253524780e-01 3.303952887654304504e-02 1.183727085590362549e-01 -1.308631598949432373e-01 2.112748473882675171e-01 -8.261722326278686523e-02 -9.656919538974761963e-02 1.690803095698356628e-02 2.519046366214752197e-01 5.717935040593147278e-02 -7.038390636444091797e-02 2.317873686552047729e-01 1.291582882404327393e-01 -7.912585884332656860e-02 -2.039995640516281128e-01 1.708780527114868164e-01 8.810759335756301880e-02 3.044866323471069336e-01 -6.577390711754560471e-03 1.095235049724578857e-01 1.358035672456026077e-02
-7.674787193536758423e-02 -7.070349156856536865e-02 1.898947805166244507e-01 -9.363256394863128662e-02 1.330235898494720459e-01 6.103109568357467651e-02 1.142340302467346191e-01 4.063904657959938049e-02 -2.051913589239120483e-01 -1.804880350828170776e-01 -2.572440505027770996e-01 -2.182676345109939575e-01 -2.601059079170227051e-01 3.093713819980621338e-01 -1.998646110296249390e-01 2.397808134555816650e-01 3.930611535906791687e-02 2.154315412044525146e-01 2.005954384803771973e-01 3.203784227371215820e-01 1.075241789221763611e-01 -2.415267825126647949e-01 1.758504062891006470e-01 1.223725453019142151e-01 2.505253255367279053e-02 -2.853115200996398926e-01 1.264203190803527832e-01 -1.731734424829483032e-01 5.295164510607719421e-02 7.521897554397583008e-02 1.085943356156349182e-01 -6.303735822439193726e-02
8.025875687599182129e-02 9.417544305324554443e-02 4.590805768966674805e-01 -1.819967776536941528e-01 3.262379392981529236e-02 1.032217890024185181e-01 -1.730998605489730835e-01 2.187296003103256226e-01 -5.679909884929656982e-02 -1.324786692857742310e-01 2.579453757789451629e-05 -8.209214359521865845e-02 2.508049011230468750e-01 1.291042715311050415e-01 -3.634823560714721680e-01 3.863090276718139648e-02 3.452297300100326538e-02 6.591042969375848770e-03 1.998456418514251709e-01 5.152748152613639832e-02 7.795085012912750244e-02 -1.736384183168411255e-01 3.120490610599517822e-01 1.556427180767059326e-01 -3.986556828022003174e-01 -1.070122718811035156e-01 1.010975521057844162e-02 6.960331462323665619e-03 1.117646843194961548e-01 1.122351959347724915e-01 -1.075148209929466248e-01 -4.191646724939346313e-02
-1.246601045131683350e-01 2.710459195077419281e-02 4.152646362781524658e-01 2.790407463908195496e-02 -8.589147776365280151e-02 -3.570730984210968018e-02 -2.362167537212371826e-01 5.949245393276214600e-02 -1.508642584085464478e-01 -2.528608143329620361e-01 -1.077678613364696503e-02 -4.131290689110755920e-02 1.546167880296707153e-01 1.184645369648933411e-01 -1.656710058450698853e-01 9.933143109083175659e-02 -4.328957200050354004e-02 8.958933502435684204e-02 4.866845607757568359e-01 3.100556433200836182e-01 1.238506566733121872e-02 -1.029120385646820068e-01 9.794640541076660156e-02 2.336037904024124146e-01 1.065842434763908386e-01 7.334842532873153687e-02 -4.714848846197128296e-02 -3.043786287307739258e-01 -1.362774670124053955e-01 2.029734291136264801e-02 5.552082136273384094e-02 1.650936007499694824e-01
-2.328974455595016479e-01 1.471919417381286621e-01 1.833230406045913696e-01 1.544841080904006958e-01 8.621128275990486145e-03 -1.434123143553733826e-02 -3.713835775852203369e-01 7.620666176080703735e-02 -3.203273564577102661e-02 -3.817638158798217773e-01 2.820331789553165436e-02 -1.609257608652114868e-01 1.726136356592178345e-01 1.301508992910385132e-01 -1.439032554626464844e-01 -6.541680544614791870e-02 -5.475345533341169357e-03 1.072945073246955872e-01 3.633848726749420166e-01 1.297391355037689209e-01 1.677994877099990845e-01 1.039481386542320251e-01 2.329770177602767944e-01 1.203219890594482422e-01 -6.187220662832260132e-02 9.152901917695999146e-02 -1.875324547290802002e-01 -1.778723597526550293e-01 2.304959446191787720e-01 8.717481046915054321e-02 -2.548878490924835205e-01 -6.763260811567306519e-02
2.581899762153625488e-01 -1.588422805070877075e-02 1.829945743083953857e-01 -2.731840610504150391e-01 4.535283148288726807e-02 -1.293645352125167847e-01 -3.131216764450073242e-02 1.088768169283866882e-01 -9.144531190395355225e-02 -2.033790200948715210e-01 5.804030224680900574e-04 -2.067749798297882080e-01 1.591386348009109497e-01 -7.010038197040557861e-02 -7.357812672853469849e-02 2.077990770339965820e-01 6.153267994523048401e-02 6.911565363407135010e-02 2.881505191326141357e-01 3.395501673221588135e-01 1.205951571464538574e-01 -3.066079914569854736e-01 2.120042443275451660e-01 2.111992239952087402e-01 -2.046137750148773193e-01 -2.910816967487335205e-01 -9.639727324247360229e-02 -5.576643720269203186e-02 1.127853542566299438e-01 -1.973816305398941040e-01 1.022802367806434631e-01 -1.260865926742553711e-01
6.437580287456512451e-02 -1.094488054513931274e-01 2.352698594331741333e-01 -1.275702286511659622e-02 1.204189285635948181e-01 2.108173258602619171e-02 1.510122418403625488e-01 -9.733344428241252899e-03 1.646493673324584961e-01 -1.026823595166206360e-01 -9.684436023235321045e-02 1.032236292958259583e-01 -3.595422580838203430e-02 -4.040592908859252930e-02 -3.592148423194885254e-01 -1.188864558935165405e-01 1.566484384238719940e-02 7.802198082208633423e-02 1.703705191612243652e-01 2.881233990192413330e-01 1.251105368137359619e-01 8.364140056073665619e-03 4.565990567207336426e-01 2.599723339080810547e-01 8.255266398191452026e-02 -1.083141192793846130e-01 7.126080989837646484e-02 1.543530970811843872e-01 -3.767523169517517090e-02 4.544170796871185303e-01 -7.817520946264266968e-02 -1.228632256388664246e-01
2.881846427917480469e-01 1.992485299706459045e-02 4.199219942092895508e-01 -1.742692478001117706e-02 7.289863191545009613e-03 -6.289017945528030396e-02 -1.054616048932075500e-01 -2.447498291730880737e-01 2.104270309209823608e-01 -1.406884491443634033e-01 -2.900181114673614502e-01 -4.307805746793746948e-02 -3.522088378667831421e-02 2.618476189672946930e-02 9.089799970388412476e-02 -1.031374558806419373e-01 1.126739829778671265e-01 7.661885023117065430e-02 2.462846338748931885e-01 1.480056252330541611e-02 4.174039885401725769e-02 5.930229276418685913e-02 4.852653667330741882e-02 4.175005555152893066e-01 1.488498747348785400e-01 -1.816279590129852295e-01 -1.080637890845537186e-02 -1.386617273092269897e-01 1.414470970630645752e-01 -6.407532840967178345e-02 2.393210530281066895e-01 -2.770895659923553467e-01
-2.968404255807399750e-02 -2.183328941464424133e-02 2.435410022735595703e-01 -2.091912776231765747e-01 3.128935992717742920e-01 -8.195126429200172424e-03 -1.090934127569198608e-01 -2.101819366216659546e-01 2.214628458023071289e-02 -2.015418261289596558e-01 -3.380081057548522949e-01 -2.129947096109390259e-01 1.539253890514373779e-01 -7.247934490442276001e-02 1.441258564591407776e-02 8.671937882900238037e-02 1.783464848995208740e-01 1.594706997275352478e-02 6.643578410148620605e-02 2.494517266750335693e-01 1.624202579259872437e-01 -8.724717050790786743e-02 -1.073265001177787781e-01 1.223503276705741882e-01 2.933045923709869385e-01 -2.021312266588211060e-01 2.454919368028640747e-01 -9.616307169198989868e-02 1.474202275276184082e-01 2.162210345268249512e-01 1.459521502256393433e-01 -2.423930764198303223e-01
7.519507408142089844e-02 7.332477718591690063e-02 2.596114277839660645e-01 -8.837135136127471924e-02 2.961489856243133545e-01 -3.470060229301452637e-02 1.568385809659957886e-01 3.742483258247375488e-02 5.592951923608779907e-02 -2.831707596778869629e-01 2.268947288393974304e-02 -1.203306093811988831e-01 1.723572164773941040e-01 2.065055817365646362e-01 -4.199968278408050537e-02 -1.979893147945404053e-01 -2.836353890597820282e-02 -1.477220952510833740e-01 4.204022586345672607e-01 8.685438334941864014e-02 -7.303102314472198486e-02 -1.083816364407539368e-01 1.638078242540359497e-01 7.188498973846435547e-02 -1.944546550512313843e-01 -1.380420327186584473e-01 1.441142857074737549e-01 -3.285031616687774658e-01 1.028692722320556641e-01 -1.147106513381004333e-01 -3.516471385955810547e-02 -3.474385738372802734e-01
3.998267054557800293e-01 6.835735589265823364e-02 3.376283347606658936e-01 -3.043310716748237610e-02 2.142792940139770508e-01 -1.876354813575744629e-01 9.991871565580368042e-02 9.430941194295883179e-02 -3.365919589996337891e-01 -2.100563347339630127e-01 -2.185791283845901489e-01 1.525640785694122314e-01 8.538482338190078735e-02 3.503855764865875244e-01 -1.511065214872360229e-01 8.449351787567138672e-02 5.205679312348365784e-02 4.718678444623947144e-02 1.695036441087722778e-01 -4.619565233588218689e-02 8.956063538789749146e-02 -1.534215211868286133e-01 1.954264640808105469e-01 1.650935560464859009e-01 1.534803658723831177e-01 -2.900180779397487640e-02 -6.860791891813278198e-02 9.318193420767784119e-03 2.270043790340423584e-01 1.243577059358358383e-02 -9.294740855693817139e-02 -9.858065098524093628e-02
6.223118677735328674e-02 -8.776798099279403687e-02 1.658721417188644409e-01 1.056061312556266785e-02 -8.146663755178451538e-02 -1.281390339136123657e-01 -1.693818904459476471e-02 -1.517697572708129883e-01 -9.219043701887130737e-02 -2.239510267972946167e-01 -2.796222865581512451e-01 -1.578979790210723877e-01 -2.542796432971954346e-01 1.410219073295593262e-01 -3.026677966117858887e-01 -9.605277329683303833e-02 1.256487816572189331e-01 8.801269531250000000e-02 1.699265986680984497e-01 -6.454060226678848267e-02 1.384283900260925293e-01 3.520287573337554932e-02 3.678159713745117188e-01 1.986030489206314087e-01 1.280753165483474731e-01 -1.458397507667541504e-01 3.021698892116546631e-01 1.673457175493240356e-01 1.212460175156593323e-01 2.571345567703247070e-01 5.807710066437721252e-02 -2.727371752262115479e-01
-2.032896280288696289e-01 5.806734040379524231e-02 3.654179871082305908e-01 1.577491909265518188e-01 2.290296927094459534e-02 2.826821208000183105e-01 7.896918803453445435e-02 1.612681746482849121e-01 -2.102838605642318726e-01 -7.251520454883575439e-02 -1.470943689346313477e-01 -5.110031366348266602e-02 -3.031755983829498291e-02 6.838257610797882080e-02 -2.558228671550750732e-01 -2.232269048690795898e-01 1.214936524629592896e-01 1.737311854958534241e-02 1.050812974572181702e-01 3.192704319953918457e-01 8.017943054437637329e-02 -1.022603139281272888e-01 -2.873644232749938965e-02 4.350984469056129456e-02 7.689458876848220825e-02 -2.348217666149139404e-01 8.376298844814300537e-02 -1.558021828532218933e-02 1.971025168895721436e-01 3.877155482769012451e-01 1.749056279659271240e-01 2.321458458900451660e-01
-2.456135489046573639e-02 1.251113265752792358e-01 2.924893498420715332e-01 -7.334588468074798584e-02 3.301276564598083496e-01 1.777068972587585449e-01 -8.182810246944427490e-02 9.268376976251602173e-03 2.416065428406000137e-03 8.279858529567718506e-02 9.008178114891052246e-02 -2.519982755184173584e-01 -1.908031702041625977e-01 1.405431330204010010e-01 1.478372812271118164e-01 -2.481646984815597534e-01 -2.456147521734237671e-01 1.791189312934875488e-01 3.275472819805145264e-01 2.288708984851837158e-01 6.751891691237688065e-03 -5.612297356128692627e-02 -1.396781355142593384e-01 1.975269168615341187e-01 7.814788818359375000e-02 -8.799461275339126587e-02 -8.196102827787399292e-02 -2.718934118747711182e-01 1.867827214300632477e-02 3.316387832164764404e-01 -6.600580364465713501e-02 -6.636424362659454346e-02
-7.002421468496322632e-02 3.765824064612388611e-02 4.236478209495544434e-01 7.440336048603057861e-02 1.417109072208404541e-01 -1.491878181695938110e-01 -3.303951323032379150e-01 2.812909148633480072e-02 -7.078734040260314941e-02 -3.238103389739990234e-01 1.530442237854003906e-01 -1.521762646734714508e-02 9.919652715325355530e-03 1.540765017271041870e-01 -1.500648260116577148e-01 -5.407192558050155640e-02 1.500927843153476715e-02 1.583041697740554810e-01 5.027843713760375977e-01 -1.700955815613269806e-02 1.740050502121448517e-02 5.252643302083015442e-02 1.638624072074890137e-01 1.555363088846206665e-02 -1.895698308944702148e-01 9.759940952062606812e-02 -1.408350765705108643e-01 -2.185559421777725220e-01 1.747534796595573425e-02 1.488845348358154297e-01 6.512913852930068970e-02 1.589831411838531494e-01
-5.004458129405975342e-02 -1.485868394374847412e-01 5.340179055929183960e-02 2.709088847041130066e-02 -4.574541468173265457e-03 -1.936294287443161011e-01 -1.601421982049942017e-01 7.825522124767303467e-02 -1.916835457086563110e-02 -9.012231975793838501e-02 -5.241305753588676453e-02 1.321901530027389526e-01 2.664995491504669189e-01 5.575721617788076401e-03 -1.890993304550647736e-02 -9.319430589675903320e-02 1.170939058065414429e-01 2.056466341018676758e-01 2.077904641628265381e-01 2.741661965847015381e-01 -5.685821175575256348e-02 -9.709265828132629395e-02 2.715938687324523926e-01 3.234924972057342529e-01 -3.780528903007507324e-01 -1.359554082155227661e-01 8.466523885726928711e-02 -3.235583007335662842e-01 2.849139869213104248e-01 2.551573514938354492e-01 9.148806333541870117e-02 2.022823691368103027e-02
7.754323538392782211e-03 -3.038990776985883713e-03 2.770710885524749756e-01 2.004968225955963135e-01 -1.032229363918304443e-01 1.002350598573684692e-01 -2.097522318363189697e-01 -3.813072666525840759e-02 -1.160398423671722412e-01 -4.062104523181915283e-01 1.459812372922897339e-01 -7.850750535726547241e-02 -1.359439734369516373e-02 1.371284872293472290e-01 6.988731771707534790e-02 -1.341183632612228394e-01 8.259793370962142944e-02 2.699623703956604004e-01 5.312420725822448730e-01 8.387304097414016724e-02 -1.700209267437458038e-02 -3.425261005759239197e-02 5.003018677234649658e-02 1.808953285217285156e-01 -5.465412512421607971e-02 2.328286180272698402e-03 -1.830199360847473145e-01 -2.532242834568023682e-01 2.511765062808990479e-02 2.006398439407348633e-01 -1.326121836900711060e-01 -6.539276242256164551e-02
3.273884356021881104e-01 -7.539521902799606323e-02 2.527668476104736328e-01 1.279822140932083130e-01 4.437734931707382202e-02 -1.968552768230438232e-01 -1.274691224098205566e-01 9.050978720188140869e-02 8.497986942529678345e-03 -1.939970813691616058e-02 -2.253433465957641602e-01 1.285826563835144043e-01 1.249711439013481140e-01 2.798997759819030762e-01 -8.269175142049789429e-02 6.614477932453155518e-02 9.423086047172546387e-02 -3.851445391774177551e-02 4.077076613903045654e-01 3.235610574483871460e-02 -3.074023425579071045e-01 -6.832475773990154266e-03 3.442424237728118896e-01 7.770226150751113892e-02 -5.357258766889572144e-02 -2.716892063617706299e-01 1.860327720642089844e-01 -4.880296811461448669e-02 2.061562985181808472e-01 -8.241544663906097412e-02 -9.525045007467269897e-02 2.162620658054947853e-03
-7.898685336112976074e-02 -6.885630637407302856e-02 1.083204597234725952e-01 1.445162296295166016e-01 1.513167321681976318e-01 -3.506090044975280762e-01 4.591324925422668457e-02 -6.065986235626041889e-04 1.417602896690368652e-01 -1.083170995116233826e-01 -1.136086061596870422e-01 -4.309921264648437500e-01 2.484384924173355103e-02 1.011220645159482956e-02 -2.710411846637725830e-01 -2.509032189846038818e-01 -1.014239266514778137e-01 -4.128701612353324890e-02 1.722108125686645508e-01 1.629281044006347656e-02 -1.511670500040054321e-01 -1.262420117855072021e-01 1.988635808229446411e-01 1.075064577162265778e-02 -2.982945144176483154e-01 -1.344920098781585693e-01 -6.631167232990264893e-02 -2.843328714370727539e-01 8.706846088171005249e-02 2.741854786872863770e-01 1.853050440549850464e-01 1.052325218915939331e-01
1.749267280101776123e-01 -5.155273154377937317e-02 2.430529594421386719e-01 1.166377365589141846e-01 3.094888627529144287e-01 1.118281707167625427e-01 -2.046861499547958374e-01 1.298890560865402222e-01 1.425468799425289035e-04 5.884166806936264038e-02 -3.426331281661987305e-02 1.135296449065208435e-01 -2.375678718090057373e-01 -1.124996542930603027e-01 -1.004103422164916992e-01 -3.992235362529754639e-01 1.182353049516677856e-01 1.809163391590118408e-01 2.655517756938934326e-01 1.824810057878494263e-01 -4.886723682284355164e-02 -2.144091874361038208e-01 -8.139957673847675323e-03 1.532544195652008057e-01 -3.154943138360977173e-02 1.047390624880790710e-01 3.291498124599456787e-01 -2.537057995796203613e-01 1.452947854995727539e-01 1.822860240936279297e-01 8.982606232166290283e-02 -3.750473633408546448e-02
-4.705051705241203308e-02 -4.484379664063453674e-02 2.875820100307464600e-01 8.655560016632080078e-02 -1.013314351439476013e-01 8.555654785595834255e-04 -1.727897971868515015e-01 -1.013973206281661987e-01 -1.691568344831466675e-01 -4.309635758399963379e-01 5.654744431376457214e-02 5.256049335002899170e-02 8.107732236385345459e-02 -1.039651967585086823e-02 -7.050837576389312744e-02 -6.633437424898147583e-02 1.205884441733360291e-01 3.843219876289367676e-01 4.423637688159942627e-01 8.528990671038627625e-03 3.682759404182434082e-02 1.333405636250972748e-02 1.326666325330734253e-01 3.408285379409790039e-01 6.997813284397125244e-02 1.140571683645248413e-01 1.226857900619506836e-01 -2.745003700256347656e-01 3.096444718539714813e-02 7.472079247236251831e-02 4.037686809897422791e-02 9.504660218954086304e-02
-1.651210039854049683e-01 6.281647086143493652e-02 1.868146359920501709e-01 -1.079257056117057800e-01 1.708631515502929688e-01 -2.312775552272796631e-01 -6.063422933220863342e-02 -2.133866697549819946e-01 1.519172340631484985e-01 -2.451593130826950073e-01 6.721198558807373047e-02 -3.121811747550964355e-01 -2.002628892660140991e-02 2.536689937114715576e-01 -2.728081941604614258e-01 -5.183296650648117065e-02 2.057154327630996704e-01 6.767254322767257690e-02 2.919017374515533447e-01 1.514045447111129761e-01 -6.835938990116119385e-02 -1.835424304008483887e-01 -1.746666617691516876e-02 -3.810444474220275879e-02 1.981692314147949219e-01 2.077993005514144897e-01 1.793410032987594604e-01 -2.382331639528274536e-01 7.874258793890476227e-03 2.803174555301666260e-01 -1.132485270500183105e-01 -7.314324378967285156e-02
5.352474749088287354e-02 -3.338441625237464905e-02 1.840073019266128540e-01 -6.927850097417831421e-02 1.425742954015731812e-01 -1.227889657020568848e-01 1.843086481094360352e-01 -4.177987575531005859e-02 1.725580357015132904e-02 -1.107292696833610535e-01 -1.049781031906604767e-02 -3.828213363885879517e-02 8.269120007753372192e-02 -1.748969405889511108e-01 1.213433444499969482e-01 -2.902314066886901855e-01 1.177119091153144836e-01 3.430424630641937256e-01 4.174833893775939941e-01 7.230254262685775757e-02 -1.390177160501480103e-01 -6.132253631949424744e-02 1.603613793849945068e-01 9.162274748086929321e-02 2.523528933525085449e-01 -2.540647983551025391e-01 -1.343666911125183105e-01 -2.957122921943664551e-01 2.443994767963886261e-02 2.572777271270751953e-01 1.367467641830444336e-01 2.196629643440246582e-01
1.936662942171096802e-01 -1.495573818683624268e-01 2.481788992881774902e-01 9.199201315641403198e-02 2.125515490770339966e-01 -2.741498872637748718e-02 -1.205897703766822815e-01 -7.117742672562599182e-03 6.106061860918998718e-02 -2.113843709230422974e-01 5.213375017046928406e-02 -2.407403737306594849e-01 1.877393126487731934e-01 -1.631383001804351807e-01 -2.413611561059951782e-01 1.500367969274520874e-01 4.143686592578887939e-02 1.503237187862396240e-01 3.662870824337005615e-01 1.597386151552200317e-01 3.662420064210891724e-02 -2.771996855735778809e-01 1.758450716733932495e-01 1.167150512337684631e-01 1.374428160488605499e-03 -1.100364327430725098e-01 6.478293240070343018e-02 3.487615287303924561e-02 -7.710014283657073975e-02 2.793493568897247314e-01 8.941757678985595703e-02 3.763181865215301514e-01
9.244991838932037354e-02 -2.467553317546844482e-01 1.626770496368408203e-01 1.065143644809722900e-01 5.995835177600383759e-03 -1.964230537414550781e-01 -5.645039677619934082e-02 -1.267012357711791992e-01 -5.607886984944343567e-02 -2.055981941521167755e-02 -3.623882234096527100e-01 -1.801733374595642090e-01 -1.357813775539398193e-01 2.352855503559112549e-01 -1.396679282188415527e-01 -7.093222439289093018e-02 3.149054646492004395e-01 2.659297585487365723e-01 1.768071800470352173e-01 1.576115339994430542e-01 2.524968683719635010e-01 2.377388440072536469e-02 2.059939205646514893e-01 -1.761651635169982910e-01 2.067345380783081055e-01 -3.552267327904701233e-02 2.375098764896392822e-01 -1.727840900421142578e-01 4.105700552463531494e-02 2.019091695547103882e-01 -4.597195982933044434e-02 -1.749336272478103638e-01
5.559733137488365173e-02 -2.470400184392929077e-01 2.841405868530273438e-01 -6.005302537232637405e-03 1.526740938425064087e-01 -7.821117341518402100e-02 1.470400691032409668e-01 -3.629514202475547791e-02 -2.086638361215591431e-01 -2.080228477716445923e-01 7.444281876087188721e-02 2.459874749183654785e-01 7.147604227066040039e-02 2.584322392940521240e-01 -1.021159365773200989e-01 -7.165116816759109497e-02 -1.842288821935653687e-01 -9.394250065088272095e-02 4.252029657363891602e-01 3.083569183945655823e-02 2.161615528166294098e-02 -2.844459116458892822e-01 -1.725420542061328888e-02 5.304038152098655701e-02 2.536608874797821045e-01 3.271529823541641235e-02 -3.587482869625091553e-02 -3.327084183692932129e-01 -4.185522720217704773e-02 2.205825448036193848e-01 -1.449080407619476318e-01 -6.794229894876480103e-02
2.580871284008026123e-01 5.153252556920051575e-02 3.328179568052291870e-02 -2.230302430689334869e-02 1.476207673549652100e-01 -2.395119667053222656e-01 -1.313322931528091431e-01 -1.077034622430801392e-01 1.273004710674285889e-01 -2.966792322695255280e-02 1.154214330017566681e-02 -1.885281205177307129e-01 2.047942280769348145e-01 1.191401705145835876e-01 -1.355144828557968140e-01 -2.128916531801223755e-01 -6.564057618379592896e-02 2.807618379592895508e-01 1.667485684156417847e-01 2.461429983377456665e-01 1.181219369173049927e-01 -4.049400389194488525e-01 2.819003760814666748e-01 1.739895716309547424e-02 -3.811138570308685303e-01 -1.643024682998657227e-01 1.306400913745164871e-02 -1.597470045089721680e-01 5.048934742808341980e-02 -8.599231950938701630e-03 4.975585639476776123e-02 -1.275997906923294067e-01
7.167993485927581787e-02 -1.489918082952499390e-01 3.168169409036636353e-02 1.035720705986022949e-01 1.310887485742568970e-01 4.341798275709152222e-02 -1.870373636484146118e-01 1.288111060857772827e-01 4.026694968342781067e-02 -7.914388179779052734e-02 -3.441066741943359375e-01 -1.160011962056159973e-01 -1.800513416528701782e-01 1.786569803953170776e-01 9.107419103384017944e-02 3.144747614860534668e-01 -8.208983391523361206e-02 -1.399704366922378540e-01 4.280474483966827393e-01 2.879266142845153809e-01 9.498954564332962036e-02 -1.972326040267944336e-01 -5.514370277523994446e-02 3.516564518213272095e-02 -4.775255545973777771e-02 -1.115533933043479919e-01 5.133931711316108704e-02 -1.034417469054460526e-02 3.190329968929290771e-01 2.724539935588836670e-01 8.344055712223052979e-02 -1.841487288475036621e-01
1.908298730850219727e-01 1.062222793698310852e-01 3.423358798027038574e-01 -1.317227724939584732e-02 2.466269284486770630e-01 -1.305401176214218140e-01 4.110553860664367676e-02 -1.952844560146331787e-01 3.753098845481872559e-02 -2.244734168052673340e-01 2.849689684808254242e-03 -1.775124371051788330e-01 -2.907000854611396790e-02 3.085712790489196777e-01 5.561693012714385986e-02 1.498660892248153687e-01 -1.125171110033988953e-01 1.414703875780105591e-01 3.417898118495941162e-01 -3.271732479333877563e-02 1.402786076068878174e-01 -2.935569919645786285e-02 2.136707454919815063e-01 -2.310671061277389526e-01 -3.614860028028488159e-02 1.760406047105789185e-01 1.882446110248565674e-01 6.863164901733398438e-02 1.075139939785003662e-01 1.731341481208801270e-01 3.577250242233276367e-01 1.466518919914960861e-02
9.259639680385589600e-02 -3.607567846775054932e-01 2.675944566726684570e-01 -1.179615482687950134e-01 3.126486763358116150e-02 -1.635765731334686279e-01 1.255553513765335083e-01 2.296078205108642578e-01 -1.133784204721450806e-01 -6.825422495603561401e-02 2.272517979145050049e-01 -1.313635408878326416e-01 9.488502144813537598e-02 1.705969572067260742e-01 -2.061483114957809448e-01 -6.874345242977142334e-03 -1.320745497941970825e-01 4.452703148126602173e-02 3.253612220287322998e-01 1.015917584300041199e-01 -3.341912105679512024e-02 -1.310232132673263550e-01 7.313089817762374878e-02 1.891932189464569092e-01 3.279430419206619263e-02 -2.349033802747726440e-01 -1.022571176290512085e-01 -2.315584868192672729e-01 2.678888440132141113e-01 2.537361383438110352e-01 -1.629628241062164307e-01 1.854950785636901855e-01
2.081365585327148438e-01 3.026596456766128540e-02 7.770828157663345337e-02 -7.454244792461395264e-02 1.454694867134094238e-01 -1.904145479202270508e-01 -1.536319553852081299e-01 -7.896446622908115387e-03 7.282430678606033325e-02 -1.597350463271141052e-02 -1.831675171852111816e-01 -3.027484416961669922e-01 3.431215882301330566e-01 -8.750498294830322266e-02 -2.803448736667633057e-01 -1.923033595085144043e-01 -1.179179549217224121e-01 1.842218488454818726e-01 7.957471162080764771e-02 1.682396382093429565e-01 3.554260730743408203e-02 -2.218110561370849609e-01 1.327936947345733643e-01 3.048434555530548096e-01 -3.580534458160400391e-01 -2.327524423599243164e-01 4.107141494750976562e-02 -1.939914375543594360e-01 7.019726186990737915e-02 3.661839291453361511e-02 1.407739818096160889e-01 8.205787278711795807e-03
-1.914068460464477539e-01 2.091602236032485962e-01 1.339723914861679077e-01 -8.312973380088806152e-02 8.339489251375198364e-02 3.770468011498451233e-02 -1.527770608663558960e-01 8.545612543821334839e-02 -1.209113523364067078e-01 -1.690832972526550293e-01 -2.194221615791320801e-01 -1.879154145717620850e-01 1.805836856365203857e-01 6.231813132762908936e-02 -1.015788167715072632e-01 -3.715233206748962402e-01 4.597687721252441406e-02 -5.242311954498291016e-02 1.071972399950027466e-01 4.259542524814605713e-01 -7.377830892801284790e-02 -1.805724948644638062e-01 1.704867780208587646e-01 2.024893164634704590e-01 -2.703652679920196533e-01 -1.149990037083625793e-01 -1.926702111959457397e-01 -2.892093658447265625e-01 1.724448204040527344e-01 -1.211435999721288681e-02 -3.634120523929595947e-02 -5.400270689278841019e-03
2.962161004543304443e-01 -1.963860392570495605e-01 3.556954264640808105e-01 2.634949050843715668e-02 1.412083059549331665e-01 7.106199860572814941e-02 -2.049854695796966553e-01 -1.645704954862594604e-01 -8.748885244131088257e-02 -1.556614339351654053e-01 -4.015650749206542969e-01 -1.750910580158233643e-01 -5.042095202952623367e-03 1.124581545591354370e-01 -1.242420971393585205e-01 -4.176295548677444458e-02 7.807955145835876465e-02 1.241043116897344589e-02 -3.000861965119838715e-02 -1.354244500398635864e-01 1.889034062623977661e-01 -2.796230912208557129e-01 1.203420758247375488e-01 -5.278167664073407650e-04 -1.181534007191658020e-01 2.050469256937503815e-02 2.692576646804809570e-01 1.422572880983352661e-01 1.991611719131469727e-01 2.641272544860839844e-01 1.530914008617401123e-01 -7.003230601549148560e-02
1.470776796340942383e-01 -2.466715425252914429e-01 3.853773474693298340e-01 2.672100067138671875e-01 3.810427710413932800e-02 -1.594497114419937134e-01 9.949784725904464722e-02 8.526234328746795654e-02 -1.442473288625478745e-02 4.974355176091194153e-02 -1.399901807308197021e-01 -1.406962424516677856e-01 -1.718038171529769897e-01 1.399332731962203979e-01 2.740539051592350006e-02 -7.429529726505279541e-02 -4.525626823306083679e-02 2.039156667888164520e-02 2.849013209342956543e-01 2.965308725833892822e-01 -1.370282769203186035e-01 -1.079828813672065735e-01 7.194521278142929077e-02 3.552446365356445312e-01 8.914762735366821289e-02 -1.473165005445480347e-01 3.846434950828552246e-01 5.140414088964462280e-02 7.116310298442840576e-02 -6.446678191423416138e-02 -1.790052503347396851e-01 -3.513044491410255432e-02
5.291904136538505554e-02 -1.294316649436950684e-01 2.598885893821716309e-01 1.295467000454664230e-02 8.186911046504974365e-02 3.298215866088867188e-01 -3.202150464057922363e-01 -3.373255580663681030e-02 -1.791513711214065552e-01 -1.949677467346191406e-01 -1.747505217790603638e-01 1.370452046394348145e-01 4.423940181732177734e-02 2.471473813056945801e-02 8.301807940006256104e-02 -3.342284262180328369e-01 1.469712853431701660e-01 3.771651685237884521e-01 3.354306221008300781e-01 3.061617910861968994e-01 6.965215504169464111e-02 -1.204888299107551575e-01 2.909984625875949860e-02 8.429121971130371094e-02 -9.301695227622985840e-02 -1.132213138043880463e-02 1.371627449989318848e-01 -7.379477471113204956e-02 8.689333498477935791e-02 2.465085871517658234e-02 1.103589311242103577e-01 4.670015349984169006e-02
-2.605467140674591064e-01 1.370218098163604736e-01 1.649695038795471191e-01 -1.178373247385025024e-01 -4.153057932853698730e-03 -2.942096590995788574e-01 -2.393366023898124695e-02 5.197091400623321533e-02 2.180747501552104950e-02 -2.626284956932067871e-01 -9.329456835985183716e-02 1.139750853180885315e-01 -5.776025820523500443e-03 2.565873265266418457e-01 -1.102329120039939880e-01 1.034154966473579407e-01 -1.987015902996063232e-01 1.135526821017265320e-01 4.354293048381805420e-01 4.100264608860015869e-01 -1.187912151217460632e-01 -2.338805943727493286e-01 8.011603355407714844e-02 4.093668237328529358e-02 2.316941507160663605e-02 -1.627701520919799805e-01 2.520962655544281006e-01 -1.361631695181131363e-02 -2.573209255933761597e-02 3.129015117883682251e-02 7.594715803861618042e-02 1.317143738269805908e-01
4.882960394024848938e-02 1.714713685214519501e-02 1.287770271301269531e-02 -1.516545861959457397e-01 1.202380005270242691e-02 4.878198727965354919e-02 -3.354067504405975342e-01 -5.611480399966239929e-02 -8.052481710910797119e-02 -2.161103338003158569e-01 -2.598855793476104736e-01 -1.790943145751953125e-01 3.536757826805114746e-02 1.742098182439804077e-01 -2.936608903110027313e-02 -1.279586087912321091e-02 3.191875219345092773e-01 1.037013232707977295e-01 4.617207646369934082e-01 2.455605417490005493e-01 -5.523004382848739624e-02 -2.952251136302947998e-01 -1.424799412488937378e-01 -2.584282122552394867e-02 1.751849353313446045e-01 -2.142766565084457397e-01 1.370350420475006104e-01 -4.044004529714584351e-02 -1.208521947264671326e-01 2.436318695545196533e-01 -1.715470850467681885e-02 -4.455393552780151367e-02
-8.586912415921688080e-03 1.344885975122451782e-01 2.373496294021606445e-01 -1.693446189165115356e-01 -6.433216482400894165e-02 -2.683526277542114258e-01 1.069015264511108398e-02 -1.201263517141342163e-01 3.774312138557434082e-02 -8.361932635307312012e-02 -3.294853568077087402e-01 -3.491283357143402100e-01 -9.681645780801773071e-02 1.072391718626022339e-01 2.027843445539474487e-01 -2.591253519058227539e-01 -1.159095857292413712e-02 -1.281853020191192627e-01 3.194372057914733887e-01 1.020288909785449505e-03 1.042528972029685974e-01 -1.618468165397644043e-01 3.620801120996475220e-02 1.981537938117980957e-01 1.773391216993331909e-01 -1.086263582110404968e-01 9.256817400455474854e-02 -2.729374170303344727e-01 2.417113035917282104e-01 1.236704513430595398e-01 7.977307587862014771e-02 1.883623749017715454e-01
9.091245383024215698e-02 8.437047153711318970e-02 1.297768801450729370e-01 -2.910718917846679688e-01 6.494900584220886230e-02 1.070614717900753021e-02 1.211701184511184692e-01 1.994450390338897705e-02 -2.332314103841781616e-01 -5.080986022949218750e-02 -8.541359007358551025e-02 -2.921733260154724121e-01 1.019582897424697876e-01 1.257595568895339966e-01 -3.376683592796325684e-01 3.234932571649551392e-02 -7.405818253755569458e-02 1.547453403472900391e-01 2.348336577415466309e-01 3.048882484436035156e-01 6.325925141572952271e-02 -5.255176499485969543e-02 1.081724688410758972e-01 1.977137476205825806e-01 7.394673675298690796e-02 1.752233207225799561e-01 -2.123935967683792114e-01 1.030530780553817749e-01 2.378187477588653564e-01 4.179137647151947021e-01 -3.292047232389450073e-02 1.159146428108215332e-01
9.323459863662719727e-02 2.457268536090850830e-01 1.873159855604171753e-01 -2.181608695536851883e-03 2.270497083663940430e-01 -3.637414053082466125e-02 -2.203134819865226746e-02 6.944401562213897705e-02 -2.301122993230819702e-01 -5.282527953386306763e-02 1.898950152099132538e-02 9.145871549844741821e-02 -1.170861646533012390e-01 1.053513437509536743e-01 1.911827623844146729e-01 -3.935364261269569397e-02 2.149351639673113823e-03 -8.800436556339263916e-02 3.676602244377136230e-01 4.190477430820465088e-01 -9.030881524085998535e-02 4.493806883692741394e-02 1.655894815921783447e-01 -3.716519102454185486e-03 2.216124534606933594e-01 -9.133334457874298096e-02 1.798097044229507446e-01 1.422042585909366608e-02 1.239286363124847412e-01 4.926376938819885254e-01 5.961850658059120178e-02 -5.050135031342506409e-02
2.405262142419815063e-01 6.100201234221458435e-02 3.516842722892761230e-01 -4.504239559173583984e-02 1.500552296638488770e-01 1.370514929294586182e-01 -7.223838567733764648e-02 -2.599018812179565430e-01 2.465002834796905518e-01 -1.555691808462142944e-01 -1.692613959312438965e-01 -1.365820169448852539e-01 -1.273346543312072754e-01 2.383377552032470703e-01 8.373963832855224609e-02 -3.095173090696334839e-02 1.627606004476547241e-01 1.384663879871368408e-01 3.322840631008148193e-01 -5.238230898976325989e-02 2.850647866725921631e-01 -2.503481507301330566e-02 2.464663386344909668e-01 2.192190662026405334e-02 4.934582114219665527e-02 -1.464012563228607178e-01 2.193375676870346069e-01 -4.020190611481666565e-02 1.755121499300003052e-01 -1.027312874794006348e-01 2.376828938722610474e-01 -1.095915585756301880e-01
-7.244277000427246094e-02 1.255364269018173218e-01 8.129847049713134766e-02 1.801027953624725342e-01 9.376295655965805054e-02 -8.073838055133819580e-02 6.243686191737651825e-03 -5.038546398282051086e-02 -7.058476656675338745e-02 -2.769404835999011993e-02 -1.746184080839157104e-01 -2.078128904104232788e-01 9.801362454891204834e-02 1.444281637668609619e-01 1.051525468938052654e-03 1.586695462465286255e-01 -3.236575424671173096e-01 -1.165969669818878174e-01 4.443400800228118896e-01 4.946909248828887939e-01 4.873267840594053268e-03 -1.700222939252853394e-01 -6.106609851121902466e-02 2.459346875548362732e-02 -5.946445278823375702e-03 -2.931431829929351807e-01 -1.198756769299507141e-01 -8.860983699560165405e-02 1.774981468915939331e-01 1.348577141761779785e-01 1.656127721071243286e-01 8.891935646533966064e-02
2.049455195665359497e-01 -7.105322927236557007e-02 1.761552989482879639e-01 2.747129201889038086e-01 -1.455602198839187622e-01 -2.313442341983318329e-02 -1.357486248016357422e-01 -2.990542538464069366e-02 -1.262016296386718750e-01 -2.102041989564895630e-02 -1.051556766033172607e-01 -3.123983144760131836e-01 1.336953192949295044e-01 2.335896790027618408e-01 -1.962521523237228394e-01 -5.741220433264970779e-03 1.258146762847900391e-01 1.714259833097457886e-01 4.376527369022369385e-01 -1.279358565807342529e-02 -1.981105655431747437e-01 -2.318158298730850220e-01 1.218989640474319458e-01 2.482675015926361084e-01 -3.748138248920440674e-02 -2.270017862319946289e-01 2.175844758749008179e-01 -1.516333371400833130e-01 3.426018357276916504e-02 -7.010905444622039795e-02 -1.491485238075256348e-01 1.067399904131889343e-01
-1.461370196193456650e-02 -1.260378807783126831e-01 2.096061259508132935e-01 1.149186678230762482e-02 1.148134544491767883e-01 -5.620124191045761108e-02 -8.613510290160775185e-04 1.033382639288902283e-01 9.002166986465454102e-02 -1.406512260437011719e-01 -4.781771004199981689e-01 -2.144158631563186646e-01 -6.681058555841445923e-03 -1.220629885792732239e-01 -9.934004396200180054e-02 -4.502619802951812744e-02 5.115674063563346863e-02 1.939335651695728302e-02 1.802411079406738281e-01 3.783723711967468262e-01 2.687610685825347900e-01 -2.342110872268676758e-01 -2.238564640283584595e-01 7.113374769687652588e-02 1.256611347198486328e-01 -3.438946604728698730e-01 1.480866968631744385e-01 -1.421072054654359818e-02 -3.925312682986259460e-02 2.127048522233963013e-01 -4.534303769469261169e-02 -1.323978751897811890e-01
-2.617653906345367432e-01 1.639197766780853271e-01 4.063062965869903564e-01 1.628998517990112305e-01 1.370743033476173878e-03 4.717661812901496887e-02 -2.158592939376831055e-01 1.877331286668777466e-01 3.833612054586410522e-02 -2.642594277858734131e-01 9.318949282169342041e-02 -1.759189516305923462e-01 1.443827450275421143e-01 7.143908739089965820e-02 -2.050374895334243774e-01 -3.801662921905517578e-01 4.559170338325202465e-04 2.134601399302482605e-02 2.242097258567810059e-01 3.797488212585449219e-01 1.716799736022949219e-01 -1.238861605525016785e-01 3.909949213266372681e-02 1.383254826068878174e-01 -9.059587866067886353e-02 -2.301141619682312012e-02 9.624337404966354370e-02 2.845829166471958160e-02 2.988358773291110992e-02 1.262139827013015747e-01 -8.349841833114624023e-02 4.945768788456916809e-02
-6.278742104768753052e-02 -1.557996422052383423e-01 7.692695409059524536e-02 -2.331665717065334320e-02 6.782636046409606934e-02 -1.209777221083641052e-01 -3.280854821205139160e-01 1.380749046802520752e-01 -2.320090495049953461e-02 1.180207938887178898e-03 -2.181852981448173523e-02 9.066562354564666748e-02 2.628411054611206055e-01 1.333549767732620239e-01 4.777777940034866333e-02 -1.006921902298927307e-01 1.942262426018714905e-02 9.867043048143386841e-02 2.250767946243286133e-01 3.089307248592376709e-01 1.357021480798721313e-01 1.424906775355339050e-02 1.250378191471099854e-01 2.949916124343872070e-01 -3.987588584423065186e-01 -2.490763366222381592e-02 9.743347764015197754e-02 -3.421164453029632568e-01 2.189010977745056152e-01 2.962043881416320801e-01 7.734043896198272705e-02 -7.463070750236511230e-02
-1.120503805577754974e-02 -3.619564324617385864e-02 3.643066883087158203e-01 2.482707351446151733e-01 6.659850478172302246e-02 -4.947030544281005859e-02 -1.013277992606163025e-01 1.489015370607376099e-01 -1.770336627960205078e-01 -1.694061160087585449e-01 -3.389834612607955933e-02 -9.300672449171543121e-03 2.765287160873413086e-01 1.027274355292320251e-01 -1.889898926019668579e-01 -1.844762265682220459e-01 2.035892456769943237e-01 -4.672976676374673843e-03 3.467128276824951172e-01 6.629575788974761963e-02 5.625461041927337646e-02 -1.922875940799713135e-01 3.351679742336273193e-01 7.859893888235092163e-02 -3.839538991451263428e-01 -4.006055742502212524e-02 6.655470281839370728e-02 5.087449681013822556e-03 7.884889841079711914e-02 1.167058870196342468e-01 -2.106762379407882690e-01 -6.639178842306137085e-02
1.539888530969619751e-01 -9.332808852195739746e-02 3.561019301414489746e-01 -2.922492027282714844e-01 2.187377065420150757e-01 -7.084781676530838013e-02 -1.586557775735855103e-01 -6.921070814132690430e-02 -2.614060044288635254e-01 -1.129339709877967834e-01 -2.811482548713684082e-01 -1.263889670372009277e-01 -2.746426165103912354e-01 1.909622550010681152e-01 1.000385954976081848e-01 2.064673900604248047e-01 1.315540075302124023e-01 -2.410065568983554840e-02 1.825407445430755615e-01 1.780278980731964111e-01 1.047111079096794128e-01 -1.989416629076004028e-01 1.412114202976226807e-01 1.426755040884017944e-01 2.462101168930530548e-03 -1.451437473297119141e-01 7.499224692583084106e-02 3.297489136457443237e-02 3.417332172393798828e-01 -6.719244271516799927e-02 1.321813743561506271e-02 -9.432831406593322754e-02
2.307985723018646240e-01 -5.563177913427352905e-02 1.326146274805068970e-01 -9.836716204881668091e-02 -1.077124625444412231e-01 -8.951129764318466187e-02 1.156345307826995850e-01 -1.765399873256683350e-01 4.425184801220893860e-02 7.580892648547887802e-03 -2.051651775836944580e-01 4.579109139740467072e-03 -7.551936805248260498e-02 -9.022383391857147217e-02 -1.443723291158676147e-01 -1.237799599766731262e-02 1.764408499002456665e-01 1.325031463056802750e-02 3.030575811862945557e-01 -1.404757704585790634e-02 3.715394139289855957e-01 -2.330891788005828857e-01 2.170431464910507202e-01 2.656669020652770996e-01 9.476058185100555420e-02 -2.363283783197402954e-01 2.605252861976623535e-01 2.876121364533901215e-02 3.327003419399261475e-01 2.068705111742019653e-01 9.102206677198410034e-02 -2.110566049814224243e-01
-1.888856291770935059e-03 3.081125579774379730e-02 2.012373358011245728e-01 -1.661635190248489380e-01 -2.392118722200393677e-01 -1.499458551406860352e-01 -8.795098215341567993e-02 7.443165779113769531e-02 1.256125420331954956e-01 -4.429286345839500427e-02 -3.546467125415802002e-01 -2.436249405145645142e-01 4.682536795735359192e-02 1.425773836672306061e-03 1.324673146009445190e-01 -2.745812833309173584e-01 -2.535923756659030914e-02 -8.752074837684631348e-02 2.687860131263732910e-01 7.727127522230148315e-02 1.632943451404571533e-01 -2.196297198534011841e-01 5.532005801796913147e-02 2.465737611055374146e-01 2.035152316093444824e-01 -2.370371110737323761e-02 1.578024476766586304e-01 -3.075646460056304932e-01 3.028168380260467529e-01 1.540595144033432007e-01 1.028148829936981201e-01 1.648990064859390259e-01
1.005764827132225037e-01 -2.305702269077301025e-01 1.184645667672157288e-01 6.581574678421020508e-02 1.719104051589965820e-01 5.039750039577484131e-02 -1.089577004313468933e-01 -1.795558482408523560e-01 1.894847899675369263e-01 -1.056958064436912537e-01 -1.321095079183578491e-01 -1.933270134031772614e-02 -1.877291500568389893e-01 1.285697221755981445e-01 -2.984901666641235352e-01 -1.423624157905578613e-01 9.843190759420394897e-02 3.176060020923614502e-01 1.396528333425521851e-01 7.206587586551904678e-03 -8.226850628852844238e-02 6.349848210811614990e-02 4.239939451217651367e-01 3.452273309230804443e-01 4.914851486682891846e-02 -2.187993973493576050e-01 2.072128802537918091e-01 -5.081773176789283752e-02 3.183459490537643433e-02 2.546490430831909180e-01 1.196777075529098511e-01 1.585862413048744202e-02
1.593239903450012207e-01 -2.420649081468582153e-01 2.105174064636230469e-01 -1.197170391678810120e-01 9.697181731462478638e-02 -1.134834513068199158e-01 -2.462894916534423828e-01 4.375556111335754395e-02 -4.922816529870033264e-02 -3.307991474866867065e-02 -2.242282778024673462e-01 -9.267089515924453735e-02 -3.687760978937149048e-02 1.186808124184608459e-01 1.662628948688507080e-01 1.605660915374755859e-01 7.939600944519042969e-02 -1.879427582025527954e-01 3.564540147781372070e-01 3.027496337890625000e-01 2.330993860960006714e-01 -2.028949111700057983e-01 -7.222526520490646362e-02 1.838282644748687744e-01 1.534488946199417114e-01 -2.023045271635055542e-01 -5.927761644124984741e-02 2.857350930571556091e-02 1.647563725709915161e-01 2.074594050645828247e-01 -8.292636275291442871e-02 -3.170852661132812500e-01
-1.541855628602206707e-03 -3.937506303191184998e-02 2.796326279640197754e-01 1.801999509334564209e-01 -6.486560218036174774e-03 -1.153880655765533447e-01 -3.442675769329071045e-01 4.903703182935714722e-02 -1.890483498573303223e-01 -4.340172111988067627e-01 1.364922076463699341e-01 -1.214471831917762756e-02 9.731140919029712677e-03 2.208471596240997314e-01 1.340406984090805054e-01 -8.082728087902069092e-02 8.280789852142333984e-02 2.527776360511779785e-01 5.303776860237121582e-01 -1.758835837244987488e-02 1.045382246375083923e-01 1.275774929672479630e-02 1.088068336248397827e-01 1.016279309988021851e-01 -4.293045029044151306e-02 5.607507005333900452e-02 -1.209859699010848999e-01 -1.512528806924819946e-01 6.382606923580169678e-02 5.626102164387702942e-02 3.187547205016016960e-03 4.324610158801078796e-02
7.226432207971811295e-03 -2.213958501815795898e-01 1.655942201614379883e-01 6.281217187643051147e-02 6.427315622568130493e-02 -1.314540356397628784e-01 -2.519754469394683838e-01 5.971806868910789490e-02 4.829470440745353699e-02 1.354254931211471558e-01 1.980876736342906952e-02 9.603201411664485931e-03 3.352492749691009521e-01 1.380315274000167847e-01 4.357897676527500153e-03 -4.356006532907485962e-02 1.572870910167694092e-01 3.988444339483976364e-03 2.385103404521942139e-01 5.975106731057167053e-02 1.697818934917449951e-01 6.745076924562454224e-02 1.643186509609222412e-01 3.685271143913269043e-01 -3.543037474155426025e-01 -1.092224568128585815e-01 1.897462606430053711e-01 -2.897346317768096924e-01 2.048205733299255371e-01 2.798652946949005127e-01 1.322481930255889893e-01 6.417231634259223938e-04
3.968768566846847534e-02 9.095326066017150879e-02 3.671086132526397705e-01 2.318618297576904297e-01 7.480360567569732666e-02 -1.420629918575286865e-01 5.994146224111318588e-03 -6.047699600458145142e-02 -2.806007266044616699e-01 -1.927502602338790894e-01 -4.375734180212020874e-02 -1.098109632730484009e-01 4.235053360462188721e-01 7.440880686044692993e-02 -3.894220665097236633e-02 -6.528905034065246582e-02 2.624045871198177338e-02 -1.047379523515701294e-01 2.514975666999816895e-01 -1.387694627046585083e-01 -1.053148806095123291e-01 -2.274472564458847046e-01 6.563196331262588501e-02 2.784749865531921387e-02 5.914669111371040344e-02 -3.025754988193511963e-01 2.948681265115737915e-02 -3.961167335510253906e-01 5.629428476095199585e-02 1.008115783333778381e-01 -1.196317672729492188e-01 9.525007754564285278e-02
1.554368436336517334e-01 -8.750910311937332153e-02 9.756781905889511108e-02 1.785453110933303833e-01 5.139096453785896301e-02 -1.721732877194881439e-02 7.142555713653564453e-02 -1.904590725898742676e-01 8.725955337285995483e-02 -4.357435181736946106e-02 -2.436512857675552368e-01 -1.733677536249160767e-01 2.249499112367630005e-01 1.820296943187713623e-01 -1.047617718577384949e-01 -2.691636234521865845e-02 2.123983800411224365e-01 -7.627750188112258911e-02 4.013704657554626465e-01 1.837344467639923096e-01 -3.190116211771965027e-02 -1.373412609100341797e-01 1.125665679574012756e-01 6.958492845296859741e-02 3.893012106418609619e-01 -3.386598825454711914e-01 2.353182807564735413e-02 -8.138103038072586060e-02 3.031115829944610596e-01 7.573569566011428833e-02 -1.430568844079971313e-01 1.158269867300987244e-01
-7.605726271867752075e-02 -9.511752426624298096e-02 2.121190577745437622e-01 -1.473727226257324219e-01 -1.863673627376556396e-01 -5.959076434373855591e-02 -5.269193649291992188e-02 3.767345473170280457e-02 2.532870769500732422e-01 -5.025008916854858398e-01 -2.216384112834930420e-01 -2.445033937692642212e-02 1.839911192655563354e-01 3.819030225276947021e-01 -2.049432508647441864e-02 7.190846651792526245e-02 -1.960447281599044800e-01 7.392065972089767456e-02 2.705946564674377441e-01 2.470262199640274048e-01 1.389745324850082397e-01 3.136963024735450745e-02 1.556005626916885376e-01 -2.502747438848018646e-02 -8.702969551086425781e-02 -5.030344426631927490e-02 5.688509345054626465e-02 -1.482135057449340820e-01 1.582686963956803083e-04 1.072441264986991882e-01 -1.773785948753356934e-01 1.508293449878692627e-01
1.561199277639389038e-01 -4.879356548190116882e-02 1.866656094789505005e-01 7.795373350381851196e-02 3.459374606609344482e-02 -1.044222861528396606e-01 7.786885648965835571e-02 6.540534645318984985e-02 -7.966772466897964478e-02 -3.346201032400131226e-02 -1.439959704875946045e-01 -1.621218584477901459e-02 1.199146658182144165e-01 3.674978017807006836e-01 6.225392967462539673e-02 -1.122839748859405518e-01 2.206674963235855103e-01 -8.848316967487335205e-02 4.989259243011474609e-01 1.214492991566658020e-01 -3.405342102050781250e-01 -3.091341257095336914e-01 2.238794565200805664e-01 9.029046446084976196e-02 7.906656712293624878e-02 -1.454663276672363281e-01 6.051498651504516602e-02 9.468823671340942383e-02 1.732105910778045654e-01 6.081645563244819641e-02 -2.235361188650131226e-01 -4.230819642543792725e-02
-2.355856075882911682e-02 -2.254259586334228516e-01 4.378975927829742432e-01 1.168951988220214844e-01 1.000814810395240784e-01 -9.882616996765136719e-02 -3.551803231239318848e-01 1.596695631742477417e-01 -4.097554460167884827e-02 -1.986830979585647583e-01 6.398636102676391602e-02 -1.539184991270303726e-02 1.642480492591857910e-01 2.710445225238800049e-01 1.360194534063339233e-01 -2.915340848267078400e-02 -1.141882315278053284e-02 5.364902317523956299e-02 1.325910538434982300e-01 6.461863219738006592e-02 1.399241536855697632e-01 1.991152763366699219e-02 6.889890134334564209e-02 1.530544608831405640e-01 -1.712353080511093140e-01 2.243059687316417694e-02 1.397459656000137329e-01 -4.507210552692413330e-01 4.306788742542266846e-02 1.687382608652114868e-01 2.148048281669616699e-01 6.794096529483795166e-02
-4.042919352650642395e-02 -3.470222279429435730e-02 -1.291727763600647449e-03 -8.714825659990310669e-02 4.426263272762298584e-02 -7.127352058887481689e-02 -1.045350730419158936e-01 -2.033175528049468994e-01 -6.260214745998382568e-02 -1.739487051963806152e-01 -3.009826540946960449e-01 -8.775484561920166016e-02 -2.560575306415557861e-01 2.381870448589324951e-01 -1.941652446985244751e-01 -1.289521902799606323e-01 -3.490031138062477112e-02 2.332798540592193604e-01 1.096023619174957275e-01 2.066151797771453857e-01 2.970199286937713623e-01 -1.043375506997108459e-01 2.247329205274581909e-01 2.991845086216926575e-02 2.571531534194946289e-01 -7.855292409658432007e-02 2.519981861114501953e-01 -2.298866361379623413e-01 3.922672197222709656e-02 2.646909654140472412e-01 1.280407607555389404e-01 -2.892630994319915771e-01
-1.098456829786300659e-01 -8.525782078504562378e-02 2.581077516078948975e-01 7.678636908531188965e-02 2.904812395572662354e-01 1.083794161677360535e-01 -1.233963742852210999e-01 -9.374403394758701324e-03 3.548553586006164551e-02 -2.422732263803482056e-01 -1.443916708230972290e-01 9.244599193334579468e-02 -3.035301901400089264e-02 2.104615569114685059e-01 -2.321607470512390137e-01 -4.182773232460021973e-01 2.235985547304153442e-01 1.503425538539886475e-01 6.716907769441604614e-02 1.458152383565902710e-01 -6.299155205488204956e-02 -1.394469570368528366e-02 1.834999322891235352e-01 2.715560197830200195e-01 6.633170694112777710e-02 -2.485796809196472168e-01 1.717044264078140259e-01 1.350549161434173584e-01 -9.279000759124755859e-02 3.067626357078552246e-01 3.095555305480957031e-02 7.584766298532485962e-02
4.632489383220672607e-02 2.881502918899059296e-02 4.516730606555938721e-01 -2.691828906536102295e-01 1.217172145843505859e-01 -4.571704566478729248e-02 -1.319032907485961914e-01 2.674309313297271729e-01 -1.033117771148681641e-01 -6.730449944734573364e-02 -1.105237677693367004e-01 -4.741347953677177429e-02 1.472644787281751633e-02 -4.383268952369689941e-02 -2.346594333648681641e-01 -1.664442718029022217e-01 -4.385537281632423401e-02 6.892377138137817383e-02 4.059202037751674652e-03 7.814679294824600220e-02 1.204352304339408875e-01 -7.394640892744064331e-02 1.953221857547760010e-02 2.038316577672958374e-01 -3.011519908905029297e-01 1.128808688372373581e-02 7.425210624933242798e-02 1.427593231201171875e-01 1.906936466693878174e-01 4.896370768547058105e-01 1.450467109680175781e-01 1.077025011181831360e-01
-4.750994592905044556e-02 -5.716913193464279175e-02 2.902861237525939941e-01 2.791439741849899292e-02 1.468703746795654297e-01 -1.033032014966011047e-01 1.092670112848281860e-02 1.364467144012451172e-01 -1.166264116764068604e-01 -9.900367259979248047e-02 -1.620749086141586304e-01 -6.434915121644735336e-03 -2.385237962007522583e-01 2.209496647119522095e-01 -1.696738004684448242e-01 3.596533834934234619e-01 2.130779065191745758e-02 -7.318624109029769897e-02 3.663017153739929199e-01 4.786338210105895996e-01 7.847543805837631226e-03 -1.603277325630187988e-01 1.953232735395431519e-01 -1.207470614463090897e-02 -1.141252219676971436e-01 -9.987698495388031006e-02 1.019816324114799500e-01 7.120183855295181274e-02 1.388374119997024536e-01 2.205402851104736328e-01 -7.214385271072387695e-02 -1.244155317544937134e-02
8.636485040187835693e-02 -6.815884262323379517e-02 8.264740556478500366e-02 2.066316902637481689e-01 -1.410874817520380020e-02 -3.705590665340423584e-01 5.056286230683326721e-02 -4.145295917987823486e-02 2.283446118235588074e-02 -2.585804089903831482e-02 -2.161038219928741455e-01 -2.105989307165145874e-02 2.631762921810150146e-01 3.875748217105865479e-01 -3.151587024331092834e-02 -2.063124924898147583e-01 1.240806132555007935e-01 -5.372408032417297363e-02 3.912858366966247559e-01 1.912874132394790649e-01 -2.069237828254699707e-01 3.542301477864384651e-03 3.039681613445281982e-01 8.981361985206604004e-02 1.173529922962188721e-01 -1.315286308526992798e-01 2.029266804456710815e-01 1.344208270311355591e-01 1.457560956478118896e-01 -2.968722395598888397e-02 3.637879714369773865e-02 -1.420273631811141968e-01
-1.265236083418130875e-02 -2.058798074722290039e-01 1.158890724182128906e-01 -2.201625145971775055e-02 2.967229485511779785e-01 -1.971666328608989716e-02 -2.697881544008851051e-03 -2.286419123411178589e-01 -8.557474613189697266e-02 -1.694281548261642456e-01 2.111938036978244781e-02 -5.383708328008651733e-02 9.828528761863708496e-02 6.461712718009948730e-02 -1.904579997062683105e-01 -2.932747006416320801e-01 8.058523386716842651e-02 2.295766621828079224e-01 2.563832402229309082e-01 -4.635106772184371948e-02 -4.558281973004341125e-02 -5.695799482055008411e-04 5.865650177001953125e-01 2.020269483327865601e-01 -3.693646565079689026e-02 -1.542100757360458374e-01 1.077932491898536682e-01 -1.453716773539781570e-03 -5.307775363326072693e-02 2.355165779590606689e-01 -5.667334049940109253e-02 -1.226063370704650879e-01
-1.256861537694931030e-02 1.687682792544364929e-02 3.468304574489593506e-01 -9.633724391460418701e-02 1.459486186504364014e-01 8.719158917665481567e-02 -1.278294771909713745e-01 3.596694171428680420e-01 -1.690520644187927246e-01 -2.494562864303588867e-01 2.548797130584716797e-01 -2.122702598571777344e-01 1.448408886790275574e-02 2.206502556800842285e-01 -2.444431632757186890e-01 -3.194094002246856689e-01 5.426216404885053635e-03 2.405144274234771729e-02 1.047166734933853149e-01 2.880212068557739258e-01 1.978097297251224518e-02 -1.121590808033943176e-01 5.971060320734977722e-02 1.447101533412933350e-01 -4.908202961087226868e-02 -2.961380779743194580e-01 2.665324136614799500e-02 -9.052911400794982910e-02 1.551654189825057983e-01 1.676096320152282715e-01 2.497582696378231049e-02 -8.114298805594444275e-03
2.136044204235076904e-01 1.520513463765382767e-02 2.079923152923583984e-01 -1.237835213541984558e-01 1.346555948257446289e-01 1.539062336087226868e-02 -3.045725524425506592e-01 -9.200123697519302368e-02 -3.137580454349517822e-01 -4.188281297683715820e-02 -4.049642086029052734e-01 -1.348782330751419067e-02 -5.483446270227432251e-02 2.034081071615219116e-01 1.881531812250614166e-02 1.345898211002349854e-01 -2.110248208045959473e-01 -1.277769654989242554e-01 1.680780649185180664e-01 3.592740297317504883e-01 1.073501780629158020e-01 1.163937058299779892e-02 1.305020451545715332e-01 1.978180110454559326e-01 -6.376890838146209717e-02 -1.786657422780990601e-01 4.624943435192108154e-02 8.360760658979415894e-02 3.010556101799011230e-01 -1.654479838907718658e-02 1.550252921879291534e-02 -1.626666635274887085e-01
-5.041518434882164001e-02 -2.822198867797851562e-01 2.858924865722656250e-01 -4.401805251836776733e-02 3.071496188640594482e-01 5.525908991694450378e-02 -1.383330076932907104e-01 1.263519227504730225e-01 -1.236531436443328857e-01 -8.855647593736648560e-02 9.020080417394638062e-02 -1.335485875606536865e-01 -4.817677661776542664e-02 -1.070147752761840820e-01 1.516561955213546753e-02 8.003748208284378052e-02 1.972158066928386688e-02 -3.907261416316032410e-02 3.342454433441162109e-01 2.616110742092132568e-01 7.190388860180974007e-04 -5.772726982831954956e-02 1.301560699939727783e-01 9.060981124639511108e-02 5.328682065010070801e-02 3.727770596742630005e-02 1.872728466987609863e-01 1.238794475793838501e-01 8.413046598434448242e-02 5.441403985023498535e-01 -2.207150906324386597e-01 1.226463913917541504e-01
-1.646362096071243286e-01 1.213556155562400818e-01 1.792502701282501221e-01 2.612527906894683838e-01 1.751211732625961304e-01 3.254222497344017029e-02 -3.122521750628948212e-02 -1.539161503314971924e-01 -1.159953400492668152e-01 -2.498790025711059570e-01 -2.243327200412750244e-01 -1.000303849577903748e-01 7.195417582988739014e-02 3.209638893604278564e-01 -7.912008464336395264e-02 1.698131859302520752e-01 1.312041878700256348e-01 1.184635609388351440e-01 3.471510112285614014e-01 1.060639917850494385e-01 9.302428364753723145e-02 -1.154813095927238464e-01 3.803757578134536743e-02 3.934515714645385742e-01 -1.238401904702186584e-01 2.405725792050361633e-02 1.026215776801109314e-01 5.704984441399574280e-02 -2.439239919185638428e-01 1.423194110393524170e-01 -2.617805004119873047e-01 -5.137377977371215820e-02
-1.647403836250305176e-01 -5.408486351370811462e-02 3.188275098800659180e-01 3.894734382629394531e-02 5.406629294157028198e-02 -8.153064548969268799e-02 -6.892748177051544189e-02 1.693288981914520264e-01 3.824191913008689880e-02 -2.341981604695320129e-02 1.200941111892461777e-02 -5.485147982835769653e-02 3.366448581218719482e-01 1.306214034557342529e-01 -2.531687915325164795e-01 -2.391888350248336792e-01 1.363317966461181641e-01 7.883483171463012695e-02 2.671277821063995361e-01 5.091926455497741699e-02 9.142230264842510223e-03 -1.342973560094833374e-01 3.978657722473144531e-01 1.928309500217437744e-01 -3.859009146690368652e-01 -4.946089908480644226e-02 -2.227630466222763062e-02 5.179262906312942505e-02 2.043989151716232300e-01 1.450343132019042969e-01 -1.324426680803298950e-01 -1.402196139097213745e-01
7.420903071761131287e-03 5.050978064537048340e-01 3.150576055049896240e-01 1.080103591084480286e-02 2.181927859783172607e-01 -5.767457559704780579e-02 8.901724219322204590e-02 6.222390383481979370e-02 -1.014340668916702271e-02 3.327499330043792725e-02 6.385651975870132446e-02 9.878593683242797852e-02 -2.702710684388875961e-03 6.818445771932601929e-02 1.514423489570617676e-01 -1.182423755526542664e-01 1.265098452568054199e-01 8.359750360250473022e-02 2.863849699497222900e-01 1.755067855119705200e-01 -7.074365019798278809e-02 6.717161089181900024e-02 8.955630660057067871e-02 1.035139709711074829e-01 7.646727561950683594e-02 -1.281019896268844604e-01 3.375613391399383545e-01 -3.508266806602478027e-01 1.225202623754739761e-02 3.199515938758850098e-01 1.857708906754851341e-03 1.492322515696287155e-02
-5.879237875342369080e-02 -2.212108969688415527e-01 4.928269088268280029e-01 7.081414014101028442e-02 -4.247498884797096252e-02 -2.037096917629241943e-01 -2.917054593563079834e-01 1.929181665182113647e-01 -1.232056543231010437e-01 -1.688322275876998901e-01 1.730750650167465210e-01 -6.043677404522895813e-02 1.959471218287944794e-02 2.096318751573562622e-01 1.374499201774597168e-01 -2.976266853511333466e-02 -2.396204322576522827e-02 2.968638762831687927e-02 3.370630443096160889e-01 9.340673685073852539e-02 7.053922116756439209e-02 -5.072732642292976379e-02 5.608893185853958130e-02 2.804742008447647095e-02 4.547554999589920044e-02 -8.533136919140815735e-03 -9.355471283197402954e-02 -4.490060806274414062e-01 1.224467083811759949e-01 1.093190684914588928e-01 5.099793896079063416e-02 1.240471228957176208e-01
8.763378113508224487e-02 9.382969141006469727e-02 1.675812005996704102e-01 1.552503705024719238e-01 5.409790948033332825e-02 -1.203434169292449951e-01 -8.108843863010406494e-02 -1.351679712533950806e-01 4.596460144966840744e-03 -1.453662067651748657e-01 -1.748024225234985352e-01 -1.869383305311203003e-01 3.735815361142158508e-02 2.669047117233276367e-01 -2.308533340692520142e-01 1.462695598602294922e-01 2.402922883629798889e-02 6.487195938825607300e-02 2.816542685031890869e-01 -1.613852679729461670e-01 1.403478980064392090e-01 -7.043907046318054199e-02 4.420615434646606445e-01 1.910647191107273102e-02 5.950061231851577759e-02 -1.515163034200668335e-01 3.199070692062377930e-01 1.947956681251525879e-01 3.377417325973510742e-01 9.083901345729827881e-02 -4.685354605317115784e-02 -1.821994185447692871e-01
-2.339267544448375702e-02 4.930911958217620850e-02 2.047419399023056030e-01 1.703940182924270630e-01 1.222263202071189880e-01 -1.279365867376327515e-01 -1.744177043437957764e-01 -1.834642440080642700e-01 -4.837174341082572937e-02 -2.093203365802764893e-02 -2.523519396781921387e-01 -1.477317363023757935e-01 1.779687106609344482e-01 -4.048821702599525452e-02 5.908552557229995728e-02 -1.672743409872055054e-01 2.719177603721618652e-01 3.610405325889587402e-02 2.495910525321960449e-01 -1.970794796943664551e-02 3.896870911121368408e-01 -6.927260756492614746e-02 1.394751220941543579e-01 -9.720832109451293945e-02 7.553935516625642776e-03 4.876251518726348877e-02 1.499789655208587646e-01 -1.262658089399337769e-01 5.067421793937683105e-01 2.133355885744094849e-01 1.023438423871994019e-01 -2.196211554110050201e-02
-9.026634506881237030e-03 -2.860599011182785034e-02 2.304983437061309814e-01 4.731123894453048706e-02 1.124251708388328552e-01 1.702254861593246460e-01 -4.334823042154312134e-02 2.319908887147903442e-01 -1.198333874344825745e-01 -1.578788906335830688e-01 -1.558875739574432373e-01 1.410480439662933350e-01 -1.062517017126083374e-01 6.324353814125061035e-02 8.603197336196899414e-02 -4.732029438018798828e-01 4.235233739018440247e-02 1.832861453294754028e-01 4.170597791671752930e-01 2.112163603305816650e-01 2.036583870649337769e-01 -1.433816999197006226e-01 1.347401440143585205e-01 1.190526634454727173e-01 -2.326314151287078857e-01 2.318809553980827332e-02 -2.473962865769863129e-02 -8.934611827135086060e-02 8.054970949888229370e-02 1.667537689208984375e-01 2.475818991661071777e-01 -9.581470489501953125e-02
-9.759522974491119385e-03 4.510676860809326172e-02 1.546203792095184326e-01 -2.336418256163597107e-02 -1.003420427441596985e-01 2.480524405837059021e-02 -6.978241354227066040e-02 -2.216764688491821289e-01 -2.026183903217315674e-01 -8.998350799083709717e-02 -3.099794387817382812e-01 1.542825531214475632e-02 1.251260191202163696e-01 2.517126798629760742e-01 -2.070855498313903809e-01 4.221177473664283752e-02 2.589407861232757568e-01 1.876322627067565918e-01 3.447443842887878418e-01 1.157315671443939209e-01 1.853134930133819580e-01 -2.369596660137176514e-01 1.017892211675643921e-01 -1.957918852567672729e-01 2.429833561182022095e-01 -1.416855398565530777e-02 -4.851373657584190369e-02 -1.130707040429115295e-01 -2.969395741820335388e-02 3.858866691589355469e-01 -6.903265416622161865e-02 -1.922062486410140991e-01
1.324363518506288528e-02 -1.228287592530250549e-01 3.067656457424163818e-01 -8.448620885610580444e-02 3.979993164539337158e-01 -6.435201317071914673e-02 2.043014764785766602e-01 2.462860755622386932e-02 -1.484408676624298096e-01 -9.778697788715362549e-02 -9.115139953792095184e-03 6.265877932310104370e-02 1.703955680131912231e-01 -1.794813126325607300e-01 1.070472449064254761e-01 -3.576500415802001953e-01 1.192681789398193359e-01 2.303189784288406372e-01 1.087601929903030396e-01 1.140339300036430359e-01 -3.370726481080055237e-02 -2.156417071819305420e-01 1.537678539752960205e-01 9.037803113460540771e-02 7.028650492429733276e-02 -1.281554549932479858e-01 2.943002581596374512e-01 -2.078707516193389893e-01 2.890077531337738037e-01 1.376086771488189697e-01 -1.304454654455184937e-01 -1.257637795060873032e-02
2.413681745529174805e-01 -1.170402951538562775e-02 8.829433470964431763e-02 1.453501731157302856e-01 1.954960525035858154e-01 -1.533121913671493530e-01 -1.031819805502891541e-01 -2.890347838401794434e-01 -3.720696642994880676e-02 1.779758483171463013e-01 -1.619736254215240479e-01 -2.355529069900512695e-01 1.268668025732040405e-01 1.779376417398452759e-01 -1.865249313414096832e-02 -6.731369346380233765e-02 2.648467198014259338e-02 -7.894910126924514771e-02 1.856640130281448364e-01 1.823660731315612793e-01 3.419358134269714355e-01 1.109756678342819214e-01 2.023973017930984497e-01 -1.150955110788345337e-01 -1.245547384023666382e-01 -5.621493235230445862e-02 2.194115370512008667e-01 4.374006390571594238e-02 2.441248893737792969e-01 3.429755568504333496e-01 5.372320860624313354e-02 -2.870545089244842529e-01
6.060272827744483948e-02 -1.762043386697769165e-01 3.615240156650543213e-01 4.118231311440467834e-02 3.581822291016578674e-02 -1.975849121809005737e-01 1.508702039718627930e-01 1.430009156465530396e-01 -2.891014814376831055e-01 -8.377720415592193604e-02 6.307499110698699951e-02 -3.036138713359832764e-01 -1.212243884801864624e-01 4.468859136104583740e-01 -6.450688000768423080e-03 -2.357930988073348999e-01 4.835891351103782654e-02 2.321575880050659180e-01 1.305349618196487427e-01 2.697515189647674561e-01 1.751780956983566284e-01 -2.145765349268913269e-02 1.668684557080268860e-02 1.525249034166336060e-01 -1.104559469968080521e-02 -1.378381103277206421e-01 1.766672283411026001e-01 1.058451309800148010e-01 1.823586411774158478e-03 1.143323183059692383e-01 -6.103925406932830811e-02 1.161089465022087097e-01
-2.410025335848331451e-02 -4.124667122960090637e-02 3.113614618778228760e-01 7.954110205173492432e-02 5.075778067111968994e-02 9.316486865282058716e-02 -1.041399016976356506e-01 5.437452811747789383e-03 -1.615084856748580933e-01 -2.767274975776672363e-01 -6.004335358738899231e-02 2.338663190603256226e-01 -6.057880818843841553e-02 -1.335179656744003296e-01 8.454515784978866577e-02 -2.888627350330352783e-01 5.541275814175605774e-02 4.443652927875518799e-01 2.630307078361511230e-01 2.685688734054565430e-01 6.702071428298950195e-02 -2.031223326921463013e-01 -4.882024228572845459e-02 1.022733971476554871e-01 -9.728000313043594360e-02 6.193218007683753967e-02 2.176607698202133179e-01 -1.683529019355773926e-01 1.503531932830810547e-01 1.759495288133621216e-01 2.355186790227890015e-01 2.785393595695495605e-02
-1.646110042929649353e-02 -1.265234351158142090e-01 2.384384870529174805e-01 -4.217484220862388611e-02 9.268054366111755371e-02 -7.866894453763961792e-02 -3.152323421090841293e-03 7.490223646163940430e-02 -5.543329194188117981e-02 -1.566594243049621582e-01 -1.996485739946365356e-01 -2.179985940456390381e-01 -2.116022557020187378e-01 1.502088308334350586e-01 -1.869961619377136230e-01 4.573825597763061523e-01 5.425003170967102051e-02 2.049839496612548828e-01 2.659203708171844482e-01 4.262453615665435791e-01 3.649622201919555664e-02 -2.556179165840148926e-01 1.546318829059600830e-01 2.381322905421257019e-02 -4.563917964696884155e-02 -1.585031151771545410e-01 1.005847826600074768e-01 -9.276000410318374634e-02 1.816322207450866699e-01 9.416636824607849121e-02 -4.029783606529235840e-02 -1.635727100074291229e-02
-1.731393635272979736e-01 9.135583788156509399e-02 4.183233976364135742e-01 -1.893246620893478394e-01 2.772795855998992920e-01 3.030213154852390289e-02 -8.555698394775390625e-02 1.086386814713478088e-01 -1.309208720922470093e-01 -1.652934849262237549e-01 -1.764212362468242645e-02 4.310477152466773987e-02 6.133830174803733826e-02 -5.302053876221179962e-03 1.523156315088272095e-01 -2.655848860740661621e-01 1.397130452096462250e-02 -1.643545925617218018e-01 4.149819016456604004e-01 -5.836372449994087219e-02 -2.791634388267993927e-02 -1.465948950499296188e-02 2.034231871366500854e-01 -1.928627789020538330e-01 -2.280559577047824860e-02 -2.385745346546173096e-01 1.703751683235168457e-01 -3.212336897850036621e-01 3.292353451251983643e-02 1.687461584806442261e-01 -3.516646102070808411e-02 8.311980962753295898e-02
-9.645558893680572510e-02 7.535671442747116089e-02 2.758107483386993408e-01 -2.056824266910552979e-01 3.160879015922546387e-02 -5.133906379342079163e-02 -1.269249711185693741e-02 -2.358659356832504272e-01 -1.676619648933410645e-01 -2.036099433898925781e-01 -2.794104516506195068e-01 -2.080790996551513672e-01 -1.862353384494781494e-01 6.177849322557449341e-02 -1.521045565605163574e-01 3.305540382862091064e-01 1.565804183483123779e-01 7.839355617761611938e-02 2.339746356010437012e-01 2.373166382312774658e-01 3.616891056299209595e-02 -2.120181471109390259e-01 2.029461115598678589e-01 6.517843157052993774e-02 1.697439253330230713e-01 -2.580006718635559082e-01 -3.387656807899475098e-02 -1.579877138137817383e-01 1.439774632453918457e-01 2.320076078176498413e-01 4.397296160459518433e-02 -1.182302162051200867e-01
9.632480889558792114e-02 -1.721076071262359619e-01 1.231175512075424194e-01 -2.121060639619827271e-01 1.116484105587005615e-01 2.124124169349670410e-01 -1.699469611048698425e-02 -8.921851962804794312e-02 4.966280981898307800e-02 5.222724284976720810e-03 9.522423148155212402e-03 -2.974032163619995117e-01 -1.022962778806686401e-01 2.751033604145050049e-01 -2.024502605199813843e-01 5.336315929889678955e-02 -1.604777388274669647e-02 1.400829851627349854e-01 1.321420371532440186e-01 2.611165642738342285e-01 1.425771862268447876e-01 -5.704777315258979797e-02 2.054122686386108398e-01 3.003266453742980957e-01 -2.086094766855239868e-02 1.168828234076499939e-01 -1.446937471628189087e-01 -1.692568659782409668e-01 2.931225597858428955e-01 4.295253157615661621e-01 -1.336578130722045898e-01 -2.553302422165870667e-02
1.714116930961608887e-01 -5.856848135590553284e-02 2.014735490083694458e-01 1.734795123338699341e-01 5.639350786805152893e-02 -4.153151810169219971e-02 1.594547927379608154e-02 -8.650319650769233704e-03 -3.634957596659660339e-02 -1.847867220640182495e-01 -3.309753239154815674e-01 1.635173708200454712e-01 1.375666111707687378e-01 -2.980954013764858246e-02 -2.721373736858367920e-01 1.313911378383636475e-01 1.818409003317356110e-02 -3.524382412433624268e-02 3.110832571983337402e-01 2.448349446058273315e-01 9.626431763172149658e-02 7.960335910320281982e-02 3.763878047466278076e-01 -2.282685637474060059e-01 -9.236434847116470337e-02 -9.677523374557495117e-02 2.419010847806930542e-01 -3.035415709018707275e-01 2.141927480697631836e-01 -3.835433349013328552e-02 -6.670673936605453491e-02 -1.427027881145477295e-01
-4.017502814531326294e-02 2.839697599411010742e-01 3.632895648479461670e-01 5.696555599570274353e-02 -3.379464149475097656e-02 2.174703329801559448e-01 1.355557888746261597e-01 -4.284764826297760010e-01 7.254482805728912354e-02 -2.707308828830718994e-01 -1.629005968570709229e-01 -5.011204257607460022e-02 2.321936376392841339e-02 1.724352389574050903e-01 -2.910454869270324707e-01 -1.635925471782684326e-02 2.626283466815948486e-02 7.276854664087295532e-02 3.941182792186737061e-01 1.320555806159973145e-01 -3.733801096677780151e-02 -6.340686976909637451e-02 9.962900727987289429e-02 -3.526054695248603821e-02 -9.437564760446548462e-02 -8.247062563896179199e-02 4.451470077037811279e-02 -2.771177589893341064e-01 -1.589176617562770844e-02 3.046405874192714691e-02 1.258341968059539795e-01 -4.929720982909202576e-02
-7.846802473068237305e-02 1.528004407882690430e-01 2.513340860605239868e-02 2.159419953823089600e-01 2.901542484760284424e-01 2.904393151402473450e-02 -2.187931090593338013e-01 -3.192335665225982666e-01 -7.113973796367645264e-02 -1.560494154691696167e-01 -2.058192789554595947e-01 2.469613775610923767e-02 3.091442286968231201e-01 4.006100594997406006e-01 -1.688802540302276611e-01 -1.388789713382720947e-01 -2.974771521985530853e-02 1.329508572816848755e-01 6.023904681205749512e-02 3.095679916441440582e-02 3.779936581850051880e-02 8.801210671663284302e-02 2.421043962240219116e-01 2.778034210205078125e-01 -1.142400205135345459e-01 -1.861662566661834717e-01 2.322312071919441223e-02 -1.839153468608856201e-02 4.657207056879997253e-02 2.971324026584625244e-01 -4.281553998589515686e-02 5.639590695500373840e-02
-3.917990624904632568e-02 1.596167683601379395e-01 2.775726318359375000e-01 1.660500466823577881e-01 -2.127620428800582886e-01 -5.121120810508728027e-02 -6.619798392057418823e-02 -2.439602315425872803e-01 3.651592135429382324e-02 -1.935837864875793457e-01 -1.907056272029876709e-01 -2.923191785812377930e-01 1.691193580627441406e-01 4.116775989532470703e-01 -2.403142154216766357e-01 -1.426489204168319702e-01 -1.219744980335235596e-01 -7.821772247552871704e-02 3.461912274360656738e-01 1.334282220341265202e-03 -1.718636900186538696e-01 -1.116988658905029297e-01 8.259400725364685059e-02 2.816325724124908447e-01 -2.075587399303913116e-02 -1.915894821286201477e-02 2.034650444984436035e-01 -7.132851518690586090e-03 4.660744965076446533e-02 -4.615333303809165955e-02 -6.414952129125595093e-02 1.048759091645479202e-02
2.517823576927185059e-01 -1.255968660116195679e-01 2.551437020301818848e-01 -6.634649634361267090e-02 1.947617977857589722e-01 1.080318465828895569e-01 -2.318791151046752930e-01 1.586540490388870239e-01 -1.126336008310317993e-01 -1.417173594236373901e-01 -2.621460855007171631e-01 -8.999484777450561523e-02 4.281158745288848877e-02 1.938996165990829468e-01 -2.540778815746307373e-01 -8.332344144582748413e-02 -3.774764016270637512e-02 9.190618246793746948e-02 -3.475341945886611938e-02 -5.217615514993667603e-03 2.217740118503570557e-01 -9.239664673805236816e-02 3.512555062770843506e-01 2.579681575298309326e-01 1.644036322832107544e-01 -6.501851230859756470e-02 6.465934962034225464e-02 1.397905349731445312e-01 -8.757846057415008545e-02 4.199672937393188477e-01 -3.172004967927932739e-02 5.906257778406143188e-02
-7.206344604492187500e-02 2.709724307060241699e-01 3.584751188755035400e-01 -7.404122501611709595e-02 -6.064879149198532104e-02 -1.464810669422149658e-01 -6.218507140874862671e-02 -1.274482607841491699e-01 -1.416347920894622803e-02 -3.300659954547882080e-01 2.396712778136134148e-03 -3.023127913475036621e-01 1.301257312297821045e-01 1.169910505414009094e-01 -2.683062851428985596e-01 -1.537043750286102295e-01 2.804234623908996582e-01 -6.585821043699979782e-03 2.570865750312805176e-01 1.106121763586997986e-01 6.057926639914512634e-02 -6.646506488323211670e-02 -1.858558878302574158e-02 -3.435900434851646423e-03 2.141377776861190796e-01 1.475142091512680054e-01 -5.551747977733612061e-02 -2.566525042057037354e-01 1.833225227892398834e-02 2.766974270343780518e-01 2.085638046264648438e-02 -1.897863596677780151e-01
2.727471292018890381e-01 -7.155039161443710327e-02 2.061446011066436768e-02 2.020374834537506104e-01 4.064911007881164551e-01 -7.172219455242156982e-02 6.730429828166961670e-02 -1.048557311296463013e-01 1.981364190578460693e-02 5.472830310463905334e-02 1.133550256490707397e-01 3.469759970903396606e-02 2.375301420688629150e-01 2.596538960933685303e-01 -2.603231072425842285e-01 3.352702036499977112e-02 -8.801888674497604370e-02 -8.607111126184463501e-02 3.188789486885070801e-01 1.441218256950378418e-01 1.727069467306137085e-01 4.744051489979028702e-03 2.204235345125198364e-01 1.092350706458091736e-01 1.103376448154449463e-01 6.532367318868637085e-02 -1.726029813289642334e-01 6.772782653570175171e-02 2.639653682708740234e-01 3.555060327053070068e-01 -3.806330263614654541e-02 -8.280640095472335815e-02
1.034963130950927734e-01 1.178837567567825317e-01 2.121062576770782471e-01 -2.461671829223632812e-01 -1.875526309013366699e-01 -3.363785147666931152e-01 -6.609661132097244263e-02 -8.296659216284751892e-03 1.498056948184967041e-01 -6.981717795133590698e-02 -3.356399834156036377e-01 -2.597185373306274414e-01 2.166776731610298157e-02 7.801476120948791504e-02 9.118114411830902100e-02 -2.305136471986770630e-01 2.539981901645660400e-02 -6.235701218247413635e-02 3.272495865821838379e-01 9.253765642642974854e-02 1.715277433395385742e-01 -7.048039138317108154e-02 6.735678762197494507e-02 2.029721736907958984e-01 1.378156691789627075e-01 3.628340363502502441e-02 1.527907606214284897e-02 -1.580984890460968018e-01 3.307654857635498047e-01 1.272307038307189941e-01 1.858875304460525513e-01 1.887098848819732666e-01
1.431325078010559082e-01 2.984595112502574921e-02 2.671293914318084717e-01 1.343269497156143188e-01 7.589265704154968262e-02 -4.534741863608360291e-02 -3.394168242812156677e-02 -3.387856185436248779e-01 -1.878289319574832916e-02 -1.588411778211593628e-01 -2.652679681777954102e-01 -8.481821417808532715e-02 1.409036964178085327e-01 6.249786913394927979e-02 1.420339345932006836e-01 -2.001307159662246704e-01 3.017193377017974854e-01 -1.008380427956581116e-01 1.705753505229949951e-01 2.059194296598434448e-01 3.209075927734375000e-01 -7.333230972290039062e-02 1.107735484838485718e-01 -3.685203567147254944e-02 -1.686626821756362915e-01 8.527969941496849060e-03 -7.894226163625717163e-02 -3.233549594879150391e-01 3.769883215427398682e-01 -3.133627399802207947e-02 -1.212568767368793488e-02 -3.312664851546287537e-02
-1.987043768167495728e-01 -6.585122086107730865e-03 1.616283059120178223e-01 -8.978059887886047363e-02 1.807697266340255737e-01 -1.969817429780960083e-01 -2.014491558074951172e-01 -3.392221033573150635e-02 8.253467082977294922e-02 -3.810812532901763916e-01 -6.929887458682060242e-03 -1.617867797613143921e-01 -1.375619322061538696e-03 9.383409470319747925e-02 -1.239014267921447754e-01 -9.109731763601303101e-02 -1.495711356401443481e-01 -1.331645846366882324e-01 3.433833122253417969e-01 3.030413091182708740e-01 2.801109552383422852e-01 -3.197612240910530090e-02 3.348589241504669189e-01 1.097637340426445007e-01 2.461791038513183594e-01 8.730210363864898682e-02 -2.301938831806182861e-02 -3.248649882152676582e-03 2.058031558990478516e-01 1.556755155324935913e-01 -2.124442718923091888e-02 1.141969934105873108e-01
1.238913908600807190e-01 -6.789591163396835327e-03 3.778680860996246338e-01 2.266709133982658386e-02 -5.904425680637359619e-02 -1.775124818086624146e-01 -3.044910728931427002e-01 -1.200106739997863770e-02 -3.422500789165496826e-01 -1.627330631017684937e-01 -1.497649699449539185e-01 -3.354455903172492981e-02 -1.056344956159591675e-01 1.293304562568664551e-01 -1.460004895925521851e-01 1.135634928941726685e-01 -6.568099558353424072e-02 1.619800627231597900e-01 4.196852147579193115e-01 -1.083735004067420959e-01 2.735934853553771973e-01 -1.548450142145156860e-01 -2.155420742928981781e-02 1.514599472284317017e-01 -2.282414436340332031e-01 -5.745134875178337097e-02 8.168255910277366638e-03 -2.648544907569885254e-01 -1.042796298861503601e-01 4.005645401775836945e-03 8.337063342332839966e-02 -7.980247959494590759e-03
-2.010590881109237671e-01 -9.094579517841339111e-02 1.978819519281387329e-01 -1.280451416969299316e-01 1.837734282016754150e-01 -1.024275869131088257e-01 -2.856363058090209961e-01 2.734449133276939392e-02 4.241969436407089233e-02 -4.540940225124359131e-01 -1.061025261878967285e-01 -2.890044152736663818e-01 7.965331524610519409e-02 1.882735341787338257e-01 -1.833999902009963989e-02 -8.551238477230072021e-02 -4.367959499359130859e-02 -9.947912767529487610e-03 2.641359567642211914e-01 3.721387088298797607e-01 1.654618233442306519e-01 -4.402003809809684753e-02 2.049116045236587524e-01 1.134101450443267822e-01 1.449585109949111938e-01 7.748302072286605835e-03 6.985174119472503662e-02 4.275174438953399658e-02 2.431712299585342407e-01 2.135347574949264526e-03 -7.565576583147048950e-02 1.728021353483200073e-01
2.161839976906776428e-02 -1.457598507404327393e-01 3.845139443874359131e-01 3.028909862041473389e-02 -1.381733175367116928e-02 -1.896613091230392456e-01 -3.301664292812347412e-01 1.571624577045440674e-01 1.235679835081100464e-01 8.716549724340438843e-03 2.927757985889911652e-02 1.800950989127159119e-02 3.287706673145294189e-01 2.862998545169830322e-01 1.025470122694969177e-01 -3.563787415623664856e-02 -5.454500392079353333e-02 -1.106434687972068787e-02 3.929118439555168152e-02 2.412998862564563751e-02 3.269562497735023499e-02 2.926271781325340271e-02 1.218551769852638245e-01 1.509739160537719727e-01 -1.700455248355865479e-01 4.595264792442321777e-02 2.545157670974731445e-01 -3.959598243236541748e-01 1.886040419340133667e-01 3.134458363056182861e-01 8.547398447990417480e-02 5.263196676969528198e-02
-5.638935044407844543e-02 -5.836451798677444458e-02 -4.793030023574829102e-02 3.807089477777481079e-02 -3.772462531924247742e-02 7.055572420358657837e-02 -1.469774097204208374e-01 -1.398951113224029541e-01 -1.018725484609603882e-01 -1.923725754022598267e-01 -5.333284735679626465e-01 2.512494847178459167e-02 1.951328665018081665e-01 2.629332244396209717e-01 -2.199399322271347046e-01 -2.109765857458114624e-01 9.612725675106048584e-02 8.915571868419647217e-02 2.049708217382431030e-01 2.762577235698699951e-01 -6.016957014799118042e-02 -7.201667875051498413e-02 -1.290510408580303192e-02 -9.124457836151123047e-02 -8.509769290685653687e-02 -2.030920609831809998e-02 6.832550466060638428e-02 -3.626294061541557312e-02 6.468187272548675537e-02 3.852540552616119385e-01 2.572576999664306641e-01 -1.558811515569686890e-01
-1.217181384563446045e-01 -1.110524311661720276e-01 7.915270328521728516e-02 4.396007955074310303e-02 1.776290535926818848e-01 -1.704587787389755249e-01 2.011471539735794067e-01 -9.760639630258083344e-03 -1.921692788600921631e-01 -1.903435289859771729e-01 -1.535683870315551758e-01 -1.125911623239517212e-02 -2.846589386463165283e-01 1.456749141216278076e-01 -6.734563410282135010e-02 -5.314373970031738281e-02 1.015752628445625305e-01 9.295886754989624023e-02 3.142505586147308350e-01 1.829519569873809814e-01 2.205722182989120483e-01 7.630383223295211792e-02 4.121333062648773193e-01 1.007792428135871887e-01 3.111231327056884766e-02 -3.992005810141563416e-02 2.152740806341171265e-01 -9.100756049156188965e-02 -1.067837923765182495e-01 3.636913001537322998e-01 1.140428856015205383e-01 -2.397378981113433838e-01
-6.235845386981964111e-02 -2.223043143749237061e-01 3.013447821140289307e-01 -1.485350131988525391e-01 1.852654069662094116e-01 -3.484166041016578674e-02 -1.603428572416305542e-01 9.972355514764785767e-02 1.089906319975852966e-01 -2.035409212112426758e-01 1.427620947360992432e-01 -4.133579879999160767e-02 9.775644540786743164e-02 1.065361201763153076e-01 -2.579978704452514648e-01 -9.746913611888885498e-02 1.377505809068679810e-01 2.905312180519104004e-01 2.694983780384063721e-01 -1.102727726101875305e-01 4.784507676959037781e-02 -3.939974680542945862e-02 4.262757599353790283e-01 1.353634595870971680e-01 -3.322028517723083496e-01 -5.504877865314483643e-02 1.659855246543884277e-01 -1.088047176599502563e-01 1.811191737651824951e-01 1.088048145174980164e-01 -2.808190882205963135e-02 -1.876313937827944756e-03
-9.226635098457336426e-03 5.554424598813056946e-02 3.054621815681457520e-01 -6.944178789854049683e-02 2.858196198940277100e-01 3.123031184077262878e-02 1.626837104558944702e-01 -6.225445866584777832e-02 3.760271891951560974e-02 -1.146350130438804626e-01 6.944180279970169067e-02 7.151093333959579468e-02 1.976064443588256836e-01 -1.908503323793411255e-01 6.840023398399353027e-02 -1.604032516479492188e-01 1.386182848364114761e-02 2.130064666271209717e-01 4.583105742931365967e-01 5.156384781002998352e-02 -2.089715898036956787e-01 -8.048161864280700684e-02 2.039559632539749146e-01 2.532916069030761719e-01 1.648170053958892822e-01 -1.722659021615982056e-01 7.651574909687042236e-02 -1.250053793191909790e-01 3.095494769513607025e-02 3.717757165431976318e-01 1.533765643835067749e-01 -1.123454514890909195e-02
2.126118689775466919e-01 -4.827915504574775696e-02 3.077574074268341064e-01 -2.689009904861450195e-01 3.356357514858245850e-01 -1.373383998870849609e-01 -1.080580651760101318e-01 3.961788117885589600e-02 -3.540109395980834961e-01 -1.456347107887268066e-01 -3.125544190406799316e-01 -3.463651984930038452e-02 -9.029766917228698730e-02 -3.501168265938758850e-02 -6.592985987663269043e-02 3.731502965092658997e-02 2.234208211302757263e-02 -6.853615492582321167e-02 1.467208117246627808e-01 1.941368281841278076e-01 -3.483644127845764160e-02 -2.796916849911212921e-02 2.444032579660415649e-01 2.536959052085876465e-01 1.404290050268173218e-01 -4.103110730648040771e-02 -3.047527931630611420e-02 -7.333878427743911743e-03 3.894683420658111572e-01 -1.163525804877281189e-01 2.528498880565166473e-02 3.727919235825538635e-02
1.097614467144012451e-01 -1.331398040056228638e-01 1.151153817772865295e-02 -1.761020272970199585e-01 -8.702436089515686035e-02 -2.605873718857765198e-02 -1.024160459637641907e-01 -2.460722774267196655e-01 -6.557215005159378052e-02 -9.388232976198196411e-02 -3.403939604759216309e-01 -5.035971477627754211e-02 -1.213285177946090698e-01 2.056159377098083496e-01 -2.084054201841354370e-01 -2.143788188695907593e-01 3.731880569830536842e-03 2.910405397415161133e-01 1.323002874851226807e-01 2.907339632511138916e-01 1.967046856880187988e-01 -1.554839760065078735e-01 3.798754513263702393e-02 -4.450919479131698608e-02 1.411054283380508423e-01 -3.607161343097686768e-02 2.589798867702484131e-01 -2.849417924880981445e-01 3.213584795594215393e-02 2.077557146549224854e-01 2.297009676694869995e-01 -2.498185187578201294e-01
1.029417105019092560e-02 3.765633702278137207e-02 1.476735621690750122e-01 -3.129529654979705811e-01 -1.912522912025451660e-01 -3.069113790988922119e-01 -5.033256020396947861e-03 -6.539770960807800293e-02 7.662608474493026733e-02 -5.727243050932884216e-02 -2.945299148559570312e-01 -2.244788557291030884e-01 -5.019168928265571594e-02 1.137234196066856384e-01 8.836631476879119873e-02 -2.250682562589645386e-01 -1.780205033719539642e-02 -3.408529236912727356e-02 3.953959941864013672e-01 3.472552448511123657e-02 2.072395533323287964e-01 -1.106651052832603455e-01 -4.189620260149240494e-03 1.956782788038253784e-01 5.425957217812538147e-02 -1.456632930785417557e-02 1.604949384927749634e-01 -1.815562993288040161e-01 3.434798121452331543e-01 1.453591138124465942e-01 -1.465555187314748764e-02 2.640508711338043213e-01
7.195301353931427002e-02 -3.907128423452377319e-02 5.559014081954956055e-01 -1.203611716628074646e-01 4.418511688709259033e-02 8.050482720136642456e-02 -7.428295910358428955e-02 1.330474019050598145e-01 8.054305613040924072e-02 -1.765169799327850342e-01 -2.200038731098175049e-01 -2.912966012954711914e-01 -3.065701201558113098e-02 4.844456166028976440e-02 -2.326206490397453308e-02 2.628037333488464355e-01 1.637230366468429565e-01 2.549244761466979980e-01 1.900526285171508789e-01 3.837894499301910400e-01 1.211146935820579529e-01 -2.316938191652297974e-01 -5.542897805571556091e-02 1.110899224877357483e-01 -4.838143009692430496e-03 -1.749015003442764282e-01 -3.020516224205493927e-02 -2.528602629899978638e-02 4.405794292688369751e-02 -3.511128202080726624e-02 5.092545412480831146e-03 1.538594224257394671e-04
-4.245068132877349854e-02 -7.968620210886001587e-02 3.281520903110504150e-01 5.028260126709938049e-02 9.742706269025802612e-02 -1.209211274981498718e-01 -4.385527968406677246e-01 -9.098701924085617065e-02 1.152394786477088928e-01 -3.585379123687744141e-01 5.084655433893203735e-02 -1.027532070875167847e-01 4.615162499248981476e-03 -1.107630059123039246e-01 -2.277991175651550293e-02 -1.388730704784393311e-01 -3.238611156120896339e-03 -3.220834583044052124e-02 2.414118051528930664e-01 2.954345643520355225e-01 1.226675584912300110e-01 -6.545215845108032227e-02 3.199614584445953369e-01 2.405236065387725830e-01 1.938919126987457275e-01 1.686928570270538330e-01 1.532622706145048141e-02 -2.709730528295040131e-03 2.375466823577880859e-01 1.068190038204193115e-01 -2.889498695731163025e-02 9.334098547697067261e-02
-4.580899141728878021e-03 -8.579099178314208984e-02 8.076939731836318970e-02 1.554686855524778366e-02 -2.219055593013763428e-02 -2.272100448608398438e-01 -2.102636992931365967e-01 1.168988794088363647e-01 -8.195910602807998657e-02 3.630374092608690262e-03 -1.481643468141555786e-01 1.817207187414169312e-01 3.521037995815277100e-01 1.900347471237182617e-01 5.619783326983451843e-02 4.201763775199651718e-03 7.719071209430694580e-02 -2.405209839344024658e-02 2.374393492937088013e-01 2.093481421470642090e-01 6.313952803611755371e-02 -2.961559221148490906e-02 1.547880321741104126e-01 4.167806208133697510e-01 -3.549557328224182129e-01 -5.594987422227859497e-02 1.892112940549850464e-01 -2.325446605682373047e-01 1.968811303377151489e-01 2.828532159328460693e-01 2.740477770566940308e-02 5.565800890326499939e-02
3.000947535037994385e-01 -1.678644865751266479e-01 1.560697406530380249e-01 1.320485025644302368e-01 1.911956220865249634e-01 -7.807041704654693604e-02 -6.286439299583435059e-02 1.027532666921615601e-02 3.434824347496032715e-01 -1.583959907293319702e-01 -4.280542954802513123e-02 1.696783155202865601e-01 2.204471975564956665e-01 -7.880351506173610687e-03 1.987097561359405518e-01 -1.105402708053588867e-01 1.257440727204084396e-02 1.793762296438217163e-01 2.295946627855300903e-01 3.754574060440063477e-01 1.268768757581710815e-01 2.103869169950485229e-01 2.476911693811416626e-01 -1.472859084606170654e-01 -1.095886994153261185e-02 -8.473753929138183594e-02 2.193372696638107300e-01 -7.810924947261810303e-02 1.159319430589675903e-01 2.084652930498123169e-01 1.752761155366897583e-01 2.559626661241054535e-02
-9.892069548368453979e-02 -1.079519391059875488e-01 1.836288720369338989e-01 -1.562799215316772461e-01 8.644542843103408813e-02 -3.194402158260345459e-02 3.122396208345890045e-02 -2.955327183008193970e-02 1.065298318862915039e-01 -4.533742964267730713e-01 -6.271678209304809570e-02 -2.625924348831176758e-01 -2.451762929558753967e-02 2.078056335449218750e-01 -1.866970062255859375e-01 3.161792829632759094e-02 -2.840912640094757080e-01 -1.783321946859359741e-01 3.640837073326110840e-01 1.141370907425880432e-01 2.201386094093322754e-01 -2.744582891464233398e-01 4.432327672839164734e-02 5.232973769307136536e-02 9.735351800918579102e-02 -2.165272980928421021e-01 -4.297449067234992981e-02 -1.612545549869537354e-01 1.699707061052322388e-01 1.945569664239883423e-01 -4.019868373870849609e-02 3.868027031421661377e-02
1.304414570331573486e-01 -1.202660873532295227e-01 -6.800913065671920776e-02 -2.561599612236022949e-01 1.826115995645523071e-01 2.244859635829925537e-01 1.412600129842758179e-01 -9.451412409543991089e-02 1.535372249782085419e-02 4.930813983082771301e-02 -1.848837435245513916e-01 -3.235463798046112061e-01 2.817926406860351562e-01 2.562088668346405029e-01 4.431742709130048752e-03 6.046001985669136047e-02 5.678869783878326416e-02 1.282278746366500854e-01 3.845223784446716309e-01 1.278629601001739502e-01 1.380322128534317017e-01 1.530961245298385620e-01 5.371567979454994202e-02 1.121276766061782837e-01 1.898433864116668701e-01 -9.453064948320388794e-02 1.129772886633872986e-01 -2.448623329401016235e-01 2.454765588045120239e-01 2.437841445207595825e-01 1.214272975921630859e-01 -3.792394697666168213e-02
1.555370241403579712e-01 -1.989597678184509277e-01 2.549194395542144775e-01 -3.095627296715974808e-03 1.725818067789077759e-01 3.983766771852970123e-03 -2.490184754133224487e-01 -1.561576128005981445e-01 9.577143192291259766e-02 -3.858271613717079163e-02 -8.595582842826843262e-02 1.817830055952072144e-01 1.718681603670120239e-01 1.090252548456192017e-01 -6.906095426529645920e-03 -2.581952512264251709e-01 -2.453289052937179804e-04 1.974295526742935181e-01 4.760512709617614746e-02 2.582736611366271973e-01 5.479339137673377991e-02 -2.068677395582199097e-01 3.932438790798187256e-01 3.429084122180938721e-01 1.636809557676315308e-01 2.406068518757820129e-02 1.819224506616592407e-01 -1.222501043230295181e-02 -1.880182623863220215e-01 1.339755207300186157e-01 -1.376535445451736450e-01 -1.922602802515029907e-01
5.992462858557701111e-02 9.586588293313980103e-02 2.916147708892822266e-01 -1.304036974906921387e-01 3.105579614639282227e-01 -9.688778221607208252e-02 1.572738736867904663e-01 1.302549839019775391e-01 9.367929399013519287e-02 -2.745046615600585938e-01 5.907480604946613312e-03 -1.215332671999931335e-01 3.048854134976863861e-02 2.146286070346832275e-01 -2.228518873453140259e-01 -3.129991292953491211e-01 5.556060373783111572e-02 -9.239723533391952515e-02 3.003371655941009521e-01 1.234374195337295532e-01 -6.722407042980194092e-02 -1.084887981414794922e-01 2.304586917161941528e-01 9.800957888364791870e-02 -2.110128998756408691e-01 -1.545951962471008301e-01 -6.684188544750213623e-02 -2.826029658317565918e-01 1.204090937972068787e-01 4.557237029075622559e-03 1.518660783767700195e-02 -2.837284207344055176e-01
-4.907678812742233276e-02 -1.117017045617103577e-01 1.243940964341163635e-01 -2.759495675563812256e-01 1.957283318042755127e-01 4.557340219616889954e-02 7.546607404947280884e-02 -2.658207714557647705e-01 -1.260234415531158447e-01 3.024837933480739594e-02 7.319355756044387817e-02 -2.493685036897659302e-01 -1.024790182709693909e-01 9.046153724193572998e-02 -2.229422628879547119e-01 2.059020847082138062e-01 -3.050116635859012604e-02 1.980878263711929321e-01 2.075849473476409912e-01 3.141731023788452148e-01 2.495694011449813843e-01 -1.024017557501792908e-01 1.069654002785682678e-01 2.682972252368927002e-01 -2.093339338898658752e-02 -4.340207949280738831e-02 1.527178939431905746e-02 -1.424268484115600586e-01 3.281818330287933350e-01 2.139958441257476807e-01 -1.745660006999969482e-01 -1.914528459310531616e-01
1.215216219425201416e-01 -7.027781754732131958e-02 4.945302307605743408e-01 -3.371304646134376526e-02 3.136278390884399414e-01 -3.679758682847023010e-02 -1.778478473424911499e-01 1.324426196515560150e-02 -2.275231331586837769e-01 -1.407967805862426758e-01 -3.654108643531799316e-01 3.823864459991455078e-02 -1.193065717816352844e-01 1.624033451080322266e-01 -1.679068505764007568e-01 1.512597650289535522e-01 5.055705085396766663e-03 -1.799257099628448486e-01 1.687621176242828369e-01 4.456115886569023132e-03 5.641210079193115234e-02 -2.936309017241001129e-02 1.152914837002754211e-01 2.298793345689773560e-01 -2.370245940983295441e-02 -1.545743942260742188e-01 -3.464804217219352722e-02 -6.728961132466793060e-03 3.594278991222381592e-01 -9.852610528469085693e-02 5.734715610742568970e-02 -7.648830115795135498e-02
1.208492442965507507e-01 2.592633962631225586e-01 2.687295675277709961e-01 -6.679479777812957764e-02 2.921779453754425049e-01 -1.738095097243785858e-02 1.388743519783020020e-01 -7.981397211551666260e-02 2.902767062187194824e-01 -2.789471447467803955e-01 -5.881679058074951172e-02 -2.515773177146911621e-01 1.118070166558027267e-02 1.784965544939041138e-01 -2.015990614891052246e-01 -5.073790624737739563e-02 -2.514929175376892090e-01 -3.993608430027961731e-02 4.522706866264343262e-01 1.565515100955963135e-01 7.818505167961120605e-02 -1.858619898557662964e-01 -3.715227823704481125e-03 1.337884217500686646e-01 -2.129375189542770386e-01 -2.192254737019538879e-02 -3.314620628952980042e-02 -1.118388250470161438e-01 -2.841657400131225586e-02 -8.765922486782073975e-02 -5.189481377601623535e-02 5.534937232732772827e-02
4.339789971709251404e-02 -2.467034570872783661e-02 1.069495379924774170e-01 3.478748351335525513e-02 -2.714708447456359863e-02 -4.204941391944885254e-01 2.372239157557487488e-02 1.432585716247558594e-01 -5.939943343400955200e-02 -3.150364384055137634e-02 -7.611717283725738525e-02 -3.641341030597686768e-01 -7.399056106805801392e-02 2.914061024785041809e-02 -2.670953273773193359e-01 -1.531519144773483276e-01 -1.011129543185234070e-01 1.798701733350753784e-01 7.604236900806427002e-02 2.645646631717681885e-01 -2.428217045962810516e-02 -2.129553407430648804e-01 4.690140187740325928e-01 -1.083722561597824097e-01 -2.077333480119705200e-01 4.525083303451538086e-02 5.307082552462816238e-03 -2.022548168897628784e-01 1.435750871896743774e-01 1.984210759401321411e-01 -7.820813916623592377e-03 1.486410474171862006e-04
6.304421275854110718e-02 -2.006477564573287964e-01 3.576558530330657959e-01 2.394956722855567932e-02 1.144019588828086853e-01 5.956649780273437500e-02 -1.409723311662673950e-01 3.316858783364295959e-02 1.284591853618621826e-01 -2.122981399297714233e-01 6.041562929749488831e-02 -1.974005848169326782e-01 1.891020536422729492e-01 -2.074353955686092377e-02 -4.253560677170753479e-02 1.446597278118133545e-01 1.318819969892501831e-01 1.953329443931579590e-01 3.271176517009735107e-01 2.286307066679000854e-01 -6.646936386823654175e-02 -2.894700467586517334e-01 1.294859349727630615e-01 6.476080510765314102e-03 5.686395987868309021e-02 -6.761254370212554932e-02 9.092335402965545654e-02 3.745554015040397644e-02 -2.480547130107879639e-02 3.928267955780029297e-01 -2.155746221542358398e-01 2.963604927062988281e-01
-2.964029833674430847e-02 -2.962099611759185791e-01 3.277426958084106445e-01 -4.542433470487594604e-02 1.776852458715438843e-01 -1.622042059898376465e-01 -3.030135631561279297e-01 1.292632669210433960e-01 -7.160937786102294922e-02 -1.932540237903594971e-01 -7.025323808193206787e-02 9.297276847064495087e-03 3.772381544113159180e-01 9.830083698034286499e-02 1.490611732006072998e-01 -5.899070203304290771e-02 4.563837870955467224e-02 -1.650623679161071777e-01 1.700200736522674561e-01 1.068091616034507751e-01 5.320376157760620117e-02 8.659877814352512360e-03 2.376865595579147339e-01 1.111849471926689148e-01 -2.383438646793365479e-01 -3.284259513020515442e-02 1.429362595081329346e-01 -3.336831033229827881e-01 8.447405695915222168e-02 2.411652058362960815e-01 9.728515520691871643e-03 1.177591532468795776e-01
2.479503862559795380e-02 -5.870101973414421082e-02 -9.827401489019393921e-02 2.205345630645751953e-01 3.049258291721343994e-01 -1.751745343208312988e-01 -2.136535942554473877e-02 -1.481192409992218018e-01 1.096056401729583740e-02 -1.373397838324308395e-02 -2.416546493768692017e-01 -2.599336802959442139e-01 1.258400082588195801e-01 1.046111583709716797e-01 4.921987280249595642e-02 1.841323263943195343e-02 1.850981712341308594e-01 8.688017725944519043e-02 2.930079698562622070e-01 9.961168467998504639e-02 1.348269730806350708e-01 1.653138399124145508e-01 2.276982665061950684e-01 -2.235361561179161072e-02 -4.609803482890129089e-02 8.347471803426742554e-02 2.098983377218246460e-01 -2.645085453987121582e-01 2.107657045125961304e-01 2.484658211469650269e-01 2.654769122600555420e-01 -3.171483874320983887e-01
-3.817852959036827087e-02 -4.868568480014801025e-02 1.401326805353164673e-01 -4.594719037413597107e-02 -1.451938450336456299e-01 -8.436442911624908447e-02 -2.750170230865478516e-01 7.695484161376953125e-02 1.728303730487823486e-02 -4.240372776985168457e-02 -1.880596019327640533e-02 1.288638710975646973e-01 2.581009566783905029e-01 1.886475533246994019e-01 -1.576366275548934937e-02 -1.658088862895965576e-01 9.364743530750274658e-02 -2.582723507657647133e-03 2.744466066360473633e-01 2.084308266639709473e-01 1.704059094190597534e-01 -9.091971069574356079e-02 2.433005422353744507e-01 2.557240128517150879e-01 -3.688217699527740479e-01 -2.041727602481842041e-01 7.208891212940216064e-02 -3.237746357917785645e-01 2.070869319140911102e-02 3.306804001331329346e-01 3.290120512247085571e-02 1.662170886993408203e-01
-1.073402911424636841e-01 -5.442936345934867859e-02 3.944829404354095459e-01 -2.340153150726109743e-04 2.244185954332351685e-01 -7.827891409397125244e-02 -2.088532745838165283e-01 9.851443022489547729e-02 4.055821150541305542e-02 5.274122580885887146e-02 1.104452088475227356e-01 -7.281553745269775391e-02 2.652359604835510254e-01 7.642010599374771118e-02 -1.285154670476913452e-01 -1.064316332340240479e-01 1.826074123382568359e-01 1.889273524284362793e-02 3.945069313049316406e-01 -1.165707688778638840e-02 6.117210537195205688e-02 -3.220442449674010277e-03 4.045119583606719971e-01 1.088775768876075745e-01 -3.696888685226440430e-01 -1.373654752969741821e-01 7.576940208673477173e-02 -1.367304325103759766e-01 1.794281043112277985e-02 1.429747045040130615e-01 -1.530099511146545410e-01 3.549172356724739075e-02
3.691239282488822937e-02 -3.228471428155899048e-02 3.962203264236450195e-01 1.789476275444030762e-01 -8.097751066088676453e-03 -9.179383516311645508e-02 -4.011833369731903076e-01 4.080413654446601868e-02 -4.609111696481704712e-02 -1.883621513843536377e-01 9.110123850405216217e-03 -2.793387770652770996e-01 -1.807863414287567139e-01 8.374379575252532959e-02 -1.827950030565261841e-02 -1.306817680597305298e-01 9.865938127040863037e-02 -1.778099127113819122e-02 4.067839384078979492e-01 -4.820425063371658325e-02 5.638348311185836792e-02 -1.437257677316665649e-01 2.720857411623001099e-02 4.817351326346397400e-02 -1.482230424880981445e-01 -1.556142233312129974e-02 1.580385118722915649e-01 -3.572877347469329834e-01 -1.939179003238677979e-01 1.667901873588562012e-01 1.277184933423995972e-01 5.769833922386169434e-02
7.549829035997390747e-02 2.598560452461242676e-01 1.833011806011199951e-01 -1.486311256885528564e-01 -7.417955249547958374e-02 -2.910457849502563477e-01 -1.599581241607666016e-01 -5.122106522321701050e-02 -3.970542550086975098e-02 -2.027664482593536377e-01 -3.681600391864776611e-01 -1.634368002414703369e-01 -5.964585114270448685e-03 1.622798591852188110e-01 1.039128229022026062e-01 -2.843277156352996826e-01 -2.913260087370872498e-02 -8.411347121000289917e-02 2.576273679733276367e-01 -5.031924694776535034e-02 1.988292932510375977e-01 -3.262578547000885010e-01 2.167755924165248871e-02 1.681926250457763672e-01 1.424320340156555176e-01 -6.256915628910064697e-02 6.958363950252532959e-02 -2.615088224411010742e-01 2.327280491590499878e-01 1.009939759969711304e-01 -7.255893945693969727e-02 1.053005754947662354e-01
-8.118133246898651123e-02 -6.160848215222358704e-02 1.926831454038619995e-01 4.598602280020713806e-02 7.871599495410919189e-02 -9.846129268407821655e-02 -3.505585193634033203e-01 5.262088030576705933e-02 1.071661934256553650e-01 -2.895930111408233643e-01 -5.182229727506637573e-02 -3.020274937152862549e-01 -7.924097031354904175e-02 -3.562573716044425964e-02 -1.842083483934402466e-01 -1.777539253234863281e-01 -6.763863563537597656e-02 1.166831180453300476e-01 2.904507219791412354e-01 3.561606407165527344e-01 3.636890277266502380e-02 -5.778471007943153381e-03 2.631546258926391602e-01 2.378414720296859741e-01 1.976643055677413940e-01 1.781058013439178467e-01 -2.209543064236640930e-02 5.405047908425331116e-02 2.627588808536529541e-01 7.980449497699737549e-02 -7.720842957496643066e-02 1.853035241365432739e-01
1.560335755348205566e-01 1.459343433380126953e-01 2.688527703285217285e-01 -2.390159815549850464e-01 -2.233018428087234497e-01 -2.547555267810821533e-01 -1.235083714127540588e-01 4.247174784541130066e-02 -4.554072767496109009e-02 -1.804748773574829102e-01 -2.785750329494476318e-01 -3.020307421684265137e-01 4.783649370074272156e-02 1.147675216197967529e-01 -2.125075086951255798e-02 -3.017701506614685059e-01 4.873765259981155396e-02 3.160023316740989685e-02 3.319424390792846680e-01 -4.814200103282928467e-03 2.340053170919418335e-01 -2.758086621761322021e-01 -2.237275615334510803e-02 7.943478971719741821e-02 2.037840038537979126e-01 -9.874920547008514404e-02 4.688308760523796082e-02 -1.668365746736526489e-01 1.916008591651916504e-01 -1.811360754072666168e-02 -4.177588224411010742e-02 1.065706387162208557e-01
1.402929890900850296e-02 -1.723412126302719116e-01 2.944409251213073730e-01 -1.051704883575439453e-01 2.941695153713226318e-01 -8.674834668636322021e-02 1.777150481939315796e-02 3.578862249851226807e-01 -2.389196008443832397e-01 -2.543476223945617676e-01 -9.329525381326675415e-02 -1.123141571879386902e-01 -5.485872179269790649e-02 -6.527443230152130127e-02 -9.643001854419708252e-02 1.012556627392768860e-01 -2.528086006641387939e-01 2.531264424324035645e-01 1.898529231548309326e-01 -2.431724406778812408e-02 -9.111937833949923515e-04 -4.962513223290443420e-02 1.686637848615646362e-01 3.485798537731170654e-01 1.063761040568351746e-01 -1.911380887031555176e-01 1.850772276520729065e-02 -1.963996738195419312e-01 9.809292852878570557e-02 8.901834487915039062e-02 2.267302423715591431e-01 -8.492968231439590454e-02
7.323505729436874390e-02 1.201182752847671509e-01 4.127942025661468506e-01 -2.149990573525428772e-02 -4.066523909568786621e-02 7.401910261251032352e-04 1.481685042381286621e-01 -1.112596243619918823e-01 1.244411990046501160e-01 -2.197955846786499023e-01 -2.430179268121719360e-01 -1.574754416942596436e-01 2.787605524063110352e-01 2.169791162014007568e-01 -1.996576040983200073e-01 -2.285922504961490631e-02 1.758797913789749146e-01 3.960736095905303955e-02 3.324637115001678467e-01 -5.850551184266805649e-03 -2.726794183254241943e-01 -8.916830644011497498e-03 -2.289368584752082825e-02 -1.328976154327392578e-01 -2.759267985820770264e-01 -8.832285180687904358e-03 1.481952816247940063e-01 -2.616915106773376465e-01 -2.045158296823501587e-02 1.573541015386581421e-01 -3.943548724055290222e-02 -1.773560196161270142e-01
1.507764160633087158e-01 1.019551903009414673e-01 1.929323673248291016e-01 -2.366002798080444336e-01 8.436616510152816772e-02 -1.255979090929031372e-01 -1.374095082283020020e-01 1.384495496749877930e-01 -1.973490864038467407e-01 -1.817108839750289917e-01 -4.818073660135269165e-02 -1.944459527730941772e-01 8.604007773101329803e-03 -5.474425852298736572e-02 -1.527308672666549683e-01 2.041251361370086670e-01 1.344338245689868927e-02 -5.358129367232322693e-02 2.259150445461273193e-01 3.318206071853637695e-01 4.060655832290649414e-02 -3.195108473300933838e-01 2.020093798637390137e-01 2.387831360101699829e-01 -2.671961784362792969e-01 -2.892098128795623779e-01 5.288769304752349854e-02 2.104007825255393982e-02 2.538842558860778809e-01 -7.548952102661132812e-02 4.797271639108657837e-02 -1.899395734071731567e-01
2.299027983099222183e-04 8.789899200201034546e-02 1.799511313438415527e-01 -9.648263454437255859e-02 -5.526284128427505493e-02 -9.973139315843582153e-02 1.370303034782409668e-01 -1.775978207588195801e-01 1.154612936079502106e-02 -1.193792670965194702e-01 -1.750879585742950439e-01 2.382494509220123291e-01 -3.624256327748298645e-02 2.192870676517486572e-01 5.484585091471672058e-02 1.044169291853904724e-01 -1.580438464879989624e-01 1.719357818365097046e-01 6.597256753593683243e-03 2.271309494972229004e-01 -6.061974912881851196e-02 -2.329679429531097412e-01 7.777757942676544189e-02 2.033880501985549927e-01 -1.072933897376060486e-01 -9.640830755233764648e-02 2.509011030197143555e-01 -3.350993096828460693e-01 1.543321460485458374e-01 4.457280039787292480e-01 -1.410759091377258301e-01 2.686429023742675781e-01
2.758237719535827637e-01 -4.216471221297979355e-03 1.325118988752365112e-01 1.612087041139602661e-01 2.944520302116870880e-02 -6.661273539066314697e-02 -9.610747545957565308e-02 -2.415989935398101807e-01 -9.926089644432067871e-02 -1.710654348134994507e-01 -2.592433989048004150e-01 1.228885725140571594e-02 1.489460617303848267e-01 -7.546538952738046646e-03 -2.369265556335449219e-01 -7.019394636154174805e-02 -7.943322882056236267e-03 -1.496407091617584229e-01 3.402182757854461670e-01 2.888140976428985596e-01 1.855712831020355225e-01 7.443050295114517212e-02 2.106300443410873413e-01 -2.766715586185455322e-01 -3.092992864549160004e-02 -2.244143038988113403e-01 5.083556100726127625e-02 -3.781928122043609619e-01 1.197914779186248779e-01 2.591616101562976837e-02 -1.477933079004287720e-01 -3.692922368645668030e-02
1.648147106170654297e-01 1.010544449090957642e-01 2.079874873161315918e-01 -2.204660177230834961e-01 3.666507080197334290e-02 -8.967588841915130615e-02 -3.667224571108818054e-02 1.132539287209510803e-01 3.489945456385612488e-02 -3.331161439418792725e-01 -1.001691147685050964e-01 -3.773774206638336182e-02 1.009328290820121765e-01 -4.772502928972244263e-02 -6.085036322474479675e-02 7.644883356988430023e-03 9.474962949752807617e-03 -2.146801054477691650e-01 3.002040684223175049e-01 3.405845165252685547e-01 3.606154769659042358e-02 2.341679036617279053e-01 2.720391750335693359e-01 -4.039063584059476852e-03 1.093099936842918396e-01 -4.634538292884826660e-02 4.620949625968933105e-01 -1.887129098176956177e-01 6.475643813610076904e-02 1.746099069714546204e-02 -1.320587843656539917e-01 -1.992513984441757202e-01
1.338492631912231445e-01 1.331841200590133667e-01 1.707229614257812500e-01 -3.350506424903869629e-01 -2.606020867824554443e-01 -1.909115463495254517e-01 -1.616781651973724365e-01 -8.640496432781219482e-02 1.117794290184974670e-01 -1.014446392655372620e-01 -3.907028138637542725e-01 -2.653952836990356445e-01 -1.989415613934397697e-03 1.184376776218414307e-01 1.235824264585971832e-02 -1.680986732244491577e-01 3.772710263729095459e-02 6.719012558460235596e-02 1.999403685331344604e-01 4.207632690668106079e-02 1.774253696203231812e-01 -1.698844432830810547e-01 8.336233347654342651e-02 1.342462897300720215e-01 8.347479254007339478e-02 -1.070641651749610901e-01 6.424865126609802246e-02 -3.576129376888275146e-01 2.997501492500305176e-01 7.840658724308013916e-02 1.173128560185432434e-01 5.884463340044021606e-02
-8.751983754336833954e-03 -4.845548048615455627e-02 3.111717700958251953e-01 -8.523055166006088257e-02 1.317347884178161621e-01 -1.135053187608718872e-01 -8.382625132799148560e-02 -2.152177244424819946e-01 1.452424935996532440e-02 -2.757992148399353027e-01 -3.521443903446197510e-01 -2.374180406332015991e-01 -1.306730359792709351e-01 9.100273996591567993e-02 -2.495929785072803497e-02 1.996971815824508667e-01 7.625446468591690063e-02 -6.739055365324020386e-02 2.542332112789154053e-01 3.704638779163360596e-01 6.178808212280273438e-02 -1.831749826669692993e-01 2.517588064074516296e-02 -9.216300211846828461e-03 1.440449357032775879e-01 -3.172839283943176270e-01 1.487701237201690674e-01 -5.447192862629890442e-02 1.327274888753890991e-01 1.169695407152175903e-01 1.902586221694946289e-02 -2.426731735467910767e-01
1.235933452844619751e-01 5.421358346939086914e-02 2.045494914054870605e-01 1.707086861133575439e-01 -2.023495174944400787e-02 -3.760167956352233887e-01 -8.537829853594303131e-03 -1.848690509796142578e-01 5.734567716717720032e-02 -1.947878301143646240e-01 -1.755444854497909546e-01 4.363023117184638977e-02 2.467823475599288940e-01 -8.104521036148071289e-02 5.877152457833290100e-02 -2.380360066890716553e-01 2.074962109327316284e-01 -4.035394638776779175e-03 2.883258461952209473e-01 2.273208051919937134e-01 1.558074206113815308e-01 7.144655287265777588e-02 6.738072633743286133e-02 -1.189866214990615845e-01 1.097250059247016907e-01 -9.258263558149337769e-02 2.222031503915786743e-01 -7.826034724712371826e-02 4.392813146114349365e-01 1.324141025543212891e-01 -2.591618523001670837e-02 -1.413561403751373291e-01
2.786593437194824219e-01 -1.186794340610504150e-01 2.632755339145660400e-01 1.199572011828422546e-01 1.671836525201797485e-01 -2.675496339797973633e-01 -1.484231948852539062e-01 -8.731238543987274170e-02 1.478915959596633911e-01 -6.407333165407180786e-02 -3.831365704536437988e-01 -6.521990895271301270e-02 6.492297351360321045e-02 2.310140579938888550e-01 2.965186350047588348e-02 -1.399298757314682007e-01 2.282115817070007324e-01 1.948056221008300781e-01 -4.313137382268905640e-02 2.622419409453868866e-02 2.079048752784729004e-01 -1.563821732997894287e-01 1.048188135027885437e-01 2.289811670780181885e-01 -8.597371727228164673e-02 1.033682599663734436e-01 1.284634619951248169e-01 9.951309114694595337e-02 3.826775252819061279e-01 1.081999242305755615e-01 1.168381869792938232e-01 -1.865629293024539948e-02
2.446617633104324341e-01 1.592253446578979492e-01 2.752322554588317871e-01 -5.594636872410774231e-02 4.480625092983245850e-01 -2.998735606670379639e-01 1.279787272214889526e-01 6.847482174634933472e-02 1.025463119149208069e-01 -2.476181387901306152e-01 -2.035525292158126831e-01 1.050397455692291260e-01 2.315688692033290863e-02 3.358398377895355225e-02 -1.519814133644104004e-01 -8.794645778834819794e-03 -1.179940104484558105e-01 8.849083632230758667e-02 1.680452227592468262e-01 2.309429496526718140e-01 1.324623078107833862e-01 -1.984759569168090820e-01 -4.408952593803405762e-02 1.472314596176147461e-01 -1.492207944393157959e-01 -5.077017471194267273e-02 -7.185727357864379883e-02 -2.396357953548431396e-01 4.874771460890769958e-02 4.654067382216453552e-02 -3.081118464469909668e-01 6.496797502040863037e-02
1.663206666707992554e-01 2.938112993433605880e-05 4.812298417091369629e-01 -1.126843690872192383e-02 1.273943483829498291e-02 1.310559511184692383e-01 -3.353298828005790710e-02 1.936220079660415649e-01 2.634780667722225189e-02 -7.477850466966629028e-02 1.096875518560409546e-01 4.527428001165390015e-02 2.280583083629608154e-01 1.126245558261871338e-01 8.063762448728084564e-03 -1.030295938253402710e-01 2.962701208889484406e-02 -2.529736757278442383e-01 2.577148675918579102e-01 2.099686861038208008e-01 2.477322816848754883e-01 -2.033118158578872681e-01 1.873060166835784912e-01 -2.306864038109779358e-02 -4.320989549160003662e-01 -1.198148131370544434e-01 4.344658460468053818e-03 -1.709711700677871704e-01 1.631775200366973877e-01 1.019387245178222656e-01 2.779693529009819031e-02 8.442841470241546631e-02
-5.943767260760068893e-03 1.510944962501525879e-01 2.567746341228485107e-01 -1.746839731931686401e-01 1.786583960056304932e-01 1.369358651572838426e-04 -8.606878668069839478e-02 -1.772271096706390381e-01 -4.648000001907348633e-02 -1.276372224092483521e-01 -1.532860696315765381e-01 -3.043315708637237549e-01 1.665674149990081787e-01 2.378544211387634277e-01 -2.582739293575286865e-01 6.966631114482879639e-02 -2.539995014667510986e-01 2.146384492516517639e-02 3.874281942844390869e-01 2.778645157814025879e-01 7.201945036649703979e-02 -1.538928151130676270e-01 1.193987671285867691e-03 -2.158487588167190552e-01 -1.846668720245361328e-01 -3.922613337635993958e-02 1.065467149019241333e-01 -2.288410216569900513e-01 -3.754327073693275452e-02 -5.731667950749397278e-02 1.730789244174957275e-01 -1.332196742296218872e-01
1.761657744646072388e-01 -7.466007769107818604e-02 1.020090356469154358e-01 9.625995159149169922e-02 1.349237263202667236e-01 -7.716239988803863525e-02 -9.871490299701690674e-02 3.291905522346496582e-01 -2.219669967889785767e-01 -1.621885895729064941e-01 3.791930153965950012e-02 -1.370428800582885742e-01 1.230364758521318436e-02 1.406779885292053223e-01 -1.626538485288619995e-01 -1.853594481945037842e-01 -1.788897812366485596e-01 -9.124077856540679932e-02 2.038860321044921875e-01 2.524032890796661377e-01 -1.082622632384300232e-01 -1.259008049964904785e-01 1.548499166965484619e-01 6.785006821155548096e-02 -2.216654866933822632e-01 -2.403412200510501862e-02 1.095795854926109314e-01 -3.878728449344635010e-01 3.804227709770202637e-01 1.289354115724563599e-01 2.642524428665637970e-02 2.212090492248535156e-01
1.472595185041427612e-01 8.543706685304641724e-02 2.362625859677791595e-02 -3.042254783213138580e-02 -1.019245833158493042e-01 -1.543376445770263672e-01 -7.096368819475173950e-02 -8.778599649667739868e-02 3.875021040439605713e-01 -2.108695507049560547e-01 -3.461821079254150391e-01 -1.878999322652816772e-01 1.598902195692062378e-01 2.289897054433822632e-01 3.128061071038246155e-03 -1.698234528303146362e-01 -3.224477171897888184e-02 3.136290311813354492e-01 2.830292582511901855e-01 1.568960547447204590e-01 3.371142745018005371e-01 -1.836114227771759033e-01 -1.346116662025451660e-01 -4.129711538553237915e-03 2.289005927741527557e-02 -1.010505184531211853e-01 -5.289106443524360657e-02 -7.521036267280578613e-02 1.417416483163833618e-01 1.574466526508331299e-01 5.391353741288185120e-02 -1.713471859693527222e-01
1.486230641603469849e-01 -8.942784368991851807e-02 4.419716000556945801e-01 -3.483393788337707520e-02 2.833636105060577393e-01 -3.046846389770507812e-01 1.049648299813270569e-01 -3.181196376681327820e-02 9.921437501907348633e-02 -1.339596509933471680e-01 -3.061923086643218994e-01 -1.380531191825866699e-01 4.134367033839225769e-02 -2.413671836256980896e-02 -1.160861402750015259e-01 6.479264050722122192e-02 -2.580453157424926758e-01 1.206520572304725647e-01 2.324647009372711182e-01 2.336294800043106079e-01 -1.680013984441757202e-01 3.429955616593360901e-02 -1.477911602705717087e-02 -5.490448325872421265e-02 -2.736065089702606201e-01 2.860332727432250977e-01 -2.964527718722820282e-02 -7.311837375164031982e-02 1.838109642267227173e-01 4.365883022546768188e-02 -5.114330723881721497e-02 6.346369534730911255e-02
-3.988882899284362793e-02 1.024359464645385742e-01 3.975178897380828857e-01 2.077217958867549896e-02 1.271433383226394653e-01 4.125351458787918091e-02 -8.048050105571746826e-02 3.092916905879974365e-01 -1.664478480815887451e-01 -4.213303700089454651e-02 2.570402994751930237e-02 -2.562007680535316467e-02 2.914046347141265869e-01 1.337519846856594086e-02 -1.190989464521408081e-01 -2.615091204643249512e-01 6.213105097413063049e-02 2.281799018383026123e-01 2.345525622367858887e-01 -2.619977109134197235e-02 1.360300630331039429e-01 -2.528950273990631104e-01 9.662974625825881958e-02 1.253958046436309814e-01 -4.204064607620239258e-01 -1.177294701337814331e-01 3.734882920980453491e-02 1.625525765120983124e-02 8.906729519367218018e-02 2.997976243495941162e-01 -1.123515702784061432e-02 4.057052358984947205e-02
9.040686488151550293e-02 -2.353655546903610229e-01 3.420720696449279785e-01 -1.149464100599288940e-01 1.801764965057373047e-01 3.513933718204498291e-02 -1.748885959386825562e-01 3.644531825557351112e-03 1.603231877088546753e-01 -1.066486760973930359e-01 -2.648623585700988770e-01 -3.335917592048645020e-01 1.252006590366363525e-01 9.953050315380096436e-02 3.921205922961235046e-02 9.841291606426239014e-02 4.366457834839820862e-02 7.692857086658477783e-02 3.586408495903015137e-01 3.185036480426788330e-01 1.224537417292594910e-01 -3.380633890628814697e-03 -9.179032593965530396e-02 -4.403208196163177490e-02 1.998219043016433716e-01 -2.685284614562988281e-01 6.214099377393722534e-02 5.841201171278953552e-02 1.338238567113876343e-01 8.630041778087615967e-02 4.898846149444580078e-02 -2.761514186859130859e-01
1.310168951749801636e-01 -8.153982460498809814e-02 2.932958602905273438e-01 7.253508269786834717e-02 1.894779950380325317e-01 1.867256909608840942e-01 -4.416662734001874924e-03 4.153501614928245544e-02 -8.170896023511886597e-02 -1.186448857188224792e-01 7.459160685539245605e-02 1.818726211786270142e-01 -5.366320163011550903e-02 -2.084189839661121368e-02 1.731408536434173584e-01 -3.427990078926086426e-01 1.198811456561088562e-01 2.582122683525085449e-01 1.010286733508110046e-01 3.190219104290008545e-01 1.229643300175666809e-01 -7.848925888538360596e-02 -1.555211693048477173e-01 8.275978267192840576e-02 -5.361980944871902466e-02 -5.821506306529045105e-02 2.694110572338104248e-01 -3.215040266513824463e-01 2.164931893348693848e-01 3.330390751361846924e-01 1.293318867683410645e-01 -1.120675168931484222e-02
-1.003290340304374695e-01 -1.005104258656501770e-01 3.225501775741577148e-01 1.150470748543739319e-01 1.549788862466812134e-01 -1.991938799619674683e-01 -2.863759994506835938e-01 2.084359228610992432e-01 -1.095639914274215698e-02 -1.608004868030548096e-01 -3.653808310627937317e-02 -5.333852022886276245e-02 1.409281492233276367e-01 9.117829054594039917e-02 1.323616653680801392e-01 2.797623351216316223e-02 -9.755477309226989746e-02 8.816991746425628662e-02 1.900653392076492310e-01 -7.071178406476974487e-02 2.295793741941452026e-01 1.470413506031036377e-01 9.200174361467361450e-02 3.192592561244964600e-01 -2.611865997314453125e-01 4.346555471420288086e-02 7.825205475091934204e-02 -4.287884533405303955e-01 8.630535006523132324e-02 2.684727907180786133e-01 -8.507878374075517058e-05 -1.184023469686508179e-01
9.693071246147155762e-02 -8.569070696830749512e-02 4.181393384933471680e-01 8.184183388948440552e-02 2.462497353553771973e-01 -8.229956030845642090e-02 -3.953079879283905029e-02 1.596682220697402954e-01 -8.871693909168243408e-02 -4.834527894854545593e-02 6.266989558935165405e-02 -1.660226285457611084e-01 8.693050593137741089e-02 2.944131195545196533e-01 -1.630941778421401978e-01 -1.147832721471786499e-01 -1.760151088237762451e-01 -1.133598983287811279e-01 2.309714406728744507e-01 3.882433101534843445e-02 3.254570066928863525e-02 1.823459863662719727e-01 -4.928995296359062195e-02 1.463814675807952881e-01 -2.522322535514831543e-01 -1.481085717678070068e-01 1.048817485570907593e-01 -4.640713930130004883e-01 3.959652408957481384e-02 2.182299084961414337e-02 8.881370723247528076e-02 -2.298682034015655518e-01
-1.132984310388565063e-01 1.205276697874069214e-01 2.638953924179077148e-01 -5.998016521334648132e-02 1.160372942686080933e-01 1.073126345872879028e-01 1.336850076913833618e-01 2.786079645156860352e-01 -2.337440252304077148e-01 -1.458949744701385498e-01 -1.842177659273147583e-01 -1.580182611942291260e-01 -1.025400012731552124e-01 -4.578510764986276627e-03 -2.061218470335006714e-01 -2.385718077421188354e-01 9.177666157484054565e-02 4.049505293369293213e-02 2.696536481380462646e-01 1.974114626646041870e-01 -3.752871230244636536e-02 -1.279938220977783203e-01 4.009849205613136292e-02 7.259691506624221802e-02 -4.245102778077125549e-02 -1.071487739682197571e-01 2.142819575965404510e-02 1.348745673894882202e-01 2.278138548135757446e-01 4.488491415977478027e-01 -3.540374338626861572e-02 3.181039690971374512e-01
-3.948190063238143921e-02 -2.265912294387817383e-01 2.499132454395294189e-01 6.369498372077941895e-02 -4.814263060688972473e-02 6.986097991466522217e-02 -4.365238547325134277e-02 -2.440114766359329224e-01 -1.653162688016891479e-01 -2.465921938419342041e-01 4.052493721246719360e-02 -1.115131974220275879e-01 1.536805778741836548e-01 4.602594301104545593e-02 5.356884002685546875e-02 9.434121847152709961e-02 1.271359920501708984e-01 2.557219862937927246e-01 3.865815997123718262e-01 -3.743763267993927002e-02 1.475701034069061279e-01 -5.371968075633049011e-02 4.166656639426946640e-03 3.062836229801177979e-01 7.461654394865036011e-02 -3.454054296016693115e-01 3.713718429207801819e-02 -3.075799047946929932e-01 1.225779671221971512e-02 2.397444546222686768e-01 -6.426469981670379639e-02 1.967457085847854614e-01
1.630833595991134644e-01 2.688435278832912445e-02 1.540055125951766968e-01 -6.722683459520339966e-02 3.214287757873535156e-01 -1.588792651891708374e-01 5.210473760962486267e-02 1.821162365376949310e-02 -1.327939182519912720e-01 -3.458255529403686523e-01 -1.293955147266387939e-01 -5.930836126208305359e-02 -1.008668467402458191e-01 2.478408664464950562e-01 -2.450142949819564819e-01 2.339204549789428711e-01 -2.664450928568840027e-02 2.452694252133369446e-02 1.884440779685974121e-01 2.730147540569305420e-01 -2.887478657066822052e-02 -1.087505370378494263e-01 3.673238307237625122e-02 -1.227556541562080383e-01 1.411346048116683960e-01 2.833182811737060547e-01 2.332222908735275269e-01 -2.386923581361770630e-01 2.076900154352188110e-01 6.333508342504501343e-02 1.982064992189407349e-01 -1.748499870300292969e-01
6.252507865428924561e-02 1.967317461967468262e-01 1.288050264120101929e-01 1.289890855550765991e-01 1.897104829549789429e-01 -5.292599275708198547e-02 -8.321130275726318359e-02 4.794577509164810181e-02 1.424629241228103638e-01 -2.996163666248321533e-01 2.107215858995914459e-02 -1.396147608757019043e-01 1.595226489007472992e-02 2.005547434091567993e-01 -1.459751427173614502e-01 -2.458686828613281250e-01 3.281478770077228546e-03 -3.663866221904754639e-02 3.577754795551300049e-01 2.271838039159774780e-01 -1.616973280906677246e-01 -1.542008668184280396e-01 2.194393575191497803e-01 4.931041598320007324e-02 -3.128908276557922363e-01 -1.122054010629653931e-01 6.694315467029809952e-03 -3.990704119205474854e-01 2.039397954940795898e-01 -9.139653295278549194e-02 2.272994816303253174e-02 -1.489067971706390381e-01
-1.088780816644430161e-02 -2.598789632320404053e-01 3.449427187442779541e-01 -6.084004417061805725e-02 8.406936377286911011e-02 -3.660058230161666870e-02 -5.411054193973541260e-02 6.793600320816040039e-02 -7.128387689590454102e-02 -2.422538250684738159e-01 1.662903577089309692e-01 -2.868456542491912842e-01 7.560960203409194946e-02 1.025962755084037781e-01 -1.483016163110733032e-01 2.533810734748840332e-01 1.162628680467605591e-01 9.447109699249267578e-02 2.447710335254669189e-01 1.874370425939559937e-01 -1.066260784864425659e-01 -2.180133908987045288e-01 2.996375039219856262e-02 3.709728419780731201e-01 1.151110306382179260e-01 -1.541884094476699829e-01 5.060075968503952026e-02 -1.946039199829101562e-01 -1.417683959007263184e-01 3.001865744590759277e-01 -5.314181372523307800e-02 -1.103293225169181824e-01
-1.187111064791679382e-01 -1.520447582006454468e-01 3.779064416885375977e-01 -1.258288472890853882e-01 -1.948238015174865723e-01 -3.016141653060913086e-01 6.553114950656890869e-02 -1.522781252861022949e-01 -1.042573079466819763e-01 -1.383981555700302124e-01 -1.909097582101821899e-01 7.826912403106689453e-02 1.841044127941131592e-01 2.079760283231735229e-01 -2.832256071269512177e-02 1.189348772168159485e-01 -1.727410703897476196e-01 1.338242739439010620e-01 3.104465007781982422e-01 -3.271551057696342468e-02 1.975469887256622314e-01 -2.385977804660797119e-01 3.956807032227516174e-02 -1.206667572259902954e-01 2.547659873962402344e-01 1.248965114355087280e-01 9.764936752617359161e-03 -1.868332624435424805e-01 1.482981536537408829e-02 3.037755489349365234e-01 -9.915218502283096313e-02 -8.904013037681579590e-02
-4.196410998702049255e-02 -1.212673410773277283e-01 1.014292389154434204e-01 -2.861109077930450439e-01 1.502479314804077148e-01 1.310975700616836548e-01 -3.014928661286830902e-02 -2.031762450933456421e-01 -9.157091379165649414e-02 1.079448033124208450e-02 -1.445568203926086426e-01 -2.003361582756042480e-01 -1.305389702320098877e-01 1.355655640363693237e-01 -1.228702887892723083e-01 1.839911788702011108e-01 -1.027750000357627869e-01 1.012653931975364685e-01 1.350539326667785645e-01 4.065398275852203369e-01 1.456512808799743652e-01 4.869304597377777100e-02 1.921823471784591675e-01 2.703359425067901611e-01 -6.996043026447296143e-03 -9.159727394580841064e-02 -6.731611490249633789e-02 -1.980281472206115723e-01 2.487099170684814453e-01 4.062840640544891357e-01 -1.662792712450027466e-01 -1.041329205036163330e-01
-7.606982439756393433e-02 -8.713192492723464966e-02 1.196913868188858032e-01 7.725986093282699585e-02 1.448092013597488403e-01 1.354043930768966675e-01 6.871151924133300781e-02 -1.365342885255813599e-01 4.649458453059196472e-02 -1.676540821790695190e-01 -2.192339748144149780e-01 -1.045786589384078979e-01 -1.228778883814811707e-01 -9.451867081224918365e-03 -3.809753060340881348e-01 -3.121274895966053009e-02 5.993526428937911987e-03 2.676468193531036377e-01 2.888931930065155029e-01 2.737624011933803558e-02 7.873377203941345215e-02 1.587674319744110107e-01 4.905697703361511230e-01 2.610622644424438477e-01 2.342821098864078522e-02 3.296810667961835861e-03 1.495418399572372437e-01 3.683963045477867126e-02 8.157669752836227417e-02 3.251750171184539795e-01 1.181980073451995850e-01 -7.964189350605010986e-02
-2.027940601110458374e-01 -1.265264023095369339e-02 -3.378940001130104065e-02 1.263690739870071411e-01 2.069407552480697632e-01 -9.648335725069046021e-02 -1.353356987237930298e-01 9.960972517728805542e-02 -2.452082931995391846e-01 1.309613436460494995e-01 -2.676063477993011475e-01 3.491892218589782715e-01 5.774582177400588989e-02 7.510957121849060059e-02 -1.477178186178207397e-01 -2.051803022623062134e-01 -5.232926085591316223e-02 1.889781802892684937e-01 3.303314447402954102e-01 1.631648540496826172e-01 2.453082203865051270e-01 -1.884481161832809448e-01 2.408991903066635132e-01 2.148756235837936401e-01 -3.067888505756855011e-02 -3.932954743504524231e-02 5.109962075948715210e-02 -1.196560487151145935e-01 3.366404026746749878e-02 2.188457399606704712e-01 1.430177241563796997e-01 -2.335152626037597656e-01
1.343304961919784546e-01 -8.339971303939819336e-03 3.518201112747192383e-01 -2.781704626977443695e-02 1.260465830564498901e-01 -8.774124830961227417e-02 2.929539047181606293e-02 1.309240758419036865e-01 -7.764831185340881348e-02 2.070347778499126434e-02 7.714931666851043701e-02 1.066654920578002930e-01 -3.113540587946772575e-03 3.950244188308715820e-02 -2.680238103494048119e-03 -4.549145400524139404e-01 6.851874291896820068e-02 2.946564853191375732e-01 2.195022255182266235e-01 3.273328244686126709e-01 2.022888213396072388e-01 -2.669627070426940918e-01 8.553643524646759033e-02 -1.831824779510498047e-01 -1.156016737222671509e-01 -8.463402837514877319e-02 -8.332313038408756256e-03 -2.843770682811737061e-01 -4.587344825267791748e-02 1.708786934614181519e-01 -8.937563002109527588e-02 2.068121433258056641e-01
3.114194571971893311e-01 -1.898130029439926147e-02 2.294333577156066895e-01 2.298074588179588318e-02 -1.424513459205627441e-01 -8.465778827667236328e-02 2.015526741743087769e-01 1.940822154283523560e-01 -2.688498236238956451e-02 2.629819139838218689e-02 2.082394808530807495e-02 -5.940246209502220154e-02 1.158120185136795044e-01 1.934519857168197632e-01 -1.787792146205902100e-01 -1.835122555494308472e-01 3.788044303655624390e-02 -1.966285556554794312e-01 5.623224973678588867e-01 1.735424846410751343e-01 -2.230146229267120361e-01 -4.641033336520195007e-02 1.772634834051132202e-01 1.114764064550399780e-01 -7.780148182064294815e-03 -7.030247896909713745e-02 1.881470680236816406e-01 -2.719313502311706543e-01 1.167257279157638550e-01 -6.142093334347009659e-03 -9.822191298007965088e-02 4.548136889934539795e-02
2.433014810085296631e-01 -1.167385503649711609e-01 2.621731162071228027e-01 -7.202380150556564331e-02 -1.328867077827453613e-01 -3.521464765071868896e-01 -1.787796244025230408e-02 -6.140365451574325562e-02 1.326613277196884155e-01 -1.384455561637878418e-01 -3.857844769954681396e-01 -1.463534086942672729e-01 2.393049560487270355e-02 7.978722453117370605e-02 6.088382005691528320e-02 -2.452660799026489258e-01 6.747578829526901245e-02 -9.481935761868953705e-03 2.917273342609405518e-01 9.316584467887878418e-02 3.757392987608909607e-02 -8.775465935468673706e-02 7.470213808119297028e-03 1.375890225172042847e-01 2.662196010351181030e-02 8.366260677576065063e-02 2.505233585834503174e-01 -2.406642585992813110e-02 4.031341373920440674e-01 1.886012256145477295e-01 -1.234135031700134277e-01 1.370681822299957275e-01
1.743387877941131592e-01 -1.840694099664688110e-01 3.280903995037078857e-01 4.735388234257698059e-02 2.841948270797729492e-01 9.788975864648818970e-02 -6.226569041609764099e-02 5.175361037254333496e-02 -9.222476929426193237e-02 -8.651639521121978760e-02 -6.790983676910400391e-02 1.483610421419143677e-01 -2.603743374347686768e-01 -1.648641675710678101e-01 -7.123494893312454224e-02 -3.941628932952880859e-01 1.454203128814697266e-01 1.341984868049621582e-01 1.949801743030548096e-01 1.676227301359176636e-01 1.476330216974020004e-02 -1.655782610177993774e-01 -9.891172498464584351e-02 4.645343869924545288e-02 -1.470406502485275269e-01 -1.470332443714141846e-01 7.473900914192199707e-02 -3.672153055667877197e-01 2.111371904611587524e-01 1.116641983389854431e-01 2.091372162103652954e-01 -4.002241790294647217e-02
-5.607071891427040100e-02 -9.996709972620010376e-02 2.335576564073562622e-01 4.744569584727287292e-02 3.126818835735321045e-01 8.190961182117462158e-02 -2.726654410362243652e-01 3.910472616553306580e-02 8.548060059547424316e-02 -3.691923618316650391e-01 1.477941963821649551e-02 -4.855137318372726440e-02 1.493879780173301697e-02 -4.562428221106529236e-02 -3.102584481239318848e-01 -7.170322537422180176e-02 8.581145107746124268e-02 1.773523837327957153e-01 3.505346775054931641e-01 -1.031299978494644165e-01 3.669779747724533081e-02 -9.589843451976776123e-03 5.677470937371253967e-02 1.135424301028251648e-01 -9.301412850618362427e-02 -1.736955642700195312e-01 -4.218053072690963745e-02 -7.364786230027675629e-03 2.861174046993255615e-01 2.858168780803680420e-01 -9.620316326618194580e-03 3.250103294849395752e-01
1.026284024119377136e-01 -2.140511758625507355e-02 2.817076444625854492e-01 -7.814202690497040749e-04 -2.651722636073827744e-03 1.356886327266693115e-01 -1.479862332344055176e-01 1.301180869340896606e-01 -2.333295494318008423e-01 -6.897144019603729248e-02 -5.478687584400177002e-03 1.995932161808013916e-01 -6.228858605027198792e-02 -8.296267688274383545e-02 5.451926589012145996e-02 -3.513522148132324219e-01 1.536331921815872192e-01 3.950170278549194336e-01 3.399607241153717041e-01 1.679231673479080200e-01 2.521743774414062500e-01 -1.914255023002624512e-01 1.801109686493873596e-02 1.236562877893447876e-01 -1.478675305843353271e-01 -4.533455893397331238e-02 1.483293920755386353e-01 -1.602771729230880737e-01 4.244973883032798767e-02 2.050011754035949707e-01 7.332035154104232788e-02 -2.367953062057495117e-01
-1.394211649894714355e-01 -2.780282311141490936e-02 2.805297076702117920e-01 -6.500402837991714478e-02 1.049219146370887756e-01 1.559115499258041382e-01 7.293394207954406738e-02 2.135828286409378052e-01 -1.188156679272651672e-01 -8.566401898860931396e-02 8.226321637630462646e-02 -6.695835292339324951e-02 -4.777482151985168457e-02 1.197693496942520142e-01 -1.572616547346115112e-01 -4.415053501725196838e-02 8.983156830072402954e-02 -3.378326445817947388e-02 1.939427107572555542e-01 6.172434687614440918e-01 1.813792586326599121e-01 -2.147382050752639771e-01 1.534069329500198364e-02 1.482332944869995117e-01 2.062926068902015686e-02 -1.957826912403106689e-01 -7.574583590030670166e-02 1.678598672151565552e-01 2.196307629346847534e-01 2.900028526782989502e-01 4.230862949043512344e-03 -2.316921763122081757e-02
1.735637634992599487e-01 -2.340145111083984375e-01 4.084288179874420166e-01 8.785101026296615601e-02 -4.315029457211494446e-02 -1.319409459829330444e-01 -1.802862584590911865e-01 1.801163703203201294e-01 9.111469238996505737e-02 -4.631508141756057739e-02 -6.877961754798889160e-02 -3.218436613678932190e-02 2.014518678188323975e-01 1.911955177783966064e-01 8.740423619747161865e-02 -1.174783408641815186e-01 -8.669367432594299316e-02 6.372578442096710205e-02 2.082021534442901611e-01 3.387221693992614746e-02 2.828652784228324890e-02 -1.396841555833816528e-01 1.696075648069381714e-01 2.651508450508117676e-01 -3.832235038280487061e-01 -7.755807787179946899e-02 1.259153187274932861e-01 -2.872793078422546387e-01 -5.177440121769905090e-03 -6.909929215908050537e-02 2.272324860095977783e-01 -2.417051494121551514e-01
7.994470745325088501e-02 -3.046349585056304932e-01 2.802544534206390381e-01 -4.218338429927825928e-02 2.038338333368301392e-01 -5.754996463656425476e-02 -2.585735917091369629e-01 4.300077259540557861e-02 3.748544678092002869e-02 -5.155263468623161316e-02 1.901832409203052521e-02 4.064754024147987366e-02 2.404641360044479370e-01 1.333467960357666016e-01 1.829255186021327972e-02 -2.061686962842941284e-01 1.083370298147201538e-03 4.765010625123977661e-02 3.057618439197540283e-01 1.278833448886871338e-01 1.104761436581611633e-01 1.115218177437782288e-01 9.934087842702865601e-02 2.462884485721588135e-01 -3.014609217643737793e-01 4.136128723621368408e-02 3.157557249069213867e-01 -3.396907746791839600e-01 -5.614109337329864502e-02 2.491122633218765259e-01 2.116866223514080048e-02 -4.208235442638397217e-02
-5.561436712741851807e-02 -1.316476017236709595e-01 1.329388469457626343e-01 -5.806044489145278931e-02 1.372140645980834961e-01 1.550044491887092590e-02 -1.862212717533111572e-01 -8.735850453376770020e-02 -7.853965461254119873e-02 -2.623265981674194336e-01 -1.905698180198669434e-01 -3.217914104461669922e-01 1.818981021642684937e-02 4.143772274255752563e-02 -9.811023622751235962e-02 6.419668346643447876e-02 1.585186421871185303e-01 1.467528045177459717e-01 3.542817831039428711e-01 1.931527853012084961e-01 -2.406844794750213623e-01 -3.177699744701385498e-01 -1.320402175188064575e-01 -1.402680426836013794e-01 7.846628129482269287e-02 -1.608790010213851929e-01 2.396691441535949707e-01 -1.083304136991500854e-01 -6.769404560327529907e-02 3.518525063991546631e-01 -1.768949478864669800e-01 -1.069706585258245468e-02
9.689121693372726440e-02 8.838026784360408783e-03 3.392635285854339600e-01 -1.006662622094154358e-01 -1.627366244792938232e-01 1.110832765698432922e-01 5.581264942884445190e-02 2.777542471885681152e-01 2.814418636262416840e-03 -5.001223832368850708e-02 1.337507516145706177e-01 -5.631919950246810913e-02 3.076052069664001465e-01 2.702327370643615723e-01 9.673334658145904541e-03 -2.209759652614593506e-01 -7.496432214975357056e-02 -2.531265020370483398e-01 3.296249806880950928e-01 3.295970261096954346e-01 1.607950478792190552e-01 -1.210266128182411194e-01 2.113058269023895264e-01 -1.244209334254264832e-02 -8.659053593873977661e-02 -1.769462376832962036e-01 1.347559094429016113e-01 -1.698207110166549683e-01 -1.370480656623840332e-02 2.102792263031005859e-01 -2.454566024243831635e-02 5.453054979443550110e-02
-2.161259800195693970e-01 4.094803705811500549e-02 1.653222143650054932e-01 -1.837082058191299438e-01 3.031095862388610840e-01 -8.597517758607864380e-02 -1.391922831535339355e-01 -1.275690943002700806e-01 -4.370686784386634827e-02 -3.041569590568542480e-01 -6.637439876794815063e-02 -3.883668184280395508e-01 1.267913281917572021e-01 1.553868874907493591e-03 -2.750140428543090820e-01 -9.104927629232406616e-02 2.888442873954772949e-01 -6.303063035011291504e-02 3.244524896144866943e-01 -6.188973784446716309e-03 -1.416741311550140381e-01 -1.874913871288299561e-01 1.077170148491859436e-01 1.598268598318099976e-01 1.225870698690414429e-01 4.322470724582672119e-02 -9.379431605339050293e-02 -7.502702623605728149e-02 3.162062913179397583e-02 2.066613435745239258e-01 3.214201331138610840e-02 -2.116878777742385864e-01
1.257395744323730469e-01 2.395894527435302734e-01 2.562307715415954590e-01 -2.540414929389953613e-01 -2.543480396270751953e-01 3.979669138789176941e-02 -8.930586278438568115e-02 -8.419492840766906738e-02 -2.522829361259937286e-02 -2.351222783327102661e-01 -3.474922478199005127e-02 -1.553982049226760864e-01 3.384971320629119873e-01 2.412389218807220459e-01 -1.687432676553726196e-01 -1.327413618564605713e-01 1.027435809373855591e-01 6.784546375274658203e-02 4.195360243320465088e-01 6.312380079180002213e-03 -1.069016382098197937e-01 3.353971242904663086e-02 7.574699074029922485e-02 8.895587921142578125e-02 -2.935172244906425476e-02 -1.801719069480895996e-01 1.234073862433433533e-01 -3.127542734146118164e-01 2.030906081199645996e-02 4.866301640868186951e-02 -1.172168478369712830e-01 -1.865648925304412842e-01
-2.992958761751651764e-03 -2.320858836174011230e-01 1.260042190551757812e-01 -3.868345171213150024e-02 -2.242063917219638824e-02 -1.957986056804656982e-01 -1.413133740425109863e-01 7.698140293359756470e-02 -9.497622959315776825e-03 1.844649389386177063e-02 -8.962724357843399048e-02 1.530234068632125854e-01 2.728580832481384277e-01 3.511015698313713074e-02 -2.261078543961048126e-02 -1.197850853204727173e-01 1.547893136739730835e-02 8.669975399971008301e-02 2.415652126073837280e-01 2.036378979682922363e-01 1.022709310054779053e-01 -5.961164087057113647e-02 1.710466444492340088e-01 4.150211513042449951e-01 -3.662720322608947754e-01 -2.097673863172531128e-01 1.613318622112274170e-01 -3.405260145664215088e-01 1.184332147240638733e-01 2.458519786596298218e-01 9.170921519398689270e-03 1.542936563491821289e-01
1.833149418234825134e-02 -2.064658105373382568e-01 2.305698990821838379e-01 2.364626079797744751e-01 -9.231323003768920898e-02 -1.994255632162094116e-01 -2.150977402925491333e-02 -1.168638169765472412e-01 1.274918019771575928e-01 -1.682389825582504272e-01 -1.064193621277809143e-01 -9.921693056821823120e-02 2.745437324047088623e-01 2.647471725940704346e-01 -2.645078301429748535e-01 -1.164667606353759766e-01 -1.488302946090698242e-01 -1.234319508075714111e-01 4.090786278247833252e-01 -5.760725587606430054e-03 -2.563425302505493164e-01 -1.438143849372863770e-01 6.415157020092010498e-02 1.635692119598388672e-01 1.740173548460006714e-01 -2.232581526041030884e-01 2.638516426086425781e-01 7.440727204084396362e-03 1.056038066744804382e-01 7.577673345804214478e-02 -3.930168598890304565e-02 2.361891046166419983e-02
-3.461323305964469910e-02 -3.230437040328979492e-01 2.345138490200042725e-01 8.554486930370330811e-02 7.192988693714141846e-02 -1.182875409722328186e-01 -2.346445769071578979e-01 1.230641230940818787e-01 3.600060567259788513e-02 -1.841014176607131958e-01 1.620596647262573242e-01 -1.872152537107467651e-01 1.705461144447326660e-01 6.575915217399597168e-02 6.737041752785444260e-03 -3.799328207969665527e-02 -1.316466182470321655e-01 8.952458947896957397e-02 4.369182586669921875e-01 2.019753307104110718e-02 1.199092133902013302e-03 2.068336494266986847e-02 1.764036118984222412e-01 2.450304478406906128e-01 -2.447709590196609497e-01 -5.521263554692268372e-02 1.762899309396743774e-01 -2.731463313102722168e-01 6.965333223342895508e-02 3.182049691677093506e-01 -5.599953606724739075e-02 1.588433682918548584e-01
7.848238199949264526e-02 2.466386370360851288e-02 2.521160840988159180e-01 -1.635229736566543579e-01 2.928917407989501953e-01 9.039384871721267700e-02 -7.259301841259002686e-02 -1.467842906713485718e-01 3.097607940435409546e-02 -2.319315522909164429e-01 -2.485759705305099487e-01 -5.550975352525711060e-02 3.162160813808441162e-01 -4.731241241097450256e-02 -7.807417213916778564e-02 1.094128564000129700e-02 2.081243693828582764e-01 -1.356260776519775391e-01 7.399057596921920776e-02 4.390449225902557373e-01 2.093136012554168701e-01 1.064609065651893616e-01 -2.025874108076095581e-01 4.384019225835800171e-02 1.601786166429519653e-01 -1.901218295097351074e-01 1.371860802173614502e-01 -5.172133818268775940e-02 2.320044934749603271e-01 1.437744647264480591e-01 1.554319411516189575e-01 -1.186539456248283386e-01
-8.517339825630187988e-02 -5.155319347977638245e-02 1.976421773433685303e-01 -3.926345333456993103e-02 2.756744623184204102e-01 -2.403450012207031250e-01 -2.573974132537841797e-01 -2.212092578411102295e-01 -8.268022537231445312e-02 -1.279391646385192871e-01 -2.282339483499526978e-01 -8.822817355394363403e-02 -2.203472889959812164e-02 7.975597679615020752e-02 -4.131616055965423584e-01 -7.349847257137298584e-02 -1.172995418310165405e-01 2.051446884870529175e-01 7.103750854730606079e-02 -1.782689690589904785e-01 1.871659457683563232e-01 -8.162427693605422974e-03 5.722155794501304626e-02 1.402313262224197388e-01 -1.291267275810241699e-01 -9.328971058130264282e-02 2.609546296298503876e-02 1.869659572839736938e-01 2.880642749369144440e-02 4.631491899490356445e-01 -3.144791116937994957e-03 8.623648434877395630e-02
-1.280574053525924683e-01 1.955197304487228394e-01 1.472330391407012939e-01 3.181836009025573730e-01 1.409814059734344482e-01 -1.302892714738845825e-01 -1.150175556540489197e-01 -1.426920890808105469e-01 -1.189600452780723572e-01 -2.822494506835937500e-01 -1.578910350799560547e-01 5.358395632356405258e-03 -8.927985280752182007e-02 1.871011704206466675e-01 4.508609324693679810e-02 3.281826078891754150e-01 9.483687579631805420e-02 1.647453904151916504e-01 3.186906278133392334e-01 3.520978242158889771e-02 5.209637805819511414e-02 -1.478752493858337402e-01 9.562177956104278564e-02 2.360148280858993530e-01 -1.267514973878860474e-01 -1.455895509570837021e-02 9.042262285947799683e-02 -5.639016628265380859e-02 -1.365930959582328796e-02 2.968247234821319580e-01 -3.512483537197113037e-01 -1.133928075432777405e-01
-1.239927336573600769e-01 1.739331334829330444e-01 3.548975884914398193e-01 4.001269862055778503e-02 2.721034884452819824e-01 -6.135997828096151352e-03 9.365528076887130737e-02 7.698996365070343018e-02 -9.896279871463775635e-02 -7.319803535938262939e-02 -9.823706746101379395e-02 -1.141672953963279724e-01 6.020246073603630066e-02 -8.592074364423751831e-02 -5.452141538262367249e-02 -2.071847021579742432e-01 5.124831199645996094e-02 -1.486612707376480103e-01 5.321999788284301758e-01 -7.487142831087112427e-02 -2.070957235991954803e-02 -2.083674371242523193e-01 4.762387275695800781e-02 -9.232564270496368408e-02 -1.076458469033241272e-01 -2.777147591114044189e-01 6.571589410305023193e-02 -3.174633681774139404e-01 -6.710568815469741821e-02 2.331544160842895508e-01 -1.280446052551269531e-01 7.759347558021545410e-02
7.235115021467208862e-02 -1.770673319697380066e-02 3.756183087825775146e-01 -2.643364109098911285e-02 2.870504558086395264e-02 -5.917071830481290817e-03 -1.420567631721496582e-01 -1.243347451090812683e-01 6.154970079660415649e-02 -1.471723914146423340e-01 -4.440049827098846436e-01 -1.637579649686813354e-01 -1.112159714102745056e-02 -6.466290354728698730e-02 1.306411921977996826e-01 1.140388697385787964e-01 2.400151081383228302e-02 1.632996797561645508e-01 3.989465832710266113e-01 1.161308139562606812e-01 1.626945734024047852e-01 2.874148264527320862e-02 1.188552156090736389e-01 1.519908457994461060e-01 2.655450403690338135e-01 -3.107698261737823486e-01 -9.772621095180511475e-02 2.072972245514392853e-02 6.665943656116724014e-03 1.381383091211318970e-01 1.343632489442825317e-02 -2.675692141056060791e-01
3.454559445381164551e-01 1.236907765269279480e-01 1.253602504730224609e-01 1.004051342606544495e-01 3.195913136005401611e-01 -4.674407094717025757e-02 1.905468553304672241e-01 -8.289351314306259155e-02 -2.083626687526702881e-01 -1.240260750055313110e-01 -1.941614598035812378e-01 1.337149888277053833e-01 -1.500429213047027588e-01 2.863132953643798828e-01 -1.798918098211288452e-01 5.328779295086860657e-02 -8.293133229017257690e-02 -1.451040953397750854e-01 3.305376470088958740e-01 -2.702653873711824417e-03 2.346485480666160583e-02 -2.256580293178558350e-01 1.164058074355125427e-01 1.942574679851531982e-01 5.691787227988243103e-02 1.579483747482299805e-01 1.397929042577743530e-01 -1.156397908926010132e-01 1.406792737543582916e-02 2.476519495248794556e-01 2.741671800613403320e-01 -1.562205981463193893e-02
-1.572470553219318390e-02 -2.717444598674774170e-01 2.039978057146072388e-01 5.166748538613319397e-02 -3.347071632742881775e-02 -1.855372786521911621e-01 -1.834812313318252563e-01 3.676857799291610718e-02 -9.416977316141128540e-02 9.837944805622100830e-02 3.108119778335094452e-02 7.620404660701751709e-02 2.418643385171890259e-01 1.986807435750961304e-01 -1.014262586832046509e-01 -7.312954962253570557e-02 2.161021828651428223e-01 1.277886927127838135e-01 1.430894881486892700e-01 2.265506237745285034e-01 1.900497078895568848e-01 -2.437911182641983032e-02 1.855283975601196289e-01 3.722578585147857666e-01 -3.800338506698608398e-01 -1.418439000844955444e-01 8.875121921300888062e-02 -2.762559354305267334e-01 1.392609924077987671e-01 2.395262569189071655e-01 -7.401915499940514565e-04 4.569458961486816406e-02
-1.786613166332244873e-01 7.913995534181594849e-02 1.226085126399993896e-01 1.469146013259887695e-01 6.879042834043502808e-02 5.238345265388488770e-02 -3.660501241683959961e-01 -1.486008912324905396e-01 1.147223338484764099e-01 -4.393498301506042480e-01 4.595066234469413757e-02 -2.349705100059509277e-01 -1.106489524245262146e-01 9.965682029724121094e-02 8.745900541543960571e-02 -1.616762131452560425e-01 8.509797602891921997e-02 6.155543401837348938e-02 4.193265736103057861e-01 -4.102219268679618835e-02 1.646869331598281860e-01 -1.721906289458274841e-02 3.668092787265777588e-01 1.581842452287673950e-01 2.013209089636802673e-02 -1.569767445325851440e-01 -5.861505866050720215e-02 -9.887538105249404907e-02 4.031174629926681519e-02 1.542041599750518799e-01 -3.236154839396476746e-02 -4.388372972607612610e-02
6.206055730581283569e-02 1.179895102977752686e-01 1.640921831130981445e-01 -9.932973980903625488e-02 4.566847160458564758e-02 -2.115277647972106934e-01 -1.705432236194610596e-01 -1.913473755121231079e-01 -1.829146295785903931e-01 1.025406941771507263e-01 6.747633218765258789e-02 1.025824472308158875e-01 -1.498359739780426025e-01 1.670495569705963135e-01 -8.824192732572555542e-02 2.379360981285572052e-02 -1.176504138857126236e-02 2.554593384265899658e-01 3.618581593036651611e-01 2.264605462551116943e-01 -2.576608359813690186e-01 6.275187246501445770e-03 6.269740313291549683e-02 -4.541550949215888977e-02 -1.408806443214416504e-01 -2.176528982818126678e-02 -4.883839935064315796e-02 -9.590796381235122681e-02 7.630648463964462280e-02 5.267336368560791016e-01 2.484176903963088989e-01 -1.349652707576751709e-01
1.198840215802192688e-01 7.943029701709747314e-02 1.861990988254547119e-01 1.063314974308013916e-01 4.835298657417297363e-01 -1.729571670293807983e-01 2.775527536869049072e-02 1.979777365922927856e-01 1.002234295010566711e-01 -3.928557038307189941e-01 -1.078510433435440063e-01 -9.590694308280944824e-02 -7.642541825771331787e-02 6.874291598796844482e-02 -2.322959154844284058e-01 -1.294286251068115234e-01 6.842448562383651733e-02 9.581808000802993774e-02 1.998553127050399780e-01 8.428114652633666992e-02 -2.952876128256320953e-02 -3.069218099117279053e-01 7.017953786998987198e-03 1.792936027050018311e-01 -2.214261889457702637e-01 -5.441884696483612061e-02 9.428585320711135864e-02 -2.844801843166351318e-01 9.251169860363006592e-02 7.559923827648162842e-02 5.482411012053489685e-02 -1.261168867349624634e-01
1.088946387171745300e-01 -8.252438902854919434e-02 3.463389277458190918e-01 1.534110493957996368e-02 1.649422645568847656e-01 6.953687965869903564e-02 -2.453135997056961060e-01 1.031725034117698669e-01 -2.791272997856140137e-01 -1.861955225467681885e-01 -2.281061857938766479e-01 -3.421222046017646790e-02 5.319141969084739685e-02 9.150654077529907227e-02 -2.573515847325325012e-02 1.225411221385002136e-01 -7.413158565759658813e-02 5.757902935147285461e-02 4.323113858699798584e-01 -1.345894187688827515e-01 1.183495372533798218e-01 -7.667834311723709106e-02 -6.657429784536361694e-02 -1.326859369874000549e-02 -3.256401121616363525e-01 -6.516999006271362305e-02 1.131211593747138977e-01 -2.878787219524383545e-01 -1.358890384435653687e-01 2.610498070716857910e-01 1.570679992437362671e-01 -1.003048419952392578e-01
1.854014545679092407e-01 -2.098386920988559723e-02 1.740068048238754272e-01 2.066806405782699585e-01 3.124150075018405914e-02 -4.942869395017623901e-02 2.723910287022590637e-02 -2.103470712900161743e-01 -6.928285956382751465e-02 -1.663182377815246582e-01 -3.421213328838348389e-01 9.071089327335357666e-02 1.737268418073654175e-01 1.133826524019241333e-01 -3.100498318672180176e-01 8.077140897512435913e-02 7.765143364667892456e-02 -1.777234822511672974e-01 3.015142083168029785e-01 3.154768943786621094e-01 1.867958903312683105e-01 6.969731301069259644e-02 2.909719049930572510e-01 -1.560448557138442993e-01 -6.261468678712844849e-02 -1.807870119810104370e-01 2.819698303937911987e-02 -2.785342931747436523e-01 1.799330562353134155e-01 -1.149749942123889923e-02 -9.398166090250015259e-02 -8.494764566421508789e-02
2.442383170127868652e-01 1.051333248615264893e-01 3.501701354980468750e-01 2.756995521485805511e-02 -1.136894226074218750e-01 -2.797656059265136719e-01 -8.297902345657348633e-02 -7.697192579507827759e-02 1.637462154030799866e-02 -1.340268924832344055e-02 -3.309583961963653564e-01 -1.766933798789978027e-01 -3.388643637299537659e-02 -2.892836555838584900e-02 1.785892844200134277e-01 -3.402317166328430176e-01 1.174478530883789062e-01 6.610399484634399414e-02 2.910038530826568604e-01 4.641793202608823776e-03 1.543058604001998901e-01 -2.364058941602706909e-01 9.805817902088165283e-02 1.404838562011718750e-01 1.647474803030490875e-02 -7.847254723310470581e-02 5.559518188238143921e-02 -7.183154672384262085e-02 2.910803854465484619e-01 2.124161869287490845e-01 -1.810715943574905396e-01 1.477815359830856323e-01
1.903712153434753418e-01 -4.782786592841148376e-02 2.833243012428283691e-01 1.226589307188987732e-01 1.697965413331985474e-01 6.638850271701812744e-02 -2.737144529819488525e-01 -1.293821185827255249e-01 -2.191232889890670776e-01 -2.697229385375976562e-01 5.556889623403549194e-02 -2.663723751902580261e-02 1.147959828376770020e-01 -4.243744164705276489e-02 -1.555496361106634140e-02 2.412863634526729584e-02 1.021814066916704178e-02 1.851454675197601318e-01 6.033658981323242188e-01 -6.185416132211685181e-02 -8.431527018547058105e-02 -2.359604259254410863e-04 1.027728319168090820e-01 1.029662489891052246e-01 -2.331997305154800415e-01 1.031194552779197693e-01 9.987386316061019897e-02 -1.480229496955871582e-01 5.769288167357444763e-02 2.143622636795043945e-01 -1.403997391462326050e-01 6.681065261363983154e-02
2.053247066214680672e-03 2.111682444810867310e-01 2.189179807901382446e-01 1.984378397464752197e-01 1.502180397510528564e-01 7.257983833551406860e-02 -1.483670324087142944e-01 -3.271387517452239990e-01 2.992715239524841309e-01 1.230134144425392151e-01 -9.598511457443237305e-02 -1.214324384927749634e-01 1.724162697792053223e-01 3.657935187220573425e-02 -9.097859263420104980e-02 -1.896379142999649048e-01 1.418155897408723831e-02 -1.486237812787294388e-02 2.453885525465011597e-01 5.638212710618972778e-02 9.859222918748855591e-02 -2.967287413775920868e-02 1.707091778516769409e-01 2.618594840168952942e-02 2.049066685140132904e-02 -1.483864337205886841e-02 9.017786942422389984e-03 -2.045391499996185303e-01 5.461279749870300293e-01 1.936644762754440308e-01 -1.477712988853454590e-01 -5.361986532807350159e-02
-1.541356928646564484e-02 -2.420488297939300537e-01 2.492190003395080566e-01 1.744645535945892334e-01 1.481511890888214111e-01 5.158940330147743225e-02 -3.436113707721233368e-03 -5.901562795042991638e-02 -1.421078946441411972e-02 -5.568834766745567322e-02 -2.327533513307571411e-01 -1.458588689565658569e-01 -4.630747810006141663e-02 2.095808237791061401e-01 8.557154238224029541e-02 6.997868418693542480e-02 1.855581551790237427e-01 2.058047801256179810e-01 3.109378814697265625e-01 3.518811762332916260e-01 1.783915013074874878e-01 -1.994204819202423096e-01 -8.069666475057601929e-02 -1.374062597751617432e-01 1.362236887216567993e-01 -4.007562398910522461e-01 -2.845964021980762482e-02 6.664309650659561157e-02 1.725540906190872192e-01 1.469864547252655029e-01 4.506133496761322021e-02 -2.266779243946075439e-01
-5.156680196523666382e-02 -2.788861468434333801e-02 2.479425966739654541e-01 -2.381383627653121948e-01 -2.325538098812103271e-01 -4.150112569332122803e-01 -1.392084807157516479e-01 -1.054448038339614868e-01 1.461342126131057739e-01 -5.835522711277008057e-02 -2.614063024520874023e-01 -2.616040408611297607e-01 -6.435573101043701172e-02 1.029850691556930542e-01 8.292990177869796753e-02 -1.873866766691207886e-01 -5.073757842183113098e-02 -7.954655587673187256e-02 2.303960919380187988e-01 4.341572895646095276e-02 1.854061633348464966e-01 -1.253000497817993164e-01 1.341086328029632568e-01 2.260469943284988403e-01 1.522834599018096924e-01 -9.000328928232192993e-02 1.207420900464057922e-01 -2.505940198898315430e-01 2.441322654485702515e-01 1.641358286142349243e-01 2.263722009956836700e-02 1.566766798496246338e-01
2.491911202669143677e-01 2.980057150125503540e-02 2.522035837173461914e-01 -1.061438117176294327e-03 2.056206762790679932e-01 -4.492054879665374756e-02 6.890823692083358765e-02 -3.516600281000137329e-02 -2.781336195766925812e-03 -3.730428218841552734e-01 -1.723786890506744385e-01 -5.383957549929618835e-02 -8.451639860868453979e-02 2.285725921392440796e-01 -2.121687084436416626e-01 2.610061764717102051e-01 -6.558552384376525879e-02 -1.033360324800014496e-02 2.393747717142105103e-01 2.598651945590972900e-01 1.793108507990837097e-02 -1.164162829518318176e-01 4.906529560685157776e-02 -5.527440831065177917e-02 8.293320238590240479e-02 2.720886468887329102e-01 2.966869175434112549e-01 -3.309848606586456299e-01 1.213609501719474792e-01 5.013084039092063904e-02 1.541925966739654541e-01 -1.036268249154090881e-01
-9.532318264245986938e-02 -4.208452999591827393e-02 2.556785941123962402e-01 6.717355921864509583e-03 -1.297509372234344482e-01 7.150052487850189209e-02 8.318165689706802368e-02 -4.719052016735076904e-01 3.368175029754638672e-02 -3.381687402725219727e-01 -2.096375226974487305e-01 9.661286137998104095e-03 -9.171527810394763947e-03 1.303224563598632812e-01 -1.539414077997207642e-01 1.546355038881301880e-01 -4.125024378299713135e-02 2.374830991029739380e-01 3.612442910671234131e-01 9.808007627725601196e-02 -4.325637710280716419e-04 -1.601067781448364258e-01 1.878109425306320190e-01 -3.214718401432037354e-02 -1.876320391893386841e-01 7.078842818737030029e-02 1.239406615495681763e-01 -1.938328742980957031e-01 -2.314866334199905396e-02 1.796185076236724854e-01 1.549731940031051636e-01 -1.944992095232009888e-01
1.251772604882717133e-02 -4.141470417380332947e-02 4.876694977283477783e-01 1.473901271820068359e-01 3.459785878658294678e-01 -1.782154142856597900e-01 -2.045632302761077881e-01 -1.980300098657608032e-01 -1.278147548437118530e-01 -1.277974098920822144e-01 -3.636361360549926758e-01 3.861329751089215279e-03 2.554967999458312988e-01 1.483552753925323486e-01 -1.122734919190406799e-01 8.702672272920608521e-02 6.966787576675415039e-02 8.755660802125930786e-02 -1.431853417307138443e-02 -4.194919392466545105e-02 -6.547511368989944458e-02 -1.388320177793502808e-01 2.678779140114784241e-02 1.163511872291564941e-01 -1.463398039340972900e-01 6.230100616812705994e-02 -7.421205937862396240e-02 1.825815439224243164e-01 4.867363721132278442e-03 3.139237463474273682e-01 -1.232983618974685669e-01 -5.883603170514106750e-02
2.084279432892799377e-02 2.601679861545562744e-01 3.457781672477722168e-01 -9.176500886678695679e-02 1.382236480712890625e-01 1.330875158309936523e-01 2.697734721004962921e-02 -2.359372079372406006e-01 -4.897079989314079285e-02 -1.837859749794006348e-01 -2.486156374216079712e-01 -8.664710819721221924e-02 -6.152359768748283386e-02 -1.245452463626861572e-02 -2.425065189599990845e-01 2.724173069000244141e-01 -1.396854668855667114e-01 -5.128924176096916199e-02 1.567712426185607910e-01 2.677547037601470947e-01 3.279438912868499756e-01 -3.448028266429901123e-01 4.686563834547996521e-02 2.116497009992599487e-01 -1.390365809202194214e-01 -9.509301185607910156e-02 -2.107716724276542664e-02 -1.849460899829864502e-01 -4.123443737626075745e-02 8.215811848640441895e-02 3.909149765968322754e-02 -5.819667503237724304e-02
-1.410332173109054565e-01 1.822534389793872833e-02 2.486647218465805054e-01 -2.023595012724399567e-02 6.019941717386245728e-02 -9.820039384067058563e-03 7.717058062553405762e-02 1.852204650640487671e-01 -6.834057718515396118e-02 -5.575135350227355957e-02 1.051738187670707703e-01 7.688473910093307495e-02 1.138307079672813416e-01 4.710037261247634888e-02 1.948510706424713135e-01 -3.919994533061981201e-01 2.306613773107528687e-01 1.609135717153549194e-01 2.817305326461791992e-01 1.788596808910369873e-01 4.529909417033195496e-02 -4.582316279411315918e-01 1.342833191156387329e-01 3.650439530611038208e-02 -3.361735865473747253e-02 4.191257804632186890e-02 2.766664624214172363e-01 -2.460557967424392700e-01 1.863597631454467773e-01 9.214659780263900757e-02 -1.918785721063613892e-01 1.127622276544570923e-02
2.240810692310333252e-01 -5.065143108367919922e-02 3.264730274677276611e-01 -1.663722395896911621e-01 2.589433491230010986e-01 -1.171622648835182190e-01 -6.569401174783706665e-02 1.834783516824245453e-02 -3.166157603263854980e-01 8.523005992174148560e-02 -1.992868781089782715e-01 -1.222942583262920380e-02 -1.742059737443923950e-02 9.568557888269424438e-02 -1.204103454947471619e-01 2.001491934061050415e-01 3.510063290596008301e-01 -1.662310957908630371e-01 2.847465574741363525e-01 2.837575413286685944e-02 -4.309962037950754166e-03 -5.576218664646148682e-02 2.161484360694885254e-01 2.400130331516265869e-01 -8.368340879678726196e-02 -6.919288635253906250e-02 1.012346297502517700e-01 2.729784138500690460e-02 3.703323006629943848e-01 -4.002553969621658325e-02 1.180021613836288452e-01 -2.234889380633831024e-02
-1.362220384180545807e-02 -4.093686491250991821e-02 2.743138968944549561e-01 -1.196831315755844116e-01 1.863974481821060181e-01 -1.068929061293601990e-01 2.311628460884094238e-01 6.778061389923095703e-02 2.239363938570022583e-01 -4.203424155712127686e-01 7.841303199529647827e-02 -2.716771960258483887e-01 1.258608996868133545e-01 2.727432847023010254e-01 -5.245852842926979065e-02 -4.884087666869163513e-02 -2.297784388065338135e-01 -1.047947555780410767e-01 3.703680634498596191e-01 -5.932493880391120911e-02 1.394708156585693359e-01 -1.286484152078628540e-01 4.649362340569496155e-02 6.328202039003372192e-02 8.114462345838546753e-02 -2.465547025203704834e-01 1.432154923677444458e-01 -6.043540313839912415e-02 2.030263543128967285e-01 1.448725014925003052e-01 4.004120826721191406e-02 -1.474860217422246933e-02
-1.663907319307327271e-01 1.699342578649520874e-02 1.648029088973999023e-01 -5.347856320440769196e-03 2.780115008354187012e-01 -1.838159561157226562e-01 -1.293601989746093750e-01 2.596165835857391357e-01 1.424998342990875244e-01 -3.193144500255584717e-01 7.175479829311370850e-02 -1.097580567002296448e-01 -1.412367373704910278e-01 -3.522278741002082825e-02 -2.578731775283813477e-01 -1.199642848223447800e-02 2.181640565395355225e-01 2.447615116834640503e-01 2.867941260337829590e-01 -3.710123896598815918e-02 1.816458553075790405e-01 -7.495897263288497925e-02 7.125096023082733154e-02 4.468718543648719788e-02 -1.064549908041954041e-01 -1.507304608821868896e-01 -7.063306123018264771e-02 -1.488301753997802734e-01 1.375792771577835083e-01 3.499588966369628906e-01 -1.377256512641906738e-01 2.528841197490692139e-01
-1.592969298362731934e-01 -8.129505068063735962e-02 2.874162979423999786e-02 4.947323724627494812e-02 1.201657056808471680e-01 -2.604385316371917725e-01 1.852907687425613403e-01 -1.096210479736328125e-01 -6.311073154211044312e-02 3.051947057247161865e-02 -3.240034878253936768e-01 3.265601024031639099e-02 -1.702157258987426758e-01 3.468168377876281738e-01 -4.919805377721786499e-02 1.041634529829025269e-01 1.703488528728485107e-01 9.093581140041351318e-02 3.063834905624389648e-01 2.318109720945358276e-01 2.998223602771759033e-01 8.832647651433944702e-02 3.778860270977020264e-01 1.195657551288604736e-01 1.512292772531509399e-01 -1.110687702894210815e-01 1.495538502931594849e-01 -7.194647192955017090e-02 -2.218747686129063368e-04 2.137915492057800293e-01 8.265772461891174316e-02 -8.756107091903686523e-02
2.193760573863983154e-01 -1.075963675975799561e-01 2.153676003217697144e-01 -2.024451503530144691e-03 -5.761900171637535095e-02 -2.161238491535186768e-01 2.218106538057327271e-01 -2.272399663925170898e-01 6.202385947108268738e-02 -1.869083046913146973e-01 -3.448699712753295898e-01 -7.809035480022430420e-02 1.923460513353347778e-02 2.007689923048019409e-01 -1.158799082040786743e-01 -1.578382402658462524e-01 2.807208001613616943e-01 9.523085504770278931e-02 2.592349052429199219e-01 1.158130094408988953e-01 1.362208724021911621e-01 1.783979088068008423e-01 7.948742806911468506e-02 -2.343202382326126099e-01 -2.164319157600402832e-01 -1.260789334774017334e-01 2.434216439723968506e-01 -1.045320108532905579e-01 4.308552294969558716e-02 2.038193345069885254e-01 -1.386822313070297241e-01 1.567237228155136108e-01
1.883915439248085022e-02 -1.787195205688476562e-01 1.951969414949417114e-01 2.635011076927185059e-02 3.361904323101043701e-01 -1.714897155761718750e-01 5.821654573082923889e-02 -1.955926418304443359e-01 -1.945092082023620605e-01 -4.017347469925880432e-03 -6.052618846297264099e-02 1.127600446343421936e-01 2.208517342805862427e-01 1.685930937528610229e-01 8.158731460571289062e-02 -1.510223299264907837e-01 9.680778533220291138e-02 -5.258286371827125549e-02 4.494933187961578369e-01 1.739398837089538574e-01 4.662240669131278992e-02 5.532566830515861511e-02 3.382856249809265137e-01 -1.614744663238525391e-01 -2.440888583660125732e-01 -2.426838576793670654e-01 -5.263121053576469421e-02 -1.230064183473587036e-01 -2.003773301839828491e-02 9.466124325990676880e-02 -1.918205618858337402e-01 -1.059422343969345093e-01
1.336891502141952515e-01 -1.980820298194885254e-01 1.380460858345031738e-01 1.220281235873699188e-02 8.496032655239105225e-02 -3.959588110446929932e-01 -1.403393298387527466e-01 -1.688759475946426392e-01 6.055768206715583801e-02 -1.362597346305847168e-01 -3.099470138549804688e-01 -7.247619330883026123e-02 -1.189074292778968811e-01 5.813915655016899109e-02 2.957534231245517731e-02 1.859108544886112213e-02 1.972246021032333374e-01 -4.723718762397766113e-02 3.145870566368103027e-01 3.988403081893920898e-01 2.160946130752563477e-01 -9.026626497507095337e-02 -1.019164621829986572e-01 9.304752573370933533e-03 1.498836278915405273e-01 -2.320442646741867065e-01 1.612944528460502625e-02 -1.289713829755783081e-01 2.051567882299423218e-01 -1.347563788294792175e-02 3.742149099707603455e-02 -2.604139149188995361e-01
9.712445735931396484e-02 -8.596514165401458740e-02 2.839517593383789062e-01 -2.847416698932647705e-01 -6.137092411518096924e-02 -1.122895777225494385e-01 -2.812934853136539459e-02 5.147048272192478180e-03 1.086079254746437073e-01 8.672272413969039917e-02 -4.455792009830474854e-01 -1.056450381875038147e-01 4.437084123492240906e-02 2.613437175750732422e-01 1.827219873666763306e-01 -4.039278626441955566e-02 -9.999003261327743530e-02 1.299664825201034546e-01 1.575167626142501831e-01 2.756905853748321533e-01 -1.528882049024105072e-02 -1.751948148012161255e-01 -2.441452816128730774e-02 -2.705472707748413086e-01 7.455538213253021240e-02 -1.044457554817199707e-01 -7.711578905582427979e-02 -2.141653001308441162e-01 2.164238989353179932e-01 1.297129094600677490e-01 1.662312150001525879e-01 -2.792263329029083252e-01
7.358200848102569580e-02 -1.305515319108963013e-01 3.018752038478851318e-01 -1.356521546840667725e-01 1.690902113914489746e-01 -9.897035360336303711e-02 -1.602111607789993286e-01 -1.009302884340286255e-01 1.806497126817703247e-01 -2.374902367591857910e-02 -3.337766528129577637e-01 -2.761158049106597900e-01 8.202490955591201782e-02 1.588298827409744263e-01 2.744457311928272247e-02 1.507750432938337326e-02 6.576627492904663086e-02 2.406225949525833130e-01 3.255138993263244629e-01 3.005025386810302734e-01 6.621695123612880707e-03 -1.112986356019973755e-01 2.095997892320156097e-02 -1.908455044031143188e-01 1.732772737741470337e-01 -1.969862580299377441e-01 -3.951282799243927002e-02 -1.417902857065200806e-01 1.370137929916381836e-01 -4.169665277004241943e-02 -2.202599868178367615e-02 -3.474494218826293945e-01
1.677458137273788452e-01 -1.673334836959838867e-01 3.957312107086181641e-01 -8.086685836315155029e-02 8.204212784767150879e-02 -1.673322170972824097e-01 -2.033325135707855225e-01 2.212756723165512085e-01 -5.645558610558509827e-02 -8.961348980665206909e-02 1.957497447729110718e-01 -1.603712700307369232e-02 2.621720433235168457e-01 7.278946042060852051e-02 -8.075992763042449951e-02 1.928395628929138184e-01 8.286168426275253296e-02 2.064586430788040161e-02 2.279540002346038818e-01 1.964165270328521729e-01 2.122329175472259521e-02 -9.911384433507919312e-02 3.511840999126434326e-01 1.440679579973220825e-01 -3.399616181850433350e-01 -1.676847338676452637e-01 -1.193567365407943726e-01 -1.427046656608581543e-01 1.543052196502685547e-01 1.252607852220535278e-01 1.324073970317840576e-01 -2.482303231954574585e-02
-2.594781108200550079e-02 -4.514545202255249023e-02 2.114944607019424438e-01 -1.306783258914947510e-01 9.566889703273773193e-02 -9.879335016012191772e-02 -3.044258356094360352e-01 -1.985658705234527588e-01 1.307770162820816040e-01 -3.719882667064666748e-01 3.838130831718444824e-02 -2.134558111429214478e-01 1.925522685050964355e-01 2.516072392463684082e-01 -2.685033082962036133e-01 -5.731464177370071411e-02 1.966604143381118774e-01 2.433611080050468445e-02 2.484052926301956177e-01 1.245911866426467896e-01 1.047901660203933716e-01 -2.926073782145977020e-02 2.349527478218078613e-01 1.661989390850067139e-01 2.868978381156921387e-01 2.609163522720336914e-01 6.489455699920654297e-02 -1.632338389754295349e-02 1.103878691792488098e-01 7.874464988708496094e-02 9.297113865613937378e-02 -1.146151348948478699e-01
2.769532799720764160e-01 2.754713296890258789e-01 8.767836540937423706e-02 -7.428493350744247437e-02 1.587281823158264160e-01 -3.048416376113891602e-01 2.791669778525829315e-02 8.277700096368789673e-02 4.930896311998367310e-02 -2.257053703069686890e-01 -2.326011210680007935e-01 6.248838827013969421e-02 6.272119283676147461e-02 8.043689280748367310e-02 1.503844410181045532e-01 4.706988856196403503e-02 2.371574491262435913e-01 1.112288888543844223e-02 3.234629333019256592e-01 2.717073559761047363e-01 1.624684482812881470e-01 -1.200534850358963013e-01 -9.500358253717422485e-02 1.365779787302017212e-01 2.015442401170730591e-02 -9.267757833003997803e-02 -8.078664541244506836e-02 -1.910016387701034546e-01 -7.591813057661056519e-02 1.825155615806579590e-01 -2.147461622953414917e-01 -3.483264446258544922e-01
-1.896688491106033325e-01 6.259258836507797241e-02 4.416146576404571533e-01 -1.568633317947387695e-02 1.193514019250869751e-01 1.674342006444931030e-01 6.951903551816940308e-02 3.079322874546051025e-01 1.247203908860683441e-02 -3.595801293849945068e-01 9.895401075482368469e-03 -4.017490893602371216e-02 1.568949967622756958e-01 1.514579504728317261e-01 -2.003517001867294312e-01 -3.237176835536956787e-01 -9.107017517089843750e-02 -1.310886293649673462e-01 1.194390654563903809e-01 2.579740285873413086e-01 1.039946973323822021e-01 -2.595447897911071777e-01 1.256668120622634888e-01 1.485085487365722656e-01 -3.455903753638267517e-02 -1.133851781487464905e-01 8.662302047014236450e-02 3.261071443557739258e-02 1.453444212675094604e-01 1.069668903946876526e-01 -3.421153873205184937e-02 -1.434390246868133545e-01
1.328748613595962524e-01 -4.348314404487609863e-01 2.998395562171936035e-01 -7.925952225923538208e-02 7.560237497091293335e-02 -1.605524867773056030e-01 -6.826698780059814453e-02 1.176065355539321899e-01 -8.150906115770339966e-02 -6.669460982084274292e-02 2.129109054803848267e-01 -9.057220071554183960e-02 -4.641306772828102112e-02 1.052723452448844910e-01 -1.512815244495868683e-02 -5.653897672891616821e-02 -2.803308665752410889e-01 2.441688627004623413e-02 3.462635874748229980e-01 1.425102949142456055e-01 -8.765786886215209961e-02 6.581304967403411865e-02 1.713784635066986084e-01 1.722595244646072388e-01 -9.743093699216842651e-02 -1.759506464004516602e-01 -4.526796564459800720e-02 -3.011459410190582275e-01 2.971856296062469482e-01 1.980741769075393677e-01 -1.176054626703262329e-01 2.803163230419158936e-02
-2.979776635766029358e-02 8.615333586931228638e-02 3.206796944141387939e-01 -3.370250463485717773e-01 1.311740130186080933e-01 7.523166388273239136e-02 2.026841491460800171e-01 4.284220933914184570e-02 -6.527901440858840942e-02 -1.995811909437179565e-01 -2.761649526655673981e-02 -8.431592583656311035e-02 8.400116860866546631e-02 1.946043372154235840e-01 -1.368278414011001587e-01 -1.087191700935363770e-02 -8.263506740331649780e-02 1.216276139020919800e-01 2.965047657489776611e-01 1.483840867877006531e-02 2.039881050586700439e-01 -1.277035176753997803e-01 1.617943048477172852e-01 3.109053373336791992e-01 -1.318998821079730988e-02 1.432747691869735718e-01 -1.654812246561050415e-01 1.442273259162902832e-01 2.745640575885772705e-01 3.654239475727081299e-01 -1.372830718755722046e-01 8.113300800323486328e-02
2.380732297897338867e-01 -2.264006994664669037e-02 1.055654212832450867e-01 2.424672544002532959e-01 1.023718621581792831e-02 -1.055955216288566589e-01 -1.985065490007400513e-01 -7.071697711944580078e-02 6.036667153239250183e-02 -2.391046844422817230e-02 -3.988383114337921143e-01 -2.156367599964141846e-01 1.244558990001678467e-01 -4.684623330831527710e-02 -1.376188732683658600e-02 -1.021378207951784134e-02 1.176372319459915161e-01 2.589972922578454018e-03 2.011745870113372803e-01 -4.545710608363151550e-02 1.730529516935348511e-01 -1.972186751663684845e-02 -6.683524698019027710e-02 1.713139414787292480e-01 -2.573679685592651367e-01 6.836079806089401245e-02 2.683162987232208252e-01 -1.338087767362594604e-02 5.140063166618347168e-01 1.869470775127410889e-01 1.208137050271034241e-01 -1.099188625812530518e-01
-1.340452395379543304e-02 3.622529283165931702e-02 3.582831621170043945e-01 -2.487310916185379028e-01 2.344772815704345703e-01 2.607441246509552002e-01 1.165113877505064011e-03 -1.604545488953590393e-02 -2.280326038599014282e-01 -2.243600487709045410e-01 -7.849948853254318237e-02 -1.777348667383193970e-01 1.538353562355041504e-01 -7.456698268651962280e-02 -7.342229783535003662e-02 -2.946287393569946289e-01 -1.790763586759567261e-01 3.555843979120254517e-02 2.425318211317062378e-01 -3.312169760465621948e-02 -3.711168840527534485e-02 -3.565401583909988403e-02 8.383008092641830444e-02 1.121906489133834839e-01 -1.775242239236831665e-01 1.194050535559654236e-01 -4.053217917680740356e-02 5.539436265826225281e-02 1.967410743236541748e-01 4.287794530391693115e-01 -2.225110121071338654e-02 1.857027411460876465e-01
-5.505672469735145569e-02 3.502310719341039658e-03 4.308105707168579102e-01 6.258570402860641479e-02 1.654202863574028015e-02 -6.032594013959169388e-03 -7.849938422441482544e-02 1.402752697467803955e-01 5.507254973053932190e-02 -9.215004742145538330e-02 -3.871757909655570984e-02 3.984821587800979614e-02 3.556751310825347900e-01 6.065986305475234985e-02 1.586018502712249756e-02 -1.856938600540161133e-01 -6.958101689815521240e-02 -1.322086900472640991e-01 1.509388238191604614e-01 3.824838995933532715e-01 -1.607439853250980377e-02 -3.758192807435989380e-02 2.610387504100799561e-01 1.824691295623779297e-01 -3.384360373020172119e-01 -1.326824575662612915e-01 -8.636543899774551392e-02 -3.401215672492980957e-01 1.658211797475814819e-01 3.870860859751701355e-02 -8.019376546144485474e-02 1.286357790231704712e-01
1.565100401639938354e-01 7.506684958934783936e-02 1.051534637808799744e-01 5.514093488454818726e-02 2.030827701091766357e-01 -2.953226268291473389e-01 -1.879376471042633057e-01 6.028487533330917358e-02 -1.234305556863546371e-02 8.821847289800643921e-02 -2.143784463405609131e-01 -2.165111154317855835e-01 5.689384788274765015e-02 8.674076758325099945e-03 -2.294219583272933960e-01 -1.745172739028930664e-01 -1.960234194993972778e-01 3.418728336691856384e-02 1.807269454002380371e-01 1.055854335427284241e-01 2.438056841492652893e-02 -2.472617924213409424e-01 2.374562621116638184e-01 1.521261781454086304e-01 -4.911305010318756104e-01 -2.691057138144969940e-02 7.520090043544769287e-02 -2.917051911354064941e-01 1.265691518783569336e-01 6.083336099982261658e-02 1.512639373540878296e-01 -3.520449250936508179e-02
2.595280706882476807e-01 -1.317900866270065308e-01 2.005387693643569946e-01 -6.716062873601913452e-02 1.264618337154388428e-01 1.836653798818588257e-02 -2.261235862970352173e-01 8.820912800729274750e-03 -1.408712118864059448e-01 -1.846951842308044434e-01 -3.051175177097320557e-01 -4.408557713031768799e-02 1.782854199409484863e-01 1.779721528291702271e-01 -1.350919902324676514e-01 -2.134678810834884644e-01 4.706493392586708069e-02 1.095729619264602661e-01 -1.437528878450393677e-01 -8.977985940873622894e-03 1.190506517887115479e-01 -7.643021643161773682e-02 4.655593931674957275e-01 3.302998840808868408e-01 7.800059765577316284e-02 -1.256515681743621826e-01 -9.257408976554870605e-02 -1.083785593509674072e-01 6.199926882982254028e-02 3.086757659912109375e-01 -6.235932186245918274e-02 2.661803178489208221e-02
1.202955543994903564e-01 1.126665845513343811e-01 3.274535834789276123e-01 -6.737171858549118042e-02 3.373385369777679443e-01 1.318135708570480347e-01 -5.399029701948165894e-02 1.065870895981788635e-01 5.620893463492393494e-02 3.671415150165557861e-02 -9.338254109025001526e-03 1.596180498600006104e-01 -1.324857175350189209e-01 -1.984416246414184570e-01 1.521719992160797119e-01 -2.037700414657592773e-01 -4.337005689740180969e-02 2.447653412818908691e-01 1.411586105823516846e-01 2.606858909130096436e-01 1.237688139081001282e-01 -7.147812843322753906e-02 1.087967976927757263e-01 2.406542450189590454e-01 4.517444968223571777e-02 -5.460553616285324097e-02 3.947145342826843262e-01 -2.568709850311279297e-01 1.107917651534080505e-01 2.841099500656127930e-01 6.400481611490249634e-02 -1.385958679020404816e-02
8.696115016937255859e-02 -6.906358990818262100e-03 2.920234501361846924e-01 -2.557216286659240723e-01 1.972398012876510620e-01 -3.237291797995567322e-02 -1.787444017827510834e-02 -1.714302152395248413e-01 -2.165243402123451233e-02 -8.600191771984100342e-02 -1.027079820632934570e-01 3.093225955963134766e-01 -2.227375807706266642e-04 1.468735039234161377e-01 1.331589370965957642e-01 -2.421529293060302734e-01 1.774770766496658325e-01 1.437204778194427490e-01 2.239569872617721558e-01 3.201655149459838867e-01 -1.970581263303756714e-01 1.725771874189376831e-01 3.230986297130584717e-01 2.210591882467269897e-01 1.888885498046875000e-01 -1.632259637117385864e-01 6.193986162543296814e-03 -1.542747467756271362e-01 1.816866546869277954e-02 1.953119635581970215e-01 7.722284644842147827e-02 5.226564034819602966e-02
2.057419717311859131e-01 1.156362444162368774e-01 3.666922450065612793e-01 -1.462699845433235168e-02 1.631193161010742188e-01 2.381327562034130096e-02 -2.011588811874389648e-01 -7.386820018291473389e-02 -3.908573389053344727e-01 -9.664051979780197144e-02 -2.857901453971862793e-01 1.348722726106643677e-01 8.091530203819274902e-02 2.340996861457824707e-01 -1.788861304521560669e-01 7.164406031370162964e-02 5.681104212999343872e-02 6.540551036596298218e-02 1.575884073972702026e-01 1.909287124872207642e-01 5.502155050635337830e-02 2.795477164909243584e-03 2.086029797792434692e-01 5.904728546738624573e-02 4.353871569037437439e-02 -2.275962382555007935e-01 -1.468216478824615479e-01 2.611211314797401428e-02 4.044753909111022949e-01 -1.135142073035240173e-01 1.605069637298583984e-02 -6.751897931098937988e-02
1.568115055561065674e-01 3.480744361877441406e-02 1.560097336769104004e-01 -9.873602539300918579e-02 1.801713556051254272e-01 5.006659403443336487e-02 -4.443323239684104919e-02 -2.066665440797805786e-01 3.270261734724044800e-02 -3.893365338444709778e-02 1.075121690519154072e-03 -2.102231234312057495e-01 -2.355235219001770020e-01 1.764225959777832031e-01 -1.617655158042907715e-01 2.016786336898803711e-01 8.737349510192871094e-02 1.921357661485671997e-01 9.827417880296707153e-02 4.663560986518859863e-01 3.095768094062805176e-01 1.385556757450103760e-01 1.298525482416152954e-01 3.092193603515625000e-01 -1.081652492284774780e-01 -6.116943061351776123e-02 -1.423458755016326904e-01 -1.133851259946823120e-01 1.056714206933975220e-01 2.415215075016021729e-01 -2.011846601963043213e-01 -4.994086548686027527e-02
-1.108612269163131714e-01 -6.224035099148750305e-02 1.078228503465652466e-01 -7.275742013007402420e-03 2.689920365810394287e-01 1.105374693870544434e-01 -2.583527565002441406e-01 -1.003591120243072510e-01 7.903661578893661499e-02 1.818066239356994629e-01 -1.463099718093872070e-01 -1.876024007797241211e-01 -2.149731963872909546e-01 -2.136284951120615005e-03 -3.988961875438690186e-01 1.574686355888843536e-02 3.406991064548492432e-02 -1.573104411363601685e-01 2.486349195241928101e-01 3.521228209137916565e-02 1.714582443237304688e-01 -1.325161755084991455e-01 1.865275651216506958e-01 3.338402211666107178e-01 7.447302341461181641e-02 9.407451003789901733e-02 2.105295062065124512e-01 -1.361121833324432373e-01 2.616980075836181641e-01 1.205328479409217834e-01 6.914019584655761719e-02 -2.491413503885269165e-01
6.790594011545181274e-02 -3.057933747768402100e-01 4.449954330921173096e-01 3.284059837460517883e-02 -4.695498384535312653e-03 -2.261513173580169678e-01 -2.153560966253280640e-01 -5.542515218257904053e-02 -9.003721922636032104e-02 -1.754327565431594849e-01 1.179340779781341553e-01 6.056251376867294312e-02 -1.131815388798713684e-01 2.391754537820816040e-01 5.830859765410423279e-02 -6.028719246387481689e-02 -8.256272226572036743e-02 -1.327394694089889526e-01 3.001724481582641602e-01 -2.245318144559860229e-02 1.088252589106559753e-01 -5.231964960694313049e-02 3.355592489242553711e-01 1.226549372076988220e-01 -1.112371981143951416e-01 6.534531712532043457e-02 -3.594514727592468262e-02 -3.494572341442108154e-01 7.015502452850341797e-02 1.570789068937301636e-01 1.338012516498565674e-01 1.543736904859542847e-01
2.308489978313446045e-01 6.183180958032608032e-02 3.854374289512634277e-01 -9.098810702562332153e-02 4.756491631269454956e-02 -1.498939543962478638e-01 -8.042788133025169373e-03 -9.694860130548477173e-02 -3.374441564083099365e-01 -2.042280733585357666e-01 -2.104859799146652222e-01 2.747418582439422607e-01 2.609930932521820068e-02 3.118465840816497803e-01 -3.790324926376342773e-02 8.614680916070938110e-02 -1.422625333070755005e-01 1.561692170798778534e-02 6.843265891075134277e-02 1.210222467780113220e-01 8.773540705442428589e-02 1.187207773327827454e-01 2.050113677978515625e-01 1.077043488621711731e-01 -3.691896796226501465e-02 -1.975908577442169189e-01 8.773668855428695679e-02 -1.823576912283897400e-02 4.375141561031341553e-01 1.339693926274776459e-02 1.171557903289794922e-01 2.655205130577087402e-02
5.975990369915962219e-02 -2.316605895757675171e-01 2.201260328292846680e-01 6.131824478507041931e-02 -5.924423784017562866e-02 -3.080027103424072266e-01 -7.095278799533843994e-02 1.593487858772277832e-01 -2.722490206360816956e-02 -6.706558167934417725e-02 -1.726471185684204102e-01 5.618251115083694458e-02 1.826074123382568359e-01 3.457967564463615417e-02 -1.066312044858932495e-01 -1.420214772224426270e-01 9.427625685930252075e-02 1.960953921079635620e-01 8.814368396997451782e-02 1.937272697687149048e-01 6.791403889656066895e-02 -1.731414496898651123e-01 9.085567295551300049e-02 4.276837706565856934e-01 -4.626038372516632080e-01 -1.243156492710113525e-01 5.615024641156196594e-02 -2.390542924404144287e-01 9.891182184219360352e-02 1.797504872083663940e-01 7.282760739326477051e-02 4.367280378937721252e-02
2.663580477237701416e-01 -3.411182761192321777e-02 3.902983665466308594e-01 -6.973380595445632935e-02 6.414216756820678711e-02 -1.227449923753738403e-01 -1.643990352749824524e-02 1.017699241638183594e-01 8.102083206176757812e-02 -6.604286283254623413e-02 2.110555171966552734e-01 -2.355722524225711823e-02 4.130530059337615967e-01 -6.466691195964813232e-02 -3.179662674665451050e-02 5.051981285214424133e-02 1.358451545238494873e-01 -1.682840585708618164e-01 2.477570921182632446e-01 1.996716409921646118e-01 1.535825431346893311e-01 -1.180851683020591736e-01 6.656786799430847168e-02 3.507233858108520508e-01 5.868249759078025818e-02 -2.717672884464263916e-01 -1.782501488924026489e-02 -1.627532839775085449e-01 -2.413660101592540741e-02 1.839755773544311523e-01 2.190348654985427856e-01 8.363062143325805664e-02
6.835837662220001221e-02 -1.716196238994598389e-01 4.972213208675384521e-01 1.097378358244895935e-01 1.157183349132537842e-01 -1.809765994548797607e-01 -2.843712866306304932e-01 1.595162153244018555e-01 -1.122479885816574097e-01 -1.508683115243911743e-01 7.095968723297119141e-02 -2.395818084478378296e-01 -1.692032441496849060e-03 3.293772786855697632e-02 1.162049476988613605e-03 -7.881901413202285767e-02 7.464294880628585815e-02 7.320927828550338745e-02 3.328880667686462402e-01 -9.112475067377090454e-02 2.037032097578048706e-01 6.315496563911437988e-02 4.604940861463546753e-02 1.017265394330024719e-01 -6.558325886726379395e-02 1.172386184334754944e-01 4.064308106899261475e-02 -4.105264842510223389e-01 -1.091669872403144836e-01 2.158801853656768799e-01 1.186526119709014893e-01 -1.476182043552398682e-02
-1.614850759506225586e-01 1.222929507493972778e-01 2.233151793479919434e-01 8.008902519941329956e-02 1.304484307765960693e-01 4.702670499682426453e-03 -2.907757461071014404e-01 9.416055679321289062e-02 8.363709785044193268e-03 -3.512033224105834961e-01 6.776906549930572510e-03 -2.499238550662994385e-01 3.084480017423629761e-02 -1.144042983651161194e-01 -2.941690087318420410e-01 -4.438893496990203857e-02 1.146522313356399536e-01 -1.412299573421478271e-01 1.112971603870391846e-01 3.404935002326965332e-01 2.196994125843048096e-01 -2.881389856338500977e-01 2.520986497402191162e-01 1.680511087179183960e-01 3.427645191550254822e-02 -1.123350635170936584e-01 -1.389985382556915283e-01 -4.477308318018913269e-02 2.208667397499084473e-01 1.450806707143783569e-01 -2.569843269884586334e-02 -1.168306246399879456e-01
-9.922969341278076172e-02 -2.099061906337738037e-01 7.420243322849273682e-02 1.385996490716934204e-01 2.027570605278015137e-01 -3.443589061498641968e-02 4.024585708975791931e-02 7.887582480907440186e-02 -1.133810877799987793e-01 5.712489038705825806e-02 -2.591663599014282227e-01 -1.158908978104591370e-01 2.115333639085292816e-02 1.636109203100204468e-01 9.010177850723266602e-02 6.740249693393707275e-02 -1.227516606450080872e-01 -1.444117575883865356e-01 3.668346107006072998e-01 5.714133977890014648e-01 1.554535925388336182e-01 -2.838224172592163086e-01 -5.029686167836189270e-02 1.472870260477066040e-01 1.896894164383411407e-02 -1.791735589504241943e-01 -1.384937316179275513e-01 -2.135863527655601501e-02 1.508368402719497681e-01 1.821929067373275757e-01 -2.203632518649101257e-02 -1.291099097579717636e-02
5.246249958872795105e-02 -4.552189784590154886e-04 2.836736142635345459e-01 1.362291723489761353e-02 8.142688125371932983e-02 7.142140716314315796e-02 -1.263173222541809082e-01 -1.218789163976907730e-02 1.180734485387802124e-01 -9.114746004343032837e-02 -5.892638582736253738e-04 -2.365405261516571045e-01 2.033943384885787964e-01 -1.046944931149482727e-01 -1.261248141527175903e-01 1.875720173120498657e-01 9.883569180965423584e-02 1.501383930444717407e-01 4.629635214805603027e-01 2.327936142683029175e-01 -2.765257060527801514e-01 -3.111488223075866699e-01 -1.209081802517175674e-02 5.917460843920707703e-02 -1.616283878684043884e-02 8.404221385717391968e-03 2.494225651025772095e-01 -6.791359186172485352e-02 -3.642262145876884460e-02 3.122124969959259033e-01 -1.256139427423477173e-01 2.182420641183853149e-01
1.671128123998641968e-01 -1.279878318309783936e-01 2.987412214279174805e-01 -7.230296730995178223e-02 2.405628934502601624e-02 -2.895563840866088867e-03 -2.734000086784362793e-01 2.152578979730606079e-01 -8.200369030237197876e-02 3.820792771875858307e-03 -1.076430678367614746e-01 -1.991457194089889526e-01 9.456169605255126953e-02 1.519258320331573486e-01 1.495320051908493042e-01 -1.107168421149253845e-01 -3.000713586807250977e-01 6.548331677913665771e-02 1.891260296106338501e-01 -2.098029106855392456e-02 8.376327902078628540e-02 6.243431940674781799e-02 7.588422298431396484e-02 2.315988093614578247e-01 -2.132908105850219727e-01 -7.407281547784805298e-02 2.340807467699050903e-01 -4.803258180618286133e-01 -7.790733873844146729e-02 2.323845773935317993e-01 -2.714818902313709259e-02 -1.295179277658462524e-01
2.455476820468902588e-01 1.503116935491561890e-01 2.395898848772048950e-01 2.145667970180511475e-01 1.448863092809915543e-02 -6.031245738267898560e-02 -1.171471253037452698e-01 -6.258560717105865479e-02 -5.540530011057853699e-02 1.210040748119354248e-01 -2.332907468080520630e-01 -1.544557809829711914e-01 1.605943739414215088e-01 7.387048006057739258e-02 -2.413809895515441895e-01 -1.567252725362777710e-01 8.521927148103713989e-02 -2.138748764991760254e-01 2.450668215751647949e-01 -1.191659271717071533e-01 4.719953984022140503e-02 4.403113946318626404e-02 7.940623909235000610e-02 5.639855936169624329e-02 -5.033051967620849609e-02 -5.171273276209831238e-02 2.080266773700714111e-01 -2.969766855239868164e-01 5.104989409446716309e-01 1.319134533405303955e-01 -5.926658958196640015e-02 1.516520678997039795e-01
-1.035247221589088440e-01 2.247041463851928711e-02 3.320908248424530029e-01 5.409660190343856812e-02 -1.072956398129463196e-01 -1.364170312881469727e-01 -8.628106676042079926e-03 -2.480722367763519287e-01 -2.067838758230209351e-01 -1.705529838800430298e-01 -3.269275128841400146e-01 -9.905621409416198730e-02 9.663826972246170044e-02 2.719343304634094238e-01 -1.816918551921844482e-01 4.532503336668014526e-02 2.071972936391830444e-01 8.658215403556823730e-02 3.332019746303558350e-01 2.117183804512023926e-01 8.711230754852294922e-02 -1.183974817395210266e-01 -1.034650132060050964e-01 -2.190723866224288940e-01 1.850406676530838013e-01 -1.221459582448005676e-01 -2.789533510804176331e-02 -3.356122672557830811e-01 9.627359919250011444e-03 1.440564095973968506e-01 -5.584574118256568909e-02 -6.179602071642875671e-02
4.245735332369804382e-02 6.059877574443817139e-02 3.096645176410675049e-01 7.090620696544647217e-02 -7.659059017896652222e-02 -2.534793317317962646e-01 -1.572520434856414795e-01 -4.113401472568511963e-02 1.165003627538681030e-01 -8.803336322307586670e-02 -2.998534440994262695e-01 4.337935149669647217e-02 2.646553814411163330e-01 -7.456871867179870605e-02 5.260893702507019043e-02 -2.317537367343902588e-01 1.032207310199737549e-01 1.608588732779026031e-02 2.147942930459976196e-01 5.661299452185630798e-02 4.725135117769241333e-02 4.589763283729553223e-02 1.634158641099929810e-01 -7.813730090856552124e-02 2.024644017219543457e-01 -1.762882471084594727e-01 3.229142427444458008e-01 -1.476360410451889038e-01 4.778051972389221191e-01 1.469233930110931396e-01 5.427024513483047485e-02 -5.914081260561943054e-02
1.745463460683822632e-01 1.787122152745723724e-02 6.089064478874206543e-02 -1.302940994501113892e-01 4.048539102077484131e-01 -1.916813254356384277e-01 7.170118391513824463e-02 1.676805466413497925e-01 2.671694196760654449e-02 -2.570933699607849121e-01 -5.833554267883300781e-02 1.950813643634319305e-02 7.840050756931304932e-02 1.563154906034469604e-01 -2.179647982120513916e-01 -2.542848698794841766e-02 -8.263780176639556885e-02 4.618018865585327148e-02 3.638293445110321045e-01 1.692415922880172729e-01 4.431115090847015381e-02 -2.704990506172180176e-01 1.631149947643280029e-01 6.862978637218475342e-02 -3.526540696620941162e-01 3.483681753277778625e-02 -6.172689422965049744e-02 -2.351943999528884888e-01 1.471833139657974243e-01 1.423405576497316360e-02 5.040769651532173157e-02 -2.824098467826843262e-01
7.191024720668792725e-02 -1.437875479459762573e-01 3.213746845722198486e-01 2.485674060881137848e-02 9.501368552446365356e-02 1.378037631511688232e-01 -2.667172849178314209e-01 -8.125210553407669067e-02 -2.072257995605468750e-01 -4.026767909526824951e-01 4.195042327046394348e-02 1.486291550099849701e-02 2.445153445005416870e-01 -2.518501691520214081e-02 1.232656016945838928e-01 -1.419339030981063843e-01 7.654922083020210266e-03 2.703366577625274658e-01 5.291843414306640625e-01 -9.917858242988586426e-02 -3.474906086921691895e-02 -2.768317051231861115e-02 1.995829641819000244e-01 4.861051589250564575e-02 -8.686522394418716431e-02 7.715300470590591431e-02 4.067130014300346375e-02 -2.731240540742874146e-02 5.192683264613151550e-02 1.841255426406860352e-01 8.773444220423698425e-03 4.366492852568626404e-02
2.971421740949153900e-02 -2.666994035243988037e-01 1.928599327802658081e-01 -1.823321580886840820e-01 1.690476089715957642e-01 -1.809101924300193787e-02 -3.230881094932556152e-01 -4.019866138696670532e-02 3.227794170379638672e-02 -7.941772788763046265e-02 -3.742241859436035156e-01 -1.665818095207214355e-01 6.113454699516296387e-02 -8.353667706251144409e-02 2.004531770944595337e-02 1.135519966483116150e-01 1.409277170896530151e-01 -1.199590042233467102e-02 3.683719635009765625e-01 3.846540451049804688e-01 1.633179783821105957e-01 -1.593892425298690796e-01 -6.616103649139404297e-02 1.388165950775146484e-01 1.576872169971466064e-01 -2.101052850484848022e-01 -9.696628153324127197e-02 -1.230981647968292236e-01 -1.461031585931777954e-01 1.270790100097656250e-01 9.006937593221664429e-02 -7.020836323499679565e-02
4.791287332773208618e-02 1.527233570814132690e-01 2.582299411296844482e-01 -2.016484290361404419e-01 -1.336020976305007935e-01 -3.985467851161956787e-01 -1.363682746887207031e-01 -8.938875794410705566e-02 6.290920078754425049e-02 -1.495693624019622803e-01 -2.980294823646545410e-01 -2.120655328035354614e-01 1.651085168123245239e-02 1.571979969739913940e-01 1.485044956207275391e-01 -2.132714092731475830e-01 7.089370861649513245e-03 -2.164572244510054588e-03 2.708792984485626221e-01 9.253947436809539795e-02 1.537095010280609131e-01 -2.083738893270492554e-01 -4.271749407052993774e-02 1.294323205947875977e-01 2.482767999172210693e-01 -4.326668009161949158e-02 2.015900611877441406e-02 -3.153862953186035156e-01 2.740943729877471924e-01 1.615652069449424744e-02 6.660021096467971802e-02 1.687466353178024292e-02
-8.800324052572250366e-02 -8.105074614286422729e-02 1.864155530929565430e-01 6.448210775852203369e-02 -4.166815057396888733e-02 -1.374169737100601196e-01 -2.826418876647949219e-01 2.536924742162227631e-02 4.578134976327419281e-03 -2.995541989803314209e-01 4.602993652224540710e-02 -1.553609520196914673e-01 4.759655520319938660e-02 1.110833957791328430e-01 -3.915455639362335205e-01 -9.950956329703330994e-03 -5.630218610167503357e-02 6.906788796186447144e-02 2.989148497581481934e-01 1.277875304222106934e-01 1.857962310314178467e-01 -7.042934745550155640e-02 4.241610169410705566e-01 2.423043549060821533e-01 1.533427536487579346e-01 1.565801054239273071e-01 -2.744783833622932434e-02 1.126648932695388794e-01 3.109301924705505371e-01 8.237384259700775146e-02 1.124072913080453873e-02 6.938543915748596191e-02
3.377082198858261108e-02 -2.717283964157104492e-01 1.087194383144378662e-01 -1.531949043273925781e-01 2.518486976623535156e-01 9.379634261131286621e-02 -2.046144157648086548e-01 -3.283567726612091064e-03 2.273680642247200012e-02 -2.128757834434509277e-01 -1.054373234510421753e-01 -3.010317087173461914e-01 -1.313375402241945267e-02 -4.117838665843009949e-02 1.703430414199829102e-01 2.288606949150562286e-02 1.152324452996253967e-01 -1.552566979080438614e-02 4.580109119415283203e-01 1.376092135906219482e-01 -2.289110124111175537e-01 -5.270849913358688354e-02 -2.657669223845005035e-02 4.124508798122406006e-02 2.416761219501495361e-02 -2.228666990995407104e-01 1.420636624097824097e-01 -7.628858555108308792e-03 3.560469020158052444e-03 4.403645098209381104e-01 -1.769357174634933472e-01 3.321331366896629333e-02
-4.533198848366737366e-02 -1.267783492803573608e-01 2.167841345071792603e-01 1.031695678830146790e-01 3.466677665710449219e-02 4.178065434098243713e-02 7.355249952524900436e-03 -1.487944871187210083e-01 -7.368732988834381104e-02 -8.327467739582061768e-02 -6.669406592845916748e-02 -3.259569779038429260e-02 6.339402496814727783e-02 7.677567005157470703e-02 7.746820151805877686e-02 1.546349674463272095e-01 -4.391182959079742432e-02 1.437530964612960815e-01 3.259843587875366211e-01 -3.493764623999595642e-02 3.108155354857444763e-02 -3.984454870223999023e-01 6.267784535884857178e-02 1.267373412847518921e-01 1.475338935852050781e-01 -4.481453597545623779e-01 2.929531782865524292e-02 -5.022674202919006348e-01 2.966007916256785393e-03 1.232068017125129700e-01 2.235494367778301239e-02 2.004367560148239136e-01
9.185457974672317505e-02 -1.527664214372634888e-01 9.124841541051864624e-02 7.927470654249191284e-02 8.456300199031829834e-02 3.153734654188156128e-02 3.026669286191463470e-02 -1.367535293102264404e-01 8.529903739690780640e-02 -1.207450479269027710e-01 -1.222486868500709534e-01 -3.849585354328155518e-02 -1.134999543428421021e-01 1.462847143411636353e-01 -3.794657588005065918e-01 -1.307420134544372559e-01 1.349943131208419800e-01 3.477712273597717285e-01 1.964681893587112427e-01 -3.899416327476501465e-02 1.782825142145156860e-01 -1.798665896058082581e-02 5.292932391166687012e-01 1.946939229965209961e-01 1.014920920133590698e-01 -1.617375910282135010e-01 1.187217757105827332e-01 -4.008719231933355331e-03 -3.159401193261146545e-02 2.792866528034210205e-01 -4.522354900836944580e-02 -1.764412969350814819e-01
-3.629158809781074524e-02 1.035233885049819946e-01 2.974716424942016602e-01 -1.186191663146018982e-01 1.504129916429519653e-01 -9.050206840038299561e-02 7.976737618446350098e-02 3.061872422695159912e-01 -1.028834879398345947e-01 -2.814404070377349854e-01 3.931294754147529602e-02 -4.070765152573585510e-02 -2.393865957856178284e-02 -1.512955967336893082e-02 1.125677600502967834e-01 -7.135018706321716309e-02 -2.500564157962799072e-01 4.072205126285552979e-01 2.273422032594680786e-01 -2.362522669136524200e-02 -3.720944747328758240e-02 -6.989593058824539185e-02 2.598609328269958496e-01 1.057129874825477600e-01 1.782832853496074677e-02 -2.816146910190582275e-01 2.239358127117156982e-01 -2.485443800687789917e-01 8.519206196069717407e-02 1.347725391387939453e-01 2.457093447446823120e-01 -2.015097532421350479e-03
1.563099026679992676e-01 -1.320731490850448608e-01 -3.655953332781791687e-02 -2.595642209053039551e-01 -9.999861940741539001e-04 -2.009193003177642822e-01 -6.397553533315658569e-02 -2.428219914436340332e-01 -1.095775887370109558e-01 -1.406948417425155640e-01 -3.024237453937530518e-01 -7.776010036468505859e-02 -1.477269083261489868e-01 2.930694520473480225e-01 -9.169412404298782349e-02 -2.553534805774688721e-01 -1.439066231250762939e-02 2.551972270011901855e-01 1.114693731069564819e-01 2.014834731817245483e-01 1.192874833941459656e-01 -1.705214828252792358e-01 8.311435580253601074e-02 -1.111270710825920105e-01 1.910800337791442871e-01 -5.514843016862869263e-02 1.346332281827926636e-01 -2.300146371126174927e-01 5.741447210311889648e-02 3.506643474102020264e-01 7.015638053417205811e-02 -2.294905632734298706e-01
-4.202798008918762207e-02 -1.774731874465942383e-01 1.237558647990226746e-01 3.908379003405570984e-02 -9.062466211616992950e-03 4.510815069079399109e-02 7.788555324077606201e-02 1.328752189874649048e-01 -3.256657859310507774e-03 1.039951741695404053e-01 -4.258361160755157471e-01 -7.373747974634170532e-02 -3.268752992153167725e-01 2.775294482707977295e-01 -3.043437600135803223e-01 1.159282401204109192e-01 1.729244440793991089e-01 1.866564750671386719e-01 2.681566178798675537e-01 3.227427005767822266e-01 1.738587766885757446e-01 -1.179477199912071228e-01 8.638787269592285156e-02 1.995570659637451172e-01 1.246553584933280945e-01 -9.830920398235321045e-02 2.060437500476837158e-01 -2.798651345074176788e-02 1.764034032821655273e-01 8.535274304449558258e-03 6.044575572013854980e-02 -3.157340362668037415e-02
9.765326976776123047e-02 -1.388269513845443726e-01 2.689808607101440430e-01 -1.457179933786392212e-01 -8.625478297472000122e-02 -1.390552967786788940e-01 -2.280784845352172852e-01 -1.692836731672286987e-02 1.371269524097442627e-01 -1.897403001785278320e-01 -3.991073668003082275e-01 -1.457382291555404663e-01 1.318484544754028320e-01 -7.947971671819686890e-02 -3.927739709615707397e-02 6.142329424619674683e-02 -9.420481510460376740e-03 -5.369909480214118958e-02 4.053611159324645996e-01 3.834561407566070557e-01 -1.251180539838969707e-03 -7.432410866022109985e-02 -1.772278547286987305e-01 1.623989939689636230e-01 1.968105733394622803e-01 -2.096720784902572632e-01 8.647231385111808777e-03 -7.538891583681106567e-02 -1.301189512014389038e-01 1.483743488788604736e-01 9.733506292104721069e-02 -1.402259171009063721e-01
2.116728425025939941e-01 6.832166016101837158e-02 2.127765566110610962e-01 6.123312562704086304e-02 1.133302878588438034e-02 -2.006052732467651367e-01 -1.077453121542930603e-01 4.037760198116302490e-02 -2.770890891551971436e-01 -1.233753040432929993e-01 -3.030268847942352295e-01 1.351044396869838238e-03 5.224083364009857178e-02 3.499709963798522949e-01 -1.252932995557785034e-01 8.188556879758834839e-02 1.683798879384994507e-01 2.182198502123355865e-02 1.835747808218002319e-01 4.411922395229339600e-02 -1.162993758916854858e-01 -1.310909092426300049e-01 2.434630095958709717e-01 8.344180881977081299e-02 -1.121946573257446289e-01 -3.820452988147735596e-01 1.624390929937362671e-01 8.980399370193481445e-02 3.579986393451690674e-01 -1.051545515656471252e-01 -6.370328366756439209e-02 -1.369530707597732544e-01
-1.200796663761138916e-01 -5.347539857029914856e-02 2.807872593402862549e-01 1.421184539794921875e-01 7.484012097120285034e-02 -1.683834642171859741e-01 -2.542663514614105225e-01 -1.229040697216987610e-02 1.084039136767387390e-01 -3.268131315708160400e-01 -6.744828075170516968e-02 -1.797607690095901489e-01 1.502618659287691116e-02 1.738589629530906677e-02 -3.186189532279968262e-01 -1.131365671753883362e-01 -1.803608834743499756e-01 1.739221438765525818e-02 2.869538962841033936e-01 2.037645280361175537e-01 1.566881537437438965e-01 -4.977146163582801819e-02 2.558766305446624756e-01 3.348861336708068848e-01 2.967199981212615967e-01 1.981242746114730835e-01 -3.482638671994209290e-02 -6.671017408370971680e-02 6.280782073736190796e-02 1.130059510469436646e-01 1.918274164199829102e-02 5.719275772571563721e-02
-1.941024139523506165e-02 3.854406252503395081e-02 2.328678220510482788e-02 -3.667841106653213501e-02 -3.309014067053794861e-02 -1.996989548206329346e-01 8.703334629535675049e-02 1.513753980398178101e-01 7.522815465927124023e-02 -2.518750131130218506e-01 -1.966409236192703247e-01 -1.952700465917587280e-01 1.021253094077110291e-01 2.741443738341331482e-02 -1.583597809076309204e-01 -3.561359047889709473e-01 -1.034886687994003296e-01 -1.612285971641540527e-01 4.107820093631744385e-01 2.323947548866271973e-01 -1.621057838201522827e-01 -1.186510398983955383e-01 2.145878225564956665e-01 7.798394560813903809e-02 -1.857768893241882324e-01 -3.505334630608558655e-02 -4.106667265295982361e-02 -3.600895106792449951e-01 1.007187962532043457e-01 7.257863134145736694e-02 -6.013101339340209961e-02 -2.788118124008178711e-01
-4.906868189573287964e-02 -2.209221571683883667e-01 3.499643802642822266e-01 9.506941586732864380e-02 3.826551884412765503e-02 -9.642343223094940186e-02 -3.371872007846832275e-01 1.913167685270309448e-01 -1.245665550231933594e-01 -1.553241461515426636e-01 8.577739819884300232e-03 -1.197699159383773804e-01 6.733391899615526199e-03 1.461286693811416626e-01 -5.432727560400962830e-02 -9.983239322900772095e-02 -1.970870792865753174e-02 -1.313136052340269089e-02 1.465568244457244873e-01 -1.069696396589279175e-01 8.546371757984161377e-02 -8.773934841156005859e-02 1.215431094169616699e-01 1.935631483793258667e-01 3.868024796247482300e-02 1.975700110197067261e-01 4.221820831298828125e-02 -5.286154747009277344e-01 -1.407344359904527664e-02 2.605370581150054932e-01 2.570189833641052246e-01 -1.059649288654327393e-01
-7.512132823467254639e-02 8.351432532072067261e-02 4.223802983760833740e-01 -1.654100716114044189e-01 -4.684809967875480652e-02 9.687335044145584106e-02 -1.420414894819259644e-01 -1.135725155472755432e-02 8.698812685906887054e-03 -4.236607253551483154e-01 -1.040963307023048401e-01 -6.914991140365600586e-02 5.137813091278076172e-02 1.579275280237197876e-01 -2.159171849489212036e-01 -7.300419360399246216e-02 7.275727391242980957e-02 -2.114518135786056519e-01 3.182290494441986084e-01 9.412834048271179199e-02 9.492854773998260498e-02 1.003613919019699097e-01 2.505309581756591797e-01 -3.489052876830101013e-02 -9.043262898921966553e-02 -1.245314721018075943e-02 1.855759173631668091e-01 -2.442412674427032471e-01 9.029448963701725006e-03 1.424521058797836304e-01 -3.250567615032196045e-01 -5.793508887290954590e-02
-6.112055480480194092e-02 -1.961576193571090698e-01 2.483660429716110229e-01 -3.643832728266716003e-02 -7.636962924152612686e-03 -7.593230903148651123e-02 -3.051583468914031982e-01 1.225800588726997375e-01 -1.564157009124755859e-01 6.160613894462585449e-02 3.994975239038467407e-03 7.771262526512145996e-02 2.011529356241226196e-01 2.193493694067001343e-01 -4.243434220552444458e-02 -5.417286232113838196e-02 1.467414498329162598e-01 -7.938751578330993652e-02 1.863754540681838989e-01 1.348336040973663330e-01 5.082320421934127808e-02 -6.578002870082855225e-02 1.694659888744354248e-01 3.215136826038360596e-01 -3.251312673091888428e-01 -1.438370198011398315e-01 1.610575020313262939e-01 -2.531934380531311035e-01 9.679446369409561157e-02 4.465633332729339600e-01 5.399905517697334290e-02 7.260982692241668701e-02
-9.837843477725982666e-02 -1.138033568859100342e-01 6.705632805824279785e-02 -7.952021807432174683e-02 4.282813519239425659e-02 -2.990116178989410400e-01 -1.681841015815734863e-01 -9.434289485216140747e-02 2.091508805751800537e-01 -3.955426216125488281e-01 4.873595759272575378e-02 -2.864944636821746826e-01 1.226484775543212891e-01 8.011313527822494507e-02 -2.395239472389221191e-02 7.709965109825134277e-03 -1.328681781888008118e-02 -8.916254155337810516e-03 3.423878848552703857e-01 2.499277889728546143e-01 1.951935291290283203e-01 1.613140478730201721e-02 1.986024230718612671e-01 1.321457922458648682e-01 1.034323051571846008e-01 1.711285561323165894e-01 -5.965448915958404541e-03 1.933494806289672852e-01 2.156245410442352295e-01 3.512628674507141113e-01 4.088703170418739319e-02 -8.488821238279342651e-02
-7.065793499350547791e-03 1.596385613083839417e-02 3.223953843116760254e-01 4.508054628968238831e-02 2.104777395725250244e-01 -7.028146088123321533e-02 -9.489108808338642120e-03 1.498681455850601196e-01 4.044616222381591797e-02 -6.584537029266357422e-02 -4.456377029418945312e-02 -1.166147366166114807e-01 -1.601263284683227539e-01 2.811018005013465881e-02 3.096257150173187256e-02 -6.046958565711975098e-01 1.530824154615402222e-01 2.722164094448089600e-01 1.650032401084899902e-01 3.257163465023040771e-01 1.929876208305358887e-01 -1.796633601188659668e-01 6.062656641006469727e-02 -2.406105026602745056e-02 -1.684369891881942749e-01 -1.089924722909927368e-01 -6.488107144832611084e-02 -1.692884564399719238e-01 4.503201693296432495e-02 9.210827201604843140e-02 3.222883492708206177e-02 1.342775523662567139e-01
7.892704755067825317e-02 -2.864461541175842285e-01 8.662188798189163208e-02 -2.416741698980331421e-01 -2.460408024489879608e-02 2.625557184219360352e-01 -5.680974572896957397e-02 -3.496432304382324219e-01 1.680874079465866089e-01 4.548793658614158630e-02 8.927273750305175781e-02 -6.289484351873397827e-02 -9.553841501474380493e-02 1.944089680910110474e-01 -4.254817962646484375e-02 6.198942661285400391e-03 -3.938166797161102295e-02 1.827056705951690674e-01 2.852847874164581299e-01 2.834655642509460449e-01 1.061682701110839844e-01 -7.543890178203582764e-02 1.810713112354278564e-01 3.452581763267517090e-01 -1.090047359466552734e-01 2.030062489211559296e-02 8.639066666364669800e-02 -1.785326302051544189e-01 2.173191308975219727e-01 2.406516522169113159e-01 -1.403179168701171875e-01 -1.329856812953948975e-01
9.414575248956680298e-02 7.194561511278152466e-02 1.265822947025299072e-01 1.678068339824676514e-01 3.796186745166778564e-01 -3.933825492858886719e-01 -4.309735447168350220e-02 -5.786076188087463379e-02 -6.566568464040756226e-02 1.706272065639495850e-01 -2.625879943370819092e-01 1.193053461611270905e-02 -8.161321282386779785e-02 2.828258574008941650e-01 -2.667387761175632477e-02 -6.477101147174835205e-02 -1.150664314627647400e-02 -3.208685293793678284e-02 1.177644431591033936e-01 1.408605575561523438e-01 2.288943678140640259e-01 6.707429885864257812e-02 4.364431798458099365e-01 1.862468756735324860e-02 2.158197760581970215e-02 -1.877482384443283081e-01 1.839254647493362427e-01 -1.353494971990585327e-01 -5.598864331841468811e-02 1.842883974313735962e-01 1.279741376638412476e-01 -1.403700113296508789e-01
-9.698778390884399414e-02 1.675040274858474731e-02 2.154255956411361694e-01 -1.602941900491714478e-01 1.705081164836883545e-01 8.451122045516967773e-02 -5.707439407706260681e-02 2.339636348187923431e-02 6.980764865875244141e-02 -1.316950172185897827e-01 -3.224588558077812195e-02 1.187273785471916199e-01 2.572053372859954834e-01 -1.206868067383766174e-01 2.080651819705963135e-01 -2.148269265890121460e-01 -3.310222923755645752e-02 2.796822190284729004e-01 4.102919697761535645e-01 6.788696628063917160e-03 -2.171740382909774780e-01 -1.762746721506118774e-01 2.021740227937698364e-01 2.465973645448684692e-01 2.125581055879592896e-01 -2.740957438945770264e-01 -7.461428642272949219e-02 -1.723716109991073608e-01 2.011826932430267334e-01 1.653285324573516846e-01 1.028944328427314758e-01 -9.521985054016113281e-02
7.289168983697891235e-02 -5.045042932033538818e-02 3.914408385753631592e-01 1.817881762981414795e-01 -3.492256253957748413e-02 7.208420429378747940e-03 -1.745558083057403564e-01 1.426467671990394592e-02 -1.892307102680206299e-01 -3.889923691749572754e-01 6.175113096833229065e-02 5.709898192435503006e-03 -7.107520848512649536e-02 -5.845897644758224487e-02 6.857824325561523438e-02 -6.649529188871383667e-02 1.596578955650329590e-01 2.265012115240097046e-01 4.522736370563507080e-01 -3.073237091302871704e-02 2.179006487131118774e-02 -4.257894679903984070e-02 2.151062488555908203e-01 3.209686279296875000e-01 9.326089918613433838e-02 4.644134640693664551e-02 -8.636218309402465820e-02 -2.564379274845123291e-01 -1.831123605370521545e-02 2.089637815952301025e-01 -4.294037446379661560e-02 3.967474028468132019e-02
-3.015156090259552002e-02 -3.226386383175849915e-02 5.954234600067138672e-01 6.353545933961868286e-02 1.508796215057373047e-01 -1.282968670129776001e-01 1.078683063387870789e-01 2.869822643697261810e-02 6.369902193546295166e-02 -9.892059117555618286e-02 -2.492688894271850586e-01 1.321472078561782837e-01 -6.550329271703958511e-04 6.827434152364730835e-02 -4.743292927742004395e-02 7.928079366683959961e-02 -1.517122238874435425e-01 7.679700106382369995e-02 3.502620756626129150e-01 4.655496403574943542e-02 2.499352395534515381e-01 -1.850824654102325439e-01 -7.806789944879710674e-04 -9.730926156044006348e-02 2.723684310913085938e-01 -1.089034527540206909e-01 3.151268884539604187e-02 2.128865942358970642e-02 -1.411642134189605713e-01 1.909352838993072510e-01 2.765891551971435547e-01 -2.877797558903694153e-02
-2.138260900974273682e-01 -7.542047649621963501e-02 2.865242063999176025e-01 -1.682939827442169189e-01 1.336108334362506866e-02 -1.327461898326873779e-01 -9.705514460802078247e-02 2.076207846403121948e-01 2.321707308292388916e-01 -1.288743764162063599e-01 -4.233349487185478210e-02 -2.875831425189971924e-01 -1.400255411863327026e-02 2.903255224227905273e-01 -2.056206166744232178e-01 -2.003747820854187012e-01 -9.138911962509155273e-02 -9.276388585567474365e-02 3.411772847175598145e-01 4.876198619604110718e-02 -1.380726695060729980e-01 4.739014897495508194e-03 1.434699743986129761e-01 8.743063546717166901e-03 6.403500586748123169e-02 -1.855938732624053955e-01 2.590489983558654785e-01 -4.132528975605964661e-02 3.524228036403656006e-01 7.559439539909362793e-02 -1.805739551782608032e-01 -2.357628010213375092e-02
1.397397555410861969e-02 -1.648460924625396729e-01 3.445382714271545410e-01 1.327439844608306885e-01 2.144002318382263184e-01 1.014387235045433044e-01 -3.113426566123962402e-01 -1.382514238357543945e-01 -6.982807815074920654e-02 -1.892050057649612427e-01 -1.714158952236175537e-01 -2.563648819923400879e-01 2.804820239543914795e-01 4.470461234450340271e-02 -4.684566706418991089e-02 3.707284480333328247e-02 -8.571518212556838989e-02 -3.835636749863624573e-02 3.198546171188354492e-01 7.232818007469177246e-02 8.325802534818649292e-02 -2.271544188261032104e-01 1.245558187365531921e-01 -1.007000431418418884e-01 -6.133766472339630127e-02 6.315214931964874268e-02 2.425553351640701294e-01 -1.809658557176589966e-01 -1.981923431158065796e-01 1.937452554702758789e-01 -1.055178046226501465e-01 2.369672209024429321e-01
-2.003932148218154907e-01 -1.675848066806793213e-01 9.129392355680465698e-02 -2.459462434053421021e-01 3.291916102170944214e-02 -1.029402539134025574e-01 -1.249800398945808411e-01 1.736791133880615234e-01 6.422018259763717651e-02 -2.508742511272430420e-01 -1.465581804513931274e-01 -8.868151903152465820e-02 2.129929214715957642e-01 3.529852032661437988e-01 1.940680854022502899e-02 1.173585001379251480e-02 -1.367970854043960571e-01 -1.162679642438888550e-01 3.018535673618316650e-01 2.820268273353576660e-01 2.676110267639160156e-01 1.772150844335556030e-01 6.640391796827316284e-02 1.081830728799104691e-02 -1.970519870519638062e-01 1.421125233173370361e-01 1.709108948707580566e-01 -1.897453963756561279e-01 2.297695353627204895e-02 2.709560394287109375e-01 -1.134821549057960510e-01 1.307203024625778198e-01
3.008885383605957031e-01 -7.175236940383911133e-02 3.625373244285583496e-01 -4.843642562627792358e-02 -5.663592740893363953e-02 1.910408027470111847e-02 -5.373573675751686096e-02 -8.569584041833877563e-02 8.406115323305130005e-02 -2.058328986167907715e-01 -3.949434161186218262e-01 -1.449163854122161865e-01 1.478709727525711060e-01 8.327072113752365112e-02 -5.297613795846700668e-03 -8.479793369770050049e-02 4.903786256909370422e-02 2.792244255542755127e-01 1.979591399431228638e-01 -9.969751350581645966e-03 1.442095041275024414e-01 7.803434133529663086e-02 -6.873216480016708374e-03 2.999488115310668945e-01 2.092491686344146729e-01 -2.513631582260131836e-01 2.122107334434986115e-02 -1.075921021401882172e-02 1.957510858774185181e-01 -1.061832718551158905e-02 1.781473010778427124e-01 -2.829103171825408936e-01
-1.334837973117828369e-01 -7.243253290653228760e-02 3.285745680332183838e-01 3.539836108684539795e-01 -8.429718017578125000e-02 9.889662265777587891e-03 6.756027787923812866e-02 2.824779152870178223e-01 8.781958371400833130e-02 -1.984335947781801224e-03 -2.766510844230651855e-01 -1.992142200469970703e-01 4.426886513829231262e-02 2.669222056865692139e-01 -2.236904203891754150e-01 4.850712418556213379e-02 1.429177075624465942e-01 7.879363745450973511e-02 2.130085527896881104e-01 6.673464924097061157e-02 -1.305334456264972687e-02 -2.492080181837081909e-01 2.364749610424041748e-01 3.744223117828369141e-01 5.299676209688186646e-02 -1.105507612228393555e-01 -5.132610350847244263e-02 -1.983590237796306610e-02 1.518393903970718384e-01 3.618243336677551270e-02 1.075355485081672668e-01 -1.172103807330131531e-01
2.165160514414310455e-02 -1.836109012365341187e-01 1.059850752353668213e-01 1.670663654804229736e-01 -9.826133400201797485e-02 1.884042620658874512e-01 -2.573957443237304688e-01 -1.828522682189941406e-01 -8.000033348798751831e-02 -2.595811784267425537e-01 4.454588517546653748e-03 -1.931413561105728149e-01 1.140128597617149353e-01 1.416248269379138947e-02 -8.157929778099060059e-02 -1.778297275304794312e-01 -1.819116175174713135e-01 4.335882365703582764e-01 4.632566869258880615e-01 1.024238690733909607e-01 -3.043048828840255737e-02 6.606928259134292603e-02 2.314188331365585327e-01 3.056998923420906067e-02 -2.036761343479156494e-01 -1.092779040336608887e-01 -6.255565583705902100e-02 -7.685350626707077026e-02 1.005112007260322571e-01 1.726374626159667969e-01 7.923255860805511475e-02 6.207799538969993591e-02
4.073822125792503357e-02 1.808952987194061279e-01 1.740317642688751221e-01 9.199903346598148346e-03 8.413097262382507324e-02 7.106028497219085693e-03 -1.163420453667640686e-01 -1.744525879621505737e-01 -9.258282184600830078e-02 -4.438595473766326904e-02 -3.353628218173980713e-01 3.514312207698822021e-02 -1.432349383831024170e-01 1.715712845325469971e-01 -6.044785305857658386e-02 1.347546875476837158e-01 -2.177671939134597778e-01 1.139651238918304443e-01 7.617907971143722534e-02 1.164649352431297302e-01 -9.114571660757064819e-02 -3.367824107408523560e-02 -6.325510889291763306e-02 1.299090683460235596e-01 -3.231156244874000549e-02 -7.507210969924926758e-02 2.836844623088836670e-01 -4.055448472499847412e-01 6.321290880441665649e-02 4.923179447650909424e-01 -1.306037455797195435e-01 2.509708106517791748e-01
2.633165717124938965e-01 8.931631594896316528e-02 1.708627641201019287e-01 -7.392101734876632690e-02 2.823625691235065460e-02 -2.643729746341705322e-01 6.103747524321079254e-03 1.003258004784584045e-01 9.034721553325653076e-02 -2.173430323600769043e-01 -1.682169586420059204e-01 -2.070496678352355957e-01 1.209300104528665543e-02 -4.967322573065757751e-02 -1.863449662923812866e-01 -2.135318666696548462e-01 -1.709854006767272949e-01 7.102786749601364136e-02 1.205013319849967957e-01 1.191979274153709412e-01 -1.370242536067962646e-01 -1.660070866346359253e-01 4.684709012508392334e-01 7.358181476593017578e-02 -2.887327671051025391e-01 -7.528100907802581787e-02 -2.408920377492904663e-01 -1.244229078292846680e-01 1.527221947908401489e-01 2.586406469345092773e-01 7.315523177385330200e-02 7.346498221158981323e-02
-2.097811177372932434e-02 -1.571672558784484863e-01 6.597463786602020264e-02 4.586915671825408936e-02 6.237670779228210449e-02 -1.982448846101760864e-01 -1.874602437019348145e-01 8.166734874248504639e-02 -2.707108296453952789e-02 -3.531645610928535461e-02 -1.435237098485231400e-02 4.036644473671913147e-02 2.476067095994949341e-01 1.307535767555236816e-01 2.560170739889144897e-02 -1.734911948442459106e-01 1.277924776077270508e-01 4.111454263329505920e-02 2.340987473726272583e-01 2.525782883167266846e-01 -1.249740552157163620e-02 -1.131056845188140869e-01 1.939292550086975098e-01 4.044807553291320801e-01 -3.650822341442108154e-01 -8.965927362442016602e-02 8.843652158975601196e-02 -3.775237500667572021e-01 1.667055189609527588e-01 3.143874108791351318e-01 -3.552473708987236023e-02 8.973333984613418579e-03
-8.302653580904006958e-02 3.437282890081405640e-02 -2.107172086834907532e-02 -9.809948503971099854e-02 8.186121284961700439e-02 -9.212061762809753418e-02 -5.538651719689369202e-02 -9.267876297235488892e-02 -1.062219068408012390e-01 -4.820155724883079529e-02 -1.995172202587127686e-01 9.757284075021743774e-02 1.004382446408271790e-01 1.893426328897476196e-01 4.308382421731948853e-02 1.426082551479339600e-01 1.067662015557289124e-01 1.125974766910076141e-02 3.570927679538726807e-01 9.536980092525482178e-02 -8.125665038824081421e-02 -3.353793323040008545e-01 -4.329778626561164856e-02 8.611561357975006104e-02 1.263423860073089600e-01 -4.217760860919952393e-01 1.750919371843338013e-01 -3.713870644569396973e-01 1.019933894276618958e-01 3.550167977809906006e-01 1.803227663040161133e-01 1.266469657421112061e-01
-4.167808592319488525e-02 1.096043363213539124e-02 1.172399297356605530e-01 -7.431345432996749878e-02 2.098007053136825562e-01 9.553977102041244507e-02 -1.473786830902099609e-01 -3.085462152957916260e-01 1.652129888534545898e-01 1.948867738246917725e-01 -6.736043840646743774e-02 -1.290954649448394775e-01 -7.324393838644027710e-02 1.632567048072814941e-01 -2.686079442501068115e-01 1.206632982939481735e-02 3.029375970363616943e-01 -3.844444826245307922e-02 1.784796863794326782e-01 -1.743145473301410675e-02 3.151489198207855225e-01 -9.999884665012359619e-02 1.000689119100570679e-01 2.340557873249053955e-01 -9.666541218757629395e-02 1.229039579629898071e-01 2.605862021446228027e-01 -2.594176828861236572e-01 3.614509403705596924e-01 1.169981732964515686e-01 6.709720194339752197e-02 -1.000254303216934204e-01
-1.515873894095420837e-02 1.639200150966644287e-01 2.415924370288848877e-01 -2.517821192741394043e-01 1.431582719087600708e-01 5.341224744915962219e-02 -1.800794526934623718e-02 1.867390275001525879e-01 1.248654276132583618e-01 -3.424811661243438721e-01 -6.543379276990890503e-02 -1.414170265197753906e-01 -4.570944979786872864e-02 1.038887798786163330e-01 -1.382901370525360107e-01 -2.031019032001495361e-01 -6.806057691574096680e-02 -2.443541586399078369e-01 2.157143652439117432e-01 -1.693741977214813232e-01 -6.346148252487182617e-02 -7.046952843666076660e-02 2.685938775539398193e-01 1.228734552860260010e-01 1.186587065458297729e-01 -2.101424336433410645e-01 7.132340222597122192e-02 -1.731284856796264648e-01 3.561071455478668213e-01 2.824957966804504395e-01 1.478369235992431641e-01 6.787415593862533569e-02
-3.366751223802566528e-02 1.372244805097579956e-01 2.384789884090423584e-01 -1.972838193178176880e-01 2.101097553968429565e-01 -9.566624648869037628e-03 -3.749717399477958679e-02 -2.004838287830352783e-01 1.998970098793506622e-02 -2.700515985488891602e-01 -2.194604426622390747e-01 -8.113291859626770020e-02 9.727951139211654663e-02 -1.126382350921630859e-01 -5.209496617317199707e-02 1.220057457685470581e-01 2.078420966863632202e-01 1.662818342447280884e-01 1.563067734241485596e-01 2.353761047124862671e-01 2.454064935445785522e-01 -1.067937165498733521e-01 -1.037149727344512939e-01 1.233648061752319336e-01 2.244388312101364136e-01 -2.726392745971679688e-01 2.106581926345825195e-01 -9.148045629262924194e-02 2.327844798564910889e-01 2.453996986150741577e-01 1.460589319467544556e-01 -2.628733217716217041e-01
1.097177416086196899e-01 1.156431343406438828e-02 4.076852798461914062e-01 -4.703611508011817932e-02 1.567973047494888306e-01 -8.068843185901641846e-02 1.631157845258712769e-01 1.587632745504379272e-01 -6.997608393430709839e-02 -1.992879956960678101e-01 4.252839460968971252e-02 -5.711818858981132507e-02 -4.442951083183288574e-02 1.892680525779724121e-01 -7.232941687107086182e-02 8.426438271999359131e-02 -3.564344346523284912e-01 3.428640663623809814e-01 2.094248682260513306e-01 -1.073418110609054565e-01 -6.784716248512268066e-02 -8.247993886470794678e-02 5.612788349390029907e-02 9.336480498313903809e-02 -2.616544999182224274e-02 -3.360141217708587646e-01 9.883944690227508545e-02 -3.136097490787506104e-01 -2.658303081989288330e-02 2.629989385604858398e-01 1.419628262519836426e-01 -4.115090891718864441e-02
3.003199696540832520e-01 1.178681701421737671e-01 1.179097443819046021e-01 2.718229293823242188e-01 2.092764079570770264e-01 4.997849464416503906e-03 8.498817682266235352e-02 -2.158274203538894653e-01 -1.282403767108917236e-01 -1.284026652574539185e-01 -4.924469590187072754e-01 -7.298855483531951904e-02 9.889369457960128784e-02 -2.601412124931812286e-03 1.842738687992095947e-02 9.862774610519409180e-02 -9.536786377429962158e-02 3.266470134258270264e-02 1.807939708232879639e-01 1.309754550457000732e-01 1.434814184904098511e-01 8.769848942756652832e-02 2.578022480010986328e-01 6.853924691677093506e-02 3.401978313922882080e-02 -2.160166054964065552e-01 1.168768703937530518e-01 -1.064858958125114441e-01 1.294044852256774902e-01 2.137932628393173218e-01 2.790926992893218994e-01 -1.930659413337707520e-01
-8.000352978706359863e-02 1.631273031234741211e-01 2.160642892122268677e-01 -2.489695884287357330e-02 3.879284486174583435e-02 6.067603453993797302e-02 1.861395686864852905e-02 2.063152641057968140e-01 -5.830760113894939423e-03 -5.311874151229858398e-01 8.252255618572235107e-02 -2.670660614967346191e-02 1.735621690750122070e-01 5.921856313943862915e-02 -1.324331313371658325e-01 -1.059029251337051392e-01 -4.464010521769523621e-02 -1.492169350385665894e-01 2.768946886062622070e-01 3.961698338389396667e-02 -9.494433179497718811e-03 -3.921447694301605225e-02 2.937627434730529785e-01 2.377399951219558716e-01 6.103311479091644287e-02 -2.695884183049201965e-02 5.289252847433090210e-02 -1.825139522552490234e-01 4.479405283927917480e-01 1.708879321813583374e-01 -2.539653889834880829e-02 -3.849450871348381042e-02
1.749000698328018188e-01 -8.129543811082839966e-02 -1.040600687265396118e-01 -1.952430009841918945e-01 2.264574319124221802e-01 1.353561580181121826e-01 1.308464724570512772e-02 -1.177868992090225220e-01 -3.908256534487009048e-03 -4.716665949672460556e-03 -2.453032433986663818e-01 -2.191859930753707886e-01 1.580487638711929321e-01 2.499699890613555908e-01 -1.362593322992324829e-01 8.545042574405670166e-02 1.131949499249458313e-01 1.482889950275421143e-01 2.575859725475311279e-01 1.741109490394592285e-01 1.698043048381805420e-01 2.270530462265014648e-01 -9.775629639625549316e-02 1.967699676752090454e-01 2.533340156078338623e-01 -2.008219957351684570e-01 4.637136682868003845e-02 -3.621113002300262451e-01 1.044929474592208862e-01 2.989513278007507324e-01 9.930315427482128143e-03 -1.015684828162193298e-01
4.068020358681678772e-02 -3.395425379276275635e-01 -7.249073591083288193e-03 -2.075225710868835449e-01 2.721992135047912598e-02 -7.823154330253601074e-02 -9.999646991491317749e-02 -5.715206265449523926e-03 -7.620281726121902466e-02 -2.940749228000640869e-01 -3.300726041197776794e-02 2.032956806942820549e-03 3.133889436721801758e-01 1.448990851640701294e-01 -3.296101465821266174e-02 -7.244376093149185181e-02 -7.207074016332626343e-02 2.171226441860198975e-01 2.094298005104064941e-01 3.183669149875640869e-01 1.365804672241210938e-01 -2.751115709543228149e-02 1.103445589542388916e-01 2.543256878852844238e-01 -3.276718556880950928e-01 2.724722027778625488e-02 2.193400859832763672e-01 -2.428535670042037964e-01 1.853123158216476440e-01 1.296100169420242310e-01 -1.301833689212799072e-01 1.643521338701248169e-01
1.529296040534973145e-01 -1.433186829090118408e-01 1.182377189397811890e-01 -1.248174440115690231e-02 1.832181960344314575e-01 -1.443603932857513428e-01 -1.292990744113922119e-01 3.471926748752593994e-01 -1.683073490858078003e-01 -5.888067930936813354e-02 1.502531319856643677e-01 -2.146665304899215698e-01 9.170103818178176880e-02 2.634326219558715820e-01 -3.705947473645210266e-02 -7.044521719217300415e-02 -2.032114416360855103e-01 -6.670923531055450439e-02 3.247711062431335449e-01 7.275930047035217285e-02 4.285398498177528381e-02 5.798071250319480896e-02 8.050188422203063965e-02 1.681311428546905518e-01 -1.811977624893188477e-01 -1.218806728720664978e-01 1.784888058900833130e-01 -3.460587561130523682e-01 3.455503582954406738e-01 6.226512417197227478e-02 2.155495434999465942e-01 1.283177919685840607e-02
9.020558744668960571e-02 -2.697277627885341644e-02 3.992612659931182861e-01 -4.364654049277305603e-02 1.648026108741760254e-01 -1.595011949539184570e-01 -1.103262081742286682e-01 1.109513416886329651e-01 -2.854104638099670410e-01 -7.198423892259597778e-02 -3.036932945251464844e-01 -3.369053825736045837e-02 -2.067663520574569702e-01 1.478839069604873657e-01 -3.209885582327842712e-02 1.110412999987602234e-01 1.216954141855239868e-01 -2.721570432186126709e-01 1.285619884729385376e-01 1.973174214363098145e-01 -1.109632998704910278e-01 -9.554874897003173828e-02 1.720719784498214722e-01 2.061332762241363525e-01 -1.597963459789752960e-02 1.256899833679199219e-01 9.659542143344879150e-02 3.750342130661010742e-02 3.603948950767517090e-01 1.949380896985530853e-02 1.784078925848007202e-01 -2.607341110706329346e-01
-3.329706564545631409e-02 -6.499674916267395020e-02 2.904947102069854736e-01 -9.063214808702468872e-02 -3.054439723491668701e-01 1.474112570285797119e-01 -2.578973174095153809e-01 6.682284176349639893e-02 -2.837599515914916992e-01 -1.959995031356811523e-01 -1.878700405359268188e-01 3.344317898154258728e-02 1.756314933300018311e-01 2.237759381532669067e-01 -8.491557091474533081e-03 1.297462880611419678e-01 2.478603571653366089e-01 1.863222420215606689e-01 3.172950744628906250e-01 7.222541421651840210e-02 8.463339507579803467e-02 -3.647847473621368408e-01 -5.863636359572410583e-02 6.275890022516250610e-02 1.789713501930236816e-01 2.498994022607803345e-02 1.293064057826995850e-01 -7.193905115127563477e-02 6.549435108900070190e-02 1.882587969303131104e-01 1.355434805154800415e-01 2.410519681870937347e-02
-7.685682177543640137e-02 -5.103172361850738525e-02 3.697597086429595947e-01 4.053198546171188354e-02 1.289464384317398071e-01 6.706921011209487915e-02 -4.588212072849273682e-02 1.428462564945220947e-01 -5.483356490731239319e-02 -6.695449352264404297e-02 -1.973933167755603790e-02 -1.240284647792577744e-02 2.507181838154792786e-03 1.928544044494628906e-02 1.008755788207054138e-01 -4.958994090557098389e-01 8.028366416692733765e-02 1.528657972812652588e-01 2.421853393316268921e-01 3.837286233901977539e-01 1.633397042751312256e-01 -3.977941572666168213e-01 -3.467762470245361328e-02 3.081429190933704376e-02 -2.454862445592880249e-01 2.660833112895488739e-02 2.180495113134384155e-02 -2.214691638946533203e-01 9.385204315185546875e-02 -1.299189869314432144e-02 7.034255191683769226e-03 -5.172689259052276611e-02
2.384514361619949341e-01 1.380919814109802246e-01 3.063998520374298096e-01 7.978215813636779785e-02 -2.522339820861816406e-01 -1.032407209277153015e-01 -6.637600064277648926e-02 -4.172293469309806824e-02 -4.126305133104324341e-02 -1.721242219209671021e-01 -3.618969619274139404e-01 -1.808947473764419556e-01 9.952457994222640991e-02 1.371112912893295288e-01 -2.448589354753494263e-02 -2.182427197694778442e-01 9.234019368886947632e-02 -1.618178784847259521e-01 2.342687398195266724e-01 5.586080253124237061e-02 -1.605575829744338989e-01 -2.323495596647262573e-02 4.920172318816184998e-02 -4.760227352380752563e-02 4.850374162197113037e-02 -2.199886888265609741e-01 2.501590549945831299e-01 -2.528533637523651123e-01 2.954503893852233887e-01 1.595214903354644775e-01 -2.214009612798690796e-01 -9.329896420240402222e-02
-3.500127047300338745e-02 -8.648121356964111328e-02 1.654279232025146484e-01 1.476505994796752930e-01 1.028760615736246109e-02 5.046271532773971558e-02 -1.802311278879642487e-02 8.147808164358139038e-02 -7.808711379766464233e-02 -7.916723936796188354e-02 -1.862716525793075562e-01 -1.166608929634094238e-01 -5.817478522658348083e-02 1.201603114604949951e-01 8.496702462434768677e-02 3.166466653347015381e-01 -1.709854155778884888e-01 -9.933320432901382446e-02 3.823502957820892334e-01 4.342474043369293213e-01 1.447955220937728882e-01 -3.496925532817840576e-01 -5.810097977519035339e-02 1.898249983787536621e-02 2.274955622851848602e-02 -1.180576756596565247e-01 -8.152979426085948944e-03 -7.034645974636077881e-02 3.555560111999511719e-01 2.513553798198699951e-01 1.288832724094390869e-01 -7.826887303963303566e-04
-5.426180362701416016e-02 -2.613167464733123779e-01 2.516621351242065430e-01 -1.563400961458683014e-02 -3.040733281522989273e-03 -5.561582744121551514e-03 -2.761104404926300049e-01 1.377169042825698853e-01 -6.055393069982528687e-02 4.447741061449050903e-02 -6.143836304545402527e-02 9.098353981971740723e-02 3.980302810668945312e-01 2.044758647680282593e-01 2.818238921463489532e-02 -4.452405497431755066e-02 1.715949177742004395e-01 -7.880091667175292969e-02 8.641034364700317383e-02 2.635666728019714355e-01 8.550796657800674438e-02 -2.507984638214111328e-02 2.375273257493972778e-01 2.976070046424865723e-01 -2.810777127742767334e-01 -3.325829980894923210e-03 1.890888959169387817e-01 -2.965215742588043213e-01 1.202869266271591187e-01 2.464685589075088501e-01 7.558353990316390991e-02 9.638943709433078766e-03
1.587258093059062958e-02 1.422270387411117554e-01 3.355222344398498535e-01 1.753211468458175659e-01 1.875245869159698486e-01 -4.002022370696067810e-02 -1.093329712748527527e-01 -2.251025885343551636e-01 2.644757553935050964e-02 2.306274026632308960e-01 -1.112783923745155334e-01 -1.221438422799110413e-01 2.105235122144222260e-02 -2.505963444709777832e-01 -1.317197680473327637e-01 -9.593440592288970947e-02 5.069306492805480957e-02 -2.381697110831737518e-02 2.461773157119750977e-01 1.988495886325836182e-02 1.923956274986267090e-01 -7.835096120834350586e-02 2.142242491245269775e-01 7.800577580928802490e-02 1.044023856520652771e-01 3.139707818627357483e-02 -9.777060151100158691e-02 -3.291477859020233154e-01 4.512625634670257568e-01 1.836591511964797974e-01 -1.953238695859909058e-01 -3.547646850347518921e-02
1.482353508472442627e-01 -1.231800392270088196e-01 4.171626269817352295e-01 -9.693760424852371216e-02 3.616904094815254211e-02 2.123840339481830597e-02 8.576405793428421021e-02 -1.401916444301605225e-01 2.459550052881240845e-01 -1.047425270080566406e-01 -2.415057867765426636e-01 -2.782909572124481201e-01 2.526943087577819824e-01 2.310671359300613403e-01 9.889283031225204468e-02 -2.594519592821598053e-02 -5.037058889865875244e-02 1.982181519269943237e-01 2.004748582839965820e-01 3.481707274913787842e-01 1.962042301893234253e-01 -9.374701231718063354e-02 -2.733165025711059570e-02 -1.190409287810325623e-01 2.667075693607330322e-01 -1.049618050456047058e-01 5.967076495289802551e-02 -3.538454324007034302e-02 1.326198428869247437e-01 -7.457814365625381470e-02 8.577009290456771851e-02 -1.811509430408477783e-01
-6.777233909815549850e-03 -3.278703894466161728e-03 1.132760271430015564e-01 -1.555267125368118286e-01 1.247427463531494141e-01 3.723174333572387695e-02 -1.997225545346736908e-02 -2.173161655664443970e-01 -1.279987394809722900e-01 -1.085711047053337097e-01 -3.304561376571655273e-01 -5.042364448308944702e-02 8.799661695957183838e-02 1.787526160478591919e-01 1.414213627576828003e-01 1.222153529524803162e-01 1.347626298666000366e-01 3.902559354901313782e-02 2.760376930236816406e-01 4.056300967931747437e-03 -5.412353947758674622e-02 -2.014626413583755493e-01 1.017864942550659180e-01 2.498479485511779785e-01 1.584442853927612305e-01 -4.436911642551422119e-01 6.275435443967580795e-03 -4.705255031585693359e-01 -4.593531414866447449e-02 9.879127144813537598e-02 -1.094159483909606934e-01 6.605561822652816772e-02
3.029306232929229736e-01 1.077469252049922943e-02 1.564393937587738037e-01 -8.476261794567108154e-02 4.882444813847541809e-02 -3.461357057094573975e-01 1.363648567348718643e-02 4.480936750769615173e-02 -6.705918908119201660e-02 -7.860338687896728516e-02 -7.893797755241394043e-02 -1.603943258523941040e-01 3.332619071006774902e-01 -2.763344533741474152e-02 -3.262572884559631348e-01 -6.993004679679870605e-02 -2.884042449295520782e-02 2.225487828254699707e-01 9.250409901142120361e-02 1.221703067421913147e-01 1.081372126936912537e-01 -2.559173405170440674e-01 2.819705009460449219e-01 1.727247536182403564e-01 -3.855805397033691406e-01 -9.929572790861129761e-02 -1.417533308267593384e-01 -1.313889920711517334e-01 -9.859158657491207123e-03 1.153738647699356079e-01 9.917685389518737793e-02 -8.229745179414749146e-02
-1.038774941116571426e-02 -1.459994260221719742e-02 5.507014319300651550e-02 -2.014770805835723877e-01 1.597801968455314636e-02 -1.022732555866241455e-01 -2.729392945766448975e-01 -6.139400973916053772e-02 -9.912647306919097900e-02 -2.224923968315124512e-01 9.005144983530044556e-02 -3.282679915428161621e-01 -9.882207214832305908e-02 -4.384525492787361145e-02 -4.029126763343811035e-01 -5.450130999088287354e-02 -1.624270528554916382e-02 9.626082330942153931e-02 8.844830095767974854e-02 3.208057284355163574e-01 1.107844114303588867e-01 -1.861794739961624146e-01 3.357992470264434814e-01 1.362025290727615356e-01 -2.172835767269134521e-01 -1.180545985698699951e-01 3.073758631944656372e-02 -8.809833973646163940e-02 3.211953341960906982e-01 -2.526122331619262695e-02 1.468350291252136230e-01 -1.453954875469207764e-01
-2.716593742370605469e-01 -8.355879783630371094e-02 2.649209797382354736e-01 -4.724858328700065613e-02 3.201699256896972656e-01 1.823900081217288971e-02 -1.093146130442619324e-01 2.030570656061172485e-01 9.646416455507278442e-02 -1.356287486851215363e-02 -6.316781789064407349e-02 5.040895193815231323e-02 -2.316548116505146027e-02 2.285196818411350250e-02 -1.811298280954360962e-01 -4.437240958213806152e-01 -2.141170948743820190e-02 2.570048570632934570e-01 1.385778486728668213e-01 2.560642957687377930e-01 1.915871165692806244e-02 2.189153730869293213e-01 5.132572725415229797e-02 -9.731691330671310425e-03 -1.371204107999801636e-01 -2.333821058273315430e-01 2.195965051651000977e-01 -4.261963814496994019e-02 2.490440756082534790e-01 1.928889453411102295e-01 1.302483528852462769e-01 -4.687400162220001221e-02
-1.336161643266677856e-01 -1.021386608481407166e-01 3.457003533840179443e-01 -7.591548562049865723e-02 -7.319916505366563797e-03 7.086146622896194458e-02 1.743476092815399170e-01 8.870450407266616821e-02 2.517930567264556885e-01 -1.281899511814117432e-01 -4.296333789825439453e-01 -2.242765016853809357e-02 -7.599336653947830200e-02 8.177169412374496460e-02 -1.730908756144344807e-03 3.379893302917480469e-02 3.321329951286315918e-01 2.694175392389297485e-02 3.419305086135864258e-01 1.916851997375488281e-01 1.592008918523788452e-01 5.608822405338287354e-02 2.429461851716041565e-02 2.020535171031951904e-01 1.042840033769607544e-01 -6.032137945294380188e-02 1.496126055717468262e-01 2.884270250797271729e-02 1.452925205230712891e-01 1.004901230335235596e-01 2.737670838832855225e-01 -2.146720141172409058e-01
2.807193398475646973e-01 2.009541094303131104e-01 8.183037489652633667e-02 -1.267480105161666870e-01 5.090486407279968262e-01 -1.525042653083801270e-01 1.315721194259822369e-03 1.542513072490692139e-01 3.702907357364892960e-03 -2.811812162399291992e-01 -5.182008817791938782e-02 2.262411452829837799e-02 -5.922513455152511597e-02 1.480510383844375610e-01 -1.758852750062942505e-01 3.577647358179092407e-02 -1.349212974309921265e-01 1.548811197280883789e-01 2.020177990198135376e-01 1.457468271255493164e-01 1.156373322010040283e-01 -3.900632560253143311e-01 -1.302153058350086212e-02 9.612627327442169189e-02 -3.537046536803245544e-02 -3.058091178536415100e-02 2.292991578578948975e-01 -1.379165351390838623e-01 2.359056621789932251e-01 -2.318299934267997742e-02 -2.646962553262710571e-02 4.585183784365653992e-02
1.267762333154678345e-01 9.812577813863754272e-02 4.087316989898681641e-02 1.644191443920135498e-01 3.881227374076843262e-01 -1.036939620971679688e-01 -2.941354513168334961e-01 1.133133769035339355e-01 -2.194084823131561279e-01 6.667456775903701782e-02 -2.140924185514450073e-01 1.342336535453796387e-01 1.072164345532655716e-02 5.362930893898010254e-02 1.374897211790084839e-01 -2.840686440467834473e-01 -1.047218143939971924e-01 1.495610773563385010e-01 3.044149279594421387e-01 2.200701236724853516e-01 2.721488773822784424e-01 7.537391781806945801e-02 1.703753620386123657e-01 7.825785130262374878e-02 4.584016650915145874e-02 -2.333853393793106079e-01 2.305771261453628540e-01 1.634715646505355835e-01 5.447479709982872009e-02 1.905451565980911255e-01 2.080556191504001617e-02 -1.785503141582012177e-02
-1.454283855855464935e-02 1.253590732812881470e-01 3.727500140666961670e-01 -2.048142254352569580e-01 2.188910543918609619e-01 -1.994055956602096558e-01 -6.968056550249457359e-04 -3.079210221767425537e-01 -6.851334869861602783e-02 -1.164811775088310242e-01 -1.381827294826507568e-01 -1.235217321664094925e-02 9.172622859477996826e-02 2.613225486129522324e-03 2.920029163360595703e-01 -2.048227339982986450e-01 3.734079189598560333e-03 2.823041379451751709e-01 2.845292538404464722e-02 3.426775634288787842e-01 -3.848724439740180969e-02 1.833444982767105103e-01 2.039727717638015747e-01 3.334005475044250488e-01 -7.297533750534057617e-02 -5.034443363547325134e-02 4.772800207138061523e-02 -7.246249169111251831e-02 -1.065333634614944458e-01 1.860768496990203857e-01 -8.786640129983425140e-03 -1.728422380983829498e-02
-1.357712447643280029e-01 1.494837403297424316e-01 2.764310240745544434e-01 1.056755185127258301e-01 2.556239068508148193e-01 -1.595433950424194336e-01 -2.899353504180908203e-01 -2.200135886669158936e-01 -2.519878149032592773e-01 2.583882212638854980e-02 -4.017845988273620605e-01 -4.611115530133247375e-02 1.652284152805805206e-02 6.744667142629623413e-02 -2.581538259983062744e-01 2.661118209362030029e-01 1.253949701786041260e-01 2.522431910037994385e-01 1.194591671228408813e-01 -4.759347811341285706e-02 6.320658326148986816e-02 -1.173970401287078857e-01 1.657681465148925781e-01 2.956215143203735352e-01 -6.073463335633277893e-02 -9.361470490694046021e-02 5.955188721418380737e-02 -2.225110679864883423e-02 4.523197934031486511e-02 8.893737196922302246e-02 -2.831607684493064880e-02 1.502782106399536133e-01
4.160202294588088989e-02 -1.565990149974822998e-01 5.626604333519935608e-02 -1.823142766952514648e-01 -6.050036102533340454e-02 9.162430651485919952e-03 -3.524636328220367432e-01 8.248172700405120850e-02 -3.333827853202819824e-01 -2.532646656036376953e-01 -1.297267526388168335e-01 2.099666744470596313e-02 2.680420875549316406e-01 1.178786084055900574e-01 1.611932367086410522e-02 5.704030767083168030e-02 2.678072452545166016e-01 2.130075246095657349e-01 2.059219181537628174e-01 1.035081893205642700e-01 -1.301090121269226074e-01 -2.042011320590972900e-01 1.093828305602073669e-01 -6.049396470189094543e-02 1.748157590627670288e-01 -3.030365705490112305e-02 2.548665106296539307e-01 -9.187859296798706055e-02 2.917883992195129395e-01 2.298216074705123901e-01 1.734937876462936401e-01 -5.791235715150833130e-02
-1.016340851783752441e-01 4.590402916073799133e-02 2.000272572040557861e-01 -1.287398934364318848e-01 1.031734198331832886e-01 6.774321943521499634e-02 8.818661421537399292e-02 -1.395617276430130005e-01 9.140004217624664307e-02 3.693538531661033630e-02 -2.171478234231472015e-02 1.787068322300910950e-02 2.381644397974014282e-01 -1.166952475905418396e-01 -6.471999920904636383e-03 -5.097113922238349915e-02 5.515651032328605652e-02 3.276415169239044189e-01 5.095576643943786621e-01 3.655033931136131287e-02 -2.020138055086135864e-01 -1.189918816089630127e-01 6.537930667400360107e-02 1.472040116786956787e-01 -2.298217965289950371e-03 -4.428597390651702881e-01 -3.564747795462608337e-02 -2.215712219476699829e-01 1.256333589553833008e-01 2.796956300735473633e-01 9.447564370930194855e-03 1.100719645619392395e-01
3.911689668893814087e-02 1.279477924108505249e-01 3.225936293601989746e-01 -8.965974301099777222e-02 2.365469038486480713e-01 -3.948143124580383301e-01 -1.420280486345291138e-01 1.187272369861602783e-01 7.796316593885421753e-02 7.595390826463699341e-02 -2.691139280796051025e-02 6.742348521947860718e-02 1.028932183980941772e-01 1.981857270002365112e-01 6.351806968450546265e-02 2.619061768054962158e-01 -1.688679456710815430e-01 1.104552373290061951e-01 3.199972510337829590e-01 4.919437691569328308e-02 1.046741828322410583e-01 -2.892017066478729248e-01 -1.670279055833816528e-01 -6.893954426050186157e-02 -1.301132738590240479e-01 6.107101589441299438e-02 1.686791926622390747e-01 1.147459670901298523e-01 2.963220179080963135e-01 1.459528058767318726e-01 -1.982187777757644653e-01 2.869008108973503113e-02
9.745063632726669312e-02 2.769358921796083450e-03 2.276338040828704834e-01 -8.761301636695861816e-02 1.681145727634429932e-01 -2.543699741363525391e-02 -1.676250249147415161e-01 -9.097822010517120361e-02 -1.487359553575515747e-01 1.353436987847089767e-02 -3.301793932914733887e-01 -2.025201171636581421e-01 -1.595170423388481140e-02 1.297873258590698242e-01 9.853061288595199585e-02 6.547113507986068726e-02 2.179332971572875977e-01 1.770371347665786743e-01 4.903720915317535400e-01 2.429198175668716431e-01 1.939608007669448853e-01 -7.838031649589538574e-02 -4.286606237292289734e-02 9.417553246021270752e-02 2.565078735351562500e-01 -2.941795885562896729e-01 -4.583328589797019958e-02 2.221833914518356323e-02 -7.086200267076492310e-02 1.043591052293777466e-01 -1.017554700374603271e-01 -2.197822630405426025e-01
1.164990812540054321e-01 -2.195319235324859619e-01 3.883615881204605103e-02 8.114285767078399658e-03 4.966672360897064209e-01 -7.021374255418777466e-02 -1.009471789002418518e-01 -1.797753423452377319e-01 -2.362608350813388824e-02 4.137171059846878052e-02 -6.201146543025970459e-02 3.957205414772033691e-01 -5.944690480828285217e-02 3.179223835468292236e-01 -1.652691811323165894e-01 -2.404407709836959839e-01 1.571146547794342041e-01 -7.978612929582595825e-02 2.667759358882904053e-01 1.952593922615051270e-01 7.919929176568984985e-02 -1.177257522940635681e-01 1.645781099796295166e-01 1.468946784734725952e-01 2.773524262011051178e-02 -1.277219951152801514e-01 4.513149335980415344e-02 -1.499966681003570557e-01 1.479899734258651733e-01 1.101893037557601929e-01 5.618752911686897278e-02 4.623213037848472595e-02
3.381190598011016846e-01 1.563882678747177124e-01 2.385910153388977051e-01 -7.788352668285369873e-02 -1.274517178535461426e-01 -4.419549927115440369e-02 4.066744446754455566e-02 -8.015687763690948486e-02 1.656733304262161255e-01 -2.548504248261451721e-02 -2.137056887149810791e-01 -1.807863451540470123e-02 7.427471131086349487e-02 6.010673008859157562e-03 -1.337654143571853638e-01 -1.885795295238494873e-01 1.736215502023696899e-01 3.313280642032623291e-03 2.483117133378982544e-01 -3.019199892878532410e-02 3.373889327049255371e-01 -2.233864367008209229e-01 1.500444710254669189e-01 1.374648511409759521e-01 1.561871320009231567e-01 -1.451924592256546021e-01 2.935460805892944336e-01 -7.738240808248519897e-02 3.462100625038146973e-01 2.745212614536285400e-01 5.446343123912811279e-02 -7.181631773710250854e-02
-3.923675045371055603e-02 6.254531443119049072e-02 2.244350314140319824e-01 -2.511591017246246338e-01 2.188493907451629639e-01 -2.278848439455032349e-01 -5.263708531856536865e-02 -1.111898291856050491e-02 8.531499654054641724e-02 2.054263651371002197e-02 -2.656630873680114746e-01 4.849316552281379700e-03 8.943479508161544800e-02 2.111048549413681030e-01 2.851657867431640625e-01 -1.382172703742980957e-01 -8.856070041656494141e-02 3.157275915145874023e-01 2.047878801822662354e-01 2.446694225072860718e-01 -1.636265516281127930e-01 1.636335402727127075e-01 1.982886046171188354e-01 4.185864925384521484e-01 3.077210858464241028e-02 -1.038338020443916321e-01 1.582790315151214600e-01 -5.267740041017532349e-02 -1.319930702447891235e-01 9.021613001823425293e-02 6.718389689922332764e-02 -6.807502359151840210e-03
2.062217295169830322e-01 -2.428838610649108887e-02 2.057148665189743042e-01 9.146130084991455078e-02 1.769308000802993774e-01 -1.859541833400726318e-01 -2.892452292144298553e-02 1.376707404851913452e-01 1.963348686695098877e-02 -1.301577538251876831e-01 -7.987382262945175171e-02 -2.110626697540283203e-01 1.016889959573745728e-01 1.192163676023483276e-01 -5.967720970511436462e-02 -1.473672389984130859e-01 -6.072274595499038696e-02 1.462489366531372070e-01 1.668037474155426025e-01 2.479883655905723572e-02 -6.027160212397575378e-02 -2.610118687152862549e-01 1.142130494117736816e-01 4.178552925586700439e-01 -4.554278254508972168e-01 -1.295158118009567261e-01 1.189887896180152893e-01 -2.453177571296691895e-01 -2.322708629071712494e-02 1.125172451138496399e-01 2.350676953792572021e-01 -1.501121222972869873e-01
3.090444393455982208e-02 -1.166865453124046326e-01 1.842391341924667358e-01 -7.377547025680541992e-02 9.963410347700119019e-02 -1.272771358489990234e-01 -1.649058908224105835e-01 2.790481410920619965e-02 1.125012561678886414e-01 -1.429547965526580811e-01 1.450532227754592896e-01 -7.477803528308868408e-02 2.029341757297515869e-01 1.948655098676681519e-01 -4.208160191774368286e-02 -2.889515459537506104e-01 -1.690621078014373779e-01 6.443443708121776581e-03 5.165741965174674988e-02 5.922828242182731628e-02 1.791061460971832275e-01 -2.103293314576148987e-02 3.370279669761657715e-01 3.418918251991271973e-01 -2.007971107959747314e-01 -9.367842972278594971e-02 1.160038635134696960e-01 -4.593311250209808350e-01 2.418908327817916870e-01 1.768330633640289307e-01 2.833503764122724533e-03 -8.169614523649215698e-02
[truncated: 3,264,693 more chars]
