# Supplementary material for: The Language of Innovation
Source: PLoS One. 2020 Apr 30;15(4):e0230107. doi: 10.1371/journal.pone.0230107 (PMC7194493; doi:10.1371/journal.pone.0230107)
Supplement: S25 File — (GZ) [file pone.0230107.s025.tar.gz › 2003-2007/V2Run_17_VS_4500_embeddings2003-2007ED32.txt]

-3.298418223857879639e-01 -1.086973771452903748e-01 5.936588719487190247e-02 -2.045352011919021606e-02 -3.080126345157623291e-01 -8.378893136978149414e-02 5.893385037779808044e-02 -1.355589628219604492e-01 2.851465046405792236e-01 1.384630501270294189e-01 3.562845587730407715e-01 -2.152625173330307007e-01 -6.144926324486732483e-02 9.011821448802947998e-02 -1.014177128672599792e-01 1.796261072158813477e-01 -2.240572869777679443e-01 2.007776051759719849e-01 9.657923132181167603e-02 9.146784991025924683e-02 1.121083647012710571e-01 -4.277602955698966980e-02 1.240097954869270325e-01 1.903178095817565918e-01 8.546235412359237671e-02 -7.247754186391830444e-02 -1.344152688980102539e-01 2.518740892410278320e-01 -3.205961883068084717e-01 -6.595612317323684692e-02 2.063711173832416534e-02 -2.183382511138916016e-01
-1.448823064565658569e-01 2.993806302547454834e-01 4.120669960975646973e-01 1.580134779214859009e-01 -2.423145771026611328e-01 -7.518238574266433716e-02 -2.035789936780929565e-02 -1.410192102193832397e-01 2.066232562065124512e-01 5.850285664200782776e-02 1.200156062841415405e-01 -3.594266623258590698e-02 9.270800650119781494e-02 4.797360301017761230e-01 -1.622049696743488312e-02 9.705194830894470215e-02 1.989955753087997437e-01 3.722593886777758598e-03 3.767613694071769714e-02 3.759809955954551697e-02 -4.513857513666152954e-02 -4.098353534936904907e-02 -9.070894122123718262e-02 1.007083430886268616e-01 3.137678373605012894e-03 -9.117377549409866333e-02 -1.970723271369934082e-01 1.301906704902648926e-01 -6.845298409461975098e-02 -3.578088581562042236e-01 -1.788472533226013184e-01 -7.978580892086029053e-02
-4.443672597408294678e-01 1.182237863540649414e-01 1.887265145778656006e-01 4.721706360578536987e-02 -3.018753603100776672e-02 -1.095686294138431549e-02 3.316147718578577042e-03 -2.161457091569900513e-01 1.393448859453201294e-01 2.710095942020416260e-01 3.899746537208557129e-01 -1.672866791486740112e-01 -1.930006891489028931e-01 -6.310062017291784286e-03 -3.512043133378028870e-02 -1.467476338148117065e-01 -1.155106127262115479e-01 -7.920040935277938843e-02 1.978655606508255005e-01 1.877145320177078247e-01 -1.508525479584932327e-02 1.009913310408592224e-01 -6.465063989162445068e-02 8.058836311101913452e-02 -8.789633214473724365e-02 -1.638075560331344604e-01 2.618503011763095856e-02 1.257183123379945755e-02 -1.959906071424484253e-01 -2.927908599376678467e-01 1.394284665584564209e-01 2.754652798175811768e-01
-4.174438416957855225e-01 2.043037116527557373e-01 2.483724802732467651e-02 9.854733198881149292e-02 -4.138969779014587402e-01 -3.820979222655296326e-02 -1.512861251831054688e-01 -4.452746361494064331e-02 2.280754595994949341e-01 8.317977935075759888e-02 2.158644199371337891e-01 -1.029218956828117371e-01 -1.220584884285926819e-01 -7.048043608665466309e-02 -7.758099585771560669e-02 1.372928172349929810e-01 2.306625396013259888e-01 1.066739261150360107e-01 2.153968214988708496e-01 1.414634287357330322e-01 2.452118098735809326e-01 -3.380083292722702026e-02 -2.099673748016357422e-01 -3.612636402249336243e-02 -2.368549555540084839e-01 -1.649519652128219604e-01 -5.959005281329154968e-02 1.296840459108352661e-01 2.114320248365402222e-01 -1.124471724033355713e-01 -1.112015619874000549e-01 -6.421014666557312012e-02
-3.500722944736480713e-01 2.591848969459533691e-01 -1.892422139644622803e-01 1.086549609899520874e-01 -1.411519795656204224e-01 -6.981448829174041748e-02 -1.108937859535217285e-01 -1.482539772987365723e-01 4.325540065765380859e-01 1.128430664539337158e-02 2.803292274475097656e-01 -1.902764439582824707e-01 3.364556655287742615e-02 -1.411020010709762573e-01 -9.015791863203048706e-02 8.480264246463775635e-02 -2.606938360258936882e-03 -8.475176990032196045e-02 -5.541012808680534363e-02 -1.077813506126403809e-01 3.308485494926571846e-03 1.913134902715682983e-01 -7.319115847349166870e-02 3.562962114810943604e-01 4.182755481451749802e-03 -2.475726157426834106e-01 -7.972822338342666626e-02 1.118805184960365295e-01 9.930706582963466644e-03 -4.299839586019515991e-02 9.312701970338821411e-02 -2.891395390033721924e-01
-3.800499439239501953e-01 2.153616398572921753e-01 3.029945120215415955e-02 7.047646213322877884e-04 -1.722999215126037598e-01 1.384528130292892456e-01 -3.795135766267776489e-02 3.242710605263710022e-02 2.171649038791656494e-01 3.537811338901519775e-02 2.955919802188873291e-01 -8.014340698719024658e-02 2.085851728916168213e-01 -2.115607820451259613e-02 -1.191011536866426468e-02 2.874689102172851562e-01 -1.102546006441116333e-01 9.694039821624755859e-02 5.559905990958213806e-02 -1.498001664876937866e-01 2.181684523820877075e-01 4.296974092721939087e-02 -3.131690621376037598e-01 -4.583231732249259949e-02 -8.626192063093185425e-02 -2.360570579767227173e-01 -1.097708195447921753e-01 5.197175592184066772e-02 -7.935268431901931763e-02 -1.668789386749267578e-01 1.717080920934677124e-01 -3.869383931159973145e-01
-2.236655503511428833e-01 3.513561785221099854e-01 -6.241970881819725037e-02 2.759157717227935791e-01 -3.523273468017578125e-01 -1.833252012729644775e-01 -1.699316203594207764e-01 -6.416732445359230042e-03 2.007092535495758057e-01 -1.264084726572036743e-01 1.308515220880508423e-01 -1.815324723720550537e-01 -2.760968543589115143e-02 -1.212072372436523438e-02 -2.499098032712936401e-01 1.940490156412124634e-01 -7.695239782333374023e-02 1.447056978940963745e-01 2.351135760545730591e-01 -1.328717023134231567e-01 1.628577411174774170e-01 1.740279197692871094e-01 -2.857953608036041260e-01 1.874394118785858154e-01 -1.478731632232666016e-01 -8.435586839914321899e-02 -5.796607583761215210e-02 -1.587138697504997253e-02 -2.180550619959831238e-02 -1.453428063541650772e-02 2.014205045998096466e-02 -2.130147069692611694e-01
-3.668836951255798340e-01 3.471317887306213379e-01 2.334253489971160889e-01 2.496395409107208252e-01 -1.634952127933502197e-01 3.077134191989898682e-01 -6.980419158935546875e-02 5.360153689980506897e-02 1.928631067276000977e-01 -1.707725822925567627e-01 2.528921961784362793e-01 -1.774109750986099243e-01 -1.764083355665206909e-01 2.593351602554321289e-01 5.390292406082153320e-02 -6.901285611093044281e-03 1.062657684087753296e-01 -1.852879673242568970e-01 1.431490927934646606e-01 4.840952157974243164e-02 1.030214875936508179e-01 6.029379367828369141e-02 4.620179533958435059e-03 -1.742463186383247375e-02 -1.466142088174819946e-01 1.707277745008468628e-01 -6.706202775239944458e-02 -7.007737457752227783e-02 -1.014168281108140945e-02 -1.147850304841995239e-01 -1.720400452613830566e-01 -2.232652008533477783e-01
-3.143939375877380371e-01 3.375004231929779053e-01 5.941351503133773804e-02 1.529046893119812012e-01 -3.025081157684326172e-01 1.410771310329437256e-01 -6.476653367280960083e-02 -1.859595775604248047e-01 1.588848084211349487e-01 1.024718061089515686e-01 1.801074892282485962e-01 -1.087824255228042603e-02 -9.137333184480667114e-02 1.537800431251525879e-01 2.087315618991851807e-01 1.020781695842742920e-02 1.824151426553726196e-01 3.379946649074554443e-01 1.640370190143585205e-01 -2.283137440681457520e-01 -6.561192125082015991e-02 2.055400013923645020e-01 -1.741217076778411865e-02 2.419736981391906738e-02 -2.043912708759307861e-01 1.862232983112335205e-01 -2.110616713762283325e-01 6.684009730815887451e-02 -9.207796305418014526e-02 -3.556004911661148071e-02 -5.111791193485260010e-02 -2.331555634737014771e-01
-4.577701985836029053e-01 2.938943207263946533e-01 1.481590047478675842e-02 -7.869134843349456787e-02 -2.420651763677597046e-01 2.642798423767089844e-02 -1.292532235383987427e-01 -1.704826503992080688e-01 1.705431044101715088e-01 3.698060289025306702e-02 2.206758409738540649e-01 -2.918323576450347900e-01 5.709190666675567627e-02 -1.038484498858451843e-01 5.278034135699272156e-02 -9.596666321158409119e-03 -2.258026599884033203e-02 3.490571677684783936e-02 2.209908217191696167e-01 -2.141258269548416138e-01 4.086555242538452148e-01 6.336908042430877686e-02 -2.398408055305480957e-01 1.349267512559890747e-01 -5.028136447072029114e-02 -1.063852459192276001e-01 -1.145858168601989746e-01 -2.580834925174713135e-02 -9.956154227256774902e-02 -7.637540251016616821e-02 -1.443149149417877197e-01 6.312190741300582886e-02
-2.824826538562774658e-01 8.829289674758911133e-02 6.183520331978797913e-02 5.174325034022331238e-02 -1.642318069934844971e-01 -3.681120276451110840e-01 -1.345944404602050781e-01 -1.938984692096710205e-01 1.017103344202041626e-01 2.862315475940704346e-01 3.891719579696655273e-01 -2.992274761199951172e-01 1.905137747526168823e-01 -1.626706868410110474e-02 5.023981630802154541e-02 -1.323792636394500732e-01 -7.053783535957336426e-02 1.860955543816089630e-02 3.689447417855262756e-02 3.260561265051364899e-03 -1.701075024902820587e-02 4.695998132228851318e-02 -1.088906601071357727e-01 3.295381963253021240e-01 4.627004265785217285e-02 -2.636053971946239471e-02 -2.323530316352844238e-01 -2.182685136795043945e-01 -1.140355598181486130e-02 -2.440140992403030396e-01 -1.982897333800792694e-02 -6.058275699615478516e-02
-4.522128105163574219e-01 1.247509196400642395e-01 1.488370150327682495e-01 1.937575787305831909e-01 -3.452284336090087891e-01 1.618146523833274841e-02 1.322211474180221558e-01 1.002432480454444885e-01 1.690617799758911133e-01 -2.468404769897460938e-01 3.086210787296295166e-02 -1.646589189767837524e-01 -6.702176760882139206e-03 1.686884760856628418e-01 -1.626807004213333130e-01 1.464486569166183472e-01 5.493437126278877258e-02 -1.261167041957378387e-02 7.721179723739624023e-02 -3.055038861930370331e-02 2.247899621725082397e-01 2.655383944511413574e-01 -2.101006954908370972e-01 2.065438926219940186e-01 -1.866117864847183228e-01 -2.691846787929534912e-01 -7.679694145917892456e-02 1.210851147770881653e-01 -5.577148497104644775e-02 -1.693767160177230835e-01 6.530533544719219208e-03 4.098507389426231384e-02
-3.639595508575439453e-01 3.226232826709747314e-01 3.021002002060413361e-02 9.777268767356872559e-02 -4.103752672672271729e-01 2.153238840401172638e-02 -2.698824368417263031e-02 5.231411661952733994e-03 8.458536118268966675e-02 -8.705705404281616211e-02 2.141874432563781738e-01 -1.316705048084259033e-01 -7.746166735887527466e-02 -7.781107723712921143e-02 1.258989330381155014e-02 1.459381282329559326e-01 8.998892270028591156e-03 1.320330351591110229e-01 1.927830874919891357e-01 -1.790065020322799683e-01 -5.092718452215194702e-02 6.557705253362655640e-02 -1.765754967927932739e-01 3.042556643486022949e-01 7.109260559082031250e-02 -3.390100002288818359e-01 -4.610793665051460266e-02 1.929802894592285156e-01 6.562026590108871460e-02 -1.718143820762634277e-01 1.136178225278854370e-01 -2.200881838798522949e-01
-3.012515008449554443e-01 4.994834065437316895e-01 -1.895727403461933136e-02 4.929378628730773926e-02 -1.700726896524429321e-01 4.380737617611885071e-02 3.810628131031990051e-02 1.219798102974891663e-01 1.563725918531417847e-01 1.435999665409326553e-02 2.656529843807220459e-01 -2.258478552103042603e-01 9.055743366479873657e-02 1.117647886276245117e-01 -6.574562937021255493e-02 1.990314424037933350e-01 -6.124307960271835327e-02 -8.476566523313522339e-02 2.263600677251815796e-01 -2.003070563077926636e-01 2.185314893722534180e-02 -1.913038827478885651e-02 -2.596868872642517090e-01 1.008363366127014160e-01 -9.230618923902511597e-02 -3.527939915657043457e-01 4.396976530551910400e-02 -1.359482556581497192e-01 5.826830491423606873e-02 -1.409786194562911987e-01 4.360099509358406067e-02 -1.990409642457962036e-01
-3.081617951393127441e-01 1.535746306180953979e-01 -6.316924095153808594e-02 -1.002985835075378418e-01 -2.130231857299804688e-01 1.688168197870254517e-01 6.870617717504501343e-02 -2.469198592007160187e-02 4.388845860958099365e-01 -3.635111078619956970e-02 7.455472648143768311e-02 -1.473775058984756470e-01 2.294896729290485382e-02 2.985598444938659668e-01 3.451291844248771667e-02 1.093867644667625427e-01 2.592463418841362000e-02 1.629941612482070923e-01 3.235922753810882568e-01 -3.991226106882095337e-02 2.199127227067947388e-01 -1.284786015748977661e-01 -2.024201154708862305e-01 7.200487703084945679e-02 -7.288406789302825928e-02 -2.546314597129821777e-01 -4.017176106572151184e-02 -7.881506532430648804e-02 7.494199275970458984e-02 -2.574576735496520996e-01 -7.068382948637008667e-02 -2.543794214725494385e-01
-1.912502944469451904e-01 7.559593021869659424e-02 1.602578312158584595e-01 -3.592726960778236389e-02 -2.011666893959045410e-01 -2.116377092897891998e-02 7.660038769245147705e-02 9.551815688610076904e-02 3.256222903728485107e-01 4.343365132808685303e-01 4.141139984130859375e-01 -1.725247204303741455e-01 -4.529218375682830811e-02 3.700006753206253052e-02 -1.091905534267425537e-01 6.190657615661621094e-02 -1.229826882481575012e-01 2.950900495052337646e-01 9.875812381505966187e-02 3.945781663060188293e-02 -1.193243861198425293e-01 1.895064264535903931e-01 1.993053108453750610e-01 7.186719030141830444e-02 2.389874495565891266e-02 -1.027267649769783020e-01 -1.726864837110042572e-02 -7.168969511985778809e-02 -4.300786182284355164e-02 -3.262053728103637695e-01 -1.426651515066623688e-02 1.616886556148529053e-01
-1.054592058062553406e-01 3.831988871097564697e-01 -2.513105235993862152e-02 2.461723536252975464e-01 -1.183577179908752441e-01 1.656297296285629272e-01 -1.695157289505004883e-01 -3.824080526828765869e-02 1.251132339239120483e-01 7.750362902879714966e-02 1.139134988188743591e-01 -2.656643092632293701e-01 -1.295473985373973846e-02 3.440214693546295166e-01 6.824545562267303467e-02 -2.418939769268035889e-01 -1.923641562461853027e-02 -1.011976599693298340e-01 1.890084743499755859e-01 -3.093899600207805634e-02 3.255467861890792847e-02 2.601421438157558441e-02 -9.720857441425323486e-02 2.516863308846950531e-02 -4.839733708649873734e-03 7.565406709909439087e-02 -3.598964512348175049e-01 2.219431102275848389e-01 1.186587512493133545e-01 -2.433429062366485596e-01 1.246341690421104431e-01 -2.996493577957153320e-01
-2.661279439926147461e-01 2.279507666826248169e-01 1.138555258512496948e-01 2.245899587869644165e-01 -2.289006263017654419e-01 -1.183853447437286377e-01 -3.149949610233306885e-01 -3.507068157196044922e-01 3.774743080139160156e-01 2.378158867359161377e-01 3.713689744472503662e-02 -1.374534815549850464e-01 -1.568085998296737671e-01 1.590102761983871460e-01 1.281013935804367065e-01 4.616258665919303894e-03 -5.533560737967491150e-02 4.923146590590476990e-02 4.397089779376983643e-02 -1.228242740035057068e-01 1.537230163812637329e-01 8.104611933231353760e-02 1.751421540975570679e-01 8.008698374032974243e-02 -1.746469736099243164e-01 1.452162712812423706e-01 -1.903848946094512939e-01 1.621625870466232300e-01 -7.389481179416179657e-03 -1.376968324184417725e-01 8.704182505607604980e-02 -9.510990232229232788e-02
-3.261518478393554688e-01 3.116845525801181793e-02 1.168674379587173462e-01 1.919995248317718506e-01 -8.147154003381729126e-02 -2.098195254802703857e-01 3.795811831951141357e-01 -2.895127795636653900e-02 9.821707010269165039e-02 2.390327155590057373e-01 4.776328802108764648e-01 -2.134481817483901978e-01 1.234816089272499084e-01 1.588120590895414352e-03 -4.925396665930747986e-02 -9.547184407711029053e-02 -1.744353622198104858e-01 -2.948785386979579926e-02 1.250500231981277466e-01 1.891640573740005493e-01 -1.174474358558654785e-01 8.953063189983367920e-02 -2.200301587581634521e-01 2.155126780271530151e-01 -9.679304808378219604e-02 -1.165180429816246033e-01 -7.941634207963943481e-02 -1.172626391053199768e-01 2.068644016981124878e-02 -6.910518556833267212e-02 2.845696546137332916e-02 -1.757265925407409668e-01
-4.086316823959350586e-01 2.163954824209213257e-01 -2.138566374778747559e-01 8.099555969238281250e-02 -9.801730513572692871e-02 1.332238763570785522e-01 1.997425407171249390e-02 -4.392258077859878540e-02 2.338372319936752319e-01 1.176127418875694275e-01 1.254604160785675049e-01 -8.045155555009841919e-02 -4.482031241059303284e-02 1.485671848058700562e-01 1.541106998920440674e-01 9.526601433753967285e-02 -1.466215960681438446e-02 8.524390310049057007e-02 3.076841831207275391e-01 -7.921065390110015869e-02 2.736614644527435303e-01 -3.386794403195381165e-02 -2.721257209777832031e-01 2.145620882511138916e-01 6.802786141633987427e-03 -3.582517802715301514e-01 -1.426157355308532715e-01 -8.357499539852142334e-02 1.354792267084121704e-01 -3.837226703763008118e-02 2.404973357915878296e-01 -1.365605890750885010e-01
-3.519891202449798584e-01 2.989408075809478760e-01 -1.768267154693603516e-01 5.779031291604042053e-02 -1.788056641817092896e-01 2.674262970685958862e-02 -9.089232236146926880e-02 5.350511521100997925e-02 2.107284516096115112e-01 -5.184084549546241760e-02 3.585728704929351807e-01 -3.082690238952636719e-01 8.614202030003070831e-03 -3.631082922220230103e-02 -1.758717894554138184e-01 1.578334569931030273e-01 1.701918840408325195e-01 -3.658126667141914368e-02 1.518056094646453857e-01 -1.578459590673446655e-01 6.210261583328247070e-02 -1.502703577280044556e-01 -1.473528444766998291e-01 1.815785616636276245e-01 -1.182942166924476624e-01 -1.821177899837493896e-01 -2.670726776123046875e-01 1.385163515806198120e-01 -9.735553711652755737e-02 -1.846682578325271606e-01 2.822251617908477783e-02 -1.973559856414794922e-01
-5.502802729606628418e-01 1.062948107719421387e-01 -1.628475338220596313e-01 -3.313812240958213806e-02 -2.461202889680862427e-01 1.281552165746688843e-01 -1.251990441232919693e-02 6.755957007408142090e-02 1.486417055130004883e-01 -1.237219497561454773e-01 2.576184272766113281e-01 -3.285904601216316223e-02 1.479480117559432983e-01 1.324476152658462524e-01 -1.159175485372543335e-01 -1.264845281839370728e-01 -8.972417563199996948e-02 -4.760198667645454407e-02 2.941321432590484619e-01 -1.823277622461318970e-01 1.175316199660301208e-01 -2.856511995196342468e-02 -3.114984929561614990e-01 -5.128449294716119766e-03 -2.206670343875885010e-01 -5.079236999154090881e-02 3.629239648580551147e-02 1.793354749679565430e-01 1.787870824337005615e-01 -5.432926584035158157e-03 7.028121501207351685e-02 -1.984799504280090332e-01
-2.351504266262054443e-01 2.293398976325988770e-01 2.402226813137531281e-02 3.405279293656349182e-02 -1.922012120485305786e-01 -3.255829587578773499e-02 1.057574823498725891e-01 2.355543838348239660e-04 4.170256853103637695e-02 3.645640909671783447e-01 4.231480360031127930e-01 5.203282460570335388e-02 -1.698746681213378906e-01 -1.255480051040649414e-01 -2.919461727142333984e-01 1.362254768610000610e-01 -1.718029379844665527e-01 -6.375325471162796021e-02 2.835649549961090088e-01 1.022671833634376526e-01 -7.177907973527908325e-02 -4.853171482682228088e-02 1.619608998298645020e-01 4.674873128533363342e-02 -1.843365579843521118e-01 -1.460759527981281281e-02 -7.979337126016616821e-03 -1.758715361356735229e-01 -1.237317454069852829e-02 -2.384409606456756592e-01 3.059266805648803711e-01 1.443791203200817108e-02
-9.960845112800598145e-02 1.801759749650955200e-01 -9.294161945581436157e-02 1.256379932165145874e-01 -2.207074910402297974e-01 5.956226587295532227e-02 -7.304252125322818756e-03 -3.104824014008045197e-02 2.430988699197769165e-01 1.919339001178741455e-01 3.653819561004638672e-01 -2.960009574890136719e-01 1.468840688467025757e-01 -1.046636886894702911e-02 -2.326110750436782837e-02 2.479409128427505493e-01 1.562086343765258789e-01 5.420357361435890198e-02 1.423537731170654297e-01 -2.608662247657775879e-01 -7.437340170145034790e-02 1.816885322332382202e-01 -3.577438890933990479e-01 1.948077678680419922e-01 -8.500964380800724030e-03 -5.815176665782928467e-02 2.409817278385162354e-01 2.631394863128662109e-01 -1.506232172250747681e-01 -4.694560915231704712e-02 4.132172092795372009e-02 -4.078687727451324463e-02
-3.103475272655487061e-01 -2.959590032696723938e-02 2.016290873289108276e-01 2.214588820934295654e-01 -1.169265210628509521e-01 -3.168161809444427490e-01 1.304970681667327881e-01 -2.324546724557876587e-01 6.950117647647857666e-02 1.190183088183403015e-01 4.769312441349029541e-01 -3.592257797718048096e-01 7.162459194660186768e-02 -3.145653754472732544e-02 5.910712853074073792e-02 7.558829337358474731e-02 -1.302770078182220459e-01 -1.785734668374061584e-02 1.440736055374145508e-01 7.410944998264312744e-02 -4.277205094695091248e-02 1.647895127534866333e-01 1.092978417873382568e-01 3.072105944156646729e-01 -6.201677024364471436e-02 1.138530299067497253e-01 -9.256538748741149902e-02 6.643555313348770142e-02 -8.117051422595977783e-02 -1.115559488534927368e-01 -1.583972200751304626e-02 -9.616252779960632324e-02
-2.952000796794891357e-01 3.172055184841156006e-01 1.475124955177307129e-01 1.105334907770156860e-01 -2.194621115922927856e-01 -1.251795329153537750e-02 -2.410582266747951508e-03 9.550984948873519897e-03 2.667735219001770020e-01 6.283487658947706223e-03 2.530601918697357178e-01 -2.070648372173309326e-01 -8.820556849241256714e-02 -3.695455938577651978e-02 -7.729081809520721436e-02 2.031755298376083374e-01 -7.279843557626008987e-03 -1.870699226856231689e-01 1.466862410306930542e-01 -3.623398840427398682e-01 -2.656444720923900604e-02 5.700495094060897827e-02 -1.866986900568008423e-01 1.907067745923995972e-01 -1.261611580848693848e-01 -2.385414242744445801e-01 -1.352821886539459229e-01 1.751714497804641724e-01 -1.579547822475433350e-01 -1.628172956407070160e-02 1.268820017576217651e-01 -2.629927396774291992e-01
-2.713314294815063477e-01 -6.173161044716835022e-02 8.732789009809494019e-02 1.240520030260086060e-01 -1.282856017351150513e-01 -3.662021830677986145e-02 8.450885117053985596e-02 1.105533763766288757e-01 2.484499812126159668e-01 3.740765154361724854e-01 1.376917511224746704e-01 -2.815697789192199707e-01 -1.215014830231666565e-01 2.152607291936874390e-01 -7.886346429586410522e-02 2.170315235853195190e-01 -2.051814794540405273e-01 6.769978255033493042e-02 4.481161236763000488e-01 6.023708730936050415e-02 -1.621861606836318970e-01 -1.106538251042366028e-02 9.170471131801605225e-02 6.013881415128707886e-02 -2.356148511171340942e-01 7.340516149997711182e-02 1.350976526737213135e-01 -2.559731900691986084e-01 2.323968335986137390e-02 -4.892977699637413025e-02 4.313613101840019226e-02 9.499830752611160278e-02
-2.222207486629486084e-01 -1.396472658962011337e-02 1.806204952299594879e-02 1.939511448144912720e-01 -9.385054558515548706e-02 -1.554711535573005676e-02 1.207928881049156189e-01 -1.530541628599166870e-01 2.771793305873870850e-01 2.897037267684936523e-01 3.969319760799407959e-01 -1.754604279994964600e-01 6.239893659949302673e-02 -5.617655068635940552e-02 -7.877019047737121582e-02 -3.636385500431060791e-02 -3.411644101142883301e-01 8.610875159502029419e-02 2.739988565444946289e-01 2.404631078243255615e-01 5.848135799169540405e-02 1.134131699800491333e-01 3.820361569523811340e-02 1.932717859745025635e-01 -5.236403644084930420e-02 -2.926300466060638428e-02 -1.932575255632400513e-01 -8.215579390525817871e-02 -4.735630005598068237e-02 -3.132629990577697754e-01 1.982389837503433228e-01 -5.065350607037544250e-02
-3.460525572299957275e-01 2.204573154449462891e-01 -1.420286949723958969e-02 -1.161102354526519775e-01 -2.107576429843902588e-01 -7.660716772079467773e-02 -2.185796946287155151e-01 -1.725188572891056538e-03 1.757187694311141968e-01 9.471700340509414673e-02 9.576629102230072021e-02 -9.545808658003807068e-03 9.188926219940185547e-02 1.931473463773727417e-01 -2.813979983329772949e-01 1.577225178480148315e-01 5.892829224467277527e-02 -2.895000576972961426e-02 1.578258723020553589e-01 -2.503620684146881104e-01 2.040541172027587891e-01 -1.302310526371002197e-01 1.602875255048274994e-02 1.306564062833786011e-01 -1.952093690633773804e-01 -4.576312005519866943e-02 -4.742391780018806458e-02 8.189507573843002319e-02 9.545218199491500854e-02 -2.441707849502563477e-01 -2.239342331886291504e-01 -4.302476048469543457e-01
-3.217398524284362793e-01 5.889143049716949463e-02 1.937698423862457275e-01 8.621037751436233521e-02 -1.559393480420112610e-03 -2.997680008411407471e-02 6.847789138555526733e-02 -1.224039494991302490e-01 1.500262767076492310e-01 4.053433835506439209e-01 4.778912067413330078e-01 -1.511089056730270386e-01 -1.421057879924774170e-01 -5.113614350557327271e-02 -5.373110063374042511e-03 3.725163266062736511e-02 -1.248439773917198181e-01 -2.271122671663761139e-02 6.027451157569885254e-02 2.076050192117691040e-01 1.595081835985183716e-01 2.708740830421447754e-01 -5.767714232206344604e-02 1.843051761388778687e-01 -4.759974777698516846e-02 -8.634098619222640991e-02 -1.576813608407974243e-01 -1.587426215410232544e-01 -1.327287256717681885e-01 -2.425133585929870605e-01 1.127692162990570068e-01 1.316725462675094604e-01
-6.054436415433883667e-02 1.140539646148681641e-01 4.387497529387474060e-02 2.994754537940025330e-02 -4.169080853462219238e-01 2.359107732772827148e-01 -1.629925221204757690e-01 4.320463631302118301e-03 -1.880400478839874268e-01 -2.020378410816192627e-01 1.550088077783584595e-01 -3.263280913233757019e-02 -9.037102758884429932e-02 2.840305566787719727e-01 -1.230479627847671509e-01 1.622811108827590942e-01 2.060169130563735962e-01 -1.412328779697418213e-01 2.557446658611297607e-01 5.505921691656112671e-02 1.904389709234237671e-01 2.996659874916076660e-01 -4.287642985582351685e-02 4.361497703939676285e-03 -6.008573994040489197e-02 -2.034396976232528687e-01 -1.775337308645248413e-01 -4.871593043208122253e-02 -2.023905813694000244e-01 -3.225359320640563965e-01 9.872549027204513550e-02 2.207976207137107849e-02
-2.275018393993377686e-01 4.874048531055450439e-01 9.703798592090606689e-02 7.050975412130355835e-02 -2.631695866584777832e-01 -1.143361348658800125e-02 -6.132164970040321350e-02 7.254464924335479736e-02 2.052606791257858276e-01 -3.262894973158836365e-02 2.965309321880340576e-01 -1.753125190734863281e-01 -1.135617420077323914e-01 -1.391477044671773911e-02 -1.639856398105621338e-01 1.531936526298522949e-01 1.322023272514343262e-01 -1.975468918681144714e-02 5.065455287694931030e-02 -3.472630083560943604e-01 2.295691072940826416e-01 8.463105559349060059e-02 4.677913337945938110e-02 1.674734428524971008e-02 1.504549235105514526e-01 -1.294177919626235962e-01 -2.097239196300506592e-01 1.010938808321952820e-01 -8.202168345451354980e-02 -2.601248025894165039e-01 7.619498670101165771e-02 -1.241853237152099609e-01
-3.381464183330535889e-01 7.105329632759094238e-02 2.901068925857543945e-01 1.224026829004287720e-01 -2.826331928372383118e-02 -6.824923306703567505e-02 4.687686637043952942e-02 -1.080709546804428101e-01 9.818616509437561035e-02 3.911611437797546387e-01 4.044484198093414307e-01 -7.854838669300079346e-02 -4.099384695291519165e-02 4.635908082127571106e-02 1.118128672242164612e-01 8.138067275285720825e-02 -2.265219390392303467e-01 6.524451822042465210e-02 2.655904889106750488e-01 1.550707966089248657e-01 1.051412671804428101e-01 2.847477495670318604e-01 -7.871226221323013306e-02 1.854859292507171631e-01 -1.118363626301288605e-02 -9.505516290664672852e-02 -4.152894392609596252e-02 -6.997173279523849487e-02 8.291583508253097534e-02 -2.049883753061294556e-01 2.041843533515930176e-01 1.323686391115188599e-01
-3.126916289329528809e-01 1.982219666242599487e-01 5.766239762306213379e-02 2.183165550231933594e-01 -2.341588884592056274e-01 2.070486098527908325e-01 -1.313611585646867752e-02 -3.989602327346801758e-01 1.671749055385589600e-01 -7.898655533790588379e-02 1.290514320135116577e-01 -3.729041665792465210e-02 -2.309262752532958984e-01 2.655045986175537109e-01 -2.454458475112915039e-01 2.238176912069320679e-01 4.674224182963371277e-02 1.256180554628372192e-01 6.854225695133209229e-02 -1.542481482028961182e-01 6.695602834224700928e-02 -6.672620028257369995e-02 -1.818342208862304688e-01 2.428262829780578613e-01 -1.789009720087051392e-01 3.282451257109642029e-02 -2.267939783632755280e-02 7.685415446758270264e-02 -1.202149409800767899e-02 -1.532572973519563675e-02 -4.470105096697807312e-02 -2.814501523971557617e-01
-6.827998161315917969e-02 -3.982269763946533203e-02 -5.000334233045578003e-02 3.302614986896514893e-01 -4.412204325199127197e-01 1.840504258871078491e-01 1.119315903633832932e-02 -1.383908092975616455e-01 1.613526344299316406e-01 -7.662304490804672241e-02 6.096125394105911255e-02 -1.782094091176986694e-01 -1.879362016916275024e-01 4.563666880130767822e-02 -1.296001672744750977e-01 2.179044187068939209e-01 -1.896250993013381958e-01 -1.272018551826477051e-01 1.811279058456420898e-01 7.106052339076995850e-02 2.043975517153739929e-02 1.546388715505599976e-01 -1.173577830195426941e-01 1.404738575220108032e-01 3.286143019795417786e-02 3.286240994930267334e-02 -4.075506925582885742e-01 1.072804555296897888e-01 -8.148772269487380981e-02 -3.443577885627746582e-01 -3.591068089008331299e-02 -1.057334616780281067e-01
-1.247613430023193359e-01 2.642899155616760254e-01 1.785858571529388428e-01 1.044757515192031860e-01 -2.955141365528106689e-01 1.704433858394622803e-01 2.730243653059005737e-02 -1.099940240383148193e-01 5.280557274818420410e-02 3.492957353591918945e-01 4.067134559154510498e-01 -1.237799301743507385e-01 3.939311206340789795e-02 1.229900345206260681e-01 -6.690465658903121948e-02 3.323434591293334961e-01 -1.758236289024353027e-01 -1.598557680845260620e-01 2.400656193494796753e-01 1.740822494029998779e-01 -2.693161740899085999e-02 -5.245148390531539917e-02 9.647364914417266846e-02 1.389041244983673096e-01 1.502205431461334229e-01 -3.313109278678894043e-02 -1.754995808005332947e-02 -1.939752548933029175e-01 -6.159197539091110229e-03 -1.583175510168075562e-01 -7.831227034330368042e-02 1.899952441453933716e-01
-4.261564016342163086e-01 7.540182024240493774e-02 1.404147744178771973e-01 3.176378905773162842e-01 -3.757691979408264160e-01 1.156487837433815002e-01 -2.175949513912200928e-01 -2.340480387210845947e-01 8.416342735290527344e-02 -2.788422070443630219e-02 1.790821254253387451e-01 -3.102487623691558838e-01 -1.267714202404022217e-01 2.108099907636642456e-01 -2.016291022300720215e-01 1.072541065514087677e-02 4.184505087323486805e-04 -5.742763634771108627e-03 -1.390318721532821655e-01 6.529594212770462036e-02 1.751137077808380127e-01 -6.344229727983474731e-02 -1.015759557485580444e-01 2.705322951078414917e-02 5.881402269005775452e-02 1.210514679551124573e-01 -2.483937144279479980e-01 -1.308919340372085571e-01 -9.673740714788436890e-02 -6.715413182973861694e-02 -1.268012225627899170e-01 -4.084502160549163818e-02
-1.503912210464477539e-01 1.483210325241088867e-01 -6.856510043144226074e-02 1.041311025619506836e-02 -1.005695164203643799e-01 -7.298722863197326660e-02 -1.808939874172210693e-01 -2.650226466357707977e-02 1.814903765916824341e-01 6.379768997430801392e-02 3.450565338134765625e-01 -3.704613745212554932e-01 3.981878608465194702e-02 -5.144283175468444824e-02 -8.211007714271545410e-02 5.099906027317047119e-02 6.954123079776763916e-02 -5.163673684000968933e-02 3.138937950134277344e-01 -1.873468756675720215e-01 1.394690871238708496e-01 5.020608380436897278e-02 -2.483870685100555420e-01 2.627530992031097412e-01 2.156074047088623047e-01 -2.540408670902252197e-01 8.202523738145828247e-02 5.185219645500183105e-02 -2.258191555738449097e-01 -2.740527987480163574e-01 2.150542475283145905e-02 -2.323321849107742310e-01
-4.507421851158142090e-01 2.650551125407218933e-02 2.781418710947036743e-02 -5.676446855068206787e-02 -8.655847609043121338e-02 -1.845708638429641724e-01 9.444799274206161499e-02 -2.017333954572677612e-01 2.367577254772186279e-01 1.338649913668632507e-02 3.981030881404876709e-01 -2.299930527806282043e-02 1.930810958147048950e-01 -1.455613877624273300e-02 -1.245760470628738403e-01 8.444403856992721558e-02 2.265377789735794067e-01 1.734530776739120483e-01 1.361786127090454102e-01 -6.352503597736358643e-02 1.088924258947372437e-01 2.046731859445571899e-02 7.413063943386077881e-02 1.596179455518722534e-01 -1.643697470426559448e-01 1.324795335531234741e-01 1.220173090696334839e-01 2.005489543080329895e-02 8.140400052070617676e-02 -4.236065745353698730e-01 -1.337627135217189789e-02 -1.795139312744140625e-01
-2.650212943553924561e-01 -1.430933177471160889e-02 4.973380267620086670e-02 2.470540851354598999e-01 -3.966746330261230469e-01 4.115774109959602356e-02 -1.904845982789993286e-02 -2.808090150356292725e-01 1.435350328683853149e-01 -5.428138002753257751e-02 3.886569738388061523e-01 -1.019517108798027039e-01 2.595655322074890137e-01 3.666131198406219482e-02 2.302365005016326904e-01 -2.671775594353675842e-02 3.825158253312110901e-02 -9.082147479057312012e-02 8.426699042320251465e-02 9.072816371917724609e-02 -8.169046789407730103e-02 2.474326938390731812e-01 -2.055175006389617920e-01 3.061063289642333984e-01 -1.049753651022911072e-01 9.727457165718078613e-02 -3.798496443778276443e-03 -5.072106048464775085e-02 -1.093731746077537537e-01 -2.053503543138504028e-01 3.039638139307498932e-02 -1.155292987823486328e-01
-2.432991713285446167e-01 9.211044758558273315e-02 4.129353538155555725e-02 2.033297866582870483e-01 2.761315740644931793e-02 -1.012927964329719543e-01 -5.328058451414108276e-02 2.139895111322402954e-01 2.987033128738403320e-01 -3.468447178602218628e-02 4.404489398002624512e-01 -3.399593830108642578e-01 -4.859812930226325989e-02 -4.070266708731651306e-02 1.671706908382475376e-03 1.707752197980880737e-01 4.825071245431900024e-02 1.155418679118156433e-01 2.201774567365646362e-01 -1.622630506753921509e-01 1.071374416351318359e-01 1.688532382249832153e-01 -1.833674758672714233e-01 7.828592509031295776e-02 1.174136325716972351e-01 -3.144805729389190674e-01 -3.633323311805725098e-02 1.519383192062377930e-01 -1.600180715322494507e-01 -1.082406863570213318e-01 -7.596322149038314819e-02 -2.145484238862991333e-01
-3.685933351516723633e-01 -8.052355796098709106e-02 1.360619664192199707e-01 6.381859537214040756e-03 -2.622857093811035156e-01 -9.133894741535186768e-02 2.058409452438354492e-01 -9.582040458917617798e-02 8.840812370181083679e-03 1.640167087316513062e-01 3.292852938175201416e-01 -2.674212157726287842e-01 -3.841523081064224243e-03 -6.013227999210357666e-02 -1.054452732205390930e-02 -4.088099673390388489e-02 -3.443732261657714844e-01 1.209630817174911499e-01 7.947849482297897339e-02 3.361717462539672852e-01 3.426299989223480225e-02 1.866557300090789795e-01 -3.301876783370971680e-02 3.417917490005493164e-01 -1.035116612911224365e-01 -9.478616714477539062e-02 -1.420159786939620972e-01 -4.115903750061988831e-02 -7.925361394882202148e-03 -1.603001654148101807e-01 1.555188894271850586e-01 9.524992667138576508e-03
-3.585079014301300049e-01 -5.246356502175331116e-02 1.765753477811813354e-01 8.500134199857711792e-02 1.123102009296417236e-02 3.094849735498428345e-02 5.212737619876861572e-02 -8.597370982170104980e-02 2.105261683464050293e-01 3.685919940471649170e-01 4.214182496070861816e-01 5.948482546955347061e-03 -9.475573897361755371e-02 5.042297020554542542e-02 3.639883548021316528e-02 1.082643400877714157e-02 -1.625601649284362793e-01 -6.757234036922454834e-02 2.482415884733200073e-01 1.434901207685470581e-01 1.064433529973030090e-01 2.765753269195556641e-01 2.969795605167746544e-03 2.527425289154052734e-01 -3.955364599823951721e-02 -1.337413024157285690e-02 -4.317193292081356049e-03 -1.820449233055114746e-01 -2.788784205913543701e-01 -1.813688278198242188e-01 1.650895029306411743e-01 1.029962077736854553e-01
-3.110770881175994873e-01 1.759077310562133789e-01 1.911240220069885254e-01 7.007209211587905884e-02 -2.194325178861618042e-01 2.098255790770053864e-02 -6.413182616233825684e-02 5.455332249402999878e-02 2.119124382734298706e-01 3.845805674791336060e-02 3.120581507682800293e-01 -1.029955074191093445e-01 4.399216547608375549e-02 1.162107009440660477e-02 -2.796075046062469482e-01 2.480702102184295654e-01 7.795245200395584106e-02 -1.820309273898601532e-02 2.196945101022720337e-01 -1.191221475601196289e-01 1.529264599084854126e-01 -1.213401332497596741e-01 -2.189917713403701782e-01 3.118782043457031250e-01 1.991932392120361328e-01 -3.166137635707855225e-01 -2.531997561454772949e-01 -3.809376619756221771e-03 -8.490106463432312012e-02 4.037361964583396912e-02 4.539518803358078003e-02 -1.089062243700027466e-01
-2.714449465274810791e-01 2.605631351470947266e-01 7.835872471332550049e-02 1.483332365751266479e-01 -4.277732074260711670e-01 2.166175693273544312e-01 -1.250503659248352051e-01 -1.387426406145095825e-01 1.071001887321472168e-01 7.140709459781646729e-02 5.197625234723091125e-02 -2.325423806905746460e-02 -1.563833206892013550e-01 9.450497478246688843e-02 -1.068168282508850098e-01 -2.627779245376586914e-01 -5.160823091864585876e-02 -1.113164797425270081e-01 -2.215721644461154938e-02 4.284352436661720276e-02 -1.088843271136283875e-01 2.694041728973388672e-01 -2.526517808437347412e-01 3.806721791625022888e-02 -1.022748276591300964e-01 5.892666801810264587e-02 -2.998971380293369293e-02 -7.504038512706756592e-02 -3.541040793061256409e-02 -3.963255286216735840e-01 -1.301445718854665756e-02 -2.928527891635894775e-01
-1.559260785579681396e-01 2.011483460664749146e-01 2.195795299485325813e-03 5.433638021349906921e-02 -2.595092952251434326e-01 -1.488635241985321045e-01 -6.236193701624870300e-02 -1.110393926501274109e-01 3.626539707183837891e-01 -6.223712861537933350e-02 4.269696772098541260e-01 -3.088892698287963867e-01 4.487396776676177979e-02 -2.341252267360687256e-01 2.911413088440895081e-02 1.877319365739822388e-01 9.830159693956375122e-02 4.720053076744079590e-02 1.456125676631927490e-01 2.368201129138469696e-02 -2.021110355854034424e-01 1.118902117013931274e-01 -1.262505203485488892e-01 2.273082584142684937e-01 2.604434266686439514e-02 -1.397163867950439453e-01 -1.994861289858818054e-02 2.927676029503345490e-02 -1.282064765691757202e-01 -1.939573287963867188e-01 2.134578973054885864e-01 -2.116891890764236450e-01
-4.137567579746246338e-01 9.693628549575805664e-02 1.160091236233711243e-01 3.853135555982589722e-02 3.649094328284263611e-02 1.240342184901237488e-01 4.627723991870880127e-02 -2.918193116784095764e-02 8.225182443857192993e-02 4.389965236186981201e-01 3.946133553981781006e-01 -1.244116351008415222e-01 2.730106562376022339e-02 -1.502900966443121433e-03 4.757551650982350111e-04 6.916331499814987183e-02 -2.087072879076004028e-01 -6.867901980876922607e-02 2.325299978256225586e-01 1.196203157305717468e-01 3.607467189431190491e-02 3.547186553478240967e-01 -9.165260940790176392e-02 2.029338628053665161e-01 -1.687575876712799072e-01 4.173539951443672180e-02 -6.472245603799819946e-02 2.943073213100433350e-02 2.540742792189121246e-02 -2.504278421401977539e-01 3.685070574283599854e-02 1.232339590787887573e-01
-3.519505262374877930e-01 1.382914036512374878e-01 3.085092902183532715e-01 1.080571711063385010e-01 7.347960025072097778e-02 1.737880171276628971e-03 1.098612248897552490e-01 -2.570921182632446289e-02 1.652571260929107666e-01 3.583481907844543457e-01 4.094721376895904541e-01 -7.067848742008209229e-02 -6.761343032121658325e-02 6.018303334712982178e-02 -1.300931349396705627e-02 9.511014074087142944e-02 -2.241467386484146118e-01 3.722530230879783630e-02 2.111713588237762451e-01 7.069297879934310913e-02 8.140724152326583862e-02 2.951424419879913330e-01 -1.017506122589111328e-01 1.936764717102050781e-01 5.906956270337104797e-03 3.400418534874916077e-02 -3.191587701439857483e-02 -3.262517601251602173e-02 -8.828249573707580566e-02 -2.616662085056304932e-01 2.306745797395706177e-01 1.032369285821914673e-01
-2.842648327350616455e-01 1.579994112253189087e-01 5.094970390200614929e-02 3.281364589929580688e-02 -3.030742406845092773e-01 -3.678599372506141663e-02 2.812665142118930817e-02 -1.241506710648536682e-01 2.458739429712295532e-01 -1.228841319680213928e-01 4.242275357246398926e-01 -3.599657118320465088e-01 7.433616369962692261e-02 -1.046756468713283539e-02 -9.075231850147247314e-02 -9.590890258550643921e-03 2.129473537206649780e-01 6.471671164035797119e-02 2.011650055646896362e-01 -8.756061643362045288e-02 -9.203235805034637451e-02 3.176501095294952393e-01 -2.769300341606140137e-01 5.971484258770942688e-02 -9.381185472011566162e-02 -2.324464917182922363e-01 -1.251451522111892700e-01 -1.522306259721517563e-02 6.290894001722335815e-02 -1.845081523060798645e-02 -8.439023792743682861e-02 -6.812897324562072754e-02
-3.122949302196502686e-01 3.031032085418701172e-01 -1.589954048395156860e-01 9.448454529047012329e-02 -3.657940924167633057e-01 -1.340913921594619751e-01 -5.254664272069931030e-02 -1.607099771499633789e-01 9.513840824365615845e-02 -8.699161931872367859e-03 2.752966284751892090e-01 -2.809578478336334229e-01 -2.597908675670623779e-02 2.897028811275959015e-03 -1.335104852914810181e-01 -3.931365907192230225e-03 2.624048590660095215e-01 -6.285356823354959488e-03 1.586517989635467529e-01 -7.862112671136856079e-02 -9.674971923232078552e-03 3.025052249431610107e-01 -3.577692508697509766e-01 6.706351041793823242e-02 -1.053387075662612915e-01 -1.738953441381454468e-01 -9.979664534330368042e-02 -1.792583018541336060e-01 6.356250494718551636e-02 -3.045691177248954773e-02 -2.978520281612873077e-02 3.450701944530010223e-03
-1.598690748214721680e-01 1.798027455806732178e-01 -6.039196997880935669e-02 1.164400577545166016e-01 -4.227084815502166748e-01 -3.196314722299575806e-02 -3.325351327657699585e-02 -1.707621291279792786e-02 2.523105442523956299e-01 -3.142071887850761414e-02 3.835906386375427246e-01 -1.991535276174545288e-01 1.124038621783256531e-01 -1.151810307055711746e-02 -2.032688707113265991e-01 9.252180159091949463e-02 1.312059909105300903e-01 2.601536456495523453e-03 1.702936887741088867e-01 -2.487155795097351074e-01 2.039637267589569092e-01 2.603770792484283447e-02 -1.277946401387453079e-02 1.373372226953506470e-01 -1.948925852775573730e-02 -4.365091919898986816e-01 -3.893810510635375977e-02 4.519288614392280579e-02 -1.118378192186355591e-01 6.888869404792785645e-02 5.819116532802581787e-02 -2.126143276691436768e-01
-1.595233082771301270e-01 -1.004461199045181274e-02 2.540445141494274139e-02 4.142064154148101807e-01 -3.035653233528137207e-01 -1.898991875350475311e-02 -3.324246406555175781e-02 9.945943206548690796e-02 1.849006265401840210e-01 4.540444537997245789e-02 5.081788301467895508e-01 -1.087045818567276001e-01 1.102755684405565262e-02 3.182013034820556641e-01 -1.715951561927795410e-01 -2.259242087602615356e-01 -1.040085554122924805e-01 -3.659812966361641884e-03 -1.841186545789241791e-02 8.161444962024688721e-02 1.980500072240829468e-01 -2.507655695080757141e-02 8.640556782484054565e-02 -1.837794780731201172e-01 7.376214861869812012e-02 -1.797535270452499390e-01 2.409565448760986328e-02 4.221595078706741333e-02 7.357237488031387329e-02 -1.818916648626327515e-01 4.765962809324264526e-02 -1.753521710634231567e-01
-3.132165968418121338e-01 6.575741618871688843e-02 1.904848068952560425e-01 -1.828997768461704254e-02 -8.563220500946044922e-03 1.799777708947658539e-02 -2.510837092995643616e-02 -1.534643918275833130e-01 1.267213523387908936e-01 3.795738518238067627e-01 5.019651651382446289e-01 -1.853078790009021759e-02 -1.198141574859619141e-01 7.936538010835647583e-02 -5.553387105464935303e-02 7.693957537412643433e-02 -2.798621654510498047e-01 -9.550398681312799454e-04 3.096842467784881592e-01 8.759840577840805054e-02 8.422610349953174591e-03 2.227141112089157104e-01 2.090968564152717590e-02 1.348746120929718018e-01 1.305165421217679977e-02 -1.187930777668952942e-01 1.115971617400646210e-02 -2.201211601495742798e-01 -1.418036520481109619e-01 -1.333024501800537109e-01 1.892822384834289551e-01 8.660569787025451660e-02
-3.040994107723236084e-01 3.299481868743896484e-01 6.351085007190704346e-02 1.605596542358398438e-01 -2.665378749370574951e-01 -1.763530671596527100e-01 -2.083330899477005005e-01 -1.158177182078361511e-01 2.434300929307937622e-01 9.093488007783889771e-02 3.380826488137245178e-02 -2.228879034519195557e-01 5.960246548056602478e-02 2.136699482798576355e-02 2.447356730699539185e-01 -1.146250814199447632e-01 8.316744863986968994e-02 -1.216915845870971680e-01 1.806808859109878540e-01 -8.542610704898834229e-02 1.253109872341156006e-01 -1.269689947366714478e-01 1.541684102267026901e-02 1.606994718313217163e-01 -2.095072716474533081e-01 -1.718902289867401123e-01 1.498969942331314087e-01 -4.157204180955886841e-03 -4.522382840514183044e-02 -8.263890445232391357e-02 1.772634088993072510e-01 -3.983907699584960938e-01
-2.263422906398773193e-01 8.996654301881790161e-02 -4.781645536422729492e-02 2.095730900764465332e-01 -3.870803415775299072e-01 2.467840723693370819e-02 -2.623054198920726776e-02 -2.859297096729278564e-01 1.926121264696121216e-01 -1.301780492067337036e-01 3.495208919048309326e-01 -1.629434525966644287e-01 -1.888124644756317139e-01 5.190056562423706055e-02 -2.708242088556289673e-02 1.286637932062149048e-01 -1.169382184743881226e-01 -3.025602735579013824e-02 -1.200857385993003845e-02 -3.087286651134490967e-01 1.892898678779602051e-01 6.967809796333312988e-02 -2.898685634136199951e-01 1.495661437511444092e-01 -2.268286943435668945e-01 -8.645324409008026123e-02 -1.584170386195182800e-02 9.153032302856445312e-02 1.684194654226303101e-01 -1.355309337377548218e-01 -6.217911839485168457e-02 -1.670619994401931763e-01
-2.172323912382125854e-01 4.783672690391540527e-01 -8.399165421724319458e-02 7.001978904008865356e-02 -2.596523463726043701e-01 -1.507032383233308792e-02 -1.598469167947769165e-01 8.584914356470108032e-02 2.582864463329315186e-01 7.278009783476591110e-03 2.963579297065734863e-01 -5.838651955127716064e-02 4.619027674198150635e-02 -4.890887811779975891e-02 1.129294857382774353e-01 7.295777648687362671e-02 5.902103334665298462e-02 -1.836364120244979858e-01 1.371032446622848511e-01 -8.084208518266677856e-02 5.916184559464454651e-02 5.937703326344490051e-02 -1.756058633327484131e-01 1.294703185558319092e-01 7.006549835205078125e-02 -3.163321912288665771e-01 -2.298768609762191772e-01 1.441947072744369507e-01 -6.186618655920028687e-02 -2.625911235809326172e-01 1.871145963668823242e-01 -1.651611179113388062e-01
-4.165944755077362061e-01 4.495728015899658203e-02 7.866834849119186401e-02 1.628378629684448242e-01 -4.493759199976921082e-02 -1.405339408665895462e-02 -1.155415400862693787e-01 -5.112450197339057922e-02 9.666117280721664429e-02 4.062855839729309082e-01 4.799912571907043457e-01 -1.416147649288177490e-01 4.546050913631916046e-03 9.935300797224044800e-03 -2.089341431856155396e-01 -3.402951732277870178e-02 -2.485484778881072998e-01 5.219592526555061340e-02 1.026604250073432922e-01 1.153604909777641296e-01 3.399382904171943665e-02 5.372300744056701660e-02 2.306071370840072632e-01 2.485720813274383545e-01 -1.302508711814880371e-01 -4.583188891410827637e-02 -7.816559821367263794e-02 -8.353769779205322266e-02 6.253891438245773315e-02 -1.778910309076309204e-01 1.527251750230789185e-01 7.321823388338088989e-02
-2.884967625141143799e-01 1.754401624202728271e-01 1.510335952043533325e-01 1.920706182718276978e-01 -3.475160002708435059e-01 3.504518419504165649e-02 -7.479385286569595337e-02 7.323357462882995605e-02 5.125596746802330017e-02 1.409345716238021851e-01 1.473391894251108170e-02 -8.065318316221237183e-02 -1.052703801542520523e-02 3.531586229801177979e-01 -1.447798497974872589e-02 9.863403439521789551e-02 2.165235131978988647e-01 -1.390940248966217041e-01 2.466974556446075439e-01 -1.395485699176788330e-01 -5.219420790672302246e-02 6.069673597812652588e-02 -4.388365522027015686e-02 -2.004212886095046997e-01 1.141718700528144836e-01 2.655438184738159180e-01 -3.389859497547149658e-01 1.713509857654571533e-02 -7.177886366844177246e-02 -2.220897227525711060e-01 1.421542316675186157e-01 -2.466780543327331543e-01
-3.262381255626678467e-01 8.529456704854965210e-02 -1.126581653952598572e-01 -2.096420899033546448e-02 -3.824600279331207275e-01 1.372175365686416626e-01 -9.622555226087570190e-02 1.057113409042358398e-01 7.387197017669677734e-02 -1.217883378267288208e-01 6.304389238357543945e-02 -2.163195163011550903e-01 -1.737763136625289917e-01 1.028340607881546021e-01 -2.132974267005920410e-01 8.225863426923751831e-02 -7.718003354966640472e-03 -1.931976228952407837e-01 2.053901106119155884e-01 -2.491827309131622314e-01 1.318848431110382080e-01 3.166690468788146973e-01 3.354758396744728088e-02 2.851196527481079102e-01 -2.597299776971340179e-02 -1.995565742254257202e-01 -1.252860277891159058e-01 -1.017561648041009903e-02 -1.414441317319869995e-02 -3.157294690608978271e-01 6.499055027961730957e-02 -1.461850106716156006e-01
-2.525500059127807617e-01 1.278030723333358765e-01 -6.310572475194931030e-02 -7.867977768182754517e-02 -2.496526241302490234e-01 7.500874996185302734e-02 1.498589105904102325e-02 1.249329373240470886e-01 -1.229678243398666382e-01 2.736351490020751953e-01 4.181787967681884766e-01 -3.367008268833160400e-01 -1.086057350039482117e-01 2.264248579740524292e-01 2.002642005681991577e-01 2.704208903014659882e-02 5.675881635397672653e-03 1.831089258193969727e-01 5.433892458677291870e-02 -1.065714731812477112e-01 -1.693267226219177246e-01 7.877737283706665039e-02 3.762272745370864868e-02 1.231682077050209045e-01 -1.583445072174072266e-01 4.262250661849975586e-01 -2.807184495031833649e-02 3.119238186627626419e-03 -1.191118359565734863e-01 -7.405798137187957764e-02 -5.284429714083671570e-02 1.202082633972167969e-01
-9.538784623146057129e-02 2.663147449493408203e-01 1.173432096838951111e-01 -5.305685847997665405e-02 -4.335444271564483643e-01 -8.268739283084869385e-02 -7.726480811834335327e-02 9.439744055271148682e-02 1.776986420154571533e-01 1.699918694794178009e-02 3.221944347023963928e-02 -2.008625417947769165e-01 -3.472522832453250885e-03 3.784462809562683105e-01 -1.763450354337692261e-01 -1.022679060697555542e-01 -5.222680419683456421e-02 -5.929612368345260620e-02 2.816877327859401703e-02 -3.012114167213439941e-01 2.703548371791839600e-01 -7.234388589859008789e-02 2.043412998318672180e-02 9.950441122055053711e-02 -2.117855548858642578e-01 1.807848224416375160e-03 5.684684216976165771e-02 9.607287123799324036e-03 1.216021850705146790e-01 7.916177064180374146e-02 1.413949765264987946e-02 -4.240655303001403809e-01
-2.963036298751831055e-01 6.516844034194946289e-02 2.733467817306518555e-01 7.702553272247314453e-02 -4.987092316150665283e-02 -1.489749830216169357e-02 -2.334350161254405975e-02 -1.894426904618740082e-02 1.661616414785385132e-01 4.628922939300537109e-01 4.051524400711059570e-01 -8.400294184684753418e-02 -2.998854033648967743e-02 1.468792557716369629e-02 -8.916565775871276855e-02 1.086844056844711304e-01 -2.533044517040252686e-01 6.123043224215507507e-02 1.973498761653900146e-01 1.131644546985626221e-01 1.152730435132980347e-01 2.488109916448593140e-01 -1.571825891733169556e-01 8.112476021051406860e-02 -3.531413152813911438e-02 7.481480389833450317e-02 6.246110424399375916e-03 -1.053369641304016113e-01 -1.714059561491012573e-01 -1.716999411582946777e-01 2.627967000007629395e-01 1.329708993434906006e-01
-3.111085891723632812e-01 -8.769174665212631226e-02 8.322248607873916626e-02 1.499168723821640015e-01 -2.471541054546833038e-02 4.912619944661855698e-03 1.928263306617736816e-01 -8.596366643905639648e-02 -2.842525579035282135e-02 2.108237594366073608e-01 3.567197620868682861e-01 -4.201136231422424316e-01 3.246530145406723022e-02 -3.718183189630508423e-02 -9.888841211795806885e-02 -6.764720892533659935e-04 -8.891678601503372192e-02 2.079899162054061890e-01 2.698961198329925537e-01 2.715070545673370361e-01 -1.582300364971160889e-01 2.107589989900588989e-01 -1.050386950373649597e-01 1.885398924350738525e-01 -5.731093883514404297e-02 -6.440018117427825928e-02 -2.394250929355621338e-01 -1.283365637063980103e-01 -1.368729025125503540e-01 -1.452186107635498047e-01 1.990968547761440277e-02 -1.564960032701492310e-01
-1.938664615154266357e-01 3.506381511688232422e-01 4.346517100930213928e-02 -3.741767629981040955e-02 -3.435453474521636963e-01 -1.841803193092346191e-01 -1.231145933270454407e-01 -1.671241074800491333e-01 2.815721333026885986e-01 -7.747698575258255005e-02 3.541515767574310303e-01 -2.055198550224304199e-01 4.306354746222496033e-02 1.753425225615501404e-02 -3.820389136672019958e-02 1.880185157060623169e-01 -5.330525338649749756e-02 3.724097972735762596e-03 1.826626658439636230e-01 -2.144014239311218262e-01 -5.199841409921646118e-02 -6.018065847456455231e-03 -1.829316616058349609e-01 2.689504437148571014e-02 3.504475171212106943e-04 -3.480893969535827637e-01 -1.009940057992935181e-01 1.546241939067840576e-01 -2.423428744077682495e-01 -1.237395033240318298e-01 -1.982085034251213074e-02 -2.001541852951049805e-02
-4.469214677810668945e-01 1.778462678194046021e-01 1.690763682126998901e-01 2.609168291091918945e-01 -5.465938150882720947e-02 1.333948373794555664e-01 -3.004737794399261475e-01 -1.968884766101837158e-01 5.996821075677871704e-02 -5.740265175700187683e-02 2.141456305980682373e-01 -9.777002781629562378e-02 -4.005721807479858398e-01 3.705382049083709717e-01 1.191962510347366333e-01 -5.306312069296836853e-02 5.076686851680278778e-03 -9.784626215696334839e-02 9.385807812213897705e-02 -1.329109072685241699e-01 -5.111619830131530762e-02 1.334534883499145508e-01 1.785572059452533722e-02 -4.922193661332130432e-02 -1.143505126237869263e-01 -4.881628975272178650e-02 -1.067154482007026672e-01 -5.547692533582448959e-03 -6.273618340492248535e-02 -2.272739261388778687e-01 -2.254221029579639435e-02 5.322890728712081909e-02
-2.894208133220672607e-01 1.498183757066726685e-01 -1.152354180812835693e-01 6.015807762742042542e-02 -5.834764242172241211e-01 1.809070259332656860e-01 -3.526658192276954651e-02 9.993308037519454956e-02 4.752998799085617065e-02 -9.683453291654586792e-02 1.902329176664352417e-01 3.079805336892604828e-02 -1.081068441271781921e-01 6.108696386218070984e-02 3.460605815052986145e-02 3.125962018966674805e-01 -3.060295246541500092e-02 -2.250887751579284668e-01 3.029887080192565918e-01 -5.356828123331069946e-02 -2.695680409669876099e-02 2.680587470531463623e-01 6.224576383829116821e-02 1.407320052385330200e-01 -6.418847292661666870e-02 -2.680374309420585632e-02 -1.205473989248275757e-01 1.370724886655807495e-01 -1.928175985813140869e-01 -6.991527974605560303e-02 9.077616035938262939e-03 8.087062090635299683e-02
-1.497709304094314575e-01 1.488440036773681641e-01 1.843095384538173676e-02 3.736615180969238281e-01 -9.609781950712203979e-02 9.301622211933135986e-02 -1.281483173370361328e-01 -2.187325805425643921e-01 1.256053745746612549e-01 -5.378867033869028091e-03 2.364978939294815063e-01 -1.471965610980987549e-01 -8.064308017492294312e-02 3.357143402099609375e-01 -1.134611442685127258e-01 -9.633801877498626709e-02 8.367285132408142090e-03 -6.474255025386810303e-02 1.921921037137508392e-03 -1.402457803487777710e-01 2.876743972301483154e-01 5.738815665245056152e-02 -3.553484976291656494e-01 -3.237095847725868225e-02 -1.737722605466842651e-01 7.408233825117349625e-03 -7.790689915418624878e-02 -3.433889010921120644e-03 5.465672910213470459e-02 -1.186679899692535400e-01 -9.681269526481628418e-02 -4.454810321331024170e-01
-3.060429096221923828e-01 1.761769503355026245e-01 -1.795389801263809204e-01 5.075272172689437866e-02 -2.751371562480926514e-01 -4.033350851386785507e-03 1.252183318138122559e-01 -2.260880172252655029e-01 1.949041485786437988e-01 -2.725310027599334717e-01 4.899430871009826660e-01 -1.162582114338874817e-01 3.171395743265748024e-03 -4.904515575617551804e-03 4.463820531964302063e-02 1.806711107492446899e-01 -1.143744960427284241e-01 1.521993130445480347e-01 2.798767685890197754e-01 -4.365190491080284119e-02 1.650022119283676147e-01 -5.938162095844745636e-03 -1.352906674146652222e-01 4.486663267016410828e-03 1.405972987413406372e-01 4.479547590017318726e-02 1.588756889104843140e-01 7.557032629847526550e-03 -1.773429811000823975e-01 5.701478198170661926e-02 -8.138006180524826050e-02 -2.168484777212142944e-01
-2.625041306018829346e-01 1.096867695450782776e-01 2.355557233095169067e-01 -7.777436822652816772e-02 -9.611346758902072906e-03 1.628383807837963104e-02 -4.792151972651481628e-02 -6.316760927438735962e-02 1.522659212350845337e-01 4.134360551834106445e-01 3.481585383415222168e-01 -1.929111778736114502e-01 -6.895142048597335815e-02 1.808589398860931396e-01 -1.259117573499679565e-01 3.703699260950088501e-02 -1.008456572890281677e-01 -2.288273908197879791e-02 2.334288805723190308e-01 2.582385540008544922e-01 2.072945609688758850e-02 1.242982447147369385e-01 1.094438731670379639e-01 7.898021489381790161e-02 -6.189692765474319458e-03 -1.458074897527694702e-01 -1.463682055473327637e-01 -3.211525082588195801e-01 1.856453949585556984e-03 -2.750726938247680664e-01 1.832592040300369263e-01 1.502313911914825439e-01
-1.689374148845672607e-01 2.549601197242736816e-01 -1.607969589531421661e-02 2.373231500387191772e-01 -1.430145502090454102e-01 1.600899994373321533e-01 -1.967615038156509399e-01 -1.583741456270217896e-01 7.566969096660614014e-02 1.542188674211502075e-01 1.827388852834701538e-01 -2.537646591663360596e-01 -1.341558434069156647e-02 2.438589632511138916e-01 1.522246450185775757e-01 -5.512681230902671814e-02 2.341179698705673218e-01 1.066081412136554718e-02 1.842427402734756470e-01 1.243009045720100403e-01 1.565885245800018311e-01 -4.462408274412155151e-02 1.802908629179000854e-02 1.900498718023300171e-01 -2.829291820526123047e-01 -5.177702754735946655e-03 -3.514727354049682617e-01 -2.505599260330200195e-01 -6.678497046232223511e-02 2.010917104780673981e-02 -1.419800370931625366e-01 -2.610536813735961914e-01
-2.436643689870834351e-01 -9.553143382072448730e-02 1.378505527973175049e-01 -5.058213323354721069e-02 -1.862571835517883301e-01 1.148732658475637436e-02 7.108525931835174561e-02 -1.222594231367111206e-01 2.202677130699157715e-01 3.694691359996795654e-01 4.726296961307525635e-01 -8.541484177112579346e-02 -9.387762844562530518e-02 4.691977798938751221e-02 -3.158160746097564697e-01 -1.100424155592918396e-01 -2.427110522985458374e-01 -2.998019754886627197e-02 2.484704107046127319e-01 1.575775593519210815e-01 -1.407609879970550537e-01 1.340846717357635498e-01 -1.444640476256608963e-02 2.684690952301025391e-01 -1.454782187938690186e-01 9.219177812337875366e-02 -7.069834321737289429e-02 1.239416375756263733e-02 -4.960983991622924805e-02 -1.299776434898376465e-01 3.480843454599380493e-02 6.868805736303329468e-02
-1.700869351625442505e-01 1.853348016738891602e-01 2.026519775390625000e-01 1.631994247436523438e-01 -4.925819039344787598e-01 1.987079232931137085e-01 -1.549396812915802002e-01 2.178392186760902405e-02 9.779230505228042603e-02 2.254834026098251343e-01 2.363320440053939819e-01 -2.337873429059982300e-01 1.525755375623703003e-01 2.846034765243530273e-01 -1.317654852755367756e-03 -2.286919206380844116e-01 -2.745911180973052979e-01 3.100070729851722717e-02 6.841500103473663330e-02 4.420777410268783569e-02 1.103760078549385071e-01 1.561571955680847168e-01 1.350429505109786987e-01 -1.550919264554977417e-01 -1.712192222476005554e-02 -1.929382532835006714e-01 7.458880543708801270e-02 1.070080697536468506e-02 -1.057457402348518372e-01 -1.193845421075820923e-01 -6.561995297670364380e-02 -1.138972211629152298e-02
-2.602552771568298340e-01 2.658234834671020508e-01 4.766236990690231323e-03 2.040482908487319946e-01 -4.916713535785675049e-01 8.715540915727615356e-02 -8.521986007690429688e-02 -3.050545789301395416e-02 -4.678776487708091736e-02 2.461390942335128784e-01 2.516256272792816162e-01 -9.678243845701217651e-02 1.407188028097152710e-01 3.199844658374786377e-01 -1.340171098709106445e-01 -3.091039061546325684e-01 -1.851928681135177612e-01 1.990843191742897034e-02 9.926174581050872803e-02 -6.346260756254196167e-02 8.895245939493179321e-02 1.244169324636459351e-01 4.595473408699035645e-02 -1.937203109264373779e-01 -1.306795179843902588e-01 -1.883182972669601440e-01 -4.790316801518201828e-03 4.978156089782714844e-02 1.204817928373813629e-02 -1.202935799956321716e-01 -7.102414220571517944e-02 7.040295004844665527e-02
-2.744137644767761230e-01 2.184185534715652466e-01 -3.299274668097496033e-02 1.096982136368751526e-01 -8.532985299825668335e-02 7.611359655857086182e-02 7.683255523443222046e-02 -5.220892652869224548e-02 2.718375921249389648e-01 6.806168705224990845e-02 1.349621117115020752e-01 -3.804858624935150146e-01 -5.232010036706924438e-03 -5.794769618660211563e-03 -2.755085825920104980e-01 3.346210420131683350e-01 -2.015019059181213379e-01 4.393777251243591309e-02 2.362885177135467529e-01 1.828248612582683563e-03 1.280720531940460205e-01 -7.424522936344146729e-02 -2.247747480869293213e-01 3.907437622547149658e-02 -2.177461236715316772e-02 -2.646118998527526855e-01 9.943687170743942261e-02 6.517771631479263306e-02 1.600963771343231201e-01 -1.732095777988433838e-01 2.570257782936096191e-01 -1.845444440841674805e-01
-3.050630390644073486e-01 2.671211957931518555e-02 2.025654911994934082e-01 6.303130090236663818e-02 -7.643005251884460449e-02 -1.262002140283584595e-01 9.837657958269119263e-02 -1.245410069823265076e-01 1.339952200651168823e-01 5.218575000762939453e-01 3.680204451084136963e-01 1.163726020604372025e-02 -9.991698712110519409e-02 9.898521751165390015e-02 -3.575236722826957703e-02 1.941594481468200684e-02 -1.988968998193740845e-01 -1.556562259793281555e-02 2.760593295097351074e-01 2.386171370744705200e-01 6.932242214679718018e-02 2.547260820865631104e-01 -2.998981252312660217e-02 1.131368502974510193e-01 -2.553791552782058716e-02 -6.257391651161015034e-04 -3.453510999679565430e-02 -7.850606739521026611e-02 -6.759538501501083374e-02 -2.334705293178558350e-01 1.848958432674407959e-01 9.668287634849548340e-02
-4.246936142444610596e-01 2.738291211426258087e-02 -1.222797855734825134e-01 1.040736585855484009e-01 -1.076577454805374146e-01 -4.553497210144996643e-02 -2.328507751226425171e-01 -1.639585755765438080e-02 -4.546937718987464905e-02 1.347346231341362000e-02 1.917982548475265503e-01 -1.397392451763153076e-01 8.974193781614303589e-02 4.576821029186248779e-01 1.882542818784713745e-01 1.270010769367218018e-01 5.945796146988868713e-02 -2.089673280715942383e-01 2.570571750402450562e-02 1.779650300741195679e-01 -5.116932839155197144e-02 -3.132928907871246338e-01 -2.320817261934280396e-01 6.282883882522583008e-02 5.154437571763992310e-02 -1.537459343671798706e-01 -1.744488626718521118e-01 1.799901127815246582e-01 -1.707874089479446411e-01 -1.567980200052261353e-01 9.887461364269256592e-02 -8.076438307762145996e-02
-2.743871510028839111e-01 5.966009572148323059e-02 -2.400666624307632446e-01 -4.625050723552703857e-02 -1.495679169893264771e-01 1.193683128803968430e-02 -2.078965492546558380e-02 1.226313710212707520e-01 -4.959510173648595810e-03 3.355686962604522705e-01 4.600826203823089600e-01 -9.390327334403991699e-02 -1.678973585367202759e-01 7.465807348489761353e-02 1.355288177728652954e-01 1.403758823871612549e-01 1.773590408265590668e-02 -1.582857407629489899e-02 -1.394386887550354004e-01 -3.433251380920410156e-02 -2.082672864198684692e-01 7.696374505758285522e-02 2.130430638790130615e-01 1.568229943513870239e-01 -5.316010117530822754e-02 1.391495615243911743e-01 1.364666372537612915e-01 2.462195307016372681e-01 -1.706668734550476074e-01 -1.818915158510208130e-01 6.134211644530296326e-02 -3.325046002864837646e-01
-4.539897739887237549e-01 3.645164668560028076e-01 -1.038242205977439880e-01 2.082005329430103302e-02 1.839269883930683136e-02 8.046245574951171875e-02 1.462490111589431763e-02 6.080462038516998291e-02 1.624600887298583984e-01 8.190438896417617798e-02 2.382404208183288574e-01 -2.755976617336273193e-01 7.823525369167327881e-02 4.670244082808494568e-02 -7.980526238679885864e-02 2.178950011730194092e-01 3.762023895978927612e-02 1.940499246120452881e-01 2.253178805112838745e-01 -1.069950833916664124e-01 2.032473683357238770e-01 -2.757328748703002930e-02 -2.615276277065277100e-01 9.579536318778991699e-02 4.428345710039138794e-02 -1.976781934499740601e-01 8.485409617424011230e-02 -1.053434312343597412e-01 -1.675426363945007324e-01 3.066835366189479828e-02 2.092187702655792236e-01 -2.409824877977371216e-01
-5.266702771186828613e-01 1.946026831865310669e-01 -1.208869516849517822e-01 2.467534318566322327e-02 -2.261645644903182983e-01 -1.856396091170608997e-03 -4.984124377369880676e-02 -2.130575850605964661e-02 2.761966288089752197e-01 8.782145380973815918e-02 2.037355005741119385e-01 -3.076551556587219238e-01 1.555441971868276596e-02 7.525902241468429565e-02 1.949861459434032440e-02 1.397002637386322021e-01 -3.640837036073207855e-03 1.241093426942825317e-01 2.545209527015686035e-01 -2.499666959047317505e-01 1.538107842206954956e-01 -1.638757437467575073e-01 -2.480186671018600464e-01 2.346353419125080109e-02 1.716531999409198761e-02 -1.754281818866729736e-01 -8.571208454668521881e-03 -7.449542731046676636e-02 1.142379567027091980e-01 -8.191370964050292969e-02 1.021343097090721130e-01 -2.175607532262802124e-01
-2.509822547435760498e-01 2.731843888759613037e-01 -3.543701767921447754e-02 -1.252818703651428223e-01 -2.759773135185241699e-01 8.412584662437438965e-02 -1.496929675340652466e-01 8.791059255599975586e-02 1.244005039334297180e-01 5.358384177088737488e-02 3.054123558104038239e-02 -3.382094502449035645e-01 9.179680794477462769e-02 3.802757859230041504e-01 -9.642573446035385132e-02 -3.166504949331283569e-02 3.339810371398925781e-01 -1.069008708000183105e-01 1.778974235057830811e-01 -1.360982540063560009e-03 2.217226624488830566e-01 1.722102463245391846e-01 -4.895396530628204346e-02 -1.093664690852165222e-01 -1.022388879209756851e-02 -1.140099950134754181e-02 9.855684638023376465e-02 8.188704401254653931e-02 7.746410369873046875e-02 -6.336675025522708893e-03 3.437767624855041504e-01 -2.153507322072982788e-01
-4.113936424255371094e-01 2.862356603145599365e-01 -8.066887385211884975e-04 -8.787801116704940796e-02 -1.845220625400543213e-01 3.614336252212524414e-02 6.374204158782958984e-02 2.267845720052719116e-01 3.911296129226684570e-01 5.163322761654853821e-02 3.466840684413909912e-01 1.959412125870585442e-03 -1.896487921476364136e-01 -8.138817548751831055e-02 -7.747031748294830322e-02 2.460942417383193970e-02 3.321483731269836426e-02 1.252432018518447876e-01 7.347475737333297729e-02 -2.549589574337005615e-01 7.852336019277572632e-02 1.590269245207309723e-02 7.812917977571487427e-02 7.287366688251495361e-02 -1.157102212309837341e-01 -1.403203308582305908e-01 -3.084270358085632324e-01 -1.340102776885032654e-02 -3.780299052596092224e-02 -9.200952202081680298e-02 -2.672996222972869873e-01 -1.022624969482421875e-01
-2.940724790096282959e-01 3.042587935924530029e-01 1.619154065847396851e-01 2.718801200389862061e-01 -3.655994236469268799e-01 1.270378567278385162e-02 -5.283789709210395813e-02 -1.928767263889312744e-01 1.752917096018791199e-02 -7.728878408670425415e-02 4.971813783049583435e-02 -1.059460714459419250e-01 4.371988773345947266e-02 1.322494000196456909e-01 1.158254873007535934e-02 -6.431567668914794922e-02 -3.151622042059898376e-02 6.913077086210250854e-02 -3.603271022439002991e-02 1.508263200521469116e-01 4.569821357727050781e-01 5.500866845250129700e-02 -2.754643000662326813e-02 8.306785672903060913e-02 1.145625188946723938e-01 1.642865091562271118e-01 -1.662758290767669678e-01 -1.891762465238571167e-01 1.501455754041671753e-01 -1.425857990980148315e-01 2.037926763296127319e-01 -2.570078074932098389e-01
-3.090341985225677490e-01 3.714956045150756836e-01 1.972247511148452759e-01 4.679195284843444824e-01 2.490045502781867981e-02 1.521612890064716339e-02 -1.972516477108001709e-01 -5.136607959866523743e-02 5.128687620162963867e-02 8.362540975213050842e-03 1.148289218544960022e-01 -9.937941282987594604e-02 -3.276570439338684082e-01 2.815891206264495850e-01 -2.422180399298667908e-02 2.276094108819961548e-01 -1.509472448378801346e-02 -3.262257436290383339e-03 1.256608814001083374e-01 3.586560115218162537e-02 9.768725186586380005e-02 1.226422265172004700e-01 1.347118914127349854e-01 1.900553256273269653e-01 -1.371875554323196411e-01 -4.170612618327140808e-02 2.602474205195903778e-02 -5.901381000876426697e-02 3.342282027006149292e-02 -1.380976736545562744e-01 -1.270219683647155762e-01 -2.103037238121032715e-01
-3.189444243907928467e-01 2.506044209003448486e-01 -1.452091783285140991e-01 -6.553753465414047241e-02 -1.538166701793670654e-01 5.893396958708763123e-02 7.007284462451934814e-02 8.822923153638839722e-02 2.047420740127563477e-01 1.579375267028808594e-01 1.948806196451187134e-01 -4.505072534084320068e-01 1.083009466528892517e-01 -9.348402172327041626e-02 -3.226622706279158592e-03 3.207498192787170410e-01 -3.147156909108161926e-02 1.522660553455352783e-01 2.956277728080749512e-01 -1.408935040235519409e-01 9.292708337306976318e-02 1.024442985653877258e-01 -1.883454322814941406e-01 9.326872229576110840e-02 -2.064712531864643097e-02 -9.156791120767593384e-02 -1.907946914434432983e-02 1.525580510497093201e-02 1.802802383899688721e-01 9.456946514546871185e-03 -3.099064528942108154e-02 -3.184673786163330078e-01
-2.239670902490615845e-01 1.753704249858856201e-01 1.288413256406784058e-01 4.425137862563133240e-02 -5.127581581473350525e-02 -1.969537287950515747e-01 5.232932791113853455e-02 -1.385671794414520264e-01 6.418241187930107117e-03 2.248316556215286255e-01 4.755237400531768799e-01 -2.023540437221527100e-01 5.880306940525770187e-03 -3.547814115881919861e-02 -6.451298296451568604e-02 -6.716918200254440308e-02 -3.276064693927764893e-01 1.180042251944541931e-01 2.428281009197235107e-01 3.240554928779602051e-01 -3.163066459819674492e-03 2.709904313087463379e-01 1.841785851866006851e-03 1.635943651199340820e-01 -1.578403860330581665e-01 -5.592643469572067261e-02 -4.757107049226760864e-02 -8.146702498197555542e-02 1.371536869555711746e-02 -2.493066936731338501e-01 1.175838038325309753e-01 -1.048290431499481201e-01
-3.208149671554565430e-01 -6.391591578722000122e-02 -1.284368336200714111e-01 1.672531217336654663e-01 -1.444478631019592285e-01 -7.651913166046142578e-02 5.017120018601417542e-02 7.277631759643554688e-02 -3.020990826189517975e-02 3.453148007392883301e-01 4.576224684715270996e-01 -3.122683763504028320e-01 -1.587796509265899658e-01 -1.252852231264114380e-01 5.913609266281127930e-02 1.825588196516036987e-02 -2.518084347248077393e-01 -1.296384632587432861e-02 1.745014488697052002e-01 2.085421383380889893e-01 -2.067698091268539429e-01 1.746237576007843018e-01 -1.660592854022979736e-01 2.050254046916961670e-01 9.952208492904901505e-04 1.294466257095336914e-01 -5.600098893046379089e-02 -4.889185726642608643e-02 -1.042397022247314453e-01 6.246884004212915897e-05 1.242723912000656128e-01 -1.148851290345191956e-01
-3.539704382419586182e-01 1.308170855045318604e-01 -1.057929396629333496e-01 1.012961640954017639e-01 -9.317808598279953003e-02 -3.905569016933441162e-02 -1.757209300994873047e-01 -9.269420988857746124e-03 -3.109652921557426453e-02 8.018769323825836182e-02 2.138191610574722290e-01 -2.656628787517547607e-01 1.184620037674903870e-01 3.933638036251068115e-01 3.723571076989173889e-02 2.813041582703590393e-02 -9.845472127199172974e-02 -1.306731104850769043e-01 -3.321878612041473389e-01 8.461830019950866699e-02 3.503828495740890503e-02 -2.656981945037841797e-01 -8.027982711791992188e-02 3.583880513906478882e-02 -6.992479413747787476e-02 6.579365581274032593e-02 -1.700555384159088135e-01 2.651460468769073486e-01 -2.772048711776733398e-01 -1.708524972200393677e-01 7.709044963121414185e-02 -2.368181794881820679e-01
-3.814167678356170654e-01 -4.771861433982849121e-02 2.595420181751251221e-01 1.842754147946834564e-02 -8.365663886070251465e-02 6.835650652647018433e-02 1.054361239075660706e-01 -9.460618346929550171e-02 1.529857069253921509e-01 2.589595317840576172e-01 4.369105100631713867e-01 -1.958685815334320068e-01 -5.313379690051078796e-02 -3.864089027047157288e-02 -8.065012842416763306e-02 -3.302844986319541931e-02 -2.271555513143539429e-01 -1.048515317961573601e-03 1.961714029312133789e-01 1.572273969650268555e-01 3.725587204098701477e-02 2.517988681793212891e-01 2.670853771269321442e-02 1.840276718139648438e-01 -8.292278274893760681e-03 -9.460780769586563110e-02 -9.204943664371967316e-03 -1.249582320451736450e-01 -6.723032891750335693e-02 -3.965450227260589600e-01 1.306905150413513184e-01 -5.858078971505165100e-02
-2.789394259452819824e-01 2.239653170108795166e-01 -1.512090954929590225e-02 -6.916945427656173706e-02 -7.764796167612075806e-02 1.435504704713821411e-01 1.405574977397918701e-01 -1.486646085977554321e-01 1.906583011150360107e-01 1.215626671910285950e-01 3.182093501091003418e-01 -2.724407613277435303e-01 7.771780341863632202e-02 -3.982260450720787048e-02 -3.810266256332397461e-01 -2.059339284896850586e-01 1.328536868095397949e-01 1.656418293714523315e-01 4.297614842653274536e-02 1.252637952566146851e-01 8.074168115854263306e-02 2.092911154031753540e-01 5.400581285357475281e-02 1.472816914319992065e-01 5.041347071528434753e-02 2.120962291955947876e-01 1.170718893408775330e-01 -2.244222909212112427e-01 -1.512008309364318848e-01 -2.528642117977142334e-01 1.308131963014602661e-01 -1.537308245897293091e-01
-4.037193059921264648e-01 2.637091875076293945e-01 -1.898529566824436188e-02 2.634302675724029541e-01 -2.282825559377670288e-01 9.606155008077621460e-02 -1.027633622288703918e-01 4.444942623376846313e-02 2.601271867752075195e-01 9.800164401531219482e-02 2.801806479692459106e-02 -2.822440266609191895e-01 1.994815319776535034e-01 4.486513733863830566e-01 -1.242250278592109680e-01 -8.745054900646209717e-02 5.121030658483505249e-02 2.495888993144035339e-02 1.467721611261367798e-01 -9.969673305749893188e-02 -4.930186271667480469e-02 -2.548871003091335297e-02 4.993458464741706848e-02 -6.134530901908874512e-02 1.691991090774536133e-02 8.540119230747222900e-02 -1.614147573709487915e-01 1.487364023923873901e-01 9.933184087276458740e-02 -1.033996865153312683e-01 -4.250932857394218445e-02 -2.824389636516571045e-01
-3.792148232460021973e-01 7.191602885723114014e-02 1.280690133571624756e-01 5.360978469252586365e-02 -1.307582389563322067e-02 -2.545113302767276764e-02 7.096762210130691528e-02 -7.797279208898544312e-02 1.567160785198211670e-01 4.480455517768859863e-01 3.658325970172882080e-01 -7.277454435825347900e-02 -1.010456159710884094e-01 -3.482384979724884033e-02 -3.117232397198677063e-02 6.325311958789825439e-02 -3.288932144641876221e-01 -5.227303132414817810e-02 1.910653859376907349e-01 1.660106182098388672e-01 3.637128323316574097e-02 2.173030823469161987e-01 -7.081987801939249039e-03 2.802951633930206299e-01 3.821031749248504639e-02 -8.098175376653671265e-02 -6.959468126296997070e-02 3.272399073466658592e-03 -1.487671434879302979e-01 -3.049216866493225098e-01 8.861194550991058350e-02 3.198192268610000610e-02
-2.583072483539581299e-01 2.036260962486267090e-01 1.388606727123260498e-01 1.880110800266265869e-01 -4.509816467761993408e-01 1.023262664675712585e-01 -7.502246648073196411e-02 9.204852581024169922e-02 2.895519435405731201e-01 1.308676749467849731e-01 1.925840787589550018e-02 6.607337296009063721e-02 -2.681071162223815918e-01 -1.123280227184295654e-01 7.823615521192550659e-02 -1.162091195583343506e-01 9.323035925626754761e-02 -9.434822946786880493e-03 1.552226245403289795e-01 8.997058868408203125e-02 2.349496930837631226e-01 -5.527448281645774841e-02 -7.355803251266479492e-02 1.386869251728057861e-01 2.087427973747253418e-01 -1.815649420022964478e-01 -2.375641763210296631e-01 1.137496996670961380e-02 -1.264585107564926147e-01 -2.893448173999786377e-01 -1.671487390995025635e-01 -1.215392947196960449e-01
-2.916606664657592773e-01 -3.338005393743515015e-02 -3.060287423431873322e-02 2.041855752468109131e-01 -3.282907307147979736e-01 -9.504276327788829803e-03 -2.547988891601562500e-01 1.076083928346633911e-01 4.178535938262939453e-01 9.535430371761322021e-02 2.741302251815795898e-01 -3.838976845145225525e-02 1.274802684783935547e-01 1.308781802654266357e-01 -1.173102483153343201e-02 9.112430363893508911e-02 2.239992022514343262e-01 -1.212439034134149551e-02 2.761135101318359375e-01 -2.330023050308227539e-01 1.512165367603302002e-01 1.168261170387268066e-01 -1.281238347291946411e-01 3.334371000528335571e-02 7.236123830080032349e-02 -2.380409091711044312e-01 -7.511547952890396118e-02 1.765890605747699738e-02 7.520890980958938599e-02 -1.210606843233108521e-01 2.011048495769500732e-01 -1.455505043268203735e-01
1.319880038499832153e-01 1.835079938173294067e-01 -2.917607426643371582e-01 8.807107806205749512e-02 -2.867518663406372070e-01 9.477318823337554932e-02 9.104080498218536377e-02 -9.989276528358459473e-02 1.595121175050735474e-01 2.853358387947082520e-01 3.601753115653991699e-01 -1.044772490859031677e-01 -3.060385584831237793e-01 2.541632950305938721e-01 -1.239958107471466064e-01 -2.213973551988601685e-01 -7.269778754562139511e-03 -7.693880051374435425e-02 3.534519076347351074e-01 1.022107303142547607e-01 2.190568745136260986e-01 -6.709782779216766357e-02 1.033438965678215027e-01 -2.104070596396923065e-02 2.806637622416019440e-02 -3.621882200241088867e-02 -1.785258799791336060e-01 1.708790212869644165e-01 4.728485271334648132e-02 -2.857253886759281158e-02 -7.172667980194091797e-02 8.291048929095268250e-03
-2.299460619688034058e-01 5.885691568255424500e-02 1.904248595237731934e-01 1.417039632797241211e-01 -1.368981897830963135e-01 -3.104720823466777802e-02 5.696783214807510376e-02 -2.442894130945205688e-01 -2.957085147500038147e-02 2.561861872673034668e-01 4.772137701511383057e-01 -2.017200589179992676e-01 4.064355418086051941e-02 -1.098250374197959900e-01 7.010768353939056396e-02 2.995719574391841888e-02 -2.346263080835342407e-01 -6.612753123044967651e-02 1.519891917705535889e-01 1.553652435541152954e-01 -8.705566078424453735e-02 1.786358952522277832e-01 -1.701276004314422607e-01 3.822448253631591797e-01 -1.362161189317703247e-01 -1.000809967517852783e-01 -1.726965904235839844e-01 -1.039070114493370056e-01 5.964657757431268692e-03 6.908446084707975388e-03 1.447730064392089844e-01 -1.969669461250305176e-01
-4.330158531665802002e-01 7.258237898349761963e-02 -1.272012293338775635e-01 2.330178320407867432e-01 -3.084033429622650146e-01 -1.459067463874816895e-01 -2.021957486867904663e-01 -2.653503790497779846e-02 -6.205704063177108765e-02 4.095961749553680420e-01 -2.286672405898571014e-02 7.767302542924880981e-02 2.444783411920070648e-02 3.018721044063568115e-01 1.614501476287841797e-01 6.272000819444656372e-02 9.163057804107666016e-02 1.329911202192306519e-01 -7.381505798548460007e-03 1.229698136448860168e-01 -3.625839250162243843e-03 -1.275891810655593872e-01 7.787778228521347046e-02 2.167794555425643921e-01 7.403430342674255371e-02 -1.016976460814476013e-01 1.498164981603622437e-01 -5.396168306469917297e-02 -2.892452776432037354e-01 -3.709143027663230896e-02 1.656381040811538696e-01 -1.208236813545227051e-01
-5.083267390727996826e-02 4.429151490330696106e-02 -2.155271619558334351e-01 1.423267871141433716e-01 -2.608493864536285400e-01 -1.115565598011016846e-01 -3.616458177566528320e-01 1.543975621461868286e-01 4.796763360500335693e-01 3.499014377593994141e-01 2.932755053043365479e-01 -2.556899487972259521e-01 -1.616093069314956665e-01 1.074635684490203857e-01 -2.229141257703304291e-02 1.215073931962251663e-02 -4.551452398300170898e-02 -1.816086322069168091e-01 -5.640021059662103653e-03 6.570396572351455688e-02 1.582082360982894897e-01 4.597479850053787231e-02 -4.524418339133262634e-02 -9.756798297166824341e-02 -1.698181778192520142e-02 1.055571809411048889e-01 1.157439649105072021e-01 -1.053265184164047241e-01 1.557947881519794464e-02 -1.660663187503814697e-01 7.285180687904357910e-02 -6.520597636699676514e-02
-3.641591966152191162e-01 1.756079941987991333e-01 -1.229909807443618774e-01 1.179083585739135742e-01 -8.273228257894515991e-02 1.404465883970260620e-01 3.556195646524429321e-02 -1.196622848510742188e-02 9.374297410249710083e-02 1.424640864133834839e-01 2.707863748073577881e-01 -2.842649519443511963e-01 8.826649747788906097e-03 1.228914186358451843e-01 -4.874272271990776062e-02 2.286427021026611328e-01 -1.154021173715591431e-02 1.891153305768966675e-01 3.480272293090820312e-01 -2.320244610309600830e-01 2.233345508575439453e-01 -1.742996424436569214e-01 -2.814875841140747070e-01 8.043051697313785553e-03 -1.097931992262601852e-02 -2.538370490074157715e-01 4.563365131616592407e-03 -3.625433146953582764e-02 6.009695678949356079e-02 -9.709466993808746338e-02 5.277619883418083191e-02 -2.727012634277343750e-01
-2.215661704540252686e-01 2.272494323551654816e-02 1.348836272954940796e-01 9.146859496831893921e-02 -3.029912710189819336e-01 6.127230823040008545e-02 1.717080771923065186e-01 -1.788376867771148682e-01 2.693632245063781738e-01 1.408234238624572754e-01 3.518713414669036865e-01 -6.088034063577651978e-02 5.523901432752609253e-02 1.985733956098556519e-01 -1.423650383949279785e-01 -1.760838031768798828e-01 1.683903932571411133e-01 2.852783203125000000e-01 1.998132020235061646e-01 1.875520646572113037e-01 -6.848617643117904663e-02 1.644209623336791992e-01 1.882021427154541016e-01 2.760092616081237793e-01 4.960108548402786255e-02 -3.759071603417396545e-02 2.212956547737121582e-01 -2.390938550233840942e-01 -2.432587090879678726e-03 3.613015264272689819e-02 1.070292741060256958e-01 4.690587148070335388e-02
-4.062047004699707031e-01 1.015421077609062195e-01 1.966459304094314575e-01 -3.482185304164886475e-03 6.522957980632781982e-02 1.058740317821502686e-01 -4.428921639919281006e-02 1.730274036526679993e-02 7.754928618669509888e-02 3.291323482990264893e-01 4.411692023277282715e-01 -6.041233241558074951e-02 -5.466897785663604736e-02 2.472316473722457886e-02 -1.613771766424179077e-01 2.473234571516513824e-02 -2.088605612516403198e-01 5.144996941089630127e-02 3.013282120227813721e-01 1.310515105724334717e-01 1.150132995098829269e-02 2.611174583435058594e-01 -9.344101697206497192e-02 2.281634658575057983e-01 -3.377456218004226685e-02 -8.525116741657257080e-02 -8.252691477537155151e-02 -1.400627344846725464e-01 -1.763708591461181641e-01 -2.397464662790298462e-01 1.148900464177131653e-01 7.372171431779861450e-02
-2.276352047920227051e-01 3.100140094757080078e-01 2.486727833747863770e-01 1.719375401735305786e-01 -2.498993873596191406e-01 5.164564028382301331e-02 -2.942256331443786621e-01 -1.362145096063613892e-01 4.458768665790557861e-02 5.551830306649208069e-02 1.241404563188552856e-01 -2.789339721202850342e-01 -1.574956178665161133e-01 3.642499744892120361e-01 2.149480879306793213e-01 -7.047951221466064453e-02 -3.371207043528556824e-02 4.634447395801544189e-02 1.695723831653594971e-01 -5.865917727351188660e-02 8.649499714374542236e-02 2.838704884052276611e-01 1.304784715175628662e-01 1.124395802617073059e-01 -3.024160675704479218e-02 -5.073424056172370911e-02 -1.631017178297042847e-01 -1.727788895368576050e-01 1.765974760055541992e-01 8.502961695194244385e-02 -3.734705597162246704e-02 -1.747243553400039673e-01
-2.409301549196243286e-01 4.178798571228981018e-02 1.231088638305664062e-01 3.522678613662719727e-01 -4.027262628078460693e-01 6.382895261049270630e-02 -9.655611217021942139e-02 5.699473619461059570e-02 3.720641881227493286e-02 2.435321062803268433e-01 2.933760285377502441e-01 -8.726140856742858887e-02 3.046669661998748779e-01 3.749274015426635742e-01 3.879403695464134216e-02 -3.212958574295043945e-01 -1.737772673368453979e-01 8.697073161602020264e-02 7.380887866020202637e-02 5.230662971735000610e-02 1.554808914661407471e-01 2.515731938183307648e-02 -4.351986944675445557e-02 -1.042397618293762207e-01 -1.924967393279075623e-02 -1.112541854381561279e-01 1.156194880604743958e-01 3.302243351936340332e-02 -1.152713820338249207e-01 -5.789783224463462830e-02 -6.270711310207843781e-03 -4.712393507361412048e-02
-3.807933330535888672e-01 1.195871457457542419e-01 1.980050206184387207e-01 4.364500567317008972e-02 5.340957548469305038e-03 -8.748033642768859863e-02 6.633267039433121681e-04 1.336274575442075729e-02 1.138765290379524231e-01 3.779635131359100342e-01 4.526671469211578369e-01 -1.385040860623121262e-02 -9.689644724130630493e-02 7.878710329532623291e-02 -1.703060045838356018e-02 -1.871054060757160187e-02 -2.239274084568023682e-01 4.805224016308784485e-02 3.636239171028137207e-01 6.078082695603370667e-02 6.420096755027770996e-02 1.831275969743728638e-01 -4.065861180424690247e-02 1.996751278638839722e-01 -6.880075670778751373e-04 -4.509310051798820496e-02 9.236530400812625885e-03 -9.020605683326721191e-02 -7.810857612639665604e-03 -2.823055088520050049e-01 1.730662584304809570e-01 1.644641160964965820e-01
-4.476887285709381104e-01 2.118266075849533081e-01 -1.503703445196151733e-01 -3.024187497794628143e-02 -8.781339973211288452e-02 -4.592481534928083420e-03 -1.248391531407833099e-02 -2.211772948503494263e-01 3.044157028198242188e-01 -1.035121977329254150e-01 2.952427268028259277e-01 -2.494305819272994995e-01 -1.267734766006469727e-01 2.736332127824425697e-03 1.170749589800834656e-01 2.799798734486103058e-02 -2.598091773688793182e-02 9.079074114561080933e-02 1.596322655677795410e-01 -1.670887172222137451e-01 1.239242777228355408e-01 1.776987612247467041e-01 -3.568115830421447754e-01 -1.574261635541915894e-01 1.416717618703842163e-01 7.085796445608139038e-02 4.408422857522964478e-02 1.102155596017837524e-01 -1.536651849746704102e-01 -1.345419436693191528e-01 1.835823357105255127e-01 -1.228160411119461060e-01
-3.738326430320739746e-01 -1.700260303914546967e-02 1.876079142093658447e-01 8.304306305944919586e-03 -1.348753273487091064e-01 1.933238804340362549e-01 -1.001921072602272034e-01 -1.961529403924942017e-01 1.359398514032363892e-01 9.204147011041641235e-02 2.802049219608306885e-01 -2.083624452352523804e-01 1.526400819420814514e-02 4.344276487827301025e-01 -1.259764190763235092e-02 2.988353371620178223e-01 -6.225266493856906891e-03 1.069523170590400696e-01 -2.273741737008094788e-02 4.677702672779560089e-03 2.606714367866516113e-01 2.240593135356903076e-01 8.106738328933715820e-03 5.354963243007659912e-02 5.088138207793235779e-02 5.380110070109367371e-02 4.055381566286087036e-02 -3.631443157792091370e-02 2.552770674228668213e-01 8.032783865928649902e-02 -1.504080295562744141e-01 -2.398364841938018799e-01
-1.696535348892211914e-01 1.996996402740478516e-01 -1.689194291830062866e-01 -1.016322225332260132e-01 -4.095629453659057617e-01 -2.926886081695556641e-01 -2.863557450473308563e-02 -2.356477230787277222e-01 2.420296706259250641e-02 -1.411184668540954590e-02 3.481992781162261963e-01 1.309032440185546875e-01 -2.076804339885711670e-01 2.233366370201110840e-01 -2.905716933310031891e-02 9.972290694713592529e-02 -1.947912424802780151e-01 7.266224175691604614e-02 -1.271805167198181152e-01 -9.716942161321640015e-02 -2.001020461320877075e-01 1.473551094532012939e-01 -1.441505551338195801e-01 1.498045325279235840e-01 -1.572534441947937012e-01 -1.854131072759628296e-01 1.719034835696220398e-02 7.829619944095611572e-02 5.295124650001525879e-02 3.741114959120750427e-02 2.071164548397064209e-01 -2.308795899152755737e-01
-4.036239385604858398e-01 6.364922970533370972e-02 9.680213779211044312e-02 -1.349451690912246704e-01 -1.260376572608947754e-01 -1.393261998891830444e-01 2.306276746094226837e-02 -3.153885304927825928e-01 3.499772250652313232e-01 -7.483895123004913330e-02 4.263574481010437012e-01 -2.163543850183486938e-01 -2.770719304680824280e-02 1.283842325210571289e-01 -1.885987259447574615e-02 1.481741517782211304e-01 1.041395962238311768e-01 -8.304260671138763428e-02 7.671630010008811951e-03 1.162067130208015442e-01 1.676678955554962158e-01 -7.454831153154373169e-02 -5.448409542441368103e-02 -3.199040293693542480e-01 1.332876682281494141e-01 3.002003766596317291e-02 7.149679958820343018e-02 2.176436781883239746e-01 -1.617000102996826172e-01 7.639564573764801025e-02 -3.709417767822742462e-03 -2.224375493824481964e-02
-2.526816129684448242e-01 1.309089511632919312e-01 -1.668159365653991699e-01 1.245845183730125427e-01 -2.122525572776794434e-01 -1.420977562665939331e-01 -1.842116750776767731e-02 -2.376587986946105957e-01 2.555466629564762115e-02 9.083306044340133667e-02 4.119362831115722656e-01 -1.178951784968376160e-01 1.527867913246154785e-01 1.226298362016677856e-01 3.420126140117645264e-01 3.325544670224189758e-02 1.679614931344985962e-01 -3.037057758774608374e-04 1.503903120756149292e-01 9.524141252040863037e-02 -2.117149233818054199e-01 1.027804985642433167e-01 3.040601871907711029e-02 2.259324938058853149e-01 -3.542809560894966125e-02 -5.227245017886161804e-02 -8.824903517961502075e-02 5.246102809906005859e-02 -5.130644515156745911e-02 -4.010076522827148438e-01 1.842838376760482788e-01 -1.595716923475265503e-01
-2.570385634899139404e-01 7.398597896099090576e-02 1.336279213428497314e-01 5.896924808621406555e-02 -2.572942674160003662e-01 6.949132680892944336e-02 1.764628738164901733e-01 1.414355169981718063e-02 1.702432334423065186e-02 4.565813541412353516e-01 3.714359700679779053e-01 -2.041183561086654663e-01 5.658008903264999390e-02 1.988273411989212036e-01 -2.151056230068206787e-01 1.686924397945404053e-01 -2.034156769514083862e-01 -1.213549152016639709e-01 8.431930840015411377e-02 -1.121924221515655518e-01 -1.078409180045127869e-01 7.892518490552902222e-02 -4.651413764804601669e-03 -1.000167988240718842e-02 -7.710551377385854721e-03 -1.923201978206634521e-01 -2.968096546828746796e-02 -2.519377470016479492e-01 4.256473854184150696e-02 -1.019191667437553406e-01 9.532989561557769775e-02 2.871214449405670166e-01
-4.502381086349487305e-01 3.400231599807739258e-01 1.761705428361892700e-01 -8.487259596586227417e-02 -4.961453750729560852e-02 2.938046455383300781e-01 8.165587671101093292e-03 5.028151441365480423e-03 3.565512299537658691e-01 6.505531072616577148e-02 2.204756438732147217e-01 -1.258901059627532959e-01 -7.388314604759216309e-02 -3.898476809263229370e-02 6.195116415619850159e-02 1.560961306095123291e-01 2.794142346829175949e-03 -1.068968605250120163e-02 2.357730716466903687e-01 -4.239203408360481262e-02 1.115894913673400879e-01 -1.482781022787094116e-01 -6.445159204304218292e-03 1.015016138553619385e-01 -1.382083892822265625e-01 -2.709713280200958252e-01 -3.360830619931221008e-02 -5.182562023401260376e-02 -1.901899874210357666e-01 -7.162484806030988693e-03 2.628933489322662354e-01 -1.399455219507217407e-01
-2.022241204977035522e-01 2.511048018932342529e-01 1.303680986166000366e-01 -4.369589313864707947e-02 -2.050788700580596924e-01 -1.894235461950302124e-01 -8.553744107484817505e-02 5.970460921525955200e-02 3.292580544948577881e-01 -9.469548612833023071e-02 1.542324274778366089e-01 -3.232805728912353516e-01 6.710101850330829620e-03 -1.002312153577804565e-01 4.833836853504180908e-02 1.170942932367324829e-01 3.180186450481414795e-02 -7.189144846051931381e-03 2.877192795276641846e-01 2.305865846574306488e-02 -4.625627025961875916e-02 1.129435449838638306e-01 1.143834441900253296e-01 3.792144358158111572e-01 1.996283531188964844e-01 3.124554350506514311e-04 -4.601845145225524902e-02 1.993981301784515381e-01 -6.242204084992408752e-02 -5.490312352776527405e-02 4.243998602032661438e-02 -4.122018814086914062e-01
5.090503767132759094e-02 1.680678874254226685e-01 1.714456826448440552e-01 3.049288094043731689e-01 -2.236078530550003052e-01 -3.899944946169853210e-02 -6.703262031078338623e-02 -4.370222240686416626e-02 2.949432730674743652e-01 2.864024937152862549e-01 1.889213770627975464e-01 9.598578326404094696e-03 -2.706929147243499756e-01 3.794336020946502686e-01 2.105974256992340088e-01 4.377886280417442322e-02 6.795085221529006958e-02 1.677446067333221436e-01 -6.335826963186264038e-02 1.357459574937820435e-01 -1.351249665021896362e-01 3.064179420471191406e-01 6.103223189711570740e-03 7.066366728395223618e-03 -4.675838351249694824e-02 -5.394816398620605469e-03 -1.001712977886199951e-01 -2.726875618100166321e-02 -3.147210925817489624e-03 -1.631487756967544556e-01 2.355721592903137207e-01 -2.408289611339569092e-01
-4.184533953666687012e-01 4.903769120573997498e-02 -1.886439472436904907e-01 1.174539774656295776e-01 -1.727822273969650269e-01 -1.718257069587707520e-01 -1.706347912549972534e-01 1.364127844572067261e-01 4.204331040382385254e-01 1.531584113836288452e-01 2.222470045089721680e-01 -1.490002572536468506e-01 1.454468220472335815e-01 2.024554312229156494e-01 -8.472359180450439453e-02 1.236365959048271179e-01 1.302080601453781128e-01 -1.111094653606414795e-01 2.944779098033905029e-01 -3.606602847576141357e-01 1.005165576934814453e-01 6.440166383981704712e-02 -1.199525520205497742e-01 1.498453021049499512e-01 3.498443868011236191e-03 -3.975827619433403015e-02 -2.666440047323703766e-02 -7.591810077428817749e-02 2.840179763734340668e-02 5.502849817276000977e-02 1.660611666738986969e-02 -1.484136935323476791e-02
-4.095707535743713379e-01 2.053450196981430054e-01 1.150428503751754761e-01 4.104876145720481873e-02 -4.604316353797912598e-01 -4.259096086025238037e-02 1.013524532318115234e-01 -1.571403890848159790e-01 1.858191341161727905e-01 -1.323696821928024292e-01 2.722388803958892822e-01 -2.255804538726806641e-01 -9.394185990095138550e-02 -1.066841334104537964e-01 1.403155624866485596e-01 -3.001975454390048981e-02 2.463537156581878662e-01 -6.922102719545364380e-02 1.569458395242691040e-01 -3.587239980697631836e-02 -5.473780632019042969e-02 2.783653140068054199e-01 1.215513446368277073e-03 1.082248985767364502e-01 1.397165060043334961e-01 2.158608734607696533e-01 -8.811599761247634888e-02 -1.372208297252655029e-01 -4.134096950292587280e-02 -5.382868275046348572e-02 1.314377225935459137e-02 -1.656908094882965088e-01
-3.359072506427764893e-01 3.894420340657234192e-03 2.156999558210372925e-01 7.705600559711456299e-02 -1.591505855321884155e-01 -3.717166930437088013e-02 3.705447539687156677e-02 -4.324360191822052002e-02 2.419963106513023376e-02 3.274423778057098389e-01 2.965810596942901611e-01 -2.966603934764862061e-01 1.609040051698684692e-01 -6.289308518171310425e-02 -1.677484996616840363e-02 1.252910867333412170e-02 -2.759066224098205566e-01 -2.392257191240787506e-02 1.479129046201705933e-01 2.757621109485626221e-01 -8.344223350286483765e-02 2.131416052579879761e-01 -2.002419382333755493e-01 3.267787396907806396e-01 -1.519755274057388306e-01 5.985508486628532410e-02 -7.560906559228897095e-02 -8.144185878336429596e-03 -2.291873544454574585e-01 -5.795310065150260925e-02 1.455564200878143311e-01 -8.514961600303649902e-02
-3.278993070125579834e-01 -8.833214640617370605e-03 9.750735759735107422e-02 7.175751775503158569e-02 -6.001874804496765137e-02 -1.685470044612884521e-01 1.742274463176727295e-01 -1.582884043455123901e-01 1.006379649043083191e-01 3.150538802146911621e-01 3.280176818370819092e-01 -2.577629685401916504e-01 2.801465801894664764e-02 -3.051949478685855865e-02 8.352559804916381836e-02 4.461934044957160950e-02 -3.935078680515289307e-01 1.346759051084518433e-01 1.804916858673095703e-01 3.267795443534851074e-01 -5.250982940196990967e-02 8.935730159282684326e-02 -1.260621994733810425e-01 2.248900532722473145e-01 -1.452403217554092407e-01 4.218741506338119507e-02 -3.889245563186705112e-04 9.635856747627258301e-02 -2.765373326838016510e-03 -1.535285562276840210e-01 1.405999511480331421e-01 -1.765063405036926270e-01
-2.149359434843063354e-01 -8.425774425268173218e-02 1.065817847847938538e-02 1.717918068170547485e-01 -2.465934157371520996e-01 -1.401954740285873413e-01 1.907128095626831055e-01 -1.782670468091964722e-01 7.294840365648269653e-02 3.109366595745086670e-01 3.550364375114440918e-01 -2.404597550630569458e-01 -1.111019402742385864e-03 -1.388218700885772705e-01 8.305395394563674927e-02 -6.702580302953720093e-02 -2.634015977382659912e-01 1.477129943668842316e-02 1.678654253482818604e-01 2.073567509651184082e-01 1.253391206264495850e-01 1.681797653436660767e-01 -8.948733657598495483e-02 3.386937379837036133e-01 -1.941221803426742554e-01 -9.821031242609024048e-02 5.950597301125526428e-02 2.520339190959930420e-02 -6.843268126249313354e-02 -2.898121476173400879e-01 1.827525347471237183e-02 -6.263139098882675171e-02
-3.881873786449432373e-01 1.933579742908477783e-01 1.406052708625793457e-01 2.288873046636581421e-01 -3.394528031349182129e-01 1.072209104895591736e-01 1.787638990208506584e-03 -1.382276117801666260e-01 2.553587555885314941e-01 -1.237129196524620056e-01 2.140462547540664673e-01 -2.894243896007537842e-01 -2.022132724523544312e-01 1.021825000643730164e-01 -5.911970138549804688e-02 -3.601373359560966492e-02 -6.260428577661514282e-02 3.226425498723983765e-02 -7.281172554939985275e-03 1.473857462406158447e-01 7.740043103694915771e-02 1.315469592809677124e-01 -3.284474611282348633e-01 5.440193042159080505e-02 2.266959846019744873e-02 6.646768003702163696e-02 -1.568401604890823364e-01 -2.186744362115859985e-01 2.088722437620162964e-01 7.950599491596221924e-02 -1.339945495128631592e-01 -1.469337344169616699e-01
-3.064959645271301270e-01 1.900748610496520996e-01 1.348301917314529419e-01 6.782456487417221069e-02 -3.410882055759429932e-01 8.520887792110443115e-02 -1.457296907901763916e-01 -1.439677029848098755e-01 4.242070615291595459e-01 2.900955080986022949e-02 1.777847409248352051e-01 -2.165551334619522095e-01 -1.782588809728622437e-01 -6.490375846624374390e-02 -8.147786557674407959e-02 8.221353590488433838e-02 3.850424289703369141e-02 7.052621245384216309e-02 6.950237601995468140e-02 1.027961820363998413e-01 2.649633586406707764e-01 2.312329113483428955e-01 -1.650659590959548950e-01 2.409996092319488525e-01 -2.163163125514984131e-01 -1.773554235696792603e-01 -5.613650381565093994e-02 4.000125452876091003e-02 9.051452577114105225e-02 6.137067824602127075e-02 -1.876759380102157593e-01 -1.089365407824516296e-01
-3.952779769897460938e-01 1.946006417274475098e-01 1.635748594999313354e-01 2.397859282791614532e-02 -1.037628948688507080e-02 1.129806414246559143e-01 -1.995905116200447083e-02 -5.146744474768638611e-02 4.902040660381317139e-01 -2.921333722770214081e-02 2.090280801057815552e-01 -4.191948845982551575e-02 -5.979021638631820679e-02 2.850168347358703613e-01 1.038556918501853943e-01 1.568329930305480957e-01 -2.704243957996368408e-01 7.530854642391204834e-02 1.022783368825912476e-01 -1.665725260972976685e-01 2.049872577190399170e-01 -2.287322580814361572e-01 -1.460593342781066895e-01 5.846057459712028503e-02 -1.110829040408134460e-01 -2.471024245023727417e-01 -1.465704888105392456e-01 -5.154544487595558167e-02 -6.139878556132316589e-02 -8.884517103433609009e-02 1.024788990616798401e-01 6.161411758512258530e-03
-1.483147740364074707e-01 1.909609884023666382e-01 4.574587568640708923e-02 -8.811266720294952393e-02 -3.047573864459991455e-01 -6.539064925163984299e-03 6.492694467306137085e-02 -6.243799999356269836e-02 3.883922398090362549e-01 1.209256798028945923e-01 3.219563364982604980e-01 -5.954617261886596680e-02 -2.466840744018554688e-01 -4.031963273882865906e-02 -1.561937928199768066e-01 1.573541015386581421e-02 9.351231157779693604e-02 1.215550899505615234e-01 1.359925139695405960e-03 -2.400571554899215698e-01 2.682593166828155518e-01 -8.126048743724822998e-02 -1.944276392459869385e-01 -2.117230184376239777e-02 -1.224169284105300903e-01 -2.327229976654052734e-01 -2.677355706691741943e-01 -2.852919138967990875e-02 -1.463929265737533569e-01 -9.505834430456161499e-02 -2.299014627933502197e-01 -2.189067006111145020e-01
-4.730092585086822510e-01 1.090793535113334656e-01 7.884167879819869995e-02 1.475218236446380615e-01 -1.966489404439926147e-01 2.048002034425735474e-01 -7.767432183027267456e-02 -1.583643406629562378e-01 1.227540969848632812e-01 3.517022356390953064e-03 1.797955185174942017e-01 -1.028684154152870178e-02 -9.431718289852142334e-02 1.040171682834625244e-01 -1.848437450826168060e-02 -5.608041584491729736e-02 -6.272221449762582779e-03 -2.590532600879669189e-02 -3.453056514263153076e-02 2.006083913147449493e-02 3.753867149353027344e-01 1.753606796264648438e-01 -3.941218852996826172e-01 1.762481778860092163e-01 -8.944647759199142456e-02 6.471771746873855591e-02 -1.204453036189079285e-01 1.764411330223083496e-01 9.534513950347900391e-02 -3.419669717550277710e-02 -2.031886279582977295e-01 -2.901773154735565186e-01
-2.208166420459747314e-01 2.356309443712234497e-01 1.020297631621360779e-01 -6.656412035226821899e-02 -3.601026535034179688e-01 -7.877138443291187286e-03 4.591321945190429688e-02 -1.258838027715682983e-01 2.503286600112915039e-01 2.103227889165282249e-03 3.208880126476287842e-01 -2.621382176876068115e-01 -4.639199748635292053e-02 -8.280256390571594238e-02 4.504751041531562805e-02 2.527078390121459961e-01 2.167875468730926514e-01 5.491125583648681641e-02 9.539064019918441772e-02 -8.500126004219055176e-02 1.056492179632186890e-01 4.162913560867309570e-01 -3.452866375446319580e-01 1.136165410280227661e-01 1.015204750001430511e-02 -2.838557772338390350e-02 -2.376248687505722046e-02 -1.200736388564109802e-01 -3.927591722458600998e-03 -1.442727446556091309e-01 -5.508675426244735718e-02 -3.533794358372688293e-02
-1.783635765314102173e-01 2.303217649459838867e-01 -6.958915293216705322e-02 3.981950283050537109e-01 -4.819779396057128906e-01 2.395971119403839111e-01 1.704208850860595703e-01 1.533763483166694641e-03 -5.515020713210105896e-02 3.408994376659393311e-01 3.359058499336242676e-01 -7.001141458749771118e-02 -8.923394978046417236e-02 1.140370592474937439e-01 5.658786371350288391e-02 -5.034571141004562378e-02 -2.082661259919404984e-03 -8.641486614942550659e-02 -8.390035480260848999e-02 5.104567855596542358e-02 9.463020414113998413e-02 9.503965824842453003e-02 1.199803501367568970e-01 -7.885064929723739624e-02 7.033895701169967651e-02 -1.086427271366119385e-01 -1.327200233936309814e-01 7.101270556449890137e-02 -2.292249538004398346e-02 -8.850026130676269531e-02 2.532407939434051514e-01 4.092671349644660950e-02
-1.420580595731735229e-01 1.448016762733459473e-01 -2.113195657730102539e-01 1.819184124469757080e-01 -3.422681391239166260e-01 2.604364603757858276e-02 5.897444859147071838e-02 1.293077040463685989e-02 2.757665812969207764e-01 1.333815306425094604e-01 1.408911198377609253e-01 -7.789815962314605713e-02 1.600819379091262817e-01 4.167180061340332031e-01 -3.658484667539596558e-02 1.344391405582427979e-01 8.911844342947006226e-02 2.285239100456237793e-01 2.805229723453521729e-01 -1.809579581022262573e-01 1.798001229763031006e-01 -6.453421711921691895e-02 -2.162801921367645264e-01 -7.624835520982742310e-02 -5.544104799628257751e-02 1.009977236390113831e-02 -1.124447956681251526e-01 -2.286362349987030029e-01 8.356481045484542847e-02 1.968629658222198486e-01 2.004462033510208130e-01 -8.051899820566177368e-02
4.974813759326934814e-02 3.376426547765731812e-02 8.285582065582275391e-02 2.191096395254135132e-01 -2.104243636131286621e-01 -6.218191981315612793e-02 -1.718776971101760864e-01 2.055402398109436035e-01 2.779128849506378174e-01 2.188454717397689819e-01 3.730808496475219727e-01 -1.611952930688858032e-01 -3.902583941817283630e-02 3.789676427841186523e-01 -1.522408574819564819e-01 4.835398495197296143e-02 1.682885922491550446e-02 -7.034062594175338745e-02 4.034819453954696655e-02 6.783410906791687012e-02 1.864514052867889404e-01 -4.712377488613128662e-02 -1.620325446128845215e-01 -9.227541834115982056e-02 -1.106920838356018066e-01 4.831705614924430847e-02 1.333940327167510986e-01 -2.901086807250976562e-01 -1.233259737491607666e-01 -2.473840117454528809e-01 2.723227739334106445e-01 -1.014581844210624695e-01
-4.027676284313201904e-01 1.782687604427337646e-01 -1.825513839721679688e-01 1.530978921800851822e-02 -3.279740214347839355e-01 -4.345245659351348877e-02 -2.527837157249450684e-01 1.244954317808151245e-01 7.528215646743774414e-02 -1.868693530559539795e-01 1.060239002108573914e-01 -6.069545447826385498e-02 -5.947063863277435303e-02 1.995053291320800781e-01 2.299236059188842773e-01 1.694213151931762695e-01 3.819647058844566345e-02 1.455359309911727905e-01 -5.242564901709556580e-02 1.174016296863555908e-01 1.553819626569747925e-01 -9.632520377635955811e-02 -9.444128721952438354e-02 2.080649882555007935e-01 -4.797820933163166046e-03 1.492470353841781616e-01 -2.843366935849189758e-02 9.963690489530563354e-02 -1.234308555722236633e-01 4.649274051189422607e-02 3.419848680496215820e-01 -3.331329524517059326e-01
-2.005985379219055176e-01 2.759687602519989014e-02 1.844962239265441895e-01 6.889388710260391235e-02 -3.945016264915466309e-01 -1.705323606729507446e-01 -6.700847297906875610e-02 2.181390672922134399e-01 2.394787073135375977e-01 -1.215379983186721802e-01 4.164045751094818115e-01 -3.815232217311859131e-02 -2.167416736483573914e-02 3.147176504135131836e-01 -1.299941092729568481e-01 -2.140922248363494873e-01 1.763341249898076057e-03 1.207914724946022034e-01 -2.095919474959373474e-02 1.278100758790969849e-01 1.216603741049766541e-01 2.276475280523300171e-01 -5.591391026973724365e-02 -2.003559470176696777e-01 8.512827754020690918e-02 1.090143099427223206e-01 -2.491865903139114380e-01 5.801156163215637207e-02 -1.343274861574172974e-01 3.105365857481956482e-02 1.129119023680686951e-01 -1.288231760263442993e-01
-4.151284992694854736e-01 4.524059295654296875e-01 4.356001690030097961e-02 1.616108417510986328e-02 -1.286625415086746216e-01 2.645967304706573486e-01 1.142419874668121338e-01 1.905625872313976288e-02 2.866133153438568115e-01 7.759547978639602661e-02 2.344089597463607788e-01 -2.169255912303924561e-01 -1.319523900747299194e-02 -1.281407009810209274e-02 6.934561580419540405e-02 2.729433178901672363e-01 -1.085068061947822571e-01 -6.200757995247840881e-02 2.554909884929656982e-02 -8.569528162479400635e-02 1.115871518850326538e-01 -2.068812996149063110e-01 -1.305793374776840210e-01 1.440272033214569092e-01 -6.941587477922439575e-02 -1.807059496641159058e-01 -1.868873983621597290e-01 -1.212448533624410629e-02 -1.935368403792381287e-02 -9.827919304370880127e-02 1.415585130453109741e-01 -1.782137155532836914e-01
-2.401423305273056030e-01 1.183517277240753174e-01 -1.148816049098968506e-01 1.612433642148971558e-01 -3.049066066741943359e-01 -7.557862251996994019e-02 -1.255851686000823975e-01 1.957975924015045166e-01 -1.753787510097026825e-02 4.795743897557258606e-02 1.004559025168418884e-01 -2.386759370565414429e-01 6.214516237378120422e-02 3.508532345294952393e-01 3.205317556858062744e-01 -9.351205825805664062e-02 1.829653680324554443e-01 1.277263909578323364e-01 2.358979359269142151e-02 1.987800300121307373e-01 2.604134082794189453e-01 -1.866207420825958252e-01 -2.928263545036315918e-01 7.243998348712921143e-02 9.957849234342575073e-02 5.601892713457345963e-03 -5.438070744276046753e-03 9.096346795558929443e-02 -2.209621220827102661e-01 -1.123660281300544739e-01 1.429071873426437378e-01 -2.112036943435668945e-01
-1.347438544034957886e-01 2.224604189395904541e-01 1.329221669584512711e-02 -1.709940880537033081e-01 -3.440511226654052734e-01 -2.087654918432235718e-01 -6.904222071170806885e-02 -1.512752622365951538e-01 -1.499790232628583908e-02 2.862454652786254883e-01 3.931813538074493408e-01 -6.191075965762138367e-02 -9.523908048868179321e-02 2.792551517486572266e-01 -7.706608623266220093e-02 1.723342984914779663e-01 8.594181388616561890e-02 1.746445298194885254e-01 -2.615168094635009766e-01 -5.805554613471031189e-02 -2.338456660509109497e-01 1.184268444776535034e-01 8.656529337167739868e-02 -8.510559052228927612e-02 -4.983158037066459656e-02 6.757360533811151981e-04 7.852227985858917236e-02 2.749114036560058594e-01 -1.988205313682556152e-01 -5.033737793564796448e-02 -1.546220621094107628e-03 -1.751329451799392700e-01
-2.882806360721588135e-01 -6.186217442154884338e-02 -5.782551132142543793e-03 -3.675136249512434006e-03 -4.158949851989746094e-01 9.682214260101318359e-02 -6.359172612428665161e-02 -3.404248505830764771e-02 3.570898771286010742e-01 -1.149509549140930176e-01 1.646092981100082397e-01 -2.084490954875946045e-01 -1.094428449869155884e-01 1.787395328283309937e-01 8.242755383253097534e-02 -7.497739046812057495e-02 1.334171146154403687e-01 2.011973857879638672e-01 -2.328404225409030914e-02 2.543377876281738281e-01 1.152288988232612610e-01 2.005078643560409546e-01 -2.674492001533508301e-01 2.705435454845428467e-02 -2.350853830575942993e-01 1.343349665403366089e-01 -2.077661305665969849e-01 -1.887082755565643311e-01 -6.531552970409393311e-02 7.395807653665542603e-02 -8.148306608200073242e-02 -2.003557980060577393e-01
-2.277852594852447510e-01 1.250435113906860352e-01 1.309745013713836670e-02 3.883391320705413818e-01 -4.187766909599304199e-01 1.463820487260818481e-01 -7.947116345167160034e-02 3.549132868647575378e-02 -6.180411204695701599e-02 2.735088765621185303e-01 3.083171546459197998e-01 -3.792041540145874023e-01 1.815951168537139893e-01 2.932136654853820801e-01 8.785354904830455780e-03 -1.485699862241744995e-01 -2.020654529333114624e-01 5.797812342643737793e-02 2.253645658493041992e-02 -1.685074530541896820e-02 1.153785735368728638e-01 4.065567627549171448e-02 8.968432992696762085e-02 -1.620438247919082642e-01 -1.054093241691589355e-02 -9.200373291969299316e-02 -9.194938093423843384e-02 -6.535170227289199829e-02 -4.719317704439163208e-02 -1.934348233044147491e-02 -1.938181743025779724e-02 -3.176728961989283562e-03
-9.090887755155563354e-02 2.252276614308357239e-02 4.890532046556472778e-02 3.216381669044494629e-01 -2.912452816963195801e-01 6.686650961637496948e-02 1.300828456878662109e-01 -2.337494790554046631e-01 1.952235698699951172e-01 2.739687263965606689e-01 2.275011390447616577e-01 -2.275029383599758148e-02 -1.998526901006698608e-01 3.446478843688964844e-01 1.000916957855224609e-01 -4.865596070885658264e-02 2.029710412025451660e-01 2.024025022983551025e-01 -1.341662704944610596e-01 -1.335319727659225464e-01 -1.242240890860557556e-03 1.719125956296920776e-01 -9.576497972011566162e-02 -8.656308054924011230e-02 -7.811816036701202393e-02 -5.437343195080757141e-02 -1.442909836769104004e-01 -8.842782676219940186e-02 -5.634470656514167786e-02 -1.743905097246170044e-01 -4.595483466982841492e-02 -3.877678513526916504e-01
-2.169480174779891968e-01 3.407658264040946960e-02 5.565302819013595581e-02 2.761178016662597656e-01 -3.977455496788024902e-01 1.596425846219062805e-02 -1.449279487133026123e-01 5.968777835369110107e-02 1.577016264200210571e-01 1.115723624825477600e-01 2.263421416282653809e-01 4.269803315401077271e-02 -2.173713296651840210e-01 1.637521088123321533e-01 -2.678381800651550293e-01 2.541822195053100586e-01 -2.241942286491394043e-01 1.751685864292085171e-03 -2.061294764280319214e-01 -5.823746323585510254e-02 5.947259068489074707e-02 3.334441483020782471e-01 2.115088552236557007e-01 -6.407236307859420776e-02 1.377628892660140991e-01 -1.187375336885452271e-01 -1.368271261453628540e-01 -1.140453442931175232e-01 1.209910679608583450e-02 -2.025398313999176025e-01 -1.176815386861562729e-02 -1.510135531425476074e-01
-3.771460354328155518e-01 4.378676787018775940e-02 3.704472631216049194e-02 1.446279603987932205e-02 -7.123395055532455444e-02 -1.476046629250049591e-02 1.124820038676261902e-01 -7.953868806362152100e-02 9.761890023946762085e-02 2.974579930305480957e-01 3.831113278865814209e-01 -3.746424317359924316e-01 -2.971994131803512573e-02 -5.431247875094413757e-02 3.467860817909240723e-02 -1.575945466756820679e-01 -2.428020983934402466e-01 1.591897457838058472e-01 2.065472304821014404e-01 1.379257142543792725e-01 -9.345189481973648071e-02 3.007943034172058105e-01 1.716331765055656433e-02 2.551864087581634521e-01 -1.211271807551383972e-01 1.786625012755393982e-02 2.029138989746570587e-02 -8.440344035625457764e-02 1.182700507342815399e-02 -2.510846555233001709e-01 1.081292107701301575e-01 -8.349256217479705811e-02
-3.248872458934783936e-01 2.019307017326354980e-01 5.669181700795888901e-04 1.378386467695236206e-01 -2.845074236392974854e-01 1.410711556673049927e-01 1.909676194190979004e-02 -1.252426952123641968e-01 5.122180581092834473e-01 1.586725264787673950e-01 4.382005333900451660e-02 7.738173007965087891e-02 -1.634575277566909790e-01 1.409830302000045776e-01 -6.890933960676193237e-02 2.562656439840793610e-02 1.658492833375930786e-01 -1.647751778364181519e-01 -7.788886874914169312e-02 9.418939007446169853e-04 1.134430989623069763e-01 -1.819486767053604126e-01 1.389161199331283569e-01 1.094575300812721252e-01 5.040414631366729736e-02 -9.131269901990890503e-02 -1.425628960132598877e-01 1.776860654354095459e-02 -3.783032894134521484e-01 -1.725931167602539062e-01 -1.520545035600662231e-01 -6.932506710290908813e-02
-2.579900026321411133e-01 4.465401172637939453e-01 4.554474726319313049e-02 2.618382573127746582e-01 -1.649771183729171753e-01 4.727033525705337524e-02 -3.850734233856201172e-02 -1.429176181554794312e-01 2.886087000370025635e-01 5.431766062974929810e-02 2.536304593086242676e-01 1.518586128950119019e-01 -6.500599533319473267e-02 8.886770904064178467e-02 -1.284742355346679688e-01 -7.256527990102767944e-02 1.354981213808059692e-01 4.453339055180549622e-02 2.268792539834976196e-01 -8.725118637084960938e-02 4.079427570104598999e-02 7.277274876832962036e-02 2.286781519651412964e-01 1.621526330709457397e-01 -2.650592923164367676e-01 -1.192215532064437866e-01 -1.964274048805236816e-01 1.974264383316040039e-01 -3.464329987764358521e-02 -5.240455269813537598e-03 2.367049753665924072e-01 -1.423184871673583984e-01
-3.513869941234588623e-01 4.346148967742919922e-01 -2.007888704538345337e-01 -1.606462299823760986e-01 -3.428987264633178711e-01 -9.239952266216278076e-02 -1.422327607870101929e-01 -1.431313902139663696e-01 7.675614207983016968e-02 1.197532098740339279e-02 2.186848819255828857e-01 -6.212647631764411926e-02 -3.541362285614013672e-02 1.387465894222259521e-01 7.988260686397552490e-02 1.485815048217773438e-01 1.509194672107696533e-01 -2.001447826623916626e-01 1.465554833412170410e-01 -5.571342259645462036e-02 3.300922513008117676e-01 -1.168524026870727539e-01 1.078070774674415588e-01 -7.942927628755569458e-02 6.541071832180023193e-02 -3.404981456696987152e-03 1.965673565864562988e-01 1.443426460027694702e-01 -9.986276924610137939e-02 -2.941919490694999695e-02 4.141388088464736938e-02 -2.090911865234375000e-01
-2.087439298629760742e-01 2.639354169368743896e-01 7.016805559396743774e-02 -9.180150181055068970e-02 -3.502523601055145264e-01 -2.406181395053863525e-02 3.645235002040863037e-01 -5.281614512205123901e-02 6.960664689540863037e-02 8.001049607992172241e-02 4.955030232667922974e-02 8.596612513065338135e-02 -2.130498737096786499e-01 2.293757647275924683e-01 -2.899158596992492676e-01 -1.831061244010925293e-01 -1.021975204348564148e-01 1.432906463742256165e-02 1.500463485717773438e-01 -1.451479196548461914e-01 8.967446163296699524e-03 -1.204727888107299805e-01 9.195258468389511108e-02 4.528558626770973206e-02 -4.666963219642639160e-02 -1.640580296516418457e-01 -5.325823277235031128e-02 -2.840976119041442871e-01 -2.843496203422546387e-01 1.445367336273193359e-01 6.571915000677108765e-02 -2.824509143829345703e-01
-2.495248466730117798e-01 7.928317785263061523e-02 -1.182910203933715820e-01 8.319829590618610382e-03 -3.877729177474975586e-01 1.053168810904026031e-02 -6.661508977413177490e-02 -8.173815906047821045e-02 1.792560815811157227e-01 5.609476566314697266e-02 1.213735938072204590e-01 -6.812569499015808105e-02 -1.702803075313568115e-01 1.673492640256881714e-01 -6.370765157043933868e-03 -2.704306505620479584e-02 2.031601816415786743e-01 2.182779014110565186e-01 2.001348882913589478e-01 -5.466324090957641602e-02 3.555983304977416992e-01 2.332242429256439209e-01 -3.942884802818298340e-01 1.479914784431457520e-01 -2.307508587837219238e-01 -1.241761371493339539e-01 -1.962464004755020142e-01 1.153785884380340576e-01 7.058398798108100891e-03 -9.225868433713912964e-02 -1.553527712821960449e-01 3.268232336267828941e-03
-3.709725439548492432e-01 4.410600662231445312e-02 -1.749656796455383301e-01 -5.390099436044692993e-02 -3.998605906963348389e-01 -8.117368817329406738e-02 -8.525138348340988159e-02 5.680822208523750305e-02 2.286116629838943481e-01 1.267238110303878784e-01 6.011258065700531006e-02 -2.446318715810775757e-01 -1.471766084432601929e-01 8.897956460714340210e-02 5.501100420951843262e-02 -1.291205137968063354e-01 1.190882548689842224e-01 5.452597886323928833e-02 -6.419982016086578369e-02 1.070398837327957153e-02 3.243142366409301758e-01 2.354371696710586548e-01 -3.600382804870605469e-01 1.854481846094131470e-01 -2.273008078336715698e-01 1.015175948850810528e-03 -7.936293631792068481e-02 -4.112670198082923889e-03 1.826083362102508545e-01 6.244193017482757568e-02 -1.450526118278503418e-01 -8.123146742582321167e-02
-1.086338385939598083e-01 2.737619727849960327e-02 1.294847130775451660e-01 1.675279140472412109e-01 -2.419234365224838257e-01 -1.734263747930526733e-01 -3.592882677912712097e-02 5.226247385144233704e-02 1.453645341098308563e-02 1.142097264528274536e-01 4.225783646106719971e-01 -1.727029383182525635e-01 -1.076193377375602722e-01 2.689004838466644287e-01 2.279820889234542847e-01 -4.427598044276237488e-02 -1.052599847316741943e-01 5.829092115163803101e-03 -7.410126924514770508e-02 1.468555480241775513e-01 -3.092826306819915771e-01 2.069290354847908020e-02 -1.638882048428058624e-02 1.766245961189270020e-01 -2.366801649332046509e-01 -5.948841199278831482e-02 3.184866905212402344e-02 -6.568880379199981689e-02 2.299403399229049683e-02 -3.327269852161407471e-01 9.836921840906143188e-02 -3.728187084197998047e-01
-9.922154247760772705e-02 9.666165709495544434e-02 -1.706326901912689209e-01 -1.917503476142883301e-01 -3.668564856052398682e-01 -3.295821249485015869e-01 -1.260001957416534424e-01 -2.660139799118041992e-01 1.285369694232940674e-01 1.304744463413953781e-02 2.934956252574920654e-01 -2.073487937450408936e-01 -1.646506935358047485e-01 2.246771007776260376e-01 -1.695275423116981983e-03 1.473820209503173828e-01 -2.280385792255401611e-01 1.005487400107085705e-03 -1.341582089662551880e-01 -2.266473472118377686e-01 7.636476773768663406e-03 5.605297908186912537e-02 7.713486254215240479e-02 1.453555077314376831e-01 2.691478095948696136e-02 -1.984131485223770142e-01 9.579745680093765259e-02 7.079656422138214111e-02 2.066670916974544525e-02 -7.424890249967575073e-02 3.171203732490539551e-01 -1.658492535352706909e-01
-2.074684798717498779e-01 -3.893285617232322693e-02 -2.134593203663825989e-02 2.624404728412628174e-01 -4.440693557262420654e-01 2.860483527183532715e-02 -1.142131313681602478e-01 6.510938704013824463e-02 8.319324254989624023e-02 2.822983264923095703e-01 5.449998378753662109e-01 -4.061708971858024597e-02 2.042100578546524048e-02 3.454859852790832520e-01 -1.666395217180252075e-01 -1.259801685810089111e-01 -3.034331835806369781e-03 7.369974255561828613e-02 9.586542099714279175e-02 3.112122043967247009e-02 -4.894640669226646423e-02 -7.225695997476577759e-02 6.739505380392074585e-02 -1.453712284564971924e-01 2.238099575042724609e-01 5.626930389553308487e-03 -7.770942896604537964e-02 6.816163659095764160e-02 2.231390587985515594e-02 3.766039013862609863e-02 4.775435477495193481e-02 -9.060949087142944336e-02
-5.045164227485656738e-01 1.111425831913948059e-01 1.729267388582229614e-01 4.074004665017127991e-02 -2.823165059089660645e-01 2.399413101375102997e-02 -2.437244541943073273e-02 -1.405710875988006592e-01 2.786256670951843262e-01 -1.044338420033454895e-01 1.311485022306442261e-01 -1.576955169439315796e-01 -6.355945952236652374e-04 8.051573485136032104e-02 2.088010907173156738e-01 -5.387492105364799500e-02 -1.405156254768371582e-01 -3.334413096308708191e-02 1.172905191779136658e-01 1.525803953409194946e-01 1.182705834507942200e-01 -7.137354463338851929e-02 -6.101842969655990601e-02 1.427147388458251953e-01 7.016354799270629883e-02 -3.056498467922210693e-01 2.939097757916897535e-04 -7.073657959699630737e-02 3.331377804279327393e-01 -7.687795162200927734e-02 3.133370727300643921e-02 -3.082791864871978760e-01
-3.371334671974182129e-01 5.881246924400329590e-02 2.338571697473526001e-01 9.390328824520111084e-02 -1.303164940327405930e-02 7.494600117206573486e-02 1.181997060775756836e-01 -8.157048374414443970e-02 1.748750805854797363e-01 4.005161821842193604e-01 3.899937868118286133e-01 2.783416956663131714e-02 -1.957077533006668091e-01 3.585134819149971008e-02 -9.635121561586856842e-03 5.242810025811195374e-02 -1.945734024047851562e-01 8.593609184026718140e-02 3.123325109481811523e-01 1.050556302070617676e-01 7.049617916345596313e-02 2.275674343109130859e-01 -9.405405819416046143e-02 1.260491162538528442e-01 -6.143029313534498215e-03 4.821470007300376892e-02 -4.319297522306442261e-02 -5.511851236224174500e-02 -1.584162414073944092e-01 -3.285751342773437500e-01 1.175465285778045654e-01 1.311745047569274902e-01
-1.758531332015991211e-01 3.850881755352020264e-02 2.692196518182754517e-02 3.391647338867187500e-01 -4.203172624111175537e-01 1.363286655396223068e-02 7.982034236192703247e-02 1.780498214066028595e-02 1.136453598737716675e-01 1.900546103715896606e-01 1.517368555068969727e-01 -1.160191074013710022e-01 -1.721042245626449585e-01 4.358516633510589600e-01 -5.656984820961952209e-02 -4.068739116191864014e-01 1.202748045325279236e-01 -2.479002112522721291e-03 6.015431508421897888e-02 -9.684322029352188110e-02 1.710582673549652100e-01 -8.339199423789978027e-02 9.076230973005294800e-02 -6.495726853609085083e-02 7.605548202991485596e-02 -4.493444412946701050e-02 -2.655934169888496399e-02 5.270477756857872009e-02 -3.063270449638366699e-02 -2.393920123577117920e-01 5.664332956075668335e-02 -2.134408950805664062e-01
-3.252480030059814453e-01 1.003448739647865295e-01 2.765403091907501221e-01 7.095763087272644043e-02 -1.367741823196411133e-02 -3.079151920974254608e-02 3.278158977627754211e-02 -1.240317597985267639e-01 8.986128121614456177e-02 3.682534098625183105e-01 4.620695114135742188e-01 -1.232682019472122192e-01 -6.421937048435211182e-02 -5.668780067935585976e-04 -1.061647310853004456e-01 4.558934643864631653e-02 -2.522551119327545166e-01 1.362222731113433838e-01 1.869915872812271118e-01 8.382542431354522705e-02 1.031326204538345337e-01 2.169181406497955322e-01 -9.298332035541534424e-02 1.789101660251617432e-01 -6.453870236873626709e-02 1.101502329111099243e-01 1.224792678840458393e-03 -1.127798706293106079e-01 -2.090011984109878540e-01 -2.250832170248031616e-01 1.814318001270294189e-01 1.279523968696594238e-01
-2.996701002120971680e-01 -1.540592461824417114e-01 6.456782668828964233e-02 5.928085371851921082e-02 -2.220823168754577637e-01 -1.933478415012359619e-01 -1.669759862124919891e-02 5.381189286708831787e-02 2.803290076553821564e-02 3.782865032553672791e-02 4.630625844001770020e-01 -2.193483263254165649e-01 3.256512433290481567e-02 9.988400340080261230e-02 1.954106092453002930e-01 -7.379328459501266479e-02 3.345442190766334534e-02 1.034790533594787121e-03 2.199252992868423462e-01 2.723278701305389404e-01 -2.070910632610321045e-01 -3.030311781913042068e-03 -1.820753812789916992e-01 3.631922304630279541e-01 -1.022867411375045776e-01 9.382320940494537354e-02 -6.115876883268356323e-02 -3.172964975237846375e-02 -4.192380234599113464e-02 -2.381667196750640869e-01 1.518049240112304688e-01 -1.798115968704223633e-01
-1.766253411769866943e-01 -1.929049491882324219e-01 -1.035252511501312256e-01 7.479596138000488281e-02 -4.259331822395324707e-01 1.279190629720687866e-01 6.706091016530990601e-02 -1.900371760129928589e-01 5.056823417544364929e-02 3.083540797233581543e-01 1.956309974193572998e-01 -5.277282744646072388e-02 -7.776536792516708374e-02 3.628394603729248047e-01 1.749076098203659058e-01 -3.208304196596145630e-02 1.118008866906166077e-01 2.870867848396301270e-01 1.476444453001022339e-01 1.874087494798004627e-03 -1.444766074419021606e-01 2.197612822055816650e-01 1.486158370971679688e-01 -1.192710921168327332e-01 -1.969013363122940063e-01 1.500567421317100525e-02 -1.852164268493652344e-01 1.450417488813400269e-01 -7.650277018547058105e-02 -1.590392142534255981e-01 -8.881244808435440063e-02 -1.153042688965797424e-01
-3.624163866043090820e-01 8.615818619728088379e-02 4.132813960313796997e-02 6.568802148103713989e-02 -5.005494952201843262e-01 7.338527590036392212e-02 -1.201505884528160095e-01 -1.218000948429107666e-01 1.516036838293075562e-01 -9.813811630010604858e-02 1.065915822982788086e-01 -1.317138224840164185e-01 -8.356100320816040039e-02 1.866138577461242676e-01 -1.468021981418132782e-02 4.015885666012763977e-02 -1.448551267385482788e-01 -5.125356465578079224e-02 2.087489515542984009e-01 4.149384051561355591e-02 -6.187002733349800110e-02 2.713777422904968262e-01 -1.837728023529052734e-01 8.334353566169738770e-02 -1.998578161001205444e-01 1.049972549080848694e-01 -2.295638471841812134e-01 -3.082059323787689209e-01 2.093778103590011597e-01 -2.430182322859764099e-02 -1.642202585935592651e-01 -8.879832178354263306e-02
-3.060234189033508301e-01 1.864669322967529297e-01 3.337863385677337646e-01 6.292486190795898438e-02 -2.695083059370517731e-02 1.601923070847988129e-02 7.791861891746520996e-02 3.564126789569854736e-02 9.129378944635391235e-02 3.502010703086853027e-01 2.456898689270019531e-01 -1.595994532108306885e-01 -3.824254870414733887e-01 -7.017169892787933350e-02 9.824060648679733276e-02 -1.331231147050857544e-01 -2.052992731332778931e-01 4.264118522405624390e-02 1.152178794145584106e-01 3.073091804981231689e-02 2.935924828052520752e-01 2.170179486274719238e-01 1.085244864225387573e-01 7.330116629600524902e-02 1.207837238907814026e-01 -8.007288724184036255e-02 -7.176476716995239258e-02 2.234884537756443024e-02 -7.481143623590469360e-02 -3.286535739898681641e-01 -2.450709603726863861e-02 -5.509123578667640686e-02
-1.845497339963912964e-01 1.573956906795501709e-01 -1.454440504312515259e-01 5.153620839118957520e-01 -4.199000597000122070e-01 8.498799800872802734e-02 3.117215335369110107e-01 -2.308775670826435089e-02 6.804134696722030640e-02 1.672563701868057251e-01 2.788872122764587402e-01 -1.275775283575057983e-01 -1.186024621129035950e-01 3.397098779678344727e-01 -4.828999564051628113e-02 -5.961599200963973999e-02 8.542536757886409760e-03 -4.635509848594665527e-02 -1.289113014936447144e-01 1.111806035041809082e-01 -7.492278516292572021e-02 4.763698205351829529e-02 -1.796760945580899715e-03 1.986762434244155884e-01 1.022580340504646301e-01 -1.937049441039562225e-02 -9.474518150091171265e-02 -8.792805485427379608e-03 -3.185403719544410706e-02 -3.850639984011650085e-02 6.873115897178649902e-03 1.008463352918624878e-01
-1.416349560022354126e-01 5.308903753757476807e-02 -3.066284768283367157e-02 5.291380882263183594e-01 -4.469290375709533691e-01 1.397022008895874023e-01 1.456391364336013794e-01 -5.214500706642866135e-03 1.609676778316497803e-01 8.641244471073150635e-02 2.405453622341156006e-01 -3.135212510824203491e-02 -1.418029069900512695e-01 3.556502759456634521e-01 -4.585791751742362976e-02 -7.404460757970809937e-02 5.607255268841981888e-03 7.275836914777755737e-02 -3.470965474843978882e-02 -3.836449608206748962e-02 -2.853468060493469238e-02 9.178209304809570312e-02 9.697792679071426392e-02 2.987233996391296387e-01 7.169068604707717896e-02 1.229702979326248169e-01 -1.856678724288940430e-01 -3.376503661274909973e-02 -1.595776826143264771e-01 -7.840894162654876709e-02 7.626445591449737549e-02 -1.031863596290349960e-02
-2.485665827989578247e-01 1.032489314675331116e-01 2.255368828773498535e-01 -9.907131642103195190e-02 -1.027536913752555847e-01 -7.539873570203781128e-02 -7.837752811610698700e-03 -3.976548090577125549e-02 1.799586117267608643e-01 -4.061424732208251953e-02 5.305858254432678223e-01 -1.787602156400680542e-01 7.446063309907913208e-02 1.868409663438796997e-01 -2.621713280677795410e-01 -1.579073816537857056e-01 3.378072082996368408e-01 5.764539912343025208e-02 8.159788697957992554e-02 9.135098010301589966e-02 8.083165436983108521e-02 2.402898222208023071e-01 -9.546598047018051147e-02 1.468701064586639404e-01 9.300450794398784637e-03 -8.547031134366989136e-02 1.804095059633255005e-01 -1.179405227303504944e-01 1.038402989506721497e-01 -2.674472928047180176e-01 2.996831946074962616e-02 5.382413417100906372e-02
1.942448876798152924e-02 2.568784356117248535e-01 1.397689878940582275e-01 3.216674625873565674e-01 -4.402468204498291016e-01 1.718930155038833618e-01 -1.361872162669897079e-02 -1.526906341314315796e-01 1.276987493038177490e-01 3.918706178665161133e-01 3.319184482097625732e-01 -1.598966270685195923e-01 1.668615639209747314e-01 1.278300434350967407e-01 -6.382845342159271240e-02 -1.904476135969161987e-01 -1.995319277048110962e-01 -6.731560826301574707e-02 -8.357540518045425415e-02 3.979254141449928284e-02 6.578916311264038086e-02 4.179556667804718018e-02 8.146105706691741943e-02 -6.994361430406570435e-02 -1.460739523172378540e-01 -2.823468856513500214e-02 -7.094074040651321411e-02 8.816323429346084595e-02 -2.212980389595031738e-01 4.228320345282554626e-02 8.724533021450042725e-02 -9.901650249958038330e-02
-3.126052320003509521e-01 3.359065949916839600e-02 1.975067555904388428e-01 3.876984119415283203e-02 5.425750836730003357e-02 6.972651183605194092e-02 5.504636466503143311e-02 2.987378975376486778e-03 9.319866448640823364e-02 4.312867522239685059e-01 3.736845254898071289e-01 3.910354152321815491e-02 -1.419980376958847046e-01 1.113412603735923767e-01 -4.625029116868972778e-02 4.702753387391567230e-03 -1.959480494260787964e-01 6.424671411514282227e-02 3.679398894309997559e-01 3.696431592106819153e-02 1.256098598241806030e-02 2.864640653133392334e-01 -5.587182939052581787e-02 2.205741256475448608e-01 7.151658833026885986e-02 -3.944829478859901428e-02 -1.552611496299505234e-02 -2.869686484336853027e-02 -1.549049019813537598e-01 -2.515754401683807373e-01 2.464890480041503906e-01 1.008283272385597229e-01
1.109863910824060440e-02 1.912783682346343994e-01 -1.043881773948669434e-01 -2.450791001319885254e-01 -4.439601302146911621e-01 -2.088245702907443047e-03 1.670481115579605103e-01 3.724772930145263672e-01 -5.936432629823684692e-03 1.750585287809371948e-01 1.073908507823944092e-01 -1.395347118377685547e-01 7.535126805305480957e-02 3.069107830524444580e-01 -1.124993488192558289e-01 -2.200730443000793457e-01 1.058235093951225281e-01 1.266695708036422729e-01 1.879956573247909546e-02 1.336231380701065063e-01 9.216587245464324951e-02 8.384669572114944458e-02 -1.780730336904525757e-01 2.982093989849090576e-01 -4.101857170462608337e-02 -8.727580308914184570e-02 -3.296539559960365295e-02 5.563952401280403137e-02 1.074470132589340210e-01 3.935007750988006592e-02 1.015458777546882629e-01 -2.956900596618652344e-01
-3.217670619487762451e-01 3.832724988460540771e-01 -1.305883377790451050e-01 2.220807522535324097e-01 -2.684360146522521973e-01 3.317055851221084595e-02 3.461152687668800354e-02 1.036571338772773743e-01 4.772694408893585205e-02 5.145020410418510437e-02 3.453748524188995361e-01 -2.243594825267791748e-01 1.053767725825309753e-01 2.734344899654388428e-01 -1.358619658276438713e-03 -1.239818260073661804e-01 -2.848078310489654541e-01 1.092103123664855957e-01 1.143109500408172607e-01 6.296435743570327759e-02 7.485801726579666138e-02 6.130263675004243851e-03 2.327794283628463745e-01 -2.856990098953247070e-01 9.710860252380371094e-02 -5.055503919720649719e-02 6.947509199380874634e-02 -1.036791056394577026e-01 -1.783849596977233887e-01 -6.325841695070266724e-02 -8.495910465717315674e-02 1.325864531099796295e-02
-3.320104479789733887e-01 9.443255513906478882e-02 2.217062711715698242e-01 2.038208208978176117e-02 -9.496190398931503296e-02 1.173267886042594910e-01 9.018609672784805298e-02 -1.253764182329177856e-01 2.208691239356994629e-01 2.923999428749084473e-01 4.041732251644134521e-01 -1.396140903234481812e-01 -1.623853892087936401e-01 -3.988943062722682953e-03 -9.344140440225601196e-02 -6.881567090749740601e-02 -2.824341952800750732e-01 8.382408320903778076e-02 1.951379179954528809e-01 7.403045147657394409e-02 1.369687616825103760e-01 3.488367497920989990e-01 -9.725901298224925995e-03 1.112773120403289795e-01 -3.461284190416336060e-02 9.577812999486923218e-02 -1.878461800515651703e-02 -1.463299691677093506e-01 -1.371534764766693115e-01 -1.796417981386184692e-01 1.720863729715347290e-01 1.776317954063415527e-01
-9.318855404853820801e-02 -1.454729586839675903e-02 3.023200668394565582e-02 1.267590373754501343e-01 -3.552660942077636719e-01 -2.988428473472595215e-01 1.034161895513534546e-01 -8.905850350856781006e-02 1.410211529582738876e-02 8.958787471055984497e-02 5.136649012565612793e-01 -1.445918232202529907e-01 1.275884807109832764e-01 1.424322575330734253e-01 6.618046015501022339e-02 -2.804692485369741917e-04 1.317282617092132568e-01 6.110207759775221348e-04 1.678200811147689819e-02 9.628280997276306152e-02 -1.505223363637924194e-01 2.312206029891967773e-01 -1.251104176044464111e-01 1.582588702440261841e-01 -1.123814210295677185e-01 1.364361643791198730e-01 -1.184843704104423523e-01 -3.099533729255199432e-02 -5.332472734153270721e-03 -3.903048038482666016e-01 9.886719286441802979e-02 -2.322462648153305054e-01
-1.426270306110382080e-01 1.994082182645797729e-01 -1.858527213335037231e-01 1.236336529254913330e-01 -4.556883573532104492e-01 -2.352407574653625488e-02 -1.166291087865829468e-01 1.285163462162017822e-01 2.748944163322448730e-01 6.797041743993759155e-02 5.267334356904029846e-02 -2.455375343561172485e-01 6.728108972311019897e-02 3.013184070587158203e-01 -1.271808892488479614e-01 6.890461314469575882e-03 -2.573557384312152863e-02 -1.042992174625396729e-01 1.803055405616760254e-01 -1.006443127989768982e-01 2.883469760417938232e-01 -1.072779148817062378e-01 -1.188263520598411560e-01 6.577952206134796143e-02 -1.115032657980918884e-01 1.215802654623985291e-01 -1.427449099719524384e-02 1.605540215969085693e-01 1.532128900289535522e-01 3.560900688171386719e-02 -9.617231041193008423e-02 -3.774713575839996338e-01
-2.522318959236145020e-01 1.614839285612106323e-01 7.825592905282974243e-02 9.061712026596069336e-02 -1.403303295373916626e-01 -7.469318062067031860e-02 5.968508496880531311e-02 -5.207078158855438232e-02 1.193112060427665710e-01 5.764536261558532715e-01 5.041812658309936523e-01 -8.581656962633132935e-02 -1.678072363138198853e-01 6.035761535167694092e-02 -3.055232763290405273e-02 -8.957694284617900848e-03 -1.728466339409351349e-02 7.252424210309982300e-02 1.826273500919342041e-01 4.425408691167831421e-02 -1.021689251065254211e-01 1.152699962258338928e-01 1.819959431886672974e-01 1.971465200185775757e-01 -1.069061690941452980e-03 -2.704919315874576569e-02 -5.588230490684509277e-02 -5.388180911540985107e-02 2.643954753875732422e-02 -1.434379070997238159e-01 1.416414380073547363e-01 1.970502287149429321e-01
-1.405255198478698730e-01 3.193587064743041992e-02 7.272087037563323975e-02 1.519554257392883301e-01 -3.841199576854705811e-01 -6.838872283697128296e-02 -2.651278488337993622e-02 -4.472437500953674316e-02 -3.581751510500907898e-02 3.820508122444152832e-01 4.095894694328308105e-01 5.326998420059680939e-03 -1.839130222797393799e-01 1.809348613023757935e-01 3.186328709125518799e-01 3.123519942164421082e-02 -1.746356934309005737e-01 -1.083503961563110352e-01 -1.131771206855773926e-01 -6.555832922458648682e-02 -8.680962026119232178e-02 -1.184525936841964722e-01 -9.314791858196258545e-02 -7.404742389917373657e-02 -1.382160931825637817e-01 -1.538938134908676147e-01 1.030341684818267822e-01 -1.150101199746131897e-01 -2.325886338949203491e-01 -5.844160169363021851e-02 1.295789494179189205e-03 -3.043160140514373779e-01
-6.392362713813781738e-02 1.072000414133071899e-01 8.480690419673919678e-02 7.824137806892395020e-02 -2.526234984397888184e-01 -1.126386001706123352e-01 1.259960234165191650e-01 -3.591336905956268311e-01 2.190579026937484741e-01 -3.437399864196777344e-02 2.702450156211853027e-01 -4.267015457153320312e-01 3.141568973660469055e-03 -5.753765255212783813e-02 -2.576254606246948242e-01 -2.468152903020381927e-02 1.758344620466232300e-01 1.486087590456008911e-01 -3.408988192677497864e-02 9.866377711296081543e-02 2.699873745441436768e-01 1.784252524375915527e-01 2.286148257553577423e-02 2.356362938880920410e-01 -1.995732039213180542e-01 -1.807746589183807373e-01 8.635843172669410706e-03 -9.651776403188705444e-02 1.373508479446172714e-02 -2.283549606800079346e-01 -5.980162695050239563e-02 -1.126494929194450378e-01
-3.372460901737213135e-01 1.936745345592498779e-01 1.085474342107772827e-01 1.020495742559432983e-01 -3.977025300264358521e-02 1.662959307432174683e-01 -7.617695629596710205e-02 -2.436602711677551270e-01 4.390852898359298706e-02 1.110891401767730713e-01 4.306274652481079102e-01 -2.252021729946136475e-01 2.130214497447013855e-02 3.374539613723754883e-01 2.542864531278610229e-03 1.796888113021850586e-01 3.330694511532783508e-02 -9.083734452724456787e-02 7.561554014682769775e-02 2.485703304409980774e-02 2.346566766500473022e-01 1.513255536556243896e-01 -4.943749681115150452e-02 1.557771116495132446e-01 9.436808526515960693e-02 2.767990827560424805e-01 -1.089694574475288391e-01 9.727795422077178955e-02 1.863924413919448853e-01 2.267496585845947266e-01 -3.436012566089630127e-02 -1.432907879352569580e-01
-7.197231799364089966e-02 1.456738114356994629e-01 -7.352475076913833618e-02 -1.640594899654388428e-01 -1.979215145111083984e-01 1.679761707782745361e-02 3.611640259623527527e-02 -4.399973526597023010e-02 2.303871959447860718e-01 1.355226337909698486e-01 2.338346540927886963e-01 2.316229939460754395e-01 3.635540604591369629e-02 4.650880694389343262e-01 1.296307295560836792e-01 2.443350702524185181e-01 -6.342811882495880127e-02 2.012666463851928711e-01 -2.318087071180343628e-01 1.037397906184196472e-01 1.681753396987915039e-01 3.389739394187927246e-01 -2.242640405893325806e-01 2.066290378570556641e-01 8.609365671873092651e-03 1.587113887071609497e-01 -1.035136654973030090e-01 1.265270262956619263e-02 -1.467677056789398193e-01 -8.408994972705841064e-02 9.985926002264022827e-02 -6.892400234937667847e-02
-4.507533609867095947e-01 2.289290577173233032e-01 2.875983715057373047e-01 1.267317980527877808e-01 -1.968475878238677979e-01 -1.082371454685926437e-02 2.695029228925704956e-02 -6.618259102106094360e-02 8.112697862088680267e-03 3.447250425815582275e-01 3.559297025203704834e-01 5.944821052253246307e-03 -1.145348772406578064e-01 1.902057416737079620e-02 3.124102056026458740e-01 -1.244715601205825806e-02 -2.513096034526824951e-01 -4.340520873665809631e-02 -1.699441820383071899e-01 -1.485382914543151855e-01 5.685675144195556641e-02 2.219459414482116699e-02 -1.786770671606063843e-02 -5.681439489126205444e-02 -2.325302660465240479e-01 -4.937219992280006409e-02 1.050183475017547607e-01 -5.736956745386123657e-02 -1.619023233652114868e-01 -1.000492349267005920e-01 1.201973035931587219e-01 -7.333250250667333603e-03
-2.255560606718063354e-01 5.671090632677078247e-02 2.164862491190433502e-02 4.999766945838928223e-01 -3.508104383945465088e-01 1.453114897012710571e-01 9.230703115463256836e-02 -2.445795945823192596e-02 1.157551854848861694e-01 1.187785118818283081e-01 2.658116221427917480e-01 -6.282931566238403320e-02 -1.351436525583267212e-01 3.733786344528198242e-01 -1.416670382022857666e-01 -1.138882189989089966e-01 8.321005105972290039e-02 7.090941071510314941e-02 2.205335535109043121e-02 9.192506223917007446e-02 -6.703002005815505981e-02 1.059397608041763306e-01 1.708289086818695068e-01 2.936441600322723389e-01 8.289426565170288086e-02 4.199504479765892029e-02 -1.844993531703948975e-01 4.837799642700701952e-04 -2.011238224804401398e-02 -1.887712329626083374e-01 1.199899688363075256e-01 -6.487119197845458984e-02
-4.008042812347412109e-01 1.010488048195838928e-01 1.902632117271423340e-01 2.677951753139495850e-01 -4.326733052730560303e-01 2.891357839107513428e-01 -1.636933982372283936e-01 -1.644586920738220215e-01 1.849711090326309204e-01 5.027551949024200439e-02 1.936485916376113892e-01 -6.873089820146560669e-02 -1.986169964075088501e-01 2.768114507198333740e-01 -1.671129651367664337e-02 -1.065249890089035034e-01 6.467213854193687439e-03 1.060577332973480225e-01 2.043099375441670418e-03 3.722006082534790039e-01 -2.294895984232425690e-02 7.037611794658005238e-04 -9.197840094566345215e-02 -5.670794844627380371e-02 -8.443992584943771362e-03 2.235345728695392609e-02 -5.573145300149917603e-02 -1.016923561692237854e-01 -1.823853328824043274e-02 -5.986691266298294067e-02 -9.890192002058029175e-02 -1.304801739752292633e-02
-3.024631440639495850e-01 7.444704324007034302e-02 1.399189680814743042e-01 -1.747645810246467590e-02 -1.254728715866804123e-02 1.944687813520431519e-01 1.448415815830230713e-01 -2.331178449094295502e-02 6.460196524858474731e-02 2.572917640209197998e-01 4.276308417320251465e-01 -3.392050266265869141e-01 -1.371897310018539429e-01 5.656476318836212158e-02 1.860458850860595703e-01 -7.066895812749862671e-02 -3.155778050422668457e-01 -2.354932129383087158e-01 1.446376293897628784e-01 5.996319651603698730e-02 -7.695555221289396286e-03 3.537487089633941650e-01 1.129326447844505310e-01 -2.356914989650249481e-02 2.583533339202404022e-02 -8.427712321281433105e-02 -5.062471330165863037e-02 5.471122916787862778e-03 8.223845809698104858e-02 -1.773162782192230225e-01 1.628718376159667969e-01 -2.239169739186763763e-02
-4.370828866958618164e-01 2.868857085704803467e-01 -1.280927509069442749e-01 1.056572422385215759e-01 -1.304441392421722412e-01 1.858043223619461060e-01 7.592460513114929199e-02 3.556944429874420166e-02 1.460041701793670654e-01 1.135297343134880066e-01 2.923048734664916992e-01 -1.616910845041275024e-01 1.106174811720848083e-01 4.458309710025787354e-02 1.221352629363536835e-02 2.452484071254730225e-01 -1.110119447112083435e-01 1.647371053695678711e-01 2.037102580070495605e-01 -1.644406467676162720e-01 2.706874310970306396e-01 -1.735664308071136475e-01 -1.183023452758789062e-01 1.254696100950241089e-01 6.188508495688438416e-02 -1.997392177581787109e-01 1.619720458984375000e-01 -1.469927728176116943e-01 1.061076484620571136e-02 -1.844219677150249481e-02 1.430652141571044922e-01 -2.580307126045227051e-01
-3.139730691909790039e-01 1.607069224119186401e-01 4.885525628924369812e-02 3.017677664756774902e-01 -4.011680781841278076e-01 1.422244012355804443e-01 -1.924274712800979614e-01 9.747934341430664062e-02 2.455419301986694336e-02 2.058640420436859131e-01 3.501550853252410889e-01 -1.952186226844787598e-01 2.497697472572326660e-01 2.320878952741622925e-01 -9.075885266065597534e-02 -1.216113418340682983e-01 -2.209182977676391602e-01 1.204628869891166687e-01 4.052133485674858093e-02 1.149360239505767822e-01 -2.667680755257606506e-02 1.840497851371765137e-01 1.624608933925628662e-01 -4.597365483641624451e-02 -7.087089121341705322e-02 -1.324505656957626343e-01 -2.978867478668689728e-02 1.291637271642684937e-01 -3.073980100452899933e-02 -1.546963602304458618e-01 7.670711725950241089e-03 7.168450206518173218e-02
-3.878006041049957275e-01 1.122590005397796631e-01 -1.092958599328994751e-01 -2.956720590591430664e-01 -1.681807339191436768e-01 -1.383095681667327881e-01 -6.914203613996505737e-02 -3.372206389904022217e-01 5.672673135995864868e-02 -3.075704909861087799e-02 2.345390468835830688e-01 -1.126438975334167480e-01 -1.325161308050155640e-01 2.090012431144714355e-01 -3.363997442647814751e-03 2.350106835365295410e-01 -1.342446357011795044e-01 -8.170814812183380127e-02 -9.897179156541824341e-02 7.231982797384262085e-02 6.791616231203079224e-02 2.009786479175090790e-02 -5.124645307660102844e-02 1.149849146604537964e-01 1.179209649562835693e-01 -3.037261068820953369e-01 7.190256565809249878e-02 -1.859194412827491760e-02 -3.284601867198944092e-01 -1.202430296689271927e-02 1.634977757930755615e-01 -2.763392329216003418e-01
-4.231845736503601074e-01 1.705603748559951782e-01 6.991613656282424927e-02 2.168550491333007812e-01 -2.993326187133789062e-01 1.990097910165786743e-01 -1.871710643172264099e-02 7.921914756298065186e-02 1.255176067352294922e-01 1.530407667160034180e-01 3.413755595684051514e-01 -1.618744432926177979e-01 1.706304997205734253e-01 1.356668919324874878e-01 -1.366575155407190323e-02 6.816042959690093994e-02 -1.618642210960388184e-01 1.610067635774612427e-01 -1.600020974874496460e-01 2.196189016103744507e-01 -2.163602262735366821e-01 1.916998624801635742e-01 3.330029919743537903e-02 -7.989638298749923706e-02 6.285379640758037567e-03 -1.760881692171096802e-01 8.645183593034744263e-02 -3.787670284509658813e-02 -9.908517450094223022e-02 -2.580990791320800781e-01 2.512240968644618988e-02 -1.891576647758483887e-01
-7.091994863003492355e-03 7.718532532453536987e-02 -2.499256469309329987e-02 2.129751592874526978e-01 -1.140164136886596680e-01 -1.523963063955307007e-01 -7.234562188386917114e-02 1.130213513970375061e-01 -1.719362586736679077e-01 2.657334506511688232e-01 3.171924054622650146e-01 -3.249286711215972900e-01 -6.860966235399246216e-02 1.707331389188766479e-01 -2.201282978057861328e-01 -2.206831984221935272e-02 -1.021855548024177551e-01 2.008993774652481079e-01 2.099610865116119385e-01 -2.555531915277242661e-03 -1.057902351021766663e-01 -8.949912153184413910e-03 2.324367314577102661e-02 2.482549101114273071e-01 -4.103935062885284424e-01 2.338219806551933289e-02 -2.223164029419422150e-02 1.595132648944854736e-01 -3.128782212734222412e-01 -5.894863232970237732e-02 -9.223523736000061035e-02 -1.774597615003585815e-01
-2.456182539463043213e-01 4.936309903860092163e-02 -4.210989922285079956e-02 4.713728725910186768e-01 -4.065096676349639893e-01 6.700132787227630615e-02 -8.417401462793350220e-03 3.275186568498611450e-02 2.133992910385131836e-01 1.859609186649322510e-01 3.549794554710388184e-01 -3.355844318866729736e-02 -9.594091773033142090e-02 3.409466743469238281e-01 -1.103801131248474121e-01 -5.118001624941825867e-02 1.332454383373260498e-01 1.431924551725387573e-01 7.892583310604095459e-02 3.113993210718035698e-03 1.563999950885772705e-01 1.458739954978227615e-02 9.173415601253509521e-03 -2.096685916185379028e-01 1.430881023406982422e-01 7.577407173812389374e-03 7.406536489725112915e-02 -1.003901357762515545e-03 6.197049468755722046e-02 -4.676307365298271179e-02 -1.429851260036230087e-02 -2.222853153944015503e-01
-3.150486946105957031e-01 2.085537761449813843e-01 7.278486341238021851e-02 1.718614134006202221e-03 -1.345557123422622681e-01 1.338343322277069092e-01 1.384229809045791626e-01 3.603697195649147034e-02 2.377225905656814575e-01 -8.536182343959808350e-02 4.167666137218475342e-01 -1.853663772344589233e-01 -1.070484891533851624e-02 1.001811996102333069e-01 7.337423413991928101e-02 -1.000008955597877502e-01 3.608506321907043457e-01 2.059793174266815186e-01 9.659279137849807739e-02 2.373917847871780396e-01 1.143215969204902649e-01 2.452452033758163452e-01 -8.882365375757217407e-02 3.319278061389923096e-01 -1.330297626554965973e-02 3.885271027684211731e-02 1.308830678462982178e-01 -7.366237789392471313e-02 1.375420689582824707e-01 -1.520068943500518799e-01 8.552231825888156891e-03 4.623656719923019409e-02
-3.026070594787597656e-01 2.008391171693801880e-01 -9.338966757059097290e-02 -3.164280951023101807e-01 -4.272049367427825928e-01 -4.301144275814294815e-03 3.930576741695404053e-01 1.451224237680435181e-01 9.493730962276458740e-02 4.851849284023046494e-03 9.382782876491546631e-02 -3.809106349945068359e-02 -7.997127622365951538e-02 1.518642306327819824e-01 -2.926263026893138885e-02 1.458252966403961182e-01 6.837841123342514038e-02 -8.150011301040649414e-02 6.670828908681869507e-02 2.988562285900115967e-01 1.892163455486297607e-01 -2.974912896752357483e-02 -8.921417593955993652e-02 2.021623589098453522e-02 -1.831850111484527588e-01 -9.548242390155792236e-02 -1.764216870069503784e-01 -4.587203729897737503e-03 -2.295371145009994507e-01 -9.355773776769638062e-02 6.589503958821296692e-03 -2.117885500192642212e-01
-2.330825775861740112e-01 4.174477458000183105e-01 -1.619655825197696686e-02 6.360428035259246826e-02 -1.680347472429275513e-01 6.719628721475601196e-02 -2.854917645454406738e-01 -4.596252110786736012e-04 2.922804057598114014e-01 1.615010797977447510e-01 2.603504359722137451e-01 7.523906230926513672e-02 -1.638118177652359009e-01 1.217165589332580566e-01 -2.395948395133018494e-02 -1.783987972885370255e-03 2.096393406391143799e-01 9.992153197526931763e-02 1.033927127718925476e-01 -2.911323010921478271e-01 1.724653244018554688e-01 1.594342291355133057e-02 4.020565655082464218e-03 1.308599710464477539e-01 -2.079098969697952271e-01 -1.285156458616256714e-01 -1.047494560480117798e-01 2.213669121265411377e-01 -7.178888469934463501e-02 -2.381269633769989014e-01 1.684154570102691650e-01 -1.385812163352966309e-01
-2.332545071840286255e-01 -2.098496304824948311e-03 -1.004992574453353882e-01 5.238031744956970215e-01 -4.266447126865386963e-01 -1.833633519709110260e-02 2.980402112007141113e-02 -1.694072410464286804e-02 8.198131620883941650e-02 2.261159718036651611e-01 2.890895903110504150e-01 6.564676295965909958e-03 -1.012472286820411682e-01 3.261713087558746338e-01 1.741631478071212769e-01 -8.939008414745330811e-02 1.909902542829513550e-01 2.341727912425994873e-02 -8.602374047040939331e-02 -2.512616291642189026e-02 1.061965897679328918e-01 1.009630225598812103e-02 5.327299237251281738e-02 1.699791103601455688e-01 -1.796827837824821472e-02 -2.477977611124515533e-02 -2.083478271961212158e-01 4.289811104536056519e-02 2.303990349173545837e-02 -1.948062032461166382e-01 -1.541729178279638290e-02 -8.989983052015304565e-02
-2.838833630084991455e-01 -9.540946036577224731e-02 -9.195753931999206543e-02 3.028018176555633545e-01 -3.918641805648803711e-01 1.122818589210510254e-01 -1.798030175268650055e-02 5.197985842823982239e-02 -3.303242847323417664e-02 2.306787520647048950e-01 1.679839640855789185e-01 5.584063008427619934e-02 4.269715026021003723e-02 1.773483604192733765e-01 2.185130119323730469e-02 1.554217934608459473e-01 -2.176290601491928101e-01 -1.555484980344772339e-01 -1.806075721979141235e-01 -4.367372766137123108e-02 1.647806316614151001e-01 3.958666026592254639e-01 -9.348380565643310547e-02 -8.873520791530609131e-02 3.422184288501739502e-02 -8.131460100412368774e-02 -2.041177004575729370e-01 -2.256934717297554016e-02 8.242037892341613770e-02 -3.472277522087097168e-01 9.109170734882354736e-02 -7.244157046079635620e-02
-5.412793159484863281e-01 2.209504544734954834e-01 5.258711054921150208e-02 9.053809940814971924e-02 -1.793356239795684814e-01 -8.815756067633628845e-03 -1.413883864879608154e-01 -2.299940139055252075e-01 2.122204899787902832e-01 -5.129829794168472290e-02 1.224121078848838806e-01 1.102108322083950043e-02 -8.038926869630813599e-02 1.274154931306838989e-01 -4.982416867278516293e-04 -2.381550148129463196e-02 -8.812181651592254639e-02 5.437767133116722107e-02 1.343676298856735229e-01 1.669018119573593140e-01 -4.833425860852003098e-03 1.386525630950927734e-01 1.395303905010223389e-01 2.275504544377326965e-02 -8.899178355932235718e-02 7.278545945882797241e-02 -3.284327089786529541e-01 -1.950816810131072998e-01 2.138275057077407837e-01 -4.605525732040405273e-02 -7.711865007877349854e-03 -3.913511931896209717e-01
-2.517277598381042480e-01 -7.411898672580718994e-02 3.357655555009841919e-02 1.265105158090591431e-01 -2.639612853527069092e-01 2.027395367622375488e-02 -6.859558075666427612e-02 -1.008564420044422150e-02 3.546048328280448914e-02 2.342314571142196655e-01 4.022542238235473633e-01 -1.979067176580429077e-01 2.661311812698841095e-02 4.735633358359336853e-02 -3.468358814716339111e-01 -2.036009170114994049e-02 1.576905101537704468e-01 7.767898589372634888e-02 2.812319397926330566e-01 1.387862563133239746e-01 6.086677312850952148e-02 -1.263113468885421753e-01 2.142234295606613159e-01 1.552871018648147583e-01 2.980277538299560547e-01 -2.422322332859039307e-02 1.788595467805862427e-01 -1.696964800357818604e-01 -1.684551686048507690e-01 -2.280786782503128052e-01 9.378959238529205322e-02 -6.982177495956420898e-03
-3.717781007289886475e-01 2.380942739546298981e-02 5.608701705932617188e-02 1.830369234085083008e-01 -4.062103331089019775e-01 -4.529760032892227173e-02 -6.471453607082366943e-02 2.620742842555046082e-02 3.534550070762634277e-01 -2.429310977458953857e-02 1.600686907768249512e-01 -2.219329327344894409e-01 2.571538835763931274e-02 1.210394725203514099e-01 -5.982307344675064087e-02 1.923951804637908936e-01 2.476154416799545288e-01 -7.727949321269989014e-02 2.829525470733642578e-01 -2.884148359298706055e-01 1.723540574312210083e-01 5.918420478701591492e-02 -9.499526768922805786e-02 2.101964056491851807e-01 1.282038390636444092e-01 -4.453431442379951477e-02 -1.395247727632522583e-01 -1.204547062516212463e-01 2.162096789106726646e-03 -8.409964293241500854e-02 8.641599118709564209e-02 -1.115424185991287231e-01
-2.942796051502227783e-01 1.521212756633758545e-01 2.284445911645889282e-01 4.078733325004577637e-01 1.407881546765565872e-02 2.720358408987522125e-02 3.316783532500267029e-02 -3.747317790985107422e-01 -1.536991000175476074e-01 3.142875060439109802e-02 2.362025529146194458e-01 -1.927978843450546265e-01 -2.210350483655929565e-01 1.784198433160781860e-01 -6.531535834074020386e-02 2.166723906993865967e-01 -2.493540570139884949e-02 5.825841054320335388e-02 5.717160180211067200e-02 7.681866735219955444e-02 1.030052006244659424e-01 5.789263546466827393e-02 6.695670634508132935e-02 -1.754363179206848145e-01 -1.678420901298522949e-01 3.104335628449916840e-02 -2.482348233461380005e-01 2.838504686951637268e-02 2.799725280056009069e-06 -3.167597055435180664e-01 2.541127055883407593e-02 -1.575443595647811890e-01
-3.151110410690307617e-01 -1.039258763194084167e-01 -1.702452264726161957e-02 -3.596016392111778259e-02 -1.435815244913101196e-01 -1.397388130426406860e-01 2.097286134958267212e-01 -1.092308536171913147e-01 2.569511234760284424e-01 2.730737626552581787e-01 1.909242570400238037e-02 -2.231584936380386353e-01 -7.760706357657909393e-03 3.784404397010803223e-01 4.345045983791351318e-02 -3.665726482868194580e-01 -7.445584982633590698e-02 3.964641073253005743e-04 -1.059367433190345764e-01 -1.092396900057792664e-01 1.049233227968215942e-01 1.225889399647712708e-01 7.105856388807296753e-02 5.352916195988655090e-02 -1.074278727173805237e-01 -1.624644994735717773e-01 -1.095403209328651428e-01 -1.051723435521125793e-01 -2.557533979415893555e-01 1.201856434345245361e-01 2.612633705139160156e-01 -2.240604013204574585e-01
-1.216415762901306152e-01 6.483475118875503540e-02 1.151667311787605286e-01 -2.010371983051300049e-01 -3.237802088260650635e-01 -2.106224596500396729e-01 -7.637654989957809448e-02 -3.272820711135864258e-01 7.473220676183700562e-02 3.273512795567512512e-02 2.818063199520111084e-01 -2.247500419616699219e-01 4.521834477782249451e-02 2.947221994400024414e-01 -2.921130061149597168e-01 1.388108581304550171e-01 -1.663644760847091675e-01 -1.883709803223609924e-02 1.675963401794433594e-01 1.929533928632736206e-01 7.521677017211914062e-02 -1.785795539617538452e-01 -3.192601203918457031e-01 -1.716991811990737915e-01 1.244456171989440918e-01 8.844306319952011108e-02 2.151226438581943512e-02 1.023768484592437744e-01 4.490064457058906555e-02 2.407694794237613678e-02 9.141075611114501953e-02 -1.660666465759277344e-01
-2.906785607337951660e-01 1.579976677894592285e-01 1.650058627128601074e-01 1.824070811271667480e-01 -1.936840862035751343e-01 1.859577149152755737e-01 -1.999026536941528320e-01 -1.897739171981811523e-01 -8.279410004615783691e-02 2.546054869890213013e-02 3.787888884544372559e-01 -1.721935719251632690e-01 -6.602979730814695358e-03 3.549906909465789795e-01 -1.100421324372291565e-01 1.772727817296981812e-01 -2.670168317854404449e-02 -1.162101142108440399e-02 1.132962573319673538e-02 1.552844941616058350e-01 1.769427359104156494e-01 1.736815571784973145e-01 -1.917813420295715332e-01 8.168866485357284546e-02 -3.104637563228607178e-02 1.978137791156768799e-01 -2.681523561477661133e-02 -1.722481101751327515e-02 2.559642493724822998e-01 7.331733405590057373e-02 4.846644005738198757e-04 -2.995375394821166992e-01
-1.869774982333183289e-02 -4.814220126718282700e-03 -8.142551034688949585e-02 2.292681634426116943e-01 -2.462906390428543091e-01 -1.607713252305984497e-01 -1.455561667680740356e-01 2.034156024456024170e-01 3.913736641407012939e-01 1.302188634872436523e-01 3.580033779144287109e-01 -2.623740732669830322e-01 -1.662176400423049927e-01 3.805207908153533936e-01 -6.678903102874755859e-02 2.232581935822963715e-02 -3.918389324098825455e-03 -6.178181245923042297e-02 5.096624419093132019e-02 9.433443844318389893e-02 2.387230098247528076e-01 1.976090949028730392e-03 -1.377602666616439819e-01 6.420367956161499023e-02 -7.925482094287872314e-02 5.873960256576538086e-02 8.668957650661468506e-02 -2.416726350784301758e-01 -9.425866603851318359e-02 -2.202469855546951294e-01 1.278715431690216064e-01 -4.497994109988212585e-02
-1.699571907520294189e-01 -3.756067156791687012e-02 -6.479013711214065552e-02 3.061747848987579346e-01 -4.287365972995758057e-01 -7.226709276437759399e-02 -1.085041910409927368e-01 3.267312794923782349e-02 2.486573904752731323e-01 1.795668751001358032e-01 4.493961036205291748e-01 5.422540474683046341e-03 -1.013100445270538330e-01 2.933390438556671143e-01 -2.012821882963180542e-01 -8.163132518529891968e-02 5.985355004668235779e-02 3.059363365173339844e-02 4.486296325922012329e-02 -6.132970377802848816e-02 5.978147964924573898e-03 -3.970739617943763733e-02 1.883295625448226929e-01 -1.781123429536819458e-01 6.845379620790481567e-02 4.154810216277837753e-03 -1.033171564340591431e-01 -9.944894909858703613e-02 4.431211575865745544e-02 -2.065349370241165161e-02 -1.013921573758125305e-01 -3.365990519523620605e-01
-2.159633934497833252e-01 -2.228122204542160034e-02 5.392489209771156311e-02 6.864744424819946289e-02 -1.311010420322418213e-01 -5.920762196183204651e-02 1.772610992193222046e-01 6.454534828662872314e-02 3.872118294239044189e-01 -8.809049427509307861e-02 4.866878390312194824e-01 -2.367088943719863892e-01 1.500809639692306519e-01 2.290420681238174438e-01 9.049285948276519775e-02 2.118314206600189209e-01 2.127030938863754272e-01 -8.178924769163131714e-02 3.073539137840270996e-01 -1.087318360805511475e-01 1.981468051671981812e-01 6.105016171932220459e-02 -1.052173748612403870e-01 1.052067279815673828e-01 -8.732020109891891479e-02 -1.163839548826217651e-01 -9.328192472457885742e-02 -7.789629977196455002e-03 9.310571849346160889e-02 1.655760705471038818e-01 -1.792602241039276123e-02 -1.436662822961807251e-01
-2.678635418415069580e-01 2.593788802623748779e-01 1.128957718610763550e-01 6.436818838119506836e-02 -2.044735848903656006e-01 4.267040640115737915e-02 -1.197421997785568237e-01 -1.413754522800445557e-01 2.320556789636611938e-01 2.938998676836490631e-02 1.815651655197143555e-01 -2.257575094699859619e-01 2.855976810678839684e-03 2.919803857803344727e-01 4.511296749114990234e-02 -5.436586588621139526e-02 1.511023193597793579e-01 1.158250197768211365e-01 1.327816247940063477e-01 -1.910284906625747681e-01 1.052033379673957825e-01 2.110586464405059814e-01 2.500464916229248047e-01 4.781873896718025208e-02 -1.847706139087677002e-01 9.178163111209869385e-02 -1.549429744482040405e-01 5.555387586355209351e-02 2.719486355781555176e-01 -1.170268878340721130e-01 3.252192214131355286e-02 -4.099634885787963867e-01
-2.958576679229736328e-01 3.065130300819873810e-02 4.307721182703971863e-02 2.320757955312728882e-01 -7.350485771894454956e-02 3.361839801073074341e-02 -1.243464201688766479e-01 -2.314095646142959595e-01 6.072768196463584900e-02 -1.568883806467056274e-01 4.149636328220367432e-01 -1.425614058971405029e-01 3.264778060838580132e-04 1.796070486307144165e-01 7.880560308694839478e-02 3.339385092258453369e-01 -4.739237949252128601e-02 1.248557642102241516e-01 4.316063597798347473e-02 -3.795069456100463867e-02 2.799941003322601318e-01 -1.238634157925844193e-02 -3.029024042189121246e-02 1.439218968152999878e-01 -2.710342407226562500e-01 1.942760124802589417e-02 -6.028750538825988770e-02 2.258060127496719360e-01 1.919816136360168457e-01 2.723833359777927399e-02 1.219974979758262634e-01 -3.274177908897399902e-01
-1.765215545892715454e-01 -1.232664510607719421e-01 -3.233492374420166016e-03 3.880575597286224365e-01 -4.028778970241546631e-01 1.145693808794021606e-01 7.203321158885955811e-02 1.802734881639480591e-01 2.976204156875610352e-01 2.623269148170948029e-02 3.628652989864349365e-01 -5.555303022265434265e-02 -1.273012161254882812e-01 1.039503663778305054e-01 -4.874299466609954834e-02 9.849265962839126587e-02 2.070369422435760498e-01 2.333735674619674683e-02 2.977856993675231934e-01 -2.865695953369140625e-01 1.285998970270156860e-01 6.208506599068641663e-02 -3.851891681551933289e-02 7.624635845422744751e-02 1.240153908729553223e-01 -9.883421659469604492e-02 -8.761863573454320431e-04 -1.691162884235382080e-01 -1.428527757525444031e-02 -5.747768282890319824e-02 6.976561248302459717e-02 -1.509624272584915161e-01
3.550981357693672180e-02 2.477341592311859131e-01 6.953213363885879517e-02 -2.734489142894744873e-01 -2.627677619457244873e-01 2.271635234355926514e-01 -9.044143557548522949e-02 2.037595808506011963e-01 -8.475125581026077271e-02 1.436554938554763794e-01 4.619397819042205811e-01 -3.225855901837348938e-02 -2.164946198463439941e-01 1.380724310874938965e-01 -1.055787205696105957e-01 4.695958644151687622e-02 1.049500480294227600e-01 -1.008848100900650024e-01 5.659374874085187912e-03 1.238623037934303284e-01 2.483699917793273926e-01 1.165946871042251587e-01 1.288642436265945435e-01 1.815441250801086426e-01 1.476821452379226685e-01 -3.544497489929199219e-02 -1.445779949426651001e-01 1.168256625533103943e-01 -7.199632003903388977e-03 -1.019901782274246216e-01 -4.884400591254234314e-02 -3.660683333873748779e-01
-1.558844000101089478e-01 1.365283131599426270e-01 1.618481725454330444e-01 2.935171313583850861e-02 -2.459314018487930298e-01 1.302508860826492310e-01 -3.625581972301006317e-03 -1.284018754959106445e-01 -9.499368257820606232e-03 3.782484829425811768e-01 1.571507006883621216e-01 -2.011878639459609985e-01 2.245275303721427917e-02 2.603125870227813721e-01 -8.550751954317092896e-02 2.402513474225997925e-01 -1.463251262903213501e-01 -2.899684309959411621e-01 6.543318182229995728e-02 -2.771793119609355927e-02 6.206325441598892212e-02 5.428032577037811279e-02 1.371972411870956421e-01 1.126559153199195862e-01 4.140120465308427811e-03 -3.154220581054687500e-01 -1.016177907586097717e-01 -1.702194809913635254e-01 -2.134269475936889648e-02 -3.223901987075805664e-01 2.262150496244430542e-01 2.262600064277648926e-01
-2.203693389892578125e-01 1.553289443254470825e-01 -3.228945285081863403e-02 3.699322044849395752e-01 -5.003123283386230469e-01 2.603938281536102295e-01 2.265823483467102051e-01 -4.440014809370040894e-02 4.467026889324188232e-02 2.538272142410278320e-01 3.066817522048950195e-01 -1.208483725786209106e-01 -6.872545927762985229e-02 2.143312096595764160e-01 5.530587956309318542e-02 1.825167052447795868e-02 -1.074498221278190613e-01 -5.905052274465560913e-02 -1.490530520677566528e-01 3.993862122297286987e-02 1.250492036342620850e-01 1.522937510162591934e-02 2.069140970706939697e-01 -2.595835179090499878e-02 -3.330468013882637024e-02 -9.333650767803192139e-02 -6.925967335700988770e-02 1.470761001110076904e-01 -1.042145537212491035e-03 -1.625530570745468140e-01 1.665632724761962891e-01 1.540165115147829056e-02
-3.896990716457366943e-01 1.320112645626068115e-01 -8.077440783381462097e-03 2.018024399876594543e-02 -3.267717659473419189e-01 -9.556668251752853394e-02 3.022922948002815247e-02 -1.890465468168258667e-01 2.220535576343536377e-01 -1.072927042841911316e-01 2.592252492904663086e-01 -2.793349027633666992e-01 -4.654020071029663086e-02 4.719784483313560486e-03 -9.880749136209487915e-02 1.400642693042755127e-01 8.018454909324645996e-02 3.812469169497489929e-02 1.175205409526824951e-01 -8.132132887840270996e-02 2.989466860890388489e-02 4.031204283237457275e-01 -1.896535754203796387e-01 1.571288108825683594e-01 -3.262753784656524658e-01 -9.261979162693023682e-02 -1.204752027988433838e-01 -2.038118541240692139e-01 6.955980509519577026e-02 -1.086197007680311799e-04 -5.854786932468414307e-02 9.130468964576721191e-02
-1.080321148037910461e-01 1.366003137081861496e-02 -5.228264629840850830e-02 9.462139755487442017e-02 -2.488635182380676270e-01 -5.620047822594642639e-02 1.492793858051300049e-01 2.358055710792541504e-01 3.773621320724487305e-01 8.492843061685562134e-02 2.359440177679061890e-01 -3.002320826053619385e-01 -8.949260413646697998e-02 2.652531564235687256e-01 -1.702473014593124390e-01 1.458470709621906281e-02 -1.245894730091094971e-01 -2.531369328498840332e-01 -6.591889262199401855e-02 -5.685057118535041809e-02 1.735614538192749023e-01 1.815938507206737995e-03 1.004076227545738220e-01 3.338020145893096924e-01 -1.681954860687255859e-01 6.682535260915756226e-02 1.624898910522460938e-01 -2.017967849969863892e-01 -1.589349657297134399e-01 -2.095690369606018066e-01 -4.173722118139266968e-02 1.444797664880752563e-01
-5.021835118532180786e-02 1.681476235389709473e-01 1.868557631969451904e-01 4.195327404886484146e-03 -4.316015914082527161e-02 6.791952997446060181e-02 -4.520637169480323792e-02 6.031498312950134277e-02 -7.966564595699310303e-02 2.468168735504150391e-01 6.818320155143737793e-01 -1.681274771690368652e-01 -1.405955404043197632e-01 2.729620039463043213e-01 -6.905133277177810669e-02 2.601668536663055420e-01 1.532069593667984009e-01 -1.728039085865020752e-01 5.291242897510528564e-02 7.742489874362945557e-02 -7.104184012860059738e-03 -2.623778767883777618e-02 2.488111257553100586e-01 1.227915734052658081e-01 -1.433055475354194641e-02 4.206607863306999207e-02 1.489840745925903320e-01 -6.448218226432800293e-02 9.863363206386566162e-02 -1.158188655972480774e-01 -5.125748366117477417e-02 -3.172564879059791565e-02
-1.667225956916809082e-01 9.137760847806930542e-02 -1.578382700681686401e-01 -4.407068714499473572e-02 -3.510320186614990234e-01 -2.885829806327819824e-01 -2.323890328407287598e-01 -2.952711097896099091e-02 -5.156911537051200867e-02 2.800076007843017578e-01 1.341605186462402344e-01 -1.633137613534927368e-01 -1.468088179826736450e-01 1.603598892688751221e-01 3.263272345066070557e-02 1.347507536411285400e-01 -1.763573288917541504e-01 -1.014717370271682739e-01 1.871891766786575317e-01 1.619382500648498535e-01 2.220585644245147705e-01 -7.383054122328758240e-03 -1.305783390998840332e-01 -1.987606883049011230e-01 3.435435891151428223e-01 8.901554346084594727e-02 -1.939037144184112549e-01 1.349759697914123535e-01 -1.321063637733459473e-01 1.761347651481628418e-01 3.989094868302345276e-02 -2.073173671960830688e-01
-1.351937353610992432e-01 3.328307867050170898e-01 -2.476795911788940430e-01 -1.588827818632125854e-01 -4.196532964706420898e-01 6.034825369715690613e-02 1.208649501204490662e-01 -8.482211083173751831e-02 1.053943261504173279e-01 2.613537609577178955e-01 2.089726626873016357e-01 -6.190714985132217407e-02 2.018847614526748657e-01 1.642554700374603271e-01 -1.659198850393295288e-01 -1.903364360332489014e-01 -2.856832742691040039e-02 -4.776683449745178223e-02 4.238944873213768005e-02 2.408671826124191284e-01 1.054054424166679382e-01 3.240883350372314453e-02 -1.756445318460464478e-01 -8.184908889234066010e-03 1.458548307418823242e-01 -2.296619862318038940e-01 -1.178249865770339966e-01 1.182951927185058594e-01 -6.645049154758453369e-02 2.991521656513214111e-01 -7.478675991296768188e-02 -1.304113268852233887e-01
-2.853563129901885986e-01 2.206207811832427979e-01 4.536071047186851501e-02 -2.245517075061798096e-02 -2.424081265926361084e-01 -4.142512008547782898e-02 -2.009865939617156982e-01 -2.228397130966186523e-01 2.775506377220153809e-01 -1.803902834653854370e-01 2.321230173110961914e-01 -2.213378399610519409e-01 -1.857772469520568848e-01 2.602023780345916748e-01 5.062925070524215698e-02 4.188245162367820740e-02 6.954389810562133789e-02 -2.947718091309070587e-02 2.099553644657135010e-01 -1.759596616029739380e-01 8.707835525274276733e-02 7.717265933752059937e-02 1.743103563785552979e-01 1.846000403165817261e-01 -3.271567523479461670e-01 -1.328870058059692383e-01 -8.054984360933303833e-02 6.383716315031051636e-02 1.021196022629737854e-01 5.719786137342453003e-02 1.562565416097640991e-01 -2.563304603099822998e-01
-4.832687079906463623e-01 1.658098697662353516e-01 -2.092028260231018066e-01 6.864949315786361694e-02 -2.266585230827331543e-01 4.003566503524780273e-02 1.087730079889297485e-01 2.432135120034217834e-02 5.668613314628601074e-02 1.519532203674316406e-01 2.937060296535491943e-01 -1.765945553779602051e-01 1.285056322813034058e-01 4.949282854795455933e-03 -1.213543787598609924e-01 2.440965324640274048e-01 -1.235412433743476868e-01 8.168631047010421753e-02 2.063099294900894165e-01 -1.612200140953063965e-01 1.415178775787353516e-01 -1.561220586299896240e-01 -1.889549344778060913e-01 2.492610737681388855e-02 7.597347721457481384e-03 -1.983053237199783325e-01 1.034217923879623413e-01 -1.278449892997741699e-01 4.834398999810218811e-02 -1.984567381441593170e-02 1.618409305810928345e-01 -3.520166277885437012e-01
-2.361027002334594727e-01 1.030376404523849487e-01 -9.084805101156234741e-02 6.569939851760864258e-02 -3.171387314796447754e-01 4.083992540836334229e-02 -2.339442819356918335e-01 -1.583348214626312256e-01 1.714508235454559326e-01 -2.745296359062194824e-01 1.185446903109550476e-01 -1.330569535493850708e-01 -6.303881853818893433e-02 3.106495440006256104e-01 9.917952865362167358e-02 -1.924839988350868225e-02 -4.813931137323379517e-02 8.428004384040832520e-02 1.336032450199127197e-01 3.146253526210784912e-02 1.445764452219009399e-01 -2.603323943912982941e-02 1.291835159063339233e-01 2.840431928634643555e-01 -3.511457443237304688e-01 -7.711767405271530151e-02 -7.081964053213596344e-03 2.146974354982376099e-01 -1.026901826262474060e-01 -1.132060289382934570e-01 1.865221709012985229e-01 -3.332640230655670166e-01
-2.450845688581466675e-01 5.975317209959030151e-02 7.308170665055513382e-03 -1.002298220992088318e-01 7.514979690313339233e-02 -1.896664202213287354e-01 5.864809080958366394e-02 -3.713781014084815979e-02 2.274223715066909790e-01 4.990164563059806824e-02 5.214496850967407227e-01 -1.580099165439605713e-01 -5.844913795590400696e-02 3.011265099048614502e-01 -1.153159290552139282e-01 -1.081318631768226624e-01 2.197167426347732544e-01 9.363388270139694214e-02 9.377023577690124512e-02 -8.207902312278747559e-02 7.606262713670730591e-02 1.739109307527542114e-01 9.879632294178009033e-02 1.850747764110565186e-01 5.576451867818832397e-02 5.889185890555381775e-02 2.122646756470203400e-02 -6.602662056684494019e-02 9.853999316692352295e-02 -3.678395450115203857e-01 2.823005020618438721e-01 1.446997225284576416e-01
-5.368438363075256348e-01 4.426114261150360107e-02 1.602334529161453247e-01 -1.216499321162700653e-02 -1.797045916318893433e-01 -2.445162832736968994e-01 -4.735565558075904846e-02 5.193228647112846375e-02 2.195658683776855469e-01 -1.472502499818801880e-01 3.203405737876892090e-01 -2.259547561407089233e-01 -1.634940803050994873e-01 -4.556311294436454773e-03 -2.590844631195068359e-01 2.772766724228858948e-02 -2.540013939142227173e-02 -1.766243018209934235e-02 -1.380927562713623047e-01 -2.675261199474334717e-01 1.013411730527877808e-01 -7.507614046335220337e-02 -2.268736064434051514e-01 1.092374175786972046e-01 -5.535299330949783325e-02 -4.223588109016418457e-02 1.445831954479217529e-01 1.636736094951629639e-01 -1.549889445304870605e-01 -5.265060439705848694e-02 3.021765127778053284e-02 -1.327764093875885010e-01
-2.401365935802459717e-01 2.440554499626159668e-01 -2.875277306884527206e-03 -7.658483088016510010e-02 -1.757785975933074951e-01 -2.684465646743774414e-01 2.408119291067123413e-01 -2.111683189868927002e-01 6.405177712440490723e-02 4.753234237432479858e-02 1.472245603799819946e-01 -9.642297029495239258e-02 -3.473914926871657372e-03 3.037648499011993408e-01 -6.814806163311004639e-02 2.850199937820434570e-01 -1.169322878122329712e-01 -3.018744587898254395e-01 -1.681120991706848145e-01 -5.352013930678367615e-02 1.572014093399047852e-01 1.960476040840148926e-01 -1.555678099393844604e-01 -1.875085197389125824e-02 1.276732385158538818e-01 -2.959575653076171875e-01 -1.411566976457834244e-03 6.884916126728057861e-02 -2.803350090980529785e-01 -1.372967660427093506e-01 1.227196231484413147e-01 -1.053307279944419861e-01
-2.855001389980316162e-01 4.669140558689832687e-03 3.485575318336486816e-02 -4.653652757406234741e-02 -2.357591390609741211e-01 -7.847304642200469971e-02 -1.551296859979629517e-01 -2.813885360956192017e-02 3.545120060443878174e-01 -1.118601411581039429e-01 1.654762923717498779e-01 -1.037441492080688477e-01 -6.377742439508438110e-02 3.239462375640869141e-01 3.821864351630210876e-02 1.901931315660476685e-01 4.556651692837476730e-03 6.386073678731918335e-02 -2.620852738618850708e-02 1.587166041135787964e-01 7.331726700067520142e-02 -1.026677265763282776e-01 1.481269448995590210e-01 1.453135013580322266e-01 -3.535048067569732666e-01 -1.032093390822410583e-01 -3.491852432489395142e-02 1.701637804508209229e-01 -2.276924625039100647e-02 4.076395556330680847e-02 1.028048172593116760e-01 -4.878708422183990479e-01
-1.434776633977890015e-01 2.024695426225662231e-01 1.292509585618972778e-01 4.090151488780975342e-01 -2.652098834514617920e-01 8.443443477153778076e-02 -6.321495771408081055e-02 -2.759889662265777588e-01 -1.727585196495056152e-01 1.323813498020172119e-01 6.971856206655502319e-02 -3.572596311569213867e-01 -2.217267453670501709e-01 3.669679462909698486e-01 -1.697160862386226654e-02 2.169975489377975464e-01 1.318284273147583008e-01 -7.800289243459701538e-02 5.696664750576019287e-02 2.615503408014774323e-02 2.063728310167789459e-02 1.107168793678283691e-01 -2.040867507457733154e-01 2.418461255729198456e-02 -1.398430615663528442e-01 8.084338158369064331e-02 -1.549795828759670258e-02 2.003576010465621948e-01 -1.239861100912094116e-01 -2.840191684663295746e-02 -4.014564305543899536e-02 -1.383512318134307861e-01
-4.350483119487762451e-01 4.415434598922729492e-02 -5.024841055274009705e-02 -2.263839542865753174e-01 -2.258400619029998779e-01 -6.126268953084945679e-02 2.636354863643646240e-01 1.618558168411254883e-01 2.882451117038726807e-01 3.103170730173587799e-02 1.697533130645751953e-01 -6.672076880931854248e-02 -6.095815449953079224e-02 1.031845957040786743e-01 -1.079480275511741638e-01 -3.131554927676916122e-03 8.990286290645599365e-02 -1.477186828851699829e-01 -8.419621735811233521e-02 4.004154205322265625e-01 5.655034631490707397e-02 8.854663372039794922e-02 1.199250295758247375e-01 -2.174577675759792328e-02 -2.469094395637512207e-01 -1.624861508607864380e-01 -9.632473438978195190e-02 8.173356764018535614e-04 -8.119942247867584229e-02 -2.478396054357290268e-03 2.526398003101348877e-01 -2.663073241710662842e-01
-2.867712974548339844e-01 2.356295436620712280e-01 -7.727416232228279114e-03 1.360812485218048096e-01 -3.373631536960601807e-01 -5.260265432298183441e-03 1.024657338857650757e-01 1.602032929658889771e-01 2.468711137771606445e-01 1.711543947458267212e-01 5.896923597902059555e-03 -4.357176646590232849e-02 -2.854829281568527222e-02 3.319122791290283203e-01 3.899225965142250061e-02 9.100570529699325562e-02 3.581644892692565918e-01 -5.668941885232925415e-02 2.259177863597869873e-01 -1.052311733365058899e-01 2.202232182025909424e-01 1.753819286823272705e-01 4.533328488469123840e-02 5.860526487231254578e-02 1.845564879477024078e-02 1.231462955474853516e-01 1.406598240137100220e-01 1.307075321674346924e-01 1.774688214063644409e-01 2.132954634726047516e-02 2.758236825466156006e-01 -2.047996968030929565e-01
-1.071594730019569397e-01 1.122541353106498718e-01 -1.674386858940124512e-02 1.111413687467575073e-01 -3.004651367664337158e-01 -9.514909982681274414e-02 -1.357559412717819214e-01 -1.952867656946182251e-01 -1.999628394842147827e-01 4.568294584751129150e-01 4.663048982620239258e-01 -5.931472033262252808e-02 8.575186878442764282e-02 1.063243821263313293e-01 -1.454892195761203766e-02 -2.269959449768066406e-02 -1.420974284410476685e-01 -5.199499893933534622e-03 1.885545440018177032e-02 4.961584508419036865e-02 -1.595006287097930908e-01 -8.185808360576629639e-02 5.103372037410736084e-02 5.388241261243820190e-02 -1.896890103816986084e-01 3.423077240586280823e-02 2.597465813159942627e-01 4.240427631884813309e-03 -1.943227499723434448e-01 -2.098199129104614258e-01 8.538984693586826324e-03 -2.667930722236633301e-01
-1.675753742456436157e-01 2.191831022500991821e-01 -1.776090711355209351e-01 3.354323282837867737e-02 -3.369031250476837158e-01 -5.623101815581321716e-02 -1.237817946821451187e-02 -3.595805168151855469e-01 3.496809005737304688e-01 1.588885486125946045e-02 -3.906202688813209534e-02 3.896453231573104858e-02 5.848306231200695038e-03 4.873067140579223633e-01 -1.861920058727264404e-01 7.995877414941787720e-02 -1.696880161762237549e-01 5.238183960318565369e-02 2.754375711083412170e-02 -3.295282274484634399e-02 -7.189796864986419678e-02 1.645584702491760254e-01 -4.489204287528991699e-02 -5.432826280593872070e-02 -2.241116315126419067e-01 1.188598796725273132e-01 -2.757942080497741699e-01 -5.939542129635810852e-02 -1.350270025432109833e-02 -1.389098018407821655e-01 4.578532278537750244e-02 -6.955152750015258789e-02
-3.057881891727447510e-01 2.152430266141891479e-02 -7.473979145288467407e-02 5.131424963474273682e-02 -2.566391825675964355e-01 -6.747114658355712891e-02 -7.878259569406509399e-02 3.268484398722648621e-02 2.379837334156036377e-01 2.213089466094970703e-01 3.768197298049926758e-01 -2.447101175785064697e-01 1.179235652089118958e-01 -7.940521091222763062e-02 -6.970211863517761230e-02 2.068008184432983398e-01 1.884541511535644531e-01 -7.898954302072525024e-02 2.662453055381774902e-01 -9.704445302486419678e-02 -7.545800507068634033e-02 -4.039921984076499939e-02 -5.909264460206031799e-02 7.930265367031097412e-02 2.314260601997375488e-01 -2.054527103900909424e-01 1.890535652637481689e-01 8.092793822288513184e-02 -2.924414873123168945e-01 -6.722096353769302368e-02 -1.667183935642242432e-01 -2.230102866888046265e-01
-3.721043765544891357e-01 8.531003445386886597e-02 1.026661247014999390e-01 2.628133594989776611e-01 -1.822756528854370117e-01 -1.906542181968688965e-01 -3.484235331416130066e-02 2.123437225818634033e-01 5.339614674448966980e-02 -3.450185060501098633e-02 3.262821733951568604e-01 -1.881309151649475098e-01 9.505713731050491333e-02 4.822309613227844238e-01 -2.094460576772689819e-01 -2.549833059310913086e-01 -1.229186356067657471e-01 1.521579325199127197e-01 1.478127837181091309e-01 1.923025101423263550e-01 1.148201432079076767e-02 1.639400422573089600e-01 6.842889636754989624e-02 -5.586465820670127869e-03 2.339251898229122162e-02 -3.608837351202964783e-02 -3.222624212503433228e-02 6.464482098817825317e-02 -1.080025583505630493e-01 5.916812643408775330e-02 -1.066021099686622620e-01 1.544849365018308163e-03
-1.123182401061058044e-01 2.550583779811859131e-01 1.451697349548339844e-01 8.299374580383300781e-02 -2.268620282411575317e-01 1.064608842134475708e-01 -1.185968518257141113e-01 4.184784740209579468e-02 1.983742117881774902e-01 1.868368685245513916e-01 1.818729788064956665e-01 -1.715641170740127563e-01 -1.626164317131042480e-01 3.435218036174774170e-01 -1.850141286849975586e-01 -1.368925869464874268e-01 -1.157272383570671082e-01 -7.203216105699539185e-02 -2.664192579686641693e-02 -8.854711800813674927e-02 -2.742628157138824463e-01 1.814843416213989258e-01 -2.045369148254394531e-01 3.853938877582550049e-01 -9.040897339582443237e-02 1.979628354310989380e-01 -1.570257395505905151e-01 -1.838442385196685791e-01 3.857951238751411438e-02 1.657479107379913330e-01 1.326484531164169312e-01 -5.941418558359146118e-02
-3.008949756622314453e-01 2.604358494281768799e-01 -4.598456248641014099e-02 -8.124056458473205566e-02 -3.902843296527862549e-01 -4.211476817727088928e-02 6.394926458597183228e-02 -4.415409173816442490e-03 4.305388629436492920e-01 5.154125019907951355e-02 1.453706473112106323e-01 -3.493992090225219727e-01 2.214899519458413124e-03 1.442925482988357544e-01 -1.465263664722442627e-01 -8.175406605005264282e-02 -1.323457360267639160e-01 1.782457828521728516e-01 3.027841821312904358e-02 -1.560497432947158813e-01 1.802567392587661743e-01 -1.549630612134933472e-01 4.177585989236831665e-02 2.141658961772918701e-02 -1.158372964709997177e-02 2.756974697113037109e-01 8.883892558515071869e-03 -2.569920010864734650e-02 2.789536714553833008e-01 8.416051045060157776e-03 1.651155180297791958e-03 -8.042446523904800415e-02
-3.465988636016845703e-01 -1.896104402840137482e-02 3.514787927269935608e-02 6.869708001613616943e-02 -2.028347104787826538e-01 -7.763741537928581238e-03 -6.456696987152099609e-02 2.221280783414840698e-01 3.082999289035797119e-01 9.858337789773941040e-02 3.418504595756530762e-01 -2.396923899650573730e-01 1.368179470300674438e-01 -1.451672054827213287e-02 8.734221570193767548e-03 1.909740269184112549e-02 2.166836895048618317e-02 -1.280223876237869263e-01 1.633703857660293579e-01 -1.972021609544754028e-01 1.328887194395065308e-01 9.264808893203735352e-02 -2.737581431865692139e-01 1.861526221036911011e-01 2.932454049587249756e-01 -2.581379115581512451e-01 1.019185259938240051e-01 -9.679030627012252808e-03 -3.032563924789428711e-01 1.933827064931392670e-02 -1.156429480761289597e-02 -8.082087337970733643e-02
-3.453496992588043213e-01 1.540303677320480347e-01 -6.659518927335739136e-02 2.207537740468978882e-01 -2.435595914721488953e-02 -1.972741633653640747e-01 1.248426213860511780e-01 -1.701449304819107056e-01 3.163130283355712891e-01 -1.150150671601295471e-01 2.530747950077056885e-01 -1.801815629005432129e-01 -3.084867596626281738e-01 1.293297559022903442e-01 -3.911929205060005188e-02 6.105851754546165466e-02 -7.211748510599136353e-02 -5.949956923723220825e-02 2.649703323841094971e-01 -1.701681911945343018e-01 9.096393734216690063e-02 9.696169197559356689e-02 -4.094210565090179443e-01 1.087168511003255844e-02 2.248243540525436401e-01 -9.027820080518722534e-02 1.222763210535049438e-01 -1.025150045752525330e-01 -9.629882127046585083e-02 -7.145462930202484131e-02 2.909037284553050995e-02 -1.193889509886503220e-02
-2.959482558071613312e-02 1.499432697892189026e-02 1.726767718791961670e-01 6.394857168197631836e-02 -3.330876678228378296e-02 -5.209469702094793320e-03 -3.469614312052726746e-02 1.807719171047210693e-01 1.785487085580825806e-01 2.257567197084426880e-01 5.463325381278991699e-01 -1.201399415731430054e-01 -2.070382237434387207e-01 2.699715793132781982e-01 -9.609024226665496826e-02 1.771094948053359985e-01 -1.108018457889556885e-01 -8.957951515913009644e-02 1.983464509248733521e-01 2.278713583946228027e-01 -2.484316229820251465e-01 -1.425320804119110107e-01 -6.881994754076004028e-02 -3.483098745346069336e-02 -1.553433835506439209e-01 6.308307498693466187e-02 -1.538050770759582520e-01 4.303222056478261948e-03 -6.134670227766036987e-03 -1.304795145988464355e-01 3.284119069576263428e-01 -4.013654217123985291e-02
-1.887732148170471191e-01 5.607308819890022278e-02 6.669358164072036743e-02 -8.236347138881683350e-02 -1.405450850725173950e-01 -1.634909063577651978e-01 -6.744650751352310181e-02 -1.236145198345184326e-01 1.064040064811706543e-01 2.685651183128356934e-01 4.267356097698211670e-01 -1.431788057088851929e-01 -6.474857777357101440e-02 1.685413122177124023e-01 -4.545710980892181396e-01 -1.752846688032150269e-01 8.714924752712249756e-02 3.543746471405029297e-01 5.625802278518676758e-02 -8.975882083177566528e-03 2.935828175395727158e-03 5.272043123841285706e-02 -8.782135695219039917e-02 1.353797912597656250e-01 7.911163568496704102e-02 -1.127673313021659851e-01 2.665774226188659668e-01 1.045116409659385681e-01 1.013805046677589417e-01 -2.114831656217575073e-01 -7.195492088794708252e-02 -3.569313138723373413e-02
-2.992626726627349854e-01 9.577235579490661621e-02 -2.183348238468170166e-01 -1.446430534124374390e-01 -2.997795045375823975e-01 -3.174456059932708740e-01 -9.302535653114318848e-02 -2.421254850924015045e-02 -1.793548464775085449e-02 2.858308330178260803e-02 1.507783383131027222e-01 -5.821366794407367706e-03 -1.623715797904878855e-04 3.580055236816406250e-01 2.165298759937286377e-01 3.063714206218719482e-01 -6.302524358034133911e-03 5.816399678587913513e-02 -7.475645095109939575e-02 1.608687043190002441e-01 2.587563991546630859e-01 -1.150886639952659607e-01 2.580716274678707123e-02 9.206683188676834106e-02 5.684766545891761780e-02 -2.658477127552032471e-01 3.184022754430770874e-02 2.777022309601306915e-02 -2.356497198343276978e-01 -1.510381549596786499e-01 1.200955547392368317e-02 -2.481194436550140381e-01
-4.098451733589172363e-01 -1.737288385629653931e-02 2.171440422534942627e-01 2.193601876497268677e-01 -1.603766828775405884e-01 -1.084527969360351562e-01 6.111608073115348816e-02 -2.940886095166206360e-02 2.528606355190277100e-01 1.861816458404064178e-02 -2.203496731817722321e-02 1.195494756102561951e-01 -1.374136358499526978e-01 2.560512721538543701e-01 2.701523900032043457e-02 -2.193540185689926147e-01 1.586924656294286251e-03 1.969937700778245926e-03 1.146405115723609924e-01 1.044295076280832291e-02 6.120654568076133728e-02 2.599016726016998291e-01 -6.593795120716094971e-02 2.882632017135620117e-01 1.403410434722900391e-01 9.556468576192855835e-02 -2.232755422592163086e-01 -8.672586083412170410e-02 -3.959144651889801025e-02 -9.563187509775161743e-02 3.197524324059486389e-02 -4.605269730091094971e-01
-3.418076336383819580e-01 1.577790528535842896e-01 -2.867615083232522011e-03 3.790796101093292236e-01 -3.600321114063262939e-01 -5.282915299176238477e-05 -2.949842996895313263e-02 -1.852294057607650757e-01 -1.611409783363342285e-01 2.478700429201126099e-01 6.048110779374837875e-03 -7.894866168498992920e-02 8.672486245632171631e-02 4.077055156230926514e-01 1.994548588991165161e-01 -6.269574165344238281e-02 2.840010263025760651e-02 1.005947142839431763e-01 1.460777372121810913e-01 3.126348368823528290e-03 8.547928184270858765e-02 -1.091565936803817749e-02 1.218403726816177368e-01 -1.177296414971351624e-01 -4.993836581707000732e-02 -1.185280904173851013e-01 4.328338801860809326e-02 -9.316019713878631592e-03 -6.876495480537414551e-02 -3.209732472896575928e-01 8.711438626050949097e-02 -1.907280087471008301e-01
-3.518464863300323486e-01 1.404602676630020142e-01 2.360071539878845215e-01 8.603534102439880371e-02 -1.063332334160804749e-01 9.037147462368011475e-02 1.695127934217453003e-01 -1.868251860141754150e-01 1.102240905165672302e-01 2.231735140085220337e-01 2.887868285179138184e-01 -1.907600015401840210e-01 -3.302388191223144531e-01 -5.071220174431800842e-02 5.854088440537452698e-02 -9.466987848281860352e-02 -2.466392368078231812e-01 -5.067736282944679260e-02 1.244014054536819458e-01 2.406268380582332611e-02 2.120940089225769043e-01 3.215221464633941650e-01 1.000047698616981506e-01 -3.342533856630325317e-02 4.714119434356689453e-02 6.132557615637779236e-02 -1.215133965015411377e-01 -2.345859259366989136e-01 -1.408309042453765869e-01 -2.614284753799438477e-01 3.772523254156112671e-02 1.366446353495121002e-02
-7.416762411594390869e-02 -1.491042077541351318e-01 6.999626290053129196e-03 1.592478156089782715e-01 -4.203805923461914062e-01 -1.085220053791999817e-01 -6.278087943792343140e-02 2.153396420180797577e-02 -1.439902931451797485e-02 1.732267737388610840e-01 3.597009181976318359e-01 -2.033187821507453918e-02 -2.091000378131866455e-01 6.788989156484603882e-02 -1.317054331302642822e-01 -1.380871981382369995e-01 -1.593699865043163300e-02 -1.760652214288711548e-01 2.853055000305175781e-01 2.306018024682998657e-01 3.449362218379974365e-01 -4.915195703506469727e-02 2.125752717256546021e-02 1.275170296430587769e-01 -1.135190278291702271e-01 -2.151817381381988525e-01 -9.694036841392517090e-02 7.037557195872068405e-03 1.246022731065750122e-01 2.365354746580123901e-01 6.321752071380615234e-02 -2.472859323024749756e-01
-4.452631250023841858e-02 1.367186754941940308e-01 1.801755093038082123e-02 -8.191300928592681885e-02 -5.014453530311584473e-01 -1.773340255022048950e-01 3.307425081729888916e-01 -6.546868011355400085e-03 9.299426525831222534e-02 2.188919335603713989e-01 1.393904983997344971e-01 -7.753176987171173096e-02 2.251909226179122925e-01 3.904001414775848389e-01 -1.517644971609115601e-01 -9.632527083158493042e-02 -9.212110936641693115e-02 -3.934344276785850525e-02 -8.399385958909988403e-02 1.183706428855657578e-02 2.470587193965911865e-01 8.586970716714859009e-02 7.157146930694580078e-02 1.456611752510070801e-01 8.858434855937957764e-02 1.384586691856384277e-01 -4.492785781621932983e-02 9.599736332893371582e-02 -2.902301251888275146e-01 -2.445628866553306580e-02 -7.454778999090194702e-02 -1.480017304420471191e-01
-2.256297916173934937e-01 2.870350778102874756e-01 2.309081405401229858e-01 1.387537419795989990e-01 -1.080046221613883972e-01 1.132384762167930603e-01 -2.148180268704891205e-02 8.278438448905944824e-02 1.204648986458778381e-01 2.761364877223968506e-01 2.911054491996765137e-01 -5.087174177169799805e-01 -5.529759079217910767e-02 1.413755118846893311e-01 -8.708983659744262695e-02 -6.616417318582534790e-02 -1.805914640426635742e-01 -1.959793269634246826e-01 -6.763037759810686111e-03 3.463869169354438782e-02 -3.110084533691406250e-01 -1.054768636822700500e-01 -2.838287502527236938e-02 1.481178551912307739e-01 1.150398626923561096e-01 -2.076662145555019379e-02 -1.817295402288436890e-01 -8.639039844274520874e-02 8.607225120067596436e-02 -1.653190702199935913e-02 1.157990992069244385e-01 1.221221685409545898e-01
-1.831252425909042358e-01 1.668588966131210327e-01 1.757976561784744263e-01 1.069817319512367249e-01 -3.341877758502960205e-01 -1.537402123212814331e-01 -1.227856799960136414e-01 8.178986608982086182e-02 1.792470961809158325e-01 -9.247126430273056030e-02 2.472458183765411377e-01 -1.704663336277008057e-01 -1.152598187327384949e-01 1.908704638481140137e-01 -2.560217082500457764e-01 -3.024896979331970215e-01 -6.518057733774185181e-02 2.282152175903320312e-01 1.136368364095687866e-01 2.244542539119720459e-01 -5.980362370610237122e-02 3.778079748153686523e-01 1.425195764750242233e-02 -5.561316385865211487e-02 1.651904545724391937e-02 6.420649588108062744e-02 -2.355744689702987671e-01 1.731335967779159546e-01 -9.491674602031707764e-02 1.538482457399368286e-01 -5.048829317092895508e-02 -8.501812815666198730e-02
-2.887321412563323975e-01 6.980174779891967773e-02 3.067694790661334991e-02 -8.149629086256027222e-02 -1.294460892677307129e-01 1.466772258281707764e-01 -1.688430756330490112e-01 -2.498543411493301392e-01 2.131177484989166260e-01 3.458643853664398193e-01 3.259621262550354004e-01 -2.479801923036575317e-01 1.086500287055969238e-01 6.116000190377235413e-02 4.846243932843208313e-02 -2.070244401693344116e-01 2.484954148530960083e-01 1.159549728035926819e-01 1.331413835287094116e-01 -1.414815634489059448e-01 7.867426425218582153e-02 -8.900174498558044434e-02 5.680149048566818237e-02 3.090282678604125977e-01 1.061509028077125549e-01 -3.352190926671028137e-02 8.034700900316238403e-02 -4.215361177921295166e-02 1.348426640033721924e-01 -3.192995786666870117e-01 1.206065937876701355e-01 1.879284344613552094e-02
-2.210702002048492432e-01 5.589347705245018005e-02 8.292222768068313599e-02 2.059292644262313843e-01 -6.007939577102661133e-01 1.882752180099487305e-01 1.217242237180471420e-02 3.084631077945232391e-02 6.188375502824783325e-02 2.235963344573974609e-01 2.343069761991500854e-01 -2.020992487668991089e-01 9.824274480342864990e-02 4.509154241532087326e-03 -1.500377245247364044e-02 -2.802986800670623779e-01 -1.556852161884307861e-01 1.790084391832351685e-01 4.882521182298660278e-02 1.350036263465881348e-01 9.421269595623016357e-02 -3.423949005082249641e-03 -4.193837195634841919e-02 -1.833784282207489014e-01 5.208870023488998413e-02 8.132935501635074615e-03 -1.083022952079772949e-01 -3.888896852731704712e-02 -6.353766471147537231e-02 -1.883343607187271118e-01 2.925397753715515137e-01 3.022899478673934937e-02
-4.253340661525726318e-01 1.702711582183837891e-01 2.590610384941101074e-01 -6.979192048311233521e-02 -9.470935165882110596e-02 -9.693750739097595215e-02 -9.598516672849655151e-02 -1.944804936647415161e-01 1.696847975254058838e-01 -1.684150993824005127e-01 4.073837399482727051e-01 -2.127490043640136719e-01 -1.098653823137283325e-01 2.337838858366012573e-01 1.411895006895065308e-01 2.116310745477676392e-01 1.498883031308650970e-02 -3.094819560647010803e-02 -1.505509298294782639e-02 -1.525615621358156204e-02 2.079466134309768677e-01 1.859968602657318115e-01 -1.042457744479179382e-01 -1.396143585443496704e-01 6.461112201213836670e-02 6.621442735195159912e-02 -4.042526707053184509e-02 -4.349712654948234558e-02 8.734124153852462769e-02 2.963579893112182617e-01 2.681560255587100983e-02 -1.865107268095016479e-01
-4.185286164283752441e-01 3.545046448707580566e-01 -9.089298546314239502e-02 4.578452557325363159e-02 -1.698781549930572510e-01 1.715639978647232056e-01 5.701276939362287521e-03 5.986863747239112854e-02 2.017156034708023071e-01 1.692873835563659668e-01 1.988566219806671143e-01 -8.583420515060424805e-02 -1.173770613968372345e-02 2.122951112687587738e-02 5.761645361781120300e-02 2.493418753147125244e-01 -1.826104223728179932e-01 6.431186199188232422e-02 2.145397961139678955e-01 -1.251348406076431274e-01 1.505178809165954590e-01 -1.806074082851409912e-01 -2.039960026741027832e-01 5.860682204365730286e-02 -4.015347734093666077e-02 -2.958441972732543945e-01 1.121373251080513000e-01 -9.954734146595001221e-02 -7.067053765058517456e-02 -4.464825615286827087e-02 2.480577826499938965e-01 -2.547964453697204590e-01
-1.980486512184143066e-01 5.211614817380905151e-02 -8.601270616054534912e-02 -1.143800020217895508e-01 -1.801590919494628906e-01 -1.292084753513336182e-01 6.870090030133724213e-03 -2.020631134510040283e-01 1.916194558143615723e-01 -6.667867302894592285e-02 4.494735002517700195e-01 -3.937696516513824463e-01 2.451503276824951172e-01 1.875289231538772583e-01 1.314654350280761719e-01 2.386535853147506714e-01 1.085533425211906433e-01 9.297697991132736206e-02 1.905874162912368774e-01 -1.779841035604476929e-01 2.237418293952941895e-01 8.465513586997985840e-03 -9.877913445234298706e-02 1.486545503139495850e-01 -2.898635901510715485e-02 1.331499665975570679e-01 1.239112839102745056e-01 4.230542853474617004e-02 1.200725045055150986e-02 -1.444438993930816650e-01 1.573305279016494751e-01 -1.670607179403305054e-01
-1.035081669688224792e-01 3.747043758630752563e-02 7.878750562667846680e-03 3.990253508090972900e-01 -2.763494551181793213e-01 4.255442693829536438e-02 -1.131507977843284607e-01 3.341083824634552002e-01 2.116111665964126587e-01 1.226111650466918945e-01 3.948890268802642822e-01 -2.380658686161041260e-01 -1.723740994930267334e-01 2.525041103363037109e-01 -1.230473816394805908e-01 4.270827025175094604e-02 -3.433309495449066162e-02 4.990861564874649048e-02 8.362229168415069580e-02 1.593892723321914673e-01 1.542683690786361694e-01 -1.393059641122817993e-01 2.379098534584045410e-02 -1.415383070707321167e-01 5.733950994908809662e-03 -1.656952351331710815e-01 1.261830031871795654e-01 -3.263645246624946594e-02 -2.084251344203948975e-01 -2.140128314495086670e-01 8.656264096498489380e-02 4.520925134420394897e-02
-1.939236521720886230e-01 8.235145360231399536e-02 1.584232449531555176e-01 3.308821469545364380e-02 -1.030114889144897461e-01 2.603327631950378418e-01 2.045555263757705688e-01 4.886607453227043152e-02 -3.086109645664691925e-02 2.353431433439254761e-01 5.613428950309753418e-01 -3.550374805927276611e-01 -9.375571459531784058e-02 1.553089618682861328e-01 6.204596534371376038e-02 -1.814559251070022583e-01 -1.438488066196441650e-01 -1.524997800588607788e-01 2.054606229066848755e-01 2.496594935655593872e-02 -5.635338649153709412e-02 5.842467769980430603e-02 5.428549647331237793e-02 -9.499408304691314697e-02 -3.562167659401893616e-02 2.430336363613605499e-02 -1.159190163016319275e-01 8.640079945325851440e-02 1.261009275913238525e-01 -2.231446355581283569e-01 2.072477191686630249e-01 5.353682115674018860e-02
-3.222140967845916748e-01 9.043706208467483521e-02 3.884008824825286865e-01 1.000109240412712097e-01 -1.154968068003654480e-01 -5.615014210343360901e-02 1.966852843761444092e-01 -1.757628470659255981e-02 1.676939725875854492e-01 3.371107280254364014e-01 3.259734809398651123e-01 -5.430564284324645996e-02 -1.958544850349426270e-01 -2.799977362155914307e-02 -1.207232568413019180e-02 -1.264622807502746582e-01 -2.907212972640991211e-01 -3.470826148986816406e-02 1.994773745536804199e-01 -4.291480407118797302e-02 2.531762421131134033e-01 1.901338845491409302e-01 -9.429639577865600586e-02 -1.090222597122192383e-01 1.036337856203317642e-02 -6.736338138580322266e-02 -1.651890389621257782e-02 -7.667524367570877075e-02 -8.416222035884857178e-02 -2.782192826271057129e-01 -1.309940963983535767e-01 -6.761812418699264526e-02
-1.019417941570281982e-01 6.691758334636688232e-02 1.360020637512207031e-01 -2.222125381231307983e-01 -8.777437731623649597e-03 1.200894638895988464e-01 -3.238917142152786255e-02 2.890891134738922119e-01 4.617175087332725525e-02 2.800064980983734131e-01 4.825012981891632080e-01 -1.072793677449226379e-01 -1.808853298425674438e-01 2.294722050428390503e-01 1.270807981491088867e-01 -1.955287344753742218e-02 1.587402075529098511e-01 -1.134882569313049316e-01 -1.622837483882904053e-01 3.712183982133865356e-02 2.129376381635665894e-01 2.620728872716426849e-02 2.595289051532745361e-02 2.498840242624282837e-01 -5.901897698640823364e-02 -1.980150192975997925e-01 -1.203356236219406128e-01 7.067534327507019043e-02 3.428373113274574280e-02 1.888974942266941071e-02 1.030427590012550354e-01 -3.769857883453369141e-01
-2.133693993091583252e-01 1.946431398391723633e-01 1.089221313595771790e-01 3.457925617694854736e-01 -3.569459915161132812e-01 1.201819851994514465e-01 -8.418466150760650635e-02 2.848331928253173828e-01 1.189536675810813904e-01 1.086727827787399292e-01 2.582994103431701660e-01 -1.959651261568069458e-01 1.519510000944137573e-01 2.387908101081848145e-01 -4.521473124623298645e-02 -2.557846009731292725e-01 -3.180758655071258545e-01 2.706827223300933838e-02 1.551028061658143997e-02 1.605392545461654663e-01 2.029217034578323364e-01 2.968019433319568634e-02 1.693951934576034546e-01 4.607991501688957214e-02 -2.593847177922725677e-02 -1.607967466115951538e-01 4.387008398771286011e-02 -9.786692261695861816e-02 -1.704323440790176392e-01 -4.123141989111900330e-02 -6.196535192430019379e-03 -8.250895887613296509e-02
-2.526130080223083496e-01 9.838527441024780273e-02 -2.797290869057178497e-02 -4.661377519369125366e-03 -2.514995634555816650e-01 7.223969697952270508e-02 -3.743873238563537598e-01 -1.687197834253311157e-01 2.597239315509796143e-01 -1.964781433343887329e-01 2.299246490001678467e-01 -1.020239368081092834e-01 -7.855246216058731079e-02 2.428212910890579224e-01 5.794354528188705444e-02 8.397504687309265137e-02 -5.009154230356216431e-02 1.852460950613021851e-01 2.799962833523750305e-02 2.616875246167182922e-02 2.910267747938632965e-02 3.519304469227790833e-02 8.549172431230545044e-02 1.490409374237060547e-01 -3.565036654472351074e-01 -7.226112484931945801e-02 -1.076194792985916138e-01 2.584372162818908691e-01 -5.591580644249916077e-02 1.083043098333291709e-04 1.953372955322265625e-01 -3.490709364414215088e-01
-4.998838305473327637e-01 2.079570144414901733e-01 8.095270395278930664e-02 -9.632135741412639618e-03 -9.109104424715042114e-02 2.075773924589157104e-01 1.260623186826705933e-01 1.166380718350410461e-01 8.788540214300155640e-02 9.165769070386886597e-02 2.190107256174087524e-01 -8.453942835330963135e-02 -5.203869193792343140e-02 1.280467361211776733e-01 1.436981558799743652e-01 2.489286214113235474e-01 -1.771144568920135498e-01 1.063909903168678284e-01 3.173858225345611572e-01 -4.193747416138648987e-02 1.799028664827346802e-01 -2.834767401218414307e-01 -1.903761476278305054e-01 1.172770112752914429e-01 -1.295697689056396484e-02 -2.643204629421234131e-01 1.411609165370464325e-02 1.032993383705615997e-02 -8.623338490724563599e-02 -1.026782989501953125e-01 1.782847046852111816e-01 -1.355710476636886597e-01
-1.572930216789245605e-01 -3.071304224431514740e-02 1.743930727243423462e-01 -9.749952703714370728e-02 -3.145899772644042969e-01 -5.593566596508026123e-02 -4.812586680054664612e-02 -2.924675047397613525e-01 3.549822270870208740e-01 8.665435016155242920e-02 3.433144688606262207e-01 -1.740498840808868408e-01 2.068931013345718384e-01 4.947459697723388672e-02 1.891697049140930176e-01 -6.857220828533172607e-02 3.311554789543151855e-01 5.888004321604967117e-03 -1.261026598513126373e-02 -7.360859960317611694e-02 1.847590357065200806e-01 1.329040825366973877e-01 8.055357635021209717e-02 6.355540454387664795e-02 -1.140616387128829956e-01 -1.648845523595809937e-01 -1.597705781459808350e-01 -1.175762861967086792e-01 -1.578267663717269897e-01 -5.541186407208442688e-02 2.893490493297576904e-01 -9.041021764278411865e-02
-2.114187777042388916e-01 1.235094740986824036e-01 8.859159797430038452e-02 1.219815462827682495e-01 -1.777307093143463135e-01 -4.678998515009880066e-02 4.916165396571159363e-02 -4.499600082635879517e-02 9.852197021245956421e-02 4.002044498920440674e-01 2.028999328613281250e-01 -1.647566705942153931e-01 9.650286287069320679e-02 1.713623553514480591e-01 -2.208127528429031372e-01 -2.762285470962524414e-01 -3.713686019182205200e-03 2.398144006729125977e-01 1.697752773761749268e-01 4.009588062763214111e-01 -1.269234567880630493e-01 1.542070060968399048e-01 1.547783166170120239e-01 2.569805085659027100e-01 1.511518657207489014e-01 3.233905136585235596e-02 2.719411440193653107e-02 -1.515153348445892334e-01 -4.959364421665668488e-03 -1.307846158742904663e-01 1.548305004835128784e-01 -1.071777120232582092e-01
-3.598461151123046875e-01 6.135398522019386292e-02 2.904769778251647949e-01 1.299092918634414673e-01 -3.120216429233551025e-01 1.312098950147628784e-01 -6.935874372720718384e-02 -3.225556313991546631e-01 1.597524136304855347e-01 -2.345134690403938293e-02 -3.695809841156005859e-02 -2.595236599445343018e-01 -6.242545321583747864e-02 2.151937782764434814e-01 8.019410818815231323e-02 -1.652335934340953827e-02 -6.552900373935699463e-02 7.064498215913772583e-02 1.003292351961135864e-01 1.679525673389434814e-01 5.349732562899589539e-02 -1.834312453866004944e-02 -8.605720847845077515e-02 1.883629113435745239e-01 -2.296899631619453430e-02 -5.192937329411506653e-02 -2.389027178287506104e-01 -3.972270488739013672e-01 3.807787969708442688e-02 -1.645744219422340393e-02 2.471591718494892120e-02 -2.762333750724792480e-01
-2.873646020889282227e-01 1.342899799346923828e-01 -9.605986066162586212e-03 -8.455505967140197754e-02 -1.309484988451004028e-01 -8.101797103881835938e-02 -9.894990921020507812e-02 -1.674664616584777832e-01 2.369139939546585083e-01 1.733764708042144775e-01 2.176997214555740356e-01 -1.923939287662506104e-01 9.629569202661514282e-02 2.318508327007293701e-01 -1.813154816627502441e-01 -2.757339775562286377e-01 1.663396954536437988e-01 2.779428362846374512e-01 2.105607651174068451e-02 1.415546387434005737e-01 1.473780423402786255e-01 1.950049996376037598e-01 6.037885695695877075e-02 1.747468709945678711e-01 -6.391295045614242554e-02 1.597258448600769043e-02 2.983286082744598389e-01 -2.782253921031951904e-01 -8.239923417568206787e-02 -2.170127779245376587e-01 1.982685178518295288e-01 -6.924384832382202148e-02
-2.903576791286468506e-01 3.596529066562652588e-01 2.004063278436660767e-01 -6.368786841630935669e-02 -2.219248265027999878e-01 2.112893909215927124e-01 -1.233287528157234192e-01 -7.391636073589324951e-02 3.574362695217132568e-01 5.889846757054328918e-02 6.888349354267120361e-02 -1.462787240743637085e-01 4.014285281300544739e-02 2.226767987012863159e-01 3.733730688691139221e-02 1.410003751516342163e-01 -8.288841694593429565e-02 1.528119146823883057e-01 1.346971094608306885e-01 -9.191089868545532227e-02 1.112241372466087341e-01 -2.188415378332138062e-01 -1.480483710765838623e-01 1.388505697250366211e-01 -1.974978744983673096e-01 -2.988176345825195312e-01 -1.369871050119400024e-01 2.864299900829792023e-02 -1.058774883858859539e-03 -1.287987381219863892e-01 2.727543115615844727e-01 2.389181591570377350e-02
-2.426581084728240967e-01 -1.731632649898529053e-02 6.574936211109161377e-02 1.266935616731643677e-01 -3.105521798133850098e-01 -3.090322576463222504e-02 5.616691708564758301e-02 3.417801484465599060e-02 -1.631253957748413086e-02 4.214259982109069824e-01 4.954497814178466797e-01 1.206396669149398804e-01 -1.605423837900161743e-01 2.193839401006698608e-01 1.027593314647674561e-01 6.331549584865570068e-02 -1.187461316585540771e-01 -3.821089118719100952e-02 -2.212165147066116333e-01 -3.618501126766204834e-03 -1.008620858192443848e-01 -9.887886792421340942e-02 1.410108953714370728e-01 4.943562671542167664e-03 -9.737547487020492554e-02 -6.312827114015817642e-03 -7.715887855738401413e-03 -3.741085156798362732e-02 -1.223369389772415161e-01 3.871825337409973145e-02 3.325106203556060791e-02 -3.992984890937805176e-01
-7.623728364706039429e-03 1.733896434307098389e-01 1.252464950084686279e-01 -3.626946508884429932e-01 -1.978820413351058960e-01 -1.767555177211761475e-01 -3.934435918927192688e-02 4.206936806440353394e-02 8.198447525501251221e-02 1.835485696792602539e-01 3.200177252292633057e-01 -2.441333681344985962e-01 -1.088173836469650269e-01 3.393068313598632812e-01 5.654969066381454468e-02 2.380795180797576904e-01 -2.137021347880363464e-02 1.482643466442823410e-02 -1.892538219690322876e-01 7.848469167947769165e-02 2.763816118240356445e-01 -2.751164883375167847e-02 -2.221813984215259552e-02 -7.056885957717895508e-02 5.341531708836555481e-03 1.289096325635910034e-01 -1.449065208435058594e-01 1.140174493193626404e-01 5.317792668938636780e-02 6.568626314401626587e-02 1.976316124200820923e-01 -3.708592057228088379e-01
-2.829521894454956055e-01 1.906330697238445282e-02 4.846200346946716309e-03 -6.482725590467453003e-02 -2.850590944290161133e-01 -3.700810372829437256e-01 1.081721633672714233e-01 2.101891040802001953e-01 3.049476817250251770e-02 9.999259561300277710e-02 4.474475383758544922e-01 -2.865101955831050873e-02 -1.430601030588150024e-01 7.983919233083724976e-02 -3.914099559187889099e-02 2.174616158008575439e-01 6.460526492446660995e-03 -1.809961721301078796e-02 3.103903532028198242e-01 -6.697517633438110352e-02 2.765430510044097900e-01 1.145376358181238174e-02 7.705614715814590454e-02 -3.042604587972164154e-02 -1.309066563844680786e-01 -1.018617600202560425e-01 1.971943080425262451e-01 -1.274011135101318359e-01 7.884962856769561768e-02 2.209236472845077515e-01 -7.294455915689468384e-02 -1.612028777599334717e-01
-1.520656943321228027e-01 1.202573254704475403e-01 4.380495846271514893e-02 2.606608867645263672e-01 -3.279169797897338867e-01 -2.935140728950500488e-01 8.979745209217071533e-02 3.096699900925159454e-02 1.607540100812911987e-01 -8.373470604419708252e-02 3.198469579219818115e-01 -1.563242226839065552e-01 -8.328026533126831055e-02 4.303729832172393799e-01 -2.420142143964767456e-01 -1.489629894495010376e-01 1.446429193019866943e-01 -2.394684590399265289e-02 3.130952119827270508e-01 1.193870082497596741e-01 9.126913547515869141e-02 1.137573644518852234e-01 2.017997950315475464e-01 -8.064466714859008789e-02 1.540745198726654053e-01 8.399736881256103516e-02 -1.681378483772277832e-02 6.238919869065284729e-02 -9.723950922489166260e-02 -6.178177893161773682e-02 9.645140729844570160e-03 -8.202954381704330444e-02
-3.288618028163909912e-01 9.295622818171977997e-03 8.231012523174285889e-02 -1.191811487078666687e-01 -1.092428341507911682e-01 -4.807740822434425354e-02 1.950021237134933472e-01 -1.660955511033535004e-02 1.128685027360916138e-01 9.781526029109954834e-02 5.126982331275939941e-01 -1.131814420223236084e-01 1.014094799757003784e-01 2.679883837699890137e-01 -1.252515912055969238e-01 -2.151442915201187134e-01 8.521547168493270874e-02 1.983356028795242310e-01 -3.366596251726150513e-02 1.708238036371767521e-03 2.191348373889923096e-02 -3.646048530936241150e-02 -2.535647014155983925e-03 2.513783276081085205e-01 -4.476293921470642090e-02 7.026926428079605103e-02 1.966894865036010742e-01 -2.256798744201660156e-01 -1.576322503387928009e-02 -3.139913380146026611e-01 2.607897222042083740e-01 5.643022712320089340e-03
-1.032365951687097549e-02 2.158921808004379272e-01 -1.324132680892944336e-01 -2.761219739913940430e-01 -2.086122035980224609e-01 1.561410278081893921e-01 -5.890971049666404724e-02 1.719315946102142334e-01 -8.768548816442489624e-02 2.095886021852493286e-01 4.691613018512725830e-01 -1.050620451569557190e-01 2.618094906210899353e-02 1.912566833198070526e-02 1.229098439216613770e-01 2.552374005317687988e-01 2.317532598972320557e-01 -4.042090848088264465e-02 1.034959033131599426e-01 3.093653544783592224e-02 1.738193929195404053e-01 6.077437102794647217e-02 5.024469643831253052e-02 2.373646199703216553e-01 -1.396032273769378662e-01 -1.296184509992599487e-01 -1.059303283691406250e-01 1.646206378936767578e-01 8.423498272895812988e-02 -1.169824376702308655e-01 2.100762277841567993e-01 -3.085416555404663086e-01
-3.221436440944671631e-01 1.003468632698059082e-01 -1.070827990770339966e-01 -1.390559077262878418e-01 -3.033494055271148682e-01 -8.486602455377578735e-02 -6.275772303342819214e-02 -1.320903152227401733e-01 4.942458570003509521e-01 -2.507857047021389008e-02 3.193657100200653076e-01 -1.600708961486816406e-01 -8.728088438510894775e-02 4.854900017380714417e-02 -5.880864337086677551e-02 1.380385905504226685e-01 -1.133359149098396301e-01 -2.517034672200679779e-02 9.808619320392608643e-02 -6.246110424399375916e-03 3.467307090759277344e-01 -9.067139029502868652e-02 -1.681535840034484863e-01 -1.830068826675415039e-01 3.019154630601406097e-02 1.861076205968856812e-01 7.115307380445301533e-04 1.115529388189315796e-01 6.623949110507965088e-02 9.832070022821426392e-02 -1.079856827855110168e-01 -2.065699100494384766e-01
-1.172938421368598938e-01 2.359769307076931000e-03 2.178079634904861450e-02 2.632530927658081055e-01 -2.216493487358093262e-01 -1.722835004329681396e-01 8.824472129344940186e-02 3.291888535022735596e-01 2.130511254072189331e-01 4.889773204922676086e-02 3.253512382507324219e-01 -2.367379665374755859e-01 -1.623964458703994751e-01 4.126479029655456543e-01 1.863777171820402145e-03 -4.605074599385261536e-02 -2.272959798574447632e-02 1.162953376770019531e-01 8.587113767862319946e-02 2.319051027297973633e-01 1.946657299995422363e-01 2.399832382798194885e-02 -1.459475904703140259e-01 -2.223674654960632324e-01 -2.653124369680881500e-02 -4.599872604012489319e-02 2.174861915409564972e-02 -2.150793820619583130e-01 -2.455448545515537262e-02 -2.551322579383850098e-01 -1.058482229709625244e-01 4.666639491915702820e-02
-2.223014682531356812e-01 2.535790205001831055e-01 -1.372091174125671387e-01 6.342760473489761353e-02 -4.572909791022539139e-03 -8.571428060531616211e-02 7.019866257905960083e-02 1.110897809267044067e-01 1.764006018638610840e-01 -9.104079753160476685e-02 2.345257997512817383e-01 -1.501729339361190796e-01 8.449545502662658691e-02 4.265970885753631592e-01 2.278801053762435913e-02 -1.661786437034606934e-01 -5.784469842910766602e-02 -2.839103341102600098e-01 2.057684063911437988e-01 1.408747732639312744e-01 4.526124894618988037e-01 9.363377839326858521e-02 -5.648569390177726746e-02 -3.420364856719970703e-02 -5.966039001941680908e-02 4.829779267311096191e-02 -5.962644144892692566e-02 1.241146996617317200e-01 1.595747917890548706e-01 7.758552208542823792e-03 1.762086600065231323e-01 -2.429522126913070679e-01
-8.930129557847976685e-02 -7.884946465492248535e-02 -5.416451022028923035e-02 -2.110796235501766205e-02 -5.676258206367492676e-01 7.227440923452377319e-02 -2.916520833969116211e-01 -9.306968003511428833e-02 2.287935093045234680e-02 1.945600062608718872e-01 -1.021941006183624268e-02 -2.043914347887039185e-01 -1.334298104047775269e-01 1.929324865341186523e-01 -2.568742334842681885e-01 -5.893167108297348022e-03 -1.535516511648893356e-02 -8.732903003692626953e-02 2.097173333168029785e-01 9.759657829999923706e-02 -7.065515220165252686e-02 -1.034638807177543640e-01 1.216755136847496033e-01 2.322551459074020386e-01 -1.767613887786865234e-01 2.593132257461547852e-01 3.201610594987869263e-02 1.443208307027816772e-01 9.036675095558166504e-02 2.288791351020336151e-02 2.385056465864181519e-01 -1.680798381567001343e-01
-1.967778950929641724e-01 6.461162120103836060e-02 -8.227906376123428345e-02 -3.935500234365463257e-02 -1.200807690620422363e-01 -1.027298569679260254e-01 1.113182827830314636e-01 2.553754951804876328e-03 1.516470313072204590e-01 -1.467826813459396362e-01 4.274846017360687256e-01 -4.475562572479248047e-01 1.300234794616699219e-01 1.750354766845703125e-01 1.780312880873680115e-02 4.498875439167022705e-01 6.934732198715209961e-02 2.014421969652175903e-01 1.853568553924560547e-01 -1.445136815309524536e-01 3.071058094501495361e-01 7.978744804859161377e-02 -3.291815519332885742e-02 7.557252421975135803e-03 -1.999298669397830963e-02 -9.554264694452285767e-02 -2.494288049638271332e-02 -1.041584531776607037e-03 4.028065502643585205e-02 -8.487423881888389587e-03 1.325392425060272217e-01 4.123741760849952698e-02
-2.713733613491058350e-01 9.260845184326171875e-02 -1.350968889892101288e-02 -3.454191982746124268e-01 -4.159188866615295410e-01 -6.124774366617202759e-02 4.100517034530639648e-01 -2.084807492792606354e-02 1.280220448970794678e-01 1.510730236768722534e-01 1.294062286615371704e-01 -3.216892108321189880e-02 -7.838514447212219238e-02 1.264540255069732666e-01 -1.020357161760330200e-01 -3.480064496397972107e-02 7.410978432744741440e-03 -4.196533188223838806e-02 1.731408089399337769e-01 -2.509547173976898193e-01 3.422723338007926941e-02 3.835718333721160889e-02 7.373928278684616089e-02 -7.369486242532730103e-02 4.376942664384841919e-02 1.058071330189704895e-01 -1.217902675271034241e-01 -1.347402930259704590e-01 -4.226741790771484375e-01 -5.254535004496574402e-02 6.531462818384170532e-02 -1.488399058580398560e-01
-2.727119922637939453e-01 2.628326117992401123e-01 1.702323928475379944e-02 5.626522004604339600e-02 -1.736331284046173096e-01 4.089396446943283081e-02 -8.338028937578201294e-02 -1.799039244651794434e-01 4.013082385063171387e-01 -3.780875355005264282e-02 -5.837636068463325500e-03 -1.289100944995880127e-01 -3.143368661403656006e-02 2.149149030447006226e-01 -3.586332499980926514e-02 1.318211108446121216e-01 -1.482439041137695312e-01 3.293108642101287842e-01 2.679901719093322754e-01 -1.072241216897964478e-01 6.961090117692947388e-02 2.540878765285015106e-02 8.696511387825012207e-02 1.009891107678413391e-01 -4.937631189823150635e-01 5.947565287351608276e-02 -5.170217901468276978e-02 -1.041665524244308472e-01 4.518796131014823914e-02 -1.256470531225204468e-01 1.393970102071762085e-01 -4.323861375451087952e-02
-1.002321764826774597e-01 8.222651667892932892e-03 1.764952987432479858e-01 -8.310832083225250244e-02 -1.474627852439880371e-01 1.673183590173721313e-01 -1.177378371357917786e-01 1.019369587302207947e-01 -3.190706716850399971e-03 2.486258894205093384e-01 6.068243384361267090e-01 -3.005306720733642578e-01 -4.534432198852300644e-03 1.742213517427444458e-01 -1.971680372953414917e-01 -5.777606368064880371e-02 1.337153911590576172e-01 -9.425154328346252441e-02 1.388426870107650757e-01 -3.649548813700675964e-02 -1.385511159896850586e-01 5.949712917208671570e-02 -1.534142438322305679e-02 1.719767898321151733e-01 -2.382437437772750854e-01 2.205561250448226929e-01 2.326198667287826538e-02 -1.854223906993865967e-01 7.153628021478652954e-02 -1.867001354694366455e-01 -3.589807450771331787e-02 -5.793989077210426331e-02
-2.649891376495361328e-01 2.819043956696987152e-02 4.308910667896270752e-02 3.556353226304054260e-02 -3.899398446083068848e-02 8.923394978046417236e-02 7.851859927177429199e-02 3.169377893209457397e-02 -7.923695445060729980e-02 2.862857878208160400e-01 4.186597168445587158e-01 -2.151006758213043213e-01 -9.843996912240982056e-02 -3.922342881560325623e-02 1.410481780767440796e-01 1.017468050122261047e-01 -2.730877995491027832e-01 1.897496730089187622e-02 2.761366367340087891e-01 3.492582440376281738e-01 -1.444211751222610474e-01 5.167913436889648438e-02 -2.393991947174072266e-01 2.633297443389892578e-01 -2.734215855598449707e-01 3.670556470751762390e-02 -6.447283178567886353e-02 -9.091679006814956665e-02 -1.254933029413223267e-01 -4.528817906975746155e-02 1.092972680926322937e-01 -1.277745068073272705e-01
-2.572467327117919922e-01 1.403969973325729370e-01 -2.735762894153594971e-01 -2.928374111652374268e-01 -3.137038946151733398e-01 -1.611246615648269653e-01 -4.743655771017074585e-02 -1.599811166524887085e-01 5.768201500177383423e-02 -1.801664382219314575e-02 3.424397408962249756e-01 -1.884694248437881470e-01 -1.909323036670684814e-01 1.290041953325271606e-01 1.078758761286735535e-01 3.195801973342895508e-01 -9.276984632015228271e-02 -1.085912901908159256e-02 -1.839073449373245239e-01 2.707883343100547791e-02 1.073947995901107788e-01 1.635712236166000366e-01 -1.546456813812255859e-01 7.113005965948104858e-02 1.656098105013370514e-02 -1.958506703376770020e-01 3.041213564574718475e-02 1.030011698603630066e-01 -2.027325928211212158e-01 2.672870410606265068e-03 2.173937708139419556e-01 -1.700569093227386475e-01
-2.165668159723281860e-01 -2.300115302205085754e-02 7.198894023895263672e-02 2.664585411548614502e-01 -3.058175444602966309e-01 -6.694132089614868164e-02 -8.589924126863479614e-02 -1.032642871141433716e-01 -1.118321251124143600e-02 4.170648455619812012e-01 2.636523842811584473e-01 -1.006424054503440857e-01 4.184051603078842163e-02 4.381704628467559814e-01 2.564941346645355225e-01 -1.909696310758590698e-01 -9.416388720273971558e-02 8.212834596633911133e-02 -4.429845884442329407e-02 5.444329231977462769e-02 -1.108120679855346680e-01 9.119104652199894190e-05 3.194061294198036194e-02 1.210837140679359436e-01 -2.241432517766952515e-01 1.548333675600588322e-03 -9.513296186923980713e-02 1.237753406167030334e-01 -1.630445718765258789e-01 1.403739210218191147e-02 -1.125070899724960327e-01 -2.192635983228683472e-01
-8.149721473455429077e-02 2.857180833816528320e-01 -2.773259766399860382e-02 -2.678967714309692383e-01 -1.477306783199310303e-01 -9.595040977001190186e-02 9.309982508420944214e-02 -1.907613277435302734e-01 1.050010100007057190e-01 3.980321064591407776e-02 3.427631780505180359e-02 4.239315167069435120e-02 -2.229200750589370728e-01 2.459524124860763550e-01 5.452931299805641174e-02 1.300916969776153564e-01 5.275263637304306030e-02 -9.285637736320495605e-02 2.120473533868789673e-01 8.673725277185440063e-02 3.094286620616912842e-01 1.341355033218860626e-03 -2.672887146472930908e-01 -5.775504186749458313e-02 -8.806118369102478027e-02 -1.564860343933105469e-02 -2.549733966588973999e-02 -6.407851725816726685e-02 -4.383327960968017578e-01 -2.612619698047637939e-01 1.163413748145103455e-01 -3.103682100772857666e-01
-1.230740398168563843e-01 -2.439200133085250854e-02 -1.662501245737075806e-01 -4.307746887207031250e-02 -1.705249994993209839e-01 7.837074995040893555e-02 1.579505503177642822e-01 4.631580784916877747e-02 -1.529711186885833740e-01 9.517690539360046387e-02 4.844411909580230713e-01 -1.965399235486984253e-01 6.416051089763641357e-02 1.772683709859848022e-01 7.658294588327407837e-02 8.485252968966960907e-03 -2.563007175922393799e-01 1.843489855527877808e-01 2.392495721578598022e-01 -9.462758898735046387e-02 -9.926499426364898682e-02 -1.272123157978057861e-01 4.252204671502113342e-03 3.509300947189331055e-01 -2.642886936664581299e-01 1.105280742049217224e-01 -1.148885339498519897e-01 -1.940374821424484253e-01 -1.998579800128936768e-01 -9.928916394710540771e-02 -2.767482772469520569e-02 -2.159696668386459351e-01
-1.481170356273651123e-01 2.248114645481109619e-01 6.998123973608016968e-02 -3.273409307003021240e-01 -3.233447968959808350e-01 3.166276961565017700e-02 -1.373633593320846558e-01 -1.413405090570449829e-01 -9.598720818758010864e-03 1.847440302371978760e-01 2.132596820592880249e-01 -1.082867756485939026e-01 -6.932316720485687256e-02 2.905675768852233887e-01 -1.973443776369094849e-01 -9.948892891407012939e-02 -2.794161066412925720e-02 1.605945080518722534e-01 2.852055132389068604e-01 3.569064438343048096e-01 8.581277728080749512e-02 -2.621771693229675293e-01 -2.778660356998443604e-01 -4.353301972150802612e-02 1.865937933325767517e-02 9.280844032764434814e-02 1.446886956691741943e-01 -8.309828699566423893e-04 1.054188907146453857e-01 1.760842464864253998e-02 9.684981405735015869e-02 -1.907989010214805603e-02
-2.148739993572235107e-01 3.886010497808456421e-02 -2.859316766262054443e-01 -8.909076452255249023e-02 -2.936411201953887939e-01 -3.066835105419158936e-01 1.031907275319099426e-01 -1.711687743663787842e-01 -4.553137347102165222e-02 7.887260615825653076e-02 9.322939068078994751e-02 -1.923673003911972046e-01 -1.722685992717742920e-01 3.174482882022857666e-01 5.325730144977569580e-02 3.200142681598663330e-01 -7.408133149147033691e-02 -1.242621243000030518e-01 -9.240885078907012939e-02 8.897784352302551270e-02 1.756266802549362183e-01 7.815595716238021851e-03 -1.676054447889328003e-01 1.494572609663009644e-01 -1.976271532475948334e-02 -2.705989778041839600e-01 -3.673785552382469177e-02 4.275694955140352249e-03 -2.364359200000762939e-01 -5.735073704272508621e-03 6.010205671191215515e-02 -3.153756856918334961e-01
-1.866609454154968262e-01 -2.391415275633335114e-02 2.021512389183044434e-02 4.589541256427764893e-01 -3.763938248157501221e-01 -1.095459759235382080e-01 -4.698045551776885986e-02 -4.076576977968215942e-02 2.196058779954910278e-01 1.281490772962570190e-01 3.085987567901611328e-01 3.268421813845634460e-02 4.805000126361846924e-02 3.430174291133880615e-01 -2.748135030269622803e-01 -1.813015490770339966e-01 1.046355143189430237e-01 5.980433523654937744e-02 2.463759928941726685e-01 1.232963986694812775e-02 1.211364045739173889e-01 6.707144528627395630e-02 1.545002758502960205e-01 -2.853505313396453857e-02 1.232624799013137817e-01 1.462582871317863464e-02 3.812496364116668701e-02 6.720777135342359543e-03 -1.272054612636566162e-01 -3.432133793830871582e-02 2.370014414191246033e-02 -2.293929308652877808e-01
-1.069898456335067749e-01 2.414948791265487671e-01 -6.052518635988235474e-02 -1.787646114826202393e-01 -5.474603176116943359e-01 1.861645095050334930e-02 1.186555624008178711e-01 -2.998266220092773438e-01 2.471672892570495605e-01 -3.362020105123519897e-02 1.613077372312545776e-01 -6.568295508623123169e-02 9.143397957086563110e-02 6.279549747705459595e-02 2.472847700119018555e-01 -2.483179047703742981e-02 8.232273906469345093e-02 -1.463398635387420654e-01 2.013971507549285889e-01 3.958405461162328720e-03 2.384090274572372437e-01 1.191964149475097656e-01 2.632517926394939423e-02 4.108345508575439453e-02 -1.402002424001693726e-01 -1.879490353167057037e-02 -5.300544947385787964e-02 -1.498201042413711548e-01 -1.713564544916152954e-01 -2.166990935802459717e-01 -5.557065084576606750e-02 -2.389173507690429688e-01
-1.298933625221252441e-01 7.917865179479122162e-03 8.817651867866516113e-02 4.764205813407897949e-01 -2.871448993682861328e-01 -1.917033572681248188e-03 4.008764028549194336e-02 -1.092197597026824951e-01 1.634695976972579956e-01 2.622115314006805420e-01 3.909482955932617188e-01 -4.495212435722351074e-02 -2.418610155582427979e-01 4.759309887886047363e-01 -5.823982506990432739e-02 -9.931572526693344116e-02 6.126595661044120789e-02 1.195721328258514404e-01 -2.437156438827514648e-02 3.043903503566980362e-03 4.538834095001220703e-02 -2.245409227907657623e-02 9.836017340421676636e-02 -1.236222013831138611e-01 7.230560760945081711e-03 -6.685375422239303589e-02 -4.225017502903938293e-02 -7.340534031391143799e-02 5.816131085157394409e-02 -1.007286384701728821e-01 -3.934276103973388672e-02 -1.754222661256790161e-01
-3.402191027998924255e-02 9.305275231599807739e-02 -2.444609701633453369e-01 2.461134269833564758e-02 -2.032865434885025024e-01 1.841873228549957275e-01 2.860732562839984894e-02 -4.395330324769020081e-02 1.088192872703075409e-02 2.984246313571929932e-01 3.790121078491210938e-01 -9.308879077434539795e-02 -2.087663561105728149e-01 1.669492572546005249e-01 -1.364533156156539917e-01 -6.638503074645996094e-02 1.199024915695190430e-01 5.209362506866455078e-02 4.354563951492309570e-01 2.129003852605819702e-01 3.974072933197021484e-01 3.516422584652900696e-02 6.612227857112884521e-02 -1.000734791159629822e-01 -1.232297718524932861e-01 -6.259355694055557251e-02 1.229295693337917328e-02 6.691304594278335571e-02 -1.269079837948083878e-02 2.286159247159957886e-02 -2.214809805154800415e-01 -1.295308768749237061e-01
-2.394196838140487671e-01 -6.605199724435806274e-02 5.000860244035720825e-02 1.509977877140045166e-01 -1.587908118963241577e-01 -2.922591865062713623e-01 8.308133482933044434e-02 2.608455158770084381e-02 1.366853713989257812e-01 -1.211443617939949036e-01 4.605413675308227539e-01 -7.992519438266754150e-02 1.192219033837318420e-01 2.761171460151672363e-01 1.116857454180717468e-01 4.623072221875190735e-02 2.123659290373325348e-02 -1.456898152828216553e-01 1.661218106746673584e-01 -2.113859727978706360e-02 -2.204419672489166260e-01 1.628751009702682495e-01 -2.075717300176620483e-01 1.641486138105392456e-01 -1.170151829719543457e-01 1.507812440395355225e-01 -7.205038517713546753e-02 -1.128763705492019653e-01 -1.637013070285320282e-02 -3.982314169406890869e-01 3.405248979106545448e-03 -1.725952327251434326e-01
-2.970256209373474121e-01 1.263947486877441406e-01 5.795121937990188599e-02 1.728413403034210205e-01 -1.465668380260467529e-01 -1.486280113458633423e-01 1.157115846872329712e-01 -2.691468894481658936e-01 2.334564924240112305e-01 1.184536814689636230e-01 1.787314414978027344e-01 -2.615761756896972656e-01 -3.716654777526855469e-01 1.791684776544570923e-01 8.580068498849868774e-02 6.693278998136520386e-02 2.770196795463562012e-01 -5.702867358922958374e-02 -1.387803405523300171e-01 8.180116117000579834e-02 -2.873124480247497559e-01 1.829505115747451782e-01 -5.048915371298789978e-02 9.015545248985290527e-02 -1.632684469223022461e-01 6.941739469766616821e-02 -3.309605270624160767e-02 -7.635314017534255981e-02 2.518384018912911415e-03 -7.914212346076965332e-02 6.904887501150369644e-03 -3.237744271755218506e-01
-2.586969919502735138e-02 7.284277677536010742e-02 1.137496381998062134e-01 -1.517972201108932495e-01 -4.395439624786376953e-01 2.621035650372505188e-02 2.362488955259323120e-02 2.137433439493179321e-01 -3.647303208708763123e-02 2.544537484645843506e-01 1.534099727869033813e-01 -2.124023288488388062e-01 -4.671155288815498352e-02 1.361192017793655396e-01 1.100830659270286560e-01 3.185858726501464844e-01 -1.244101896882057190e-01 2.730062603950500488e-01 -1.338708307594060898e-02 1.406246721744537354e-01 2.791942358016967773e-01 -2.360507994890213013e-01 4.773922637104988098e-02 1.655146330595016479e-01 -2.112187743186950684e-01 -8.591111749410629272e-03 -5.983349680900573730e-02 1.673580110073089600e-01 1.371921151876449585e-01 -2.589765489101409912e-01 2.906283736228942871e-02 -1.119891777634620667e-01
-2.642263770103454590e-01 1.424182858318090439e-02 1.874620616436004639e-01 -7.467781007289886475e-02 -2.180270999670028687e-01 1.817892342805862427e-01 1.134031787514686584e-01 -2.778820097446441650e-01 9.653799980878829956e-02 2.681473195552825928e-01 3.497997522354125977e-01 -2.186648100614547729e-01 -1.805833876132965088e-01 -6.726936437189579010e-03 -1.089741885662078857e-01 1.144879236817359924e-01 2.821391224861145020e-01 1.937582343816757202e-01 -4.695265088230371475e-03 1.022081226110458374e-01 9.608425945043563843e-02 1.209599003195762634e-01 3.829803317785263062e-02 1.105761602520942688e-01 -6.259755790233612061e-02 1.598782092332839966e-01 1.653365641832351685e-01 -1.180559629574418068e-03 2.099073529243469238e-01 -3.528854846954345703e-01 7.044528424739837646e-02 -1.184321641921997070e-01
1.467416137456893921e-01 7.730351388454437256e-02 1.118810623884201050e-01 -7.756710052490234375e-02 -2.809429168701171875e-01 7.314068824052810669e-02 4.842289164662361145e-02 3.144361972808837891e-01 1.019380688667297363e-01 2.549839615821838379e-01 3.889111876487731934e-01 -1.968389600515365601e-01 -7.661743462085723877e-02 3.095946013927459717e-01 -4.767502844333648682e-02 2.143540233373641968e-01 -5.813919007778167725e-02 -5.714336410164833069e-02 1.501595228910446167e-01 -4.466312378644943237e-02 8.371119201183319092e-02 1.208151057362556458e-01 -2.633701562881469727e-01 -1.970230489969253540e-01 -2.305373102426528931e-01 -1.992723206058144569e-03 -7.779140025377273560e-02 2.455203607678413391e-02 1.952116191387176514e-01 5.376245081424713135e-02 -5.957867484539747238e-03 -3.021678328514099121e-01
-2.225557416677474976e-01 1.586618870496749878e-01 2.196107506752014160e-01 2.652133107185363770e-01 -1.569772511720657349e-01 1.806228235363960266e-02 -9.256047010421752930e-02 -4.673406779766082764e-01 -6.029839068651199341e-02 9.463418275117874146e-02 2.100057005882263184e-01 -1.435293555259704590e-01 -2.824265360832214355e-01 2.495133280754089355e-01 -6.934162974357604980e-02 2.815878391265869141e-02 -1.306196115911006927e-02 -2.155960798263549805e-01 -1.769592426717281342e-02 -4.397279769182205200e-02 1.488922834396362305e-01 9.719570726156234741e-02 7.479710876941680908e-02 3.184670954942703247e-02 -3.372366428375244141e-01 4.448449239134788513e-02 -4.770091548562049866e-02 2.291005253791809082e-01 -1.060682684183120728e-01 -1.164153292775154114e-01 -8.461140841245651245e-02 -2.007793784141540527e-01
5.621271952986717224e-02 3.333968520164489746e-01 -7.430011034011840820e-02 -3.836952149868011475e-02 -1.322052925825119019e-01 1.925298199057579041e-02 -4.456023871898651123e-02 1.635304838418960571e-01 -1.652067154645919800e-01 2.055195569992065430e-01 2.257445305585861206e-01 5.269796773791313171e-02 -1.329422891139984131e-01 3.424692749977111816e-01 -1.552138477563858032e-02 -1.123670339584350586e-01 -2.169988602399826050e-01 -2.907561697065830231e-02 1.580059230327606201e-01 5.495570972561836243e-02 2.988390028476715088e-01 8.293130248785018921e-02 -1.704247295856475830e-01 4.827611148357391357e-01 -2.667603269219398499e-02 -7.728280872106552124e-02 -5.595358088612556458e-02 7.968375086784362793e-02 -2.995326556265354156e-02 -2.566993534564971924e-01 -2.091919034719467163e-01 -9.963089600205421448e-03
-4.028671383857727051e-01 5.691295489668846130e-02 3.448759317398071289e-01 3.636947274208068848e-02 -1.913240849971771240e-01 -3.110305033624172211e-02 8.289816230535507202e-02 -1.258907187730073929e-02 9.174240380525588989e-02 3.862086534500122070e-01 2.478524744510650635e-01 -1.442237496376037598e-01 -2.754972577095031738e-01 -7.951737940311431885e-02 5.301583558320999146e-02 -1.708936244249343872e-01 -1.576737761497497559e-01 -4.827127978205680847e-02 6.930377334356307983e-02 4.024046659469604492e-02 2.382384985685348511e-01 3.183250129222869873e-01 -4.995460808277130127e-02 -2.774355188012123108e-02 5.003055557608604431e-03 -3.968676924705505371e-02 -1.167845427989959717e-01 -1.595338135957717896e-01 -1.359714716672897339e-01 -2.353148907423019409e-01 7.323237508535385132e-02 2.589892596006393433e-02
-3.695819079875946045e-01 -9.549435973167419434e-02 8.897410333156585693e-02 1.743735224008560181e-01 -1.880719661712646484e-01 -1.692672818899154663e-01 5.511326715350151062e-02 3.818648681044578552e-02 1.130535379052162170e-01 3.285609781742095947e-01 3.214773833751678467e-01 -2.694638073444366455e-01 1.312131732702255249e-01 -7.255889475345611572e-02 1.801601350307464600e-01 -1.072361022233963013e-01 -1.722340434789657593e-01 2.275007218122482300e-02 1.901982128620147705e-01 1.553466320037841797e-01 -1.671119630336761475e-01 1.624675095081329346e-02 -3.059991002082824707e-01 1.490930765867233276e-01 -1.183799877762794495e-01 6.523359566926956177e-02 -2.197293788194656372e-01 1.245231851935386658e-01 -5.654859170317649841e-02 -1.029902398586273193e-01 2.287326902151107788e-01 -3.993223607540130615e-02
-3.175484240055084229e-01 1.255653798580169678e-01 2.401061654090881348e-01 1.061895862221717834e-01 -2.114025801420211792e-01 1.664125174283981323e-01 -2.189550399780273438e-01 -2.623072564601898193e-01 4.042407870292663574e-02 -1.589958555996417999e-02 3.435151576995849609e-01 -1.956062912940979004e-01 -7.076779007911682129e-02 3.220920264720916748e-01 -5.146954208612442017e-02 1.321587562561035156e-01 2.567887119948863983e-02 -5.524252727627754211e-02 -4.801749810576438904e-02 1.585269123315811157e-01 2.940613925457000732e-01 2.208107411861419678e-01 -1.046812608838081360e-01 1.148225441575050354e-01 1.173942089080810547e-01 -2.733248099684715271e-02 -1.961183175444602966e-02 1.453161425888538361e-02 2.675239741802215576e-01 1.181104928255081177e-01 -1.474070176482200623e-02 -2.166578024625778198e-01
-5.641267821192741394e-02 4.796307086944580078e-01 5.039100348949432373e-02 1.783996671438217163e-01 -3.144445270299911499e-02 1.039601042866706848e-01 -2.250239998102188110e-01 -3.071784973144531250e-02 3.367481827735900879e-01 1.086867749691009521e-01 3.201951682567596436e-01 5.829974263906478882e-02 -1.048950180411338806e-01 1.594902873039245605e-01 -1.308079510927200317e-01 1.089464128017425537e-02 2.956205606460571289e-01 1.363024264574050903e-01 2.969005703926086426e-01 -5.054352805018424988e-02 2.574655972421169281e-02 5.267482623457908630e-02 5.300474911928176880e-02 9.252567589282989502e-02 -1.676424741744995117e-01 -1.501165181398391724e-01 -7.019958645105361938e-02 1.045259684324264526e-01 -1.558708846569061279e-01 -1.184033975005149841e-01 9.845541417598724365e-02 -2.413326650857925415e-01
-4.589936435222625732e-01 -5.866178777068853378e-03 1.140897050499916077e-01 1.217022314667701721e-01 -2.242948114871978760e-01 1.573294401168823242e-01 -2.901769280433654785e-01 -2.493316233158111572e-01 -2.024481445550918579e-02 -3.448643162846565247e-02 2.880203127861022949e-01 -2.547536790370941162e-01 -6.521328538656234741e-02 3.242242932319641113e-01 -6.707993894815444946e-02 -7.468601316213607788e-02 -6.955105066299438477e-02 -1.931497752666473389e-01 8.133472502231597900e-02 1.188908517360687256e-01 2.120438367128372192e-01 1.332379281520843506e-01 -7.362356036901473999e-02 1.930822283029556274e-01 9.786576777696609497e-02 1.610470749437808990e-02 3.014776296913623810e-02 -8.091614581644535065e-03 1.611471772193908691e-01 8.019459992647171021e-02 -1.009023115038871765e-01 -2.223145216703414917e-01
-2.547070682048797607e-01 2.440489977598190308e-01 1.894790977239608765e-01 -5.592811387032270432e-03 -1.422397494316101074e-01 3.394252359867095947e-01 1.148652136325836182e-01 6.548546254634857178e-02 3.682498037815093994e-01 3.946156054735183716e-02 2.373485118150711060e-01 -2.768878266215324402e-02 7.593013346195220947e-02 1.658821254968643188e-01 1.456967592239379883e-01 7.503429055213928223e-02 -2.327724844217300415e-01 1.687883585691452026e-01 2.554570436477661133e-01 -4.676015302538871765e-02 1.603695303201675415e-01 -1.247599869966506958e-01 -1.963348686695098877e-01 1.450805515050888062e-01 -1.645362228155136108e-01 -3.410212695598602295e-01 -5.868861079216003418e-02 -6.269951164722442627e-02 -2.545599639415740967e-02 -2.655454166233539581e-02 1.657499074935913086e-01 -4.164922609925270081e-02
-3.142893016338348389e-01 1.077648475766181946e-01 -3.261149395257234573e-03 6.857321411371231079e-02 -1.696271747350692749e-01 -2.002252191305160522e-01 6.659762561321258545e-02 -2.558184228837490082e-02 -2.492561005055904388e-02 3.528861701488494873e-01 2.888143658638000488e-01 -2.097346484661102295e-01 3.663134947419166565e-02 4.655523002147674561e-01 3.342807590961456299e-01 1.170085296034812927e-01 -7.462910562753677368e-02 2.276490032672882080e-01 -1.654331684112548828e-01 6.878094282001256943e-04 -8.541812002658843994e-02 -1.459739804267883301e-01 1.009699925780296326e-01 6.655711680650711060e-02 -1.709808856248855591e-01 1.571781001985073090e-03 1.328963339328765869e-01 3.957499191164970398e-02 -4.714096430689096451e-03 -2.600213326513767242e-02 1.306381672620773315e-01 -1.437160819768905640e-01
-9.765603393316268921e-02 2.612127363681793213e-02 -1.707362979650497437e-01 -1.434589028358459473e-01 -2.458151280879974365e-01 -6.368569284677505493e-02 -1.057936176657676697e-01 4.748259112238883972e-02 -1.110676769167184830e-02 2.327151596546173096e-01 5.414521694183349609e-01 -4.227463901042938232e-02 -1.635026335716247559e-01 2.762617170810699463e-01 -6.264076381921768188e-02 4.151201248168945312e-02 1.176884323358535767e-01 -7.181441783905029297e-02 -6.312386691570281982e-02 -2.280739843845367432e-01 -1.409661918878555298e-01 1.265020072460174561e-01 1.600613296031951904e-01 2.258945256471633911e-01 3.467652574181556702e-02 1.543249785900115967e-01 3.780454769730567932e-02 1.616754382848739624e-01 -2.074360549449920654e-01 1.094673015177249908e-02 -3.561651334166526794e-02 -3.458993732929229736e-01
-2.804005444049835205e-01 2.263481318950653076e-01 2.422262914478778839e-02 -2.492019981145858765e-01 -1.633944064378738403e-01 9.730545431375503540e-02 -1.975972391664981842e-02 8.032155036926269531e-02 2.141094803810119629e-01 -9.220948070287704468e-02 1.929595023393630981e-01 -3.547102510929107666e-01 5.112379416823387146e-02 1.198209971189498901e-01 1.094851344823837280e-01 3.534085154533386230e-01 -8.761911839246749878e-02 -1.518503855913877487e-02 1.319783180952072144e-01 -2.746089994907379150e-01 3.180153071880340576e-01 1.126972660422325134e-01 -1.149772033095359802e-01 3.248187005519866943e-01 -1.691391170024871826e-01 2.502727508544921875e-02 2.863993681967258453e-02 6.683576852083206177e-02 -3.925319388508796692e-02 4.005370289087295532e-02 4.499295353889465332e-02 -1.421395540237426758e-01
-2.242024391889572144e-01 3.238475024700164795e-01 -1.874895244836807251e-01 -2.776356935501098633e-01 -3.964805305004119873e-01 -1.005992814898490906e-01 2.972773015499114990e-01 3.103200197219848633e-01 1.781813651323318481e-01 8.511584252119064331e-02 8.079095184803009033e-02 -7.294660061597824097e-02 -9.506934136152267456e-02 6.805740296840667725e-02 -4.150710254907608032e-02 -4.667207971215248108e-02 1.702270805835723877e-01 -1.573718637228012085e-01 1.021046116948127747e-01 1.955991238355636597e-01 1.711327284574508667e-01 4.645196348428726196e-02 -1.903667114675045013e-02 3.035177104175090790e-02 -1.517850607633590698e-01 -1.272699516266584396e-02 -9.064298123121261597e-02 -9.436885267496109009e-02 -1.470060348510742188e-01 5.322583485394716263e-03 1.486140042543411255e-01 -3.049871027469635010e-01
-9.194562584161758423e-02 -1.325026992708444595e-02 -1.766859889030456543e-01 3.530648648738861084e-01 -1.998358219861984253e-01 -1.384773850440979004e-01 4.876253753900527954e-02 2.270356863737106323e-01 3.045268058776855469e-01 1.375670284032821655e-01 2.756750285625457764e-01 -1.967520117759704590e-01 -1.863800585269927979e-01 1.933211982250213623e-01 -2.091957628726959229e-01 1.498440951108932495e-01 -2.874877490103244781e-02 -1.424994170665740967e-01 1.087166965007781982e-01 1.811576038599014282e-01 2.304890900850296021e-01 -4.801417887210845947e-02 -2.308670878410339355e-01 -1.912818476557731628e-02 -1.038762405514717102e-01 4.797796905040740967e-02 1.136306449770927429e-01 -1.817225515842437744e-01 -7.060468941926956177e-02 -3.119726181030273438e-01 2.134467661380767822e-02 -1.452846527099609375e-01
-3.071534633636474609e-01 1.350013017654418945e-01 2.257621847093105316e-02 1.612253338098526001e-01 -3.025046586990356445e-01 -3.992408141493797302e-02 2.762643806636333466e-02 -5.771652609109878540e-02 -5.328286811709403992e-02 4.178367853164672852e-01 4.543879628181457520e-01 3.734954819083213806e-02 -2.147930711507797241e-01 1.967501193284988403e-01 1.662776619195938110e-01 -4.635939002037048340e-02 -8.256856352090835571e-02 3.705001622438430786e-02 -3.048594594001770020e-01 -5.154326558113098145e-02 -1.077294722199440002e-01 -6.682080030441284180e-02 -1.584847271442413330e-02 -9.558162093162536621e-02 -2.146175503730773926e-01 -1.008654534816741943e-01 4.621635191142559052e-03 -5.394278466701507568e-02 -1.503089964389801025e-01 -8.139400742948055267e-03 1.057017222046852112e-01 -2.038504928350448608e-01
-4.270731210708618164e-01 8.892233669757843018e-02 1.706377863883972168e-01 6.403855979442596436e-02 -8.397284895181655884e-02 1.124211959540843964e-02 7.869306206703186035e-02 -3.340147435665130615e-03 1.538973301649093628e-01 3.906969726085662842e-01 2.075831890106201172e-01 -1.913454085588455200e-01 -2.815573811531066895e-01 -5.556771159172058105e-02 7.064696401357650757e-02 -1.351051032543182373e-01 -2.388955205678939819e-01 -3.330683708190917969e-02 2.727939188480377197e-01 -9.292792528867721558e-02 8.707264065742492676e-02 3.450910747051239014e-01 2.480571717023849487e-02 -9.728622436523437500e-02 5.800768733024597168e-02 9.804818779230117798e-02 -1.055201962590217590e-01 -8.102116733789443970e-02 -1.434744745492935181e-01 -2.648581862449645996e-01 -1.817097514867782593e-02 -4.169338569045066833e-02
-6.797473132610321045e-02 2.023555189371109009e-01 -1.008454710245132446e-02 4.102441668510437012e-01 -2.352419495582580566e-01 2.564066946506500244e-01 -6.269320100545883179e-02 -7.340802997350692749e-02 3.052886128425598145e-01 1.504783779382705688e-01 2.179525643587112427e-01 -2.731324136257171631e-01 3.525744006037712097e-02 1.888797134160995483e-01 -1.997476965188980103e-01 3.778099268674850464e-02 5.715755000710487366e-02 5.766451358795166016e-02 1.435977369546890259e-01 1.648461259901523590e-02 1.824060231447219849e-01 1.487282961606979370e-01 1.234792694449424744e-01 -2.194382101297378540e-01 2.762928903102874756e-01 -2.530426019802689552e-03 4.054252430796623230e-02 6.175963208079338074e-02 -6.316906958818435669e-02 -2.190777808427810669e-01 1.433883458375930786e-01 -1.969989240169525146e-01
-4.182816445827484131e-01 1.311736702919006348e-01 5.753310397267341614e-02 3.234843537211418152e-02 -2.322603575885295868e-02 1.154806092381477356e-01 -2.555812299251556396e-01 -1.053860634565353394e-01 -3.198182582855224609e-02 -2.159937471151351929e-02 3.504174053668975830e-01 -2.170875966548919678e-01 -2.503679133951663971e-02 4.123244583606719971e-01 -2.277974039316177368e-02 2.059758156538009644e-01 -4.533292260020971298e-03 -3.849638625979423523e-02 1.653582789003849030e-02 -2.238849364221096039e-02 2.549732923507690430e-01 1.949421167373657227e-01 5.982535332441329956e-02 1.858389228582382202e-01 -1.897110491991043091e-01 1.068949922919273376e-01 2.216347679495811462e-02 1.035165861248970032e-01 2.482819855213165283e-01 1.354940831661224365e-01 1.343642920255661011e-01 -1.676193624734878540e-01
-4.389597475528717041e-01 2.547325193881988525e-01 -8.952683955430984497e-02 7.777330279350280762e-02 -2.371632307767868042e-01 2.469960749149322510e-01 1.537634879350662231e-01 1.095595061779022217e-01 8.964482694864273071e-02 1.605034023523330688e-01 2.521472871303558350e-01 -1.375716775655746460e-01 3.983325138688087463e-02 5.896886065602302551e-02 -5.615652073174715042e-03 2.263109385967254639e-01 -1.160071641206741333e-01 8.162789791822433472e-02 3.128959238529205322e-01 -6.974375993013381958e-02 1.231670454144477844e-01 -2.479261606931686401e-01 -1.280298680067062378e-01 1.868958771228790283e-02 7.336949557065963745e-02 -2.555858194828033447e-01 1.384546980261802673e-02 -1.144249141216278076e-01 -3.358000516891479492e-02 -3.617428988218307495e-02 2.151918858289718628e-01 -2.320455312728881836e-01
-2.961059510707855225e-01 1.489754766225814819e-01 -2.377992570400238037e-01 -2.134622484445571899e-01 -1.825547814369201660e-01 4.541031643748283386e-02 8.224348723888397217e-02 7.098118215799331665e-02 -1.798650026321411133e-01 2.276082150638103485e-02 3.584342002868652344e-01 1.781927198171615601e-01 -8.210489153861999512e-02 2.319093048572540283e-01 -1.199157163500785828e-01 -7.771283388137817383e-02 -8.763722330331802368e-02 -6.236918643116950989e-02 6.566171348094940186e-02 1.283949315547943115e-01 6.196738686412572861e-03 6.523012369871139526e-02 5.813104659318923950e-02 1.264535635709762573e-01 -3.151512145996093750e-01 -1.555211003869771957e-02 -2.991927266120910645e-01 -7.268728315830230713e-02 -1.451814174652099609e-01 -9.111214429140090942e-02 4.323438704013824463e-01 -9.526491165161132812e-03
-3.755657970905303955e-01 1.363994833081960678e-02 1.790647208690643311e-01 1.421757042407989502e-01 -3.248456418514251709e-01 2.263669222593307495e-01 -2.214341759681701660e-01 -1.510757654905319214e-01 2.869834899902343750e-01 3.963452950119972229e-02 2.812419533729553223e-01 -1.497866362333297729e-01 -1.979355365037918091e-01 1.185261309146881104e-01 -8.439732342958450317e-02 -1.343075651675462723e-02 1.136864572763442993e-01 5.217918008565902710e-02 -1.122990846633911133e-01 2.519721984863281250e-01 1.982573419809341431e-01 2.119028419256210327e-01 -1.090531796216964722e-01 9.749233722686767578e-02 1.285038050264120102e-02 2.465413510799407959e-02 -3.069879710674285889e-01 1.178553141653537750e-02 -1.569776982069015503e-02 1.313348710536956787e-01 -1.473375558853149414e-01 1.253758557140827179e-02
5.610855668783187866e-02 -4.611629247665405273e-02 -3.029975295066833496e-01 2.172779440879821777e-01 -2.271329611539840698e-01 1.217963248491287231e-01 -5.191773548722267151e-02 -7.363049685955047607e-02 -4.835474863648414612e-02 2.682540714740753174e-01 3.337925374507904053e-01 -6.485911458730697632e-02 -1.050615310668945312e-01 1.413347274065017700e-01 -1.241738498210906982e-01 1.456951946020126343e-01 -2.615266852080821991e-02 2.333700358867645264e-01 1.990107744932174683e-01 1.953191012144088745e-01 9.112254530191421509e-02 1.024686321616172791e-01 1.878548711538314819e-01 -4.458553344011306763e-02 -1.633761972188949585e-01 6.980523467063903809e-02 -3.297053873538970947e-01 1.374010890722274780e-01 -2.625095844268798828e-01 -2.002273350954055786e-01 1.768326163291931152e-01 -1.875713020563125610e-01
4.607494920492172241e-02 2.092754691839218140e-01 9.015186876058578491e-02 -2.282470762729644775e-01 2.944065490737557411e-03 1.988678574562072754e-01 1.319814771413803101e-01 1.736555993556976318e-02 -8.512685447931289673e-02 2.572446465492248535e-01 1.637431681156158447e-01 -2.725485265254974365e-01 -1.645326316356658936e-01 3.381908535957336426e-01 -1.094021424651145935e-01 2.050077766180038452e-01 8.267606608569622040e-03 -2.639687992632389069e-02 -6.804963201284408569e-02 -7.872223854064941406e-02 2.395914942026138306e-01 -2.781478315591812134e-02 -1.711107790470123291e-01 1.217617392539978027e-01 -2.393934726715087891e-01 -1.295092254877090454e-01 -2.517424523830413818e-01 -3.402091935276985168e-02 -4.798909649252891541e-03 -6.852418929338455200e-02 2.286929339170455933e-01 -3.963758945465087891e-01
-3.520828187465667725e-01 9.377254545688629150e-02 -2.191576547920703888e-02 3.892328962683677673e-02 -3.599067628383636475e-01 2.195530012249946594e-02 3.775176778435707092e-02 -1.550938934087753296e-01 2.320950031280517578e-01 -8.341280370950698853e-02 2.884757518768310547e-01 -2.593508362770080566e-01 -1.328612416982650757e-01 -5.821950361132621765e-02 -2.172511070966720581e-01 1.949225366115570068e-01 1.372378468513488770e-01 5.583043023943901062e-02 1.743950098752975464e-01 -6.452646106481552124e-02 3.315763920545578003e-02 3.320908248424530029e-01 -3.329170644283294678e-01 1.304517239332199097e-01 -2.529437243938446045e-01 1.038694847375154495e-02 -7.223298400640487671e-02 -1.218521669507026672e-01 -6.347537040710449219e-02 2.485955879092216492e-02 -7.491894066333770752e-02 -4.511958360671997070e-02
2.342460118234157562e-02 -5.726675316691398621e-02 -3.002351522445678711e-01 2.976703643798828125e-01 -1.991561204195022583e-01 2.623360753059387207e-01 -9.181694622384384274e-05 -9.483648091554641724e-02 1.149838790297508240e-01 1.461390703916549683e-01 4.470609724521636963e-01 6.553347408771514893e-02 -1.440978646278381348e-01 3.268104791641235352e-01 -1.237960830330848694e-01 2.000741846859455109e-02 8.112862706184387207e-03 -9.808716177940368652e-02 1.793203204870223999e-01 2.267172038555145264e-01 1.937565207481384277e-01 3.786261379718780518e-02 1.786574572324752808e-01 8.392611891031265259e-02 -3.146471688523888588e-03 -1.657337993383407593e-01 -4.315994679927825928e-02 2.377389073371887207e-01 -3.451386699452996254e-03 -1.195095926523208618e-01 -3.462915122509002686e-02 -2.130264937877655029e-01
-1.548034022562205791e-03 9.722366929054260254e-03 -1.509037613868713379e-02 2.162432372570037842e-01 -2.660649418830871582e-01 -7.936851680278778076e-02 -9.755375981330871582e-02 2.316280901432037354e-01 3.618290722370147705e-01 1.758120954036712646e-01 3.433113992214202881e-01 -2.851321101188659668e-01 -1.347805708646774292e-01 3.510325253009796143e-01 -1.859464943408966064e-01 1.167300119996070862e-01 -8.806260675191879272e-02 -1.031191945075988770e-01 -6.742060650140047073e-03 6.674119085073471069e-02 1.155015975236892700e-01 -2.297670580446720123e-02 -7.146819680929183960e-02 -1.074562072753906250e-01 -9.179470688104629517e-02 -2.685057558119297028e-02 1.726571917533874512e-01 -1.415816694498062134e-01 -1.507178395986557007e-01 -3.323258459568023682e-01 1.246924549341201782e-01 3.085314296185970306e-02
-2.719309926033020020e-01 3.419234976172447205e-02 4.086797311902046204e-02 1.033529713749885559e-01 -4.226160049438476562e-01 1.812462508678436279e-01 -1.764121502637863159e-01 -9.320696443319320679e-02 2.297204285860061646e-01 5.775445327162742615e-02 6.461989879608154297e-02 -3.854763507843017578e-01 -7.540894299745559692e-02 -1.414683610200881958e-01 -3.066830709576606750e-02 2.008007466793060303e-01 1.144631952047348022e-01 -1.171267479658126831e-01 2.674540132284164429e-02 1.612641215324401855e-01 -5.066544283181428909e-03 3.791952133178710938e-01 -1.441776007413864136e-01 5.613838136196136475e-02 -6.892259418964385986e-02 1.209795176982879639e-01 -1.845846921205520630e-01 7.090695202350616455e-02 -1.676982045173645020e-01 -1.661834269762039185e-01 -2.844825759530067444e-02 -2.215922176837921143e-01
-3.774105310440063477e-01 -1.946383155882358551e-02 2.194883972406387329e-01 -8.504213392734527588e-02 -2.705352306365966797e-01 -1.564807146787643433e-01 -1.097434461116790771e-01 1.505847573280334473e-01 2.320525795221328735e-01 -1.177602931857109070e-01 2.098486572504043579e-01 -1.094807982444763184e-01 -3.154313564300537109e-01 -3.859223797917366028e-02 -2.928715199232101440e-02 -8.971101045608520508e-02 -4.425442218780517578e-02 8.313859254121780396e-02 -1.388754881918430328e-02 -2.240303605794906616e-01 3.338172286748886108e-02 7.684728503227233887e-02 -3.131960928440093994e-01 1.221841275691986084e-01 2.774559147655963898e-02 -9.467519819736480713e-02 2.704824209213256836e-01 8.927647024393081665e-02 -1.751536279916763306e-01 -1.978132426738739014e-01 2.231131345033645630e-01 -2.144849449396133423e-01
-3.508758842945098877e-01 2.085906565189361572e-01 -6.126300618052482605e-02 5.678320303559303284e-02 -2.037952840328216553e-01 -1.236220300197601318e-01 3.497760742902755737e-02 4.564324021339416504e-02 1.698970794677734375e-01 1.342234313488006592e-01 -5.506629869341850281e-02 -2.179084718227386475e-01 5.476984754204750061e-02 4.936455786228179932e-01 -1.681912131607532501e-02 -3.124679811298847198e-02 1.614110171794891357e-01 -1.970052570104598999e-01 1.842684298753738403e-01 3.592320159077644348e-02 2.294216156005859375e-01 7.929431647062301636e-02 9.570879489183425903e-02 -5.874983966350555420e-02 -6.478560715913772583e-02 6.157733872532844543e-02 8.411215245723724365e-02 6.430394202470779419e-02 1.934184581041336060e-01 -1.021879445761442184e-02 4.102746248245239258e-01 -1.557299047708511353e-01
-4.066431224346160889e-01 2.118119001388549805e-01 5.672701448202133179e-02 8.861497789621353149e-02 -1.268270909786224365e-01 9.493761509656906128e-02 4.604609310626983643e-02 -6.486697494983673096e-02 3.084948360919952393e-01 -9.692851454019546509e-02 1.332336664199829102e-01 -3.090688288211822510e-01 1.489197369664907455e-02 1.847383826971054077e-01 8.135259151458740234e-02 1.807688325643539429e-01 -9.776466339826583862e-02 1.953610181808471680e-01 1.826898753643035889e-01 -1.142227128148078918e-01 7.069867104291915894e-02 -1.576717197895050049e-01 -2.074959427118301392e-01 9.245368093252182007e-02 -9.831789135932922363e-02 -2.329624295234680176e-01 -9.171172231435775757e-02 -2.061631232500076294e-01 -2.341135963797569275e-02 1.595925725996494293e-02 3.708439171314239502e-01 -1.643427461385726929e-01
-1.724846214056015015e-01 1.332991570234298706e-01 -1.078476980328559875e-01 1.629396528005599976e-01 -8.975701779127120972e-02 -1.123786568641662598e-01 -8.796098828315734863e-02 9.520199894905090332e-02 -3.188818991184234619e-01 1.884317547082901001e-01 3.316871225833892822e-01 -2.214484512805938721e-01 -1.466623842716217041e-01 1.806959956884384155e-01 -9.834257513284683228e-02 1.169821843504905701e-01 -1.709504723548889160e-01 1.802683323621749878e-01 2.029979228973388672e-01 -7.899346947669982910e-02 -1.072773933410644531e-01 -6.295206397771835327e-02 4.368334263563156128e-02 3.666503131389617920e-01 -2.523263394832611084e-01 2.028241455554962158e-01 -3.725661337375640869e-02 2.186590991914272308e-02 -2.918160259723663330e-01 -4.184756055474281311e-02 -6.820722948759794235e-03 -2.200943976640701294e-01
-4.993157386779785156e-01 3.032186031341552734e-01 -7.279531657695770264e-02 7.163295894861221313e-02 -6.505279242992401123e-02 1.397009044885635376e-01 2.622762322425842285e-01 -1.848613657057285309e-02 2.291765958070755005e-01 9.825828671455383301e-02 1.556545495986938477e-01 -8.978299051523208618e-02 1.014646589756011963e-01 1.339402049779891968e-01 8.243928849697113037e-02 1.799241751432418823e-01 -3.974594548344612122e-02 1.188016533851623535e-01 3.249079585075378418e-01 -8.799294382333755493e-02 1.846778094768524170e-01 -1.777757108211517334e-01 -1.142558529973030090e-01 7.762183994054794312e-02 7.186829298734664917e-02 -2.026724815368652344e-01 5.007331818342208862e-02 -1.938886358402669430e-03 -1.622716523706912994e-02 -1.094851419329643250e-01 2.325772941112518311e-01 -2.543175816535949707e-01
-1.646159589290618896e-01 2.885862290859222412e-01 -6.830057501792907715e-02 -1.699860394001007080e-01 -3.051068484783172607e-01 9.290382266044616699e-03 -9.345136582851409912e-02 -1.290354877710342407e-01 2.072906345129013062e-01 -1.930787402670830488e-04 2.683795392513275146e-01 -2.518641650676727295e-01 1.819446235895156860e-01 9.078593552112579346e-02 2.416701465845108032e-01 1.680568903684616089e-01 -1.993832923471927643e-02 -3.106298297643661499e-02 2.768889367580413818e-01 -2.070819586515426636e-01 1.662930846214294434e-01 1.011867374181747437e-01 -1.162398010492324829e-01 2.338457703590393066e-01 -1.548879742622375488e-01 8.242967538535594940e-03 1.769847571849822998e-01 -1.532876491546630859e-01 8.259856700897216797e-02 5.756859853863716125e-02 2.305755615234375000e-01 -2.487814873456954956e-01
-1.519559025764465332e-01 2.822045385837554932e-01 9.964918345212936401e-02 9.241411834955215454e-02 -7.789216935634613037e-02 -1.850605756044387817e-02 -2.729887366294860840e-01 -1.802063733339309692e-01 3.050244748592376709e-01 -7.171090692281723022e-02 1.743736267089843750e-01 -9.538121521472930908e-02 -2.516489326953887939e-01 8.781319856643676758e-02 8.634632080793380737e-02 4.466633871197700500e-02 -5.656306818127632141e-02 4.438451677560806274e-02 2.668601572513580322e-01 -1.672336012125015259e-01 5.831816419959068298e-02 6.675773113965988159e-02 5.221636220812797546e-02 7.526560872793197632e-02 -1.961483657360076904e-01 -1.686584502458572388e-01 -2.280804514884948730e-01 1.554449796676635742e-01 1.036930680274963379e-01 -2.497292757034301758e-01 3.013334870338439941e-01 -3.458255231380462646e-01
-4.065299630165100098e-01 -1.221122220158576965e-03 2.937543690204620361e-01 1.565961986780166626e-01 -1.220019832253456116e-01 -3.993453085422515869e-02 1.751198768615722656e-01 -1.096668168902397156e-01 9.358005225658416748e-02 3.485814929008483887e-01 2.566412389278411865e-01 -3.388753905892372131e-02 -3.587651252746582031e-01 6.931889057159423828e-02 1.073883101344108582e-01 -9.805369377136230469e-02 -2.127831280231475830e-01 7.748783379793167114e-02 2.238216698169708252e-01 -7.999210804700851440e-02 3.865536674857139587e-02 2.111401259899139404e-01 -5.236660316586494446e-02 7.287857588380575180e-03 7.192181050777435303e-02 1.585848629474639893e-02 -1.409821212291717529e-01 -2.309006452560424805e-01 3.394804894924163818e-03 -2.717877030372619629e-01 -6.038767471909523010e-02 3.691758727654814720e-03
-4.219278991222381592e-01 9.555961936712265015e-02 1.463360786437988281e-01 -3.002288751304149628e-02 -7.486867159605026245e-02 1.046898737549781799e-01 -1.066698729991912842e-01 -2.024225741624832153e-01 1.009516119956970215e-01 6.857926398515701294e-02 4.008803367614746094e-01 -8.856189250946044922e-02 -6.632671505212783813e-02 3.587556481361389160e-01 -8.646453171968460083e-02 4.504875838756561279e-02 4.935342445969581604e-02 -1.099212095141410828e-01 3.779552504420280457e-02 6.281714141368865967e-02 2.892680168151855469e-01 1.367688328027725220e-01 -1.040009432472288609e-03 1.331486254930496216e-01 4.467444121837615967e-02 6.685951352119445801e-02 1.131919920444488525e-01 1.597579717636108398e-01 3.725736141204833984e-01 1.389556229114532471e-01 1.139684617519378662e-01 -1.991083920001983643e-01
-4.695792496204376221e-01 3.914855048060417175e-02 2.704532742500305176e-01 1.908858269453048706e-01 -1.400278508663177490e-01 -3.470967710018157959e-02 1.758062690496444702e-01 -1.633454859256744385e-01 7.238075882196426392e-02 3.040931522846221924e-01 3.201196491718292236e-01 -7.460281997919082642e-02 -3.374827504158020020e-01 -9.790650755167007446e-02 8.660300821065902710e-02 -1.607623137533664703e-02 -1.936327964067459106e-01 4.722093790769577026e-02 1.633428782224655151e-01 -5.524450168013572693e-02 3.759464621543884277e-02 2.524048984050750732e-01 1.105597540736198425e-01 -2.971560508012771606e-02 1.107876151800155640e-01 9.954644739627838135e-02 -1.251132190227508545e-01 -6.533085554838180542e-02 -1.250253152102231979e-02 -2.328859865665435791e-01 -8.103591948747634888e-02 -4.730151221156120300e-02
-3.078517504036426544e-02 3.026668429374694824e-01 -6.555403769016265869e-02 8.881179615855216980e-03 -3.150916099548339844e-01 -8.761340379714965820e-02 -8.080724626779556274e-02 2.031247466802597046e-01 3.980041742324829102e-01 1.701698824763298035e-02 1.445981413125991821e-01 -2.103744000196456909e-01 -1.553573459386825562e-01 2.064631283283233643e-01 -2.790539860725402832e-01 -1.349936425685882568e-01 2.390286698937416077e-02 -2.123272716999053955e-01 2.177983373403549194e-01 -8.765158802270889282e-02 2.376704961061477661e-01 -1.578225493431091309e-01 -3.050251863896846771e-02 -4.905211925506591797e-02 -1.069006472826004028e-01 -6.845867633819580078e-02 -2.120673805475234985e-01 -1.601005494594573975e-01 -6.005549430847167969e-02 -7.803840935230255127e-02 -2.075750082731246948e-01 -1.912911087274551392e-01
-2.260531932115554810e-01 9.626822173595428467e-02 7.406961172819137573e-02 1.242009773850440979e-01 -2.142206877470016479e-01 -2.038616240024566650e-01 5.397230386734008789e-02 -3.515801429748535156e-01 5.261665955185890198e-02 4.717716574668884277e-02 1.511150598526000977e-01 -2.522983253002166748e-01 -1.199013069272041321e-01 -9.275756776332855225e-03 8.499521762132644653e-03 1.555815711617469788e-02 1.962535977363586426e-01 1.305591017007827759e-01 -4.208068922162055969e-02 1.079497858881950378e-02 1.695804111659526825e-02 3.904760777950286865e-01 -1.416878104209899902e-01 1.928089261054992676e-01 -2.286189496517181396e-01 -2.509715780615806580e-02 -4.617722705006599426e-02 -7.791662216186523438e-02 -8.903415873646736145e-03 -3.637233376502990723e-01 1.076550856232643127e-01 -3.549166023731231689e-01
-1.155128404498100281e-01 -6.364808231592178345e-02 -6.839734315872192383e-02 4.777817726135253906e-01 -2.681271135807037354e-01 -4.832486435770988464e-02 -9.566548280417919159e-03 1.055154949426651001e-01 2.147013992071151733e-01 8.315879851579666138e-03 3.841109275817871094e-01 -6.189705058932304382e-02 -5.886652320623397827e-02 2.213691473007202148e-01 -6.423571705818176270e-02 2.356002181768417358e-01 1.240476816892623901e-01 -2.714721113443374634e-02 2.066657394170761108e-01 -1.574274003505706787e-01 3.707354366779327393e-01 5.332428216934204102e-02 -2.181982807815074921e-02 -8.471059799194335938e-02 2.393821626901626587e-01 6.185024511069059372e-03 -4.245797544717788696e-02 -1.663054078817367554e-01 -9.773187339305877686e-02 -1.403623968362808228e-01 8.331587165594100952e-02 -1.416175859048962593e-03
-1.764483004808425903e-01 -4.299829155206680298e-02 1.079191043972969055e-01 -1.782397627830505371e-01 -2.309999465942382812e-01 4.677138105034828186e-02 -8.203707635402679443e-03 -1.149447709321975708e-01 9.020778536796569824e-02 2.931809127330780029e-01 -6.872884184122085571e-02 -2.385953217744827271e-01 -2.097082883119583130e-01 3.849278688430786133e-01 -8.547107130289077759e-02 -2.093084305524826050e-01 1.268986612558364868e-01 -7.726790755987167358e-02 1.979366876184940338e-02 -4.942885786294937134e-02 1.223600357770919800e-01 1.578605175018310547e-01 5.426466464996337891e-03 9.054218232631683350e-02 8.434572815895080566e-02 -9.525886923074722290e-02 -1.504022628068923950e-01 -1.119736135005950928e-01 -4.258007407188415527e-01 2.340518869459629059e-02 3.342744112014770508e-01 -1.944177150726318359e-01
-2.662119865417480469e-01 -4.338650777935981750e-02 1.065063849091529846e-01 1.777273714542388916e-01 -1.841056793928146362e-01 -2.612876296043395996e-01 -6.923363357782363892e-02 3.435238031670451164e-03 1.162037551403045654e-01 1.415387541055679321e-02 4.261683225631713867e-01 -2.473986446857452393e-01 8.448223769664764404e-02 7.920286804437637329e-02 8.540379256010055542e-02 5.135909654200077057e-03 -9.227022528648376465e-02 -4.957446455955505371e-02 -1.991535071283578873e-03 1.216889694333076477e-01 -1.358534842729568481e-01 1.213425621390342712e-01 -8.590453118085861206e-02 2.734496891498565674e-01 -1.600159257650375366e-01 1.745580285787582397e-01 -2.494699358940124512e-01 1.124291419982910156e-01 1.053927466273307800e-03 -4.328323602676391602e-01 1.082742884755134583e-01 -1.701462566852569580e-01
-2.051450312137603760e-01 2.110372781753540039e-01 1.400698721408843994e-01 1.477354168891906738e-01 -4.625211954116821289e-01 4.574272036552429199e-02 6.077109649777412415e-02 -1.571937054395675659e-01 -2.064066827297210693e-01 -1.707423776388168335e-01 4.085413217544555664e-01 -1.271294355392456055e-01 -5.293598398566246033e-02 2.371021173894405365e-02 -7.799596339464187622e-02 -5.678232759237289429e-02 1.050447151064872742e-01 -9.169825911521911621e-02 -2.997053600847721100e-02 1.810545474290847778e-01 1.508796308189630508e-02 2.995584346354007721e-02 -4.238758608698844910e-02 2.964222729206085205e-01 6.402373313903808594e-02 -1.035649701952934265e-01 -2.444051653146743774e-01 -3.484030812978744507e-02 1.952521651983261108e-01 -2.768030166625976562e-01 -6.768687162548303604e-03 -1.598252356052398682e-01
-3.068743348121643066e-01 1.803613156080245972e-01 3.900375664234161377e-01 2.246339470148086548e-01 -1.023088246583938599e-01 1.594507135450839996e-02 3.576171398162841797e-02 -1.759499460458755493e-01 6.204069126397371292e-03 4.081886708736419678e-01 2.911618649959564209e-01 -1.205780878663063049e-01 -3.109095394611358643e-01 4.433778580278158188e-03 1.122818738222122192e-01 -1.546767652034759521e-01 -2.048426866531372070e-01 -4.674810171127319336e-02 1.490750908851623535e-01 -4.429042019182816148e-05 1.355438083410263062e-01 1.393124014139175415e-01 2.813729830086231232e-02 -2.630322799086570740e-02 -6.230517849326133728e-02 7.561746053397655487e-03 -1.002445537596940994e-02 -2.265449911355972290e-01 -1.397983729839324951e-01 -1.701759397983551025e-01 9.658298641443252563e-02 -9.866770356893539429e-02
-2.625299096107482910e-01 1.082016825675964355e-01 1.119409501552581787e-01 4.262638688087463379e-01 -4.994215071201324463e-01 1.277172863483428955e-01 3.421716392040252686e-02 4.676840826869010925e-02 -7.530209608376026154e-03 2.199440896511077881e-01 3.057300150394439697e-01 -1.296625733375549316e-01 6.764169037342071533e-02 3.721036911010742188e-01 -8.500831574201583862e-02 -2.398423701524734497e-01 7.978913933038711548e-02 6.409391760826110840e-02 -2.230488508939743042e-02 1.265184581279754639e-01 1.619970612227916718e-02 4.408707469701766968e-02 2.588835172355175018e-02 4.098009318113327026e-02 5.199886858463287354e-02 2.939673839136958122e-03 7.698259502649307251e-02 -1.270224452018737793e-01 -7.133987545967102051e-02 -1.516108959913253784e-01 6.362829357385635376e-02 -3.335931897163391113e-02
-3.545365929603576660e-01 -1.076094880700111389e-01 2.818203717470169067e-02 1.456274986267089844e-01 -6.905618309974670410e-02 -1.697165668010711670e-01 6.691350787878036499e-02 -3.309449851512908936e-01 5.772904306650161743e-02 2.788618206977844238e-01 3.303404450416564941e-01 -1.944267749786376953e-01 1.772957146167755127e-01 1.369652450084686279e-01 3.987799212336540222e-02 -1.523350458592176437e-02 -3.825300335884094238e-01 5.518131330609321594e-02 7.913018576800823212e-03 1.289204359054565430e-01 -8.111956529319286346e-03 1.134912222623825073e-01 -7.920098304748535156e-02 2.321834564208984375e-01 -2.209900319576263428e-01 2.790821343660354614e-02 1.494557503610849380e-02 -1.566727161407470703e-01 -1.711170226335525513e-01 -2.471366375684738159e-01 -5.854159593582153320e-03 -9.563913196325302124e-02
-1.244021207094192505e-01 3.806539624929428101e-02 1.516244560480117798e-01 -4.726576060056686401e-02 -1.614234596490859985e-01 1.180415158160030842e-03 -7.565856724977493286e-02 1.653626412153244019e-01 2.912711799144744873e-01 4.335320889949798584e-01 3.099350631237030029e-01 -1.800475120544433594e-01 -4.967861250042915344e-02 7.852936536073684692e-02 -1.605299413204193115e-01 1.272982656955718994e-01 -3.255585432052612305e-01 1.204393338412046432e-02 1.741509139537811279e-01 9.446186572313308716e-02 -3.926969319581985474e-02 -1.458587497472763062e-01 1.089268103241920471e-01 2.243127971887588501e-01 -1.339213401079177856e-01 1.238063424825668335e-01 -7.502440828830003738e-03 -1.683347225189208984e-01 -2.840965986251831055e-01 -8.696179836988449097e-02 2.514786124229431152e-01 5.739502236247062683e-02
-2.628178596496582031e-01 6.628753989934921265e-02 -7.777529209852218628e-02 6.818132102489471436e-02 -4.208102226257324219e-01 -1.707024313509464264e-02 -1.012922525405883789e-01 1.033602356910705566e-01 1.635598242282867432e-01 2.391837537288665771e-01 -8.394633233547210693e-02 -2.878039181232452393e-01 -1.292164716869592667e-02 8.452212065458297729e-02 -1.862824261188507080e-01 1.170369163155555725e-01 1.194796264171600342e-01 2.677933871746063232e-02 2.234610021114349365e-01 -2.696934156119823456e-02 2.312487550079822540e-02 5.088042616844177246e-01 -4.580755531787872314e-02 1.985725611448287964e-01 -1.005713567137718201e-01 -9.854741394519805908e-02 -1.034862697124481201e-01 -5.700676515698432922e-02 -2.704370021820068359e-01 -5.481800809502601624e-02 -6.737163662910461426e-02 8.309337496757507324e-02
-2.512916028499603271e-01 1.032432392239570618e-01 -1.246705949306488037e-01 -1.308474242687225342e-01 -2.910370528697967529e-01 8.871763199567794800e-02 4.777275025844573975e-02 -3.344166278839111328e-01 2.143995910882949829e-01 -1.625450327992439270e-02 3.481506109237670898e-01 -2.406285554170608521e-01 3.052449598908424377e-02 1.950341016054153442e-01 1.514779627323150635e-01 2.314895987510681152e-01 1.115049496293067932e-01 3.959859907627105713e-02 3.757421076297760010e-01 -1.216382980346679688e-01 2.449138835072517395e-02 -3.498908504843711853e-02 -9.800576418638229370e-02 -1.064544264227151871e-02 1.946637779474258423e-01 -1.428616195917129517e-01 -2.106294035911560059e-01 -2.138610184192657471e-01 2.810618653893470764e-02 -6.094254553318023682e-03 1.232841089367866516e-01 6.436003837734460831e-03
-2.158129066228866577e-01 1.716439425945281982e-01 2.649767696857452393e-01 3.278537094593048096e-01 -3.861154019832611084e-01 -2.600009366869926453e-02 -3.284163773059844971e-02 -1.018590256571769714e-01 2.567683458328247070e-01 1.588649302721023560e-01 1.867371499538421631e-01 -3.076756298542022705e-01 -1.910556256771087646e-01 -1.308273430913686752e-02 -4.248148761689662933e-04 9.798921644687652588e-03 1.780750751495361328e-01 -1.048483178019523621e-01 3.749826550483703613e-02 -9.790888987481594086e-03 -1.799250841140747070e-01 1.684424430131912231e-01 -2.162077277898788452e-01 -1.672436147928237915e-01 3.646651282906532288e-02 5.359668284654617310e-02 -5.757972225546836853e-02 5.874631096958182752e-05 -1.168116703629493713e-01 -2.465955615043640137e-01 -1.201111637055873871e-02 -2.564964890480041504e-01
-3.333423137664794922e-01 1.381496787071228027e-01 -7.525137811899185181e-02 -1.613772809505462646e-01 -1.925334781408309937e-01 -1.974160224199295044e-01 2.121426314115524292e-01 -4.182302579283714294e-02 3.196999132633209229e-01 1.771656423807144165e-02 2.227720767259597778e-01 -2.366469949483871460e-01 -1.644744277000427246e-01 -2.307146042585372925e-02 -1.335215866565704346e-01 1.992036029696464539e-02 -7.313012331724166870e-02 -2.236720174551010132e-02 2.383893132209777832e-01 -2.664533257484436035e-01 4.918302968144416809e-02 -3.557804971933364868e-02 -4.276959300041198730e-01 9.796871244907379150e-02 -4.917621985077857971e-02 -9.511947631835937500e-02 -1.860366910696029663e-01 1.280266940593719482e-01 1.713408082723617554e-01 -1.584664583206176758e-01 -6.827233592048287392e-04 -1.204916387796401978e-01
-4.487626850605010986e-01 1.855783462524414062e-01 2.330009639263153076e-01 3.315290510654449463e-01 -2.739472687244415283e-01 2.157533168792724609e-01 1.221952736377716064e-01 9.713706374168395996e-02 -7.462536543607711792e-02 3.717512786388397217e-01 2.536164224147796631e-01 -9.950207173824310303e-02 -1.137618273496627808e-01 -1.389148533344268799e-01 4.108020290732383728e-02 4.599431157112121582e-02 -5.360956490039825439e-02 -6.123166903853416443e-02 -4.026769474148750305e-02 4.715273901820182800e-02 9.706451743841171265e-02 -1.012630015611648560e-01 -2.716653794050216675e-02 -1.221832586452364922e-03 -1.774306595325469971e-01 -3.914978727698326111e-02 -2.486483007669448853e-02 -2.085470110177993774e-01 -1.966055631637573242e-01 -1.430662125349044800e-01 1.526383161544799805e-01 -9.771307557821273804e-02
-1.728662848472595215e-01 2.074247300624847412e-01 1.272186934947967529e-01 3.018269315361976624e-02 -1.719356626272201538e-01 -3.111605048179626465e-01 -3.452245593070983887e-01 1.860299557447433472e-01 2.834662497043609619e-01 2.631413936614990234e-01 -5.930378660559654236e-02 -1.372534632682800293e-01 -5.844412744045257568e-02 1.506565511226654053e-01 -8.797099441289901733e-02 6.618174165487289429e-02 3.836711868643760681e-02 5.282621085643768311e-02 3.253437578678131104e-01 2.169006913900375366e-01 -2.129807919263839722e-01 3.301550745964050293e-01 -2.037317305803298950e-01 1.524590104818344116e-01 4.921732097864151001e-02 -2.207094244658946991e-02 2.683145180344581604e-02 -8.644790947437286377e-02 -1.116957440972328186e-01 -5.480477213859558105e-02 3.480421751737594604e-02 -1.248148083686828613e-01
-2.901656031608581543e-01 7.813245803117752075e-02 -3.396880626678466797e-02 -1.537299156188964844e-01 -2.807345390319824219e-01 -1.960196346044540405e-01 1.010440872050821781e-03 -5.588682368397712708e-02 2.158016711473464966e-01 -1.044872924685478210e-01 3.062120974063873291e-01 -2.039350420236587524e-01 6.831832975149154663e-02 2.145663350820541382e-01 2.024827897548675537e-02 3.867449462413787842e-01 -4.668283089995384216e-02 -7.805340737104415894e-02 3.208514451980590820e-01 -1.231860518455505371e-01 2.802889049053192139e-01 8.706742525100708008e-02 -8.111254125833511353e-02 -2.227338589727878571e-02 2.949094586074352264e-02 -1.371940970420837402e-01 8.528167009353637695e-02 -1.307621598243713379e-02 -3.136672824621200562e-02 2.468896657228469849e-01 2.394031435251235962e-01 7.087430357933044434e-02
-2.653887867927551270e-01 2.638544440269470215e-01 9.932046383619308472e-02 2.332613915205001831e-01 -4.473303258419036865e-01 2.722757458686828613e-01 -8.687040954828262329e-02 1.039759907871484756e-02 -6.691202521324157715e-02 2.177761942148208618e-01 2.802652716636657715e-01 -2.390497177839279175e-01 2.779921293258666992e-01 2.058912217617034912e-01 -1.608328670263290405e-01 -9.717614948749542236e-02 -2.072569429874420166e-01 7.244724035263061523e-02 -3.677919134497642517e-02 2.017496973276138306e-01 7.983510196208953857e-02 1.231008321046829224e-01 5.747588723897933960e-02 -4.276869818568229675e-02 -2.927679196000099182e-02 -8.240743726491928101e-02 8.886546641588211060e-02 -1.168325729668140411e-02 -7.609764486551284790e-02 -9.687684476375579834e-02 -1.045677438378334045e-01 -1.117627620697021484e-01
-2.950265407562255859e-01 8.994888514280319214e-02 -1.238213479518890381e-01 -1.494174450635910034e-01 -2.554525732994079590e-01 -2.212189584970474243e-01 1.395286023616790771e-01 -1.410865336656570435e-01 -1.342428289353847504e-02 6.538102030754089355e-02 2.376541197299957275e-01 -1.072161197662353516e-01 -1.686512120068073273e-02 2.509516179561614990e-01 -1.608371138572692871e-01 1.625978946685791016e-01 -2.091383486986160278e-01 -1.874542236328125000e-01 -4.637105390429496765e-02 6.823142617940902710e-02 1.190169528126716614e-01 4.531639814376831055e-02 -2.995031177997589111e-01 4.640327021479606628e-02 -7.041146513074636459e-03 -2.590356767177581787e-01 3.751110285520553589e-02 -3.864970803260803223e-02 -4.613152444362640381e-01 7.498157769441604614e-02 1.161374226212501526e-01 -1.729648113250732422e-01
-3.539483845233917236e-01 3.936900794506072998e-01 2.198460847139358521e-01 -2.419763244688510895e-02 -1.755635291337966919e-01 1.437600851058959961e-01 -8.706101775169372559e-02 3.464880213141441345e-02 1.956677436828613281e-01 -1.167428642511367798e-01 2.880504429340362549e-01 -6.743059307336807251e-02 -6.593596935272216797e-02 1.206650510430335999e-01 3.182286396622657776e-02 1.825379766523838043e-02 -9.305199608206748962e-03 1.714338213205337524e-01 1.809481978416442871e-01 -1.479894667863845825e-01 3.483585715293884277e-01 -2.520341575145721436e-01 -1.643847860395908356e-02 6.259146332740783691e-02 -5.384537950158119202e-02 -2.957590222358703613e-01 -1.399450600147247314e-01 5.973596125841140747e-02 6.776635069400072098e-03 -1.166114434599876404e-01 1.491207480430603027e-01 -1.681195050477981567e-01
-6.699834764003753662e-02 2.771124839782714844e-01 1.149575412273406982e-01 -1.150185540318489075e-01 -2.525141537189483643e-01 4.595493152737617493e-02 -3.493141615763306618e-03 -1.040562242269515991e-01 3.548139631748199463e-01 3.868546709418296814e-02 3.446722030639648438e-01 -1.203551962971687317e-01 -2.588043510913848877e-01 -8.361858874559402466e-02 -7.736504077911376953e-02 2.829380333423614502e-01 -7.777195423841476440e-02 6.837137788534164429e-02 1.517957448959350586e-01 -6.648287177085876465e-02 1.423376649618148804e-01 6.198173761367797852e-02 -1.681162118911743164e-01 7.204987108707427979e-02 -2.309055328369140625e-01 -2.818871736526489258e-01 -3.134763538837432861e-01 -1.473492532968521118e-01 1.645328998565673828e-01 -1.020748391747474670e-01 8.555861562490463257e-02 3.958241641521453857e-02
-2.212351262569427490e-01 9.776004403829574585e-02 5.609814450144767761e-02 -6.382921338081359863e-02 -4.273867309093475342e-01 -3.674033880233764648e-01 -3.735703974962234497e-02 1.431203167885541916e-02 -3.890054300427436829e-02 -1.406471244990825653e-02 2.076123505830764771e-01 -2.742096483707427979e-01 -1.428998708724975586e-01 1.446696817874908447e-01 -9.608102031052112579e-03 7.502057403326034546e-02 -1.009112522006034851e-01 -7.210404425859451294e-02 3.624930083751678467e-01 1.416193544864654541e-01 3.805239796638488770e-01 -2.749189920723438263e-02 -6.582990288734436035e-03 -2.209565490484237671e-01 1.139992997050285339e-01 -6.719735264778137207e-02 -1.288035511970520020e-01 -8.501292206346988678e-03 3.038589842617511749e-02 1.858653426170349121e-01 6.971465796232223511e-02 -1.104299575090408325e-01
-2.520812153816223145e-01 2.613146323710680008e-03 5.322391167283058167e-03 -8.737681806087493896e-02 -1.949293464422225952e-01 1.785427480936050415e-01 2.601885981857776642e-02 -3.571348264813423157e-02 3.954389393329620361e-01 -3.366912901401519775e-02 1.270560473203659058e-01 -1.464763376861810684e-02 1.501996517181396484e-01 4.473015666007995605e-01 2.606467008590698242e-01 -2.147800102829933167e-02 -4.939598031342029572e-03 -1.413591653108596802e-01 5.247794464230537415e-02 -5.580715835094451904e-02 1.722352504730224609e-01 1.277390867471694946e-01 2.058598101139068604e-01 -1.993823237717151642e-02 -1.969459354877471924e-01 -1.162070706486701965e-01 1.090853195637464523e-02 1.823979914188385010e-01 -1.876629292964935303e-01 -2.437305003404617310e-01 6.301912665367126465e-02 -3.052073419094085693e-01
-1.385295689105987549e-01 9.653795510530471802e-02 -5.397572368383407593e-02 4.536066949367523193e-01 -2.482362687587738037e-01 1.915722340345382690e-01 1.323359757661819458e-01 4.616824910044670105e-02 8.689886331558227539e-02 3.196319565176963806e-02 1.247202679514884949e-01 5.839918926358222961e-02 -6.389510631561279297e-02 4.348723590373992920e-01 -9.639475494623184204e-02 7.975935190916061401e-02 3.531078621745109558e-02 1.083230897784233093e-01 -2.451559156179428101e-02 -6.483431160449981689e-02 9.985764510929584503e-03 3.672458827495574951e-01 -1.043672561645507812e-01 3.601914644241333008e-01 -4.161747545003890991e-02 1.816544532775878906e-01 -7.212678343057632446e-02 -4.994493350386619568e-02 -6.229043751955032349e-02 -2.341257929801940918e-01 6.522225588560104370e-02 -9.849992394447326660e-02
-3.406440615653991699e-01 2.711296379566192627e-01 -1.262472718954086304e-01 1.111184880137443542e-01 -2.736711204051971436e-01 -1.088189929723739624e-01 2.533979713916778564e-02 -1.320175528526306152e-01 1.137385144829750061e-01 -1.660403162240982056e-01 2.902484536170959473e-01 -3.387464284896850586e-01 -2.388209700584411621e-01 -1.066913381218910217e-01 -1.670472621917724609e-01 5.781435221433639526e-02 1.805366426706314087e-01 8.281478285789489746e-02 2.154150605201721191e-01 -1.587924957275390625e-01 1.121929287910461426e-02 3.285898268222808838e-01 -2.312603592872619629e-01 9.426106512546539307e-02 -1.373500525951385498e-01 -4.001386463642120361e-02 -1.148762088268995285e-02 -1.460229232907295227e-02 -1.778941601514816284e-02 -1.509637832641601562e-01 7.800824195146560669e-02 -8.157384395599365234e-02
-2.410310059785842896e-01 9.970211982727050781e-02 -1.686221361160278320e-01 1.722745448350906372e-01 -4.113608300685882568e-01 2.373690605163574219e-01 2.847852930426597595e-02 5.956230685114860535e-02 2.981840074062347412e-01 5.417214334011077881e-02 1.051432788372039795e-01 -1.974759250879287720e-01 2.122934162616729736e-02 4.032114148139953613e-01 -6.924416124820709229e-02 -7.436780631542205811e-02 8.140759170055389404e-02 4.704556986689567566e-02 1.848963052034378052e-01 -1.965344399213790894e-01 1.804204881191253662e-01 -1.877196580171585083e-01 6.459067761898040771e-02 -8.215298503637313843e-02 -1.144300773739814758e-01 1.488272696733474731e-01 2.909233421087265015e-02 5.108628049492835999e-02 8.529760874807834625e-03 4.616516456007957458e-02 -1.064870208501815796e-01 -3.406876027584075928e-01
-2.091830223798751831e-01 2.178064584732055664e-01 -3.005654923617839813e-02 1.838767528533935547e-01 -5.620339885354042053e-02 1.023789197206497192e-01 1.020131930708885193e-01 -3.664935827255249023e-01 3.212859034538269043e-01 2.449136078357696533e-01 1.058614179491996765e-01 -3.067988157272338867e-01 -9.925448149442672729e-02 3.323549926280975342e-01 3.332745432853698730e-01 -5.793127417564392090e-02 -4.648300260305404663e-02 9.453438967466354370e-02 3.568543121218681335e-02 1.960055232048034668e-01 -1.298245638608932495e-01 1.427014768123626709e-01 1.835634708404541016e-01 1.054819300770759583e-01 -1.153073757886886597e-01 2.278446964919567108e-02 -1.009229198098182678e-01 -2.013478428125381470e-02 -5.590031296014785767e-02 -1.320577859878540039e-01 -1.512030214071273804e-01 -1.085544377565383911e-01
-1.033512651920318604e-01 3.459202870726585388e-02 -2.869728207588195801e-01 1.364059895277023315e-01 -2.472329139709472656e-01 1.299969255924224854e-01 -3.297827905043959618e-03 4.202025011181831360e-02 7.244665175676345825e-02 1.818523108959197998e-01 4.129569232463836670e-01 8.395066112279891968e-02 -2.875210940837860107e-01 2.706502974033355713e-01 -1.883457303047180176e-01 -1.315543521195650101e-02 -6.996468454599380493e-02 2.338347584009170532e-02 3.466551303863525391e-01 2.109256684780120850e-01 1.974188685417175293e-01 1.440491992980241776e-02 1.367449909448623657e-01 -1.291802078485488892e-01 1.223181281238794327e-02 -2.078594267368316650e-02 -2.115562409162521362e-01 1.693293452262878418e-01 -6.647246330976486206e-02 -5.637869238853454590e-03 -1.308694481849670410e-01 -2.442089468240737915e-01
-1.292751077562570572e-02 1.614412218332290649e-01 -2.839269861578941345e-02 -1.837868541479110718e-01 -1.020902097225189209e-01 1.462613642215728760e-01 -1.535627096891403198e-01 2.081904411315917969e-01 4.994820058345794678e-02 1.873626857995986938e-01 4.499022960662841797e-01 7.437076885253190994e-03 -6.737807393074035645e-02 2.121503949165344238e-01 1.439931802451610565e-02 -3.817855147644877434e-03 -3.587130084633827209e-02 -1.837462335824966431e-01 1.108889728784561157e-01 1.375744491815567017e-01 7.873673737049102783e-02 8.052404969930648804e-03 2.333528101444244385e-01 3.796614110469818115e-01 -1.092390045523643494e-01 -1.793103218078613281e-01 1.516177551820874214e-03 3.812352567911148071e-02 1.007371023297309875e-01 2.009733207523822784e-02 -6.131870299577713013e-02 -4.686404764652252197e-01
-8.737764507532119751e-02 3.166344165802001953e-01 -2.129766792058944702e-01 -1.739071458578109741e-01 -1.662864536046981812e-01 -2.899428606033325195e-01 8.611289784312248230e-03 -1.449302136898040771e-01 5.677722766995429993e-02 1.672102510929107666e-01 4.002970159053802490e-01 -1.285504996776580811e-01 -2.643139958381652832e-01 1.847314834594726562e-01 -4.165713116526603699e-02 -8.056639134883880615e-02 -2.454718500375747681e-01 8.819679915904998779e-02 -2.364516854286193848e-01 -5.355045944452285767e-02 -4.443635046482086182e-02 -6.150851398706436157e-02 8.654307574033737183e-03 9.472732990980148315e-02 -1.151060611009597778e-01 -2.448796629905700684e-01 -1.797547638416290283e-01 2.405067384243011475e-01 4.121090471744537354e-02 -1.717040687799453735e-01 7.305612415075302124e-02 -1.484639793634414673e-01
-1.020303219556808472e-01 2.705444693565368652e-01 -1.452395766973495483e-01 -2.096980214118957520e-01 -2.634205222129821777e-01 -1.923578977584838867e-01 3.614007309079170227e-02 -3.637768924236297607e-01 3.349896371364593506e-01 3.322944417595863342e-02 2.545056939125061035e-01 6.102903187274932861e-02 -7.381650805473327637e-02 1.761128902435302734e-01 1.091067269444465637e-01 2.620179653167724609e-01 -2.556975781917572021e-01 -7.451018691062927246e-02 1.323259621858596802e-01 -1.001927405595779419e-01 1.410748809576034546e-01 1.107570528984069824e-01 -1.496536135673522949e-01 5.815866962075233459e-02 -1.477340608835220337e-01 -1.672594458796083927e-03 1.124761253595352173e-01 -5.427967384457588196e-02 -3.019715249538421631e-01 -1.017833128571510315e-02 6.276974827051162720e-02 -1.528666019439697266e-01
-2.677173316478729248e-01 -1.660817116498947144e-02 7.375518232583999634e-02 -1.131347268819808960e-01 -1.734948009252548218e-01 -7.185740023851394653e-02 1.191393956542015076e-01 -3.439162075519561768e-01 3.314819037914276123e-01 -5.417649075388908386e-02 4.496234357357025146e-01 -2.806404232978820801e-01 1.259086374193429947e-02 5.536545813083648682e-02 -2.926110327243804932e-01 -1.538507174700498581e-02 1.131742671132087708e-01 1.273738443851470947e-01 6.386750377714633942e-03 -2.661299332976341248e-02 3.491836413741111755e-02 1.459938585758209229e-01 8.146576583385467529e-02 7.264281064271926880e-02 2.938278205692768097e-02 -2.186164259910583496e-02 -2.592727839946746826e-01 -6.748191267251968384e-02 2.053250670433044434e-01 -2.103634178638458252e-01 1.852936744689941406e-01 3.416578471660614014e-02
-3.590871393680572510e-01 7.157555315643548965e-03 2.342885285615921021e-01 1.139488443732261658e-01 -4.339225217700004578e-02 -9.305726736783981323e-02 1.778685450553894043e-01 -4.834142327308654785e-02 3.855177015066146851e-02 3.957590460777282715e-01 4.273819923400878906e-01 -1.419424712657928467e-01 -1.941863596439361572e-01 -3.782157227396965027e-02 -1.456106156110763550e-01 1.835442706942558289e-02 -2.133576273918151855e-01 -1.998922321945428848e-03 1.415329128503799438e-01 7.366868853569030762e-02 1.243450567126274109e-01 2.483014464378356934e-01 -1.049229204654693604e-01 1.976225525140762329e-01 1.686938293278217316e-02 -2.611224725842475891e-02 3.308582818135619164e-03 -1.279616802930831909e-01 -1.678355783224105835e-01 -2.607945501804351807e-01 1.387275904417037964e-01 7.796181738376617432e-02
-2.868078947067260742e-01 3.081099092960357666e-01 -1.845609769225120544e-02 -2.359834909439086914e-01 -1.594154089689254761e-01 -3.579045236110687256e-01 1.230207160115242004e-01 -1.864520311355590820e-01 2.105986326932907104e-02 -2.806424861773848534e-03 1.894280463457107544e-01 -2.576079964637756348e-01 -4.764479026198387146e-02 2.709154486656188965e-01 4.685962945222854614e-02 1.860790103673934937e-01 -7.916900515556335449e-02 1.806736923754215240e-02 -4.815660417079925537e-02 -6.024501845240592957e-02 4.260274395346641541e-02 3.140720725059509277e-01 -9.698846936225891113e-02 2.552373567596077919e-03 3.633948788046836853e-02 -3.394711315631866455e-01 -3.551704809069633484e-02 -9.358277916908264160e-02 -2.921710908412933350e-01 -1.912065781652927399e-02 -8.954454213380813599e-02 -7.382538169622421265e-02
-3.301951289176940918e-01 2.461589723825454712e-01 -1.811179071664810181e-01 1.323481742292642593e-02 -1.510535180568695068e-01 -1.015971451997756958e-01 5.416876520030200481e-04 4.714478924870491028e-02 8.410312235355377197e-02 -9.973476082086563110e-02 1.775590479373931885e-01 -2.066355347633361816e-01 -2.475486993789672852e-01 2.901871800422668457e-01 -8.771414868533611298e-03 3.121193647384643555e-01 1.929774507880210876e-02 -2.044169604778289795e-01 2.531869411468505859e-01 -1.030255630612373352e-01 1.801383644342422485e-01 1.941997110843658447e-01 -2.664466388523578644e-02 -1.029145196080207825e-01 -3.091034293174743652e-01 3.672811388969421387e-02 4.734855610877275467e-04 1.754964590072631836e-01 1.614892780780792236e-01 5.964773893356323242e-02 1.116970553994178772e-01 -2.442510426044464111e-01
-2.220137268304824829e-01 1.460651308298110962e-01 -2.910083532333374023e-01 -1.426798701286315918e-01 -2.558268606662750244e-01 -2.477800697088241577e-01 8.917874097824096680e-02 -2.075020372867584229e-01 -7.699332386255264282e-02 -3.320769220590591431e-02 2.488588243722915649e-01 -1.705373823642730713e-01 -5.146424472332000732e-02 2.926430702209472656e-01 2.674207463860511780e-02 3.101751804351806641e-01 -7.280220091342926025e-02 -7.642115652561187744e-02 -6.239949539303779602e-02 3.393287211656570435e-02 2.130783200263977051e-01 3.024517185986042023e-02 -8.965260535478591919e-02 1.822697222232818604e-01 -1.213505491614341736e-01 -2.751650214195251465e-01 4.640493169426918030e-02 3.376606851816177368e-02 -2.682229280471801758e-01 -5.732917040586471558e-02 1.293994039297103882e-01 -2.715698182582855225e-01
-2.105402201414108276e-01 6.952602416276931763e-02 -4.619121924042701721e-02 2.502971142530441284e-02 -4.198206961154937744e-01 -1.224673911929130554e-01 -1.218406632542610168e-01 -2.733319625258445740e-02 1.788564175367355347e-01 -8.076962083578109741e-02 3.434008955955505371e-01 -1.284608393907546997e-01 -1.156717985868453979e-01 2.295778691768646240e-01 -1.188984885811805725e-01 -8.072608709335327148e-02 -1.404490321874618530e-01 -9.623504430055618286e-02 1.337390393018722534e-01 1.044177711009979248e-01 2.942732274532318115e-01 -7.580784708261489868e-02 4.586071148514747620e-02 -1.474857181310653687e-01 4.392509460449218750e-01 1.847106963396072388e-01 -2.314481884241104126e-03 8.823285996913909912e-02 -1.327431648969650269e-01 1.742195487022399902e-01 1.604894176125526428e-02 -1.565377414226531982e-01
-3.204754889011383057e-01 7.769983261823654175e-02 1.589273959398269653e-01 -1.278421878814697266e-01 -2.916881144046783447e-01 -1.893919333815574646e-02 -1.499912887811660767e-01 1.119072549045085907e-02 3.631486594676971436e-01 1.066864002496004105e-02 2.266466766595840454e-01 5.213757231831550598e-02 1.886910013854503632e-02 1.113251522183418274e-01 -6.466783583164215088e-02 2.465730607509613037e-01 -6.124228239059448242e-02 1.752332895994186401e-01 2.113049924373626709e-01 -2.258053421974182129e-01 9.423176944255828857e-02 4.978539887815713882e-03 -1.135968714952468872e-01 2.437387108802795410e-01 -5.524000525474548340e-02 -4.585261344909667969e-01 -5.804427713155746460e-02 -1.719687879085540771e-01 -1.878830604255199432e-02 -8.661361783742904663e-02 8.509452641010284424e-02 -7.167712599039077759e-02
-4.500791430473327637e-01 4.867044389247894287e-01 6.144301593303680420e-02 -3.803523490205407143e-03 -5.760642141103744507e-02 8.296618610620498657e-02 -5.291638150811195374e-02 5.018147081136703491e-02 2.712839245796203613e-01 5.042354017496109009e-02 1.542683690786361694e-01 -4.877401515841484070e-02 5.922765005379915237e-03 1.418500840663909912e-01 3.956419229507446289e-02 2.550142407417297363e-01 -1.219801977276802063e-01 5.010070744901895523e-03 1.464575678110122681e-01 2.504237229004502296e-03 1.267664730548858643e-01 -1.968438476324081421e-01 -1.533248424530029297e-01 1.436229348182678223e-01 -9.625725448131561279e-02 -2.767302989959716797e-01 -5.433887243270874023e-03 -5.763960629701614380e-02 -6.825985759496688843e-02 -3.014778532087802887e-02 2.896804213523864746e-01 -1.953839659690856934e-01
-3.083600699901580811e-01 1.984389424324035645e-01 -5.804732441902160645e-03 2.843658328056335449e-01 -3.087554872035980225e-01 2.309160493314266205e-02 4.008527100086212158e-02 -8.571573346853256226e-02 8.012990653514862061e-02 1.745324432849884033e-01 4.909716174006462097e-02 -2.982704341411590576e-01 -2.701013535261154175e-02 3.690976798534393311e-01 2.632964551448822021e-01 -7.444092631340026855e-02 1.632402986288070679e-01 -1.446782052516937256e-01 3.981935605406761169e-02 1.393109858036041260e-01 2.006411254405975342e-01 -2.028769627213478088e-02 3.188030421733856201e-01 -8.274754881858825684e-02 9.015391580760478973e-03 -7.041309773921966553e-02 5.652957037091255188e-02 -4.844903573393821716e-02 -9.192501008510589600e-02 -1.781939864158630371e-01 1.829253733158111572e-01 -1.943282634019851685e-01
-2.611286044120788574e-01 1.566806435585021973e-01 5.232370644807815552e-02 -3.817465528845787048e-02 -3.563840687274932861e-01 4.884150996804237366e-02 2.841469347476959229e-01 -3.608431816101074219e-01 3.626678586006164551e-01 2.216906659305095673e-02 2.137992829084396362e-01 -1.407868266105651855e-01 8.897612243890762329e-02 2.085293531417846680e-01 1.921567618846893311e-01 1.209751144051551819e-01 3.628241270780563354e-02 1.659536957740783691e-01 2.240085750818252563e-01 1.117408424615859985e-01 5.573602393269538879e-02 2.878659032285213470e-02 -1.454179733991622925e-01 5.789937078952789307e-02 1.479378640651702881e-01 -4.584875330328941345e-02 -1.520626842975616455e-01 -1.238920614123344421e-01 1.739402115345001221e-01 1.387928873300552368e-01 1.410623043775558472e-01 1.018863394856452942e-01
-2.444809824228286743e-01 2.227685302495956421e-01 8.505239337682723999e-02 2.190101295709609985e-01 -2.266095727682113647e-01 2.778609395027160645e-01 -1.068576797842979431e-01 -3.086617216467857361e-02 -6.668804213404655457e-03 1.408647894859313965e-01 1.431011408567428589e-01 -1.742095202207565308e-01 -2.170991301536560059e-01 1.881192624568939209e-01 7.820218801498413086e-02 2.050317265093326569e-02 1.126243025064468384e-01 -1.947152912616729736e-01 1.559625864028930664e-01 3.898108005523681641e-02 1.287348866462707520e-01 9.724572300910949707e-02 -1.754109114408493042e-01 2.062029018998146057e-02 -2.996604442596435547e-01 2.575620450079441071e-02 1.899461895227432251e-01 2.525736391544342041e-01 -6.977678835391998291e-02 -1.003805547952651978e-01 -3.339785933494567871e-01 -2.902031242847442627e-01
-1.725364178419113159e-01 2.109266668558120728e-01 1.616698503494262695e-01 1.072952374815940857e-01 -4.219177737832069397e-02 -1.456795781850814819e-01 -2.450543642044067383e-02 -2.705747187137603760e-01 1.087533608078956604e-01 -1.687452383339405060e-02 2.150129079818725586e-01 -3.110644221305847168e-01 -5.070414394140243530e-02 6.163303181529045105e-02 1.795167326927185059e-01 -3.587855398654937744e-02 1.583758294582366943e-01 3.499869406223297119e-01 -8.926212787628173828e-02 7.314284145832061768e-02 2.356381416320800781e-01 3.947787880897521973e-01 -6.192326545715332031e-02 2.324318140745162964e-01 -1.784000247716903687e-01 -2.074709981679916382e-01 -1.697374135255813599e-01 -2.088553085923194885e-02 3.522204235196113586e-02 -2.307802587747573853e-01 4.178970586508512497e-03 -8.677335828542709351e-02
-3.832219243049621582e-01 2.516978979110717773e-01 -8.083885908126831055e-02 2.408642321825027466e-02 -1.325581222772598267e-01 1.870893836021423340e-01 1.514007896184921265e-01 7.112861424684524536e-02 8.006105571985244751e-02 2.220030874013900757e-01 2.609815597534179688e-01 -2.457032352685928345e-01 9.792815893888473511e-02 3.568943589925765991e-02 -2.389624342322349548e-02 1.258558183908462524e-01 -8.519977563992142677e-04 5.766694992780685425e-02 2.123253196477890015e-01 -8.949986100196838379e-02 3.067428469657897949e-01 -1.646429002285003662e-01 -1.897408068180084229e-01 -4.692766070365905762e-02 1.107511445879936218e-01 -2.528126835823059082e-01 9.603150933980941772e-02 -5.933704599738121033e-02 9.997767396271228790e-03 -7.003485411405563354e-02 2.414077222347259521e-01 -3.502017259597778320e-01
-2.482499480247497559e-01 5.773285031318664551e-02 1.729073226451873779e-01 -6.166614964604377747e-02 -1.750086545944213867e-01 1.505558043718338013e-01 1.337306797504425049e-01 -3.881328105926513672e-01 2.175647467374801636e-01 9.489022940397262573e-02 2.986236214637756348e-01 -5.660008266568183899e-02 -9.518655948340892792e-03 2.633925974369049072e-01 -2.905101776123046875e-01 -4.445130005478858948e-02 2.243050336837768555e-01 1.150189638137817383e-01 2.256150394678115845e-01 -4.959227051585912704e-03 7.330157607793807983e-02 1.549327969551086426e-01 5.660320818424224854e-02 2.335398942232131958e-01 -9.637517482042312622e-02 1.026450395584106445e-01 1.579654216766357422e-01 -2.894542217254638672e-01 1.120977923274040222e-01 -1.390624046325683594e-01 1.059549897909164429e-01 -4.091442003846168518e-02
-4.186620414257049561e-01 3.560958206653594971e-01 -8.562774397432804108e-03 -1.401306539773941040e-01 -2.092043310403823853e-01 -7.228956092149019241e-03 7.901233434677124023e-02 8.339589089155197144e-02 3.751061558723449707e-01 -8.331505209207534790e-02 1.050139814615249634e-01 -2.786572575569152832e-01 1.075047478079795837e-01 1.619161218404769897e-01 9.479964524507522583e-02 9.243694692850112915e-02 -4.165424033999443054e-02 1.219767406582832336e-01 2.111457586288452148e-01 -5.992924794554710388e-02 2.343968003988265991e-01 -1.869393736124038696e-01 3.094280324876308441e-02 9.381181746721267700e-02 -1.967812478542327881e-01 -1.201491653919219971e-01 -8.841153979301452637e-02 8.959871530532836914e-02 1.126411482691764832e-01 -1.693993061780929565e-01 1.716811209917068481e-01 -1.589539945125579834e-01
-1.044581606984138489e-01 2.076848000288009644e-01 -1.576753333210945129e-02 2.771151363849639893e-01 -5.684607028961181641e-01 9.034418314695358276e-02 3.158306181430816650e-01 1.604170352220535278e-02 3.340922296047210693e-02 1.277328878641128540e-01 3.278608322143554688e-01 -1.823347955942153931e-01 9.672911465167999268e-02 1.281638145446777344e-01 -7.980625331401824951e-02 9.075141698122024536e-02 -6.747281551361083984e-02 6.970729678869247437e-02 -1.918940246105194092e-01 2.605678439140319824e-01 1.417943388223648071e-01 -1.432412955909967422e-02 -8.299401029944419861e-03 6.441318243741989136e-02 9.993857890367507935e-02 -1.032986119389533997e-01 -7.026840001344680786e-02 5.659093707799911499e-02 2.667071670293807983e-02 -2.492861151695251465e-01 4.065034538507461548e-02 8.411306887865066528e-02
-2.988140285015106201e-02 -1.914370507001876831e-01 2.592221498489379883e-01 -1.711030453443527222e-01 -4.559434950351715088e-01 6.839416921138763428e-02 -1.771943084895610809e-02 1.081567108631134033e-01 1.077891886234283447e-02 1.902008801698684692e-01 2.584483325481414795e-01 1.680192351341247559e-01 -2.262190133333206177e-01 3.630503714084625244e-01 1.391724646091461182e-01 1.689809858798980713e-01 -1.404095888137817383e-01 -1.619957834482192993e-01 1.229134276509284973e-01 -6.573441624641418457e-02 7.151306420564651489e-02 8.748333156108856201e-02 -1.055025234818458557e-01 1.601972430944442749e-01 -1.238505542278289795e-01 -7.947911322116851807e-02 1.586824059486389160e-01 -2.133441856130957603e-03 4.975309967994689941e-02 -8.795800060033798218e-02 -2.219711616635322571e-02 -3.266450762748718262e-01
-1.224151104688644409e-01 -2.412396669387817383e-01 7.674410194158554077e-02 4.062502086162567139e-02 -3.922113776206970215e-01 1.353798657655715942e-01 -1.524747759103775024e-01 1.167735159397125244e-01 2.492662370204925537e-01 1.293571759015321732e-02 -2.604017034173011780e-02 -1.287668794393539429e-01 -1.223770529031753540e-01 4.020076692104339600e-01 2.889419719576835632e-02 -6.721843034029006958e-02 -1.527443230152130127e-01 -8.737869560718536377e-02 2.582534551620483398e-01 2.142858691513538361e-02 -3.667877241969108582e-02 4.245467856526374817e-02 1.456787884235382080e-01 2.634510695934295654e-01 -1.987997889518737793e-01 1.886930912733078003e-01 8.179027587175369263e-02 1.493701189756393433e-01 -1.443521976470947266e-01 -1.019488424062728882e-01 2.404979020357131958e-01 -2.522736489772796631e-01
-2.468313276767730713e-01 2.474506944417953491e-01 -1.119783297181129456e-01 -1.646939069032669067e-01 -4.511682391166687012e-01 -1.588146835565567017e-01 7.247526943683624268e-02 -4.415923655033111572e-01 2.003320306539535522e-01 -6.448197527788579464e-04 1.366988420486450195e-01 4.603203758597373962e-02 6.325198337435722351e-03 7.801590859889984131e-02 3.107549063861370087e-02 -2.212305739521980286e-02 1.783118396997451782e-01 -1.499506533145904541e-01 1.905647069215774536e-01 -1.293201893568038940e-01 1.109794974327087402e-01 1.363265365362167358e-01 8.474791795015335083e-02 1.762248277664184570e-01 -4.060632083564996719e-03 7.706892490386962891e-02 -9.666989743709564209e-02 -1.011217236518859863e-01 -1.535209864377975464e-01 -1.901051551103591919e-01 1.505196280777454376e-02 -2.805489301681518555e-01
-2.116408199071884155e-01 3.385239541530609131e-01 1.478242874145507812e-01 2.445786446332931519e-01 -4.379009008407592773e-01 9.896248579025268555e-02 -1.542997509241104126e-01 5.826368555426597595e-02 -1.607566326856613159e-02 3.486101031303405762e-01 2.611191570758819580e-01 -2.404877096414566040e-01 1.888713240623474121e-01 2.099764645099639893e-01 -5.709778517484664917e-02 -4.930830374360084534e-02 -7.543737068772315979e-03 -9.058754891157150269e-02 5.660809576511383057e-02 1.003953292965888977e-01 4.826633632183074951e-02 7.415820658206939697e-02 1.945323646068572998e-01 -1.297480762004852295e-01 1.106682792305946350e-02 -8.373875916004180908e-02 -2.309335917234420776e-01 -1.452248543500900269e-02 1.107031404972076416e-01 -5.023208633065223694e-02 1.415781378746032715e-01 1.318108588457107544e-01
2.057228051126003265e-02 1.473249197006225586e-01 -1.692985147237777710e-01 1.499813944101333618e-01 -2.279666215181350708e-01 4.832270368933677673e-02 1.310408115386962891e-01 -1.108509371988475323e-03 1.610509157180786133e-01 6.742458045482635498e-02 3.119927644729614258e-01 -1.607584804296493530e-01 -3.551939129829406738e-01 4.581693410873413086e-01 6.443033460527658463e-03 5.522711202502250671e-02 -1.709275990724563599e-01 7.324038445949554443e-02 -1.097297370433807373e-01 6.096364930272102356e-02 -1.948661357164382935e-02 1.713718622922897339e-01 -1.181939914822578430e-01 4.563200175762176514e-01 7.836030796170234680e-03 1.408616751432418823e-01 -1.088817641139030457e-01 -9.858845174312591553e-02 4.669383913278579712e-02 -3.204408660531044006e-02 -7.021384686231613159e-02 1.024720445275306702e-01
-4.220998585224151611e-01 1.910194307565689087e-01 -8.293148130178451538e-02 2.618852443993091583e-02 -9.978008270263671875e-02 2.033243179321289062e-01 1.517519950866699219e-01 8.844945579767227173e-02 1.264816224575042725e-01 1.380613446235656738e-01 2.460973113775253296e-01 -1.594333797693252563e-01 -3.804882615804672241e-02 1.662692278623580933e-01 4.560055956244468689e-02 1.760361790657043457e-01 -6.888113915920257568e-02 1.611976623535156250e-01 2.226776033639907837e-01 -1.979972124099731445e-01 2.641284167766571045e-01 -1.913529336452484131e-01 -2.240493595600128174e-01 1.156559661030769348e-01 3.685944899916648865e-02 -2.631667852401733398e-01 1.880234181880950928e-01 -3.075916692614555359e-02 -2.378711476922035217e-02 2.463031187653541565e-02 1.704690307378768921e-01 -2.929334044456481934e-01
-2.022107094526290894e-01 1.788684912025928497e-02 -1.933702826499938965e-02 2.687754295766353607e-02 -2.331699281930923462e-01 2.454239130020141602e-01 -1.850451827049255371e-01 -2.597057819366455078e-01 -3.613688051700592041e-02 -2.125263065099716187e-01 2.525960206985473633e-01 -1.598857045173645020e-01 9.272158145904541016e-02 4.601906239986419678e-01 8.850347995758056641e-02 1.799696832895278931e-01 5.023603513836860657e-02 1.758662909269332886e-01 1.064553484320640564e-01 2.597493678331375122e-02 1.299597173929214478e-01 2.201775163412094116e-01 -5.904914438724517822e-02 1.490654349327087402e-01 -2.311906516551971436e-01 -3.141685202717781067e-02 1.331111788749694824e-01 1.588180065155029297e-01 4.689478874206542969e-02 -9.477762877941131592e-02 1.658492907881736755e-02 -3.155922591686248779e-01
-1.594952493906021118e-01 1.837123483419418335e-01 2.890643291175365448e-02 -2.294432371854782104e-02 -2.563242018222808838e-01 -2.033964395523071289e-01 3.998368084430694580e-01 1.027517244219779968e-01 1.719207614660263062e-01 9.032458066940307617e-02 6.486283242702484131e-02 -2.236467897891998291e-01 1.025280915200710297e-02 3.993104398250579834e-01 -5.535481497645378113e-02 -1.398817915469408035e-02 -1.454227715730667114e-01 2.229009866714477539e-01 -4.469833150506019592e-02 1.249148547649383545e-01 -4.520094767212867737e-02 5.257696285843849182e-02 1.935225874185562134e-01 2.761368751525878906e-01 -1.261611352674663067e-03 -1.328951567411422729e-01 5.666859447956085205e-02 2.158928364515304565e-01 6.767902523279190063e-02 -1.494003683328628540e-01 -8.053451031446456909e-02 -3.152466714382171631e-01
-3.330235481262207031e-01 4.113658145070075989e-02 -2.156207859516143799e-01 2.229659073054790497e-02 -4.407044351100921631e-01 9.563918411731719971e-02 -1.895890384912490845e-02 1.724104629829525948e-03 1.342627704143524170e-01 -1.510228216648101807e-01 1.674043387174606323e-01 -9.158468246459960938e-02 -9.023945778608322144e-02 1.590030938386917114e-01 -2.751573026180267334e-01 2.736260294914245605e-01 -1.056354399770498276e-02 -1.124628633260726929e-01 2.107740491628646851e-01 -1.912902146577835083e-01 1.073064357042312622e-01 2.046623528003692627e-01 -1.494052261114120483e-01 1.148760765790939331e-01 -1.849682778120040894e-01 -1.231011524796485901e-01 -1.385363638401031494e-01 7.583140581846237183e-02 -1.667760908603668213e-01 -2.775239348411560059e-01 -9.260151535272598267e-02 -7.081001996994018555e-02
-2.449564337730407715e-01 4.869022369384765625e-01 1.694419980049133301e-01 1.639043241739273071e-01 -1.518033593893051147e-01 1.557125747203826904e-01 -1.580995768308639526e-01 -9.880312718451023102e-04 2.969744503498077393e-01 9.580881148576736450e-02 1.650736778974533081e-01 6.992596201598644257e-03 -2.694263681769371033e-02 -2.335929311811923981e-03 -1.701536774635314941e-02 1.716543585062026978e-01 2.020200639963150024e-01 2.088099159300327301e-02 1.474895626306533813e-01 -8.494288660585880280e-03 1.161702498793601990e-01 -2.612510882318019867e-02 5.688724666833877563e-02 1.641290485858917236e-01 -5.725684762001037598e-02 -1.317185722291469574e-02 -3.056745231151580811e-01 1.488142758607864380e-01 -2.934295237064361572e-01 -1.458204686641693115e-01 2.818054556846618652e-01 -8.163080364465713501e-02
-2.291214764118194580e-01 -7.835836708545684814e-02 5.266970023512840271e-02 1.407537609338760376e-01 -9.486778825521469116e-02 -2.523708939552307129e-01 -2.610023319721221924e-02 2.033322816714644432e-03 7.539848238229751587e-02 -3.830804303288459778e-02 4.390420019626617432e-01 -1.463375091552734375e-01 9.404306113719940186e-02 3.109785616397857666e-01 4.243787378072738647e-02 -5.595371872186660767e-02 1.858207583427429199e-02 -1.340879648923873901e-01 5.141625553369522095e-02 1.590466350317001343e-01 -1.273403614759445190e-01 1.727589964866638184e-01 -2.185295373201370239e-01 2.087569385766983032e-01 -4.218035191297531128e-02 2.081661820411682129e-01 -9.009196609258651733e-02 -5.380240269005298615e-03 1.331516262143850327e-02 -4.787588119506835938e-01 1.006812155246734619e-01 -1.927453577518463135e-01
-3.867581784725189209e-01 7.297559827566146851e-02 1.718781292438507080e-01 -2.151941321790218353e-02 5.284888297319412231e-02 -3.576436638832092285e-02 1.832222491502761841e-01 -1.511240303516387939e-01 2.989252507686614990e-01 4.460740089416503906e-01 2.169916480779647827e-01 -1.079795286059379578e-01 -9.941133856773376465e-02 -7.255258038640022278e-03 -1.673507690429687500e-02 -1.042048931121826172e-01 -3.436351418495178223e-01 3.530402481555938721e-02 1.774680465459823608e-01 1.084401458501815796e-01 9.905493259429931641e-02 2.216442078351974487e-01 7.481729262508451939e-04 1.544236093759536743e-01 -6.097573041915893555e-02 3.624119609594345093e-02 3.555272519588470459e-02 3.759923949837684631e-02 -1.915530264377593994e-01 -2.804794907569885254e-01 1.341935545206069946e-01 1.433448487659916282e-04
-2.980685830116271973e-01 2.959633171558380127e-01 3.150116652250289917e-02 1.451225876808166504e-01 -1.522106230258941650e-01 -1.798968315124511719e-01 -1.054979786276817322e-01 7.009100914001464844e-02 2.454671859741210938e-01 -6.477393954992294312e-02 6.257439404726028442e-02 -3.890142217278480530e-02 -3.121725749224424362e-03 2.071022540330886841e-01 1.856081634759902954e-01 3.101930022239685059e-01 -2.109549380838871002e-02 -9.718062728643417358e-02 3.045992553234100342e-01 1.037247255444526672e-01 5.257934331893920898e-02 1.583310216665267944e-02 1.563528180122375488e-01 1.924768537282943726e-01 -2.475788146257400513e-01 -7.634054124355316162e-02 -8.602982014417648315e-02 2.554649412631988525e-01 2.475168183445930481e-02 1.754563674330711365e-02 2.300788462162017822e-01 -3.389744460582733154e-01
-1.437800973653793335e-01 -5.561065673828125000e-02 1.066395118832588196e-01 1.092589721083641052e-01 1.520344018936157227e-01 -3.534284234046936035e-02 4.534811154007911682e-02 -8.301360160112380981e-02 1.036345958709716797e-01 2.295676916837692261e-01 2.964971065521240234e-01 -5.170210599899291992e-01 -5.207872018218040466e-02 1.651536673307418823e-01 4.394960030913352966e-02 -8.926896005868911743e-02 -2.565695047378540039e-01 -1.349137723445892334e-02 4.870172590017318726e-02 2.942906320095062256e-01 7.374227792024612427e-02 1.767279952764511108e-01 -2.500777244567871094e-01 1.544019728899002075e-01 -1.184431985020637512e-01 1.333816796541213989e-01 -1.658155620098114014e-01 2.717910520732402802e-02 2.853909973055124283e-03 7.127538323402404785e-02 3.036144375801086426e-01 -1.603163480758666992e-01
-3.082066178321838379e-01 2.070582099258899689e-02 -3.148198127746582031e-02 5.527492240071296692e-02 -4.643965065479278564e-01 3.413537144660949707e-02 -1.450254917144775391e-01 -1.195746436715126038e-01 8.881960064172744751e-02 2.053754031658172607e-01 3.629796206951141357e-01 -4.640961810946464539e-02 1.862530261278152466e-01 2.691985368728637695e-01 -8.465525507926940918e-02 -3.181447982788085938e-01 -1.727687418460845947e-01 9.261287003755569458e-02 1.994504779577255249e-02 2.412066608667373657e-01 1.139545589685440063e-01 -1.031178236007690430e-01 1.470306422561407089e-02 -2.507131099700927734e-01 -4.315614700317382812e-02 6.028081849217414856e-02 7.045941054821014404e-02 3.336265683174133301e-02 -1.613357067108154297e-01 -1.581629514694213867e-01 4.418575018644332886e-02 2.427502535283565521e-02
-4.017019569873809814e-01 1.073225215077400208e-01 3.026306629180908203e-01 1.380988806486129761e-01 -9.894006699323654175e-02 1.115731969475746155e-01 1.308878213167190552e-01 1.508747600018978119e-02 4.762359336018562317e-02 2.136465311050415039e-01 2.764423191547393799e-01 -1.563862264156341553e-01 -3.933263123035430908e-01 -1.222389116883277893e-01 8.827039599418640137e-02 -3.628080338239669800e-02 -1.665590554475784302e-01 5.284172017127275467e-03 2.315203249454498291e-01 -6.530304998159408569e-02 2.050417363643646240e-01 2.242172360420227051e-01 1.563159003853797913e-02 -7.590148597955703735e-02 -4.017718881368637085e-02 5.884494632482528687e-03 -6.559360772371292114e-02 -1.366702318191528320e-01 -1.018245592713356018e-01 -3.577641546726226807e-01 4.034534096717834473e-02 -2.720067463815212250e-02
-1.058902591466903687e-01 1.257261037826538086e-01 -8.899734914302825928e-02 4.148006141185760498e-01 -2.461699545383453369e-01 1.153672412037849426e-01 -6.299547851085662842e-03 -8.909197524189949036e-03 1.414075046777725220e-01 1.387364566326141357e-01 1.650728434324264526e-01 -8.362467586994171143e-02 -1.023629605770111084e-01 4.021022319793701172e-01 -1.112983822822570801e-01 7.178853452205657959e-02 5.232712626457214355e-02 -8.468800038099288940e-02 -5.076276883482933044e-02 -5.266020819544792175e-02 -4.289815574884414673e-02 2.578210234642028809e-01 -1.696065664291381836e-01 3.882287442684173584e-01 -7.191258482635021210e-03 2.611609697341918945e-01 -2.153464406728744507e-01 -1.653105318546295166e-01 -1.594802439212799072e-01 -1.423226743936538696e-01 2.645561285316944122e-02 -6.612335890531539917e-02
-9.050612896680831909e-02 -2.820358425378799438e-02 8.757737278938293457e-02 1.962810605764389038e-01 -2.203462421894073486e-01 5.460727959871292114e-03 -3.754703793674707413e-04 -1.765870600938796997e-01 2.218370735645294189e-01 2.053455859422683716e-01 2.650873064994812012e-01 -2.461699396371841431e-01 -3.494386374950408936e-01 2.538946270942687988e-01 1.962006241083145142e-01 -8.548169583082199097e-02 2.194028198719024658e-01 -3.271461278200149536e-02 -2.074941843748092651e-01 6.802617013454437256e-02 -1.671234369277954102e-01 4.854754731059074402e-02 -2.098019979894161224e-02 2.446209937334060669e-01 -1.467823535203933716e-01 3.183053806424140930e-02 -6.430710107088088989e-02 -7.102566957473754883e-02 2.625362761318683624e-02 -1.642801165580749512e-01 1.064210459589958191e-01 -3.901713490486145020e-01
3.325371444225311279e-02 -1.446393877267837524e-01 6.519962847232818604e-02 -7.813433185219764709e-03 -4.362986981868743896e-01 -3.375215083360671997e-02 -1.386058628559112549e-01 1.090280637145042419e-01 8.082767575979232788e-02 2.321465760469436646e-01 1.366486251354217529e-01 4.225877672433853149e-02 -2.717721760272979736e-01 2.549157440662384033e-01 1.508130412548780441e-02 2.669897675514221191e-01 -1.437591165304183960e-01 -2.178198099136352539e-01 1.261885762214660645e-01 6.267564021982252598e-04 6.862803548574447632e-02 -8.715275675058364868e-02 -2.112080901861190796e-01 -6.343236891552805901e-04 -2.312670946121215820e-01 8.917702734470367432e-02 -2.805977500975131989e-02 1.266634277999401093e-02 -1.821289584040641785e-02 -3.081978261470794678e-01 3.786645829677581787e-01 -1.333797425031661987e-01
-1.250020116567611694e-01 -6.770201027393341064e-02 4.136510193347930908e-02 4.767521619796752930e-01 -2.624278962612152100e-01 -5.119159445166587830e-02 9.429106861352920532e-02 3.886981680989265442e-02 2.702544927597045898e-01 1.896339952945709229e-01 3.414811491966247559e-01 -1.090760063380002975e-02 -2.119917422533035278e-01 1.608084738254547119e-01 -2.804121971130371094e-01 -3.580569103360176086e-02 2.560854256153106689e-01 -2.300585806369781494e-01 7.669638842344284058e-02 4.663084819912910461e-02 -6.552757695317268372e-03 2.015428990125656128e-01 -4.402535036206245422e-02 -6.621050089597702026e-02 -4.132337868213653564e-02 -7.536948472261428833e-02 -2.071073055267333984e-01 5.895564332604408264e-02 6.642464548349380493e-02 7.159168366342782974e-03 1.075994893908500671e-01 -2.216087728738784790e-01
-1.573446989059448242e-01 2.751270532608032227e-01 -1.484476178884506226e-01 -1.659629493951797485e-01 -1.306035369634628296e-01 -4.882771521806716919e-02 -9.054370969533920288e-02 -2.611687779426574707e-01 8.106061816215515137e-02 -7.291988283395767212e-02 1.487746983766555786e-01 -7.219754904508590698e-02 -1.546942591667175293e-01 1.820001453161239624e-01 3.533707931637763977e-02 1.486120373010635376e-01 -8.615089207887649536e-02 -1.592691056430339813e-02 2.895611226558685303e-01 4.625757411122322083e-02 2.472709715366363525e-01 1.295886784791946411e-01 -1.358236521482467651e-01 2.329611591994762421e-02 -2.223819866776466370e-02 1.516859531402587891e-01 1.608627736568450928e-01 -9.962831437587738037e-02 -5.025086998939514160e-01 -8.558695018291473389e-02 2.511818408966064453e-01 -2.483331114053726196e-01
-2.177465260028839111e-01 3.263014182448387146e-02 -1.710831224918365479e-01 2.122284024953842163e-01 -6.557051092386245728e-02 -9.457446634769439697e-02 -1.466625779867172241e-01 1.607804745435714722e-01 1.339300125837326050e-01 7.751383632421493530e-02 4.809459745883941650e-01 -1.995699107646942139e-01 -2.730403244495391846e-01 1.744171231985092163e-01 -2.886818349361419678e-01 7.287640590220689774e-03 2.474869042634963989e-02 -1.623698770999908447e-01 8.889727294445037842e-02 -3.348749876022338867e-02 2.002904117107391357e-01 -1.036003232002258301e-01 4.774584993720054626e-02 -8.645455539226531982e-02 -1.637763530015945435e-01 4.512476443778723478e-04 3.106315135955810547e-01 -2.612745203077793121e-02 -1.829428225755691528e-01 -2.144581228494644165e-01 1.758557409048080444e-01 -4.663647338747978210e-02
-3.873482346534729004e-01 -6.775634246878325939e-04 -1.346626784652471542e-02 3.722040727734565735e-02 -3.339246511459350586e-01 2.262990921735763550e-01 -2.183541804552078247e-01 -6.546166539192199707e-02 2.296181619167327881e-01 -1.202928461134433746e-02 2.913683056831359863e-01 -9.603936225175857544e-02 -2.349166870117187500e-01 9.339940547943115234e-02 -2.617009449750185013e-03 -6.721372157335281372e-02 1.456591784954071045e-01 1.319946795701980591e-01 -1.628511846065521240e-01 1.939535737037658691e-01 9.852113574743270874e-02 2.349240183830261230e-01 -2.867545187473297119e-01 3.386906348168849945e-03 -5.684867501258850098e-02 1.022969186305999756e-02 -3.301959335803985596e-01 -2.160853147506713867e-01 -6.125861778855323792e-03 -1.848393119871616364e-02 -1.212806068360805511e-02 -9.377456456422805786e-02
-3.323939144611358643e-01 3.113927133381366730e-02 -1.288010627031326294e-01 1.538800634443759918e-02 -2.692307531833648682e-01 3.142656385898590088e-02 -3.319343179464340210e-02 -2.720741368830204010e-02 1.848210990428924561e-01 -1.062833219766616821e-01 6.918460130691528320e-02 -3.485732674598693848e-01 -3.713019192218780518e-01 2.481697350740432739e-01 -3.949075192213058472e-02 2.077200561761856079e-01 9.242046624422073364e-02 -1.702381968498229980e-01 1.701198816299438477e-01 -1.472775042057037354e-01 2.230279147624969482e-01 2.008332461118698120e-01 -3.960895910859107971e-02 -2.045803368091583252e-01 -1.263274252414703369e-01 -4.493843391537666321e-02 3.331249114125967026e-03 2.566876113414764404e-01 7.455520331859588623e-02 3.716628253459930420e-02 2.377616986632347107e-02 -2.597378492355346680e-01
-2.285964339971542358e-01 -3.922217711806297302e-02 -1.218601316213607788e-01 -2.878685854375362396e-02 -2.986266911029815674e-01 -5.206150934100151062e-02 -1.329378038644790649e-01 1.092350259423255920e-01 -7.426437735557556152e-02 2.172619402408599854e-01 5.604633688926696777e-01 9.597542136907577515e-02 -1.092711389064788818e-01 2.854449152946472168e-01 -9.050832688808441162e-02 -4.831570386886596680e-02 -6.656152009963989258e-02 -7.419685134664177895e-04 -6.733327172696590424e-03 -2.496277168393135071e-02 -1.801111549139022827e-01 9.907131083309650421e-03 2.524966597557067871e-01 1.736119687557220459e-01 1.627747118473052979e-01 1.752947568893432617e-01 -5.296532809734344482e-02 2.449685335159301758e-02 -2.673484385013580322e-01 4.221535846590995789e-02 3.498458070680499077e-03 -2.522062659263610840e-01
-4.096065461635589600e-01 -3.419731219764798880e-04 1.823332160711288452e-01 4.056775476783514023e-03 -3.092682920396327972e-02 -2.275766283273696899e-01 3.346589580178260803e-02 -1.014304608106613159e-01 1.391845196485519409e-02 1.872433423995971680e-01 4.853186607360839844e-01 7.300454378128051758e-02 2.199174314737319946e-01 2.320976406335830688e-01 5.854660272598266602e-02 4.337348043918609619e-02 9.740758687257766724e-02 -1.730043888092041016e-01 -5.311228707432746887e-02 2.156693302094936371e-02 -4.433353617787361145e-02 1.404135972261428833e-01 3.724260255694389343e-02 2.614642977714538574e-01 -1.073686331510543823e-01 1.880418807268142700e-01 -1.841203719377517700e-01 8.897917717695236206e-02 -1.711544245481491089e-01 -3.053854703903198242e-01 1.229113340377807617e-02 7.481878995895385742e-02
5.621080473065376282e-02 1.842154264450073242e-01 -1.600432395935058594e-01 -1.017944738268852234e-01 -2.524725496768951416e-01 -1.558210700750350952e-01 8.501150459051132202e-02 -1.455417722463607788e-01 2.918620109558105469e-01 2.041439861059188843e-01 3.010152280330657959e-01 -2.269898802042007446e-01 2.470924854278564453e-01 1.789923459291458130e-01 2.256294339895248413e-01 1.595333367586135864e-01 -3.729396685957908630e-02 1.213890761137008667e-01 -9.988953918218612671e-02 -1.781951636075973511e-01 7.383557409048080444e-02 1.174354106187820435e-01 -9.006741642951965332e-02 2.117819637060165405e-01 -2.175264619290828705e-02 1.530590206384658813e-01 -2.403284013271331787e-01 -1.010981947183609009e-01 -1.944866590201854706e-02 -3.234140276908874512e-01 1.539569199085235596e-01 -1.463952213525772095e-01
-3.046779930591583252e-01 1.454458534717559814e-01 2.369676828384399414e-01 4.889689981937408447e-01 -3.011891841888427734e-01 6.246732547879219055e-02 2.560185641050338745e-02 1.879973262548446655e-01 -8.071532845497131348e-02 8.222979307174682617e-02 2.309211045503616333e-01 -1.750574707984924316e-01 7.074099779129028320e-02 1.670068055391311646e-01 -3.033675020560622215e-03 -1.313525438308715820e-01 -2.420050650835037231e-01 1.753223091363906860e-01 1.449020504951477051e-01 1.904131621122360229e-01 6.915368139743804932e-02 3.607209771871566772e-02 9.697798639535903931e-02 1.210212185978889465e-01 7.019081618636846542e-03 -1.505074054002761841e-01 2.859257161617279053e-02 -1.387697458267211914e-01 -1.345577090978622437e-01 -1.688895225524902344e-01 2.146031856536865234e-01 -2.448411099612712860e-02
-4.767113924026489258e-01 2.318529635667800903e-01 4.418258368968963623e-02 5.970688909292221069e-02 -1.089882701635360718e-01 2.455417662858963013e-01 -1.783181913197040558e-02 5.140750482678413391e-02 1.449625939130783081e-02 1.918076872825622559e-01 3.110805153846740723e-01 -4.310075566172599792e-02 2.748556202277541161e-03 1.842837035655975342e-01 8.421694487333297729e-02 -3.298743069171905518e-02 -1.641742140054702759e-01 1.499494463205337524e-01 -1.035002917051315308e-01 1.420959234237670898e-01 -1.845305562019348145e-01 2.739295065402984619e-01 -1.312315016984939575e-01 -2.936722040176391602e-01 -1.273617986589670181e-02 -1.145058423280715942e-01 2.370346784591674805e-01 -7.371995598077774048e-02 -8.177061378955841064e-02 -2.030553817749023438e-01 2.895070984959602356e-02 -2.098101526498794556e-01
-4.595726430416107178e-01 3.381990492343902588e-01 -1.172109972685575485e-02 1.990471780300140381e-01 -2.818695306777954102e-01 2.544938325881958008e-01 -1.037043482065200806e-01 5.600930750370025635e-02 -1.898462302051484585e-03 1.940269321203231812e-01 2.667547762393951416e-01 -2.331917583942413330e-01 1.011358126997947693e-01 1.095504984259605408e-01 -2.010193467140197754e-02 -1.012867540121078491e-01 -1.484515666961669922e-01 1.917341351509094238e-01 -1.352007240056991577e-01 1.441348195075988770e-01 -1.345132440328598022e-01 9.614254534244537354e-02 -5.592002347111701965e-02 -1.167462095618247986e-01 1.493775565177202225e-02 -2.752208709716796875e-01 2.751188352704048157e-02 1.790111139416694641e-02 -1.582777649164199829e-01 -1.822789013385772705e-01 -8.646851405501365662e-03 -5.587065592408180237e-02
-3.331830203533172607e-01 2.112603746354579926e-02 -2.522630989551544189e-02 -2.066734991967678070e-02 -2.970395982265472412e-01 1.088489666581153870e-01 -2.398097887635231018e-02 1.170602962374687195e-01 3.739355206489562988e-01 -4.782520607113838196e-02 2.445632964372634888e-01 -1.558009833097457886e-01 1.197747290134429932e-01 2.679826021194458008e-01 -7.732143253087997437e-02 8.755148202180862427e-02 1.276997029781341553e-01 6.668487191200256348e-02 3.585592210292816162e-01 -3.113688230514526367e-01 2.166941910982131958e-01 -8.723425120115280151e-02 -8.308037370443344116e-02 1.451028734445571899e-01 3.901810152456164360e-03 -7.356429845094680786e-02 -1.555363368242979050e-02 -6.075499951839447021e-02 4.562706500291824341e-02 -4.973143711686134338e-02 3.136144280433654785e-01 -7.780657708644866943e-02
-3.092595636844635010e-01 1.457696110010147095e-01 1.909439861774444580e-01 2.074291855096817017e-01 -1.848722249269485474e-01 1.079200655221939087e-01 -1.575119048357009888e-02 -1.983139067888259888e-01 -1.297235786914825439e-01 1.279878467321395874e-01 2.512647211551666260e-01 -3.052393198013305664e-01 -1.381533294916152954e-01 3.544628024101257324e-01 -6.022275611758232117e-02 8.932486921548843384e-02 5.658647418022155762e-02 -1.268286406993865967e-01 -8.697973936796188354e-02 5.552552640438079834e-03 7.136249542236328125e-02 1.867024451494216919e-01 -7.012692838907241821e-02 2.210294902324676514e-01 -2.504161894321441650e-01 -1.972728176042437553e-03 1.219245418906211853e-01 1.761963069438934326e-01 1.902446150779724121e-01 1.931334137916564941e-01 -1.936232000589370728e-01 -1.793314963579177856e-01
-1.750506460666656494e-01 8.608806133270263672e-02 1.083684712648391724e-01 2.364797443151473999e-01 -6.653199195861816406e-01 7.781448960304260254e-02 -1.124050915241241455e-01 1.283772438764572144e-01 -1.955188810825347900e-02 5.898610502481460571e-02 -1.484557427465915680e-02 -2.434108555316925049e-01 -7.343395799398422241e-02 6.727735698223114014e-02 2.923767827451229095e-02 7.372643798589706421e-02 -2.695399820804595947e-01 -6.949345022439956665e-02 7.618449628353118896e-02 9.473877027630805969e-03 -5.668700113892555237e-02 6.894563138484954834e-02 6.153884530067443848e-02 2.058140039443969727e-01 -1.379097700119018555e-01 -1.799268424510955811e-01 -3.147218376398086548e-02 -1.816288530826568604e-01 -2.622554302215576172e-01 -1.392975449562072754e-01 1.607576757669448853e-01 5.735967308282852173e-03
-2.960689365863800049e-01 1.724861264228820801e-01 3.280871780589222908e-03 -7.024059444665908813e-02 -3.535091876983642578e-01 -5.696390569210052490e-02 3.162383288145065308e-02 -1.434583812952041626e-01 2.899336814880371094e-01 -1.363408416509628296e-01 3.134375810623168945e-01 -7.681354135274887085e-02 -1.389217227697372437e-01 9.567278623580932617e-02 1.489537060260772705e-01 2.429977655410766602e-01 -1.021973788738250732e-03 1.010188385844230652e-01 9.239909797906875610e-02 2.600260674953460693e-01 2.816427350044250488e-01 2.097332477569580078e-01 -2.762516140937805176e-01 -9.457327425479888916e-02 2.364977747201919556e-01 7.184826582670211792e-02 1.991092041134834290e-02 6.456099450588226318e-02 5.394626781344413757e-02 3.929418697953224182e-02 -1.587502509355545044e-01 -1.453653275966644287e-01
-3.075741231441497803e-01 2.339950054883956909e-01 1.339006144553422928e-02 -2.646032571792602539e-01 -2.394935935735702515e-01 -1.324275881052017212e-02 4.969525709748268127e-02 -9.598102420568466187e-02 5.547506213188171387e-01 -7.544270250946283340e-03 1.352804154157638550e-01 -2.968260347843170166e-01 -8.631284534931182861e-02 1.452027410268783569e-01 -1.898867636919021606e-01 -3.981707559432834387e-04 -1.751100122928619385e-01 1.927866190671920776e-01 5.201185494661331177e-02 -1.288099586963653564e-01 2.382136434316635132e-01 -3.512068837881088257e-02 -6.059746723622083664e-03 7.486624643206596375e-03 -5.167555063962936401e-02 -3.639950230717658997e-02 -3.721822053194046021e-02 1.175140589475631714e-01 2.213600575923919678e-01 -6.344247609376907349e-02 1.160349175333976746e-01 -3.942698240280151367e-02
-9.653365239500999451e-03 -9.392593055963516235e-02 -4.674290865659713745e-02 1.073845699429512024e-01 -4.044963121414184570e-01 1.557200215756893158e-02 -1.158209610730409622e-02 -6.272815633565187454e-03 6.599168479442596436e-02 4.589718207716941833e-02 3.063963651657104492e-01 -2.501907348632812500e-01 -1.246365383267402649e-01 1.873071491718292236e-01 6.756068021059036255e-02 1.544421911239624023e-01 4.642303660511970520e-02 -2.116129100322723389e-01 3.943287432193756104e-01 3.430609703063964844e-01 2.502644956111907959e-01 -1.703445911407470703e-01 -5.411058291792869568e-02 1.332298219203948975e-01 1.097376197576522827e-01 -2.332203537225723267e-01 -5.472137406468391418e-02 8.150320500135421753e-02 -3.332274034619331360e-02 2.141217142343521118e-01 -4.086660966277122498e-02 -1.192297860980033875e-01
-7.082658261060714722e-02 -5.195992067456245422e-02 1.250993162393569946e-01 1.041685193777084351e-01 -1.116591505706310272e-02 4.131664335727691650e-02 1.242421865463256836e-01 2.231260687112808228e-01 1.617850512266159058e-01 3.848394453525543213e-01 4.331396520137786865e-01 -3.871850371360778809e-01 -1.859191060066223145e-02 7.528574205935001373e-03 -1.951304674148559570e-01 1.033264845609664917e-01 -2.203524559736251831e-01 4.274579137563705444e-02 2.892904877662658691e-01 9.487266093492507935e-02 -8.584422618150711060e-02 -5.288768187165260315e-02 4.522175341844558716e-02 2.114962935447692871e-01 -1.381011307239532471e-01 3.799277171492576599e-02 -7.610671687871217728e-03 -8.256258815526962280e-02 -3.237901031970977783e-01 -5.760869011282920837e-02 4.672785848379135132e-02 -5.548102781176567078e-03
-1.501912772655487061e-01 5.369738861918449402e-02 -1.497512683272361755e-02 -1.149367690086364746e-01 -3.186144232749938965e-01 -1.912952661514282227e-01 1.242429092526435852e-01 -4.674034565687179565e-02 3.257596120238304138e-02 -8.695707470178604126e-02 3.824079036712646484e-01 -2.203068435192108154e-01 -2.983196638524532318e-02 9.760183095932006836e-02 -5.930783599615097046e-02 2.553214728832244873e-01 -1.985015533864498138e-02 -3.096563220024108887e-01 4.292073547840118408e-01 1.934283971786499023e-01 9.178528934717178345e-02 -1.494815796613693237e-01 1.227031052112579346e-01 -5.006957054138183594e-02 -1.494455039501190186e-01 -1.068309918045997620e-01 -2.182581275701522827e-01 7.347960025072097778e-02 4.450975731015205383e-02 2.000359743833541870e-01 -9.418946690857410431e-03 -1.666270047426223755e-01
-4.851205050945281982e-01 2.995951175689697266e-01 -1.279987394809722900e-01 5.838313326239585876e-02 -1.331499814987182617e-01 1.639206148684024811e-02 2.619206905364990234e-01 -1.492305994033813477e-01 2.996838390827178955e-01 1.044807955622673035e-02 1.726764887571334839e-01 -1.509092748165130615e-01 5.108982697129249573e-02 8.342336118221282959e-02 6.878559291362762451e-02 1.899236142635345459e-01 6.597295403480529785e-02 1.993993073701858521e-01 4.199556708335876465e-01 -1.152541860938072205e-01 5.327975377440452576e-02 7.597374729812145233e-03 -1.853295564651489258e-01 1.327327731996774673e-02 1.864583343267440796e-01 -3.281877376139163971e-03 4.836966842412948608e-02 -1.387334913015365601e-01 -3.820230439305305481e-02 -2.185736037790775299e-02 1.196271851658821106e-01 -9.780739992856979370e-02
-1.878910362720489502e-01 1.434355676174163818e-01 6.911669671535491943e-02 9.496075659990310669e-02 -2.533594369888305664e-01 -1.254651397466659546e-01 -4.099237918853759766e-02 3.156212717294692993e-02 3.839300572872161865e-01 2.855863235890865326e-02 4.108494520187377930e-01 -2.583895623683929443e-01 1.503461748361587524e-01 1.278985384851694107e-02 -6.236276775598526001e-02 1.479637473821640015e-01 -8.577647805213928223e-02 -9.360378235578536987e-02 6.524921953678131104e-02 -2.167512178421020508e-01 1.605095155537128448e-02 -1.981447264552116394e-02 -2.993227839469909668e-01 1.716255098581314087e-01 2.454697042703628540e-01 -2.945222854614257812e-01 6.476549804210662842e-02 8.696175366640090942e-02 -1.925491243600845337e-01 -1.696663796901702881e-01 1.404892932623624802e-02 -5.930271372199058533e-02
1.659496575593948364e-01 2.181279957294464111e-01 1.457211822271347046e-01 -1.537087857723236084e-01 -7.306642830371856689e-02 1.721978038549423218e-01 -5.068555101752281189e-02 2.127859592437744141e-01 1.436831355094909668e-01 2.588601708412170410e-01 2.591756582260131836e-01 -2.621336877346038818e-01 -5.880348384380340576e-02 2.753296792507171631e-01 -1.108912006020545959e-01 3.359786868095397949e-01 -8.215556293725967407e-02 3.088799491524696350e-02 2.292041331529617310e-01 -4.528008773922920227e-02 8.617766946554183960e-02 1.095703169703483582e-01 -2.449853569269180298e-01 -1.081105470657348633e-01 -2.432057708501815796e-01 8.832155913114547729e-02 -8.762701414525508881e-03 -2.184798754751682281e-02 -6.735102832317352295e-02 -4.174834489822387695e-02 1.110111102461814880e-01 -3.600932657718658447e-01
-1.043813973665237427e-01 2.055326253175735474e-01 5.069493502378463745e-02 -2.348636090755462646e-01 -2.594108581542968750e-01 -1.910628676414489746e-01 3.261173367500305176e-01 6.001497805118560791e-02 -2.914930880069732666e-02 3.158715367317199707e-02 7.785499840974807739e-02 -1.615629643201828003e-01 -9.755558520555496216e-02 2.894913554191589355e-01 -1.252279132604598999e-01 1.848525553941726685e-01 -2.335745841264724731e-01 6.629641633480787277e-03 7.126653939485549927e-02 -5.212116986513137817e-03 1.322523057460784912e-01 1.121839508414268494e-01 -8.416897058486938477e-02 5.886648967862129211e-02 1.268012076616287231e-01 -2.327060103416442871e-01 -1.288130134344100952e-01 -2.039960473775863647e-01 -4.528087079524993896e-01 4.154373705387115479e-02 1.003069877624511719e-01 -2.293401658535003662e-01
-5.567901581525802612e-02 1.711842715740203857e-01 -3.611828386783599854e-02 -3.047385215759277344e-01 -1.947209984064102173e-01 5.064324289560317993e-02 3.195368349552154541e-01 8.977026492357254028e-02 1.026806607842445374e-01 2.016302049160003662e-01 8.866148442029953003e-02 -4.312214255332946777e-02 -1.285194307565689087e-01 4.429912269115447998e-01 -2.655561268329620361e-01 1.083819195628166199e-01 -1.608039066195487976e-02 1.983701623976230621e-02 -1.077140495181083679e-01 -2.919499389827251434e-02 9.848021715879440308e-02 2.298326604068279266e-02 -1.293743252754211426e-01 2.185256406664848328e-02 -1.264933496713638306e-01 9.158382564783096313e-02 -5.863284692168235779e-02 -9.501352906227111816e-03 -1.274921596050262451e-01 -2.133676558732986450e-01 4.022545218467712402e-01 -2.734688222408294678e-01
-8.785177022218704224e-02 -6.309797521680593491e-03 -1.754344552755355835e-01 1.824755519628524780e-01 -2.473697811365127563e-01 -2.290724962949752808e-01 9.701671451330184937e-02 7.301595807075500488e-02 3.183600604534149170e-01 4.179916344583034515e-03 3.028727471828460693e-01 -2.707048654556274414e-01 -2.880504727363586426e-01 2.395505011081695557e-01 6.284534186124801636e-02 2.141723781824111938e-02 -9.315201640129089355e-02 -1.809142082929611206e-01 1.221529487520456314e-02 1.102783828973770142e-01 2.917418479919433594e-01 -1.076967939734458923e-01 3.202566504478454590e-02 6.320708990097045898e-02 -1.486510634422302246e-01 6.031884998083114624e-02 1.346120834350585938e-01 -9.562872350215911865e-02 -1.508516957983374596e-03 -3.946763575077056885e-01 1.302063763141632080e-01 8.620868623256683350e-02
-7.044506818056106567e-02 -1.039035543799400330e-01 -2.295636236667633057e-01 4.153867438435554504e-02 -3.218490481376647949e-01 3.338223993778228760e-01 -9.142211824655532837e-02 -1.748897731304168701e-01 1.060946211218833923e-01 1.550321280956268311e-01 3.312791287899017334e-01 2.171542495489120483e-03 -3.483140468597412109e-01 3.064047098159790039e-01 -2.191007435321807861e-01 -2.004157006740570068e-02 -1.726392507553100586e-01 -2.328225597739219666e-02 1.329876333475112915e-01 1.742239892482757568e-01 2.524121999740600586e-01 6.242952123284339905e-02 1.267335563898086548e-01 -2.836886234581470490e-02 -4.103524610400199890e-03 -2.674293331801891327e-02 7.194580882787704468e-02 2.280043512582778931e-01 -1.336027532815933228e-01 -7.299610227346420288e-02 -1.285531818866729736e-01 -8.205571770668029785e-02
9.805062413215637207e-02 -4.625016450881958008e-02 -1.278056949377059937e-01 2.310055494308471680e-01 -1.842927560210227966e-02 1.004197895526885986e-01 1.296245753765106201e-01 -2.770463190972805023e-02 6.586419045925140381e-02 1.285142451524734497e-01 3.907682895660400391e-01 -5.343525409698486328e-01 -1.293030679225921631e-01 2.502262592315673828e-01 -2.706567756831645966e-02 -1.635293662548065186e-01 -1.959845572710037231e-01 3.390107303857803345e-03 2.012347877025604248e-01 1.747172772884368896e-01 2.442128509283065796e-01 -1.538680344820022583e-01 -1.824564188718795776e-01 1.047942265868186951e-01 9.816049039363861084e-02 3.398223966360092163e-02 -4.577684029936790466e-02 3.115209005773067474e-02 -7.803470641374588013e-02 2.812246792018413544e-03 -5.185626074671745300e-02 -2.549288868904113770e-01
-2.775038778781890869e-01 1.748025566339492798e-01 8.799782395362854004e-02 -2.966944314539432526e-02 -2.435336709022521973e-01 7.263895124197006226e-02 -2.060708850622177124e-01 -1.465086191892623901e-01 4.423651397228240967e-01 -8.341154456138610840e-02 4.470520839095115662e-02 -1.643734574317932129e-01 -1.959884315729141235e-01 1.650274395942687988e-01 1.621240526437759399e-01 1.351763121783733368e-02 -4.351080581545829773e-02 2.678157687187194824e-01 4.247136712074279785e-01 -7.433727383613586426e-02 2.718289382755756378e-02 -7.099120318889617920e-02 7.896505296230316162e-02 1.863515377044677734e-01 -2.069272249937057495e-01 -5.386238545179367065e-02 -1.120275631546974182e-01 5.944141373038291931e-02 3.900877758860588074e-02 -5.744426697492599487e-02 2.421285212039947510e-01 -2.053143689408898354e-03
-2.186725437641143799e-01 9.806489944458007812e-02 -2.188607752323150635e-01 1.419235914945602417e-01 -1.706705056130886078e-02 -9.853705018758773804e-02 6.073963362723588943e-03 5.071602296084165573e-03 2.677956819534301758e-01 9.065254032611846924e-02 2.198527902364730835e-01 -2.361088246107101440e-01 -1.472442746162414551e-01 4.270085692405700684e-01 -8.497743867337703705e-03 5.758866900578141212e-04 -1.581134945154190063e-01 -1.206280663609504700e-01 -1.031979769468307495e-01 1.084649860858917236e-01 2.268723547458648682e-01 1.849531009793281555e-02 -1.987198442220687866e-01 1.600629389286041260e-01 -7.494984567165374756e-02 5.959071218967437744e-02 1.159460544586181641e-01 -2.772388160228729248e-01 -1.252211034297943115e-01 -3.495649397373199463e-01 2.045088075101375580e-02 2.443339973688125610e-01
-4.185116589069366455e-01 1.911895424127578735e-01 -1.056208238005638123e-01 -5.860156565904617310e-02 -2.025412619113922119e-01 9.454932808876037598e-02 4.582233726978302002e-02 1.450827158987522125e-02 1.257416903972625732e-01 1.700180917978286743e-01 2.115325331687927246e-01 -1.816777437925338745e-01 1.474805176258087158e-01 2.053700685501098633e-01 -1.664391010999679565e-01 3.544206023216247559e-01 -4.871035739779472351e-02 1.252152621746063232e-01 1.556964516639709473e-01 -2.417689561843872070e-01 1.495429277420043945e-01 -5.493965372443199158e-02 -1.817708611488342285e-01 5.733411759138107300e-02 1.194226667284965515e-01 -3.848268389701843262e-01 9.877439588308334351e-02 -3.520799800753593445e-02 2.703750133514404297e-02 8.170107379555702209e-03 1.422190070152282715e-01 -1.577681452035903931e-01
-1.662852615118026733e-01 -1.474189758300781250e-01 5.964158847928047180e-02 -2.361002378165721893e-02 -2.157383412122726440e-01 2.500598430633544922e-01 1.201883256435394287e-01 -5.696473270654678345e-02 3.115329444408416748e-01 2.143598049879074097e-01 1.669638454914093018e-01 1.293513830751180649e-02 3.988336026668548584e-02 3.521209359169006348e-01 7.763690501451492310e-02 8.602055162191390991e-02 1.349085867404937744e-01 4.954521730542182922e-02 4.735882580280303955e-01 -1.489604115486145020e-01 2.113859355449676514e-01 -1.746641099452972412e-02 -2.398912757635116577e-01 9.510637819766998291e-02 -8.519973605871200562e-02 -3.431596606969833374e-02 -1.664572954177856445e-01 -2.026150375604629517e-01 6.145988777279853821e-02 6.487755477428436279e-02 1.537665277719497681e-01 -1.488117277622222900e-01
-8.998143672943115234e-02 4.093289971351623535e-01 -3.165026381611824036e-02 5.423507094383239746e-02 -2.936336100101470947e-01 1.133541241288185120e-01 -2.110400050878524780e-01 -1.391222029924392700e-01 2.708668410778045654e-01 -7.214003056287765503e-02 1.340551078319549561e-01 -2.337192893028259277e-01 -1.955758482217788696e-01 1.837478429079055786e-01 9.483370184898376465e-02 5.246268212795257568e-02 -1.353437155485153198e-01 1.590739637613296509e-01 2.126294374465942383e-01 -1.343836337327957153e-01 1.487899571657180786e-01 -1.662908345460891724e-01 4.992155358195304871e-02 1.069472581148147583e-01 -2.336287051439285278e-01 -1.820649802684783936e-01 -2.556832134723663330e-01 1.010219454765319824e-01 -6.446533650159835815e-02 -1.094255372881889343e-01 2.488170266151428223e-01 -1.027482897043228149e-01
-3.996437489986419678e-01 -3.071313351392745972e-02 -1.216234546154737473e-02 2.814054489135742188e-01 -4.978508502244949341e-02 2.101148851215839386e-02 -1.743697226047515869e-01 -3.004010394215583801e-02 1.479086577892303467e-01 -1.488776504993438721e-01 4.100601077079772949e-01 -1.495149731636047363e-01 -2.581699192523956299e-01 3.711225986480712891e-01 5.318655818700790405e-02 1.515570133924484253e-01 6.371934711933135986e-02 -9.144002199172973633e-02 4.843104630708694458e-02 -9.310848265886306763e-02 2.456761300563812256e-01 4.465503990650177002e-02 -7.153704762458801270e-02 4.598164185881614685e-02 1.194316670298576355e-01 4.342031478881835938e-02 -3.045572713017463684e-02 2.463026717305183411e-02 5.797802284359931946e-02 8.380804955959320068e-02 -1.760674118995666504e-01 -3.300949633121490479e-01
-2.780479788780212402e-01 5.560521408915519714e-02 7.698401808738708496e-02 3.948663175106048584e-02 -3.867290318012237549e-01 -3.583947941660881042e-02 -1.323873251676559448e-01 1.278619319200515747e-01 8.018588274717330933e-02 -9.991917014122009277e-02 3.409088253974914551e-01 -2.062021493911743164e-01 -2.613262459635734558e-02 3.525643050670623779e-01 -1.017147377133369446e-01 -2.862471938133239746e-01 -1.459710765630006790e-02 1.402384638786315918e-01 2.684888839721679688e-01 1.993986219167709351e-01 1.197397634387016296e-01 1.676669567823410034e-01 1.638506501913070679e-01 -1.475843936204910278e-01 3.536862507462501526e-02 1.054390333592891693e-02 2.251149155199527740e-02 1.880851238965988159e-01 -2.580034732818603516e-01 6.366419792175292969e-02 2.714343136176466942e-03 6.555828452110290527e-02
-3.892814517021179199e-01 2.786573469638824463e-01 -9.223230183124542236e-03 1.019576117396354675e-01 -1.999357193708419800e-01 -1.754987835884094238e-01 7.247787714004516602e-02 -6.257264874875545502e-03 1.736956089735031128e-01 1.871957331895828247e-01 -1.049023568630218506e-01 -1.437123119831085205e-01 1.126068755984306335e-01 3.481457233428955078e-01 -1.702964156866073608e-01 1.695028506219387054e-02 2.077012807130813599e-01 -1.254088133573532104e-01 1.360477060079574585e-01 1.513244584202766418e-02 1.868988126516342163e-01 1.710126549005508423e-01 3.174674883484840393e-02 -1.654492467641830444e-01 -1.211858820170164108e-02 1.771945208311080933e-01 -1.382163539528846741e-02 -4.566871374845504761e-02 5.985218286514282227e-02 -1.163800340145826340e-02 3.751592636108398438e-01 -2.752685844898223877e-01
-2.731516659259796143e-01 3.902393877506256104e-01 1.901593804359436035e-01 1.252646278589963913e-02 -2.156696766614913940e-01 9.015839546918869019e-03 6.339684128761291504e-02 1.187947615981101990e-01 3.336429297924041748e-01 1.430956274271011353e-01 2.150460779666900635e-01 2.974561229348182678e-02 -1.285030394792556763e-01 -7.490577176213264465e-03 6.458556652069091797e-02 1.575998216867446899e-01 1.078493818640708923e-01 1.311473697423934937e-01 2.962365560233592987e-02 -1.726382821798324585e-01 2.098167985677719116e-01 -2.168863713741302490e-01 -1.397858411073684692e-01 1.785202026367187500e-01 -1.281561851501464844e-01 -2.529084384441375732e-01 -1.712636202573776245e-01 -1.854561418294906616e-01 -1.032639145851135254e-01 -2.000125199556350708e-01 2.138739824295043945e-01 -7.105626910924911499e-02
-8.328433334827423096e-02 2.141067944467067719e-02 1.159712392836809158e-02 1.591453328728675842e-02 -1.236659213900566101e-01 -9.110932797193527222e-02 1.230710092931985855e-02 -1.188672259449958801e-01 5.701676383614540100e-02 7.561629265546798706e-02 5.908513069152832031e-01 -3.310349881649017334e-01 -1.159490644931793213e-01 -2.387841492891311646e-01 -8.125896006822586060e-02 -9.295164048671722412e-02 -2.509752511978149414e-01 7.009771466255187988e-02 2.397025227546691895e-01 1.634206026792526245e-01 -1.831692084670066833e-02 2.700297236442565918e-01 -1.356878280639648438e-01 2.643311619758605957e-01 -5.038160458207130432e-02 6.682994775474071503e-03 7.792525738477706909e-02 -5.486253276467323303e-02 -4.487519338726997375e-02 -8.774860203266143799e-02 1.942554414272308350e-01 -1.681237220764160156e-01
-4.174517393112182617e-01 6.691586971282958984e-02 -3.855022601783275604e-03 3.538991808891296387e-01 -2.791541218757629395e-01 -1.542441695928573608e-01 -8.582417853176593781e-03 -2.905998826026916504e-01 9.988315403461456299e-02 3.179043233394622803e-01 2.421575039625167847e-01 -8.969902992248535156e-02 -3.156542778015136719e-02 2.296508252620697021e-01 1.094355881214141846e-01 -1.637329310178756714e-01 4.187967255711555481e-02 2.800183184444904327e-02 1.697152294218540192e-02 7.772100716829299927e-02 -2.953078150749206543e-01 1.043031923472881317e-02 8.456160128116607666e-02 7.573836296796798706e-02 -1.590353250503540039e-01 1.699378341436386108e-02 -1.380337029695510864e-01 1.738750338554382324e-01 -4.961941763758659363e-02 -9.823441505432128906e-02 -1.674960106611251831e-01 -1.241260990500450134e-01
-3.119077384471893311e-01 3.508621081709861755e-02 7.132182270288467407e-02 1.728655546903610229e-01 -1.999602466821670532e-01 -1.769708096981048584e-01 8.977332711219787598e-02 -1.779756397008895874e-01 -2.864181995391845703e-02 3.390617370605468750e-01 3.035445809364318848e-01 -1.902698129415512085e-01 -1.898198761045932770e-02 -7.440487295389175415e-02 -7.399644702672958374e-02 1.042734086513519287e-02 -3.417898416519165039e-01 1.925791427493095398e-02 4.554096981883049011e-02 3.006638586521148682e-01 8.389933034777641296e-03 1.454982310533523560e-01 -3.777783364057540894e-02 2.953968644142150879e-01 -1.262691468000411987e-01 -7.431864738464355469e-02 1.021736413240432739e-01 -5.431587621569633484e-02 -1.361170262098312378e-01 -3.338182270526885986e-01 -2.227197773754596710e-02 -1.223282292485237122e-01
-3.360355496406555176e-01 2.324979752302169800e-02 -9.942401945590972900e-02 1.467223167419433594e-01 -3.904694318771362305e-01 -3.488951548933982849e-02 2.072925493121147156e-02 -4.801169782876968384e-02 2.584259510040283203e-01 -2.591616474092006683e-02 1.336796134710311890e-01 -2.096334397792816162e-01 -2.802738919854164124e-02 8.998537808656692505e-02 -2.659119367599487305e-01 2.450724542140960693e-01 -4.108613356947898865e-02 -2.264834642410278320e-01 1.628617942333221436e-01 -2.394778877496719360e-01 3.293616697192192078e-02 2.290393859148025513e-01 -2.197071164846420288e-01 1.870250105857849121e-01 -8.527009934186935425e-02 -2.508867979049682617e-01 -1.497495919466018677e-01 -4.900434520095586777e-03 -1.124506816267967224e-02 -2.032049000263214111e-01 -6.100963056087493896e-02 -1.353849470615386963e-01
-2.401564866304397583e-01 1.030960306525230408e-01 -7.132337987422943115e-02 1.534783653914928436e-02 -2.996665239334106445e-01 -1.139614805579185486e-01 -1.580035984516143799e-01 -8.392491377890110016e-03 1.534020155668258667e-01 -1.556538343429565430e-01 1.310594528913497925e-01 -1.985546797513961792e-01 9.854167699813842773e-02 1.634071469306945801e-01 2.327326983213424683e-01 2.478808015584945679e-01 -4.024172574281692505e-02 -3.427136316895484924e-02 1.476105302572250366e-01 2.329904586076736450e-01 1.380840390920639038e-01 -5.089071020483970642e-02 6.909233331680297852e-02 7.620541751384735107e-02 -2.909868061542510986e-01 7.933902740478515625e-02 -1.196183264255523682e-01 3.349768817424774170e-01 -1.506090015172958374e-01 -5.165784433484077454e-02 2.835252881050109863e-01 -3.283875286579132080e-01
-1.619875282049179077e-01 3.583253324031829834e-01 2.297582626342773438e-01 2.767777740955352783e-01 -4.607487916946411133e-01 5.427896976470947266e-02 2.865393087267875671e-02 2.717279829084873199e-02 2.836557105183601379e-02 2.706133127212524414e-01 6.688877940177917480e-02 -9.123405069112777710e-02 2.645358443260192871e-01 3.349635601043701172e-01 -1.001544222235679626e-01 -1.136553063988685608e-01 -1.944587379693984985e-01 1.297625154256820679e-01 2.161903306841850281e-02 -8.288957178592681885e-02 1.701111495494842529e-01 1.430901736021041870e-01 3.082781285047531128e-02 -1.446489244699478149e-01 -8.034905046224594116e-02 1.303960569202899933e-02 -5.199437215924263000e-02 6.325504928827285767e-02 -4.927835986018180847e-02 -2.257151305675506592e-01 4.996259883046150208e-02 -6.878689676523208618e-02
-2.732831835746765137e-01 -4.004397243261337280e-02 4.076735675334930420e-01 2.927963733673095703e-01 -1.186321452260017395e-01 5.004220828413963318e-02 7.903981953859329224e-02 -1.658138781785964966e-01 1.074269562959671021e-01 2.896673977375030518e-01 3.710265457630157471e-01 -3.895612806081771851e-02 -2.651242017745971680e-01 2.236259728670120239e-02 1.213118955492973328e-01 4.743031412363052368e-02 -2.190180718898773193e-01 3.721569478511810303e-02 1.447119414806365967e-01 2.425752952694892883e-02 1.463979035615921021e-01 1.128826588392257690e-01 1.703734323382377625e-02 4.532146826386451721e-02 -7.278577983379364014e-02 -4.477063193917274475e-02 -1.266173124313354492e-01 -1.963680237531661987e-01 -1.769145727157592773e-01 -2.940468788146972656e-01 -5.718838796019554138e-02 -9.355529397726058960e-02
-3.697020709514617920e-01 -2.068488486111164093e-02 1.059356704354286194e-01 -6.630367040634155273e-02 -3.528621047735214233e-02 2.120359390974044800e-01 -7.240103185176849365e-02 -2.164354920387268066e-02 4.555224999785423279e-02 -3.540870547294616699e-02 4.419754445552825928e-01 -1.099471300840377808e-01 -1.872162520885467529e-01 3.307635486125946045e-01 -3.138438984751701355e-02 1.355714350938796997e-01 2.904557250440120697e-02 -1.196781173348426819e-01 1.206659004092216492e-01 8.177634328603744507e-02 3.199208676815032959e-01 3.260833770036697388e-02 -2.951908111572265625e-02 3.085049688816070557e-01 -3.134774416685104370e-02 8.774985373020172119e-02 4.168061539530754089e-02 7.907113432884216309e-02 3.550483286380767822e-01 -4.903950542211532593e-02 -1.621480286121368408e-02 -1.987657845020294189e-01
-3.935470581054687500e-01 1.932701915502548218e-01 -1.510602086782455444e-01 -1.646459475159645081e-02 -2.205775380134582520e-01 1.278138607740402222e-01 7.169773429632186890e-02 3.154062479734420776e-02 4.170804470777511597e-02 -5.589940026402473450e-02 1.795099228620529175e-01 -3.540477752685546875e-01 2.308842539787292480e-01 3.671829998493194580e-01 -6.639116257429122925e-02 -1.183626353740692139e-01 3.636237606406211853e-02 -9.623239189386367798e-02 2.025819383561611176e-02 8.310848474502563477e-02 2.452757358551025391e-01 -9.529158473014831543e-03 2.100006341934204102e-01 -2.794661819934844971e-01 -1.306277066469192505e-01 -7.282693684101104736e-02 -7.935204356908798218e-02 -2.442415803670883179e-02 8.892554789781570435e-02 -1.627458482980728149e-01 1.941947042942047119e-01 -2.069911509752273560e-01
-2.787966728210449219e-01 -1.299589965492486954e-02 3.089616261422634125e-02 1.160707548260688782e-01 -1.089508607983589172e-01 8.162874728441238403e-03 1.027537062764167786e-01 6.566065363585948944e-03 4.048252105712890625e-01 4.743904992938041687e-02 1.218378320336341858e-01 9.099647402763366699e-02 9.744875133037567139e-02 3.773156404495239258e-01 2.041093772277235985e-03 -1.014509126543998718e-01 1.017507761716842651e-01 -1.895269304513931274e-01 3.005965054035186768e-02 -2.685628272593021393e-02 7.195526361465454102e-02 5.846445262432098389e-02 1.605754196643829346e-01 1.146907266229391098e-02 -2.620626688003540039e-01 -1.134995222091674805e-01 -3.181818425655364990e-01 8.821780979633331299e-02 -3.841691613197326660e-01 -1.755271553993225098e-01 1.773612648248672485e-01 -2.255560606718063354e-01
1.332051306962966919e-02 1.305925548076629639e-01 1.208818983286619186e-02 -1.998704969882965088e-01 -1.262765824794769287e-01 2.244256436824798584e-01 -1.799111366271972656e-01 1.375079602003097534e-01 -1.948870904743671417e-02 3.570733368396759033e-01 5.574132800102233887e-01 -1.274033337831497192e-01 -1.151409000158309937e-02 2.092257142066955566e-01 5.848870147019624710e-03 1.937397718429565430e-01 1.601087749004364014e-01 -2.749630250036716461e-02 -1.311068385839462280e-01 7.260700315237045288e-02 4.526410251855850220e-02 4.326274618506431580e-02 1.014087274670600891e-01 2.735355496406555176e-01 -4.684763029217720032e-02 -7.875182479619979858e-02 -5.394004285335540771e-02 -2.782887779176235199e-02 -3.898994531482458115e-03 1.191745791584253311e-02 4.504854977130889893e-02 -3.696492016315460205e-01
-1.268964856863021851e-01 2.408874183893203735e-01 -1.689266413450241089e-02 -7.254826277494430542e-02 -3.173965215682983398e-01 -7.406750321388244629e-02 1.679151207208633423e-01 1.124771907925605774e-01 5.026049017906188965e-01 3.248998662456870079e-03 9.659462422132492065e-02 -1.594648808240890503e-01 -2.208080440759658813e-01 -4.789375141263008118e-02 -1.872289180755615234e-01 4.823417589068412781e-02 -2.111594192683696747e-02 -1.984079629182815552e-01 9.472301229834556580e-03 -5.552787706255912781e-02 2.467495799064636230e-01 -5.574456602334976196e-02 8.716705441474914551e-02 1.201163306832313538e-01 -1.328522264957427979e-01 -1.365474760532379150e-01 -3.378681242465972900e-01 -1.315643191337585449e-01 -1.576905697584152222e-01 -4.643943533301353455e-02 -1.555473655462265015e-01 -2.223853170871734619e-01
-2.460112124681472778e-01 1.112282648682594299e-01 9.099202603101730347e-02 1.318504512310028076e-01 -3.537040650844573975e-01 -1.108898036181926727e-02 1.305582970380783081e-01 -6.121294572949409485e-02 -5.111932381987571716e-02 4.306655228137969971e-01 4.565789103507995605e-01 5.618882551789283752e-02 -1.541230678558349609e-01 2.071380019187927246e-01 1.613340526819229126e-01 4.514737427234649658e-02 -6.399536132812500000e-02 8.412557840347290039e-02 -2.279346734285354614e-01 3.918983787298202515e-02 -7.729240506887435913e-02 -1.185015365481376648e-01 5.998013168573379517e-02 -1.139615029096603394e-01 -1.603340655565261841e-01 3.824069350957870483e-02 -2.122566290199756622e-02 -2.362442761659622192e-02 -2.683890461921691895e-01 1.154543086886405945e-02 -3.274293243885040283e-02 -2.414659261703491211e-01
-2.355331778526306152e-01 -1.179931461811065674e-01 5.888324975967407227e-02 1.674098968505859375e-01 -2.691479027271270752e-01 -4.284883663058280945e-02 8.470857515931129456e-03 3.075631149113178253e-02 -3.965364769101142883e-03 2.733692824840545654e-01 4.931739568710327148e-01 3.354772552847862244e-02 1.253553181886672974e-01 4.085494875907897949e-01 -3.238314986228942871e-01 -2.050009323284029961e-03 -1.582825779914855957e-01 1.418665349483489990e-01 1.282726526260375977e-01 -9.819914400577545166e-02 -5.353064090013504028e-02 -1.694816537201404572e-02 1.010544151067733765e-01 1.303165312856435776e-02 3.133706450462341309e-01 4.021477885544300079e-03 5.225476622581481934e-02 -1.596761308610439301e-02 -6.345962733030319214e-02 2.365405298769474030e-02 3.459897125139832497e-03 -1.631298214197158813e-01
-3.121626079082489014e-01 3.487389981746673584e-01 3.495183587074279785e-01 2.110124677419662476e-01 -4.041807949542999268e-01 1.448691785335540771e-01 -1.618758738040924072e-01 1.297798603773117065e-01 -1.605508849024772644e-02 3.089340329170227051e-01 4.772581160068511963e-02 -8.089356869459152222e-02 9.259269386529922485e-02 1.831033825874328613e-01 -7.552219927310943604e-02 -8.501946926116943359e-02 -1.077783554792404175e-01 1.597111523151397705e-01 1.328566856682300568e-02 1.241822354495525360e-02 3.189098834991455078e-02 9.880169481039047241e-02 1.035490930080413818e-01 -1.330275982618331909e-01 4.789422452449798584e-02 -2.884659171104431152e-02 -1.460575461387634277e-01 1.070014163851737976e-01 9.828354418277740479e-02 -2.529819309711456299e-01 1.023838669061660767e-01 -1.749191135168075562e-01
-8.005830645561218262e-02 7.430977374315261841e-02 -1.001300439238548279e-01 1.438490897417068481e-01 -1.278486251831054688e-01 -7.279498130083084106e-02 -1.536087244749069214e-01 -4.296967294067144394e-03 2.562381923198699951e-01 1.799851059913635254e-01 5.016047358512878418e-01 -3.477740287780761719e-01 -7.841227203607559204e-02 1.406074166297912598e-01 -2.236514911055564880e-02 -8.646182715892791748e-02 7.436185330152511597e-02 1.095338631421327591e-02 8.091091364622116089e-02 6.266091763973236084e-02 1.098510548472404480e-01 1.976682692766189575e-01 9.143690019845962524e-02 7.657413184642791748e-02 -3.019539453089237213e-02 7.504096627235412598e-02 3.260197043418884277e-01 -1.318216919898986816e-01 -8.869893848896026611e-02 -3.902888596057891846e-01 1.479810327291488647e-01 1.174877136945724487e-01
-3.626032173633575439e-01 1.488453894853591919e-01 2.599575519561767578e-01 4.624381288886070251e-02 -1.593749374151229858e-01 -6.694439332932233810e-03 -1.680399924516677856e-01 -9.389586746692657471e-02 -4.481780529022216797e-02 1.352950185537338257e-01 3.775509297847747803e-01 -2.694684565067291260e-01 1.809326559305191040e-02 2.202936857938766479e-01 -1.047762930393218994e-01 7.685536146163940430e-02 1.455852985382080078e-01 9.849935770034790039e-02 -4.593776538968086243e-02 -1.129921991378068924e-03 2.502181231975555420e-01 1.085386723279953003e-01 6.653121858835220337e-02 1.287727355957031250e-01 -5.124596878886222839e-02 1.440011709928512573e-01 -8.046352863311767578e-02 1.770222485065460205e-01 2.750966548919677734e-01 1.977104097604751587e-01 -4.703852161765098572e-02 -3.261508345603942871e-01
-3.372482061386108398e-01 1.594942808151245117e-01 8.307655900716781616e-02 1.436376105993986130e-02 -2.635540366172790527e-01 -5.627431347966194153e-02 4.187540337443351746e-02 -2.587082087993621826e-01 2.336327135562896729e-01 -1.682672053575515747e-01 4.125557541847229004e-01 -9.421475976705551147e-02 -1.114401444792747498e-01 -1.277519464492797852e-01 -3.130623400211334229e-01 -5.151947215199470520e-02 3.041480667889118195e-03 1.168619841337203979e-02 9.494120627641677856e-02 -1.162330433726310730e-01 -4.972877795808017254e-04 2.177470028400421143e-01 -2.667307555675506592e-01 1.039610877633094788e-01 -2.773691415786743164e-01 -4.267355799674987793e-02 1.160557121038436890e-01 -7.579074800014495850e-02 4.110280890017747879e-03 -6.596513837575912476e-02 3.560683876276016235e-02 -2.557081282138824463e-01
-1.229608431458473206e-01 3.604755401611328125e-01 5.790085345506668091e-02 -2.442829310894012451e-02 -2.825172543525695801e-01 2.390270233154296875e-01 -1.181576028466224670e-01 -2.136386632919311523e-01 2.195432931184768677e-01 -5.402182415127754211e-02 1.941388398408889771e-01 -2.666906416416168213e-01 -1.497109532356262207e-01 2.254395335912704468e-01 5.084262695163488388e-03 -3.324354812502861023e-02 4.447777196764945984e-02 9.405425935983657837e-02 9.347117692232131958e-02 -1.976409405469894409e-01 1.694140285253524780e-01 -2.424827665090560913e-01 -5.838288739323616028e-02 -4.461106285452842712e-02 -2.269753366708755493e-01 -2.192178070545196533e-01 -2.163063138723373413e-01 5.251561850309371948e-02 -1.228741370141506195e-02 -1.711384803056716919e-01 2.915965020656585693e-01 -7.090856134891510010e-02
-2.118319720029830933e-01 1.926091760396957397e-01 7.093851268291473389e-02 1.614389121532440186e-01 -3.727904260158538818e-01 -1.010753959417343140e-01 -5.373602733016014099e-02 -1.960297524929046631e-01 5.663404986262321472e-02 -1.838958114385604858e-01 2.941339910030364990e-01 -2.410514354705810547e-01 -4.134062677621841431e-02 7.169133424758911133e-02 2.161656022071838379e-01 -2.369185676798224449e-03 1.235654279589653015e-01 1.447593271732330322e-01 1.885762959718704224e-01 1.341589689254760742e-01 2.101918309926986694e-01 9.138037264347076416e-02 -3.343837708234786987e-02 2.898106873035430908e-01 -2.163487225770950317e-01 -1.222439226694405079e-03 -1.798219829797744751e-01 -1.225781142711639404e-01 1.885471194982528687e-01 -1.621900349855422974e-01 -6.480848044157028198e-02 -2.712096273899078369e-01
-3.952555954456329346e-01 3.025090098381042480e-01 -1.069531068205833435e-01 4.733745753765106201e-02 -4.953132569789886475e-02 1.945060491561889648e-01 -1.127854175865650177e-02 8.405184745788574219e-02 1.558163017034530640e-01 1.333562880754470825e-01 1.613257825374603271e-01 -1.422459036111831665e-01 9.895738214254379272e-03 1.733321100473403931e-01 1.105652078986167908e-01 2.202893942594528198e-01 -1.562095433473587036e-01 1.870772093534469604e-01 3.955468833446502686e-01 -2.061892598867416382e-01 3.052498400211334229e-01 -1.920675784349441528e-01 -1.681582927703857422e-01 8.956520259380340576e-02 -4.458856210112571716e-02 -4.087860137224197388e-02 5.135456100106239319e-02 -4.831409081816673279e-02 -8.965297788381576538e-02 -5.411753803491592407e-02 1.463906764984130859e-01 -2.147613912820816040e-01
-1.963528394699096680e-01 9.846889972686767578e-02 2.512432634830474854e-01 1.318626552820205688e-01 -1.911472380161285400e-01 2.199501693248748779e-01 -1.088420953601598740e-02 -7.972873002290725708e-02 6.676693260669708252e-02 3.177658468484878540e-02 2.942273616790771484e-01 -2.164701223373413086e-01 1.053788587450981140e-01 4.396447539329528809e-01 9.295795112848281860e-02 7.936900109052658081e-02 -5.958463996648788452e-02 -5.293869879096746445e-03 -1.083405390381813049e-01 7.909896224737167358e-02 3.024795353412628174e-01 2.213737517595291138e-01 -1.948067992925643921e-01 1.624071002006530762e-01 7.341043651103973389e-02 9.579676389694213867e-02 2.184962928295135498e-01 5.662674084305763245e-02 2.461149990558624268e-01 1.469402760267257690e-01 -7.444738293997943401e-04 -2.180412411689758301e-01
-9.441637247800827026e-02 1.439591497182846069e-01 -4.392265155911445618e-02 -1.266904622316360474e-01 -3.244647383689880371e-01 -1.736960858106613159e-01 3.133611008524894714e-02 -3.618772625923156738e-01 3.507030308246612549e-01 1.193610131740570068e-01 3.046084642410278320e-01 -5.102866794914007187e-03 -1.586019396781921387e-01 9.008997678756713867e-02 2.095130532979965210e-01 3.035631477832794189e-01 -1.598520725965499878e-01 7.889478467404842377e-03 8.184611797332763672e-02 1.000727638602256775e-01 1.233050450682640076e-01 1.426500827074050903e-01 -2.615948915481567383e-01 -4.292716830968856812e-02 1.034443303942680359e-01 -7.032819092273712158e-02 2.172066420316696167e-01 -3.073467873036861420e-02 -1.627890616655349731e-01 1.757469475269317627e-01 7.988877594470977783e-02 -9.966000169515609741e-02
-7.968159019947052002e-02 2.472141087055206299e-01 -2.336662411689758301e-01 7.637771219015121460e-02 7.583580166101455688e-02 2.497574239969253540e-01 1.393328458070755005e-01 -2.033675648272037506e-02 9.108009189367294312e-02 3.485626280307769775e-01 2.689691483974456787e-01 -7.507936656475067139e-02 -1.209375187754631042e-01 2.208052575588226318e-01 -1.430738568305969238e-01 2.094384282827377319e-02 5.649322643876075745e-02 1.100127771496772766e-01 3.179600834846496582e-01 1.262370944023132324e-01 3.754544258117675781e-01 2.033732235431671143e-01 6.553341448307037354e-02 -1.722994744777679443e-01 -1.822873950004577637e-01 -1.832547634840011597e-01 -1.460072398185729980e-01 -1.741942949593067169e-02 4.277145117521286011e-02 -2.658440964296460152e-03 -1.916121989488601685e-01 -1.283033192157745361e-01
-1.472098231315612793e-01 1.010007634758949280e-01 -9.181728214025497437e-02 -1.197725459933280945e-01 -1.780428141355514526e-01 -6.743464618921279907e-02 8.621554076671600342e-02 3.571872040629386902e-02 -1.159326285123825073e-01 1.393243819475173950e-01 4.964767992496490479e-01 7.183406502008438110e-02 -4.264099523425102234e-02 3.598114252090454102e-01 -2.115880697965621948e-02 -9.042493253946304321e-02 -1.572934985160827637e-01 -4.075956344604492188e-02 1.572408340871334076e-02 -1.826782226562500000e-01 -3.027146682143211365e-03 -2.268400602042675018e-02 -1.083298251032829285e-01 3.715540766716003418e-01 9.232915937900543213e-02 2.708587944507598877e-01 1.090775653719902039e-01 1.200807001441717148e-02 -3.161168992519378662e-01 -1.886792331933975220e-01 1.204771082848310471e-02 -1.898678690195083618e-01
-1.995329409837722778e-01 2.851949632167816162e-01 -1.529768258333206177e-01 -2.251836359500885010e-01 -2.033399194478988647e-01 -2.314647426828742027e-03 1.982486248016357422e-01 1.910581886768341064e-01 2.527402639389038086e-01 -4.511253535747528076e-02 2.254702746868133545e-01 -1.865041702985763550e-01 -3.967397660017013550e-02 1.486185789108276367e-01 -1.553151011466979980e-01 1.255213376134634018e-02 5.746211111545562744e-02 -1.242015734314918518e-01 -4.583707079291343689e-02 3.569539785385131836e-01 2.649341151118278503e-02 -6.287465989589691162e-02 -6.569419056177139282e-02 1.645878516137599945e-02 -1.650960743427276611e-01 -1.244115829467773438e-02 -1.409982740879058838e-01 -7.481081038713455200e-02 -2.827911376953125000e-01 -1.123159602284431458e-01 9.717823565006256104e-02 -4.191688001155853271e-01
-1.557207554578781128e-01 3.411564975976943970e-02 -1.353159993886947632e-01 -5.819728225469589233e-02 -2.290135920047760010e-01 -3.182851523160934448e-02 -2.267295271158218384e-01 -2.126063033938407898e-02 3.520365059375762939e-01 -6.720241904258728027e-02 1.383485496044158936e-01 -1.551325023174285889e-01 -4.928400367498397827e-02 3.234269917011260986e-01 6.985506415367126465e-02 1.370628178119659424e-01 -7.872391492128372192e-03 9.605635702610015869e-02 1.620874702930450439e-01 1.424159407615661621e-01 4.784001037478446960e-02 -4.163220897316932678e-02 1.109523624181747437e-01 5.421113967895507812e-02 -3.149472475051879883e-01 -1.043032407760620117e-01 -9.480374306440353394e-02 2.906653285026550293e-01 5.490226671099662781e-02 -1.427807658910751343e-01 1.351419985294342041e-01 -4.742314517498016357e-01
2.485132776200771332e-02 4.261212050914764404e-01 1.666719615459442139e-01 2.022228837013244629e-01 -2.117538452148437500e-01 1.756675690412521362e-01 3.739617392420768738e-02 -1.831917911767959595e-01 2.754901945590972900e-01 3.922203779220581055e-01 1.957723051309585571e-01 -2.453150153160095215e-01 -4.499324038624763489e-02 -8.838749676942825317e-02 -1.393505185842514038e-01 -2.216702550649642944e-01 1.937329955399036407e-02 -9.776430204510688782e-03 4.229430481791496277e-02 1.005721762776374817e-01 -7.060013711452484131e-02 -3.843460232019424438e-02 1.246997062116861343e-02 2.346036396920681000e-02 8.969547227025032043e-03 -5.160951241850852966e-02 -1.431481093168258667e-01 1.346559822559356689e-01 -2.408193200826644897e-01 1.106068491935729980e-02 1.950497180223464966e-02 -3.353143036365509033e-01
-4.049983918666839600e-01 2.065476030111312866e-01 1.955483555793762207e-01 -1.330421119928359985e-01 -2.825424075126647949e-01 1.169232577085494995e-01 -5.817260965704917908e-02 -6.247339025139808655e-02 1.830196827650070190e-01 6.655714660882949829e-02 2.327911257743835449e-01 1.210703700780868530e-01 4.891705140471458435e-02 1.727021932601928711e-01 -1.917010694742202759e-01 8.662248402833938599e-02 2.911024689674377441e-01 2.227314263582229614e-01 -7.043176144361495972e-02 1.305229663848876953e-01 1.866918951272964478e-01 1.912907809019088745e-01 -2.644986808300018311e-01 1.581835150718688965e-01 -1.002118587493896484e-01 1.713938266038894653e-01 -3.785348311066627502e-02 -2.921592593193054199e-01 1.973260194063186646e-02 1.571991294622421265e-02 1.846905611455440521e-02 -5.812791734933853149e-02
-3.258185684680938721e-01 3.495026826858520508e-01 -2.773218043148517609e-02 1.891898661851882935e-01 -2.628836929798126221e-01 -5.857729911804199219e-02 -1.046435236930847168e-01 -7.072851806879043579e-02 2.520916163921356201e-01 1.366108953952789307e-01 5.161692574620246887e-02 6.011368706822395325e-03 9.719409048557281494e-02 1.815528869628906250e-01 1.482792496681213379e-01 1.290940940380096436e-01 2.072070837020874023e-01 -1.097754091024398804e-01 1.851280480623245239e-01 9.557170420885086060e-02 -8.612973988056182861e-02 7.653092965483665466e-03 -2.311275154352188110e-02 1.045103594660758972e-01 -2.762878872454166412e-02 1.258744746446609497e-01 2.426067367196083069e-02 -8.335561305284500122e-02 6.490370631217956543e-02 -7.113800942897796631e-02 4.782729148864746094e-01 -3.180803358554840088e-01
-5.262601971626281738e-01 1.411289870738983154e-01 2.832259833812713623e-01 2.064891904592514038e-01 -2.099090665578842163e-01 7.534103095531463623e-02 -6.730132550001144409e-02 -5.240573734045028687e-02 1.688631623983383179e-01 -1.068224683403968811e-01 1.064276471734046936e-01 -1.752642989158630371e-01 8.452697098255157471e-02 1.013316288590431213e-01 -2.228047698736190796e-03 5.472377687692642212e-02 -1.320379525423049927e-01 -7.472165673971176147e-02 1.494470238685607910e-01 2.873192131519317627e-01 2.348286956548690796e-01 -1.892076879739761353e-01 -9.088549762964248657e-02 1.813395917415618896e-01 -4.928473848849534988e-03 -1.729576140642166138e-01 -8.498141169548034668e-02 -2.074936777353286743e-01 1.047785282135009766e-01 -5.696383491158485413e-02 1.386987715959548950e-01 -2.172879576683044434e-01
-3.088424205780029297e-01 2.610370516777038574e-01 1.293078530579805374e-02 -4.989320412278175354e-03 -2.773136794567108154e-01 -3.823397308588027954e-02 -2.394534088671207428e-02 -1.207180600613355637e-02 4.259531572461128235e-02 2.995061278343200684e-01 2.890093326568603516e-01 -9.815784543752670288e-02 4.596281051635742188e-02 2.942946255207061768e-01 -2.121029049158096313e-01 1.823191493749618530e-01 -2.525755167007446289e-01 -3.234140872955322266e-01 1.176092028617858887e-02 1.213842555880546570e-01 -1.229797229170799255e-01 7.262307405471801758e-02 2.408763319253921509e-01 7.146934513002634048e-03 -8.787358179688453674e-03 -1.435325592756271362e-01 -3.324449807405471802e-02 -1.770783662796020508e-01 7.916885614395141602e-02 -2.331371903419494629e-01 6.509539484977722168e-02 1.607411950826644897e-01
-2.559056282043457031e-01 -2.821932546794414520e-02 1.276240646839141846e-01 4.462128505110740662e-02 -2.358939200639724731e-01 2.307070186361670494e-03 -1.372426152229309082e-01 -8.270275592803955078e-02 -4.510542005300521851e-02 6.907247006893157959e-02 4.138940870761871338e-01 -1.010223925113677979e-01 -1.743307858705520630e-01 2.155742645263671875e-01 -3.440068066120147705e-01 -1.271306723356246948e-01 -3.150317119434475899e-03 2.955006957054138184e-01 2.099842429161071777e-01 -5.037155747413635254e-02 3.330846130847930908e-02 -2.837116122245788574e-01 -1.359359174966812134e-01 1.176329478621482849e-01 3.742795810103416443e-02 -2.300717681646347046e-02 2.125420272350311279e-01 -1.317710876464843750e-01 6.213160976767539978e-02 5.303129926323890686e-02 2.714022994041442871e-01 -2.043178826570510864e-01
-2.341491580009460449e-01 1.336450725793838501e-01 -2.737103700637817383e-01 9.897929430007934570e-02 -1.374013423919677734e-01 -8.429145067930221558e-02 -1.113310009241104126e-01 2.583887279033660889e-01 1.658580005168914795e-01 -2.076652795076370239e-01 1.577481031417846680e-01 -2.245320230722427368e-01 -2.879685163497924805e-02 1.448582708835601807e-01 1.710711568593978882e-01 1.901118904352188110e-01 -2.182592451572418213e-02 1.246832460165023804e-01 1.857586354017257690e-01 1.912707835435867310e-01 1.266706436872482300e-01 -1.410667877644300461e-02 2.061795145273208618e-01 3.290884494781494141e-01 -6.912664324045181274e-02 -5.581923946738243103e-02 -5.955971032381057739e-02 2.375150024890899658e-01 -6.344798952341079712e-02 -1.530333310365676880e-01 1.705102473497390747e-01 -3.546280562877655029e-01
-1.857802271842956543e-02 -1.917893290519714355e-01 1.222205236554145813e-01 -1.864639967679977417e-01 -3.036507070064544678e-01 7.436386495828628540e-02 7.506622374057769775e-02 -1.195654720067977905e-01 1.361800432205200195e-01 2.232185304164886475e-01 -5.887188762426376343e-02 -3.443733751773834229e-01 -2.243528664112091064e-01 4.432774186134338379e-01 3.403966873884201050e-02 -2.584594786167144775e-01 1.281686779111623764e-02 3.829441964626312256e-02 9.856842458248138428e-02 -4.263977333903312683e-02 1.856939122080802917e-02 1.451727598905563354e-01 -8.861263841390609741e-02 -6.517473608255386353e-03 -3.655048832297325134e-02 -1.128216236829757690e-01 3.334233909845352173e-02 -1.241003498435020447e-01 -3.259758651256561279e-01 -3.161917626857757568e-02 2.358442991971969604e-01 -2.331133186817169189e-01
-3.485690057277679443e-01 -2.298686653375625610e-02 -4.087550938129425049e-02 -1.028276607394218445e-01 -3.527548313140869141e-01 -2.144144326448440552e-01 -1.768707334995269775e-01 1.631253063678741455e-01 2.489023655652999878e-01 1.145283039659261703e-02 2.247173339128494263e-01 -1.174569949507713318e-01 -1.718979626893997192e-01 5.466307699680328369e-02 -1.104845628142356873e-01 2.483751028776168823e-01 9.430761635303497314e-02 2.051697075366973877e-01 5.265387520194053650e-02 -3.306326568126678467e-01 1.742907911539077759e-01 5.872469395399093628e-02 -2.260063886642456055e-01 1.356888860464096069e-01 -1.384098734706640244e-02 -7.933229207992553711e-02 1.213412731885910034e-01 -5.780975148081779480e-02 -3.049139678478240967e-01 -7.610314339399337769e-02 -3.424650058150291443e-02 -1.171736046671867371e-01
-5.001322031021118164e-01 2.019317895174026489e-01 1.611783728003501892e-02 2.153749205172061920e-02 -1.959180533885955811e-01 1.251724362373352051e-01 1.863552927970886230e-01 1.024195924401283264e-01 6.997240334749221802e-02 3.470477461814880371e-02 1.791754513978958130e-01 -1.742450445890426636e-01 -1.172934100031852722e-02 1.629443317651748657e-01 -1.886006444692611694e-02 2.471767961978912354e-01 -1.443516612052917480e-01 9.146491065621376038e-03 1.911686658859252930e-01 -2.194182276725769043e-01 2.907910645008087158e-01 -5.288411676883697510e-02 -2.440822571516036987e-01 2.361131645739078522e-02 7.550033181905746460e-02 -2.295300215482711792e-01 1.439810246229171753e-01 -1.732889264822006226e-01 -1.714067347347736359e-02 -5.485298112034797668e-02 1.558399051427841187e-01 -2.501159608364105225e-01
-2.526084482669830322e-01 -1.074463427066802979e-01 -7.085467223078012466e-03 3.933250159025192261e-02 -1.725888699293136597e-01 -5.427778512239456177e-02 1.998241394758224487e-01 -6.504826247692108154e-02 1.300632804632186890e-01 7.603711634874343872e-02 2.697396874427795410e-01 5.501662939786911011e-02 -7.508557289838790894e-02 5.015327930450439453e-01 4.438691306859254837e-03 -2.965728044509887695e-01 1.004616469144821167e-01 -1.027030497789382935e-01 5.504583939909934998e-02 -1.222957298159599304e-01 -1.741624027490615845e-01 2.310755699872970581e-01 -4.681641235947608948e-03 -1.371547132730484009e-01 -1.433881074190139771e-01 -1.824449300765991211e-01 -2.123789638280868530e-01 1.470859646797180176e-01 -3.116471469402313232e-01 -1.154896914958953857e-01 5.569975078105926514e-02 -1.648708879947662354e-01
8.076548576354980469e-02 9.189667552709579468e-02 2.397355809807777405e-02 2.590648531913757324e-01 1.550956219434738159e-01 2.604122459888458252e-02 2.666502594947814941e-01 -1.119709312915802002e-01 -1.386810094118118286e-01 1.623571664094924927e-01 4.701981842517852783e-01 -3.942988514900207520e-01 -5.053075402975082397e-02 2.576244771480560303e-01 4.572033867589198053e-05 -1.421839594841003418e-01 -1.595626920461654663e-01 1.519608497619628906e-01 2.778990268707275391e-01 1.419298797845840454e-01 1.987814903259277344e-01 -2.778698503971099854e-02 -2.580715715885162354e-01 2.797693759202957153e-02 9.913722984492778778e-03 -2.936095930635929108e-02 6.031433120369911194e-02 7.763126492500305176e-02 -5.691845715045928955e-02 5.585864558815956116e-02 1.237271204590797424e-01 -1.085924282670021057e-01
-4.521785080432891846e-01 1.380860991775989532e-02 -9.390678256750106812e-02 -9.674739837646484375e-02 -4.191272854804992676e-01 7.848741114139556885e-02 5.066636949777603149e-02 3.969455882906913757e-02 2.264212667942047119e-01 9.440318495035171509e-02 1.285738795995712280e-01 -1.115667894482612610e-01 -2.145057767629623413e-01 1.667450666427612305e-01 2.188250422477722168e-02 -5.464952439069747925e-02 2.615134119987487793e-01 2.570782303810119629e-01 1.311451476067304611e-02 5.724574252963066101e-02 1.343339085578918457e-01 1.581854522228240967e-01 -3.541419804096221924e-01 1.974869370460510254e-01 -6.838847696781158447e-02 8.209414035081863403e-02 -2.212089300155639648e-01 7.255578786134719849e-02 8.627147227525711060e-02 -1.803081016987562180e-03 -7.828078418970108032e-02 1.241762936115264893e-02
-1.309868246316909790e-01 1.783679872751235962e-01 -7.966546714305877686e-02 3.880860507488250732e-01 -5.208982229232788086e-01 1.930014938116073608e-01 3.064054250717163086e-01 4.542160034179687500e-02 5.364483222365379333e-02 2.654925286769866943e-01 3.512198925018310547e-01 -1.359838545322418213e-01 -8.294107764959335327e-02 1.584129035472869873e-01 4.104060307145118713e-02 5.250919144600629807e-03 -1.313819587230682373e-01 -5.511818081140518188e-02 -1.564172506332397461e-01 2.607302926480770111e-02 9.249742329120635986e-02 2.001222223043441772e-02 1.021707430481910706e-01 -5.674901977181434631e-02 -1.211595814675092697e-02 3.027736674994230270e-03 -1.251467317342758179e-01 6.451334804296493530e-02 3.469531983137130737e-02 -9.700179100036621094e-02 1.912323981523513794e-01 7.360532134771347046e-02
-2.472903728485107422e-01 1.805396676063537598e-01 -1.491001620888710022e-02 -1.872630044817924500e-02 -4.362563788890838623e-01 -1.790291965007781982e-01 1.512845158576965332e-01 3.846922516822814941e-02 4.365409314632415771e-01 1.965317130088806152e-01 7.930154353380203247e-02 -1.392710506916046143e-01 -1.241081058979034424e-01 3.143310174345970154e-02 -1.738918721675872803e-01 -7.276721298694610596e-02 1.125226095318794250e-01 -8.946809172630310059e-02 1.170084029436111450e-01 -8.480353653430938721e-02 1.275217831134796143e-01 -5.117898061871528625e-02 8.659560978412628174e-02 -5.707301897928118706e-04 -8.221539109945297241e-02 -2.145206928253173828e-01 -3.754104077816009521e-01 -6.869958341121673584e-02 1.259005535393953323e-02 -5.617419630289077759e-02 -2.021595388650894165e-01 -2.039541602134704590e-01
-6.069169193506240845e-02 1.265778839588165283e-01 -8.366990834474563599e-02 5.971530079841613770e-02 -3.517572581768035889e-01 -7.227353006601333618e-02 1.082389429211616516e-01 1.941071152687072754e-01 -9.105713106691837311e-03 2.138762921094894409e-01 3.170619904994964600e-01 -1.840777993202209473e-01 -8.858091384172439575e-02 2.798729538917541504e-01 -4.055950418114662170e-02 1.317658722400665283e-01 -2.908523678779602051e-01 2.197416722774505615e-01 -5.863618850708007812e-02 8.067315071821212769e-02 -2.628062665462493896e-01 9.974453598260879517e-03 -1.373967714607715607e-02 1.729892045259475708e-01 -2.050521969795227051e-01 1.456497907638549805e-01 -1.201469078660011292e-01 -2.454444617033004761e-01 5.370515212416648865e-02 -3.282454013824462891e-01 4.762488231062889099e-02 -1.140691041946411133e-01
-4.283831119537353516e-01 -7.317422330379486084e-02 6.701026856899261475e-02 -6.643168628215789795e-02 -2.831240594387054443e-01 6.072254478931427002e-02 -8.873708546161651611e-02 -1.047227066010236740e-03 2.087444365024566650e-01 -6.411380320787429810e-02 1.882601678371429443e-01 -2.880967259407043457e-01 -1.368629634380340576e-01 1.436344832181930542e-01 5.802653357386589050e-02 2.034972161054611206e-01 2.507221400737762451e-01 2.343526780605316162e-01 -1.353116612881422043e-02 1.170471906661987305e-01 2.107640355825424194e-01 1.389983743429183960e-01 -2.814673185348510742e-01 1.523789316415786743e-01 -9.841350466012954712e-02 1.662444025278091431e-01 -2.064219564199447632e-01 1.653220355510711670e-01 -3.655752167105674744e-02 9.676390886306762695e-02 -1.222306713461875916e-01 -1.717153340578079224e-01
2.092882432043552399e-02 7.131657563149929047e-03 -3.277160227298736572e-01 2.272455394268035889e-01 -3.052943646907806396e-01 2.091138511896133423e-01 8.384357392787933350e-02 -2.311553806066513062e-02 -7.867494225502014160e-02 2.747773826122283936e-01 3.918166756629943848e-01 8.406247012317180634e-03 -6.718369573354721069e-02 1.408145725727081299e-01 -1.637896746397018433e-01 6.703397631645202637e-02 -1.760210692882537842e-01 1.609390079975128174e-01 1.596616804599761963e-01 1.923173815011978149e-01 -7.327281683683395386e-02 2.010636329650878906e-01 -5.397296696901321411e-02 -5.564339831471443176e-02 -2.367390990257263184e-01 -2.951759379357099533e-03 -2.759322226047515869e-01 1.461156159639358521e-01 -2.142180502414703369e-01 -4.871647804975509644e-02 7.698925584554672241e-02 -1.616453826427459717e-01
-4.063483476638793945e-01 1.856140792369842529e-01 4.002381116151809692e-02 1.438503861427307129e-01 -1.165093556046485901e-01 1.023193299770355225e-01 1.107912436127662659e-01 -1.260029077529907227e-01 1.036643758416175842e-01 -1.314475834369659424e-01 9.448530524969100952e-02 -4.075289368629455566e-01 2.589166462421417236e-01 1.574008017778396606e-01 -7.310992479324340820e-02 6.183189153671264648e-02 -2.304813414812088013e-01 3.984126448631286621e-02 1.195152103900909424e-01 -3.127868846058845520e-02 1.799222528934478760e-01 -3.530851006507873535e-02 -1.594195514917373657e-01 1.857428997755050659e-01 -6.777274608612060547e-02 -3.038467168807983398e-01 -2.985583432018756866e-02 5.588204413652420044e-02 1.741297729313373566e-02 -4.787726327776908875e-02 1.185260713100433350e-01 -3.752952218055725098e-01
-2.790645062923431396e-01 3.822626769542694092e-01 1.763607859611511230e-01 -1.104995980858802795e-01 -2.398315370082855225e-01 -3.154028579592704773e-02 2.225995361804962158e-01 4.272372461855411530e-03 3.596235513687133789e-01 6.951361894607543945e-02 2.240485697984695435e-01 -3.732601553201675415e-02 -1.126558482646942139e-01 -7.439314574003219604e-02 -2.335224598646163940e-01 -3.587155044078826904e-02 -6.980391591787338257e-02 1.086621657013893127e-01 1.144709810614585876e-01 -1.954948008060455322e-01 2.446732372045516968e-01 -6.882358342409133911e-02 -3.085184693336486816e-01 1.352544724941253662e-01 -1.027890369296073914e-01 -1.749155968427658081e-01 -1.221818327903747559e-01 2.240810915827751160e-02 1.327695995569229126e-01 -1.724728196859359741e-01 9.603354334831237793e-02 -7.439881563186645508e-02
-5.087190866470336914e-02 1.264018863439559937e-01 -1.261162459850311279e-01 2.795784771442413330e-01 -2.908264100551605225e-01 -4.111181572079658508e-02 1.072799321264028549e-02 2.395403236150741577e-01 2.376000881195068359e-01 9.748861193656921387e-02 3.499764502048492432e-01 -4.406029358506202698e-02 -2.376891225576400757e-01 2.509777545928955078e-01 -2.573114335536956787e-01 6.872205063700675964e-03 -1.505788266658782959e-01 -1.137576065957546234e-03 1.826152652502059937e-01 -9.671350568532943726e-02 6.197995319962501526e-02 8.459898643195629120e-03 -5.549512058496475220e-02 -8.704855293035507202e-02 -1.891702264547348022e-01 8.276044577360153198e-02 3.683132529258728027e-01 -1.440476775169372559e-01 -2.022545188665390015e-01 -9.971487522125244141e-02 1.936146318912506104e-01 1.234288699924945831e-02
-3.860632181167602539e-01 8.031721226871013641e-03 -7.048799842596054077e-02 1.748564988374710083e-01 -2.476893216371536255e-01 4.395677149295806885e-02 -3.172007203102111816e-01 -1.355913579463958740e-01 3.957314789295196533e-02 2.506540119647979736e-01 1.803441718220710754e-02 2.166642993688583374e-02 -7.307265698909759521e-02 3.182850778102874756e-01 3.106544315814971924e-01 -2.127020508050918579e-01 8.604644984006881714e-02 7.277884334325790405e-02 1.171114519238471985e-01 7.855389267206192017e-02 3.463231772184371948e-02 -1.692223995923995972e-01 -1.259006112813949585e-01 8.429744839668273926e-02 -4.204137250781059265e-03 -5.100744310766458511e-03 -9.449215978384017944e-02 2.480228543281555176e-01 -1.749806553125381470e-01 -2.991159260272979736e-01 1.411560773849487305e-01 -1.536285728216171265e-01
-1.283587664365768433e-01 1.383406668901443481e-01 -1.578472852706909180e-01 -9.856435656547546387e-02 -2.199838459491729736e-01 -2.474670857191085815e-01 3.841770812869071960e-02 -3.427571952342987061e-01 2.488579005002975464e-01 -9.501688927412033081e-02 3.238858282566070557e-01 -1.551105827093124390e-01 -7.244966179132461548e-02 2.916454076766967773e-01 1.517187952995300293e-01 1.907241046428680420e-01 -6.677989661693572998e-02 6.931603699922561646e-02 1.033246442675590515e-01 1.259051412343978882e-01 6.799386441707611084e-02 1.858643144369125366e-01 -3.044354319572448730e-01 -5.307583510875701904e-02 1.208732649683952332e-01 -2.193416208028793335e-01 7.411456108093261719e-02 -5.179126933217048645e-02 -2.915174663066864014e-01 3.080412559211254120e-02 4.009008035063743591e-02 -1.504979878664016724e-01
-4.465929567813873291e-01 9.594313055276870728e-02 1.997504383325576782e-01 8.578690886497497559e-02 -6.953661143779754639e-02 6.144900992512702942e-02 1.129246205091476440e-01 -3.433657288551330566e-01 1.626411229372024536e-01 2.103250175714492798e-01 3.774799108505249023e-01 -2.624578773975372314e-01 2.553783655166625977e-01 -5.399366468191146851e-02 4.957809299230575562e-02 -2.145504392683506012e-02 -4.645020514726638794e-02 1.297107785940170288e-01 -1.326473802328109741e-02 9.818825870752334595e-02 5.726219341158866882e-02 2.134182006120681763e-01 4.762040451169013977e-02 1.339310258626937866e-01 -6.072968244552612305e-02 -9.357928298413753510e-03 -1.626691967248916626e-02 -8.211762458086013794e-02 -3.607099875807762146e-02 -3.103298842906951904e-01 2.018878459930419922e-01 6.879007071256637573e-02
-3.187675774097442627e-01 9.806683287024497986e-03 9.364084899425506592e-02 2.348159402608871460e-01 -3.370233476161956787e-01 -1.575833857059478760e-01 -1.484693288803100586e-01 1.771363466978073120e-01 1.045123487710952759e-01 1.464926749467849731e-01 3.480610251426696777e-01 -1.047846227884292603e-01 -1.398780941963195801e-01 2.451483160257339478e-01 -1.589638739824295044e-01 -2.607664167881011963e-01 1.611746288836002350e-02 1.956356167793273926e-01 1.848756521940231323e-01 1.419723033905029297e-01 7.297717779874801636e-02 1.926019787788391113e-01 5.139274895191192627e-02 -1.530980467796325684e-01 -1.860678382217884064e-02 7.992728054523468018e-02 -1.687050163745880127e-01 2.018932849168777466e-01 -1.560088992118835449e-01 1.572413295507431030e-01 -1.365267634391784668e-01 -8.665698580443859100e-03
-4.993830025196075439e-01 1.102860197424888611e-01 2.450901456177234650e-02 7.071195542812347412e-02 -3.518112003803253174e-02 1.332805901765823364e-01 1.319435834884643555e-01 2.651806734502315521e-02 2.658320367336273193e-01 1.166756004095077515e-01 1.528011262416839600e-01 -1.895585507154464722e-01 -6.934107840061187744e-02 1.680658459663391113e-01 1.614424437284469604e-01 1.427112966775894165e-01 -8.321331441402435303e-02 1.342486292123794556e-01 2.939645648002624512e-01 -1.394713073968887329e-01 1.954828649759292603e-01 -1.418550610542297363e-01 -1.512022763490676880e-01 2.707717195153236389e-02 -6.070169806480407715e-02 -2.693355083465576172e-01 1.868777573108673096e-01 -2.454928904771804810e-01 -7.607572525739669800e-02 6.333690253086388111e-04 1.775084733963012695e-01 -2.263496518135070801e-01
4.812740720808506012e-03 -3.154490143060684204e-02 1.840596497058868408e-01 4.275440052151679993e-02 -7.236164063215255737e-02 1.507014315575361252e-02 7.667000172659754753e-04 -2.351598255336284637e-02 8.064839243888854980e-02 2.265480756759643555e-01 2.819479703903198242e-01 -5.404573678970336914e-01 5.465407297015190125e-02 9.500199556350708008e-02 8.082253485918045044e-02 -6.603880226612091064e-02 -3.288863301277160645e-01 -4.277764260768890381e-02 1.921467483043670654e-01 3.132738471031188965e-01 -2.048888429999351501e-02 2.489689141511917114e-01 -1.749362945556640625e-01 1.901993453502655029e-01 -8.536974899470806122e-03 -3.826277330517768860e-02 4.291687160730361938e-02 3.520402684807777405e-02 -4.725454747676849365e-02 1.099931672215461731e-01 1.242927908897399902e-01 -3.103172779083251953e-01
-2.214720249176025391e-01 2.409847229719161987e-01 4.796713590621948242e-02 2.481585890054702759e-01 -3.685736358165740967e-01 3.469399511814117432e-01 -1.376888006925582886e-01 2.207593433558940887e-02 -6.404387950897216797e-02 2.599494457244873047e-01 3.212652504444122314e-01 -1.902749091386795044e-01 7.636231929063796997e-02 1.258100662380456924e-02 -6.577564775943756104e-02 5.709795653820037842e-02 -2.764303982257843018e-02 1.093158051371574402e-01 -9.179172664880752563e-02 2.830210030078887939e-01 -1.793238669633865356e-01 2.677330672740936279e-01 -1.415577065199613571e-02 -4.998835548758506775e-02 9.948056936264038086e-02 -1.018905267119407654e-01 9.952022694051265717e-03 -8.622957020998001099e-02 -1.492016911506652832e-01 -1.593551933765411377e-01 7.221826165914535522e-02 -2.005116939544677734e-01
-2.042710781097412109e-01 6.515552289783954620e-03 -1.319880485534667969e-01 4.404230788350105286e-02 -1.404308974742889404e-01 1.444653719663619995e-01 1.389967054128646851e-01 -2.224151603877544403e-02 2.988097071647644043e-01 6.365764886140823364e-02 2.263715267181396484e-01 -3.279063105583190918e-02 1.474893391132354736e-01 4.664660692214965820e-01 1.666220277547836304e-02 -2.000525146722793579e-01 1.090293973684310913e-01 -1.542162001132965088e-01 1.244004592299461365e-01 3.298269584774971008e-03 -1.748492568731307983e-01 6.314200814813375473e-03 1.205994635820388794e-01 -1.507172593846917152e-03 -1.492376029491424561e-01 -2.744933366775512695e-01 -2.012753635644912720e-01 -1.379016339778900146e-01 -3.592196404933929443e-01 -1.299234926700592041e-01 6.953233480453491211e-02 -2.212412804365158081e-01
-2.607951760292053223e-01 -4.512221366167068481e-02 -4.087370762135833502e-04 -3.699987009167671204e-02 -2.953759431838989258e-01 -7.064656168222427368e-02 -1.472689062356948853e-01 1.679952144622802734e-01 3.336585462093353271e-01 7.736293971538543701e-02 2.823507487773895264e-01 -1.218493133783340454e-01 2.723190002143383026e-03 2.471337467432022095e-01 -1.316657662391662598e-02 1.784585267305374146e-01 1.227270811796188354e-01 -9.330835193395614624e-02 2.413760721683502197e-01 -3.171101510524749756e-01 3.573020547628402710e-02 5.064581707119941711e-02 -2.142392843961715698e-01 2.269900590181350708e-01 8.831884711980819702e-02 -3.475762903690338135e-01 1.083388924598693848e-01 -7.841483503580093384e-02 -1.759521067142486572e-01 9.037909097969532013e-03 -4.651369526982307434e-02 -1.337627619504928589e-01
-2.389515638351440430e-01 2.296362631022930145e-02 -1.021806597709655762e-01 3.179419934749603271e-01 -1.547572016716003418e-01 1.099867820739746094e-01 -2.753514349460601807e-01 -1.643366739153862000e-02 3.129985332489013672e-01 -7.309700548648834229e-02 4.484517276287078857e-01 -9.634829312562942505e-02 -1.906448453664779663e-01 -1.286588795483112335e-02 -7.156940549612045288e-02 1.726952493190765381e-01 2.967354608699679375e-03 -2.521090768277645111e-02 1.234098672866821289e-01 -5.684351548552513123e-02 2.809729874134063721e-01 3.171146661043167114e-02 -8.040681481361389160e-02 2.773293554782867432e-01 1.465077698230743408e-01 3.211789531633257866e-03 1.776313781738281250e-01 1.198736727237701416e-01 -7.930870354175567627e-02 8.269823342561721802e-02 -8.826889097690582275e-02 -2.505990564823150635e-01
-2.891380786895751953e-01 2.526564002037048340e-01 -5.455266311764717102e-02 -2.256304621696472168e-01 -8.714239299297332764e-02 -3.921850323677062988e-01 2.848977781832218170e-02 -1.047232598066329956e-01 -7.331547327339649200e-03 2.393552660942077637e-01 3.108984529972076416e-01 2.110797315835952759e-01 -1.590347141027450562e-01 4.587742313742637634e-02 3.223126009106636047e-02 2.399317473173141479e-01 -6.571324169635772705e-02 -8.657097071409225464e-02 3.596685081720352173e-02 -1.141017675399780273e-02 4.052673876285552979e-01 1.807264983654022217e-02 -1.317593753337860107e-01 4.853344708681106567e-02 8.025124669075012207e-02 -7.541240751743316650e-02 -2.278987318277359009e-01 3.733241185545921326e-02 -3.285109251737594604e-02 5.411576479673385620e-02 2.178498804569244385e-01 -1.627614647150039673e-01
-1.929590106010437012e-01 1.323431581258773804e-01 1.866132616996765137e-01 2.597444653511047363e-01 -2.904853522777557373e-01 1.295940279960632324e-01 -8.809472620487213135e-02 -8.090590685606002808e-02 -7.725453376770019531e-02 2.476371824741363525e-01 5.168582201004028320e-01 -1.089872419834136963e-01 4.989203810691833496e-02 1.973973214626312256e-01 -2.959259450435638428e-01 -1.595900207757949829e-02 -2.257923930883407593e-01 3.933651372790336609e-02 -5.238624289631843567e-02 -4.277934879064559937e-02 -8.911545574665069580e-02 -1.082254201173782349e-02 -3.133927285671234131e-02 -5.256144702434539795e-02 2.330617755651473999e-01 -1.835995167493820190e-02 -1.594952940940856934e-01 1.090595498681068420e-02 -3.816589713096618652e-02 1.580491662025451660e-01 2.710552811622619629e-01 -5.343818664550781250e-02
-2.641476690769195557e-01 -6.418671458959579468e-02 -1.690485030412673950e-01 1.509568244218826294e-01 -2.813365757465362549e-01 -5.945644527673721313e-02 8.961898088455200195e-02 9.648054838180541992e-02 1.808087676763534546e-01 -9.932738542556762695e-02 4.677367210388183594e-02 -2.025753259658813477e-01 -1.225468292832374573e-01 2.857211232185363770e-01 -2.420372813940048218e-01 3.033503592014312744e-01 -2.470820024609565735e-02 -1.360080242156982422e-01 1.740511059761047363e-01 2.469639852643013000e-02 1.103752553462982178e-01 3.073233067989349365e-01 1.463703811168670654e-02 1.567524969577789307e-01 4.990640655159950256e-02 -2.263124883174896240e-01 -3.817119598388671875e-01 -1.097803786396980286e-01 -1.266005635261535645e-01 -1.716081202030181885e-01 -1.683801598846912384e-02 -5.498075485229492188e-02
-1.338029950857162476e-01 4.390231370925903320e-01 -1.131011918187141418e-01 -8.567953109741210938e-02 -2.687022686004638672e-01 -1.876683980226516724e-01 1.912823915481567383e-01 -1.197454985231161118e-02 -1.527221291325986385e-03 1.368607766926288605e-02 3.440180718898773193e-01 -1.367363780736923218e-01 -2.578459084033966064e-01 3.930411338806152344e-01 -2.655136026442050934e-02 1.317709237337112427e-01 -1.280571818351745605e-01 -1.025221422314643860e-01 -1.587506383657455444e-01 -8.225305378437042236e-02 -7.723939418792724609e-02 -4.934715852141380310e-02 7.772058248519897461e-02 2.260032594203948975e-01 1.484448164701461792e-01 1.457222700119018555e-01 1.815022081136703491e-01 8.517177402973175049e-02 -7.252565771341323853e-02 -8.550323545932769775e-02 1.624504327774047852e-01 4.445022344589233398e-02
-2.209060192108154297e-01 6.175237149000167847e-02 -1.497538238763809204e-01 -9.845460951328277588e-02 2.956614270806312561e-02 -4.917366430163383484e-02 2.718319892883300781e-01 1.921712607145309448e-01 -2.089231833815574646e-02 2.200434207916259766e-01 8.522466570138931274e-02 -1.823244988918304443e-01 -1.691316366195678711e-01 2.965413033962249756e-01 -1.808104515075683594e-01 1.448563039302825928e-01 6.975964456796646118e-02 -1.828653737902641296e-02 1.235729362815618515e-02 1.409463435411453247e-01 1.356206387281417847e-01 -5.325347185134887695e-02 -2.235004156827926636e-01 1.510233879089355469e-01 6.042980030179023743e-02 -4.447000473737716675e-02 -3.457385897636413574e-01 1.370091140270233154e-01 -1.330447643995285034e-01 -2.739351987838745117e-01 3.769491016864776611e-01 -2.087992280721664429e-01
-1.190409436821937561e-01 -2.375872433185577393e-01 2.747130990028381348e-01 7.020741701126098633e-02 -3.621792495250701904e-01 -1.126929670572280884e-01 -2.054272219538688660e-02 1.654008477926254272e-01 2.765073478221893311e-01 9.831377118825912476e-02 6.853535026311874390e-02 -1.688799858093261719e-01 -2.981681525707244873e-01 4.396873414516448975e-01 1.324771642684936523e-01 3.343186154961585999e-02 -1.713208258152008057e-01 -1.936738342046737671e-01 3.830023482441902161e-02 -6.613504886627197266e-02 6.230416893959045410e-02 -1.590375602245330811e-01 -7.406874746084213257e-02 1.054798290133476257e-01 -5.192263424396514893e-02 1.893830150365829468e-01 6.293954327702522278e-03 -4.192190710455179214e-03 -4.622438177466392517e-02 -6.069006025791168213e-02 2.967473864555358887e-01 -7.816371321678161621e-02
-4.275163114070892334e-01 -4.987884778529405594e-03 -8.073022216558456421e-02 2.018912434577941895e-01 -2.640343904495239258e-01 -5.253593996167182922e-02 -3.202283978462219238e-01 1.528092287480831146e-02 -8.253309875726699829e-02 2.155085802078247070e-01 5.920660495758056641e-02 -8.497729152441024780e-02 -5.338273476809263229e-04 2.263789176940917969e-01 3.431502878665924072e-01 -8.618117868900299072e-02 5.208854749798774719e-02 -1.910421997308731079e-01 1.003770250827074051e-02 1.094750463962554932e-01 2.472123056650161743e-01 -9.817046672105789185e-02 -1.291749179363250732e-01 1.162605211138725281e-01 1.743832044303417206e-02 -2.007126621901988983e-02 -7.364491373300552368e-02 1.927937120199203491e-01 -3.118980228900909424e-01 -1.935006827116012573e-01 9.295558929443359375e-02 -1.238984838128089905e-01
-2.282774150371551514e-01 1.815098673105239868e-01 -1.105762198567390442e-01 -1.563815772533416748e-01 -2.960928082466125488e-01 4.637596011161804199e-02 1.228016763925552368e-01 1.926787793636322021e-01 3.069204688072204590e-01 -7.117115426808595657e-03 1.149345636367797852e-01 5.455027334392070770e-03 5.986328050494194031e-02 2.078083306550979614e-01 -2.674756199121475220e-02 -1.193314790725708008e-01 1.722222864627838135e-01 -8.783684670925140381e-02 -5.326108634471893311e-02 3.509744703769683838e-01 6.853271275758743286e-02 1.899011582136154175e-01 -8.724706619977951050e-02 -9.234201908111572266e-02 -9.816315956413745880e-03 -1.093674898147583008e-01 1.792632043361663818e-02 -8.930790424346923828e-02 -2.452313601970672607e-01 -1.382184475660324097e-01 2.006030678749084473e-01 -4.548487663269042969e-01
-3.594114780426025391e-01 -1.919000893831253052e-01 -4.496288485825061798e-03 3.592637553811073303e-02 -2.621719241142272949e-02 2.766515593975782394e-03 -1.151266619563102722e-01 -6.645511835813522339e-02 3.221794962882995605e-01 3.686228394508361816e-01 3.066121367737650871e-03 -2.153414338827133179e-01 -2.292585372924804688e-01 1.619993895292282104e-01 -1.963961720466613770e-01 1.054968312382698059e-01 5.239280685782432556e-02 -2.104572951793670654e-01 2.807092070579528809e-01 1.239461824297904968e-01 -5.509521346539258957e-03 3.144754767417907715e-01 2.463715337216854095e-02 -9.966789931058883667e-02 3.278996422886848450e-02 -1.907068639993667603e-01 -3.018380142748355865e-02 -3.223887411877512932e-03 -1.362103819847106934e-01 -5.129634588956832886e-02 -7.010829448699951172e-02 -2.909030616283416748e-01
-1.771585643291473389e-01 2.255572676658630371e-01 3.085706755518913269e-02 1.712111383676528931e-01 -5.282447934150695801e-01 1.114135161042213440e-01 -7.926929742097854614e-02 -4.639165475964546204e-02 -1.054396256804466248e-01 3.411612808704376221e-01 2.078619599342346191e-01 -1.443802863359451294e-01 1.355886608362197876e-01 3.070924878120422363e-01 -1.145278513431549072e-01 -1.800381690263748169e-01 -2.628654241561889648e-01 3.845987375825643539e-03 3.513609990477561951e-02 8.691553957760334015e-03 7.992169260978698730e-02 1.627842485904693604e-01 2.171418815851211548e-01 -1.555467844009399414e-01 -1.493277549743652344e-01 -1.307437717914581299e-01 5.811554566025733948e-02 -2.852579765021800995e-02 -4.146951716393232346e-03 -3.100716881453990936e-02 -4.173756390810012817e-02 -1.297745257616043091e-01
5.299384240061044693e-03 2.806061506271362305e-01 -9.755291789770126343e-02 -1.339689344167709351e-01 4.249428957700729370e-02 -1.732713170349597931e-02 1.080821454524993896e-01 6.761556118726730347e-02 2.895289361476898193e-01 2.605178654193878174e-01 2.818296253681182861e-01 1.301802992820739746e-01 9.421939402818679810e-02 4.762419760227203369e-01 -5.436901375651359558e-02 8.955811709165573120e-02 -2.191162109375000000e-01 1.728051900863647461e-01 -1.650419235229492188e-01 -1.584593951702117920e-01 2.272033318877220154e-02 3.366499245166778564e-01 -1.701647490262985229e-01 1.942734569311141968e-01 -3.383383527398109436e-02 -6.389862392097711563e-03 -4.488084465265274048e-02 1.183148920536041260e-01 -1.699444800615310669e-01 -2.674294821918010712e-02 1.526183914393186569e-02 -1.512604355812072754e-01
-2.006118893623352051e-01 3.829882293939590454e-02 1.865498274564743042e-01 2.440396323800086975e-02 -6.558866798877716064e-02 1.237080097198486328e-01 2.062075883150100708e-01 -8.450809121131896973e-02 -3.067620098590850830e-02 3.391619026660919189e-01 4.848318696022033691e-01 -3.845042884349822998e-01 -5.278307572007179260e-02 9.302899986505508423e-02 9.266666322946548462e-02 -6.865428388118743896e-02 -3.120920658111572266e-01 -1.438903212547302246e-01 1.939889639616012573e-01 2.093368396162986755e-02 -2.090565487742424011e-02 2.193440794944763184e-01 3.929388895630836487e-02 -5.827610567212104797e-02 -8.505988121032714844e-02 -1.074379161000251770e-01 -1.451129466295242310e-02 3.968150541186332703e-02 1.154961585998535156e-01 -1.975192427635192871e-01 2.025341540575027466e-01 -8.002085238695144653e-02
-5.014734342694282532e-03 8.418748527765274048e-02 5.787714570760726929e-02 -4.140108078718185425e-02 -2.177465260028839111e-01 -9.445004165172576904e-02 4.358313977718353271e-01 1.217867434024810791e-01 3.401664271950721741e-02 1.769280433654785156e-01 1.633659303188323975e-01 -2.510211169719696045e-01 -2.100805193185806274e-01 1.899563968181610107e-01 -1.540819257497787476e-01 1.698911488056182861e-01 2.347090691328048706e-01 -9.875272214412689209e-02 -2.863226085901260376e-02 1.277199536561965942e-01 2.510871589183807373e-01 -7.098606228828430176e-02 -3.551131114363670349e-02 5.755012854933738708e-02 3.173587843775749207e-02 2.803280018270015717e-02 -2.302083522081375122e-01 1.875499933958053589e-01 -1.353046745061874390e-01 -1.810714155435562134e-01 3.689806461334228516e-01 -1.997290104627609253e-01
-3.078321516513824463e-01 1.824222803115844727e-01 -1.153650972992181778e-02 -4.239819571375846863e-02 -3.306652009487152100e-01 7.629285752773284912e-02 -1.346728354692459106e-01 8.075807243585586548e-02 3.146494030952453613e-01 3.947180137038230896e-02 4.359828531742095947e-01 5.433653295040130615e-02 1.081487461924552917e-01 5.328496918082237244e-02 -2.392655909061431885e-01 1.759061366319656372e-01 1.034528017044067383e-02 -4.734360054135322571e-02 2.192388474941253662e-01 -1.921395361423492432e-01 1.567407697439193726e-01 1.001380607485771179e-01 -9.479313343763351440e-02 1.948413699865341187e-01 1.032288223505020142e-01 -3.766388595104217529e-01 -6.763336807489395142e-02 4.487563669681549072e-02 4.140518978238105774e-02 3.422405198216438293e-02 1.323947962373495102e-02 -5.340167135000228882e-02
-4.341618120670318604e-01 2.706312537193298340e-01 -1.845755428075790405e-01 -3.719225525856018066e-02 -1.605314612388610840e-01 1.137596517801284790e-01 -3.414586186408996582e-03 4.403626546263694763e-02 3.318294584751129150e-01 2.192720212042331696e-02 3.781174421310424805e-01 -1.858759671449661255e-01 -9.338877350091934204e-02 -2.942509949207305908e-03 3.049931116402149200e-02 1.922465413808822632e-01 -1.286776959896087646e-01 2.397875487804412842e-01 1.198421567678451538e-01 -9.681200981140136719e-02 2.831515371799468994e-01 -5.801812931895256042e-02 -1.629925668239593506e-01 4.586078226566314697e-02 -1.546984761953353882e-01 -2.592527568340301514e-01 -6.787886470556259155e-02 -4.802024737000465393e-02 -1.007572934031486511e-01 4.980361461639404297e-02 -6.657846271991729736e-02 4.786849394440650940e-02
[truncated: 3,270,349 more chars]
