# Supplementary material for: The Language of Innovation
Source: PLoS One. 2020 Apr 30;15(4):e0230107. doi: 10.1371/journal.pone.0230107 (PMC7194493; doi:10.1371/journal.pone.0230107)
Supplement: S25 File — (GZ) [file pone.0230107.s025.tar.gz › 2003-2007/V2Run_8_VS_4500_embeddings2003-2007ED32.txt]

-5.009421333670616150e-02 1.295436471700668335e-01 3.110713139176368713e-02 2.065001577138900757e-01 -6.148183718323707581e-02 -1.333907395601272583e-01 -1.645074039697647095e-01 1.856365799903869629e-01 1.925010234117507935e-01 -2.985706180334091187e-02 -2.826044708490371704e-02 8.566255867481231689e-02 6.758728623390197754e-02 -1.351026594638824463e-01 -6.326942890882492065e-02 -3.904075128957629204e-03 -4.935827106237411499e-03 -1.232882216572761536e-01 1.186410412192344666e-01 -2.186355590820312500e-01 -1.625322997570037842e-01 -2.625607848167419434e-01 2.346848547458648682e-01 7.112806197255849838e-03 3.294850885868072510e-01 -1.196157559752464294e-01 1.705934256315231323e-01 2.799302041530609131e-01 -1.270884126424789429e-01 1.356742978096008301e-01 -4.745367765426635742e-01 2.518314421176910400e-01
8.817739784717559814e-03 2.381075769662857056e-01 2.806614041328430176e-01 1.944190859794616699e-01 -4.216173291206359863e-02 -6.952705979347229004e-02 1.584952510893344879e-02 5.912206694483757019e-02 3.797899559140205383e-02 -2.470027953386306763e-01 2.081349045038223267e-01 -3.023007698357105255e-02 3.893591463565826416e-02 -1.724022626876831055e-01 -3.128274977207183838e-01 -1.100518554449081421e-01 1.752317994832992554e-01 -3.670188365504145622e-03 2.919552326202392578e-01 1.276888251304626465e-01 2.560739517211914062e-01 1.722746714949607849e-02 9.866315126419067383e-02 1.650525331497192383e-01 8.621771633625030518e-02 1.292261630296707153e-01 2.760962815955281258e-03 5.396472215652465820e-01 7.329520583152770996e-02 7.772663235664367676e-02 -3.572674840688705444e-02 -7.240515202283859253e-02
7.422487437725067139e-02 9.372898191213607788e-02 1.030426248908042908e-01 9.103845059871673584e-02 -1.468733102083206177e-01 -4.365564286708831787e-01 -2.878790199756622314e-01 1.774818152189254761e-01 2.885403633117675781e-01 -1.901011615991592407e-01 1.407161056995391846e-01 -7.392754405736923218e-02 -8.708610199391841888e-03 8.874391019344329834e-02 -4.617837071418762207e-02 -9.751178324222564697e-02 1.832621395587921143e-01 7.421982288360595703e-02 -1.470809578895568848e-01 -2.121855467557907104e-01 2.624153196811676025e-01 -8.106199651956558228e-02 1.131084114313125610e-01 5.016451701521873474e-02 2.325724959373474121e-01 2.544651031494140625e-01 -7.886023074388504028e-02 6.121756136417388916e-02 9.555537998676300049e-02 3.027116358280181885e-01 -2.145964950323104858e-01 6.246579810976982117e-02
-2.025784738361835480e-02 -9.924045205116271973e-02 7.441354542970657349e-02 -1.145126819610595703e-01 -2.529831826686859131e-01 -2.346320264041423798e-02 -3.048705160617828369e-01 -7.483555004000663757e-03 2.739783525466918945e-01 -1.662854999303817749e-01 2.903880774974822998e-01 1.076802462339401245e-01 -1.218945235013961792e-01 -9.651216119527816772e-02 -1.184506341814994812e-01 3.382221758365631104e-01 2.624634802341461182e-01 -8.432572335004806519e-02 9.928248822689056396e-02 1.207213476300239563e-02 1.889825761318206787e-01 -1.192513406276702881e-01 -4.535410925745964050e-02 4.206173121929168701e-02 -5.019030347466468811e-02 1.805286854505538940e-02 -6.854078173637390137e-02 3.367600739002227783e-01 -3.246703743934631348e-01 1.979273557662963867e-01 -2.305726855993270874e-01 -6.198830902576446533e-02
2.011642977595329285e-02 1.335877627134323120e-01 3.420554846525192261e-02 -5.822564288973808289e-02 -4.804122820496559143e-02 -2.254885137081146240e-01 -2.579137980937957764e-01 -7.132976502180099487e-02 4.916055798530578613e-01 -3.332020044326782227e-01 1.380312722176313400e-02 -1.810930073261260986e-01 -1.303047686815261841e-01 -7.028328627347946167e-02 2.726407647132873535e-01 7.124068588018417358e-02 8.190631121397018433e-02 -1.188808307051658630e-01 2.540560662746429443e-01 -1.720395684242248535e-02 -8.299962431192398071e-02 -3.805781900882720947e-01 4.536996036767959595e-02 8.166828006505966187e-02 -3.130664816126227379e-03 -1.370764672756195068e-01 6.701228767633438110e-02 2.890015840530395508e-01 -7.820697873830795288e-02 -4.717707168310880661e-03 -1.791017502546310425e-02 7.750157266855239868e-02
2.354881726205348969e-02 3.651379048824310303e-01 2.428664825856685638e-02 -6.842593848705291748e-02 5.465927533805370331e-03 -1.536982059478759766e-01 -3.527963459491729736e-01 9.101480990648269653e-02 1.283911615610122681e-01 -1.837467402219772339e-01 3.024968206882476807e-01 -1.679898351430892944e-01 7.399184256792068481e-02 -1.970419473946094513e-02 1.272879987955093384e-01 3.467777669429779053e-01 2.089250087738037109e-01 1.462889015674591064e-01 1.691957116127014160e-01 6.876563280820846558e-02 1.451491415500640869e-01 -1.752394735813140869e-01 7.517824321985244751e-02 -9.606840461492538452e-02 6.607934087514877319e-02 1.670526117086410522e-01 6.368810683488845825e-02 3.486739397048950195e-01 -2.211467921733856201e-01 -6.430870294570922852e-02 -9.796574711799621582e-02 -8.092179894447326660e-02
5.597008392214775085e-02 2.514612972736358643e-01 -1.040443778038024902e-02 2.082649916410446167e-01 -3.127995133399963379e-01 -4.338541254401206970e-02 -1.047463193535804749e-01 1.937004625797271729e-01 1.584047377109527588e-01 -1.800850331783294678e-01 1.199850440025329590e-01 -1.987642496824264526e-01 -1.564468741416931152e-01 1.839790120720863342e-02 1.651758253574371338e-01 2.808313071727752686e-01 1.204784065485000610e-01 -8.856891095638275146e-02 2.381783276796340942e-01 1.581384614109992981e-02 2.411394268274307251e-01 -2.161287069320678711e-01 -1.750577092170715332e-01 5.171609576791524887e-03 1.287987977266311646e-01 -1.044883485883474350e-02 9.902459383010864258e-02 3.929742276668548584e-01 -2.680710256099700928e-01 1.785455048084259033e-01 5.261552869342267513e-04 8.713540155440568924e-04
-3.863489031791687012e-01 2.704468965530395508e-01 2.275261878967285156e-01 -8.107601851224899292e-02 -2.228666245937347412e-01 -8.099559694528579712e-02 -9.772674180567264557e-03 2.850592136383056641e-02 2.392026185989379883e-01 -2.674160301685333252e-01 1.329174451529979706e-02 -1.322773545980453491e-01 2.560317814350128174e-01 -2.308126911520957947e-02 -1.859776079654693604e-01 1.097104623913764954e-01 1.560026407241821289e-01 -1.385210268199443817e-02 -5.465080612339079380e-04 -1.469565331935882568e-01 -3.515004739165306091e-02 2.757322508841753006e-03 1.347247958183288574e-01 2.796723842620849609e-01 -7.637251913547515869e-02 3.780070319771766663e-02 7.080892473459243774e-02 3.703319728374481201e-01 -1.695994883775711060e-01 2.574067711830139160e-01 -9.673194587230682373e-02 -7.392574101686477661e-02
-8.907208591699600220e-02 2.544880285859107971e-02 1.362025141716003418e-01 -6.179525330662727356e-02 -2.715514302253723145e-01 -1.029364243149757385e-01 1.453437209129333496e-01 -1.525263488292694092e-01 3.208552300930023193e-02 -3.834171295166015625e-01 1.713622510433197021e-01 8.145979791879653931e-02 -8.685651421546936035e-02 -2.657017111778259277e-01 3.180454671382904053e-02 -2.306818030774593353e-02 4.910306259989738464e-02 2.413847483694553375e-03 1.595745235681533813e-01 -9.980074316263198853e-02 -4.301199316978454590e-02 -5.424934998154640198e-02 2.587586641311645508e-02 -4.106893762946128845e-02 1.475469172000885010e-01 2.108086496591567993e-01 2.729462683200836182e-01 3.357003927230834961e-01 -1.992833018302917480e-01 4.080222249031066895e-01 -2.666465640068054199e-01 3.013438358902931213e-02
-9.132909029722213745e-02 1.799734383821487427e-01 8.300907164812088013e-02 1.740588061511516571e-02 -8.888279087841510773e-03 -1.993076205253601074e-01 -3.299728929996490479e-01 1.143358796834945679e-01 1.768013983964920044e-01 -5.589717626571655273e-02 2.238839268684387207e-01 -8.514892309904098511e-02 -2.262578904628753662e-01 2.748881652951240540e-02 1.108532175421714783e-01 3.328087627887725830e-01 1.881789267063140869e-01 -1.614114046096801758e-01 5.664863437414169312e-02 -2.057995200157165527e-01 6.379390507936477661e-02 -1.006440296769142151e-01 1.431948393583297729e-01 1.311663836240768433e-01 -1.147154197096824646e-01 2.413100451231002808e-01 2.211112082004547119e-01 2.924484014511108398e-01 -1.787113100290298462e-01 2.965221405029296875e-01 -1.144077405333518982e-01 1.608336269855499268e-01
-7.543654739856719971e-02 9.251388907432556152e-02 1.255378872156143188e-01 4.698222130537033081e-02 -2.628197073936462402e-01 -6.226499378681182861e-02 -3.108358085155487061e-01 -6.878807395696640015e-02 -3.780872374773025513e-02 -1.138491332530975342e-01 1.246195845305919647e-02 -3.811843097209930420e-01 -1.387826167047023773e-03 -8.686431497335433960e-02 7.952711731195449829e-02 -1.756606101989746094e-01 2.276730239391326904e-01 -5.662771314382553101e-02 -2.550713019445538521e-03 8.339790510945022106e-04 2.181288972496986389e-02 -3.092385828495025635e-01 7.532034814357757568e-02 -1.100970730185508728e-01 2.185924351215362549e-01 -7.758175488561391830e-03 -8.260863833129405975e-03 3.066379725933074951e-01 1.327882409095764160e-01 1.951047778129577637e-01 -4.476280510425567627e-01 1.481555551290512085e-01
4.765308275818824768e-02 1.747218519449234009e-01 9.060496836900711060e-02 1.049601584672927856e-01 -2.885730266571044922e-01 8.631170541048049927e-02 -3.792504370212554932e-01 -1.273100171238183975e-02 2.375442087650299072e-01 -3.973661661148071289e-01 -1.622985452413558960e-01 -6.488069146871566772e-02 -2.186072766780853271e-01 7.818693667650222778e-02 8.620056509971618652e-02 1.754647791385650635e-01 2.302353829145431519e-01 9.534925967454910278e-02 2.372984588146209717e-01 1.414765510708093643e-02 1.675409078598022461e-01 -1.276846528053283691e-01 9.331617504358291626e-02 8.376949280500411987e-02 1.401390135288238525e-01 2.405658960342407227e-01 -1.359133236110210419e-02 1.262876540422439575e-01 -2.205182015895843506e-01 2.253452390432357788e-01 -6.509047001600265503e-02 1.616624556481838226e-02
-1.413161754608154297e-01 1.996958851814270020e-01 -6.835383363068103790e-03 8.135459572076797485e-02 7.137888576835393906e-03 -1.489023566246032715e-01 -3.467404842376708984e-01 1.068737655878067017e-01 1.432763338088989258e-01 -2.961862683296203613e-01 -6.099217757582664490e-02 -1.083949431777000427e-01 -1.350061446428298950e-01 -2.286509126424789429e-01 7.061153650283813477e-02 3.238295912742614746e-01 1.585385203361511230e-01 -1.242055818438529968e-01 2.006678283214569092e-01 9.701356291770935059e-02 1.228717416524887085e-01 -3.403111994266510010e-01 -3.562233597040176392e-02 6.778227537870407104e-02 2.595510780811309814e-01 -3.290396928787231445e-02 9.469763934612274170e-02 3.682741522789001465e-01 -8.934446424245834351e-02 9.372482448816299438e-02 -1.327031999826431274e-01 3.310136869549751282e-02
3.360859304666519165e-02 1.846141517162322998e-01 -4.692575335502624512e-02 -1.745297163724899292e-01 -3.148223832249641418e-02 -2.913314998149871826e-01 -1.878509223461151123e-01 3.789415955543518066e-02 7.387214154005050659e-02 -1.852670162916183472e-01 1.506455391645431519e-01 -1.216900534927845001e-02 -1.500139236450195312e-01 -4.985810443758964539e-02 9.218169003725051880e-02 3.326457440853118896e-01 1.582137793302536011e-01 5.064274370670318604e-02 1.092960909008979797e-01 -1.084005683660507202e-01 6.098904460668563843e-02 -4.700583517551422119e-01 -1.490500941872596741e-02 -1.662140488624572754e-01 2.019620388746261597e-01 2.659098803997039795e-01 2.155504934489727020e-02 3.623931407928466797e-01 -2.185548841953277588e-01 6.801040470600128174e-02 -3.191927075386047363e-02 4.749301448464393616e-02
-1.313155740499496460e-01 3.495436310768127441e-01 -1.780841797590255737e-01 -8.719476312398910522e-02 -1.453713178634643555e-01 -4.614245146512985229e-02 -1.366657316684722900e-01 -6.349515024339780211e-05 2.675954699516296387e-01 -2.248938977718353271e-01 1.242342293262481689e-01 1.798301637172698975e-01 -1.511172056198120117e-01 -1.933694779872894287e-01 4.660619795322418213e-02 3.662585020065307617e-01 8.611304312944412231e-02 2.284142822027206421e-01 1.501567363739013672e-01 -1.080491468310356140e-01 -2.677707374095916748e-02 -2.111900970339775085e-02 2.522165477275848389e-01 -1.199560537934303284e-01 6.264778226613998413e-02 1.981806010007858276e-01 1.713121496140956879e-02 3.613961040973663330e-01 -2.044489532709121704e-01 4.180650413036346436e-02 -1.437169015407562256e-01 3.921356052160263062e-02
1.445606350898742676e-01 4.983380064368247986e-02 -2.011273242533206940e-02 1.294434349983930588e-02 -2.468602806329727173e-01 -2.031451761722564697e-01 -3.936181217432022095e-02 1.278903633356094360e-01 9.142623096704483032e-02 -1.151249334216117859e-01 3.099475055932998657e-03 4.910723492503166199e-02 2.941851913928985596e-01 9.739550203084945679e-02 6.558762490749359131e-02 -9.272399358451366425e-03 1.804665923118591309e-01 4.495761822909116745e-03 -1.047835275530815125e-01 -1.271920055150985718e-01 3.069584965705871582e-01 -1.643147170543670654e-01 6.979764997959136963e-02 3.233371675014495850e-02 3.131587207317352295e-01 2.586887180805206299e-01 -2.786544561386108398e-01 3.137683272361755371e-01 6.082712486386299133e-02 1.119162291288375854e-01 -3.164016306400299072e-01 2.952511906623840332e-01
-1.626313626766204834e-01 2.504016757011413574e-01 1.067640036344528198e-01 -2.593481242656707764e-01 -2.184098660945892334e-01 -1.726950891315937042e-02 1.371647268533706665e-01 3.188979998230934143e-02 1.408513635396957397e-01 -4.441586434841156006e-01 1.015471480786800385e-02 -2.268592268228530884e-01 -2.612916752696037292e-02 -1.291058510541915894e-01 -1.007934287190437317e-01 -7.521742582321166992e-02 1.372345983982086182e-01 -1.900402158498764038e-01 2.729921936988830566e-01 -2.524681389331817627e-01 2.243838012218475342e-01 1.070427447557449341e-01 1.743342280387878418e-01 -1.037411987781524658e-01 7.519953697919845581e-02 7.499066740274429321e-02 3.546275943517684937e-02 3.617432415485382080e-01 -8.311357349157333374e-02 6.129512190818786621e-02 -5.464530363678932190e-02 -9.636299312114715576e-02
-1.492427568882703781e-02 3.076877444982528687e-02 9.449172019958496094e-02 -2.075771093368530273e-01 -2.003320455551147461e-01 -1.351022273302078247e-01 8.974094688892364502e-02 -7.381518371403217316e-03 2.478771060705184937e-01 -5.085167288780212402e-01 8.185116946697235107e-02 -1.508429180830717087e-02 -1.439968347549438477e-01 8.917079865932464600e-02 -1.841435134410858154e-01 -1.146640628576278687e-01 2.787249386310577393e-01 1.847510412335395813e-02 2.316385805606842041e-01 1.922573707997798920e-02 3.727035969495773315e-02 -1.607195138931274414e-01 -1.364233791828155518e-01 -1.715177297592163086e-01 3.962570056319236755e-02 2.309438735246658325e-01 1.780336350202560425e-01 3.239299356937408447e-01 -1.096883565187454224e-01 -3.071954473853111267e-02 -2.523132860660552979e-01 -4.630304872989654541e-02
-7.648536562919616699e-02 2.513891458511352539e-01 2.793347276747226715e-02 -5.142688378691673279e-02 -4.462132602930068970e-02 -3.969245553016662598e-01 -4.446391388773918152e-02 1.253287941217422485e-01 1.897125691175460815e-01 -9.333917498588562012e-02 8.388969302177429199e-02 -2.323443442583084106e-01 1.636112928390502930e-01 -8.390051126480102539e-02 5.732807517051696777e-02 -1.929674483835697174e-02 1.933780908584594727e-01 9.360309690237045288e-02 -8.267750591039657593e-02 -2.202057465910911560e-02 2.529082298278808594e-01 -2.556602656841278076e-01 8.497425168752670288e-02 2.281179884448647499e-03 1.411589384078979492e-01 -3.173510730266571045e-01 1.590974070131778717e-02 3.215342164039611816e-01 1.687899082899093628e-01 1.798444241285324097e-01 -3.460640311241149902e-01 1.105246990919113159e-01
-2.309965044260025024e-01 1.872558891773223877e-01 -6.284632254391908646e-03 -1.399408727884292603e-01 -3.758124262094497681e-02 -1.769078224897384644e-01 -1.746701002120971680e-01 9.536319226026535034e-02 2.745605409145355225e-01 -5.845303088426589966e-02 3.026336133480072021e-01 -1.604889780282974243e-01 -2.228226065635681152e-01 -1.914505064487457275e-01 1.981612481176853180e-02 3.601543605327606201e-01 8.995410799980163574e-02 2.943175733089447021e-01 2.872174680233001709e-01 -2.089424878358840942e-01 -4.217462614178657532e-02 -2.837405800819396973e-01 1.082717627286911011e-01 -9.231210686266422272e-03 5.162926763296127319e-02 8.648327738046646118e-02 -6.374796386808156967e-03 1.760436296463012695e-01 -7.464240491390228271e-02 5.864256620407104492e-02 -2.028115987777709961e-01 2.843434736132621765e-02
-1.277922242879867554e-01 2.000508308410644531e-01 -8.113045990467071533e-02 1.354531049728393555e-01 -3.523553907871246338e-02 -8.861725032329559326e-02 -2.542458772659301758e-01 -3.254771605134010315e-02 1.568949371576309204e-01 -3.909641504287719727e-01 2.336509525775909424e-01 -8.013887703418731689e-02 -8.565479889512062073e-03 -1.099203526973724365e-01 2.765500918030738831e-02 4.420193433761596680e-01 1.628834158182144165e-01 -1.254270970821380615e-01 2.486098408699035645e-01 -1.480417996644973755e-01 4.958012700080871582e-02 -2.612842619419097900e-01 -5.498855933547019958e-02 2.665018104016780853e-02 1.040531694889068604e-01 1.966411173343658447e-01 -1.236640587449073792e-01 2.982238829135894775e-01 -1.724510490894317627e-01 4.559831693768501282e-02 4.996705055236816406e-02 9.300745278596878052e-02
-1.444657295942306519e-01 1.651918590068817139e-01 1.744018048048019409e-01 -1.608583927154541016e-01 -5.864803120493888855e-02 -1.639924244955182076e-03 -2.469673901796340942e-01 7.310929894447326660e-02 2.944554984569549561e-01 -1.838981509208679199e-01 2.912985980510711670e-01 7.034984230995178223e-02 -1.040627732872962952e-01 7.591862976551055908e-02 1.361926794052124023e-01 3.535365760326385498e-01 -3.791441023349761963e-02 -7.190223783254623413e-02 1.759550422430038452e-01 -7.981416583061218262e-02 1.113576665520668030e-01 -3.297248482704162598e-02 2.430325141176581383e-03 1.149684637784957886e-01 2.476458549499511719e-01 3.097355663776397705e-01 -8.204299211502075195e-02 3.888818919658660889e-01 -2.221734523773193359e-01 -9.413399547338485718e-02 -3.685626387596130371e-02 -9.929274767637252808e-02
-7.371772080659866333e-02 -3.555895015597343445e-02 1.237131655216217041e-01 -1.194553226232528687e-01 -1.388253420591354370e-01 -3.989316225051879883e-01 -3.376105129718780518e-01 5.952566117048263550e-02 3.259263932704925537e-01 5.683558806777000427e-02 -7.132296264171600342e-02 -4.103150591254234314e-02 2.828733921051025391e-01 1.748117059469223022e-01 1.361048128455877304e-02 1.576270349323749542e-02 4.368793964385986328e-02 1.554481219500303268e-02 1.824454367160797119e-01 -8.323613554239273071e-02 3.856089413166046143e-01 2.673556795343756676e-03 6.775673478841781616e-03 8.769980072975158691e-02 2.184680849313735962e-01 1.738879531621932983e-01 -1.243372410535812378e-01 1.960616260766983032e-01 2.014296650886535645e-01 1.288546174764633179e-01 -1.958785057067871094e-01 1.197084710001945496e-01
-2.107634581625461578e-02 7.617648690938949585e-02 8.693099021911621094e-02 -4.014645144343376160e-02 -2.010449022054672241e-02 -1.168645992875099182e-01 -2.867411971092224121e-01 1.781473904848098755e-01 2.356396913528442383e-01 -2.727073431015014648e-01 1.913702785968780518e-01 -2.768362760543823242e-01 -4.648523405194282532e-02 -1.978219300508499146e-02 1.171286180615425110e-01 1.823815852403640747e-01 -2.857931703329086304e-02 -1.557243913412094116e-01 1.243791803717613220e-01 1.924381256103515625e-01 5.968283116817474365e-02 -2.709431946277618408e-01 1.867970675230026245e-01 -9.520437568426132202e-03 4.273377656936645508e-01 5.271361395716667175e-02 5.881834775209426880e-02 1.853969544172286987e-01 -2.409395873546600342e-01 3.269853815436363220e-02 9.450435638427734375e-02 2.882175743579864502e-01
-3.248721733689308167e-02 2.170902788639068604e-01 4.352555610239505768e-03 1.810989379882812500e-01 -2.160474807024002075e-01 -2.536939978599548340e-01 -1.423478573560714722e-01 -4.065282642841339111e-02 5.838556587696075439e-02 -1.468239128589630127e-01 1.105125173926353455e-01 -2.256055027246475220e-01 1.415126621723175049e-01 1.029088795185089111e-01 1.074284389615058899e-01 -1.106292456388473511e-01 4.424501955509185791e-02 -1.717306673526763916e-01 -7.820986211299896240e-02 1.225460600107908249e-02 1.419578939676284790e-01 -3.719051778316497803e-01 2.705256342887878418e-01 1.519995629787445068e-01 3.025970160961151123e-01 -1.337221413850784302e-01 1.150712445378303528e-01 2.190518081188201904e-01 1.246648207306861877e-01 8.897039294242858887e-02 -3.698484003543853760e-01 1.420892328023910522e-01
-7.454545795917510986e-02 2.189780920743942261e-01 1.091572269797325134e-01 -8.835404366254806519e-02 -1.428538411855697632e-01 -1.365316808223724365e-01 -2.315216511487960815e-01 -1.228694524616003036e-02 2.322352826595306396e-01 -3.823046386241912842e-01 -1.232247520238161087e-02 -2.665560841560363770e-01 7.342466153204441071e-03 -8.923482894897460938e-02 6.037646159529685974e-02 3.420712351799011230e-01 1.726475954055786133e-01 -2.224567979574203491e-01 2.800149023532867432e-01 6.684170663356781006e-02 1.173982769250869751e-01 -3.003156781196594238e-01 -3.537170216441154480e-02 -7.216722518205642700e-02 6.970378011465072632e-02 1.964661031961441040e-01 1.015566512942314148e-01 2.847754955291748047e-01 -3.998215869069099426e-02 1.149026229977607727e-01 3.146503120660781860e-02 1.036263257265090942e-01
1.696990244090557098e-02 3.488873541355133057e-01 5.038733407855033875e-02 -9.076754748821258545e-02 9.047567099332809448e-02 -4.827723652124404907e-02 -2.073913365602493286e-01 1.200009435415267944e-01 1.289718300104141235e-01 1.704360991716384888e-01 -1.486124843358993530e-01 -1.441323459148406982e-01 3.144544959068298340e-01 -8.731351047754287720e-02 -4.457607120275497437e-02 3.545974195003509521e-02 1.534402668476104736e-01 1.970667392015457153e-01 -5.013338476419448853e-02 -1.353423744440078735e-01 1.225054785609245300e-01 6.686108559370040894e-02 2.319087833166122437e-01 2.163497209548950195e-01 2.081272751092910767e-01 2.080205976963043213e-01 -3.921713307499885559e-02 3.572340011596679688e-01 1.870148032903671265e-01 2.075535804033279419e-01 -1.913302689790725708e-01 2.594444751739501953e-01
1.527304351329803467e-01 2.555384039878845215e-01 8.626683801412582397e-02 6.860163062810897827e-02 -2.434767037630081177e-01 -2.265982031822204590e-01 -1.701378673315048218e-01 1.280528903007507324e-01 3.301780223846435547e-01 -1.859530061483383179e-01 -2.197625860571861267e-02 -1.382630914449691772e-01 2.132557034492492676e-01 2.190004736185073853e-01 1.941740214824676514e-01 -1.366105526685714722e-01 2.109545469284057617e-01 -7.064106315374374390e-02 -3.283169493079185486e-02 -1.223869025707244873e-01 2.814528644084930420e-01 6.437120586633682251e-02 1.428558379411697388e-01 -3.760851547122001648e-02 1.596110761165618896e-01 -8.927553147077560425e-02 -2.369013801217079163e-02 2.837263941764831543e-01 7.507878541946411133e-02 1.852729916572570801e-01 -2.769665718078613281e-01 1.683484315872192383e-01
-6.114313751459121704e-02 1.311966925859451294e-01 1.175145525485277176e-02 -6.142701208591461182e-02 -1.779515594244003296e-01 1.753615885972976685e-01 -1.911883056163787842e-01 -1.109872683882713318e-01 1.220138072967529297e-01 -1.547971218824386597e-01 1.131642833352088928e-01 -2.525286562740802765e-02 -2.831023186445236206e-02 -8.303057402372360229e-02 1.776661872863769531e-01 2.158308327198028564e-01 3.469227552413940430e-01 -9.125921130180358887e-02 1.066352576017379761e-01 -1.220941394567489624e-01 -5.419075861573219299e-02 -9.618641436100006104e-02 -1.185597032308578491e-01 4.856998845934867859e-02 2.579897642135620117e-01 1.845661699771881104e-01 2.608826160430908203e-01 4.975175857543945312e-01 -2.591894268989562988e-01 -1.983338296413421631e-01 -1.285192221403121948e-01 5.390450358390808105e-02
1.574543118476867676e-01 1.401822865009307861e-01 7.444763928651809692e-02 5.499032512307167053e-02 -2.260439544916152954e-01 -2.974961102008819580e-01 -2.399162650108337402e-01 1.069457158446311951e-01 4.004152417182922363e-01 -2.347244173288345337e-01 9.004859626293182373e-02 -4.858186095952987671e-02 1.281932741403579712e-01 1.027307435870170593e-01 3.425357118248939514e-02 1.400691643357276917e-02 2.030197679996490479e-01 2.156421095132827759e-01 -1.390210390090942383e-01 2.018667873926460743e-04 2.200111299753189087e-01 -6.181078031659126282e-02 1.103130951523780823e-01 -3.546376526355743408e-02 2.413831055164337158e-01 1.401644945144653320e-01 -2.980131842195987701e-02 1.704515665769577026e-01 2.002176046371459961e-01 3.180986270308494568e-02 -3.717715442180633545e-01 1.558075994253158569e-01
3.676805272698402405e-02 2.982291579246520996e-01 1.065899282693862915e-01 2.911544032394886017e-02 -3.858102560043334961e-01 1.615212112665176392e-01 -1.452380865812301636e-01 1.926383227109909058e-01 -2.095630625262856483e-03 -2.258655875921249390e-01 -1.181719601154327393e-01 3.457072749733924866e-02 2.673972845077514648e-01 4.574136435985565186e-02 7.367446273565292358e-02 2.102450579404830933e-01 7.292655855417251587e-02 -3.558632731437683105e-01 1.674907505512237549e-01 -1.681692302227020264e-01 1.778851896524429321e-01 -1.375479102134704590e-01 1.190766133368015289e-02 1.555434912443161011e-01 8.795983344316482544e-02 1.911770105361938477e-01 7.204962521791458130e-02 1.832364052534103394e-01 8.495333790779113770e-02 2.805920839309692383e-01 2.968589961528778076e-02 -2.046472728252410889e-01
5.625182390213012695e-02 1.542730033397674561e-01 5.798148736357688904e-02 -5.470186099410057068e-02 -1.243146732449531555e-01 -8.957851678133010864e-02 -3.568109273910522461e-01 -8.809516578912734985e-02 1.291067153215408325e-01 -2.887586653232574463e-01 1.749052405357360840e-01 -6.543460488319396973e-02 -1.195848453789949417e-03 -3.898461759090423584e-01 5.272911861538887024e-02 2.402664124965667725e-01 2.660847604274749756e-01 -7.909271121025085449e-02 1.250764429569244385e-01 -9.000208973884582520e-02 -8.224830776453018188e-02 -8.619146049022674561e-02 -1.239828914403915405e-01 1.604019850492477417e-02 2.049821019172668457e-01 1.959655880928039551e-01 1.901632249355316162e-01 3.875563442707061768e-01 -6.902170926332473755e-02 2.259966433048248291e-01 7.397449016571044922e-02 4.469655454158782959e-02
-7.931485027074813843e-02 1.332846134901046753e-01 -3.599521704018115997e-03 -2.279398031532764435e-02 -1.759098619222640991e-01 -2.694061994552612305e-01 -2.709925174713134766e-01 2.310383766889572144e-01 2.292877137660980225e-01 -2.318238168954849243e-01 1.237977817654609680e-01 -1.378928124904632568e-01 1.570928841829299927e-01 1.830226331949234009e-01 1.276499330997467041e-01 3.855863213539123535e-02 1.398017853498458862e-01 5.214657634496688843e-02 -1.849897503852844238e-01 -9.242535568773746490e-03 2.237405776977539062e-01 8.400767110288143158e-03 1.772686988115310669e-01 -4.972456954419612885e-03 3.260897099971771240e-01 1.021708026528358459e-01 1.045203506946563721e-01 1.397680491209030151e-01 -2.074303105473518372e-02 1.830153167247772217e-01 -4.497666656970977783e-01 8.283881098031997681e-02
-2.162533402442932129e-01 1.484262794256210327e-01 -2.726856768131256104e-01 -9.324638545513153076e-02 -2.012019604444503784e-01 -7.079427689313888550e-02 -1.326725482940673828e-01 -9.588035196065902710e-02 1.546567529439926147e-01 -1.397082954645156860e-01 9.835134446620941162e-02 -1.552588790655136108e-01 -9.955592453479766846e-02 -6.710197031497955322e-02 -1.417265534400939941e-01 -3.393644094467163086e-02 2.459600269794464111e-01 6.292852014303207397e-02 1.248755380511283875e-01 -1.474635601043701172e-01 2.886022254824638367e-02 -1.235335320234298706e-01 -2.098565548658370972e-01 2.304119169712066650e-01 1.079484894871711731e-01 2.684436440467834473e-01 1.125803310424089432e-02 3.166283071041107178e-01 -1.731308847665786743e-01 4.412916302680969238e-01 -1.388280689716339111e-01 -1.410514712333679199e-01
-4.066651314496994019e-02 1.072057485580444336e-01 7.682359777390956879e-03 9.808897227048873901e-02 -5.252969861030578613e-01 7.779593765735626221e-02 -2.886400222778320312e-01 -2.186098427046090364e-04 -9.501696377992630005e-02 -2.556621432304382324e-01 1.042548269033432007e-01 8.963701128959655762e-02 1.077129766345024109e-01 -2.467345073819160461e-02 -7.065741810947656631e-03 9.405375458300113678e-03 6.511993706226348877e-02 3.920977190136909485e-02 3.506919145584106445e-01 -4.688225686550140381e-02 -1.693674363195896149e-02 -2.409660965204238892e-01 -1.746386289596557617e-01 3.596118986606597900e-01 7.262196391820907593e-02 1.199689731001853943e-01 1.408275663852691650e-01 1.751057803630828857e-01 5.652349069714546204e-02 2.640821635723114014e-01 -9.256928414106369019e-02 -7.368859648704528809e-02
1.189156621694564819e-01 1.084624826908111572e-01 3.521562367677688599e-02 -3.149088472127914429e-03 -2.318877577781677246e-01 -1.606435775756835938e-01 -2.342649400234222412e-01 3.689347207546234131e-01 1.017289459705352783e-01 -1.393654048442840576e-01 -1.267702318727970123e-02 1.404129415750503540e-01 1.528534144163131714e-01 -1.489441096782684326e-02 -2.467868924140930176e-01 1.143708676099777222e-01 1.493943184614181519e-01 8.852765709161758423e-02 1.197089180350303650e-01 3.101964294910430908e-02 2.701364159584045410e-01 1.873401254415512085e-01 3.321471065282821655e-02 -1.677452772855758667e-01 1.925498992204666138e-01 1.324963103979825974e-02 -1.018073558807373047e-01 2.885068655014038086e-01 1.501686424016952515e-01 3.043604195117950439e-01 -3.394614756107330322e-01 1.049921140074729919e-01
-1.490163207054138184e-01 9.718952327966690063e-02 9.039280563592910767e-02 -7.508406043052673340e-02 -3.329529464244842529e-01 3.696437180042266846e-02 -1.823613792657852173e-01 4.699839651584625244e-02 9.047851711511611938e-02 -6.754702329635620117e-02 1.447805911302566528e-01 -1.143940687179565430e-01 5.231003742665052414e-03 2.290056347846984863e-01 -2.879317104816436768e-01 -3.378092125058174133e-02 1.390878260135650635e-01 1.267874836921691895e-01 2.392836809158325195e-01 -3.356967866420745850e-01 -4.159075021743774414e-02 -8.027273416519165039e-02 7.260119915008544922e-02 2.191210538148880005e-01 -6.928950548171997070e-02 1.431336551904678345e-01 -8.729986846446990967e-02 4.403153061866760254e-01 -1.282979547977447510e-01 3.088315725326538086e-01 -4.495352134108543396e-02 -1.267477720975875854e-01
9.768103063106536865e-02 9.536163508892059326e-02 -2.010307088494300842e-02 5.797747150063514709e-02 -1.107870712876319885e-01 -9.521275758743286133e-02 -2.833099961280822754e-01 -1.890245079994201660e-01 2.692986130714416504e-01 -1.243909448385238647e-01 2.983491122722625732e-01 -2.096154093742370605e-01 -1.681013107299804688e-01 -1.656832844018936157e-01 1.478416174650192261e-01 3.382364511489868164e-01 1.383951157331466675e-01 -1.671827435493469238e-01 -1.029145251959562302e-02 -4.009326919913291931e-02 1.202872917056083679e-01 -3.397796452045440674e-01 1.497931629419326782e-01 5.687762051820755005e-02 2.923394739627838135e-01 -3.336814465001225471e-03 -1.906219404190778732e-03 2.290433794260025024e-01 -2.739557065069675446e-03 4.994361847639083862e-02 -4.634868726134300232e-02 2.834651768207550049e-01
-2.309001237154006958e-01 2.340426146984100342e-01 -2.001837790012359619e-01 9.382431954145431519e-02 -1.305278390645980835e-01 -2.260557860136032104e-01 -3.476549685001373291e-01 -5.887838080525398254e-02 1.234494075179100037e-01 -1.389298290014266968e-01 1.252370327711105347e-01 6.560904532670974731e-02 9.088761359453201294e-02 -1.049340590834617615e-01 9.145795553922653198e-02 -6.020181998610496521e-02 1.263619065284729004e-01 -2.536880373954772949e-01 -4.982749931514263153e-03 1.411822736263275146e-01 1.298745423555374146e-01 -1.312151253223419189e-01 1.813658177852630615e-01 1.513669788837432861e-01 -7.230953127145767212e-02 1.843475699424743652e-01 -2.089699208736419678e-01 4.250599145889282227e-01 -2.654067240655422211e-02 1.831994056701660156e-01 -1.534300893545150757e-01 2.307284325361251831e-01
4.227853938937187195e-02 2.673639357089996338e-01 4.868135228753089905e-02 -1.398006081581115723e-01 -1.503248363733291626e-01 3.873777762055397034e-02 -2.464409172534942627e-01 1.713064312934875488e-01 -9.616812691092491150e-03 -2.514308691024780273e-01 1.383446455001831055e-01 -1.655069738626480103e-02 -1.324517838656902313e-02 1.457361318171024323e-02 6.533344089984893799e-02 -2.417838424444198608e-01 2.077862769365310669e-01 -5.954124033451080322e-02 7.334789633750915527e-02 2.623917758464813232e-01 2.358444035053253174e-02 -2.646625339984893799e-01 3.644538223743438721e-01 4.335606470704078674e-02 1.179122924804687500e-01 -6.523120403289794922e-02 1.169667765498161316e-01 2.239200323820114136e-01 -2.923390567302703857e-01 2.221333086490631104e-01 -3.162611126899719238e-01 4.164358600974082947e-02
4.687901586294174194e-02 1.742795258760452271e-01 -4.862039536237716675e-02 1.133090630173683167e-01 -9.733006358146667480e-02 -1.831728816032409668e-01 -3.383768498897552490e-01 -1.078320890665054321e-01 2.681097686290740967e-01 -1.603524088859558105e-01 1.209922581911087036e-01 -2.612439095973968506e-01 -1.515619736164808273e-02 -5.287350341677665710e-02 -4.421010613441467285e-02 3.391857743263244629e-01 2.974889241158962250e-02 4.204411432147026062e-02 3.910262137651443481e-02 7.611778378486633301e-02 1.902600824832916260e-01 -2.604321837425231934e-01 1.732557713985443115e-01 -9.227225556969642639e-03 2.337604463100433350e-01 1.352437138557434082e-01 -4.725991189479827881e-02 3.862256705760955811e-01 8.922617137432098389e-02 1.793794482946395874e-01 2.489261776208877563e-01 1.096386983990669250e-01
-9.761307388544082642e-02 1.831882894039154053e-01 -8.910330384969711304e-02 -1.360140591859817505e-01 -2.497916817665100098e-01 -2.917394936084747314e-01 -4.793897271156311035e-02 8.955778926610946655e-02 2.894019484519958496e-01 -1.421965360641479492e-01 1.212801560759544373e-01 -2.067451626062393188e-01 6.545183807611465454e-02 -1.372540183365345001e-02 2.414050698280334473e-02 -1.870115995407104492e-01 1.017648503184318542e-01 -3.232137300074100494e-03 -7.692625373601913452e-02 -1.484366655349731445e-01 2.253152877092361450e-01 -2.593298442661762238e-02 3.399568498134613037e-01 -5.715185776352882385e-02 1.994870156049728394e-01 -9.136159718036651611e-02 7.951533049345016479e-02 2.656450569629669189e-01 2.531263232231140137e-01 1.036508083343505859e-01 -3.470290601253509521e-01 2.057235836982727051e-01
4.498781263828277588e-02 8.994453400373458862e-02 5.366459488868713379e-02 6.971146911382675171e-02 -1.351590007543563843e-01 -2.146375179290771484e-01 -3.375752270221710205e-01 1.315371394157409668e-01 3.171820640563964844e-01 -1.401896625757217407e-01 1.490927487611770630e-01 2.522385329939424992e-04 1.598906517028808594e-01 2.367647886276245117e-01 -4.992246255278587341e-02 8.018476888537406921e-03 1.411535739898681641e-01 1.183260306715965271e-01 -1.952318698167800903e-01 -1.016569230705499649e-02 2.707578837871551514e-01 5.122826620936393738e-02 4.268291965126991272e-02 1.187467500567436218e-01 2.351495176553726196e-01 1.654122173786163330e-01 8.004110306501388550e-02 1.826881617307662964e-01 1.181696057319641113e-01 1.718739271163940430e-01 -4.652594625949859619e-01 1.160800009965896606e-01
-3.308708220720291138e-02 7.723607867956161499e-02 3.253941610455513000e-02 1.846617087721824646e-02 -1.852574050426483154e-01 -2.937393486499786377e-01 -3.053896427154541016e-01 -6.370632350444793701e-02 3.791160508990287781e-02 -1.812585145235061646e-01 3.822914138436317444e-02 -5.726716294884681702e-02 8.312542736530303955e-02 -8.714517951011657715e-02 1.936315596103668213e-01 4.739413261413574219e-01 1.223833337426185608e-01 -6.020465120673179626e-02 2.775917053222656250e-01 -5.780875310301780701e-02 1.169984787702560425e-01 -1.715194582939147949e-01 1.210534200072288513e-01 7.117003947496414185e-02 1.129652112722396851e-01 2.576390281319618225e-02 6.333948671817779541e-02 4.098067283630371094e-01 -7.273187488317489624e-02 9.950098395347595215e-02 8.677132427692413330e-02 2.967138588428497314e-01
2.123147621750831604e-02 3.197496756911277771e-02 3.035177886486053467e-01 -8.988215029239654541e-02 -1.580292433500289917e-01 -1.790771633386611938e-01 -3.412110358476638794e-02 1.096233427524566650e-01 6.620294600725173950e-02 -3.702223896980285645e-01 -6.672047078609466553e-02 -1.491332799196243286e-01 4.899058118462562561e-02 -3.326762095093727112e-02 -2.935886085033416748e-01 -1.065106689929962158e-02 1.188159063458442688e-01 -2.317500412464141846e-01 3.163477480411529541e-01 -1.610943973064422607e-01 1.654732674360275269e-01 -1.599606871604919434e-01 1.156903728842735291e-01 1.857710182666778564e-01 3.039596416056156158e-02 -1.232252493500709534e-01 7.758791744709014893e-02 1.534716486930847168e-01 -1.290432065725326538e-01 4.486728608608245850e-01 -6.948978453874588013e-02 -8.343015611171722412e-02
1.491016298532485962e-01 2.204691022634506226e-01 -6.522264331579208374e-02 -1.525293476879596710e-02 -1.255271136760711670e-01 -2.789223492145538330e-01 -7.677794247865676880e-02 7.829254865646362305e-02 3.732415735721588135e-01 -2.671637237071990967e-01 -4.683371260762214661e-02 -1.940651535987854004e-01 -1.223119907081127167e-02 -1.514051854610443115e-01 5.490477383136749268e-02 1.717335730791091919e-01 1.879465281963348389e-01 -2.471694052219390869e-01 5.414463952183723450e-02 2.412329167127609253e-01 4.407899081707000732e-02 -4.208271503448486328e-01 1.204186826944351196e-01 -4.802114889025688171e-02 2.202373929321765900e-02 9.079589508473873138e-03 -1.073672771453857422e-01 2.700228989124298096e-01 -7.818213850259780884e-02 -1.108140349388122559e-01 -1.899533569812774658e-01 1.417989432811737061e-01
-2.911005541682243347e-02 2.181861102581024170e-01 1.921290345489978790e-02 -1.399100385606288910e-02 -2.511012256145477295e-01 -3.292320966720581055e-01 -2.134943157434463501e-01 1.821996122598648071e-01 1.037995815277099609e-01 -2.458939999341964722e-01 1.506430208683013916e-01 -1.337123811244964600e-01 2.747147977352142334e-01 1.413622349500656128e-01 1.307952683418989182e-02 -1.565312594175338745e-02 1.982720941305160522e-01 1.176355108618736267e-01 -1.150389108806848526e-02 1.318435370922088623e-01 2.371942698955535889e-01 3.393712267279624939e-02 1.279969215393066406e-01 -2.219842001795768738e-02 3.665373623371124268e-01 1.184402778744697571e-01 5.462322756648063660e-02 8.934253454208374023e-02 1.028556823730468750e-01 2.017704695463180542e-01 -3.457883894443511963e-01 1.338833868503570557e-01
6.266603618860244751e-02 1.209205165505409241e-01 -1.779377460479736328e-02 -7.319698575884103775e-03 -1.878515034914016724e-01 -2.115983515977859497e-01 -2.850292325019836426e-01 1.980658024549484253e-01 3.720567524433135986e-01 -1.228298991918563843e-01 2.249555885791778564e-01 -7.509785890579223633e-02 1.261012405157089233e-01 1.378571093082427979e-01 6.664216518402099609e-02 5.159353092312812805e-02 1.821933388710021973e-01 9.870544821023941040e-02 -1.909778118133544922e-01 -2.016763389110565186e-02 2.280361950397491455e-01 4.432578757405281067e-02 1.615343987941741943e-01 7.363086193799972534e-02 3.601787388324737549e-01 1.010300666093826294e-01 -2.257911860942840576e-02 1.607078611850738525e-01 -5.508404690772294998e-03 1.414862275123596191e-01 -4.184521734714508057e-01 4.538683593273162842e-02
6.184377521276473999e-02 1.101246029138565063e-01 -9.227021038532257080e-02 -7.273926585912704468e-02 -2.226466685533523560e-01 -6.233935430645942688e-02 -2.419188022613525391e-01 1.340138614177703857e-01 1.891987174749374390e-01 -2.361510843038558960e-01 9.092284739017486572e-02 -1.487638652324676514e-01 -1.191117987036705017e-01 -8.210683614015579224e-02 5.585852637887001038e-02 2.490409314632415771e-01 1.207837313413619995e-01 -1.226836070418357849e-01 2.416877448558807373e-01 9.186822175979614258e-02 -9.556090831756591797e-02 -2.967237234115600586e-01 1.989697217941284180e-01 7.907956838607788086e-02 -1.091627478599548340e-01 1.237061470746994019e-01 -1.331381648778915405e-01 3.224546313285827637e-01 -1.307518482208251953e-01 3.130411207675933838e-01 -2.064641565084457397e-01 2.934560179710388184e-01
1.960063278675079346e-01 2.452477812767028809e-02 -1.423123031854629517e-01 4.341651871800422668e-02 -2.195078134536743164e-01 -5.158133804798126221e-02 -1.892217546701431274e-01 1.739981919527053833e-01 2.750222980976104736e-01 -1.061849966645240784e-01 9.518856555223464966e-02 -2.878608405590057373e-01 -1.083193421363830566e-01 1.987978816032409668e-02 -3.240769356489181519e-02 2.274385690689086914e-01 7.924188859760761261e-03 -1.299958527088165283e-01 2.401624470949172974e-01 1.436342746019363403e-01 8.328960090875625610e-02 -3.484450280666351318e-01 1.438581049442291260e-01 1.607135236263275146e-01 -1.719178706407546997e-01 7.791433483362197876e-02 4.913064837455749512e-02 2.421063780784606934e-01 -2.259507030248641968e-01 2.947306036949157715e-01 -2.185796201229095459e-01 1.602352857589721680e-01
5.369476228952407837e-02 2.039095461368560791e-01 -1.889028698205947876e-01 -7.004817575216293335e-02 -1.110772565007209778e-01 -1.255444139242172241e-01 -2.714023888111114502e-01 7.993966341018676758e-02 1.431017816066741943e-01 -2.988348305225372314e-01 9.610607475042343140e-02 -1.424191296100616455e-01 -2.964338846504688263e-02 -9.554388374090194702e-02 2.097708433866500854e-01 3.593869805335998535e-01 2.451675683259963989e-01 -2.150705605745315552e-01 2.742583453655242920e-01 -1.820590347051620483e-01 1.661711484193801880e-01 -1.259623914957046509e-01 1.719847023487091064e-01 -2.411475032567977905e-02 1.064912304282188416e-01 3.595126047730445862e-02 -2.155281230807304382e-02 3.896155357360839844e-01 -1.944898813962936401e-02 1.570997089147567749e-01 7.744027674198150635e-02 2.983199665322899818e-03
3.325415775179862976e-02 -4.175086319446563721e-02 3.694147244095802307e-02 -5.822553858160972595e-02 -2.746829092502593994e-01 4.430569335818290710e-02 -7.211993634700775146e-02 3.707408905029296875e-01 1.428426206111907959e-01 -2.362828850746154785e-01 1.607686877250671387e-01 9.951816499233245850e-02 1.150925159454345703e-01 7.941919565200805664e-02 -6.852143257856369019e-02 -2.224431931972503662e-01 1.292881071567535400e-01 1.182335019111633301e-01 1.367454528808593750e-01 -2.562213242053985596e-01 1.135954633355140686e-01 -2.826271057128906250e-01 4.665592685341835022e-02 1.739000529050827026e-01 1.894158869981765747e-01 -4.074979946017265320e-02 -1.517951954156160355e-02 4.704430997371673584e-01 -2.470516413450241089e-01 -6.930629909038543701e-02 7.957337796688079834e-02 1.229601725935935974e-01
3.898535668849945068e-02 5.398751050233840942e-02 5.281102284789085388e-02 4.725792631506919861e-02 -1.432584524154663086e-01 -2.863514721393585205e-01 -2.596150338649749756e-01 1.415069401264190674e-01 3.859091401100158691e-01 -7.193409651517868042e-02 1.051079258322715759e-01 -8.595661073923110962e-02 2.020921558141708374e-01 2.202541828155517578e-01 2.737299911677837372e-02 7.154841721057891846e-02 2.023787349462509155e-01 2.563947737216949463e-01 -1.360854208469390869e-01 -8.773104846477508545e-02 2.234774678945541382e-01 -1.006160862743854523e-02 7.956514507532119751e-02 4.687963798642158508e-02 1.393975466489791870e-01 1.402501761913299561e-01 4.251829162240028381e-02 1.319892257452011108e-01 5.881007760763168335e-02 2.366923391819000244e-01 -4.250318706035614014e-01 2.071054130792617798e-01
-9.920535236597061157e-02 9.588196128606796265e-02 1.645014733076095581e-01 -1.162650249898433685e-02 -1.595133729279041290e-02 -2.346313446760177612e-01 -5.624208599328994751e-02 -1.321692019701004028e-01 2.013589888811111450e-01 -1.379580497741699219e-01 8.303549140691757202e-02 -1.416020840406417847e-01 -1.067412719130516052e-01 -3.320265412330627441e-01 -1.860008090734481812e-01 1.850305348634719849e-01 3.390932679176330566e-01 -1.893721967935562134e-01 1.032326593995094299e-01 -8.711447566747665405e-02 1.477120518684387207e-01 -3.890560269355773926e-01 1.128811687231063843e-01 3.096174448728561401e-02 1.023417189717292786e-01 1.655263304710388184e-01 1.099528092890977859e-02 1.489926874637603760e-01 -2.703521251678466797e-01 -7.367763668298721313e-02 -3.106161355972290039e-01 -9.833175688982009888e-02
-1.030347049236297607e-01 5.500444024801254272e-02 -1.336947083473205566e-01 -1.289837062358856201e-02 -1.695849150419235229e-01 -7.436609268188476562e-02 -2.702404856681823730e-01 -8.045699447393417358e-02 2.952046990394592285e-01 -2.715660035610198975e-01 1.701475530862808228e-01 -1.514016091823577881e-01 -1.533620804548263550e-01 7.743614912033081055e-02 -1.106416881084442139e-01 2.681833803653717041e-01 -1.015266254544258118e-01 -1.890135556459426880e-01 7.491338998079299927e-02 5.776590481400489807e-02 9.268932044506072998e-02 -1.735513955354690552e-01 3.752466756850481033e-03 7.290894538164138794e-02 2.273939549922943115e-01 2.116769403219223022e-01 1.398772150278091431e-01 3.560398519039154053e-01 -2.560358643531799316e-01 3.153551816940307617e-01 -5.995277315378189087e-02 -1.327090561389923096e-01
8.196391165256500244e-02 1.981550157070159912e-01 -1.589469909667968750e-01 -1.312611252069473267e-01 1.042019799351692200e-01 -2.548101544380187988e-01 -1.826509833335876465e-01 -1.102879550307989120e-02 8.813165128231048584e-02 -3.551384806632995605e-01 2.023196220397949219e-01 -6.560388952493667603e-02 -3.066521137952804565e-03 -3.652740120887756348e-01 1.227128356695175171e-01 1.678429096937179565e-01 1.901902705430984497e-01 -1.642480865120887756e-02 2.447502762079238892e-01 2.498029358685016632e-02 8.627929538488388062e-02 -3.661651909351348877e-01 -1.089202612638473511e-01 1.412156522274017334e-01 9.101933799684047699e-03 1.446274966001510620e-01 7.108321040868759155e-02 3.615397512912750244e-01 -1.148725301027297974e-01 5.282527208328247070e-02 -5.686080455780029297e-02 1.354477088898420334e-02
-5.111593380570411682e-02 2.364365383982658386e-02 1.698899567127227783e-01 1.344753056764602661e-01 -3.164110779762268066e-01 -1.777271181344985962e-01 -3.543917238712310791e-01 2.438016980886459351e-01 1.293989568948745728e-01 -2.095848321914672852e-01 6.217385828495025635e-02 -1.460773497819900513e-01 2.205117344856262207e-01 1.904186308383941650e-01 1.057865247130393982e-01 -6.142171472311019897e-02 4.614332690834999084e-02 1.080362647771835327e-01 4.173871502280235291e-02 -5.937537923455238342e-02 2.935602962970733643e-01 -1.495547499507665634e-02 7.000773400068283081e-02 1.109492182731628418e-01 2.290086448192596436e-01 6.145379692316055298e-02 -3.453189507126808167e-02 2.880246341228485107e-01 2.214070260524749756e-01 1.852630227804183960e-01 -2.336876988410949707e-01 2.154485434293746948e-01
1.262454390525817871e-01 3.236174285411834717e-01 2.187415063381195068e-01 -8.618301711976528168e-03 -3.775816261768341064e-01 6.634083390235900879e-02 7.916564494371414185e-02 -1.229528430849313736e-02 -1.169699430465698242e-01 -1.783145517110824585e-01 1.414773613214492798e-01 -1.740172356367111206e-01 2.497723698616027832e-02 -2.112329006195068359e-01 -1.667834222316741943e-01 6.958524882793426514e-02 1.003888323903083801e-01 -1.010594591498374939e-01 1.715214401483535767e-01 -3.488182127475738525e-01 1.087347939610481262e-01 -6.344453990459442139e-02 2.081807106733322144e-01 1.109882593154907227e-01 4.915900155901908875e-02 1.127183064818382263e-01 1.821075677871704102e-01 4.080888330936431885e-01 -3.140899166464805603e-02 -6.502604484558105469e-02 -7.656664401292800903e-02 -1.885646730661392212e-01
1.243945807218551636e-01 1.271736174821853638e-01 9.580127894878387451e-02 2.839388698339462280e-02 -1.004020944237709045e-01 2.814933359622955322e-01 -3.086602687835693359e-01 4.750338196754455566e-02 3.438414335250854492e-01 -2.648714184761047363e-01 7.380423694849014282e-02 -6.528012454509735107e-02 -5.943522602319717407e-02 -2.721287868916988373e-02 4.428377002477645874e-02 2.886851131916046143e-01 3.423478454351425171e-02 -9.179808944463729858e-02 3.332409560680389404e-01 -8.676022291183471680e-02 1.029400713741779327e-02 -3.396298587322235107e-01 -4.279259592294692993e-02 2.324091643095016479e-01 2.096071690320968628e-01 2.300693988800048828e-01 1.578825116157531738e-01 1.846434324979782104e-01 1.134611573070287704e-02 1.458346992731094360e-01 1.934612169861793518e-02 -8.199275285005569458e-02
2.651398070156574249e-02 2.150123417377471924e-01 2.015392035245895386e-01 -1.703386604785919189e-01 -7.118822541087865829e-03 5.243977159261703491e-02 -3.628407716751098633e-01 -1.655555665493011475e-01 9.499171376228332520e-02 -1.092816516757011414e-01 2.856752872467041016e-01 -2.071316093206405640e-01 2.321379929780960083e-01 -4.785562306642532349e-02 -2.901053242385387421e-02 -1.510950624942779541e-01 4.111635684967041016e-02 -5.365438386797904968e-02 1.993246078491210938e-01 -3.378001749515533447e-01 9.609880298376083374e-02 -2.487337682396173477e-03 2.669569551944732666e-01 -3.531437739729881287e-02 1.847895830869674683e-01 -7.809389382600784302e-02 -3.981581330299377441e-01 1.044649109244346619e-01 6.340274121612310410e-03 -7.396525237709283829e-03 -1.685210764408111572e-01 1.337739080190658569e-01
5.843750759959220886e-02 -3.318744897842407227e-02 6.339587271213531494e-02 -2.258398532867431641e-01 -1.712258011102676392e-01 2.077310085296630859e-01 6.585948867723345757e-04 -3.828873485326766968e-02 2.269937992095947266e-01 -5.997911095619201660e-02 -9.534740447998046875e-02 -1.722353398799896240e-01 -4.228430613875389099e-02 -1.559937894344329834e-01 3.545074490830302238e-03 1.354762613773345947e-01 8.939865976572036743e-02 3.523732721805572510e-02 7.043362408876419067e-02 -1.997031718492507935e-01 4.505428075790405273e-01 -1.561231315135955811e-01 -7.786602526903152466e-02 -1.225106697529554367e-02 1.162856966257095337e-01 1.582114100456237793e-01 2.748817205429077148e-01 4.352402985095977783e-01 -3.615257441997528076e-01 -1.207699417136609554e-03 -2.648366615176200867e-02 7.451429963111877441e-02
5.300771072506904602e-02 5.747386440634727478e-02 1.843957751989364624e-01 1.593050919473171234e-02 -1.021840348839759827e-01 -2.276169508695602417e-01 -2.682238221168518066e-01 1.467457413673400879e-01 3.452924787998199463e-01 -1.048855632543563843e-01 1.258118450641632080e-01 -8.034911938011646271e-03 2.407530248165130615e-01 2.115202136337757111e-02 -1.022607460618019104e-02 5.225315690040588379e-02 1.548917889595031738e-01 1.700415760278701782e-01 -1.399806141853332520e-01 2.081657387316226959e-02 2.890995144844055176e-01 -3.961991891264915466e-02 2.122960537672042847e-01 1.017922535538673401e-01 4.299962222576141357e-01 1.150820031762123108e-01 -4.576417803764343262e-02 1.167109832167625427e-01 -2.422039397060871124e-02 1.782824397087097168e-01 -3.655728101730346680e-01 5.614558607339859009e-02
3.988716006278991699e-02 1.303893327713012695e-01 1.326941605657339096e-02 -1.206457465887069702e-01 -3.722923994064331055e-01 -3.518262207508087158e-01 -1.794475466012954712e-01 8.828675746917724609e-02 1.552784144878387451e-01 -1.304622888565063477e-01 6.324698030948638916e-02 -7.807596027851104736e-02 1.912228167057037354e-01 -1.310710161924362183e-01 -1.741765439510345459e-02 -3.222769591957330704e-03 1.462385356426239014e-01 -2.246402949094772339e-01 -1.645072549581527710e-01 -1.011335775256156921e-01 2.897633612155914307e-01 -6.686751544475555420e-02 1.623594909906387329e-01 4.810259118676185608e-02 8.617132902145385742e-02 -2.712541222572326660e-01 1.210406050086021423e-01 1.670788824558258057e-01 1.691879332065582275e-01 1.849585175514221191e-01 -3.250770866870880127e-01 2.016965299844741821e-01
2.397439032793045044e-01 2.562026679515838623e-01 -1.207898259162902832e-01 -3.733767941594123840e-02 -2.689384110271930695e-02 -3.206962645053863525e-01 -2.007834911346435547e-01 2.948809042572975159e-02 1.597398072481155396e-01 -3.574005663394927979e-01 1.079430133104324341e-01 -2.688689231872558594e-01 -1.555109918117523193e-01 -1.329202204942703247e-01 -2.385338582098484039e-02 2.948997020721435547e-01 1.972151994705200195e-01 -1.848813742399215698e-01 3.243890404701232910e-01 5.943653360009193420e-02 -3.357046470046043396e-02 -1.424940377473831177e-01 2.303456515073776245e-02 7.284037768840789795e-02 1.386624276638031006e-01 1.897729337215423584e-01 4.350439459085464478e-02 2.502356469631195068e-01 -5.436696484684944153e-02 -1.312374137341976166e-02 -7.083215564489364624e-02 1.120940521359443665e-01
-1.263312846422195435e-01 1.794687509536743164e-01 3.064405620098114014e-01 1.177968829870223999e-01 -8.424129337072372437e-02 -3.402179107069969177e-02 6.950211524963378906e-02 9.910777211189270020e-02 4.008618295192718506e-01 -4.898840188980102539e-01 2.311120480298995972e-01 -6.995093077421188354e-02 -5.839958321303129196e-03 -2.291451580822467804e-02 -8.015351369976997375e-03 -8.837158977985382080e-02 1.029290780425071716e-01 1.712422817945480347e-01 -1.384718716144561768e-02 -2.078896462917327881e-01 -1.478478405624628067e-02 -1.814350783824920654e-01 -1.418613195419311523e-01 2.521673403680324554e-02 1.096714660525321960e-01 1.862964592874050140e-02 7.291121780872344971e-02 2.073504030704498291e-01 -1.008787825703620911e-01 2.654636502265930176e-01 -1.234408169984817505e-01 -2.448080480098724365e-01
-2.291221916675567627e-02 3.197743594646453857e-01 -2.179375439882278442e-01 2.182759642601013184e-01 -2.762942612171173096e-01 1.977752894163131714e-01 -2.559599578380584717e-01 1.647117137908935547e-01 2.060601264238357544e-01 -3.601927459239959717e-01 5.139404162764549255e-02 2.183206528425216675e-01 2.876047492027282715e-01 -9.250660240650177002e-02 1.372265368700027466e-01 1.944431960582733154e-01 1.696112900972366333e-01 -6.530949473381042480e-02 2.313291877508163452e-01 -5.220952257513999939e-02 4.782052710652351379e-02 -1.773715913295745850e-01 4.823377728462219238e-02 9.298941493034362793e-02 5.451704561710357666e-02 1.464496552944183350e-01 3.406329452991485596e-02 1.018385440111160278e-01 -6.015923246741294861e-02 1.498503834009170532e-01 -9.582601487636566162e-02 -1.354991942644119263e-01
-1.168749630451202393e-01 1.137584894895553589e-01 -1.938222944736480713e-01 7.139608263969421387e-03 -2.054664343595504761e-01 7.806494832038879395e-02 -6.153878755867481232e-03 -6.916642934083938599e-02 2.289009243249893188e-01 -3.035848438739776611e-01 1.048747524619102478e-01 -2.306967824697494507e-01 -2.901077270507812500e-02 3.470264002680778503e-02 -2.019862532615661621e-01 1.270195003598928452e-02 1.037727594375610352e-01 -1.366900503635406494e-01 -1.303451359272003174e-01 -2.224579602479934692e-01 4.905458539724349976e-02 -9.365589171648025513e-02 4.675524309277534485e-02 1.355151832103729248e-01 2.599029242992401123e-01 2.207326740026473999e-01 -4.173020645976066589e-02 4.907730817794799805e-01 -3.193309009075164795e-01 1.846040487289428711e-01 -3.087062388658523560e-02 -8.561228960752487183e-02
3.163570910692214966e-02 2.466003596782684326e-01 3.740435093641281128e-02 9.352838993072509766e-02 -2.924739718437194824e-01 -3.020970821380615234e-01 -2.097955942153930664e-01 -8.986719697713851929e-02 4.959356486797332764e-01 4.566645622253417969e-02 2.988409399986267090e-01 1.543798297643661499e-01 -3.481702506542205811e-01 6.801082938909530640e-02 3.153629228472709656e-02 1.132977306842803955e-01 -1.249862462282180786e-02 -6.266915798187255859e-02 1.357417404651641846e-01 -3.229524195194244385e-02 6.635998934507369995e-02 -1.646958738565444946e-01 1.374580413103103638e-01 9.818626940250396729e-02 1.517622023820877075e-01 1.512525230646133423e-01 1.304754167795181274e-01 1.095530986785888672e-01 -1.798315346240997314e-01 1.155414711683988571e-02 -4.274354130029678345e-02 7.375938445329666138e-02
-5.313649773597717285e-02 7.263665646314620972e-02 1.363732814788818359e-01 2.574622072279453278e-02 -3.323057293891906738e-01 -2.391123622655868530e-01 -1.984263062477111816e-01 1.179394274950027466e-01 3.847738504409790039e-01 -1.781666725873947144e-01 4.728134721517562866e-02 -4.567348584532737732e-02 2.348690927028656006e-01 1.072617098689079285e-01 -2.153688669204711914e-02 -2.046354301273822784e-02 1.474552750587463379e-01 1.348879486322402954e-01 -6.923329085111618042e-02 -1.946168243885040283e-01 1.337038874626159668e-01 1.046996191143989563e-01 5.294302105903625488e-02 -5.527260527014732361e-02 2.480968236923217773e-01 8.518485724925994873e-02 -1.795712262392044067e-01 1.392398178577423096e-01 9.351695328950881958e-02 2.203134745359420776e-01 -4.054866135120391846e-01 2.015939950942993164e-01
-1.551141124218702316e-02 -1.111014261841773987e-01 2.037666738033294678e-01 8.189016580581665039e-02 -7.888110727071762085e-02 -9.416919201612472534e-02 -1.183788925409317017e-01 -2.056223750114440918e-01 3.248580396175384521e-01 -2.750973701477050781e-01 1.214815080165863037e-01 -1.350072324275970459e-01 -3.729178756475448608e-02 -9.366545081138610840e-02 3.007977083325386047e-02 -2.934495508670806885e-01 1.482837647199630737e-01 8.581779897212982178e-02 1.989722251892089844e-01 -2.393695414066314697e-01 9.759496897459030151e-02 -3.157274425029754639e-02 8.447670191526412964e-02 3.594240639358758926e-03 2.749052457511425018e-02 7.484082877635955811e-02 1.862682849168777466e-01 3.143230676651000977e-01 -4.748674929141998291e-01 1.637437790632247925e-01 -1.421616226434707642e-01 -1.197364181280136108e-02
5.414114892482757568e-02 1.768123209476470947e-01 2.189601361751556396e-01 1.464007347822189331e-01 -7.645469158887863159e-02 -2.408704310655593872e-01 -2.051569521427154541e-01 1.810662150382995605e-01 2.433888763189315796e-01 -7.039513438940048218e-02 2.056255638599395752e-01 -1.780388802289962769e-01 2.620278298854827881e-01 2.166025936603546143e-01 -1.213752105832099915e-01 -5.726210772991180420e-02 6.870850175619125366e-02 -5.225898325443267822e-02 -6.171459332108497620e-02 -1.349408831447362900e-02 3.207042813301086426e-01 9.679076261818408966e-03 9.997402131557464600e-02 -1.270662099123001099e-01 2.355250418186187744e-01 5.949659273028373718e-02 -8.010785281658172607e-02 2.578187882900238037e-01 2.304829359054565430e-01 8.700521290302276611e-02 -1.665734052658081055e-01 3.536451458930969238e-01
3.529239445924758911e-03 -7.554548233747482300e-02 -7.525884360074996948e-02 -2.840276621282100677e-02 -2.576437294483184814e-01 -2.299177348613739014e-01 -5.708465725183486938e-02 5.343203544616699219e-01 1.135256141424179077e-01 -2.662155628204345703e-01 7.516606897115707397e-02 1.082167625427246094e-01 5.361798033118247986e-02 9.384235739707946777e-02 -2.064481526613235474e-01 1.111427601426839828e-02 7.916215807199478149e-03 6.243772432208061218e-02 2.322197705507278442e-01 -2.086263746023178101e-01 2.741245925426483154e-01 -1.809368431568145752e-01 1.159900799393653870e-01 1.674975156784057617e-01 5.166017636656761169e-02 4.713451862335205078e-02 1.824955269694328308e-02 3.187406063079833984e-01 4.651828110218048096e-02 8.237465284764766693e-03 -2.354272007942199707e-01 -9.478797018527984619e-02
3.497209027409553528e-02 -7.705306261777877808e-02 2.253538183867931366e-02 5.359212309122085571e-02 -1.567335426807403564e-01 -4.327189922332763672e-02 -5.787913501262664795e-02 4.423747062683105469e-01 9.226991981267929077e-02 -2.648386061191558838e-01 9.668636322021484375e-02 1.131261065602302551e-01 9.209734946489334106e-02 1.009880229830741882e-01 -9.752896428108215332e-02 7.295403629541397095e-02 -1.959619075059890747e-01 7.524535804986953735e-02 2.207637429237365723e-01 -3.017380237579345703e-01 3.596503734588623047e-01 -1.835944950580596924e-01 1.042212247848510742e-01 1.509262025356292725e-01 1.040600910782814026e-01 -6.059871241450309753e-02 -8.801568299531936646e-02 3.387474715709686279e-01 -1.963345706462860107e-01 -3.976002335548400879e-02 -2.676663100719451904e-01 -1.872840896248817444e-02
-1.456704586744308472e-01 4.335316121578216553e-01 4.311814904212951660e-03 -1.972496211528778076e-01 -5.692780017852783203e-02 -1.907487958669662476e-01 -2.116124927997589111e-01 8.808188885450363159e-02 1.197236478328704834e-01 -1.816141158342361450e-01 2.076216489076614380e-01 -1.466677486896514893e-01 -1.499275863170623779e-01 6.981662660837173462e-02 5.117149651050567627e-02 3.231593072414398193e-01 1.432365179061889648e-01 1.386359483003616333e-01 1.071727722883224487e-01 -5.691677331924438477e-02 2.267707437276840210e-01 -2.734163105487823486e-01 -5.373898893594741821e-02 3.600290045142173767e-02 6.557347625494003296e-02 -8.029086515307426453e-03 -1.801601797342300415e-01 4.187686443328857422e-01 -5.305720493197441101e-02 -1.835320144891738892e-02 -5.301934666931629181e-03 1.149126291275024414e-01
-2.586840465664863586e-02 1.080275997519493103e-01 2.803487479686737061e-01 -2.657605335116386414e-02 -1.667861193418502808e-01 -2.820544242858886719e-01 -2.913875579833984375e-01 1.300501227378845215e-01 3.148823976516723633e-01 -1.743043661117553711e-01 1.289539486169815063e-01 2.897310303524136543e-03 1.821752786636352539e-01 1.480350196361541748e-01 4.030226171016693115e-02 3.249531984329223633e-02 2.063294649124145508e-01 8.631741255521774292e-02 -1.704751551151275635e-01 -1.162406131625175476e-01 2.748481035232543945e-01 3.728251531720161438e-02 8.712080121040344238e-02 -2.127769775688648224e-02 3.293916285037994385e-01 1.507030278444290161e-01 2.630283311009407043e-02 1.161870732903480530e-01 1.318264659494161606e-02 1.933536082506179810e-01 -3.513169884681701660e-01 1.061102375388145447e-01
-5.633662268519401550e-02 4.151544868946075439e-01 2.123743444681167603e-01 3.829623013734817505e-02 -8.053559809923171997e-02 -1.790511757135391235e-01 -3.848118009045720100e-03 1.563122123479843140e-01 3.050795793533325195e-01 -1.682621091604232788e-01 2.915758825838565826e-02 -3.065722584724426270e-01 2.754940390586853027e-01 -3.690050840377807617e-01 1.465697400271892548e-02 -7.052510976791381836e-02 -2.485779672861099243e-02 5.533001944422721863e-02 1.031846255064010620e-01 -2.791096568107604980e-01 -9.337394498288631439e-03 7.244293391704559326e-02 4.175563529133796692e-02 4.309736192226409912e-02 6.729905307292938232e-02 1.604826450347900391e-01 -1.362760514020919800e-01 1.441141366958618164e-01 -2.848384082317352295e-01 -1.235415115952491760e-01 -1.193232163786888123e-01 3.872392233461141586e-03
3.913003951311111450e-02 1.322300825268030167e-02 1.637695133686065674e-01 -1.428247541189193726e-01 6.474709138274192810e-03 1.374325156211853027e-01 -1.431526541709899902e-01 1.255008727312088013e-01 1.253485977649688721e-01 -7.471495866775512695e-02 2.176935039460659027e-02 -2.204307913780212402e-01 3.821161389350891113e-01 -4.563143849372863770e-02 -2.452087216079235077e-02 -1.700237579643726349e-02 9.738854318857192993e-02 -2.806158363819122314e-01 2.975350320339202881e-01 -2.695458233356475830e-01 4.993171896785497665e-03 -1.677308380603790283e-01 -7.144258916378021240e-02 8.489568531513214111e-02 8.721208572387695312e-02 -1.584228873252868652e-01 2.557334303855895996e-02 8.751768618822097778e-02 -1.629127413034439087e-01 1.688177436590194702e-01 -5.013646483421325684e-01 1.981237083673477173e-01
-1.439723223447799683e-01 1.862429827451705933e-01 -5.109037831425666809e-02 -7.867549359798431396e-02 -1.790867298841476440e-01 -2.349305599927902222e-01 -3.552469909191131592e-01 -9.445059113204479218e-03 1.671709716320037842e-01 -1.043801307678222656e-01 2.073420733213424683e-01 -1.896933913230895996e-01 -1.901416182518005371e-01 5.923102609813213348e-03 2.114955037832260132e-01 4.229988157749176025e-01 2.290991693735122681e-02 1.857511401176452637e-01 5.898279324173927307e-02 -1.709051728248596191e-01 2.681551575660705566e-01 -2.348135262727737427e-01 1.122655048966407776e-01 -1.386028230190277100e-01 1.438526660203933716e-01 1.773082613945007324e-01 6.338305026292800903e-02 1.374704241752624512e-01 -1.105737388134002686e-01 6.851719319820404053e-02 -1.195700541138648987e-01 1.082966998219490051e-01
-1.415202021598815918e-01 2.569299340248107910e-01 -4.219091311097145081e-02 1.191130606457591057e-03 -1.220272183418273926e-01 -1.133159771561622620e-01 -2.343845069408416748e-01 -1.254837866872549057e-02 2.291756123304367065e-01 -5.498955398797988892e-02 2.084962427616119385e-01 -7.694123685359954834e-02 -1.330796182155609131e-01 -6.652035564184188843e-02 1.954186409711837769e-01 4.516896307468414307e-01 9.877479076385498047e-02 2.959665656089782715e-02 1.074784994125366211e-01 -1.256666034460067749e-01 4.921931773424148560e-02 -2.567729651927947998e-01 9.334727376699447632e-02 -2.596353739500045776e-02 1.470141559839248657e-01 1.415926516056060791e-01 -6.354738771915435791e-02 4.387642145156860352e-01 -1.463227719068527222e-01 -5.283012241125106812e-02 -2.719563543796539307e-01 8.930410444736480713e-02
1.682465337216854095e-02 2.424534857273101807e-01 3.818442299962043762e-02 -1.333796828985214233e-01 -6.708835810422897339e-02 3.884561359882354736e-02 1.399885714054107666e-01 9.378585219383239746e-02 1.244680359959602356e-01 -8.212919533252716064e-02 1.794837564229965210e-01 9.118676930665969849e-02 1.336444318294525146e-01 -2.948855757713317871e-01 1.074649319052696228e-01 1.794101744890213013e-01 3.918842226266860962e-02 -1.358833611011505127e-01 -3.401555120944976807e-02 -1.289757490158081055e-01 3.725883364677429199e-01 3.292983025312423706e-02 3.148269057273864746e-01 1.832453906536102295e-01 1.070223748683929443e-01 1.028047800064086914e-01 1.379058063030242920e-01 2.195731848478317261e-01 -4.685284495353698730e-01 1.683221757411956787e-02 -1.695813685655593872e-01 1.665966063737869263e-01
-3.390834480524063110e-02 1.788933128118515015e-01 -8.371295034885406494e-02 -1.042608693242073059e-01 1.296208649873733521e-01 4.538894444704055786e-02 -4.005244374275207520e-01 1.616024784743785858e-02 1.168538257479667664e-01 -3.019436299800872803e-01 6.248906627297401428e-02 -1.934631764888763428e-01 -1.503605395555496216e-02 -1.215582713484764099e-01 -1.868827939033508301e-01 2.727867364883422852e-01 2.185922712087631226e-01 5.011030659079551697e-02 3.033160567283630371e-01 -6.050461903214454651e-02 -1.519210338592529297e-01 -5.207155644893646240e-02 -3.235695138573646545e-02 -4.588985443115234375e-02 -1.705939322710037231e-01 4.036078229546546936e-03 1.323988586664199829e-01 3.464785516262054443e-01 -1.152025684714317322e-01 1.993049085140228271e-01 -7.056131958961486816e-02 3.152154088020324707e-01
-8.579684048891067505e-02 2.061737775802612305e-01 -6.443434953689575195e-02 -1.200600340962409973e-01 -3.256001472473144531e-01 -9.323108941316604614e-02 -6.657472997903823853e-02 1.202612556517124176e-02 -1.564836204051971436e-01 -1.828329563140869141e-01 2.061616927385330200e-01 -9.881887584924697876e-03 -2.983155474066734314e-02 3.746629059314727783e-01 -9.668336808681488037e-02 -2.269755676388740540e-02 3.957665264606475830e-01 3.386636823415756226e-02 1.051529049873352051e-01 -1.009961143136024475e-01 1.733916848897933960e-01 -1.004626303911209106e-01 1.495755612850189209e-01 8.141711354255676270e-02 -6.723545491695404053e-02 7.312897592782974243e-02 2.854152955114841461e-02 4.607672393321990967e-01 -2.367449551820755005e-01 -1.079669445753097534e-01 -1.386442333459854126e-01 -5.029168352484703064e-02
-1.165958493947982788e-01 7.835247367620468140e-02 5.703260004520416260e-02 -1.345978677272796631e-01 -2.794833481311798096e-01 5.669454857707023621e-02 6.463294476270675659e-02 1.673498153686523438e-01 3.886662423610687256e-01 -3.811238110065460205e-01 2.440897673368453979e-01 -2.242983281612396240e-01 1.492808610200881958e-01 -1.105543151497840881e-01 -2.206960916519165039e-01 -9.392017871141433716e-02 9.343124181032180786e-02 2.017490863800048828e-01 -3.301128000020980835e-02 1.075776219367980957e-01 -8.042145520448684692e-02 -8.335372805595397949e-02 -6.597540527582168579e-02 1.896210759878158569e-01 5.765191838145256042e-02 1.156288310885429382e-01 7.097876071929931641e-02 3.323604166507720947e-01 -1.629459708929061890e-01 1.227956041693687439e-01 -2.240826487541198730e-01 -8.538012951612472534e-02
-1.434244960546493530e-01 2.967750728130340576e-01 -1.773728281259536743e-01 -6.025291606783866882e-02 -2.664465643465518951e-02 -3.833460807800292969e-02 -2.214031070470809937e-01 1.232908442616462708e-01 1.359977275133132935e-01 -2.719712257385253906e-02 3.189792037010192871e-01 1.096609886735677719e-02 -5.692377313971519470e-02 -2.260706759989261627e-02 2.536942660808563232e-01 4.196483790874481201e-01 -5.009014159440994263e-02 -1.349719124846160412e-03 6.149674206972122192e-02 3.380698151886463165e-03 1.992201358079910278e-01 -3.538672029972076416e-01 5.260379612445831299e-02 -1.594404503703117371e-02 1.850509941577911377e-01 7.059135939925909042e-03 4.961614310741424561e-02 3.246779143810272217e-01 -1.965539455413818359e-01 2.209173738956451416e-01 -1.295059621334075928e-01 6.265684217214584351e-02
-4.861637204885482788e-02 1.268321722745895386e-01 3.710225224494934082e-02 -5.781952664256095886e-02 -1.330336481332778931e-01 -3.492112755775451660e-01 -1.739256083965301514e-01 2.279534786939620972e-01 3.428103625774383545e-01 -1.589480489492416382e-01 -6.270852684974670410e-02 -2.088649719953536987e-01 1.222104579210281372e-01 7.672250270843505859e-02 1.833308935165405273e-01 -2.228887230157852173e-01 8.543343096971511841e-02 -8.108035475015640259e-02 -5.676273256540298462e-02 -7.799273729324340820e-02 2.010268568992614746e-01 -1.534353494644165039e-01 8.195620775222778320e-02 -3.773678839206695557e-02 2.620564401149749756e-01 -6.364613771438598633e-02 1.860043108463287354e-01 1.410350203514099121e-01 1.319929659366607666e-01 1.549684554338455200e-01 -3.288038074970245361e-01 2.974630296230316162e-01
6.289381533861160278e-02 8.722335845232009888e-02 1.329305022954940796e-01 -1.006074100732803345e-01 -6.135659292340278625e-02 -2.085837721824645996e-01 -1.699515283107757568e-01 -3.701847419142723083e-02 1.862031817436218262e-01 -2.185253351926803589e-01 7.571499049663543701e-02 -1.610806286334991455e-01 2.179250270128250122e-01 6.700839847326278687e-02 9.742923080921173096e-02 9.007104486227035522e-02 1.940670460462570190e-01 1.113969385623931885e-01 2.793096750974655151e-02 -1.375558525323867798e-01 2.477296143770217896e-01 -1.734905987977981567e-01 4.387579858303070068e-01 -1.134324371814727783e-01 1.710543185472488403e-01 -2.403905391693115234e-01 3.301855921745300293e-02 4.395632073283195496e-02 2.219873368740081787e-01 1.888307034969329834e-01 -2.408760488033294678e-01 3.158849179744720459e-01
-9.982684999704360962e-02 3.688842058181762695e-01 3.541054725646972656e-01 6.383604556322097778e-02 7.622271031141281128e-02 -1.662944853305816650e-01 -2.304857820272445679e-01 1.767793893814086914e-01 1.234405636787414551e-01 -1.250525712966918945e-01 2.116106264293193817e-02 3.748286142945289612e-02 2.881335020065307617e-01 -3.342334926128387451e-01 -1.565180718898773193e-01 -1.823675483465194702e-01 -4.402176663279533386e-02 -1.784406453371047974e-01 2.154594212770462036e-01 -2.179681509733200073e-01 8.083372563123703003e-02 -9.104028344154357910e-02 -4.151748120784759521e-02 8.612274192273616791e-03 9.716472774744033813e-02 4.093798808753490448e-03 -3.774354979395866394e-02 2.077687531709671021e-01 -1.860233992338180542e-01 -1.550292670726776123e-01 -1.989870965480804443e-01 -1.575455516576766968e-01
-3.622148931026458740e-02 1.289511322975158691e-01 2.401292882859706879e-02 -6.885803490877151489e-02 -2.167062759399414062e-01 -3.331387042999267578e-01 -1.732560843229293823e-01 2.211690992116928101e-01 3.635940551757812500e-01 -2.087874561548233032e-01 1.713574826717376709e-01 -6.615895777940750122e-02 1.504487097263336182e-01 1.540060043334960938e-01 3.596965968608856201e-02 -4.671755060553550720e-02 1.397972553968429565e-01 1.732523553073406219e-02 -9.950785338878631592e-02 2.108836360275745392e-02 1.909885257482528687e-01 -3.365577897056937218e-03 1.110948324203491211e-01 2.601525001227855682e-02 2.892121970653533936e-01 2.905289083719253540e-02 -8.242466300725936890e-02 2.480922192335128784e-01 1.046856269240379333e-01 2.991552948951721191e-01 -3.121303021907806396e-01 2.238224446773529053e-01
-4.500722512602806091e-02 -7.896854728460311890e-02 4.884793609380722046e-02 -2.072978066280484200e-03 -2.019560188055038452e-01 -4.182298202067613602e-03 -3.221997618675231934e-01 -2.391796372830867767e-02 1.489295363426208496e-01 -1.663212031126022339e-01 -8.526629768311977386e-03 -8.166553825139999390e-02 1.110978648066520691e-01 7.835011929273605347e-02 -2.163027673959732056e-01 1.700191944837570190e-02 -1.467526555061340332e-01 -2.503650486469268799e-01 -1.576296389102935791e-01 1.398269981145858765e-01 3.093955814838409424e-01 -1.850455254316329956e-02 8.322677016258239746e-02 4.815396666526794434e-02 7.628621160984039307e-02 8.478589355945587158e-02 -3.291452303528785706e-02 4.373910129070281982e-01 -7.117741554975509644e-02 1.372611075639724731e-01 -1.938015967607498169e-01 4.703375995159149170e-01
-2.932686507701873779e-01 1.333702653646469116e-01 1.304977089166641235e-01 -8.575412631034851074e-02 -1.808524876832962036e-01 1.360211521387100220e-01 1.168137043714523315e-01 2.619996666908264160e-01 1.015826016664505005e-01 -3.283762037754058838e-01 9.400371462106704712e-02 -1.083883196115493774e-01 -8.633385598659515381e-02 -2.743224501609802246e-01 -2.968715503811836243e-02 1.136189978569746017e-02 1.916041523218154907e-01 5.858692526817321777e-02 2.775949835777282715e-01 -2.632752060890197754e-01 2.538842558860778809e-01 -1.942177861928939819e-01 1.404607594013214111e-01 1.220550611615180969e-01 4.940441250801086426e-02 -3.541393578052520752e-02 1.114895865321159363e-01 3.028215765953063965e-01 -2.328245937824249268e-01 -1.107593178749084473e-01 -1.345017403364181519e-01 1.261571329087018967e-02
9.714554995298385620e-02 1.231982931494712830e-01 2.941756509244441986e-03 6.866275519132614136e-02 -2.637981772422790527e-01 -3.801163136959075928e-01 -1.744002252817153931e-01 1.298273652791976929e-01 3.178012669086456299e-01 -1.359858810901641846e-01 1.996673047542572021e-01 -3.512061014771461487e-02 1.778550744056701660e-01 1.981219053268432617e-01 6.136388704180717468e-02 3.438771702349185944e-03 2.336905896663665771e-01 1.709852069616317749e-01 -8.663979172706604004e-02 -2.403451502323150635e-02 2.917901575565338135e-01 1.265799393877387047e-03 1.344845741987228394e-01 -7.265625894069671631e-02 2.939730882644653320e-01 4.754112288355827332e-02 2.425512671470642090e-02 1.448374539613723755e-01 1.623814702033996582e-01 1.412167847156524658e-01 -3.380981087684631348e-01 5.248667672276496887e-02
2.085910364985466003e-02 9.026949107646942139e-02 1.506843715906143188e-01 -7.269038259983062744e-02 -1.369612365961074829e-01 -1.994050890207290649e-01 -2.473938614130020142e-01 2.370418012142181396e-01 3.782485798001289368e-02 -4.002580046653747559e-01 -3.001127764582633972e-02 2.457720786333084106e-02 -1.745285987854003906e-01 -9.840162098407745361e-02 -1.543052047491073608e-01 -2.067806012928485870e-02 2.975175976753234863e-01 1.595938056707382202e-01 3.104765117168426514e-01 -3.119699098169803619e-02 2.197994291782379150e-02 -5.642044544219970703e-02 -1.745561212301254272e-01 2.234809994697570801e-01 -1.317436397075653076e-01 -1.563859432935714722e-01 1.025933250784873962e-01 3.629667758941650391e-01 -1.821366548538208008e-01 1.154807880520820618e-01 -3.604873642325401306e-02 1.807279735803604126e-01
9.040218591690063477e-02 -1.199389621615409851e-01 -5.533613264560699463e-02 2.314711548388004303e-02 -2.365252822637557983e-01 7.157085835933685303e-02 -1.539453417062759399e-01 -4.292927682399749756e-03 2.821156978607177734e-01 -1.477868556976318359e-01 2.070495933294296265e-01 -7.582003623247146606e-02 -8.758643269538879395e-02 -3.340736925601959229e-01 2.600996568799018860e-02 1.970459967851638794e-01 2.721113562583923340e-01 8.344580233097076416e-02 1.768145859241485596e-01 2.803293056786060333e-02 3.749820217490196228e-02 -2.746433317661285400e-01 2.697262465953826904e-01 1.214791983366012573e-01 1.771138757467269897e-01 2.089979313313961029e-02 6.078155711293220520e-03 4.895066618919372559e-01 -5.041672661900520325e-02 -1.287597417831420898e-01 -7.911318680271506310e-04 1.106724292039871216e-01
-1.488841772079467773e-01 -1.059340089559555054e-01 -1.159973293542861938e-01 1.010902449488639832e-01 -8.988612145185470581e-02 2.348642610013484955e-02 5.910136550664901733e-02 1.736122518777847290e-01 3.203529417514801025e-01 -2.192295193672180176e-01 3.441115617752075195e-01 1.498765498399734497e-02 9.911497682332992554e-02 1.022661104798316956e-01 -6.451918184757232666e-02 -7.915550470352172852e-02 -6.970931589603424072e-02 -1.137178763747215271e-02 3.280223309993743896e-01 -3.507652878761291504e-01 3.937811553478240967e-01 1.655719615519046783e-02 -1.239973381161689758e-01 -1.697099804878234863e-01 1.156445071101188660e-01 -3.041801415383815765e-02 1.641190350055694580e-01 1.832556873559951782e-01 -8.163911849260330200e-02 -6.156275980174541473e-03 6.494270265102386475e-02 2.824195623397827148e-01
-1.353509426116943359e-01 2.870886623859405518e-01 -1.968455873429775238e-02 -5.644528567790985107e-02 -8.659660071134567261e-02 -2.546615302562713623e-01 -1.793063282966613770e-01 1.469484865665435791e-01 1.513058692216873169e-01 -2.377084344625473022e-01 -1.185717992484569550e-03 -1.178537458181381226e-01 1.256383508443832397e-01 9.482690133154392242e-03 3.081378340721130371e-02 -3.157588839530944824e-02 3.846166729927062988e-01 -5.544161424040794373e-02 -1.062300577759742737e-01 -5.751280114054679871e-02 4.970379173755645752e-02 -1.692928522825241089e-01 1.932583451271057129e-01 -3.693119622766971588e-03 1.697504371404647827e-01 -1.274528056383132935e-01 1.892893016338348389e-01 2.829552888870239258e-01 3.192759752273559570e-01 1.665193736553192139e-01 -3.221673965454101562e-01 1.731445491313934326e-01
3.573631495237350464e-02 6.327757984399795532e-02 3.045826256275177002e-01 7.590579986572265625e-02 -3.210683465003967285e-01 -1.807508468627929688e-01 -1.686421781778335571e-01 2.375338040292263031e-02 1.256535798311233521e-01 -2.247545123100280762e-01 1.196542754769325256e-01 -2.202589213848114014e-01 2.567374408245086670e-01 -5.345968157052993774e-02 -1.752960830926895142e-01 3.235886991024017334e-02 -1.435255445539951324e-02 -9.312421083450317383e-02 3.914547339081764221e-02 -3.111692667007446289e-01 -2.106525748968124390e-02 -2.256778776645660400e-01 -2.019249647855758667e-01 -3.618669509887695312e-02 1.934514492750167847e-01 1.545900553464889526e-01 -1.102999746799468994e-01 1.355182975530624390e-01 -1.100087910890579224e-01 -3.061122298240661621e-01 -2.645408511161804199e-01 -1.827790886163711548e-01
1.296117063611745834e-02 -1.496458351612091064e-01 8.674575015902519226e-03 -2.935869693756103516e-01 -2.020129561424255371e-01 1.413284689188003540e-01 -2.745636403560638428e-01 9.870476275682449341e-02 4.113753437995910645e-01 -4.272027313709259033e-02 1.827572435140609741e-01 9.952804446220397949e-02 2.514003813266754150e-01 -2.583866715431213379e-01 -1.195860728621482849e-01 -4.002619907259941101e-02 2.958018779754638672e-01 2.020893841981887817e-01 -4.202533513307571411e-02 -1.586730778217315674e-01 9.972526878118515015e-02 -3.297451734542846680e-01 2.422305196523666382e-01 4.006090760231018066e-02 -5.636969581246376038e-02 3.060682117938995361e-02 1.475013419985771179e-02 1.189146786928176880e-01 -6.463953107595443726e-02 1.118297725915908813e-01 -5.208653863519430161e-03 1.249237582087516785e-01
-1.830990165472030640e-01 2.919636368751525879e-01 1.073444411158561707e-01 -1.094490885734558105e-01 -2.254225164651870728e-01 -1.482177972793579102e-01 -3.422826528549194336e-01 9.232449531555175781e-02 2.016396075487136841e-01 -3.828391805291175842e-02 1.925091445446014404e-01 -6.519722193479537964e-02 -1.101625636219978333e-01 -1.628276109695434570e-01 1.397760808467864990e-01 3.888280093669891357e-01 9.628814458847045898e-02 1.453311294317245483e-01 4.873577505350112915e-02 -2.354683578014373779e-01 1.315991878509521484e-01 -3.208715319633483887e-01 3.615361079573631287e-02 -6.396666914224624634e-02 1.382212042808532715e-01 1.529369950294494629e-01 -9.134071320295333862e-02 3.014629781246185303e-01 -2.909657172858715057e-02 -9.694140404462814331e-03 -9.587870538234710693e-02 2.677818201482295990e-02
-6.098176538944244385e-02 1.450356692075729370e-01 1.158209368586540222e-01 5.581487715244293213e-02 -3.483038544654846191e-01 -2.688400745391845703e-01 -2.605400383472442627e-01 5.262009799480438232e-02 1.300049871206283569e-01 -2.801237404346466064e-01 5.481793079525232315e-03 8.042034693062305450e-03 2.038330435752868652e-01 9.908643364906311035e-02 -6.531791388988494873e-02 -1.330438703298568726e-01 -7.555587589740753174e-02 9.956134855747222900e-02 -1.395761966705322266e-01 -4.666568711400032043e-03 2.914365008473396301e-02 -1.230657696723937988e-01 -5.445640534162521362e-02 -1.362069137394428253e-02 -1.606093347072601318e-01 8.042160421609878540e-02 -4.528071731328964233e-03 4.050749242305755615e-01 -5.301562696695327759e-02 -4.124824330210685730e-02 -2.253560721874237061e-01 4.687647521495819092e-01
1.320147961378097534e-01 3.212573379278182983e-02 -6.210437044501304626e-02 -2.296675927937030792e-02 -1.916020959615707397e-01 -2.873283326625823975e-01 -2.435860037803649902e-01 1.265115588903427124e-01 3.788796067237854004e-01 -1.853583455085754395e-01 1.953152269124984741e-01 -1.192741096019744873e-01 2.836058437824249268e-01 1.778648644685745239e-01 -1.120427325367927551e-01 7.883782684803009033e-02 1.446360796689987183e-01 7.173249870538711548e-02 -1.579371243715286255e-01 -3.569446876645088196e-02 1.659771949052810669e-01 -2.842099405825138092e-02 7.344371080398559570e-02 6.028167903423309326e-02 2.456454932689666748e-01 1.407213211059570312e-01 -2.499387226998806000e-02 9.995200484991073608e-02 1.688812077045440674e-01 1.957010328769683838e-01 -3.975389897823333740e-01 1.270613819360733032e-01
-3.040312230587005615e-01 6.329681724309921265e-02 1.958130747079849243e-01 -4.944479465484619141e-02 -3.446354269981384277e-01 7.868128269910812378e-02 4.269836097955703735e-02 -1.263877302408218384e-01 2.040231376886367798e-01 -3.178716003894805908e-01 1.904710978269577026e-01 -4.876617714762687683e-02 3.738020360469818115e-02 6.522659957408905029e-02 -1.369812339544296265e-01 -7.527916133403778076e-02 3.712686598300933838e-01 1.607728451490402222e-01 4.428460821509361267e-02 -1.146385744214057922e-01 1.262909322977066040e-01 -8.119455724954605103e-02 1.091106459498405457e-01 -1.039831563830375671e-01 1.768908500671386719e-01 3.238549456000328064e-02 2.186266779899597168e-01 2.699570357799530029e-01 -2.489923089742660522e-01 6.405473500490188599e-02 -2.482600957155227661e-01 -6.167505681514739990e-02
6.230878084897994995e-02 3.075964190065860748e-02 4.100531339645385742e-02 -1.319530755281448364e-01 -2.136016339063644409e-01 -1.935774534940719604e-01 3.635104279965162277e-03 3.357801735401153564e-01 5.279853940010070801e-02 -2.522214055061340332e-01 1.062296181917190552e-01 1.751602627336978912e-02 1.010567545890808105e-01 -1.007444877177476883e-02 -1.052149385213851929e-01 -4.970496520400047302e-02 -7.580102235078811646e-02 3.434775397181510925e-02 9.161251597106456757e-03 -3.456636071205139160e-01 1.059161201119422913e-01 -3.245509862899780273e-01 7.658646255731582642e-02 1.257725358009338379e-01 1.137225031852722168e-01 -1.266193836927413940e-01 -7.517480850219726562e-02 5.067207217216491699e-01 -2.850078642368316650e-01 -4.894804954528808594e-02 -1.661725044250488281e-01 -1.049745529890060425e-01
5.789978057146072388e-02 9.358555823564529419e-02 6.853244453668594360e-02 5.046886578202247620e-02 -2.203383147716522217e-01 -2.867854535579681396e-01 -3.029089868068695068e-01 1.900009363889694214e-01 3.041265606880187988e-01 -3.106558322906494141e-02 1.162333413958549500e-01 -1.461696326732635498e-01 2.002961635589599609e-01 2.262484729290008545e-01 -5.859786644577980042e-03 1.775352656841278076e-02 1.174189299345016479e-01 4.899879172444343567e-02 -1.075360700488090515e-01 -3.940974920988082886e-02 1.774327158927917480e-01 -3.916118666529655457e-02 -2.549428679049015045e-02 5.511087924242019653e-02 3.495872616767883301e-01 1.653343439102172852e-01 3.059306368231773376e-02 8.066125959157943726e-02 1.245671603828668594e-02 2.431937903165817261e-01 -4.390531182289123535e-01 1.641436964273452759e-01
-1.841054558753967285e-01 1.031599193811416626e-01 5.437637120485305786e-02 -2.166368812322616577e-02 -3.373942971229553223e-01 -3.310812711715698242e-01 -4.076742529869079590e-01 1.680915057659149170e-01 3.654017150402069092e-01 -5.777871608734130859e-02 2.821358442306518555e-01 -1.907633095979690552e-01 -1.567534953355789185e-01 -1.279930174350738525e-01 -9.404965490102767944e-02 1.906847357749938965e-01 1.760849170386791229e-02 -1.350839287042617798e-01 1.315647363662719727e-01 3.091354854404926300e-02 1.633334308862686157e-01 -2.026972323656082153e-01 -6.035580765455961227e-03 5.898617953062057495e-02 -8.564756065607070923e-02 1.242187693715095520e-01 3.279756754636764526e-02 1.427862793207168579e-01 -7.188604772090911865e-02 -1.383488029241561890e-01 -5.355677008628845215e-02 1.249730363488197327e-01
-2.009053081274032593e-01 9.279131889343261719e-03 1.139116194099187851e-02 -3.037053393200039864e-03 -2.700780928134918213e-01 -1.149820759892463684e-01 -1.304891854524612427e-01 9.996344149112701416e-02 1.563953161239624023e-01 2.716259472072124481e-02 2.380653023719787598e-01 -1.785790547728538513e-02 1.063245758414268494e-01 2.605919912457466125e-02 -4.094661772251129150e-01 7.030051946640014648e-02 2.728557586669921875e-01 9.716803580522537231e-02 5.986095964908599854e-02 -1.555387489497661591e-02 2.334999293088912964e-01 3.907987847924232483e-02 5.596994236111640930e-02 1.739720813930034637e-02 2.676852941513061523e-01 1.887088716030120850e-01 2.713112831115722656e-01 1.790158152580261230e-01 -4.287236630916595459e-01 1.834928989410400391e-01 -3.893877193331718445e-02 1.827490516006946564e-02
1.446562856435775757e-01 1.766851544380187988e-01 -3.294456005096435547e-02 -1.000851169228553772e-01 -2.285512983798980713e-01 -4.215358570218086243e-02 -2.303467988967895508e-01 -5.913681164383888245e-02 1.085272356867790222e-01 1.070564687252044678e-01 1.888265758752822876e-01 -1.206129267811775208e-01 -3.794836252927780151e-02 -1.777130514383316040e-01 -1.635800749063491821e-01 -1.054272055625915527e-01 8.122991025447845459e-02 -3.401032462716102600e-02 6.078271269798278809e-01 1.756363064050674438e-01 5.458039045333862305e-02 -1.422320399433374405e-02 -1.708166003227233887e-01 6.837239861488342285e-02 2.452071905136108398e-01 5.666905641555786133e-02 1.626295596361160278e-01 1.473015695810317993e-01 1.855458170175552368e-01 1.928467676043510437e-02 -2.986155748367309570e-01 3.607699647545814514e-02
-5.837602913379669189e-02 2.638167440891265869e-01 -1.988201737403869629e-01 -1.606299132108688354e-01 -1.174794659018516541e-01 -2.252338230609893799e-01 -3.379711806774139404e-01 2.254733815789222717e-02 3.698328733444213867e-01 -1.984418556094169617e-02 -1.576051814481616020e-03 2.969246171414852142e-02 -1.549744158983230591e-01 -3.308459371328353882e-02 -2.531164586544036865e-01 -1.245893836021423340e-01 3.817655891180038452e-02 -2.791295051574707031e-01 3.100322186946868896e-01 -1.157281249761581421e-01 4.478149116039276123e-02 1.681943610310554504e-02 2.840368747711181641e-01 8.219389617443084717e-02 6.944689154624938965e-02 -1.215531826019287109e-01 -1.044823788106441498e-02 2.085275650024414062e-01 -2.536083757877349854e-01 -1.311705112457275391e-01 6.345362216234207153e-02 1.108849495649337769e-01
5.581390112638473511e-02 3.206941187381744385e-01 3.648404031991958618e-02 -2.093277722597122192e-01 -2.045915126800537109e-01 -4.766931384801864624e-02 -4.031316936016082764e-02 8.257959038019180298e-02 1.403646916151046753e-01 -1.833441406488418579e-01 4.176579415798187256e-02 -2.948150038719177246e-01 6.395916640758514404e-02 -1.792987287044525146e-01 1.048637256026268005e-01 -2.568370699882507324e-01 1.373603492975234985e-01 -1.055678576231002808e-01 7.059271633625030518e-02 1.572229713201522827e-01 1.320477724075317383e-01 -2.536711990833282471e-01 2.303918302059173584e-01 5.454616993665695190e-02 -1.222365349531173706e-02 1.027559712529182434e-01 -9.809683263301849365e-02 2.188983708620071411e-01 -6.199998781085014343e-02 -9.405873715877532959e-02 -5.010997653007507324e-01 1.074347272515296936e-01
4.166116937994956970e-02 2.356216311454772949e-01 -9.595642983913421631e-02 1.089081540703773499e-01 -1.462038755416870117e-01 -1.320936977863311768e-01 -2.608350515365600586e-01 1.894503235816955566e-01 1.583095341920852661e-01 -2.245707064867019653e-01 -4.931019246578216553e-02 1.892192214727401733e-01 3.280917704105377197e-01 2.336906790733337402e-01 -7.544872164726257324e-02 5.228710174560546875e-02 3.966118395328521729e-02 1.555345803499221802e-01 7.385850697755813599e-02 -2.175349891185760498e-01 1.534137874841690063e-01 5.752032250165939331e-02 9.768125414848327637e-02 -9.011622518301010132e-02 4.042378365993499756e-01 -2.212762087583541870e-02 -1.205667853355407715e-01 2.668125927448272705e-01 2.140549570322036743e-01 2.378310412168502808e-01 -1.394001692533493042e-01 5.476667545735836029e-03
-2.004648596048355103e-01 3.579069674015045166e-01 1.335616558790206909e-01 -5.050688236951828003e-02 5.177562683820724487e-02 -1.944326609373092651e-01 -2.590240240097045898e-01 4.918784275650978088e-02 9.493549913167953491e-02 -1.430987417697906494e-01 8.887788653373718262e-02 1.178417429327964783e-01 -7.974120974540710449e-02 -9.820115566253662109e-02 1.328385174274444580e-01 1.671359390020370483e-01 1.490281224250793457e-01 1.627322435379028320e-01 4.287072122097015381e-01 -1.570750772953033447e-01 1.339325606822967529e-01 -2.087351530790328979e-01 2.534186467528343201e-02 -2.558920085430145264e-01 1.968356966972351074e-02 1.444613933563232422e-01 2.517304755747318268e-02 3.755418658256530762e-01 -9.896839037537574768e-04 1.889000982046127319e-01 -5.143233016133308411e-02 -4.933783784508705139e-02
1.119625344872474670e-01 3.493793308734893799e-01 3.531482815742492676e-02 1.359703689813613892e-01 6.393672525882720947e-02 -1.276568621397018433e-01 -4.528751596808433533e-02 -3.321831524372100830e-01 3.160786926746368408e-01 -7.278009504079818726e-02 1.933734118938446045e-01 5.233303643763065338e-03 -4.973735660314559937e-02 -8.751759678125381470e-02 3.805395960807800293e-02 1.452882140874862671e-01 1.379799097776412964e-01 -1.600909233093261719e-01 3.045337498188018799e-01 -1.064784079790115356e-02 1.213339045643806458e-01 -4.054413735866546631e-01 9.288579225540161133e-02 1.756086945533752441e-01 1.453338116407394409e-01 -2.306176163256168365e-02 -1.592986844480037689e-02 3.533526062965393066e-01 -1.282181143760681152e-01 4.612864181399345398e-02 9.644676744937896729e-02 8.271358162164688110e-02
-7.543544471263885498e-02 2.734192833304405212e-02 1.408999264240264893e-01 -1.995351910591125488e-01 -3.755124658346176147e-02 -8.513425290584564209e-02 4.427576437592506409e-02 -1.126239448785781860e-01 2.099731862545013428e-01 -4.504807889461517334e-01 1.639076769351959229e-01 1.861625313758850098e-01 3.544470965862274170e-01 -1.348210573196411133e-01 -3.301939070224761963e-01 -1.986152380704879761e-01 1.956440359354019165e-01 1.154047772288322449e-01 1.520954072475433350e-01 1.276420243084430695e-02 -7.677770219743251801e-03 -2.014976292848587036e-01 2.800247445702552795e-02 6.380114704370498657e-02 -4.454260692000389099e-02 1.333943605422973633e-01 1.394817978143692017e-01 3.148952722549438477e-01 -1.563114812597632408e-03 9.793710708618164062e-02 -1.689842492341995239e-01 1.132040619850158691e-01
8.405937999486923218e-02 1.140144169330596924e-01 -6.871423870325088501e-02 1.904203742742538452e-01 -1.272154748439788818e-01 5.923012644052505493e-02 -2.178282290697097778e-01 5.873440578579902649e-02 1.708850413560867310e-01 2.132138423621654510e-02 3.558911085128784180e-01 -3.421273529529571533e-01 -6.767284125089645386e-02 -1.593720018863677979e-01 1.111361533403396606e-01 2.401231229305267334e-01 8.992921561002731323e-02 -5.550693254917860031e-03 2.748852074146270752e-01 -1.207455471158027649e-01 1.318473666906356812e-01 -1.143950521945953369e-01 2.768760025501251221e-01 1.821842044591903687e-01 1.431774049997329712e-01 2.264585494995117188e-01 -3.685757517814636230e-03 3.783863484859466553e-01 -5.496427416801452637e-02 -1.072861477732658386e-01 1.244266927242279053e-01 1.069565489888191223e-01
1.024183928966522217e-01 1.210005506873130798e-01 1.313179284334182739e-01 6.859035789966583252e-02 -3.895260095596313477e-01 -1.587035357952117920e-01 -2.226943820714950562e-01 -1.574208885431289673e-01 1.762141883373260498e-01 -4.761852696537971497e-02 1.640675216913223267e-02 -1.417688578367233276e-01 -1.547424942255020142e-01 7.352884858846664429e-02 -1.360500603914260864e-01 -5.832703784108161926e-02 1.415407061576843262e-01 -1.331250816583633423e-01 2.087918519973754883e-01 -4.417055100202560425e-02 5.356059595942497253e-02 -4.338884055614471436e-01 3.202057480812072754e-01 -1.562071312218904495e-02 -2.066485434770584106e-01 8.525425195693969727e-02 7.285610586404800415e-02 2.541537880897521973e-01 -2.302837520837783813e-01 1.403877139091491699e-01 -9.109818190336227417e-02 1.362423300743103027e-01
-2.615702338516712189e-02 1.688540875911712646e-01 1.379831582307815552e-01 2.513237064704298973e-03 -1.174816340208053589e-01 -2.335568517446517944e-01 -1.751961708068847656e-01 1.750530898571014404e-01 1.585040539503097534e-01 -4.002019762992858887e-02 1.254298239946365356e-01 -1.236348822712898254e-01 1.083232238888740540e-01 -6.198780983686447144e-02 -8.163659274578094482e-02 -7.566446810960769653e-02 1.091485247015953064e-01 -3.723397850990295410e-02 -1.222789846360683441e-02 -3.241191804409027100e-02 1.522556096315383911e-01 -8.181083947420120239e-02 3.537827134132385254e-01 -8.554106950759887695e-02 3.691002428531646729e-01 -1.980130374431610107e-01 2.234717160463333130e-01 2.905172407627105713e-01 2.690467834472656250e-01 2.278606891632080078e-01 -3.258947134017944336e-01 1.385957896709442139e-01
7.482328265905380249e-02 1.309162229299545288e-01 -7.010278105735778809e-02 -3.443236649036407471e-02 -1.468384116888046265e-01 -2.553501427173614502e-01 -5.266055464744567871e-02 1.125747859477996826e-01 2.570825517177581787e-01 -7.967802882194519043e-02 1.875902153551578522e-02 -3.063752055168151855e-01 7.642814517021179199e-02 2.307502031326293945e-01 -9.922824800014495850e-02 -1.522537916898727417e-01 2.430109381675720215e-01 -4.083983600139617920e-03 -9.622443467378616333e-03 -3.957938775420188904e-02 3.167017400264739990e-01 -1.418380141258239746e-01 2.002322375774383545e-01 -7.402918487787246704e-02 2.567934393882751465e-01 -1.649746000766754150e-01 1.595429778099060059e-01 2.028507739305496216e-01 1.629503965377807617e-01 2.473979741334915161e-01 -3.189007341861724854e-01 1.850389689207077026e-01
2.667920105159282684e-02 3.074294328689575195e-01 -2.157001756131649017e-02 -1.407906264066696167e-01 -7.296130806207656860e-02 -2.458432018756866455e-01 -1.251863241195678711e-01 5.546944588422775269e-02 1.750822812318801880e-01 -1.388919651508331299e-01 1.873962432146072388e-01 -1.146598309278488159e-01 4.788601770997047424e-02 1.974071711301803589e-01 2.362889498472213745e-01 -2.339273393154144287e-01 1.967371106147766113e-01 3.903377056121826172e-02 -1.064886748790740967e-01 -1.655722856521606445e-01 2.453372627496719360e-01 -9.356550127267837524e-02 2.412960827350616455e-01 -3.046038746833801270e-02 2.601540088653564453e-01 -1.125780716538429260e-01 6.735153496265411377e-02 2.490204125642776489e-01 1.736305058002471924e-01 2.251128256320953369e-01 -2.947835326194763184e-01 1.680762171745300293e-01
-1.742051988840103149e-01 1.623132675886154175e-01 -1.089485548436641693e-02 1.082358211278915405e-01 -2.702334225177764893e-01 -8.502981066703796387e-02 -2.761187255382537842e-01 -1.725067347288131714e-01 2.223907262086868286e-01 -6.482426822185516357e-02 3.919667564332485199e-03 -4.606526717543601990e-02 -1.239125058054924011e-01 1.947084814310073853e-01 -3.147186040878295898e-01 1.160607114434242249e-01 8.949454128742218018e-02 1.095511168241500854e-01 7.777933031320571899e-02 -1.004090160131454468e-01 -4.505334794521331787e-02 -2.319249063730239868e-01 1.912724375724792480e-01 2.032637149095535278e-01 -1.762721501290798187e-02 7.930983603000640869e-02 -1.583004556596279144e-02 3.586139082908630371e-01 -3.113778531551361084e-01 2.763778865337371826e-01 -2.117638885974884033e-01 1.156070269644260406e-02
-8.398350328207015991e-02 2.047260850667953491e-02 8.013147860765457153e-02 1.897076517343521118e-01 -1.203962191939353943e-01 -2.545860782265663147e-02 -3.208806216716766357e-01 1.201498061418533325e-01 1.660886257886886597e-01 -2.366402149200439453e-01 2.302244752645492554e-01 -1.525369435548782349e-01 -1.604763269424438477e-01 3.588701784610748291e-02 -1.326415687799453735e-01 1.865348368883132935e-01 2.326245754957199097e-01 -1.104118302464485168e-01 1.488928347826004028e-01 -1.717066019773483276e-01 1.713707111775875092e-03 5.722136702388525009e-03 -1.863950863480567932e-02 4.583394154906272888e-02 7.759350817650556564e-03 1.179973874241113663e-02 2.453950978815555573e-02 3.153429627418518066e-01 -4.597392976284027100e-01 2.795187234878540039e-01 -2.577136754989624023e-01 4.120962694287300110e-02
-1.014348194003105164e-01 1.803722530603408813e-01 3.712116554379463196e-02 -1.183360219001770020e-01 1.542072556912899017e-02 -2.908087074756622314e-01 -1.229970976710319519e-01 7.126455008983612061e-02 1.030091270804405212e-01 -7.782495766878128052e-02 7.196848094463348389e-02 -2.234452590346336365e-02 8.630608208477497101e-03 -7.629462331533432007e-02 1.783318221569061279e-01 2.819859683513641357e-01 7.041753083467483521e-02 1.567546427249908447e-01 3.795376718044281006e-01 -1.990614533424377441e-01 -9.350657463073730469e-03 6.801956333220005035e-03 1.313285380601882935e-01 -3.137897551059722900e-01 5.888646841049194336e-02 1.579986512660980225e-01 3.024289384484291077e-02 3.894349336624145508e-01 -2.538576126098632812e-01 1.169803664088249207e-01 -3.007165491580963135e-01 1.364083290100097656e-01
6.392247974872589111e-02 2.008404135704040527e-01 -4.130870103836059570e-02 7.344347238540649414e-02 9.048412740230560303e-02 -6.317818909883499146e-02 -2.974211275577545166e-01 1.359516829252243042e-01 2.217759639024734497e-01 -4.161278903484344482e-01 2.357105761766433716e-01 5.650219321250915527e-02 -1.532181352376937866e-01 -2.662631310522556305e-02 -2.152737379074096680e-01 2.704913616180419922e-01 6.330483010970056057e-04 5.991360172629356384e-03 2.271961271762847900e-01 -6.910674273967742920e-02 -4.352445900440216064e-02 -2.805230207741260529e-02 1.727505400776863098e-02 -5.462117865681648254e-02 -6.893086433410644531e-02 9.688320755958557129e-02 1.258017867803573608e-01 3.983210623264312744e-01 -1.457465887069702148e-01 1.894408315420150757e-01 1.403755694627761841e-01 2.769682705402374268e-01
-1.634975224733352661e-01 2.836220264434814453e-01 9.661648422479629517e-02 -8.392470329999923706e-02 -1.931043416261672974e-01 7.146247196942567825e-03 -3.578541055321693420e-02 1.136133596301078796e-01 1.175265237689018250e-01 -2.480479031801223755e-01 -1.975151710212230682e-02 -6.865444034337997437e-02 -1.784588992595672607e-01 2.508685290813446045e-01 -2.411196231842041016e-01 1.710909307003021240e-01 2.099641114473342896e-01 -4.369736462831497192e-02 1.287624239921569824e-01 -5.874780938029289246e-02 1.086115166544914246e-01 -7.091082632541656494e-02 -1.424762327224016190e-02 9.507898986339569092e-02 1.974920034408569336e-01 9.323658049106597900e-02 7.788865827023983002e-03 2.965037226676940918e-01 -3.730651140213012695e-01 4.243225753307342529e-01 -4.861800372600555420e-02 1.136994808912277222e-01
1.721791028976440430e-01 6.715722382068634033e-02 -7.413002848625183105e-02 -5.784251168370246887e-02 -2.656997442245483398e-01 -1.871631294488906860e-01 -3.367624580860137939e-01 3.913139179348945618e-02 1.674201190471649170e-01 -4.853444173932075500e-02 1.149916797876358032e-01 -1.567223221063613892e-01 -5.833542719483375549e-02 -1.673494279384613037e-01 5.858185142278671265e-02 8.027251064777374268e-02 -3.970305994153022766e-02 -2.245245873928070068e-01 1.607569456100463867e-01 5.100760981440544128e-02 -1.303716152906417847e-01 -2.482626140117645264e-01 2.414871901273727417e-01 1.269765347242355347e-01 3.830350935459136963e-02 9.509957581758499146e-02 -2.483814582228660583e-02 2.416940182447433472e-01 -3.700714707374572754e-01 3.459976911544799805e-01 -2.005147039890289307e-01 1.645066142082214355e-01
-1.721813678741455078e-01 -2.649306319653987885e-02 1.421054899692535400e-01 -9.148875251412391663e-03 -3.705546259880065918e-01 -1.692718863487243652e-01 3.355908673256635666e-03 2.657461166381835938e-01 1.093396991491317749e-01 -4.561405479907989502e-01 1.455778181552886963e-01 1.391978412866592407e-01 2.198471277952194214e-01 7.693035155534744263e-02 -1.431832313537597656e-01 -8.767614513635635376e-02 -1.044057458639144897e-01 2.492098361253738403e-01 2.835243642330169678e-01 -1.734472662210464478e-01 1.031658649444580078e-01 -1.968977451324462891e-01 1.044087111949920654e-01 -8.317824453115463257e-02 1.972869634628295898e-01 -1.463050842285156250e-01 1.205206289887428284e-01 1.121639311313629150e-01 -9.970046579837799072e-02 1.380811259150505066e-02 -1.435636579990386963e-01 2.945792675018310547e-02
-5.783310532569885254e-02 2.380916923284530640e-01 1.047940272837877274e-02 -1.684385687112808228e-01 -3.943126201629638672e-01 -2.520572021603584290e-02 1.135685220360755920e-01 2.794304490089416504e-02 3.329126536846160889e-01 -9.342785924673080444e-03 1.901181191205978394e-01 -1.057714894413948059e-01 -1.787745654582977295e-01 -1.118373721837997437e-01 1.426428407430648804e-01 1.157358065247535706e-01 4.871255159378051758e-02 1.565547436475753784e-01 3.642322719097137451e-01 -2.927204072475433350e-01 2.825057804584503174e-01 -5.318050272762775421e-03 1.425216048955917358e-01 -4.016682878136634827e-02 -9.638651460409164429e-02 -1.913368701934814453e-02 -1.804058998823165894e-01 2.907184064388275146e-01 -9.306360781192779541e-02 -2.169903926551342010e-02 -4.470994696021080017e-02 1.427682489156723022e-01
3.923503309488296509e-02 -2.280222997069358826e-02 1.741581112146377563e-01 -6.615347415208816528e-02 -9.637476503849029541e-02 2.067664712667465210e-01 -2.004705667495727539e-01 1.815747022628784180e-01 1.199529394507408142e-01 9.540273994207382202e-02 1.359293311834335327e-01 5.641109868884086609e-02 1.575981825590133667e-01 8.278411626815795898e-02 -9.434939920902252197e-02 -8.076432347297668457e-02 3.423237502574920654e-01 2.225352823734283447e-01 8.818507939577102661e-02 -1.860124468803405762e-01 2.521674633026123047e-01 -4.717906415462493896e-01 1.564393341541290283e-01 -2.758013643324375153e-02 3.934430703520774841e-02 7.049234956502914429e-02 3.406778268981724977e-04 3.437018990516662598e-01 9.619253873825073242e-02 2.948512090370059013e-03 3.191959112882614136e-02 3.005798757076263428e-01
-1.138591840863227844e-01 2.616232931613922119e-01 1.620290428400039673e-01 4.949342831969261169e-02 -3.295548558235168457e-01 -8.311247825622558594e-02 -1.082346402108669281e-02 3.668076917529106140e-02 1.064096093177795410e-01 6.036064401268959045e-02 1.059178709983825684e-01 -1.434120833873748779e-01 7.735779136419296265e-02 -3.272599577903747559e-01 9.069477021694183350e-02 6.354166567325592041e-02 -8.435613662004470825e-02 9.947371482849121094e-02 5.811117962002754211e-02 6.971294432878494263e-02 2.759210467338562012e-01 -1.908719539642333984e-01 -2.638786733150482178e-01 -1.032045762985944748e-02 3.325895667076110840e-01 2.190945744514465332e-01 -4.071605950593948364e-02 2.479606419801712036e-01 -3.736423254013061523e-01 -1.262196153402328491e-02 -1.770584434270858765e-01 1.955089718103408813e-02
-6.588599085807800293e-02 1.995906680822372437e-01 -6.707571446895599365e-02 -3.804431855678558350e-02 -1.775737106800079346e-01 1.728566735982894897e-02 -4.163700342178344727e-02 1.829100996255874634e-01 1.334399431943893433e-01 -6.760290265083312988e-02 2.353140898048877716e-02 3.314830660820007324e-01 2.484200745820999146e-01 4.541756957769393921e-02 -2.667470872402191162e-01 1.002288386225700378e-01 5.087418481707572937e-02 -2.777279913425445557e-01 5.906628444790840149e-02 -2.661238014698028564e-01 1.314971745014190674e-01 -3.395587503910064697e-01 1.469816714525222778e-01 6.406448036432266235e-02 -2.524651885032653809e-01 8.172478526830673218e-02 5.855585262179374695e-02 4.081069827079772949e-01 -1.457048207521438599e-01 5.887313745915889740e-03 -6.649283319711685181e-02 1.632606685161590576e-01
-2.938766181468963623e-01 3.115085661411285400e-01 3.687929362058639526e-02 -1.202701255679130554e-01 8.685062639415264130e-03 -2.947875261306762695e-01 -2.991257011890411377e-01 -9.006314724683761597e-02 5.292613059282302856e-02 -1.020510867238044739e-01 1.741815954446792603e-01 6.467911601066589355e-02 9.594772011041641235e-02 -7.794496417045593262e-02 8.694325387477874756e-02 2.961139678955078125e-01 1.251353025436401367e-01 6.899388879537582397e-02 2.615174651145935059e-01 -1.844947189092636108e-01 9.176703542470932007e-02 -2.671334743499755859e-01 -2.629226259887218475e-02 -1.931778937578201294e-01 2.039786241948604584e-02 1.597257107496261597e-01 1.713344454765319824e-02 3.689459860324859619e-01 -1.752470284700393677e-01 1.502321362495422363e-01 -4.014183208346366882e-02 -8.627482689917087555e-03
-1.214843150228261948e-02 1.047034859657287598e-01 3.867155015468597412e-01 -8.298154920339584351e-02 -1.930946260690689087e-01 -1.675881072878837585e-02 -1.064958646893501282e-01 1.115493997931480408e-01 2.962149977684020996e-01 -2.842681482434272766e-02 8.342153578996658325e-02 -1.894258707761764526e-01 1.169112920761108398e-01 -2.167252898216247559e-01 4.920141771435737610e-02 -7.514528185129165649e-02 -6.023291498422622681e-02 1.040704324841499329e-01 1.082868725061416626e-01 -1.603527665138244629e-01 2.665197551250457764e-01 -2.287266105413436890e-01 -1.676340103149414062e-01 2.938083112239837646e-01 1.427994072437286377e-01 2.153676897287368774e-01 -2.277566194534301758e-01 2.133847177028656006e-01 -2.736236751079559326e-01 -1.749188601970672607e-01 -8.835119754076004028e-02 6.229871511459350586e-02
4.249316081404685974e-02 2.996416091918945312e-01 -2.020602673292160034e-02 -8.630345761775970459e-02 1.190263852477073669e-01 -7.591093331575393677e-02 -7.265935093164443970e-02 6.183325871825218201e-02 8.683907985687255859e-02 -1.904527074657380581e-03 8.741777390241622925e-03 -2.254677116870880127e-01 2.400268167257308960e-01 -2.503830753266811371e-02 -2.209573984146118164e-01 1.233468856662511826e-02 1.403316557407379150e-01 -1.233119815587997437e-01 3.948113918304443359e-01 -1.500178128480911255e-01 -5.406069755554199219e-02 -1.012816354632377625e-01 -3.117414414882659912e-01 2.214019298553466797e-01 2.224840223789215088e-02 -4.568757489323616028e-02 -1.181571930646896362e-01 3.247583210468292236e-01 1.708267331123352051e-01 -1.697643399238586426e-01 -3.582124412059783936e-01 1.576633900403976440e-01
-6.984365638345479965e-03 9.096228331327438354e-02 2.026873081922531128e-01 9.077422320842742920e-02 -2.586321234703063965e-01 1.371893584728240967e-01 -1.295664161443710327e-01 -1.508027017116546631e-01 9.492828696966171265e-02 -9.727355837821960449e-02 1.762779504060745239e-01 -6.509178876876831055e-02 -2.206639647483825684e-01 2.246810644865036011e-01 -1.816094070672988892e-01 1.409811675548553467e-01 9.573797136545181274e-02 8.029641211032867432e-02 2.028284668922424316e-01 -2.339104712009429932e-01 -5.396000295877456665e-02 -1.797905713319778442e-01 9.535669535398483276e-02 1.557890772819519043e-01 -1.822353750467300415e-01 1.086394581943750381e-02 6.861430406570434570e-02 2.628997266292572021e-01 -3.043421506881713867e-01 1.452984064817428589e-01 -3.177894055843353271e-01 3.306876122951507568e-01
-4.320268332958221436e-02 -1.573214493691921234e-02 -1.994347386062145233e-02 -1.116279629059135914e-03 -2.182825058698654175e-01 -3.973741829395294189e-02 -2.986599504947662354e-02 4.457960426807403564e-01 5.100896209478378296e-02 -2.591506540775299072e-01 3.383443132042884827e-02 4.593319073319435120e-02 1.831568479537963867e-01 -9.070376865565776825e-03 -1.129994243383407593e-01 -3.799746930599212646e-02 -1.381288617849349976e-01 1.085392385721206665e-01 5.675388127565383911e-02 -3.154809176921844482e-01 1.492566764354705811e-01 -1.817414164543151855e-01 2.666148543357849121e-01 3.213512152433395386e-02 1.890531480312347412e-01 4.195320606231689453e-02 -1.013211756944656372e-01 4.492869377136230469e-01 -1.338126510381698608e-01 5.267975479364395142e-02 -2.875432372093200684e-01 -1.172880306839942932e-01
-5.594633147120475769e-02 4.468071088194847107e-02 1.533552445471286774e-02 5.301082041114568710e-03 -8.995726704597473145e-02 -1.851101368665695190e-01 -5.701810866594314575e-02 -1.784205585718154907e-01 -2.301547862589359283e-02 -5.129193663597106934e-01 6.971301883459091187e-02 1.608716249465942383e-01 2.494206577539443970e-01 -1.024582758545875549e-01 -3.293717205524444580e-01 -1.716955453157424927e-01 1.064513102173805237e-01 4.393488541245460510e-02 1.033700034022331238e-01 -1.564399898052215576e-01 -1.000183727592229843e-02 -2.883212566375732422e-01 -7.635296881198883057e-02 2.793990969657897949e-01 3.214840963482856750e-02 2.844251990318298340e-01 2.672555856406688690e-02 2.203849405050277710e-01 -1.425732374191284180e-01 9.643350541591644287e-02 -1.791286766529083252e-01 6.054580956697463989e-02
-1.037929132580757141e-01 -5.262550339102745056e-02 -4.815997928380966187e-02 2.259810268878936768e-01 -3.532369434833526611e-01 1.794933378696441650e-01 -3.908267915248870850e-01 1.000156253576278687e-01 2.193509936332702637e-01 -3.276270031929016113e-01 3.417998924851417542e-02 -1.900062412023544312e-01 4.294409975409507751e-02 6.824115663766860962e-02 -1.531393080949783325e-01 -8.492507040500640869e-02 -3.456770256161689758e-02 2.887337654829025269e-02 1.864311099052429199e-01 -2.140286415815353394e-01 3.324461728334426880e-02 -7.156173884868621826e-02 2.232821136713027954e-01 2.043048739433288574e-01 2.134047746658325195e-01 -1.850427985191345215e-01 1.435810625553131104e-01 2.722600996494293213e-01 5.499747768044471741e-02 1.252866387367248535e-01 -3.237509727478027344e-02 -9.343400597572326660e-02
-3.709195554256439209e-02 7.083003222942352295e-02 -2.831379510462284088e-02 -1.404922604560852051e-01 -2.667860686779022217e-01 -4.412021338939666748e-01 -1.844973415136337280e-01 -2.721988782286643982e-02 2.090342640876770020e-01 -1.846351623535156250e-01 1.398305688053369522e-02 -4.155487567186355591e-02 1.444601714611053467e-01 1.816125065088272095e-01 2.915032021701335907e-02 -1.640028953552246094e-01 1.909369528293609619e-01 -1.342860516160726547e-02 -5.407689139246940613e-02 1.841213181614875793e-02 1.541404426097869873e-01 -1.688956022262573242e-01 2.316004335880279541e-01 -6.509307771921157837e-02 2.823848724365234375e-01 -8.544979989528656006e-02 7.177855819463729858e-02 2.404328733682632446e-01 8.433681726455688477e-02 2.259589880704879761e-01 -2.705905735492706299e-01 2.822997868061065674e-01
1.075233966112136841e-01 2.489243447780609131e-01 -8.446454256772994995e-02 1.208300609141588211e-02 -2.271657139062881470e-01 -7.781056314706802368e-02 -2.455691844224929810e-01 4.118916392326354980e-02 -1.125938370823860168e-01 -4.219723641872406006e-01 2.004045993089675903e-01 -3.424588218331336975e-02 1.181653048843145370e-02 -2.314708381891250610e-01 -2.150759100914001465e-01 8.625571429729461670e-02 2.768604457378387451e-01 1.643645018339157104e-01 2.927256226539611816e-01 -1.350722163915634155e-01 1.341879665851593018e-01 3.761513531208038330e-02 9.312549605965614319e-03 2.926963381469249725e-02 -3.350851237773895264e-01 -6.422486901283264160e-02 -3.486655279994010925e-02 3.140630424022674561e-01 -4.214989021420478821e-02 -6.556053645908832550e-03 -2.967539709061384201e-03 1.183010339736938477e-01
-6.132885068655014038e-02 2.439344860613346100e-02 -2.328662201762199402e-02 -2.278901822865009308e-02 -3.329277038574218750e-03 -8.206778764724731445e-02 4.637827724218368530e-02 -1.678718030452728271e-01 2.238763868808746338e-01 -4.236203730106353760e-01 4.134802613407373428e-03 2.021327055990695953e-02 1.685270369052886963e-01 -1.218124777078628540e-01 1.025404185056686401e-01 4.389056935906410217e-02 3.486978411674499512e-01 3.426527976989746094e-02 2.958212196826934814e-01 -4.344897024566307664e-05 2.512442469596862793e-01 -1.049040108919143677e-01 -4.264996200799942017e-02 -2.005433440208435059e-01 -3.050869889557361603e-02 1.198297739028930664e-01 1.511100977659225464e-01 4.775381684303283691e-01 -1.585829257965087891e-02 2.615064978599548340e-01 -6.514803506433963776e-03 1.026478484272956848e-01
-6.472424417734146118e-02 3.357254862785339355e-01 -7.131870836019515991e-02 -1.500153839588165283e-01 -1.750475615262985229e-01 -2.292794883251190186e-01 -2.231071293354034424e-01 -8.443376421928405762e-02 1.994151771068572998e-01 -5.301686935126781464e-03 2.355368882417678833e-01 4.888979718089103699e-02 -7.008810341358184814e-02 -2.157731167972087860e-02 1.059874668717384338e-01 1.341391075402498245e-02 1.969020441174507141e-02 -2.752501070499420166e-01 2.307411879301071167e-01 -2.036632448434829712e-01 2.077857106924057007e-01 -9.956798702478408813e-02 -5.639680102467536926e-02 2.018439769744873047e-01 1.769848614931106567e-01 -6.577352527529001236e-03 1.289055645465850830e-01 2.408402860164642334e-01 -3.765115439891815186e-01 -1.860627382993698120e-01 -2.369383350014686584e-02 -2.238923907279968262e-01
1.333011090755462646e-01 2.381926625967025757e-01 2.583454735577106476e-02 -1.994555443525314331e-02 -1.178029552102088928e-01 -6.227918341755867004e-02 -2.060601860284805298e-01 8.891666308045387268e-03 1.366155967116355896e-02 -3.559155464172363281e-01 -3.575014770030975342e-01 -8.515674620866775513e-02 4.814840503968298435e-04 1.712215542793273926e-01 -1.651933938264846802e-01 1.462035775184631348e-01 -1.007089242339134216e-01 9.047258645296096802e-02 1.212501525878906250e-01 -1.762508749961853027e-01 3.129719197750091553e-01 -1.711712181568145752e-01 -4.498975817114114761e-03 -9.278719313442707062e-03 -1.501992195844650269e-01 1.189244836568832397e-01 3.691947162151336670e-01 7.963747531175613403e-02 -8.879318088293075562e-02 -1.318634003400802612e-01 -2.675768435001373291e-01 2.378251999616622925e-01
1.162527352571487427e-01 2.298707813024520874e-01 2.438908368349075317e-01 2.993751317262649536e-03 -1.256466358900070190e-01 1.334560662508010864e-01 -1.233595609664916992e-01 3.324722126126289368e-02 1.900161355733871460e-01 -2.623350322246551514e-01 2.679857015609741211e-01 1.335237324237823486e-01 -9.831257164478302002e-02 -1.137820817530155182e-02 -3.506854176521301270e-02 2.704665660858154297e-01 1.057115849107503891e-02 -4.375085979700088501e-02 2.311857789754867554e-01 -4.043956100940704346e-02 1.322169005870819092e-01 2.119950763881206512e-02 2.455100975930690765e-02 2.519271075725555420e-01 -5.950435623526573181e-02 1.767791956663131714e-01 -1.663525402545928955e-01 2.716848254203796387e-01 -3.202161490917205811e-01 2.861141264438629150e-01 -1.419420093297958374e-01 2.560303509235382080e-01
1.661592274904251099e-01 2.834939956665039062e-01 1.765288412570953369e-01 -2.076890766620635986e-01 -1.890406757593154907e-01 1.311242878437042236e-01 -1.955458670854568481e-01 9.650906175374984741e-02 1.563209444284439087e-01 -2.804726362228393555e-01 3.477230668067932129e-01 -1.367677301168441772e-01 -1.119848489761352539e-01 2.679079771041870117e-02 -8.719891309738159180e-02 1.746790260076522827e-01 -1.080300435423851013e-01 -2.100718952715396881e-02 9.253186732530593872e-02 -1.498628556728363037e-01 4.089941829442977905e-02 -6.240143440663814545e-03 2.281487919390201569e-02 1.524466425180435181e-01 1.956244371831417084e-02 5.833566188812255859e-02 -1.456286460161209106e-01 1.617812067270278931e-01 -4.973117709159851074e-01 1.738008856773376465e-01 -1.359446197748184204e-01 8.586003631353378296e-02
-8.345078676939010620e-04 1.735595166683197021e-01 1.724244952201843262e-01 -1.221007630228996277e-01 -3.463452681899070740e-03 -2.774891071021556854e-02 -1.335980445146560669e-01 1.610245183110237122e-02 8.892838656902313232e-02 -1.948991864919662476e-01 1.806777566671371460e-01 -1.444908827543258667e-01 3.596791028976440430e-01 -3.646448627114295959e-02 -8.388982713222503662e-02 -2.347597628831863403e-01 2.132021784782409668e-01 -1.554650515317916870e-01 2.354558110237121582e-01 -1.287738233804702759e-01 1.972397416830062866e-01 -3.279354572296142578e-01 2.777586318552494049e-02 1.116713788360357285e-02 9.278090298175811768e-02 -5.655370280146598816e-02 -7.296834886074066162e-02 3.465555310249328613e-01 1.263639032840728760e-01 1.658037155866622925e-01 -3.201071023941040039e-01 -2.047839164733886719e-01
1.480070352554321289e-01 3.011966645717620850e-01 -1.261899769306182861e-01 -5.272047966718673706e-02 -9.699711948633193970e-02 -8.851594477891921997e-02 -8.657506853342056274e-02 1.270351093262434006e-02 1.511582285165786743e-01 1.488404572010040283e-01 2.306097894906997681e-01 -5.817500874400138855e-02 -1.017459109425544739e-01 -1.098326221108436584e-01 -9.165620803833007812e-02 -5.979801341891288757e-02 5.500940233469009399e-02 7.877738028764724731e-02 4.684646427631378174e-01 1.161995008587837219e-01 5.366273224353790283e-02 -3.522924780845642090e-01 -1.371962130069732666e-01 1.070082187652587891e-01 2.754407823085784912e-01 2.250049263238906860e-02 1.193530857563018799e-01 1.334213465452194214e-01 1.374442782253026962e-02 -1.612894684076309204e-01 -4.146313369274139404e-01 4.256955161690711975e-02
2.141955867409706116e-02 -5.683336406946182251e-02 -9.926943480968475342e-02 -7.177609484642744064e-03 -3.274723291397094727e-01 5.924966186285018921e-02 -1.667791306972503662e-01 2.299773544073104858e-01 2.485663443803787231e-01 -1.003470048308372498e-01 8.021577447652816772e-02 8.823720365762710571e-02 1.314857453107833862e-01 -7.756906002759933472e-02 -1.123116463422775269e-01 -4.008375704288482666e-01 -2.939041703939437866e-02 -5.620133876800537109e-02 9.130220115184783936e-02 -4.598030149936676025e-01 6.318227946758270264e-02 -2.445070445537567139e-01 -4.363254457712173462e-02 5.798900499939918518e-02 1.270695477724075317e-01 -7.952626049518585205e-02 -2.253420464694499969e-02 3.720333874225616455e-01 -1.662477701902389526e-01 3.240036964416503906e-02 -1.115105375647544861e-01 1.302173137664794922e-01
-3.995272815227508545e-01 1.609046012163162231e-01 3.455115854740142822e-02 -4.466537758708000183e-02 -3.138517960906028748e-02 -2.231981307268142700e-01 -1.974692791700363159e-01 -7.756669074296951294e-02 -5.585703626275062561e-02 -3.894760832190513611e-02 6.566369533538818359e-02 -2.182826027274131775e-02 -1.402572393417358398e-01 1.100844591856002808e-01 -5.421748012304306030e-02 7.220149785280227661e-02 2.324584126472473145e-01 1.568935066461563110e-01 2.697297930717468262e-01 -3.462798893451690674e-02 2.545420527458190918e-01 -1.517907083034515381e-01 6.803579628467559814e-02 -5.186560750007629395e-02 2.050505578517913818e-01 -5.824711546301841736e-02 3.562355041503906250e-02 4.695853888988494873e-01 -2.769546210765838623e-01 1.166613996028900146e-01 -2.074603438377380371e-01 -1.333764940500259399e-01
8.441632241010665894e-02 1.805664598941802979e-01 7.078909873962402344e-02 -2.769721485674381256e-02 -1.497753262519836426e-01 -2.470725625753402710e-01 -3.528764247894287109e-01 1.149221509695053101e-01 3.365337550640106201e-01 -1.120813861489295959e-01 1.726846098899841309e-01 -1.384892761707305908e-01 1.455046534538269043e-01 1.669877171516418457e-01 4.314761236310005188e-02 -3.109049983322620392e-02 2.351389825344085693e-01 3.030975349247455597e-02 -1.508890390396118164e-01 -7.816284149885177612e-02 2.306059300899505615e-01 8.396393060684204102e-02 9.016075730323791504e-02 1.166796013712882996e-01 3.437249660491943359e-01 2.075979858636856079e-01 -3.613931685686111450e-02 1.394132971763610840e-01 9.729710221290588379e-02 9.785737097263336182e-02 -3.569779694080352783e-01 1.051834747195243835e-01
2.254818798974156380e-03 3.096379712224006653e-02 7.595398277044296265e-02 -1.235197708010673523e-01 -3.777128756046295166e-01 1.237298399209976196e-01 -3.316236892715096474e-03 3.491536900401115417e-02 1.384235173463821411e-01 -4.013503193855285645e-01 9.479500353336334229e-02 8.536112308502197266e-02 1.606942415237426758e-01 -1.282349228858947754e-01 -2.526518404483795166e-01 -2.026902735233306885e-01 -1.696673966944217682e-02 1.452035754919052124e-01 8.884426206350326538e-02 -3.157756924629211426e-01 1.947048008441925049e-01 -2.361708283424377441e-01 7.932042330503463745e-02 6.580229848623275757e-02 1.120747104287147522e-01 7.308013737201690674e-02 -4.947035759687423706e-02 3.999488949775695801e-01 -1.354983150959014893e-01 -1.376292556524276733e-01 2.621196582913398743e-02 1.533643901348114014e-01
1.392043381929397583e-01 8.147481083869934082e-02 1.368044316768646240e-01 -9.340333193540573120e-02 -2.153607308864593506e-01 -1.932021081447601318e-01 -2.980516552925109863e-01 1.885866820812225342e-01 3.516080677509307861e-01 -1.149348840117454529e-01 1.721243113279342651e-01 -1.191849410533905029e-01 2.116400599479675293e-01 1.157634928822517395e-01 2.651187218725681305e-02 -8.008800446987152100e-02 6.952793151140213013e-02 1.043435633182525635e-01 -1.982557028532028198e-01 -3.467304632067680359e-02 2.039398252964019775e-01 -7.433007657527923584e-02 1.210528463125228882e-01 6.641717255115509033e-02 3.897286355495452881e-01 1.371065825223922729e-01 -3.034760430455207825e-02 1.156086847186088562e-01 3.876525210216641426e-03 1.360406428575515747e-01 -3.703072965145111084e-01 1.715356558561325073e-01
4.329008609056472778e-02 1.053642407059669495e-01 1.678855270147323608e-01 2.777911908924579620e-02 -9.115689247846603394e-02 -1.846499294042587280e-01 -2.311659902334213257e-01 5.453974381089210510e-02 1.513863354921340942e-01 -4.012746736407279968e-02 3.400250375270843506e-01 -1.802497655153274536e-01 1.858051270246505737e-01 -1.003676909022033215e-03 -1.100587621331214905e-01 -1.108698174357414246e-01 1.694003939628601074e-01 -1.950867921113967896e-01 2.058443427085876465e-02 -6.159047409892082214e-02 9.779122471809387207e-02 -2.391342371702194214e-01 3.289253413677215576e-01 -1.806385368108749390e-01 -7.519829273223876953e-02 -2.128280252218246460e-01 2.032042481005191803e-02 3.271291553974151611e-01 2.131271958351135254e-01 1.177989244461059570e-01 -3.564308881759643555e-01 6.650096923112869263e-02
1.446906626224517822e-01 -2.102524191141128540e-01 -5.362840369343757629e-03 6.256618350744247437e-02 -2.166548818349838257e-01 1.276979297399520874e-01 1.261296421289443970e-01 4.933118075132369995e-02 9.930637478828430176e-02 -3.285804092884063721e-01 1.639959365129470825e-01 -7.025823742151260376e-02 3.522463440895080566e-01 -1.145044788718223572e-01 -1.038699746131896973e-01 -4.716105014085769653e-02 -1.738276928663253784e-01 -2.469277195632457733e-02 1.621113866567611694e-01 -1.762133240699768066e-01 1.745215356349945068e-01 -5.306048691272735596e-02 7.506503164768218994e-02 2.349552465602755547e-03 -9.684458374977111816e-02 1.429375708103179932e-01 1.006140634417533875e-01 3.848036527633666992e-01 -9.376950562000274658e-02 -6.440291553735733032e-02 -4.101178646087646484e-01 2.307656109333038330e-01
-1.675511151552200317e-01 1.200430244207382202e-01 2.420909106731414795e-01 9.570086002349853516e-02 -1.658465564250946045e-01 1.693051606416702271e-01 -2.027522176504135132e-01 5.791509151458740234e-02 1.202811673283576965e-01 -1.313309818506240845e-01 1.461178213357925415e-01 -5.836436685058288276e-05 -3.486036090180277824e-03 3.934474587440490723e-01 -6.434079259634017944e-02 1.300452351570129395e-01 5.968888103961944580e-02 3.313758596777915955e-02 2.645687758922576904e-01 4.879926890134811401e-02 5.573443695902824402e-02 -3.512383401393890381e-01 1.835541799664497375e-02 1.232055276632308960e-01 -6.089183315634727478e-02 -5.438923370093107224e-03 2.152416706085205078e-01 2.488545477390289307e-01 -3.268119394779205322e-01 1.560084521770477295e-01 -3.083832263946533203e-01 -5.401255190372467041e-02
4.924524202942848206e-02 7.339852862060070038e-03 8.433561772108078003e-02 6.040788814425468445e-02 -6.445958465337753296e-02 -3.112703561782836914e-01 -1.185067445039749146e-01 2.443488314747810364e-02 2.027789801359176636e-01 -2.185357213020324707e-01 8.762591332197189331e-02 -1.112061142921447754e-01 -1.195580512285232544e-01 4.797285050153732300e-02 -1.021352112293243408e-01 6.027900800108909607e-02 7.891380786895751953e-02 2.169531285762786865e-01 -5.431998893618583679e-02 -3.267216682434082031e-02 1.502770036458969116e-01 -5.509871244430541992e-02 -3.913079574704170227e-02 3.515580296516418457e-01 4.952501356601715088e-01 2.603173721581697464e-03 -3.816895931959152222e-02 2.312498986721038818e-01 6.159046315588057041e-04 1.539714634418487549e-01 -4.326941967010498047e-01 1.108557358384132385e-01
2.875046618282794952e-02 1.006277948617935181e-01 8.434104383923113346e-04 -1.034227982163429260e-01 -3.910335004329681396e-01 -4.248641803860664368e-02 -1.101564168930053711e-01 1.139630973339080811e-01 1.533541735261678696e-02 -4.005522429943084717e-01 1.468381434679031372e-01 7.543109823018312454e-03 3.316607773303985596e-01 8.194775134325027466e-02 -2.072892785072326660e-01 -2.503577768802642822e-01 -5.112475156784057617e-02 2.015269547700881958e-01 2.330552935600280762e-01 -1.142561808228492737e-02 9.529911726713180542e-02 -4.225129187107086182e-01 6.320111453533172607e-02 5.002265051007270813e-02 1.624995321035385132e-01 -5.606313794851303101e-02 -4.396819323301315308e-02 2.273191064596176147e-01 -8.368457853794097900e-02 9.953776746988296509e-02 3.889936581254005432e-02 2.258405089378356934e-02
1.507393568754196167e-01 -4.223493393510580063e-03 3.537219017744064331e-02 -6.382235325872898102e-03 -3.987190723419189453e-01 2.251709066331386566e-02 -1.456352025270462036e-01 6.914070248603820801e-02 5.525800958275794983e-02 -4.017467498779296875e-01 8.164212852716445923e-02 4.251160193234682083e-03 3.033647239208221436e-01 5.270574986934661865e-02 -2.529611587524414062e-01 -2.220833301544189453e-01 -5.100128054618835449e-02 3.077450953423976898e-02 2.144684791564941406e-01 -3.151588886976242065e-02 1.717487871646881104e-01 -4.160409867763519287e-01 -1.214964538812637329e-01 8.949156105518341064e-02 1.200412809848785400e-01 1.165907829999923706e-02 -1.641249097883701324e-02 2.469364404678344727e-01 -6.551039218902587891e-02 2.184359580278396606e-01 5.702507868409156799e-02 -6.550821661949157715e-02
2.697251178324222565e-02 7.973553240299224854e-02 -2.485384047031402588e-02 8.840180188417434692e-02 -2.581193149089813232e-01 -5.916772410273551941e-02 -2.978247702121734619e-01 1.019181385636329651e-01 1.373200565576553345e-01 -1.801125854253768921e-01 3.814916312694549561e-01 -4.586306214332580566e-02 8.135797828435897827e-02 1.715846508741378784e-01 5.002473667263984680e-02 -8.456145226955413818e-02 -1.643997430801391602e-02 -9.029711037874221802e-02 -2.844175137579441071e-02 1.553995907306671143e-01 3.005574047565460205e-01 -7.853159308433532715e-02 1.028182953596115112e-01 4.099232703447341919e-02 -5.597066134214401245e-02 6.771536171436309814e-02 -1.719590723514556885e-01 4.264279305934906006e-01 -1.647247970104217529e-01 1.511221975088119507e-01 -1.298304460942745209e-02 3.990154564380645752e-01
4.822522029280662537e-02 -3.413931280374526978e-02 -1.312752217054367065e-01 -4.313857853412628174e-02 -8.325500041246414185e-02 -1.038686484098434448e-01 -2.543080598115921021e-02 2.628766000270843506e-01 8.404055982828140259e-02 -3.870588541030883789e-01 5.645157396793365479e-02 1.372914165258407593e-01 1.439057886600494385e-01 9.445304423570632935e-02 -4.033762812614440918e-01 -1.736274212598800659e-01 6.163588166236877441e-02 7.255212962627410889e-02 1.602812409400939941e-01 -3.282084167003631592e-01 9.600838273763656616e-02 -9.959052503108978271e-02 2.509087324142456055e-01 -1.752196103334426880e-01 2.153290063142776489e-01 -1.406119316816329956e-01 3.007309138774871826e-02 2.739807963371276855e-01 -1.208792105317115784e-01 7.954552769660949707e-02 -2.645852267742156982e-01 -1.490281149744987488e-02
9.242113679647445679e-02 3.260478004813194275e-02 4.029080271720886230e-02 2.519674599170684814e-02 -1.181245893239974976e-01 -3.029902577400207520e-01 -3.647331893444061279e-01 6.856375932693481445e-02 3.345848023891448975e-01 -6.805039942264556885e-02 2.010981589555740356e-01 -7.530728727579116821e-02 2.451791614294052124e-01 1.759071052074432373e-01 2.901107305660843849e-03 1.580171287059783936e-02 1.625801622867584229e-01 1.673879921436309814e-01 -8.921950310468673706e-02 -3.296799212694168091e-02 1.723325103521347046e-01 7.272692024707794189e-02 2.882452681660652161e-02 4.641314037144184113e-03 3.228788673877716064e-01 2.161291837692260742e-01 4.011465236544609070e-02 1.299622058868408203e-01 1.671830937266349792e-02 1.631684899330139160e-01 -4.263735711574554443e-01 1.146628707647323608e-01
-1.223000884056091309e-01 2.797124385833740234e-01 3.665679693222045898e-02 -2.313410490751266479e-01 6.148630008101463318e-02 2.405031770467758179e-01 -2.105133086442947388e-01 -3.781799226999282837e-02 -3.969791345298290253e-03 -1.331261992454528809e-01 9.527667425572872162e-03 -5.202647298574447632e-02 2.405408918857574463e-01 -1.328926235437393188e-01 -1.178824827075004578e-01 2.212309390306472778e-01 -2.262862175703048706e-01 4.040096700191497803e-02 1.060242727398872375e-01 -1.802413910627365112e-02 3.766298592090606689e-01 -1.452902853488922119e-01 -1.676052659749984741e-01 -6.101440638303756714e-02 3.230261206626892090e-01 -1.363997012376785278e-01 2.985433638095855713e-01 2.884756326675415039e-01 -1.362326294183731079e-01 3.195178508758544922e-02 -6.584122776985168457e-02 8.536623418331146240e-02
-1.041641756892204285e-01 4.890388250350952148e-02 -2.877060323953628540e-02 2.994811534881591797e-02 -9.556163102388381958e-02 -8.155412226915359497e-02 -2.179794013500213623e-01 4.051348865032196045e-01 1.405118852853775024e-01 -9.291925281286239624e-02 1.248290538787841797e-01 1.544135063886642456e-01 3.546583652496337891e-02 1.453663557767868042e-01 -8.636152744293212891e-02 -8.866420388221740723e-02 -1.812233775854110718e-01 1.919625550508499146e-01 1.178529411554336548e-01 -3.835442662239074707e-01 1.918559968471527100e-01 -3.461328744888305664e-01 2.211568653583526611e-01 -6.766024976968765259e-03 1.143016144633293152e-01 6.382624059915542603e-02 4.732627049088478088e-02 3.728913962841033936e-01 -1.084640920162200928e-01 -8.264737576246261597e-02 -1.519604176282882690e-01 -1.253620982170104980e-01
1.425036489963531494e-01 -3.120266273617744446e-02 6.857405602931976318e-02 -6.083713844418525696e-02 -2.500641345977783203e-01 -2.658656835556030273e-01 -2.848764955997467041e-01 2.246348857879638672e-01 2.915064096450805664e-01 -1.407294720411300659e-01 8.707103878259658813e-02 -1.012251973152160645e-01 1.731906384229660034e-01 1.468982249498367310e-01 -7.152576744556427002e-02 9.924932783178519458e-06 2.837981283664703369e-01 6.770305335521697998e-02 -1.687664538621902466e-01 2.266836725175380707e-02 2.058163881301879883e-01 1.698783040046691895e-02 1.602779515087604523e-02 9.430502355098724365e-02 3.171796500682830811e-01 2.126508057117462158e-01 -1.448677736334502697e-03 2.150804549455642700e-01 8.294787257909774780e-03 1.635641604661941528e-01 -3.366079628467559814e-01 1.674883067607879639e-01
9.347730129957199097e-02 1.163172200322151184e-01 1.670654416084289551e-01 -3.043079748749732971e-02 -1.236460730433464050e-01 7.087851408869028091e-03 -2.469118684530258179e-01 -8.680316805839538574e-02 1.736095994710922241e-01 -1.680829823017120361e-01 3.023745715618133545e-01 -1.608142107725143433e-01 1.119841784238815308e-01 3.273642063140869141e-02 4.049557074904441833e-02 -3.273169100284576416e-01 1.439052671194076538e-01 -9.843143075704574585e-02 1.417433470487594604e-01 1.145278662443161011e-01 1.728200018405914307e-01 -4.655710458755493164e-01 2.544651627540588379e-01 7.532391697168350220e-02 -9.703900665044784546e-02 -1.154548153281211853e-01 -2.496768720448017120e-03 1.810753196477890015e-01 5.725483596324920654e-02 9.810043126344680786e-02 -2.786640524864196777e-01 2.005824595689773560e-01
-1.044170409440994263e-01 2.026228606700897217e-01 -8.454644680023193359e-02 -2.488857507705688477e-01 -2.658479511737823486e-01 3.112212419509887695e-01 -5.033399164676666260e-02 6.626831740140914917e-02 1.416846364736557007e-01 -1.463426649570465088e-01 8.025312423706054688e-02 -9.993433207273483276e-02 3.111166693270206451e-02 -2.096527814865112305e-01 3.433905541896820068e-02 1.744697242975234985e-01 7.643640786409378052e-02 -1.170691940933465958e-02 1.312198340892791748e-01 -1.892465054988861084e-01 2.980909049510955811e-01 -1.343159228563308716e-01 -1.574134975671768188e-01 1.350411325693130493e-01 9.419956058263778687e-02 8.518934994935989380e-02 1.061156317591667175e-01 4.380179643630981445e-01 -3.674026429653167725e-01 -5.711769219487905502e-03 -2.889963332563638687e-03 8.263083547353744507e-02
7.417517900466918945e-02 8.935900032520294189e-02 4.129738733172416687e-02 1.494005620479583740e-01 -2.007882893085479736e-01 -1.985896378755569458e-01 -3.593871593475341797e-01 8.077014237642288208e-02 1.592344641685485840e-01 -1.687278598546981812e-01 5.471551045775413513e-02 6.000879406929016113e-02 2.870669066905975342e-01 9.461402893066406250e-02 3.881894424557685852e-02 -9.844616055488586426e-02 1.735528931021690369e-02 1.040846779942512512e-01 -4.552925750613212585e-02 -1.300539225339889526e-01 3.498208522796630859e-01 1.096564605832099915e-01 -7.744183763861656189e-03 1.941260322928428650e-02 2.582728564739227295e-01 1.364168524742126465e-01 -1.168269589543342590e-01 1.912119984626770020e-01 8.601061254739761353e-02 1.694418787956237793e-01 -3.986941576004028320e-01 2.975312173366546631e-01
2.627061307430267334e-01 6.810232996940612793e-02 9.299059212207794189e-02 -1.074783205986022949e-01 8.018720895051956177e-02 -1.844401806592941284e-01 -2.913186699151992798e-02 1.599343866109848022e-01 8.406148850917816162e-02 -2.624795436859130859e-01 2.703506648540496826e-01 -4.489972069859504700e-02 3.529512584209442139e-01 -1.266049500554800034e-02 1.397613435983657837e-01 -1.723842173814773560e-01 6.657894700765609741e-02 6.591688375920057297e-03 3.917636871337890625e-01 -1.967342346906661987e-01 1.942829489707946777e-01 -8.896928280591964722e-02 -1.158144325017929077e-01 2.437670975923538208e-01 2.520653307437896729e-01 4.218268021941184998e-02 7.054659724235534668e-02 1.578322649002075195e-01 -4.604801535606384277e-02 4.366751760244369507e-02 -2.865569293498992920e-01 -1.331118196249008179e-01
3.689939156174659729e-02 -4.303868394345045090e-03 5.565862357616424561e-02 3.075251579284667969e-01 -2.164125144481658936e-01 -1.491498015820980072e-02 -1.508265882730484009e-01 -1.425267755985260010e-01 1.904595941305160522e-01 -2.712977826595306396e-01 1.117244586348533630e-01 -1.467174291610717773e-01 1.976908557116985321e-02 4.284427314996719360e-02 2.130791395902633667e-01 -4.351504519581794739e-02 1.005390733480453491e-01 -1.869657635688781738e-01 1.308728605508804321e-01 1.556227821856737137e-02 1.978692859411239624e-01 -5.401020869612693787e-02 1.189142316579818726e-01 3.683784231543540955e-02 -9.586105495691299438e-02 8.482573926448822021e-02 3.148398548364639282e-02 1.875092983245849609e-01 -2.583447694778442383e-01 3.419232964515686035e-01 -2.359837442636489868e-01 4.533695578575134277e-01
-2.520083189010620117e-01 2.144605219364166260e-01 -5.366476252675056458e-02 -1.592749543488025665e-02 -2.462581247091293335e-01 -9.364020079374313354e-02 5.769729614257812500e-02 1.614122986793518066e-01 2.788238227367401123e-01 -1.107866466045379639e-01 2.361221015453338623e-01 -9.349308907985687256e-02 1.315101981163024902e-02 1.881895363330841064e-01 -4.239006638526916504e-01 4.110730066895484924e-02 2.896084487438201904e-01 4.535615816712379456e-02 8.238612860441207886e-02 -6.822405010461807251e-02 2.082081288099288940e-01 -5.741502717137336731e-02 7.924414426088333130e-02 -4.911634325981140137e-02 1.119047254323959351e-01 2.855807840824127197e-01 6.196637451648712158e-02 3.434554487466812134e-02 -3.516540229320526123e-01 -1.358284708112478256e-02 -1.430858820676803589e-01 1.447794139385223389e-01
1.488665491342544556e-01 3.428659737110137939e-01 1.596344262361526489e-01 9.280233830213546753e-02 -6.564034521579742432e-02 1.957398205995559692e-01 -1.166210137307643890e-02 -5.735521763563156128e-02 3.407883644104003906e-01 -6.087814643979072571e-02 3.305920362472534180e-01 3.397619724273681641e-02 9.707598388195037842e-02 1.739149093627929688e-01 4.600077867507934570e-02 3.871443867683410645e-02 -1.060523316264152527e-01 -1.850265413522720337e-01 2.627123296260833740e-01 -6.642847508192062378e-02 2.065826058387756348e-01 -3.283275961875915527e-01 -2.112944722175598145e-01 -1.776772886514663696e-01 3.790281340479850769e-02 2.662204504013061523e-01 -7.346454076468944550e-03 9.411497414112091064e-02 8.595379441976547241e-02 -1.276771873235702515e-01 -1.829961091279983521e-01 1.502109318971633911e-01
2.584304474294185638e-02 -6.760728359222412109e-02 1.897648572921752930e-01 -1.193781048059463501e-01 2.922910824418067932e-02 -2.070172876119613647e-01 -2.327115088701248169e-01 2.243998348712921143e-01 8.845874667167663574e-02 -2.311558425426483154e-01 1.460757106542587280e-01 -5.238205194473266602e-02 1.791606098413467407e-01 1.004209220409393311e-01 5.081028118729591370e-02 2.306837402284145355e-02 2.430108040571212769e-01 -1.328894644975662231e-01 2.208751738071441650e-01 -1.682699769735336304e-01 7.028977572917938232e-02 -1.014649197459220886e-01 2.789158746600151062e-02 2.727903127670288086e-01 3.602489233016967773e-01 1.011905521154403687e-01 2.620162069797515869e-01 4.743167757987976074e-02 7.429425418376922607e-02 2.096492648124694824e-01 -3.726346194744110107e-01 -1.488271951675415039e-01
1.542305797338485718e-01 2.297461964190006256e-03 1.792975664138793945e-01 -1.198900630697607994e-03 -3.363851904869079590e-01 1.993442419916391373e-03 -1.280666440725326538e-01 1.037567928433418274e-01 2.928639948368072510e-02 -4.511119723320007324e-01 1.255683749914169312e-01 -6.727598607540130615e-02 3.153080940246582031e-01 -1.140250824391841888e-02 -2.611363530158996582e-01 -2.937636375427246094e-01 -6.218323111534118652e-02 3.192799538373947144e-02 1.338875144720077515e-01 -5.895319208502769470e-02 1.746587902307510376e-01 -3.443678319454193115e-01 2.089514583349227905e-02 1.803439855575561523e-02 4.875599220395088196e-02 -2.592633944004774094e-03 1.605043560266494751e-02 3.235223591327667236e-01 -3.649373725056648254e-02 1.987258344888687134e-01 -2.443864755332469940e-02 -1.295988447964191437e-02
-1.593590676784515381e-01 5.311614647507667542e-02 3.089814782142639160e-01 -1.208688467741012573e-01 -2.906950712203979492e-01 -2.211731672286987305e-02 -9.762785583734512329e-02 1.381665915250778198e-01 -1.291269157081842422e-02 -2.144719064235687256e-01 1.026429235935211182e-01 -1.543848663568496704e-01 8.238351345062255859e-02 2.234738916158676147e-01 -3.389292061328887939e-01 -1.782568357884883881e-02 3.011845424771308899e-02 1.631123423576354980e-01 1.065319553017616272e-01 -2.772105336189270020e-01 -1.789263822138309479e-02 -6.357575953006744385e-02 5.039455369114875793e-02 1.581786274909973145e-01 -2.720427699387073517e-02 8.307796902954578400e-03 -9.517688304185867310e-03 4.738391339778900146e-01 -1.928923726081848145e-01 2.050987035036087036e-01 -1.958218067884445190e-01 7.046320289373397827e-02
7.338409870862960815e-02 2.531056106090545654e-01 -1.053686887025833130e-01 -8.425209671258926392e-02 -1.024082303047180176e-01 -3.132646679878234863e-01 -3.967716991901397705e-01 3.134588301181793213e-01 -6.327996402978897095e-02 -3.118327558040618896e-01 1.038046926259994507e-01 -1.172602847218513489e-01 4.272043704986572266e-02 8.555074781179428101e-02 -4.566475376486778259e-02 -1.731205545365810394e-02 2.699354887008666992e-01 1.987440884113311768e-01 2.167875878512859344e-02 -5.795612931251525879e-02 7.522537559270858765e-02 4.841435328125953674e-02 2.749492228031158447e-02 1.811563521623611450e-01 3.294498920440673828e-01 -5.417793244123458862e-02 -7.566206902265548706e-02 1.003491580486297607e-01 4.932650923728942871e-02 -9.263322688639163971e-03 -2.289058566093444824e-01 2.660692632198333740e-01
-1.562235951423645020e-01 2.316080480813980103e-01 -4.020437970757484436e-02 -1.781643778085708618e-01 -8.657540380954742432e-02 -2.064634710550308228e-01 -3.213964700698852539e-01 -4.981157928705215454e-02 1.307437568902969360e-01 -7.050358504056930542e-02 1.832748800516128540e-01 -4.208113625645637512e-02 -1.001706644892692566e-01 -1.342885494232177734e-01 1.234313994646072388e-01 3.701407909393310547e-01 4.254419729113578796e-02 1.592549830675125122e-01 1.646935194730758667e-01 -2.411746084690093994e-01 2.251344472169876099e-01 -3.944897651672363281e-01 2.302156686782836914e-01 -1.504320353269577026e-01 5.949842557311058044e-02 1.338784098625183105e-01 3.457187488675117493e-02 2.506747841835021973e-01 1.286040339618921280e-02 -5.557881295680999756e-02 -1.072288826107978821e-01 1.773101836442947388e-02
-1.158116310834884644e-01 3.203770145773887634e-02 -5.111691355705261230e-02 4.145483486354351044e-03 -1.400614529848098755e-01 -2.192487269639968872e-01 -1.241133660078048706e-01 4.776046574115753174e-01 1.635995507240295410e-02 -2.264574021100997925e-01 -4.447550326585769653e-02 -1.967840455472469330e-02 2.049728482961654663e-01 5.524829030036926270e-02 -3.150701150298118591e-02 -7.275288552045822144e-02 -9.183134138584136963e-02 1.282947659492492676e-01 2.037224769592285156e-01 -2.324255406856536865e-01 1.980666816234588623e-01 -2.224592566490173340e-01 2.198842763900756836e-01 8.083973824977874756e-02 9.167043119668960571e-02 3.426789492368698120e-02 -9.136991202831268311e-02 4.570806920528411865e-01 -6.553284078836441040e-02 1.565700918436050415e-01 -2.125913500785827637e-01 -3.991530835628509521e-02
1.668532490730285645e-01 3.732456266880035400e-01 9.747029095888137817e-02 -8.225443214178085327e-02 -2.124537825584411621e-01 -3.944781124591827393e-01 -1.410080790519714355e-01 -6.633553653955459595e-02 3.545507490634918213e-01 8.640228770673274994e-03 1.856216192245483398e-01 -8.046933263540267944e-02 1.216053613461554050e-03 -7.817728072404861450e-02 -1.909408601932227612e-03 7.179980725049972534e-02 4.126271605491638184e-02 -1.796653717756271362e-01 3.960117995738983154e-01 -1.702626645565032959e-01 7.108796387910842896e-02 -4.765553027391433716e-02 -2.181596010923385620e-01 5.088719353079795837e-02 1.884924918413162231e-01 -1.221402175724506378e-02 6.111809611320495605e-02 -6.416844576597213745e-02 -1.404482573270797729e-01 -7.076857239007949829e-02 -2.571594119071960449e-01 4.316759482026100159e-02
-4.841689020395278931e-02 4.108082130551338196e-02 1.486779004335403442e-01 -1.082385778427124023e-01 -6.076615303754806519e-02 -1.656803339719772339e-01 -1.481978297233581543e-01 3.508823812007904053e-01 2.008453458547592163e-01 -2.416526824235916138e-01 -4.907663445919752121e-03 -5.567580834031105042e-02 5.604472383856773376e-02 1.752519160509109497e-01 -7.976312935352325439e-02 -1.745634377002716064e-01 -5.452203378081321716e-02 2.168388813734054565e-01 2.716813087463378906e-01 -3.246596455574035645e-01 -1.134758964180946350e-01 -1.834752261638641357e-01 3.756467998027801514e-01 1.431488096714019775e-01 4.953782632946968079e-02 9.027334302663803101e-02 -3.696653246879577637e-02 2.395302504301071167e-01 -8.626432716846466064e-02 1.770021617412567139e-01 -2.596794664859771729e-01 -2.188162878155708313e-02
-5.294955801218748093e-03 4.127274826169013977e-02 -1.645935922861099243e-01 1.488792747259140015e-01 1.829220354557037354e-01 -3.631750866770744324e-02 -2.702428102493286133e-01 -4.144959524273872375e-02 4.636865481734275818e-02 -1.768617033958435059e-01 3.722215294837951660e-01 -2.132737636566162109e-01 4.645723104476928711e-01 -2.590672671794891357e-01 3.157953731715679169e-03 7.240372896194458008e-02 -8.703440427780151367e-02 7.200846821069717407e-02 8.253687620162963867e-02 -2.869099080562591553e-01 1.502732336521148682e-01 -1.820703744888305664e-01 1.111844256520271301e-01 7.296798378229141235e-02 8.100687712430953979e-02 -1.096428260207176208e-01 1.016857624053955078e-01 1.926336437463760376e-01 1.704027354717254639e-01 1.290780901908874512e-01 -2.145881801843643188e-01 2.716946788132190704e-02
-1.196037530899047852e-01 -9.935709089040756226e-02 -1.243392005562782288e-02 -5.020147934556007385e-02 -3.418698608875274658e-01 9.345182776451110840e-02 -1.790765076875686646e-01 1.053706929087638855e-01 5.896471813321113586e-02 -1.858295798301696777e-01 1.724330931901931763e-01 1.399107873439788818e-01 1.636165827512741089e-01 -1.036114841699600220e-01 -2.042103111743927002e-01 -2.146224230527877808e-01 9.543882310390472412e-02 1.167309582233428955e-01 8.217959851026535034e-02 -3.485326468944549561e-01 -3.423552261665463448e-03 -3.509393930435180664e-01 -2.688037790358066559e-02 1.763396710157394409e-01 2.062797248363494873e-01 8.547890186309814453e-02 4.788229241967201233e-03 4.145519733428955078e-01 -2.290778458118438721e-01 1.244994811713695526e-02 3.399988636374473572e-02 1.015247777104377747e-01
2.620520070195198059e-02 2.605118751525878906e-01 8.273289352655410767e-02 1.393961757421493530e-01 -2.080550491809844971e-01 1.360630989074707031e-02 -4.026424288749694824e-01 -1.622040271759033203e-01 1.491412818431854248e-01 -5.904317647218704224e-02 6.737886369228363037e-02 -7.577607780694961548e-02 3.575579077005386353e-02 7.190211117267608643e-02 6.785624474287033081e-02 -9.835553169250488281e-02 1.974817179143428802e-02 1.428311020135879517e-01 -7.134898006916046143e-02 1.074499711394309998e-01 2.421891242265701294e-01 -1.047475188970565796e-01 5.879880487918853760e-02 1.052018068730831146e-02 1.303249504417181015e-02 3.264515474438667297e-02 -1.870252043008804321e-01 3.893324136734008789e-01 -4.005299806594848633e-01 2.213644981384277344e-01 -1.393503844738006592e-01 2.987783551216125488e-01
9.559158235788345337e-02 3.051753044128417969e-01 1.754822880029678345e-01 1.257225424051284790e-01 -4.794884845614433289e-02 -5.573275033384561539e-03 -3.340989053249359131e-01 -5.158038064837455750e-02 8.126227557659149170e-02 -1.004885137081146240e-01 9.357135742902755737e-02 4.198762774467468262e-02 1.361235827207565308e-01 -1.277485042810440063e-01 -1.272848993539810181e-01 1.679377853870391846e-01 -1.498902291059494019e-01 1.639840193092823029e-02 2.754922509193420410e-01 -3.034514747560024261e-02 3.337313532829284668e-01 8.214509114623069763e-03 -1.055449619889259338e-01 -2.647090330719947815e-02 1.058444753289222717e-01 1.319440752267837524e-01 2.572217881679534912e-01 -2.720596641302108765e-02 -4.190081655979156494e-01 -6.106519326567649841e-02 -2.221247404813766479e-01 2.847004234790802002e-01
-1.045622676610946655e-01 4.415686242282390594e-03 -1.296689808368682861e-01 -6.920001655817031860e-02 2.284115552902221680e-02 2.003718912601470947e-02 -1.390838176012039185e-01 -5.896947905421257019e-02 2.073076069355010986e-01 -4.047767519950866699e-01 1.437295824289321899e-01 -1.680056750774383545e-01 3.674830496311187744e-02 -2.555213868618011475e-01 1.522623468190431595e-03 1.097773015499114990e-01 3.911269009113311768e-01 4.865298792719841003e-02 7.461349666118621826e-02 4.108462110161781311e-02 7.964784745126962662e-04 4.432484507560729980e-02 -3.900986537337303162e-02 -1.769616007804870605e-01 1.436910629272460938e-01 1.846023201942443848e-01 3.063166141510009766e-01 4.603329598903656006e-01 -1.014912426471710205e-01 6.058370694518089294e-02 -1.251827478408813477e-01 1.476212143898010254e-01
-2.632914111018180847e-03 -3.916208073496818542e-02 1.645994037389755249e-01 5.634615570306777954e-02 -3.307919502258300781e-01 4.621275886893272400e-02 -7.686972618103027344e-02 1.984050869941711426e-01 7.362857926636934280e-03 -4.717698395252227783e-01 1.156719028949737549e-01 -1.016083434224128723e-01 2.658156156539916992e-01 -1.118182167410850525e-01 -1.839177012443542480e-01 -2.318558990955352783e-01 -1.508020609617233276e-01 3.445267304778099060e-02 1.116836965084075928e-01 2.437121002003550529e-03 7.096231728792190552e-02 -3.413182795047760010e-01 -5.522645264863967896e-02 2.939779125154018402e-02 2.639750540256500244e-01 6.849125772714614868e-02 -8.522378280758857727e-03 2.610920369625091553e-01 -2.487273812294006348e-01 1.181498989462852478e-01 -9.548211097717285156e-02 6.983780860900878906e-02
-2.557522617280483246e-02 -1.538917571306228638e-01 7.269065082073211670e-02 -8.350628614425659180e-02 -4.011765122413635254e-01 2.243772894144058228e-01 -1.616921275854110718e-01 3.285175263881683350e-01 2.655275166034698486e-01 -2.645758986473083496e-01 -6.756892055273056030e-02 -1.311323940753936768e-01 5.977061763405799866e-02 -1.426011975854635239e-02 -1.368706077337265015e-01 -9.829676710069179535e-03 -1.235051527619361877e-01 1.519532799720764160e-01 2.329712361097335815e-01 1.198571361601352692e-02 1.297952085733413696e-01 -1.384441405534744263e-01 1.076809018850326538e-01 1.950599253177642822e-01 2.744588851928710938e-01 -2.026170492172241211e-01 8.480233699083328247e-02 1.290899217128753662e-01 -8.395390212535858154e-02 1.801743358373641968e-01 -2.708245217800140381e-01 -4.079169780015945435e-02
-7.599986344575881958e-02 1.880010962486267090e-01 2.325906753540039062e-01 -3.220178931951522827e-02 -1.025013402104377747e-01 4.282491281628608704e-02 -2.049222886562347412e-01 -5.648239701986312866e-02 2.338442578911781311e-02 -2.070130407810211182e-01 1.150255501270294189e-01 9.404029697179794312e-02 2.525052726268768311e-01 1.373239606618881226e-01 -9.811053425073623657e-02 -1.450894325971603394e-01 2.165076285600662231e-01 2.646211534738540649e-02 3.050850629806518555e-01 4.707675427198410034e-02 1.483484916388988495e-02 5.172009021043777466e-02 1.664128750562667847e-01 -1.127000898122787476e-01 8.922342211008071899e-02 3.561936318874359131e-02 2.814127802848815918e-01 4.346513748168945312e-01 -3.819316327571868896e-01 1.527580618858337402e-01 -1.460854709148406982e-01 -1.157602369785308838e-01
-3.066995926201343536e-02 -6.401551514863967896e-02 1.441427767276763916e-01 2.838663756847381592e-01 -1.877194494009017944e-01 -2.085183411836624146e-01 -4.039764404296875000e-01 1.449338942766189575e-01 1.008438840508460999e-01 2.192106470465660095e-02 1.167526468634605408e-01 1.025333628058433533e-01 2.823983430862426758e-01 1.340468879789113998e-02 -1.738542690873146057e-02 -1.673439592123031616e-01 3.007637150585651398e-02 -3.228691965341567993e-02 -1.026173457503318787e-01 -1.269676685333251953e-01 -3.655248880386352539e-02 -1.704739183187484741e-01 -9.715220332145690918e-02 -5.281419306993484497e-02 2.096831500530242920e-01 -7.070661056786775589e-03 3.148169815540313721e-02 5.641651153564453125e-01 -6.743451207876205444e-02 8.679182082414627075e-02 2.369351871311664581e-02 2.012416720390319824e-01
-1.022293493151664734e-01 1.287054568529129028e-01 2.763774432241916656e-02 1.378175765275955200e-01 -2.372456640005111694e-01 3.596960753202438354e-02 -2.140793353319168091e-01 3.238647803664207458e-02 1.416149586439132690e-01 -1.098023727536201477e-01 3.307390511035919189e-01 -6.235430017113685608e-02 -1.441625356674194336e-01 -2.389082163572311401e-01 1.119915768504142761e-01 2.286974638700485229e-01 2.115466743707656860e-01 -9.452881664037704468e-02 2.132343947887420654e-01 -1.162028908729553223e-01 1.267864555120468140e-01 -1.345963925123214722e-01 3.716652393341064453e-01 1.919799745082855225e-01 1.327797621488571167e-01 1.430112570524215698e-01 7.224978506565093994e-02 4.097507894039154053e-01 -3.006529435515403748e-02 1.294389516115188599e-01 2.836207859218120575e-02 9.577496349811553955e-02
2.342723123729228973e-02 4.708971083164215088e-02 2.209254074841737747e-03 1.271098107099533081e-01 -1.175665706396102905e-01 -1.767390966415405273e-01 4.031523317098617554e-02 2.742498815059661865e-01 1.708984971046447754e-01 -5.296872854232788086e-01 3.310208320617675781e-01 -1.863213926553726196e-01 1.387292742729187012e-01 9.071826189756393433e-02 -5.725999549031257629e-02 -2.299794703722000122e-01 3.124709241092205048e-02 4.580559581518173218e-02 4.598225653171539307e-02 -5.315165221691131592e-02 1.338602751493453979e-01 9.422777593135833740e-02 1.295751333236694336e-02 2.595323026180267334e-01 1.579455137252807617e-01 1.945041418075561523e-01 1.034137010574340820e-01 1.852611452341079712e-01 -1.983388811349868774e-01 2.375728935003280640e-01 -9.383089095354080200e-02 -8.216094225645065308e-02
1.207576841115951538e-01 5.427555367350578308e-02 -2.094758528983220458e-04 -7.126892916858196259e-03 -1.384325474500656128e-01 9.085029363632202148e-02 -2.126990854740142822e-01 -1.001223772764205933e-01 -4.233604762703180313e-03 -5.249724984169006348e-01 1.211929544806480408e-01 1.590322107076644897e-01 -4.397773370146751404e-02 -1.555870473384857178e-01 -2.247823588550090790e-02 6.322743743658065796e-02 -1.207707077264785767e-01 1.017141118645668030e-01 7.323943823575973511e-02 -2.676759064197540283e-01 4.524511098861694336e-01 -3.059165775775909424e-01 -5.376186594367027283e-02 2.140016481280326843e-02 1.144757121801376343e-01 2.554018497467041016e-01 8.633257448673248291e-02 -2.775499597191810608e-02 1.765885949134826660e-01 -4.922283068299293518e-02 -1.334018111228942871e-01 1.093114316463470459e-01
6.829576194286346436e-02 2.912640273571014404e-01 -2.621186375617980957e-01 -2.411455363035202026e-01 -2.245775312185287476e-01 -1.996729820966720581e-01 -8.858536928892135620e-02 -3.905805200338363647e-02 2.159841656684875488e-01 1.004921942949295044e-01 -1.323705315589904785e-01 1.320005655288696289e-01 5.086438730359077454e-02 -2.379568666219711304e-02 -2.648104541003704071e-02 6.158656626939773560e-02 1.818569190800189972e-02 -3.321241140365600586e-01 4.803746938705444336e-03 -2.902342975139617920e-01 8.492586761713027954e-02 -6.840615719556808472e-02 -2.139528281986713409e-02 -1.074541732668876648e-01 2.673962339758872986e-02 3.333689868450164795e-01 1.934541910886764526e-01 3.476027250289916992e-01 -1.773210614919662476e-01 1.716767698526382446e-01 3.321611508727073669e-02 1.836078315973281860e-01
-1.778767406940460205e-01 2.292280495166778564e-01 -7.371256500482559204e-02 8.852841705083847046e-02 -2.483603507280349731e-01 -3.609644249081611633e-02 4.108276683837175369e-03 6.529644876718521118e-02 2.537710964679718018e-01 -3.472667187452316284e-02 1.612527966499328613e-01 -1.650097072124481201e-01 -3.301873058080673218e-02 1.602996587753295898e-01 -3.597403466701507568e-01 1.672509312629699707e-02 3.502487838268280029e-01 1.780467778444290161e-01 7.758632767945528030e-03 -2.573266923427581787e-01 7.594574242830276489e-02 -2.397908642888069153e-02 1.539715379476547241e-01 2.687524631619453430e-02 1.942730844020843506e-01 1.394732445478439331e-01 1.730353832244873047e-01 1.851287782192230225e-01 -3.453913629055023193e-01 2.182506620883941650e-01 -1.419139057397842407e-01 -7.798770442605018616e-03
-3.131983429193496704e-02 1.249908581376075745e-01 9.872701764106750488e-02 -2.338564991950988770e-01 -2.080793231725692749e-01 1.467530876398086548e-01 -1.439084559679031372e-01 1.920564770698547363e-01 3.260357677936553955e-01 1.050339490175247192e-01 3.419210612773895264e-01 4.400926083326339722e-02 2.205545008182525635e-01 -5.533459037542343140e-02 -1.343957185745239258e-01 -3.600946068763732910e-02 1.196537986397743225e-01 7.288689911365509033e-02 1.023983303457498550e-02 -1.404490619897842407e-01 1.686023324728012085e-01 -4.595552980899810791e-01 1.822007745504379272e-01 -2.784469537436962128e-02 7.502654194831848145e-02 1.367891672998666763e-02 -6.949631869792938232e-02 3.486582636833190918e-01 1.006013900041580200e-01 7.276652008295059204e-02 1.231058165431022644e-01 1.160108372569084167e-01
3.689559176564216614e-02 -1.024096757173538208e-01 -7.223357260227203369e-02 -1.138577703386545181e-02 -2.581127583980560303e-01 1.706454306840896606e-01 -2.576431035995483398e-01 5.910532176494598389e-02 2.330984026193618774e-01 -2.115889191627502441e-01 1.356472522020339966e-01 9.607943147420883179e-02 1.366890221834182739e-01 -6.117024272680282593e-02 -7.119323313236236572e-02 -2.806949615478515625e-01 1.318589597940444946e-01 1.725362055003643036e-02 1.757800877094268799e-01 -4.130102097988128662e-01 -1.056593563407659531e-02 -1.993296295404434204e-01 5.312537774443626404e-02 1.816807985305786133e-01 5.270624533295631409e-02 -1.420747786760330200e-01 8.459758013486862183e-02 4.416032731533050537e-01 -1.912854015827178955e-01 -4.951905459165573120e-02 -8.253316394984722137e-03 1.583969891071319580e-01
-1.525381207466125488e-01 1.333196014165878296e-01 -2.046365588903427124e-01 3.130203858017921448e-02 -1.687171310186386108e-01 1.005738694220781326e-02 -1.288383305072784424e-01 4.660652205348014832e-02 1.432930380105972290e-01 5.493215844035148621e-02 3.414074778556823730e-01 1.368061900138854980e-01 -8.079044520854949951e-02 -2.637157030403614044e-02 1.363640725612640381e-01 4.980569332838058472e-02 1.289364248514175415e-01 -6.708943843841552734e-02 4.124537408351898193e-01 6.832033395767211914e-02 8.228515833616256714e-02 -1.567784994840621948e-01 3.204695284366607666e-01 9.885096549987792969e-02 2.023673206567764282e-01 1.063818559050559998e-01 -9.806979447603225708e-03 3.273051381111145020e-01 -3.037496507167816162e-01 5.091150104999542236e-02 2.767197042703628540e-02 2.946017384529113770e-01
-1.040626838803291321e-01 9.530732408165931702e-03 1.165079548954963684e-01 -3.730123490095138550e-02 -2.485762834548950195e-01 3.592496737837791443e-02 1.095267012715339661e-01 -9.545845538377761841e-02 2.737979590892791748e-01 -2.696757614612579346e-01 1.268795430660247803e-01 9.141534566879272461e-02 -3.012369759380817413e-02 -1.386375725269317627e-01 -1.001026555895805359e-01 -1.521247811615467072e-02 2.969579696655273438e-01 -7.896945625543594360e-02 2.990193665027618408e-01 -9.377285838127136230e-02 1.583069115877151489e-01 1.069461740553379059e-02 1.512378603219985962e-01 5.718645080924034119e-02 1.182750016450881958e-01 1.930853277444839478e-01 3.882851302623748779e-01 3.341888785362243652e-01 -3.045918941497802734e-01 -3.019732795655727386e-02 -1.821554154157638550e-01 5.355511978268623352e-02
-1.722107529640197754e-01 2.262340635061264038e-01 -1.233274564146995544e-01 -2.611661702394485474e-02 1.867339573800563812e-02 -7.898673415184020996e-02 7.050387561321258545e-02 -5.699394270777702332e-02 4.053380489349365234e-01 -1.156192943453788757e-01 1.082374081015586853e-01 3.302587568759918213e-02 2.749097906053066254e-02 1.152074523270130157e-02 -1.141324266791343689e-01 7.423283904790878296e-02 2.836101651191711426e-01 1.507864296436309814e-01 1.607467532157897949e-01 1.501599550247192383e-01 2.471118867397308350e-01 -6.185402348637580872e-02 4.649567231535911560e-02 5.049805343151092529e-02 3.018776476383209229e-01 2.616869509220123291e-01 2.506265603005886078e-02 1.736929714679718018e-01 -4.053497016429901123e-01 2.950762808322906494e-01 -1.127210557460784912e-01 -5.396460369229316711e-02
-2.166620641946792603e-02 -1.112104859203100204e-02 -4.125243797898292542e-02 1.600712686777114868e-01 -3.878867030143737793e-01 4.796403646469116211e-02 -1.338484883308410645e-02 2.489616423845291138e-01 9.831279516220092773e-02 -1.358255296945571899e-01 2.500717341899871826e-01 7.164777815341949463e-02 -2.427653819322586060e-01 -2.442271262407302856e-01 3.479049727320671082e-02 1.295830458402633667e-01 1.320213228464126587e-01 -4.856513440608978271e-02 1.206694841384887695e-01 -1.595865190029144287e-01 -1.854270137846469879e-02 -2.026612907648086548e-01 2.335512489080429077e-01 1.162149831652641296e-01 2.667098939418792725e-01 -6.403778493404388428e-02 1.224482879042625427e-01 4.239227771759033203e-01 7.277756184339523315e-02 1.984342783689498901e-01 8.222188055515289307e-02 1.847709864377975464e-01
-9.392782300710678101e-02 1.416487097740173340e-01 1.331118643283843994e-01 -2.060505747795104980e-02 1.827647089958190918e-01 1.989488452672958374e-01 -1.279468834400177002e-01 1.440230160951614380e-01 2.742018699645996094e-01 -1.244562491774559021e-01 9.295404702425003052e-02 3.996400337200611830e-04 1.466040313243865967e-01 4.759502410888671875e-02 6.219022348523139954e-02 -1.215282231569290161e-01 1.033398658037185669e-01 -2.717181444168090820e-01 1.593046784400939941e-01 -1.456202715635299683e-01 3.778823018074035645e-01 -2.420123219490051270e-01 -2.743708193302154541e-01 -7.489705923944711685e-03 2.895287275314331055e-01 -2.425041794776916504e-01 1.073727235198020935e-01 1.343989074230194092e-01 -2.135950922966003418e-01 -1.254717539995908737e-02 -1.446444243192672729e-01 2.333215326070785522e-01
-1.089415177702903748e-01 1.591088473796844482e-01 -9.497661143541336060e-02 9.606091305613517761e-03 -1.525462120771408081e-01 -1.641441285610198975e-01 -2.249794751405715942e-01 2.717772126197814941e-01 2.565861642360687256e-01 -2.466204315423965454e-01 -1.102466136217117310e-01 5.904451385140419006e-02 3.105717897415161133e-01 -2.745744958519935608e-02 -1.862270087003707886e-01 1.268563717603683472e-01 1.531627476215362549e-01 1.777181327342987061e-01 1.276615820825099945e-02 -3.001580834388732910e-01 -3.283135592937469482e-02 2.131563425064086914e-01 9.021027944982051849e-03 2.237340621650218964e-02 3.509972095489501953e-01 7.871381938457489014e-02 -3.462034091353416443e-02 2.025969624519348145e-01 2.082073092460632324e-01 2.680217623710632324e-01 -9.104818850755691528e-02 3.492806851863861084e-02
-8.902697265148162842e-02 5.646480992436408997e-02 4.109492991119623184e-03 -1.041527837514877319e-01 -3.728386163711547852e-01 -6.811034679412841797e-02 -5.005475506186485291e-02 3.271254897117614746e-01 3.884915029630064964e-03 -4.533771276473999023e-01 5.991146713495254517e-02 6.644677370786666870e-02 2.386943697929382324e-01 1.553901880979537964e-01 -8.718267083168029785e-02 -1.427932828664779663e-01 -5.959767848253250122e-02 3.525100052356719971e-01 3.381440937519073486e-01 -1.638080775737762451e-01 1.720548979938030243e-02 -6.395410746335983276e-02 1.389060616493225098e-01 2.997284382581710815e-02 2.140240818262100220e-01 -2.005703933537006378e-02 3.544441610574722290e-02 1.593816429376602173e-01 -8.420816808938980103e-02 3.975015133619308472e-02 -1.362975835800170898e-01 9.214162081480026245e-02
1.501557379961013794e-01 -2.663172781467437744e-03 6.332847476005554199e-02 1.315555274486541748e-01 -1.492302119731903076e-01 2.163933403789997101e-02 -2.443019300699234009e-01 1.238920092582702637e-01 4.160517752170562744e-01 -1.827756911516189575e-01 9.454744309186935425e-02 -7.484584301710128784e-02 -5.581831559538841248e-02 6.083463877439498901e-02 1.301718354225158691e-01 6.069530174136161804e-02 -2.537772618234157562e-02 -1.404956728219985962e-01 3.412646651268005371e-01 6.889976561069488525e-02 2.128906734287738800e-02 -2.174937129020690918e-01 1.074867472052574158e-01 9.517581015825271606e-02 -6.296447664499282837e-02 6.147221475839614868e-02 3.516419604420661926e-02 2.594975531101226807e-01 -2.436918616294860840e-01 4.484422206878662109e-01 -2.114282846450805664e-01 1.356414407491683960e-01
2.609100043773651123e-01 1.529407799243927002e-01 -6.866654753684997559e-02 -1.792645780369639397e-03 -1.670254915952682495e-01 2.470753937959671021e-01 -2.798250615596771240e-01 1.415807902812957764e-01 2.093741595745086670e-01 4.109045118093490601e-02 3.327713608741760254e-01 1.855102032423019409e-01 9.763891994953155518e-02 1.906841844320297241e-01 -7.594807446002960205e-02 -3.596167266368865967e-02 1.182769387960433960e-01 2.071056663990020752e-01 -3.510717675089836121e-02 3.488340973854064941e-02 1.491816341876983643e-01 -4.023673534393310547e-01 4.646560922265052795e-02 -3.709653764963150024e-02 2.274562865495681763e-01 1.792986392974853516e-01 -2.000322192907333374e-01 2.234457731246948242e-01 7.048326730728149414e-02 1.966344565153121948e-01 6.552471965551376343e-02 6.419194489717483521e-02
-8.688084036111831665e-02 1.214793547987937927e-01 -1.227117422968149185e-02 -8.051468059420585632e-03 -4.100942611694335938e-02 3.942830953747034073e-03 -1.650392115116119385e-01 1.331147253513336182e-01 2.729865163564682007e-02 3.379354253411293030e-02 2.315798699855804443e-01 -3.964738175272941589e-02 5.077396631240844727e-01 -6.378585100173950195e-02 -7.600368559360504150e-02 -1.818350553512573242e-01 4.053320884704589844e-01 -7.503367215394973755e-02 1.630716174840927124e-01 -5.710808560252189636e-02 1.515112370252609253e-01 4.454614967107772827e-02 -1.969576925039291382e-01 4.268388822674751282e-02 2.369044721126556396e-01 -1.701899617910385132e-01 -1.647943258285522461e-01 3.552098274230957031e-01 -6.334778666496276855e-02 1.615208238363265991e-01 -1.040512546896934509e-01 1.683659553527832031e-01
7.690466195344924927e-02 1.381887495517730713e-01 -1.396612375974655151e-01 -1.474006026983261108e-01 -1.407067924737930298e-01 -3.122610747814178467e-01 2.535098418593406677e-02 1.454953551292419434e-01 4.194789528846740723e-01 8.268015086650848389e-02 4.788774624466896057e-02 2.038465291261672974e-01 5.880831554532051086e-02 1.535099595785140991e-01 -1.827064007520675659e-01 -9.284698963165283203e-02 -4.124965146183967590e-02 -1.828813850879669189e-01 2.274602055549621582e-01 -2.458865493535995483e-01 2.702625691890716553e-01 -4.366522282361984253e-02 -1.999984234571456909e-01 8.703314512968063354e-02 1.226202547550201416e-01 2.617556750774383545e-01 2.353757023811340332e-01 2.595272660255432129e-01 -5.715842917561531067e-02 -1.260915845632553101e-01 4.486606270074844360e-02 -4.017830640077590942e-02
-2.262636274099349976e-02 1.974421590566635132e-01 -2.533950507640838623e-01 -2.372951209545135498e-01 -3.626912087202072144e-02 1.448920071125030518e-01 -1.972693353891372681e-01 9.103105962276458740e-02 2.138458490371704102e-01 -2.690770328044891357e-01 1.585099264048039913e-03 5.292314663529396057e-02 -1.389108747243881226e-01 -4.529676958918571472e-02 -2.352775633335113525e-01 6.814126670360565186e-02 -2.473118454217910767e-01 1.614362746477127075e-01 3.690180778503417969e-01 -3.983937799930572510e-01 1.000178679823875427e-01 -1.405667960643768311e-01 5.632949993014335632e-03 -4.689829424023628235e-02 -8.729074150323867798e-02 1.248111128807067871e-01 2.036511152982711792e-01 -1.311987340450286865e-01 -1.685780733823776245e-01 1.381047070026397705e-02 -1.366857439279556274e-01 1.578154563903808594e-01
-2.176403850317001343e-01 1.377548128366470337e-01 -1.804637759923934937e-01 -1.045468896627426147e-01 -1.521271020174026489e-01 -2.044840250164270401e-03 2.471782080829143524e-02 -3.328712880611419678e-01 3.121265172958374023e-01 -9.715830534696578979e-02 8.224538713693618774e-02 8.797394111752510071e-03 5.692628677934408188e-03 -6.257849931716918945e-02 -8.729340136051177979e-02 1.888283491134643555e-01 2.028490006923675537e-01 -1.581487059593200684e-01 3.333523869514465332e-01 1.075450852513313293e-01 1.615462452173233032e-01 -4.386481642723083496e-02 2.805747836828231812e-02 5.344090983271598816e-02 1.632737070322036743e-01 2.284103184938430786e-01 1.005000099539756775e-01 4.163643121719360352e-01 -1.354888528585433960e-01 1.925115138292312622e-01 -2.306521981954574585e-01 -5.699573457241058350e-02
-1.799464970827102661e-01 2.036709040403366089e-01 1.845940016210079193e-02 -1.959014832973480225e-01 -1.477853804826736450e-01 -1.392212957143783569e-01 -3.932961821556091309e-01 3.803894389420747757e-03 3.056957200169563293e-02 -3.026054985821247101e-02 3.030162453651428223e-01 -1.249642521142959595e-01 -8.641206473112106323e-02 -7.154449820518493652e-02 1.208503693342208862e-01 3.751792609691619873e-01 -5.524327978491783142e-02 1.339352428913116455e-01 4.130576550960540771e-02 -8.718026429414749146e-02 2.565123438835144043e-01 -3.485819697380065918e-01 1.308291554450988770e-01 1.351828966289758682e-02 2.171045690774917603e-01 1.197128146886825562e-01 -2.025411278009414673e-02 3.242923915386199951e-01 1.679747365415096283e-02 3.980492707341909409e-03 -1.069748401641845703e-01 -2.403908595442771912e-02
-5.204933509230613708e-02 9.344002604484558105e-02 -7.080806046724319458e-02 -8.052765391767024994e-03 -1.735573858022689819e-01 -7.060983031988143921e-02 4.290702193975448608e-02 -2.750739157199859619e-01 3.132089972496032715e-01 -1.443356424570083618e-01 -2.888901717960834503e-02 -1.377488821744918823e-01 1.903481781482696533e-01 -1.940303444862365723e-01 -1.143136844038963318e-01 1.834468841552734375e-01 -2.170442976057529449e-02 7.988720387220382690e-02 2.854705750942230225e-01 2.040536142885684967e-02 1.712115108966827393e-01 -1.325275599956512451e-01 -1.238557472825050354e-01 -3.489334881305694580e-02 2.851968407630920410e-01 1.782858669757843018e-01 -2.373328432440757751e-02 2.571561932563781738e-01 -4.174229204654693604e-01 2.022702246904373169e-01 -2.271859943866729736e-01 -1.128810271620750427e-01
-3.465428948402404785e-02 1.785580217838287354e-01 8.120118081569671631e-02 -1.105827093124389648e-01 -1.617686003446578979e-01 1.012711692601442337e-02 -4.568563401699066162e-01 3.163290396332740784e-02 1.613452881574630737e-01 -1.173347383737564087e-01 2.953687906265258789e-01 8.093608170747756958e-02 2.342868000268936157e-01 1.259297281503677368e-01 1.913642734289169312e-01 -9.546153247356414795e-02 2.511762641370296478e-02 -1.496050506830215454e-01 -1.829286962747573853e-01 4.038805514574050903e-02 1.261892020702362061e-01 -1.926566064357757568e-01 5.863444134593009949e-02 3.560995310544967651e-02 7.914664223790168762e-03 3.011213541030883789e-01 -9.543903172016143799e-02 3.084576129913330078e-01 -6.547529995441436768e-02 3.940044716000556946e-02 -1.222802475094795227e-01 3.610991239547729492e-01
-9.003148972988128662e-02 1.879910528659820557e-01 -2.598032951354980469e-01 1.516086794435977936e-02 -1.338865458965301514e-01 -6.997099518775939941e-02 -8.684282004833221436e-02 -4.498609900474548340e-02 4.600217640399932861e-01 -3.150117397308349609e-01 1.175764575600624084e-01 -4.905489087104797363e-02 -2.263780832290649414e-01 3.053248301148414612e-02 3.307507559657096863e-02 2.892405688762664795e-01 3.143349289894104004e-02 -1.269872486591339111e-01 1.254813820123672485e-01 1.532980650663375854e-01 2.020942047238349915e-03 -4.566030576825141907e-02 2.064316347241401672e-02 5.068795010447502136e-02 3.319219648838043213e-01 1.117373630404472351e-01 2.592443488538265228e-02 2.522198259830474854e-01 1.536180526018142700e-01 2.630033791065216064e-01 -1.187178418040275574e-01 1.927981972694396973e-01
2.566684223711490631e-02 4.123141765594482422e-01 1.044181361794471741e-01 -3.095775842666625977e-01 -2.465644478797912598e-01 -2.435683310031890869e-01 -1.469621956348419189e-01 -5.459038540720939636e-02 1.372103244066238403e-01 -2.617625892162322998e-02 7.678658515214920044e-02 7.575947046279907227e-02 6.393398344516754150e-02 -1.817014217376708984e-01 -6.999729573726654053e-02 1.736616194248199463e-01 1.680418998003005981e-01 -2.150924056768417358e-01 2.556025385856628418e-01 -1.381876915693283081e-01 -4.197629913687705994e-02 -9.846010059118270874e-02 -1.898975521326065063e-01 6.916975975036621094e-02 -2.349444292485713959e-02 2.397096604108810425e-01 9.834607690572738647e-02 -7.365700602531433105e-02 1.135688424110412598e-01 -8.165151625871658325e-02 -2.825397849082946777e-01 3.014197349548339844e-01
-2.046595513820648193e-01 1.113173365592956543e-01 6.964352726936340332e-02 -5.485329777002334595e-02 -1.873709261417388916e-01 3.287877142429351807e-02 -1.406324356794357300e-01 -3.398385941982269287e-01 3.229274153709411621e-01 -8.046534843742847443e-03 -8.599486202001571655e-02 -1.846171915531158447e-01 1.495332419872283936e-01 -3.355220556259155273e-01 -2.167215384542942047e-02 6.285352259874343872e-02 1.579371690750122070e-01 9.629040211439132690e-02 2.909874320030212402e-01 -3.103861771523952484e-02 3.285423219203948975e-01 -6.234997138381004333e-02 -7.529637217521667480e-02 1.184345856308937073e-01 2.390370666980743408e-01 -3.512378782033920288e-02 1.574847996234893799e-01 1.067807450890541077e-01 -1.851293295621871948e-01 1.367218643426895142e-01 -2.776764035224914551e-01 -7.213447242975234985e-02
-8.639725297689437866e-02 4.353471472859382629e-02 1.146749686449766159e-02 1.713849455118179321e-01 -1.712207496166229248e-01 -9.325372427701950073e-02 6.655834615230560303e-02 1.003446578979492188e-01 3.555151075124740601e-02 -3.656229674816131592e-01 3.442509472370147705e-01 -2.471376061439514160e-01 1.658992618322372437e-01 -3.186746314167976379e-02 -3.711527884006500244e-01 8.035572618246078491e-02 1.202734857797622681e-01 7.546884566545486450e-02 -8.023457974195480347e-02 -1.718960404396057129e-01 2.889506518840789795e-01 -2.270227670669555664e-01 -7.539564371109008789e-02 1.455952525138854980e-01 -6.531780958175659180e-02 1.200176179409027100e-01 2.018865644931793213e-01 1.639401316642761230e-01 -6.381794810295104980e-02 2.314476817846298218e-01 -2.108896225690841675e-01 -1.219142153859138489e-01
-5.808010697364807129e-02 1.314330548048019409e-01 2.021587938070297241e-01 2.034813910722732544e-01 -6.358879804611206055e-02 -8.748672157526016235e-02 -2.511950731277465820e-01 -1.056244224309921265e-01 -2.337702736258506775e-02 -7.383250445127487183e-02 2.202892899513244629e-01 2.710876427590847015e-02 1.116993278264999390e-01 -1.406233906745910645e-01 -1.080951690673828125e-01 2.135513573884963989e-01 -5.198849737644195557e-02 4.815268144011497498e-02 2.588506340980529785e-01 -6.759911030530929565e-02 5.358072519302368164e-01 -2.657258510589599609e-01 -6.556532531976699829e-02 1.743978261947631836e-01 4.238895326852798462e-02 -1.580317914485931396e-01 7.970602810382843018e-02 -8.184017241001129150e-02 -2.120475918054580688e-01 -5.214747041463851929e-02 -2.164442688226699829e-01 2.509275674819946289e-01
8.166538178920745850e-02 2.193810492753982544e-01 -3.554264083504676819e-02 -1.477053165435791016e-01 -3.129178285598754883e-01 8.871235698461532593e-02 4.015865549445152283e-02 -4.398658126592636108e-02 4.731716588139533997e-02 -1.117004677653312683e-01 1.296697370707988739e-02 -9.177626669406890869e-02 1.294000074267387390e-02 -1.610267460346221924e-01 -5.140076205134391785e-02 2.125228643417358398e-01 2.539829313755035400e-01 -1.654976606369018555e-01 4.211555793881416321e-02 -1.850222498178482056e-01 3.718844354152679443e-01 -5.552164092659950256e-02 3.412871062755584717e-01 3.154508471488952637e-01 8.034522831439971924e-02 2.273501455783843994e-01 1.034687925130128860e-02 2.916254699230194092e-01 -2.023832947015762329e-01 -1.127465590834617615e-01 -1.782763600349426270e-01 3.944260254502296448e-02
4.539529979228973389e-02 -1.313249468803405762e-01 -1.239141747355461121e-01 -1.614893376827239990e-01 7.253078743815422058e-03 -8.068089187145233154e-02 -3.150193393230438232e-01 2.821615934371948242e-01 1.139232441782951355e-01 -2.500651776790618896e-01 4.794776439666748047e-02 -2.964696586132049561e-01 3.361423313617706299e-01 8.794336579740047455e-03 -2.959943190217018127e-02 -2.937731146812438965e-01 1.260000914335250854e-01 -1.041441559791564941e-01 2.393092662096023560e-01 -9.366717189550399780e-02 1.620978564023971558e-01 -1.805439740419387817e-01 4.038260504603385925e-02 -8.830126374959945679e-02 1.790368407964706421e-01 -5.851565394550561905e-03 -2.858330309391021729e-02 2.276438474655151367e-01 4.439667239785194397e-02 -2.722115814685821533e-02 -3.729774355888366699e-01 -1.666071079671382904e-02
-1.527038961648941040e-01 1.928157508373260498e-01 8.157923072576522827e-02 2.277834266424179077e-01 -1.511921584606170654e-01 1.262492388486862183e-01 -1.677744388580322266e-01 -1.753939837217330933e-01 3.098563849925994873e-01 -3.203941285610198975e-01 1.329193264245986938e-01 5.504179000854492188e-02 -1.125564277172088623e-01 3.174745664000511169e-02 -2.152143269777297974e-01 -7.375828176736831665e-02 -2.062576711177825928e-01 -1.706193014979362488e-02 3.941207826137542725e-01 -9.423594176769256592e-02 1.706422865390777588e-01 -1.768768131732940674e-01 2.214512415230274200e-02 -1.732605248689651489e-01 1.613483019173145294e-02 -1.481005847454071045e-01 -3.022559732198715210e-02 1.729370653629302979e-01 -1.269134283065795898e-01 -6.648799031972885132e-02 -3.225224316120147705e-01 -1.514491885900497437e-01
1.538320779800415039e-01 1.195696145296096802e-01 -1.983919739723205566e-01 2.487754225730895996e-01 1.978619769215583801e-02 -2.634293138980865479e-01 -2.154487669467926025e-01 -2.737155742943286896e-02 2.432487905025482178e-01 -1.982834935188293457e-01 2.443069517612457275e-01 -1.979043036699295044e-01 -9.476365894079208374e-02 7.460697740316390991e-02 5.755422171205282211e-03 2.909779548645019531e-01 1.204249039292335510e-01 -5.915919318795204163e-02 7.150886952877044678e-02 -9.547503292560577393e-02 1.691349223256111145e-02 -2.142261266708374023e-01 2.820899188518524170e-01 1.090298444032669067e-01 3.225198984146118164e-01 1.841802299022674561e-01 1.528527885675430298e-01 2.941087186336517334e-01 5.156164988875389099e-02 -6.441804021596908569e-02 1.211501285433769226e-01 8.992955833673477173e-02
-7.774421572685241699e-02 2.700189948081970215e-01 -1.088137179613113403e-01 1.018507406115531921e-01 -6.643407046794891357e-02 4.238357022404670715e-02 -1.476360112428665161e-01 2.734678387641906738e-01 1.061987206339836121e-01 -8.153857290744781494e-02 -9.071473032236099243e-03 9.653910994529724121e-02 1.857976913452148438e-01 1.201749220490455627e-01 -1.442457288503646851e-01 -3.130355477333068848e-02 -6.270757317543029785e-02 -1.941726513905450702e-04 -4.345918074250221252e-02 -3.640326559543609619e-01 2.456777989864349365e-01 -4.014028310775756836e-01 -1.959957554936408997e-02 1.780693829059600830e-01 5.544169619679450989e-02 -1.811038106679916382e-01 -1.022963374853134155e-01 4.452808201313018799e-01 -9.061878919601440430e-02 5.452599003911018372e-02 -2.208952605724334717e-01 3.815126046538352966e-02
2.082826197147369385e-02 1.873172968626022339e-01 1.001244932413101196e-01 -1.652812361717224121e-01 1.657028794288635254e-01 1.498978734016418457e-01 -6.884545087814331055e-02 2.437425311654806137e-03 2.043026983737945557e-01 -3.101740181446075439e-01 1.401486396789550781e-01 -1.547513008117675781e-01 5.756308510899543762e-02 1.089279949665069580e-01 -4.344933927059173584e-01 -8.053036779165267944e-02 1.348233520984649658e-01 2.408107370138168335e-02 3.270749449729919434e-01 -5.846158787608146667e-02 1.548024863004684448e-01 -3.230470120906829834e-01 1.035040393471717834e-01 -8.313038945198059082e-02 2.063215821981430054e-01 -7.936078310012817383e-02 -9.297884255647659302e-02 -2.336287312209606171e-02 -7.678297907114028931e-02 3.685658276081085205e-01 -4.501627013087272644e-02 5.964145064353942871e-02
-2.499080151319503784e-01 2.732179462909698486e-01 -1.951316297054290771e-01 -9.436090290546417236e-02 -1.027305200695991516e-01 1.924069225788116455e-01 -3.004752099514007568e-01 7.938518375158309937e-02 3.448294103145599365e-01 -1.534516215324401855e-01 4.983843863010406494e-02 -1.905002593994140625e-01 -1.735154986381530762e-01 5.546309798955917358e-02 3.443751111626625061e-02 5.777107924222946167e-02 -1.052995771169662476e-01 9.554050862789154053e-02 1.226533576846122742e-01 -1.957474797964096069e-01 2.567793428897857666e-01 5.247502028942108154e-02 -1.091339737176895142e-01 -3.921225201338529587e-03 -6.126752868294715881e-02 1.617600172758102417e-01 -1.211173683404922485e-01 4.444620311260223389e-01 -1.512793004512786865e-01 3.619167208671569824e-02 -1.536928117275238037e-01 9.314228594303131104e-02
1.404357254505157471e-01 2.113886326551437378e-01 6.086430978029966354e-03 4.054147377610206604e-02 2.179761976003646851e-02 -1.708704084157943726e-01 -2.151919901371002197e-01 1.152203902602195740e-01 3.616988062858581543e-01 -1.318876743316650391e-01 -2.425676025450229645e-02 -2.794617712497711182e-01 -6.898398697376251221e-02 -4.632192105054855347e-02 1.065783053636550903e-01 3.701452612876892090e-01 1.791118383407592773e-01 -8.531240746378898621e-03 3.512250632047653198e-02 -1.583696901798248291e-01 6.319904327392578125e-02 -1.978569626808166504e-01 3.289273083209991455e-01 1.911033689975738525e-01 1.358551532030105591e-01 1.186341345310211182e-01 5.596927925944328308e-02 2.865823507308959961e-01 8.850590884685516357e-02 4.502774775028228760e-02 9.568504989147186279e-02 2.816834449768066406e-01
-2.402878105640411377e-01 2.348565161228179932e-01 4.178743809461593628e-02 1.486339271068572998e-01 -3.186160624027252197e-01 -2.137184888124465942e-01 -3.476578593254089355e-01 8.376744389533996582e-02 3.286481797695159912e-01 -2.458211034536361694e-02 -1.275083329528570175e-02 -1.887412518262863159e-01 -1.793037503957748413e-01 -7.231650501489639282e-02 -1.324402987957000732e-01 2.789145112037658691e-01 -2.031485587358474731e-01 -2.769461870193481445e-01 3.604189306497573853e-02 -1.030454635620117188e-01 1.153389066457748413e-01 -1.408692151308059692e-01 1.825238615274429321e-01 -1.182393915951251984e-02 2.459009438753128052e-01 6.083491817116737366e-02 -3.826228156685829163e-02 9.245414286851882935e-02 -1.301991343498229980e-01 9.471806883811950684e-02 -5.060762539505958557e-02 1.092061623930931091e-01
-4.691961780190467834e-02 4.809831082820892334e-02 4.436647519469261169e-02 1.287838816642761230e-01 -2.401205897331237793e-02 2.271292507648468018e-01 -3.519428372383117676e-01 2.235682010650634766e-01 1.901006400585174561e-01 -2.205931209027767181e-02 4.504478070884943008e-03 -2.845920622348785400e-03 2.849320173263549805e-01 -8.844225853681564331e-02 -3.207539208233356476e-03 -9.930642694234848022e-02 2.275355607271194458e-01 1.048418357968330383e-01 1.927936971187591553e-01 -9.123166650533676147e-02 5.064233541488647461e-01 -1.163760423660278320e-01 3.054751157760620117e-01 5.052756890654563904e-02 1.272869259119033813e-01 9.180837310850620270e-03 -4.408607725054025650e-03 5.374323204159736633e-02 1.345573663711547852e-01 6.452134996652603149e-02 -2.375385910272598267e-01 2.082470655441284180e-01
1.942545622587203979e-01 -1.848822832107543945e-02 -1.784410774707794189e-01 8.650428801774978638e-02 -2.874363660812377930e-01 -1.531106829643249512e-01 -2.822116017341613770e-01 7.807051390409469604e-02 3.522731959819793701e-01 -4.230926930904388428e-02 1.087017878890037537e-01 2.637269794940948486e-01 6.750715523958206177e-02 9.992586821317672729e-02 -9.270438551902770996e-02 -1.841690689325332642e-01 -3.302105003967881203e-03 -3.443472832441329956e-02 2.237376943230628967e-02 -8.979729562997817993e-02 7.321932166814804077e-02 4.612968489527702332e-02 1.313283741474151611e-01 -1.702546328306198120e-01 -7.324342150241136551e-03 1.594884321093559265e-02 -1.438262015581130981e-01 3.233529031276702881e-01 -1.593298465013504028e-01 1.315974891185760498e-01 -1.052978113293647766e-01 4.729298949241638184e-01
7.318405061960220337e-02 2.837140858173370361e-01 6.510619074106216431e-02 -2.671317458152770996e-01 -2.807915508747100830e-01 -1.772767603397369385e-01 -1.589577943086624146e-01 -1.645366251468658447e-01 3.136458098888397217e-01 6.334658712148666382e-02 1.582595407962799072e-01 -1.590010076761245728e-01 1.945709139108657837e-01 -2.438161820173263550e-01 6.352511048316955566e-02 2.187017910182476044e-02 -8.827356994152069092e-02 3.674223646521568298e-02 2.400602996349334717e-01 -1.185615286231040955e-01 5.849262326955795288e-02 -2.376263737678527832e-01 -1.598248034715652466e-01 1.305838525295257568e-01 2.373013496398925781e-01 1.983731985092163086e-01 1.279936134815216064e-01 -7.789403945207595825e-02 -2.230201065540313721e-01 -9.702236950397491455e-02 -2.463981658220291138e-01 -1.098314300179481506e-02
-3.725558146834373474e-02 3.332147300243377686e-01 2.161475718021392822e-01 -7.315691560506820679e-02 -1.845141649246215820e-01 4.276421666145324707e-02 -2.594523131847381592e-02 -3.218102455139160156e-01 6.058936566114425659e-02 -3.304070234298706055e-01 -1.611743122339248657e-01 -3.594182897359132767e-03 -5.626996979117393494e-02 1.906379461288452148e-01 -1.777487248182296753e-01 -1.918483674526214600e-01 1.193828415125608444e-02 -7.742255926132202148e-02 3.521009534597396851e-02 -8.988512307405471802e-02 1.481851935386657715e-01 -2.382893711328506470e-01 1.008670330047607422e-01 1.768177896738052368e-01 2.019394487142562866e-01 -1.117218136787414551e-01 1.104502156376838684e-01 4.260647594928741455e-01 -1.409508287906646729e-01 1.817231923341751099e-01 -2.160566486418247223e-02 1.125858277082443237e-01
-8.758190087974071503e-03 -5.550505965948104858e-02 9.646973013877868652e-02 -4.097608849406242371e-02 -3.583459556102752686e-01 -1.078333780169487000e-01 7.378684729337692261e-02 1.880517005920410156e-01 3.194168675690889359e-03 -2.934032082557678223e-01 1.913666352629661560e-02 -1.906105279922485352e-01 1.785216629505157471e-01 -1.197274848818778992e-01 2.496928535401821136e-02 -9.829244017601013184e-02 -7.376056164503097534e-02 4.541521519422531128e-02 1.596909016370773315e-01 -3.462916314601898193e-01 1.416551172733306885e-01 -2.330472469329833984e-01 7.580334693193435669e-02 1.557897329330444336e-01 1.644703447818756104e-01 3.744293153285980225e-01 -3.128315880894660950e-02 3.008562624454498291e-01 -1.465817838907241821e-01 -7.359879463911056519e-02 -2.651961147785186768e-01 -1.115194559097290039e-01
6.677605956792831421e-02 1.600219160318374634e-01 2.276759594678878784e-01 2.456812933087348938e-02 -2.246165424585342407e-01 -2.618472874164581299e-01 -8.279308676719665527e-02 1.257479488849639893e-01 2.586462795734405518e-01 -3.430563509464263916e-01 1.110378801822662354e-01 -1.466636955738067627e-01 -6.505742669105529785e-03 1.401329189538955688e-01 -1.050961837172508240e-01 1.196540705859661102e-02 2.217565178871154785e-01 5.394706130027770996e-02 -7.359021902084350586e-02 -3.512123227119445801e-02 1.737121045589447021e-01 8.052052557468414307e-02 -3.908445313572883606e-02 3.824121356010437012e-01 3.119774162769317627e-01 5.430933833122253418e-02 -6.822267919778823853e-02 1.744461357593536377e-01 9.737031906843185425e-02 6.573825329542160034e-02 -3.361702561378479004e-01 1.455255597829818726e-01
-1.038638316094875336e-02 3.014121204614639282e-02 1.870273053646087646e-02 6.269974261522293091e-02 2.065627602860331535e-03 5.237875133752822876e-02 -8.061464875936508179e-02 9.283187240362167358e-02 2.002123296260833740e-01 -2.011818140745162964e-01 2.576503343880176544e-02 -1.378529816865921021e-01 1.725364327430725098e-01 3.598473072052001953e-01 -9.547266364097595215e-02 4.385967925190925598e-02 1.974616348743438721e-01 -7.028676569461822510e-02 2.895629107952117920e-01 -2.992231249809265137e-01 1.991693377494812012e-01 -5.968938767910003662e-02 -1.906194388866424561e-01 2.022959738969802856e-01 2.292644232511520386e-01 1.235167905688285828e-01 5.689779762178659439e-03 2.013882249593734741e-01 -2.180655896663665771e-01 -1.148890983313322067e-02 2.193457484245300293e-01 4.053463935852050781e-01
9.812106192111968994e-02 2.961355447769165039e-01 -1.951779276132583618e-01 -1.902063637971878052e-01 2.116703055799007416e-02 1.736405044794082642e-01 -1.246582865715026855e-01 1.302836388349533081e-01 -6.488365121185779572e-03 -1.529643386602401733e-01 6.502035260200500488e-02 8.318735659122467041e-02 2.422605454921722412e-01 1.198609173297882080e-01 -3.153325617313385010e-01 4.015308618545532227e-02 -1.327660679817199707e-01 8.124035596847534180e-02 1.654117554426193237e-01 -1.746407002210617065e-01 2.536311447620391846e-01 -3.059661984443664551e-01 -1.141254883259534836e-02 1.302960421890020370e-02 7.355029881000518799e-02 3.218269050121307373e-01 3.271540403366088867e-01 1.509324163198471069e-01 -2.821912802755832672e-02 -2.282139211893081665e-01 -9.255543351173400879e-02 1.266125589609146118e-01
1.993908137083053589e-01 1.844802349805831909e-01 1.417867187410593033e-02 -1.465481072664260864e-01 -5.374286323785781860e-02 -3.295235335826873779e-02 -1.629518419504165649e-01 2.555745542049407959e-01 3.206199407577514648e-01 -2.121002823114395142e-01 -1.731245219707489014e-01 -7.951799780130386353e-02 1.798369735479354858e-01 1.220629177987575531e-02 -3.254681229591369629e-01 -7.058561593294143677e-02 3.035410642623901367e-01 1.101804971694946289e-01 2.218668162822723389e-01 -1.250729560852050781e-01 -9.995660185813903809e-02 3.678172081708908081e-02 1.645665913820266724e-01 -1.350778341293334961e-01 3.548642992973327637e-01 -1.400094032287597656e-01 -1.735838800668716431e-01 1.668881326913833618e-01 5.478204041719436646e-02 1.386749595403671265e-01 -1.695532053709030151e-01 2.990144118666648865e-02
-3.914567828178405762e-02 3.063062131404876709e-01 2.717073261737823486e-02 2.037403136491775513e-01 -1.339713782072067261e-01 -4.458073899149894714e-02 1.382483728229999542e-02 1.650792658329010010e-01 1.171366274356842041e-01 -1.765939593315124512e-01 -2.441940754652023315e-01 2.321515679359436035e-01 1.146861836314201355e-01 5.023240298032760620e-02 -1.994013637304306030e-01 1.700675487518310547e-02 1.052059233188629150e-01 -3.085227906703948975e-01 1.270145177841186523e-01 -2.000996470451354980e-01 1.535821110010147095e-01 -2.426406741142272949e-01 3.406406939029693604e-02 -1.212567184120416641e-02 -9.189489483833312988e-02 -1.780825257301330566e-01 2.239281684160232544e-02 4.405590593814849854e-01 -9.174348413944244385e-02 9.821999073028564453e-02 -1.841870397329330444e-01 2.606202065944671631e-01
-4.719915613532066345e-02 -4.559611901640892029e-03 -1.893419399857521057e-02 1.679865568876266479e-01 -1.309735924005508423e-01 -1.160532087087631226e-01 -1.493021994829177856e-01 9.248622693121433258e-03 1.227209344506263733e-01 -1.745839565992355347e-01 6.214104220271110535e-02 -6.514234840869903564e-02 6.481683254241943359e-02 6.303174048662185669e-02 1.993409544229507446e-01 -1.369438767433166504e-01 5.212366953492164612e-02 -1.293287724256515503e-01 -4.685160517692565918e-02 4.429887980222702026e-02 2.772743999958038330e-01 -2.725653583183884621e-03 6.184419617056846619e-02 -2.100391089916229248e-01 1.903155446052551270e-01 2.905878126621246338e-01 -1.915059983730316162e-01 5.621178150177001953e-01 -2.106314599514007568e-01 -2.519547939300537109e-02 -2.076201438903808594e-01 2.932847142219543457e-01
-2.196117490530014038e-02 -6.135440990328788757e-02 -6.824192404747009277e-02 -1.563078016042709351e-01 -2.327379882335662842e-01 -8.458538353443145752e-02 -2.323164492845535278e-01 4.324588477611541748e-01 1.442212145775556564e-02 -5.137724876403808594e-01 -2.209334634244441986e-02 1.378594189882278442e-01 9.114760160446166992e-02 2.048309296369552612e-01 -1.263051778078079224e-01 -9.203960746526718140e-02 6.512544117867946625e-03 -6.292618066072463989e-02 1.298724412918090820e-01 -2.426255643367767334e-01 -6.245990842580795288e-02 -2.374641448259353638e-01 1.824794709682464600e-01 -1.016601361334323883e-02 2.348929047584533691e-01 1.307744830846786499e-01 2.113765850663185120e-02 1.765013188123703003e-01 -4.815129935741424561e-02 1.637059636414051056e-02 -1.454326808452606201e-01 7.040975242853164673e-02
-2.758719921112060547e-01 2.170295268297195435e-01 -9.506618976593017578e-02 4.547290503978729248e-03 -2.944220304489135742e-01 -3.036780059337615967e-01 -3.008493222296237946e-02 -1.361160352826118469e-02 3.827401697635650635e-01 1.175573170185089111e-01 2.159863114356994629e-01 1.758519262075424194e-01 -1.502528041601181030e-01 -3.558250516653060913e-02 -2.510145306587219238e-01 -1.277618668973445892e-02 1.574797630310058594e-01 -2.039093971252441406e-01 2.389434278011322021e-01 -1.866098493337631226e-02 2.369077056646347046e-01 2.699730684980750084e-03 1.198732107877731323e-01 1.138955205678939819e-01 6.328946352005004883e-02 5.058781802654266357e-02 1.026334837079048157e-01 1.531342118978500366e-01 -2.809309363365173340e-01 1.584286987781524658e-01 -2.441268041729927063e-02 1.018847376108169556e-01
-1.192764565348625183e-01 2.896508574485778809e-01 4.799878224730491638e-02 -1.092352941632270813e-01 -6.971079111099243164e-02 -3.216574192047119141e-01 -3.347329795360565186e-01 -6.311947852373123169e-02 6.205753609538078308e-02 2.863280288875102997e-02 2.705652117729187012e-01 -4.296190105378627777e-03 -1.379122883081436157e-01 -6.506419740617275238e-03 9.716049581766128540e-02 3.791877925395965576e-01 1.105943322181701660e-01 2.687928676605224609e-01 1.687827259302139282e-01 -2.068628817796707153e-01 1.203741580247879028e-01 -2.900145351886749268e-01 -1.733509264886379242e-02 -1.569386720657348633e-01 9.537592530250549316e-02 1.151217147707939148e-01 2.328190766274929047e-02 2.681915163993835449e-01 1.051320321857929230e-02 -2.131344750523567200e-02 -1.930803656578063965e-01 3.395740687847137451e-02
-3.295009732246398926e-01 1.035826504230499268e-01 -5.149192735552787781e-02 -1.294604986906051636e-01 -1.318375319242477417e-01 -1.096821799874305725e-01 -2.587277889251708984e-01 -1.473847031593322754e-02 2.670269310474395752e-01 7.251760363578796387e-02 2.624463140964508057e-01 8.802970498800277710e-02 -1.274045836180448532e-02 -1.409454494714736938e-01 2.097219824790954590e-01 -6.793878972530364990e-02 1.668922156095504761e-01 -2.191735506057739258e-01 1.399316787719726562e-01 1.369535028934478760e-01 1.698382049798965454e-01 -2.934766709804534912e-01 1.445566415786743164e-01 4.941555857658386230e-02 1.868212223052978516e-01 2.160376161336898804e-01 3.415773436427116394e-02 2.618519663810729980e-01 -2.477919161319732666e-01 -5.894967541098594666e-02 -8.411470055580139160e-02 2.590462565422058105e-01
-7.165516912937164307e-02 1.320746839046478271e-01 1.665339320898056030e-01 3.451102226972579956e-02 -2.240055650472640991e-01 1.460449546575546265e-01 -2.095177918672561646e-01 4.029008448123931885e-01 1.343462020158767700e-01 -2.208827622234821320e-02 2.160583436489105225e-01 7.460813038051128387e-03 1.374500244855880737e-01 -6.628318130970001221e-02 -1.605212688446044922e-01 -1.316813528537750244e-01 1.290866136550903320e-01 3.071931898593902588e-01 -6.732732057571411133e-02 -3.494039475917816162e-01 1.494444459676742554e-01 -3.838039338588714600e-01 1.277948766946792603e-01 1.108533293008804321e-01 1.232395395636558533e-01 2.325765788555145264e-02 -7.121372967958450317e-02 2.417500615119934082e-01 -1.274332404136657715e-02 -5.963188037276268005e-02 -9.128014557063579559e-03 1.419332027435302734e-01
-7.761989533901214600e-02 1.942386925220489502e-01 -2.488770708441734314e-02 6.414525955915451050e-02 -1.720987856388092041e-01 -2.158777117729187012e-01 -3.502430915832519531e-01 3.976668715476989746e-01 -6.292335689067840576e-02 -1.405611038208007812e-01 2.066962867975234985e-01 2.092696167528629303e-02 1.050238758325576782e-01 4.117716476321220398e-02 -6.098738312721252441e-02 -1.254967451095581055e-01 2.339515835046768188e-01 2.405605167150497437e-01 1.910725831985473633e-01 -7.727378606796264648e-02 1.695092916488647461e-01 9.030800312757492065e-02 1.211219504475593567e-01 2.033341489732265472e-02 3.619199693202972412e-01 -1.849685311317443848e-01 -1.363860368728637695e-01 8.276057243347167969e-02 -7.011222839355468750e-02 -6.240252777934074402e-02 -1.933631002902984619e-01 2.269473671913146973e-01
1.173675875179469585e-03 6.426264345645904541e-02 1.147609800100326538e-01 1.321549341082572937e-02 -9.375552833080291748e-02 -3.331307172775268555e-01 -1.400593370199203491e-01 1.889240294694900513e-01 3.420595228672027588e-01 -2.764594554901123047e-01 -1.526427082717418671e-02 -1.114714294672012329e-01 -6.852690130472183228e-02 1.250192075967788696e-01 -3.310331702232360840e-02 1.503445059061050415e-01 2.635976374149322510e-01 8.856314420700073242e-02 -6.239572912454605103e-02 -9.499287605285644531e-02 2.043162584304809570e-01 -4.652700200676918030e-02 -3.148434683680534363e-02 3.576617538928985596e-01 3.912273645401000977e-01 3.824474662542343140e-02 1.169062405824661255e-02 2.171815633773803711e-01 9.571064263582229614e-02 -4.302644729614257812e-02 -2.849162518978118896e-01 1.576133444905281067e-02
1.350568141788244247e-02 7.058462500572204590e-02 -7.448342442512512207e-02 -1.088935062289237976e-01 7.975522428750991821e-02 1.819471120834350586e-01 -4.469474405050277710e-02 -1.919730938971042633e-02 3.078997135162353516e-01 -4.235730320215225220e-02 -5.711209774017333984e-02 1.223749890923500061e-01 2.001530379056930542e-01 -4.011366888880729675e-02 -7.343450188636779785e-02 5.429689213633537292e-02 3.324353098869323730e-01 8.734621852636337280e-02 1.993175894021987915e-01 -1.310099065303802490e-01 4.203803241252899170e-01 -1.676986217498779297e-01 -2.352879196405410767e-01 -2.270014882087707520e-01 2.164995521306991577e-01 -1.831870526075363159e-01 -5.612438917160034180e-02 2.447237521409988403e-01 -1.669569909572601318e-01 4.111754521727561951e-02 -2.922662496566772461e-01 1.597898453474044800e-01
1.658794097602367401e-02 5.043871700763702393e-02 -6.681417673826217651e-02 -6.257440149784088135e-02 -2.156389057636260986e-01 -6.381705403327941895e-02 -1.366352140903472900e-01 5.608806610107421875e-01 -1.258530002087354660e-02 -1.722179800271987915e-01 9.095463901758193970e-02 1.179349329322576523e-02 2.198400646448135376e-01 -2.569384127855300903e-02 -7.015073299407958984e-02 6.803905963897705078e-02 -1.446452587842941284e-01 7.849473506212234497e-02 -8.625095337629318237e-02 -3.171413838863372803e-01 1.292030215263366699e-01 -1.954265981912612915e-01 1.940404176712036133e-01 1.698967665433883667e-01 1.473425626754760742e-01 -1.860015653073787689e-02 5.306081473827362061e-02 4.008334279060363770e-01 -2.150332182645797729e-01 9.765256941318511963e-02 -7.736741006374359131e-02 -6.633076071739196777e-02
-1.534087061882019043e-01 6.962347030639648438e-02 -1.440847963094711304e-01 -5.120609328150749207e-02 -2.100894898176193237e-01 -5.919874459505081177e-02 -1.202940344810485840e-01 -3.866053521633148193e-01 3.036342561244964600e-01 -1.909942179918289185e-01 -4.915102617815136909e-04 -2.587717175483703613e-01 1.613984704017639160e-01 -2.100727707147598267e-01 -6.038336083292961121e-02 1.331421583890914917e-01 1.281141936779022217e-01 1.263636052608489990e-01 1.488665640354156494e-01 6.792133301496505737e-02 2.276192158460617065e-01 -8.856346458196640015e-02 -9.706825762987136841e-02 -8.104668557643890381e-02 2.361728698015213013e-01 2.191900610923767090e-01 9.776587784290313721e-02 2.518466114997863770e-01 -2.118128985166549683e-01 1.514877825975418091e-01 -2.344260811805725098e-01 -1.228611022233963013e-01
-1.530670076608657837e-01 3.195773661136627197e-01 5.563975870609283447e-02 -2.968283183872699738e-02 3.175532445311546326e-02 -1.806257516145706177e-01 -1.535324454307556152e-01 1.236326918005943298e-01 1.734089702367782593e-01 5.118026956915855408e-02 1.171979829668998718e-01 7.753782719373703003e-02 -8.395649492740631104e-03 -9.771749377250671387e-03 1.203296855092048645e-01 3.831423223018646240e-01 8.908458054065704346e-02 2.228596955537796021e-01 3.199329376220703125e-01 -2.817202508449554443e-01 1.779300421476364136e-01 -3.545960485935211182e-01 1.230239868164062500e-01 -1.846829205751419067e-01 8.028025925159454346e-02 2.093610167503356934e-01 1.187455728650093079e-01 2.338787615299224854e-01 -3.331552026793360710e-03 -3.339044004678726196e-02 -1.324073821306228638e-01 1.978235132992267609e-02
-2.011750265955924988e-02 3.727110475301742554e-02 -2.034878283739089966e-01 1.992781907320022583e-01 -2.803633213043212891e-01 4.764336720108985901e-02 -8.677856624126434326e-02 -6.686510145664215088e-02 -6.161923706531524658e-02 -2.817018628120422363e-01 1.878514587879180908e-01 -3.673473000526428223e-02 -7.833622395992279053e-03 -9.927850961685180664e-02 4.991635680198669434e-02 4.643212258815765381e-02 1.071870252490043640e-01 -2.465616911649703979e-01 -3.254557400941848755e-02 2.777796424925327301e-02 2.720431387424468994e-01 -3.112168312072753906e-01 1.967633217573165894e-01 -2.968764603137969971e-01 -1.640601269900798798e-02 1.500097215175628662e-01 8.028285205364227295e-02 2.605726718902587891e-01 -2.388675510883331299e-01 -3.050980158150196075e-02 -3.779014348983764648e-01 1.418298631906509399e-01
1.042920351028442383e-02 3.788779675960540771e-02 2.120541594922542572e-02 1.805711362976580858e-04 -2.120926380157470703e-01 -2.198334485292434692e-01 -2.578324377536773682e-01 -2.058971300721168518e-02 1.194351166486740112e-01 -3.705329895019531250e-01 -8.733738958835601807e-02 -1.892879605293273926e-01 2.370742857456207275e-01 1.458423435688018799e-01 -1.438553780317306519e-01 -1.047303229570388794e-01 -1.175658702850341797e-01 6.806333363056182861e-02 -2.675129473209381104e-01 -1.706025451421737671e-01 2.238420248031616211e-01 -5.783383175730705261e-02 1.436178386211395264e-01 -2.825493365526199341e-02 5.246886983513832092e-02 -1.241502463817596436e-01 -1.696720570325851440e-01 4.398521482944488525e-01 -1.235925778746604919e-01 3.228456526994705200e-02 -1.919601112604141235e-01 2.145977467298507690e-01
-1.516514122486114502e-01 1.226518675684928894e-02 4.774957150220870972e-02 -1.159570086747407913e-02 -6.828978657722473145e-02 -3.705751895904541016e-02 -1.800322383642196655e-01 -2.779561579227447510e-01 5.609936267137527466e-02 -1.268482953310012817e-01 -6.355050951242446899e-02 -6.700179725885391235e-02 3.941973298788070679e-02 3.461707532405853271e-01 -1.112067624926567078e-01 -6.443025916814804077e-02 2.960940003395080566e-01 2.726277112960815430e-01 2.241924703121185303e-01 -3.130530565977096558e-02 2.325469553470611572e-01 -2.312984913587570190e-01 1.483759880065917969e-01 1.595912277698516846e-01 -3.143996745347976685e-02 1.186454966664314270e-01 1.025260910391807556e-01 4.359926879405975342e-01 -2.248634397983551025e-01 9.771855920553207397e-02 -2.197057902812957764e-01 -2.656967565417289734e-02
-7.451642304658889771e-03 2.421790547668933868e-02 3.048529103398323059e-02 -1.180099546909332275e-01 -2.833459675312042236e-01 -6.574938446283340454e-02 -2.757389247417449951e-01 -3.324947506189346313e-02 2.778969109058380127e-01 -2.708525359630584717e-01 5.272766575217247009e-02 1.937583982944488525e-01 1.203345581889152527e-01 8.822887390851974487e-02 -2.678174339234828949e-02 -1.070599406957626343e-01 -6.516580283641815186e-02 -5.628396570682525635e-02 -1.266867071390151978e-01 1.157028898596763611e-01 3.625772595405578613e-01 -1.984819620847702026e-01 -7.435572892427444458e-02 -4.864217713475227356e-02 -9.533443301916122437e-02 4.636736959218978882e-02 -2.554340958595275879e-01 3.168325126171112061e-01 -1.071357801556587219e-01 7.856437563896179199e-02 -2.066051959991455078e-01 3.802568316459655762e-01
-3.998274728655815125e-02 9.618175774812698364e-02 -7.612166553735733032e-02 -3.596540912985801697e-02 2.074402011930942535e-02 -2.863125205039978027e-01 -1.537548154592514038e-01 -2.055472731590270996e-01 1.874941736459732056e-01 -7.714306563138961792e-02 1.610633134841918945e-01 -4.894473124295473099e-03 -9.493927657604217529e-02 -1.553303599357604980e-01 7.955680787563323975e-02 2.982564568519592285e-01 9.645085036754608154e-02 2.418767362833023071e-01 4.108212590217590332e-01 -1.543360650539398193e-01 1.724667102098464966e-01 -4.687872715294361115e-03 5.583015456795692444e-02 -1.175582930445671082e-01 1.399125438183546066e-02 2.301556617021560669e-01 1.191504374146461487e-01 3.989272415637969971e-01 -1.409071534872055054e-01 1.481833010911941528e-01 -2.506862878799438477e-01 -9.599666227586567402e-04
7.682331651449203491e-02 -7.628666609525680542e-02 8.089102804660797119e-02 -7.316516339778900146e-02 1.294731721282005310e-02 9.450037032365798950e-02 -1.379554271697998047e-01 2.231297343969345093e-01 7.226683944463729858e-02 -2.238425612449645996e-01 2.289805412292480469e-01 -1.232680492103099823e-02 3.414020240306854248e-01 5.985260941088199615e-03 -1.331313550472259521e-01 -1.600024104118347168e-01 2.069763243198394775e-01 2.107382752001285553e-02 4.563240408897399902e-01 -2.439124882221221924e-01 9.010057151317596436e-02 -1.517147123813629150e-01 -1.291117221117019653e-01 1.926055550575256348e-01 1.502724140882492065e-01 -5.601894855499267578e-02 3.126139938831329346e-02 6.832424551248550415e-02 -1.365080475807189941e-01 -4.711740463972091675e-02 -4.163721799850463867e-01 9.561227262020111084e-02
3.205136582255363464e-02 1.205963417887687683e-01 4.684978350996971130e-02 -3.378697037696838379e-01 -1.514489576220512390e-02 3.702782560139894485e-03 -1.485055983066558838e-01 -3.728735074400901794e-02 2.707015275955200195e-01 1.095234304666519165e-01 -1.707194745540618896e-01 6.596978008747100830e-02 9.924378246068954468e-03 -8.407729677855968475e-03 -1.704083830118179321e-01 -5.524985864758491516e-02 1.664099097251892090e-01 -3.124921321868896484e-01 1.142358183860778809e-01 -9.768670797348022461e-02 3.105018436908721924e-01 -3.296361565589904785e-01 -3.221453130245208740e-01 -4.053519666194915771e-02 1.887710243463516235e-01 9.761060029268264771e-02 1.545447111129760742e-01 2.022159248590469360e-01 -2.780315876007080078e-01 7.987234741449356079e-03 -1.618641465902328491e-01 1.463802754878997803e-01
-5.830569192767143250e-02 1.075362265110015869e-01 -2.711593806743621826e-01 -2.936662733554840088e-01 -4.131411388516426086e-02 -2.240984886884689331e-02 -1.598291844129562378e-01 1.121276542544364929e-01 2.831450700759887695e-01 6.037358194589614868e-02 -2.579272910952568054e-02 -2.226352319121360779e-02 4.390677064657211304e-02 7.710146158933639526e-02 -9.943464538082480431e-04 1.320521384477615356e-01 5.298009142279624939e-02 4.567192494869232178e-02 4.142243862152099609e-01 -6.776865571737289429e-02 2.924219071865081787e-01 -2.719569802284240723e-01 5.284949392080307007e-02 3.955040574073791504e-01 1.257827579975128174e-01 1.647564321756362915e-01 1.177708059549331665e-01 6.223024055361747742e-02 -5.363651365041732788e-02 6.281958520412445068e-02 1.432965546846389771e-01 2.946749925613403320e-01
7.400728762149810791e-02 2.591981291770935059e-01 6.873990595340728760e-02 8.230487816035747528e-03 -1.218116357922554016e-01 1.230955943465232849e-01 -2.270735055208206177e-01 5.360314995050430298e-02 1.941968649625778198e-01 -1.607853174209594727e-01 1.033840104937553406e-01 2.974671423435211182e-01 8.110409229993820190e-02 1.009944304823875427e-01 -9.926843643188476562e-02 -2.381053864955902100e-01 9.265443682670593262e-02 -1.257762759923934937e-01 1.490788999944925308e-03 -3.076783120632171631e-01 1.335529834032058716e-01 -3.669556081295013428e-01 7.320762425661087036e-02 2.304559946060180664e-01 8.980008959770202637e-02 -4.770223796367645264e-02 4.848341643810272217e-02 3.898767828941345215e-01 -2.527111768722534180e-01 -7.376899570226669312e-02 1.640603691339492798e-02 1.665891855955123901e-01
-7.570852525532245636e-03 -6.900845468044281006e-02 5.077183246612548828e-02 -1.515664011240005493e-01 -1.235446333885192871e-01 -8.434121496975421906e-03 -4.239436686038970947e-01 -9.851478785276412964e-02 1.794289946556091309e-01 -6.385179609060287476e-02 2.248438894748687744e-01 3.533069416880607605e-02 3.004047572612762451e-01 8.965848945081233978e-03 1.049684267491102219e-02 -1.564116328954696655e-01 -7.064186781644821167e-02 1.054811030626296997e-01 -1.105664744973182678e-01 1.169348284602165222e-01 1.887302696704864502e-01 -7.070427387952804565e-02 9.208586066961288452e-02 -1.412317007780075073e-01 -4.369273036718368530e-02 6.311924755573272705e-02 4.076926410198211670e-02 4.827701747417449951e-01 2.053074166178703308e-02 -1.481937319040298462e-01 -3.060640096664428711e-01 3.068381845951080322e-01
-9.888255596160888672e-02 -9.685479104518890381e-03 1.131166815757751465e-01 -9.196642041206359863e-02 7.686129212379455566e-02 4.389571771025657654e-02 -2.042488008737564087e-02 -1.665484346449375153e-02 2.164814174175262451e-01 -2.978973789140582085e-03 1.188686117529869080e-01 -3.736668033525347710e-03 9.380681812763214111e-02 -6.096442416310310364e-02 -3.071058075875043869e-03 1.543705761432647705e-01 3.120640814304351807e-01 -2.814348340034484863e-01 2.847818136215209961e-01 6.978756934404373169e-02 4.937030673027038574e-01 -3.318062424659729004e-01 -1.641718596220016479e-01 -2.027167826890945435e-01 2.061365246772766113e-01 -5.074594914913177490e-02 6.298244744539260864e-02 8.819328248500823975e-02 -1.658568084239959717e-01 1.245179772377014160e-01 -2.330074310302734375e-01 1.562371104955673218e-01
-6.079073995351791382e-02 2.054358720779418945e-01 -1.675280779600143433e-01 -1.958360522985458374e-01 -2.010764777660369873e-01 -8.762781508266925812e-03 -2.229324430227279663e-01 7.660758495330810547e-02 5.234790444374084473e-01 4.470355063676834106e-02 7.876368612051010132e-02 6.352867186069488525e-02 -2.792967259883880615e-01 -5.344932526350021362e-02 -2.263167947530746460e-01 8.563811331987380981e-02 -1.041093654930591583e-02 -1.824593394994735718e-01 2.053423076868057251e-01 -1.293660551309585571e-01 1.279508769512176514e-01 -8.300584554672241211e-02 -5.394065007567405701e-02 9.865216910839080811e-02 3.440355136990547180e-02 1.084297373890876770e-01 -1.439354615285992622e-03 3.655494451522827148e-01 -2.925714254379272461e-01 1.008011214435100555e-02 3.740858659148216248e-02 6.363883614540100098e-02
2.032646536827087402e-02 1.708489954471588135e-01 1.481981277465820312e-01 -1.052886992692947388e-01 -1.634337902069091797e-01 -2.563756704330444336e-02 -1.548211649060249329e-02 3.635655641555786133e-01 1.969970017671585083e-01 9.178047627210617065e-02 2.868793904781341553e-01 1.106444448232650757e-01 1.840590685606002808e-01 -1.585449278354644775e-01 -2.043063044548034668e-01 -2.573091164231300354e-02 6.135894730687141418e-02 1.018715649843215942e-01 -1.288062036037445068e-01 -2.748432755470275879e-01 2.247968465089797974e-01 -4.222772121429443359e-01 9.558691829442977905e-02 1.068161427974700928e-01 2.886288054287433624e-02 8.957278728485107422e-02 -1.292974352836608887e-01 3.106090724468231201e-01 7.763583213090896606e-02 9.834192693233489990e-02 9.911572933197021484e-02 1.764235198497772217e-01
-1.460129767656326294e-01 2.738261222839355469e-01 -1.717090308666229248e-01 -3.612577542662620544e-02 1.069516241550445557e-01 1.246688514947891235e-01 8.391371369361877441e-02 1.147433891892433167e-01 2.398863285779953003e-01 -3.756190836429595947e-02 2.961540818214416504e-01 5.096904933452606201e-02 -2.046022377908229828e-02 -8.101192116737365723e-02 -1.193107105791568756e-03 -3.955046087503433228e-02 -7.375916093587875366e-02 4.547908529639244080e-02 2.570301853120326996e-02 -3.133082389831542969e-01 3.932625055313110352e-01 -2.395619750022888184e-01 -5.378671921789646149e-03 2.104673534631729126e-01 2.464138865470886230e-01 1.076931953430175781e-01 1.402240544557571411e-01 1.278456300497055054e-01 -4.365040957927703857e-01 -5.888225510716438293e-02 -9.364566765725612640e-03 5.287076532840728760e-02
5.138176307082176208e-02 4.333104006946086884e-03 -1.727012395858764648e-01 1.970296353101730347e-01 1.317240595817565918e-01 2.144233137369155884e-01 5.467342678457498550e-03 1.151514612138271332e-02 2.564008831977844238e-01 -1.102644801139831543e-01 -1.182860136032104492e-01 1.713624745607376099e-01 1.158237010240554810e-01 -7.271548360586166382e-02 -3.971387818455696106e-02 -2.157545536756515503e-01 1.006358861923217773e-01 -8.398454636335372925e-02 2.154286056756973267e-01 -1.696530431509017944e-01 1.574432849884033203e-01 -3.365706801414489746e-01 1.591030657291412354e-01 -1.609668582677841187e-01 2.015523612499237061e-01 4.036707878112792969e-01 4.874828085303306580e-02 2.573202252388000488e-01 -2.889973223209381104e-01 1.379788517951965332e-01 -1.120695918798446655e-01 9.039741754531860352e-02
-1.645109951496124268e-01 2.550478577613830566e-01 -1.341630369424819946e-01 -6.327417492866516113e-02 4.677779506891965866e-03 -9.545969963073730469e-02 -2.900751233100891113e-01 7.125255186110734940e-03 1.882343441247940063e-01 1.043057218194007874e-01 3.087487816810607910e-01 9.594717621803283691e-02 -2.667698822915554047e-02 -1.169254481792449951e-01 1.493421345949172974e-01 1.641486436128616333e-01 1.844282299280166626e-01 -5.368275567889213562e-02 2.256337702274322510e-01 3.420457988977432251e-02 5.474684759974479675e-02 -2.449489235877990723e-01 2.199409157037734985e-01 1.102723255753517151e-01 2.074279934167861938e-01 2.644903063774108887e-01 -1.812373697757720947e-01 4.373612999916076660e-02 -2.971373796463012695e-01 8.602258563041687012e-02 -1.167104914784431458e-01 3.294231891632080078e-01
1.031452119350433350e-01 4.096069335937500000e-01 1.122083142399787903e-01 6.376163661479949951e-02 -1.959288865327835083e-01 -6.943363696336746216e-02 -3.770090043544769287e-01 1.091848760843276978e-01 -1.367070227861404419e-01 -1.745052188634872437e-01 -8.531329780817031860e-02 5.843016505241394043e-02 -6.515113264322280884e-02 4.278951883316040039e-02 -2.249644398689270020e-01 6.128233671188354492e-02 -1.194018349051475525e-01 -5.839692428708076477e-02 9.904719889163970947e-02 -1.146339848637580872e-01 3.067792654037475586e-01 -1.187302321195602417e-01 -3.295633010566234589e-03 -8.327120542526245117e-02 3.811973705887794495e-02 2.539943754673004150e-01 4.331028163433074951e-01 5.243794247508049011e-02 -2.752031572163105011e-02 -8.738122135400772095e-02 -1.763072311878204346e-01 1.893212199211120605e-01
-1.519528925418853760e-01 6.092297658324241638e-02 1.913850754499435425e-02 -3.016108274459838867e-02 -1.777406334877014160e-01 -1.806085556745529175e-01 1.179067119956016541e-01 -9.802028536796569824e-02 3.568457663059234619e-01 -9.662143886089324951e-02 -8.880233764648437500e-02 -9.538920223712921143e-02 5.962114781141281128e-03 -9.080829471349716187e-02 -9.341075271368026733e-02 2.307157963514328003e-01 -3.321002935990691185e-03 1.778913140296936035e-01 2.560427486896514893e-01 5.367610231041908264e-02 2.388492673635482788e-01 -8.805803209543228149e-02 -1.307265907526016235e-01 -1.843828707933425903e-01 -1.667988449335098267e-01 2.639666497707366943e-01 7.448893785476684570e-02 3.794266581535339355e-01 -7.525292038917541504e-02 1.958055943250656128e-01 -3.902321159839630127e-01 3.197781741619110107e-02
-1.708216071128845215e-01 1.657617539167404175e-01 7.766314316540956497e-03 5.990750622004270554e-03 8.888521045446395874e-02 5.229873582720756531e-02 -2.832051515579223633e-01 1.876332610845565796e-01 -9.177153557538986206e-02 -1.281111836433410645e-01 1.860538572072982788e-01 -8.788587152957916260e-02 2.915636897087097168e-01 -4.468840733170509338e-02 -1.511699259281158447e-01 -1.793258786201477051e-01 2.772308588027954102e-01 -3.210340440273284912e-02 8.788143098354339600e-02 7.938454300165176392e-02 2.280247807502746582e-01 -5.563308298587799072e-02 3.649142757058143616e-02 1.346476376056671143e-01 1.829883456230163574e-01 -4.948619380593299866e-02 -2.245834022760391235e-01 2.159617543220520020e-01 -7.761048525571823120e-02 3.611774146556854248e-01 -1.577595025300979614e-01 3.836313486099243164e-01
7.288680225610733032e-02 1.475262194871902466e-01 1.483140513300895691e-02 -9.696553647518157959e-02 -1.719757169485092163e-02 -3.581364154815673828e-01 -1.792736947536468506e-01 -1.650076359510421753e-02 1.597863435745239258e-01 -3.321564942598342896e-02 6.231981143355369568e-02 -1.768660098314285278e-01 3.941160738468170166e-01 -3.890866041183471680e-02 -1.831406494602560997e-03 -3.387884423136711121e-02 3.037058115005493164e-01 6.966852396726608276e-02 9.669588506221771240e-02 -1.865875273942947388e-01 1.071656197309494019e-01 -5.177926644682884216e-02 3.758813440799713135e-01 -3.064050711691379547e-02 2.409074902534484863e-01 -1.422412544488906860e-01 1.974390596151351929e-01 2.007503062486648560e-01 2.102852016687393188e-01 5.927784368395805359e-02 -1.848632991313934326e-01 2.131493985652923584e-01
1.773313134908676147e-01 3.558134138584136963e-01 -2.623376064002513885e-02 -2.614009976387023926e-01 -2.422524690628051758e-01 -2.998320162296295166e-01 -2.586017251014709473e-01 -6.928871851414442062e-03 2.296497821807861328e-01 1.820834428071975708e-01 1.029039174318313599e-01 -1.381587535142898560e-01 8.638533204793930054e-02 -5.769298225641250610e-02 -1.615096628665924072e-02 8.766793459653854370e-02 1.253185677342116833e-03 -1.674183309078216553e-01 3.811680078506469727e-01 6.665591150522232056e-02 1.021634340286254883e-01 -1.020520031452178955e-01 -1.018317192792892456e-01 3.425070270895957947e-02 2.405202686786651611e-01 7.606428116559982300e-02 9.644345380365848541e-03 7.799406349658966064e-02 -1.633577197790145874e-01 -1.439040303230285645e-01 -2.995303571224212646e-01 7.767707854509353638e-02
9.860397130250930786e-02 -4.678874276578426361e-03 1.739395260810852051e-01 2.314901202917098999e-01 6.764806061983108521e-02 -1.849910914897918701e-01 5.679838825017213821e-03 8.590596914291381836e-02 7.492192834615707397e-02 -2.060897797346115112e-01 5.827682092785835266e-02 -1.298905611038208008e-01 3.449201881885528564e-01 -2.510276734828948975e-01 -1.306615769863128662e-01 -2.111722379922866821e-01 3.775550052523612976e-02 1.206042803823947906e-02 9.599483758211135864e-02 -2.660935819149017334e-01 1.047949269413948059e-01 -2.131881266832351685e-01 -2.906924672424793243e-02 -6.407929956912994385e-02 1.279411762952804565e-01 3.133435919880867004e-02 8.626877330243587494e-03 3.652008473873138428e-01 -1.755679547786712646e-01 1.040403023362159729e-01 -4.603286981582641602e-01 -2.959174476563930511e-02
-1.637226045131683350e-01 3.977090716361999512e-01 -6.293092668056488037e-02 4.674127325415611267e-02 -2.175920307636260986e-01 -1.055804342031478882e-01 -9.195803850889205933e-02 -4.096305370330810547e-02 1.982583552598953247e-01 6.908099353313446045e-02 -6.917513441294431686e-03 8.167224936187267303e-03 9.368520975112915039e-02 -2.300944924354553223e-02 -1.469914019107818604e-01 2.486681789159774780e-01 -1.451967563480138779e-02 -1.952238678932189941e-01 2.790149748325347900e-01 -2.507649958133697510e-01 2.323159873485565186e-01 -2.540647685527801514e-01 9.650571644306182861e-02 -1.064320728182792664e-01 8.484579622745513916e-02 5.152984336018562317e-02 4.368469119071960449e-01 -1.962733566761016846e-01 8.986819535493850708e-02 2.961101755499839783e-02 -1.762851923704147339e-01 7.648001611232757568e-02
1.755662709474563599e-01 7.737809419631958008e-02 -7.413348555564880371e-02 -3.042363524436950684e-01 8.702335879206657410e-03 -1.452218890190124512e-01 -3.770322501659393311e-01 4.612589627504348755e-02 -1.644149124622344971e-01 -1.098439842462539673e-01 2.127099782228469849e-01 -3.483606278896331787e-01 3.066609799861907959e-01 -7.689006626605987549e-02 -1.615366637706756592e-01 -1.660790890455245972e-01 7.698711007833480835e-02 -3.437283635139465332e-02 1.707158982753753662e-01 -2.046550810337066650e-01 2.837586700916290283e-01 -3.928821533918380737e-02 1.753958910703659058e-01 -2.164921760559082031e-01 9.986464679241180420e-02 -1.263542752712965012e-02 5.294734612107276917e-02 1.035524159669876099e-01 1.419893354177474976e-01 1.356542557477951050e-01 -1.456094384193420410e-01 1.382167339324951172e-01
9.968788921833038330e-02 -2.637600339949131012e-02 -2.773701846599578857e-01 -2.244641035795211792e-01 -5.537240300327539444e-03 -8.953972160816192627e-02 -1.431936174631118774e-01 4.367024078965187073e-02 4.781995713710784912e-01 -6.289040297269821167e-02 4.468662664294242859e-02 7.780291885137557983e-02 2.622874081134796143e-01 3.182988613843917847e-02 2.170026767998933792e-03 -1.303255371749401093e-02 -7.667572051286697388e-02 -2.271069437265396118e-01 1.031257305294275284e-02 -1.588052213191986084e-01 -5.515483021736145020e-02 -5.820783227682113647e-02 8.514939248561859131e-02 -1.523070484399795532e-01 1.893542706966400146e-01 2.676844596862792969e-01 2.069295793771743774e-01 3.965892195701599121e-01 -2.158557027578353882e-01 1.250073499977588654e-02 7.067192345857620239e-02 2.047158777713775635e-01
9.620772302150726318e-02 4.123374223709106445e-01 7.749518007040023804e-02 -2.094574272632598877e-01 -2.296212911605834961e-01 -1.552149057388305664e-01 -2.287039905786514282e-01 -1.073122620582580566e-01 2.235059887170791626e-01 2.516377344727516174e-02 -9.875853359699249268e-02 -5.948676541447639465e-02 9.606616199016571045e-02 -3.161390423774719238e-01 -7.311652600765228271e-02 4.046874120831489563e-03 -4.443426057696342468e-02 -3.657842427492141724e-02 2.931837737560272217e-01 -8.374015986919403076e-02 7.215694338083267212e-02 -1.084734797477722168e-01 -1.511289775371551514e-01 5.069690942764282227e-02 3.200099468231201172e-01 3.892669454216957092e-02 1.176741197705268860e-01 -1.401563286781311035e-01 -2.577033042907714844e-01 5.322327464818954468e-02 -2.705595791339874268e-01 1.823903620243072510e-01
1.346488445997238159e-01 8.674754202365875244e-02 6.973107159137725830e-02 1.251798272132873535e-01 -2.841167151927947998e-01 1.093872636556625366e-01 -1.200842335820198059e-01 3.417432680726051331e-02 1.389607489109039307e-01 -2.096446454524993896e-01 1.797123849391937256e-01 1.747972518205642700e-01 1.367198973894119263e-01 -1.007276475429534912e-01 -3.585707023739814758e-02 -2.825434505939483643e-01 1.188503503799438477e-01 -9.181402623653411865e-02 3.304169699549674988e-02 -3.314750194549560547e-01 -1.927278563380241394e-02 -3.348292112350463867e-01 5.661510676145553589e-02 2.035415470600128174e-01 1.651339530944824219e-01 -1.184838935732841492e-01 1.668576896190643311e-01 4.260320067405700684e-01 -2.057166844606399536e-01 3.380946815013885498e-02 1.021739616990089417e-01 1.194824650883674622e-01
-7.874758541584014893e-02 2.935954928398132324e-01 -1.810920685529708862e-01 -1.774629391729831696e-02 -2.690387368202209473e-01 -7.326450943946838379e-02 -2.382439821958541870e-01 -1.764078140258789062e-01 -5.010606721043586731e-02 -2.947296202182769775e-02 9.034612216055393219e-03 8.533965796232223511e-03 -2.608839794993400574e-02 -6.693238019943237305e-02 -1.409315466880798340e-01 6.634949892759323120e-02 7.604433596134185791e-02 -9.960364550352096558e-02 2.934801280498504639e-01 1.709960252046585083e-01 2.792318761348724365e-01 -2.205616086721420288e-01 1.201373115181922913e-01 3.422579169273376465e-02 -1.639629155397415161e-01 1.252115219831466675e-01 3.339833319187164307e-01 2.240068614482879639e-01 -1.714284569025039673e-01 1.992634236812591553e-01 -3.449439406394958496e-01 1.012022718787193298e-01
-1.801444031298160553e-02 -5.623124539852142334e-02 1.077750697731971741e-01 6.225638464093208313e-02 -2.674075067043304443e-01 9.871824644505977631e-03 -1.940961182117462158e-02 4.724234342575073242e-02 4.100216925144195557e-02 -4.339804053306579590e-01 2.619544565677642822e-01 2.367660962045192719e-02 2.255915254354476929e-01 -8.858580887317657471e-02 -1.218952909111976624e-01 -2.355097532272338867e-01 1.084475293755531311e-01 1.995055824518203735e-01 7.193010300397872925e-02 -2.779297232627868652e-01 2.542357891798019409e-03 -2.585668265819549561e-01 -1.838959753513336182e-02 1.401923149824142456e-01 1.208343207836151123e-01 1.525074839591979980e-01 1.101723290048539639e-03 4.587733447551727295e-01 -1.284193396568298340e-01 -8.133238181471824646e-03 -5.345704779028892517e-02 1.730886250734329224e-01
-2.022537589073181152e-01 -1.638281345367431641e-01 -2.194900363683700562e-01 -1.125565990805625916e-01 -2.037953734397888184e-01 -7.795381546020507812e-02 -6.178873777389526367e-02 -1.196720525622367859e-01 8.737092465162277222e-02 -1.603349000215530396e-01 1.017866432666778564e-01 -2.095164805650711060e-01 2.825851179659366608e-02 1.497319787740707397e-01 -5.961483716964721680e-02 -2.883151359856128693e-02 1.733318567276000977e-01 -6.255218386650085449e-02 2.576586902141571045e-01 -4.600717723369598389e-01 3.115800619125366211e-01 -1.419952213764190674e-01 -1.699885725975036621e-01 -6.351052969694137573e-02 1.928083002567291260e-01 4.372262954711914062e-02 1.947865448892116547e-02 1.875462234020233154e-01 7.121852133423089981e-03 2.054539024829864502e-01 1.313504576683044434e-01 3.067872822284698486e-01
1.003243252635002136e-01 2.751202881336212158e-01 1.775683462619781494e-01 -2.886034920811653137e-02 -7.809050381183624268e-02 4.412048682570457458e-02 -2.782899439334869385e-01 -6.340217590332031250e-02 1.359100341796875000e-01 -5.643225461244583130e-02 3.179121315479278564e-01 -2.201777845621109009e-01 1.648899018764495850e-01 7.311102002859115601e-02 1.052264347672462463e-01 -1.941053420305252075e-01 1.306044906377792358e-01 -1.711332499980926514e-01 3.218632191419601440e-02 4.840842261910438538e-02 6.068840995430946350e-02 -4.236198663711547852e-01 2.491659224033355713e-01 1.140776798129081726e-01 -5.239447206258773804e-02 4.669069871306419373e-02 9.909737855195999146e-02 3.269182741641998291e-01 7.709106802940368652e-02 3.334992751479148865e-02 -3.212985694408416748e-01 -4.246629308909177780e-03
5.064671859145164490e-02 8.365006186068058014e-03 2.175781875848770142e-01 7.302313297986984253e-02 -3.331872075796127319e-02 -3.370757028460502625e-02 4.858126118779182434e-02 -1.866187602281570435e-01 2.202067291364073753e-03 -3.622505962848663330e-01 2.702638208866119385e-01 -2.410038113594055176e-01 5.511292722076177597e-03 -6.637226790189743042e-02 -3.052389621734619141e-01 -1.156207844614982605e-01 -1.928689889609813690e-02 1.359863877296447754e-01 1.558581739664077759e-01 -3.493379056453704834e-02 -3.716728463768959045e-02 -3.317948579788208008e-01 1.920750290155410767e-01 -7.233195938169956207e-03 -4.948668181896209717e-02 2.594752311706542969e-01 1.362149715423583984e-01 1.257746368646621704e-01 -7.189526408910751343e-02 1.975931525230407715e-01 -3.833889067173004150e-01 2.092577815055847168e-01
8.801506459712982178e-02 9.476947039365768433e-02 -2.711484767496585846e-02 -2.992488741874694824e-01 1.128698587417602539e-01 -1.564082875847816467e-02 -5.254928022623062134e-03 -5.309371277689933777e-02 1.007305923849344254e-02 -2.145308442413806915e-02 6.793180853128433228e-02 1.971778869628906250e-01 2.217733487486839294e-02 -1.364670842885971069e-01 1.276825517416000366e-01 4.019398987293243408e-02 8.987028896808624268e-02 -9.547001123428344727e-02 2.152261584997177124e-01 -2.593108117580413818e-01 2.823850512504577637e-01 -2.818865776062011719e-01 -6.617493927478790283e-02 -1.199703067541122437e-01 3.649291098117828369e-01 3.559254109859466553e-01 -2.714516222476959229e-01 1.762312948703765869e-01 -2.498460561037063599e-02 2.737672626972198486e-01 -1.510015577077865601e-01 1.560912728309631348e-01
-9.524974972009658813e-02 -1.008457392454147339e-01 1.225505582988262177e-02 1.323208659887313843e-01 -2.043152786791324615e-02 -2.455422431230545044e-01 -4.645287059247493744e-03 -9.106765501201152802e-03 1.002583056688308716e-01 -1.606285274028778076e-01 8.965230733156204224e-02 -6.399280973710119724e-04 2.124554365873336792e-01 1.600766479969024658e-01 -2.707362407818436623e-03 -7.407824695110321045e-02 4.703691601753234863e-02 -4.406587034463882446e-02 1.500364989042282104e-01 1.577954590320587158e-01 2.720943689346313477e-01 2.584649482741951942e-03 2.059067040681838989e-01 -1.634513214230537415e-02 8.701193332672119141e-02 2.382329255342483521e-01 -9.541923552751541138e-02 4.178107082843780518e-01 -2.694460749626159668e-01 3.112628161907196045e-01 -1.727305352687835693e-01 4.081030786037445068e-01
-1.313197910785675049e-01 1.720070987939834595e-01 9.458561241626739502e-02 -1.394738107919692993e-01 -1.198266744613647461e-01 2.561469078063964844e-01 -3.214426338672637939e-01 1.740688979625701904e-01 2.352392822504043579e-01 1.016362160444259644e-01 -1.140557974576950073e-01 -8.632219582796096802e-02 1.082962229847908020e-01 1.276580244302749634e-01 1.598989516496658325e-01 1.144479401409626007e-02 2.588095963001251221e-01 -1.771346777677536011e-01 4.912772029638290405e-02 -4.491472542285919189e-01 3.230789899826049805e-01 -2.485519498586654663e-01 -7.543294131755828857e-02 -7.344532012939453125e-02 1.184238567948341370e-01 1.407952308654785156e-01 4.150836542248725891e-02 5.573387444019317627e-02 -1.465916633605957031e-01 8.026411384344100952e-02 -1.348880231380462646e-01 8.229156583547592163e-02
-1.374204754829406738e-01 2.491097152233123779e-02 -3.448477759957313538e-02 8.577298372983932495e-02 4.727367684245109558e-02 -1.397629529237747192e-01 2.277957461774349213e-02 1.501230448484420776e-01 3.011430501937866211e-01 -4.057040512561798096e-01 2.348679900169372559e-01 -3.265349939465522766e-02 2.180276364088058472e-01 7.321297377347946167e-02 -3.395002186298370361e-01 -4.719847813248634338e-02 1.853541880846023560e-01 9.379404038190841675e-02 -5.773891136050224304e-02 -1.604625605978071690e-03 1.958085000514984131e-01 -1.164772063493728638e-01 -1.409267634153366089e-01 2.416476905345916748e-01 -1.004519090056419373e-01 2.288387864828109741e-01 1.614065915346145630e-01 1.472692489624023438e-01 -1.711276620626449585e-01 1.622806489467620850e-01 -3.104882836341857910e-01 -7.972413301467895508e-02
-1.111058294773101807e-01 4.532305300235748291e-01 -1.510081887245178223e-01 -2.986465096473693848e-01 5.114936456084251404e-02 1.971911340951919556e-01 -4.212108254432678223e-02 8.404044806957244873e-02 -2.325756475329399109e-03 -1.516441255807876587e-01 3.565246462821960449e-01 -9.506511688232421875e-02 1.622273921966552734e-01 1.727962195873260498e-01 -1.247634645551443100e-02 -1.166628673672676086e-01 -5.758469924330711365e-02 -9.571812115609645844e-03 1.865781098604202271e-02 -2.675149142742156982e-01 9.370563179254531860e-02 -1.194311603903770447e-01 -1.989964395761489868e-01 -1.561209708452224731e-01 1.826636046171188354e-01 1.156846061348915100e-01 -1.103849187493324280e-01 1.479692906141281128e-01 -4.102676361799240112e-02 2.960373163223266602e-01 -1.171066984534263611e-01 2.112212926149368286e-01
1.108407452702522278e-01 -1.305034570395946503e-02 1.724769175052642822e-01 -1.560866683721542358e-01 -1.611848324537277222e-01 -3.666062355041503906e-01 -1.047268360853195190e-01 1.760817170143127441e-01 2.056865245103836060e-01 -3.136861622333526611e-01 7.193753123283386230e-02 -5.502059310674667358e-02 -2.930893190205097198e-02 1.925419569015502930e-01 -1.671437360346317291e-02 1.724344789981842041e-01 2.016821503639221191e-01 1.977338641881942749e-01 -9.767193114385008812e-05 -5.238712299615144730e-03 2.066879123449325562e-01 -1.139705255627632141e-01 1.018594056367874146e-01 3.092887103557586670e-01 3.448889255523681641e-01 8.894319832324981689e-02 3.826849535107612610e-02 7.468738406896591187e-02 2.117335423827171326e-02 1.464562565088272095e-01 -3.371843993663787842e-01 5.646329373121261597e-02
1.047553494572639465e-01 9.911650419235229492e-02 9.701624512672424316e-02 -1.365444213151931763e-01 -2.643680274486541748e-01 -2.974524199962615967e-01 -1.589577049016952515e-01 1.776486784219741821e-01 1.086947321891784668e-01 -7.653664052486419678e-02 1.323449760675430298e-01 -2.271909713745117188e-01 1.598317474126815796e-01 -4.817124456167221069e-02 -8.818217553198337555e-03 8.296986669301986694e-02 1.430799067020416260e-01 1.296103745698928833e-02 1.511562019586563110e-01 4.296692460775375366e-02 1.831478774547576904e-01 -2.461096793413162231e-01 4.089397788047790527e-01 -1.386601924896240234e-01 1.290211081504821777e-01 -1.365691870450973511e-01 -3.691705688834190369e-02 2.884518206119537354e-01 3.012776970863342285e-01 4.361952096223831177e-02 -2.716234028339385986e-01 4.580381140112876892e-02
-2.238664329051971436e-01 1.769988089799880981e-01 1.719848625361919403e-02 -3.123173862695693970e-02 -2.327076494693756104e-01 -3.908349946141242981e-02 -4.997911304235458374e-02 2.159008681774139404e-01 2.337713390588760376e-01 -9.491048753261566162e-02 2.477658390998840332e-01 -7.860370725393295288e-02 -2.530309185385704041e-02 1.955286860466003418e-01 -3.354207873344421387e-01 -3.707483038306236267e-02 3.042193651199340820e-01 7.590282708406448364e-02 8.693400770425796509e-02 -1.143807545304298401e-01 2.825773358345031738e-01 -1.022515296936035156e-01 1.667951494455337524e-01 2.697279490530490875e-02 1.207508519291877747e-01 9.390952438116073608e-02 1.248297244310379028e-01 1.082943603396415710e-01 -4.469750523567199707e-01 1.897446215152740479e-01 -4.233927279710769653e-02 -4.918313398957252502e-02
-1.552887856960296631e-01 -1.921638660132884979e-02 -1.045233160257339478e-01 1.589931920170783997e-02 -6.865653395652770996e-02 -3.550339117646217346e-02 -6.774552911520004272e-02 -9.392324090003967285e-02 2.463673204183578491e-01 -4.362087249755859375e-01 9.089794009923934937e-02 -1.726448386907577515e-01 4.792453348636627197e-02 -2.339945733547210693e-01 3.534627333283424377e-02 8.465689606964588165e-03 4.470629394054412842e-01 -1.078733727335929871e-01 2.174462378025054932e-01 -1.388063728809356689e-01 1.520148068666458130e-01 -1.172413676977157593e-01 6.371727213263511658e-03 -1.175794303417205811e-01 1.607221923768520355e-02 1.728363484144210815e-01 1.899404227733612061e-01 3.928904831409454346e-01 7.643250375986099243e-02 1.815250515937805176e-01 -8.099089562892913818e-02 5.331648513674736023e-02
-3.119728863239288330e-01 2.371670454740524292e-01 -1.040747538208961487e-01 7.285813987255096436e-02 -1.455231159925460815e-01 4.437386617064476013e-02 -9.732758626341819763e-03 1.616649776697158813e-01 1.339410841464996338e-01 4.516552016139030457e-02 1.157625094056129456e-01 -4.125562030822038651e-03 -8.960892260074615479e-02 2.718676924705505371e-01 -2.585230767726898193e-01 -7.640763372182846069e-02 2.772213518619537354e-01 1.645078808069229126e-01 3.960642218589782715e-02 -1.702818423509597778e-01 1.402543336153030396e-01 -1.901016384363174438e-01 1.724009215831756592e-01 9.179960936307907104e-02 1.982611566781997681e-01 1.628833264112472534e-01 1.757506877183914185e-01 2.876378893852233887e-01 -3.274676799774169922e-01 2.558594942092895508e-01 -5.372309312224388123e-02 9.700735658407211304e-02
-3.960055112838745117e-02 2.024837881326675415e-01 4.476372525095939636e-02 -2.814050950109958649e-02 -1.868452690541744232e-02 -2.888000309467315674e-01 -2.291184365749359131e-01 7.358266413211822510e-02 1.229720339179039001e-01 4.009017720818519592e-02 1.389069110155105591e-02 2.816065587103366852e-02 -8.389257639646530151e-02 -5.521393194794654846e-02 -8.430163562297821045e-02 2.826464474201202393e-01 6.854277849197387695e-02 2.912144958972930908e-01 4.373412728309631348e-01 -1.631444841623306274e-01 1.345205008983612061e-01 -1.853436231613159180e-01 4.691896587610244751e-02 -2.538748681545257568e-01 -1.270915716886520386e-01 2.061856687068939209e-01 -1.143680587410926819e-01 3.769707977771759033e-01 -3.723927214741706848e-02 -3.757894784212112427e-02 -1.892109066247940063e-01 1.386859565973281860e-01
5.253636837005615234e-02 -6.659521162509918213e-02 3.330858945846557617e-01 -1.463798135519027710e-01 -2.748311031609773636e-03 -2.186889648437500000e-01 -1.617720127105712891e-01 -8.184531703591346741e-03 2.481695963069796562e-03 -4.592015221714973450e-02 1.887037605047225952e-01 -1.707081347703933716e-01 4.514633417129516602e-01 -1.212688833475112915e-01 -7.470389455556869507e-02 -1.485615596175193787e-02 7.931445538997650146e-02 -1.345241814851760864e-01 2.540084421634674072e-01 -3.020108640193939209e-01 -2.452993951737880707e-02 -2.569590508937835693e-01 -4.125637188553810120e-02 -2.093676105141639709e-02 1.607898473739624023e-01 2.351234108209609985e-01 -1.115420535206794739e-01 2.205477356910705566e-01 -1.718028262257575989e-02 -1.705874800682067871e-01 -2.726690173149108887e-01 1.785969734191894531e-02
1.402678340673446655e-01 2.349523827433586121e-02 -4.419159516692161560e-02 -2.259277701377868652e-01 2.735610865056514740e-02 1.826077401638031006e-01 -2.253228425979614258e-01 -3.112989244982600212e-03 1.209511607885360718e-01 -8.337168395519256592e-02 1.596402376890182495e-01 -1.770855039358139038e-01 3.498442173004150391e-01 6.690204888582229614e-02 -9.014920145273208618e-02 -6.993844639509916306e-03 -1.420561689883470535e-02 -2.709478139877319336e-01 3.861136734485626221e-01 -9.026291221380233765e-02 1.746592670679092407e-01 -1.648696959018707275e-01 -8.243398368358612061e-02 8.453525602817535400e-02 9.698940813541412354e-02 -3.173467814922332764e-01 -6.084226444363594055e-02 3.378998935222625732e-01 -1.430257260799407959e-01 -3.230985626578330994e-02 -2.574281096458435059e-01 1.009804531931877136e-01
-1.204218864440917969e-01 4.077712893486022949e-01 5.000504478812217712e-02 -8.988402783870697021e-02 1.709878891706466675e-01 7.521680742502212524e-02 -2.340181320905685425e-01 -1.423319429159164429e-01 3.152405023574829102e-01 1.164747495204210281e-02 2.909704744815826416e-01 1.637179963290691376e-02 -1.212732866406440735e-01 -6.608336418867111206e-02 2.515321969985961914e-01 1.184512376785278320e-01 1.051198989152908325e-01 6.505745649337768555e-02 2.492974549531936646e-01 -4.482154548168182373e-02 1.035832986235618591e-01 -1.443375796079635620e-01 1.683946698904037476e-02 5.267908424139022827e-02 1.972599178552627563e-01 1.216174513101577759e-01 1.082245931029319763e-01 2.022239863872528076e-01 -3.500294685363769531e-01 2.339259535074234009e-01 -2.067426405847072601e-02 1.409455686807632446e-01
-1.650146581232547760e-02 1.537220627069473267e-01 1.018763110041618347e-01 5.497550591826438904e-02 6.134756281971931458e-02 1.480256672948598862e-03 -2.870340943336486816e-01 -5.904714390635490417e-02 -4.248426854610443115e-02 2.179291285574436188e-02 6.374846398830413818e-02 3.726090118288993835e-02 9.565231949090957642e-02 -1.298196762800216675e-01 -2.029243111610412598e-01 2.140672057867050171e-01 -8.854477852582931519e-02 1.921219378709793091e-02 2.672987282276153564e-01 -1.191540881991386414e-01 4.404449462890625000e-01 1.334244292229413986e-02 5.955470725893974304e-03 2.111271619796752930e-01 6.872833706438541412e-03 1.055706217885017395e-01 3.613997101783752441e-01 8.655545860528945923e-02 -2.828705608844757080e-01 -1.153219118714332581e-01 -2.278514802455902100e-01 3.537752032279968262e-01
6.443762686103582382e-03 1.918698102235794067e-01 1.794981062412261963e-01 -6.726497411727905273e-02 -2.088912874460220337e-01 2.106634825468063354e-01 -1.838856488466262817e-01 3.036667406558990479e-01 2.957406640052795410e-01 1.760761588811874390e-01 3.463577032089233398e-01 1.537706702947616577e-02 8.715660870075225830e-02 -2.714527845382690430e-01 -8.553642779588699341e-02 1.850404310971498489e-03 2.642759680747985840e-01 1.198438182473182678e-01 -9.381671249866485596e-02 -1.412012279033660889e-01 1.267993003129959106e-01 -3.197998702526092529e-01 -8.002898655831813812e-03 1.386602371931076050e-01 1.291664093732833862e-01 -1.058859843760728836e-02 9.092566370964050293e-02 2.222277820110321045e-01 7.647189497947692871e-02 1.540555208921432495e-01 3.218548744916915894e-02 1.715802401304244995e-01
1.062160208821296692e-01 6.707037333399057388e-03 1.335420906543731689e-01 -3.651686757802963257e-02 9.101056307554244995e-02 -3.775978088378906250e-02 -8.158248662948608398e-02 2.207266688346862793e-01 1.386210322380065918e-01 -2.370031476020812988e-01 2.923815846443176270e-01 -1.061209216713905334e-01 3.085067570209503174e-01 1.378051820211112499e-03 -3.071521967649459839e-02 -1.596460044384002686e-01 1.121442392468452454e-01 6.759428977966308594e-02 4.442630708217620850e-01 -3.050475716590881348e-01 8.552366867661476135e-03 -3.464635461568832397e-02 -7.499295473098754883e-02 2.658943235874176025e-01 1.662237048149108887e-01 1.549867838621139526e-01 3.092166781425476074e-02 1.200613304972648621e-01 -5.769145675003528595e-03 -8.998695015907287598e-02 -3.876486420631408691e-01 -9.345983155071735382e-03
1.377905756235122681e-01 5.215993151068687439e-02 1.273485869169235229e-01 4.777806624770164490e-02 -2.334128469228744507e-01 -2.263519614934921265e-01 -1.800250113010406494e-01 5.651060491800308228e-02 3.737538754940032959e-01 -1.960952877998352051e-01 -2.971084043383598328e-02 -1.187277436256408691e-01 -1.106094121932983398e-01 2.300486415624618530e-01 -6.523212045431137085e-02 9.876664727926254272e-02 2.934316098690032959e-01 1.688229143619537354e-01 3.947271034121513367e-02 -9.093877673149108887e-02 1.969188153743743896e-01 -3.720421716570854187e-02 -3.749237954616546631e-02 2.436413168907165527e-01 2.971974313259124756e-01 2.154581993818283081e-02 -6.330995261669158936e-02 1.013964936137199402e-01 -2.132888324558734894e-02 -2.562808804214000702e-03 -4.539907872676849365e-01 1.057077273726463318e-01
-2.694298699498176575e-02 -1.216181963682174683e-01 1.638697683811187744e-01 -6.871327012777328491e-02 -2.751751542091369629e-01 -1.741998642683029175e-02 -1.427185386419296265e-01 1.322987675666809082e-01 8.817967772483825684e-02 -1.659423708915710449e-01 1.627240478992462158e-01 1.247854083776473999e-01 3.281376138329505920e-02 -8.333820849657058716e-02 -1.512857675552368164e-01 -7.939903438091278076e-02 -1.782917883247137070e-03 -7.321399450302124023e-02 2.030907422304153442e-01 -4.044912457466125488e-01 -9.242059290409088135e-02 -3.132501542568206787e-01 2.930528521537780762e-01 9.681839495897293091e-02 4.005529284477233887e-01 8.064037561416625977e-02 1.341713815927505493e-01 3.019238412380218506e-01 -1.136573478579521179e-01 -2.022081287577748299e-03 1.449061036109924316e-01 -4.760647565126419067e-02
-2.683813869953155518e-01 8.680069446563720703e-02 -7.162826508283615112e-02 9.662684053182601929e-03 -2.451482713222503662e-01 6.614965945482254028e-02 1.059932336211204529e-01 1.106842905282974243e-01 3.236317932605743408e-01 -1.998614892363548279e-02 2.142753601074218750e-01 -1.911696419119834900e-02 1.125535592436790466e-01 1.918983832001686096e-02 -2.103464603424072266e-01 1.142097115516662598e-01 3.604277372360229492e-01 2.063063830137252808e-01 7.345347851514816284e-02 -4.225427284836769104e-02 3.237691521644592285e-01 -2.632809430360794067e-02 1.056705713272094727e-01 -7.275643944740295410e-02 2.208787649869918823e-01 2.625329792499542236e-01 1.196178719401359558e-01 7.912984490394592285e-02 -3.399089276790618896e-01 1.280399411916732788e-01 -1.464687436819076538e-01 1.105195805430412292e-01
-2.136451154947280884e-01 2.243071347475051880e-01 -3.039839304983615875e-02 -1.823679059743881226e-01 -1.200139820575714111e-01 -1.803751885890960693e-01 -2.054678648710250854e-01 9.592802077531814575e-02 1.263657957315444946e-01 -8.176196366548538208e-02 2.556108236312866211e-01 1.359315812587738037e-01 -4.713508486747741699e-02 4.959179461002349854e-02 1.822389811277389526e-01 3.402885496616363525e-01 1.376150399446487427e-01 1.980647742748260498e-01 1.794701367616653442e-01 -2.512794733047485352e-01 1.688340753316879272e-01 -3.333322107791900635e-01 5.213410407304763794e-02 -2.106780111789703369e-01 4.640354588627815247e-02 8.418669551610946655e-02 1.246674545109272003e-02 3.392820358276367188e-01 1.867884993553161621e-01 7.735581602901220322e-03 -1.078259199857711792e-01 -4.932910669595003128e-03
2.991842031478881836e-01 -5.457946285605430603e-02 6.360719352960586548e-02 -9.266180545091629028e-02 -1.587953045964241028e-02 -9.250067174434661865e-02 -4.934768676757812500e-01 -2.534426748752593994e-01 2.860331237316131592e-01 -2.318879216909408569e-01 2.204073071479797363e-01 -4.637004807591438293e-02 -3.617994859814643860e-02 3.530523506924510002e-03 -1.820425689220428467e-01 -1.742028445005416870e-01 1.455988585948944092e-01 2.757298760116100311e-02 1.572096049785614014e-01 -1.406579315662384033e-01 2.192491665482521057e-02 -1.578265726566314697e-01 6.157476082444190979e-02 -9.413631260395050049e-02 1.418408304452896118e-01 -4.885309562087059021e-02 8.486910164356231689e-02 7.268911600112915039e-02 1.163510605692863464e-02 -3.032567799091339111e-01 -2.097833752632141113e-01 2.271336466073989868e-01
-1.108713522553443909e-01 1.732372790575027466e-01 2.020983994007110596e-01 -1.020477712154388428e-02 -1.652891635894775391e-01 4.910737648606300354e-02 -1.372047066688537598e-01 1.047710981220006943e-02 1.960898339748382568e-01 -1.628486067056655884e-01 4.158122465014457703e-02 -5.974628031253814697e-02 3.545229509472846985e-02 3.581919968128204346e-01 -3.472288250923156738e-01 1.098438128829002380e-01 2.437643706798553467e-01 -1.430241670459508896e-02 1.878799945116043091e-01 -2.060966640710830688e-01 -2.688344568014144897e-02 -1.493664458394050598e-02 9.576540440320968628e-02 1.384371519088745117e-01 -1.136006265878677368e-01 -3.567651845514774323e-03 -1.170854344964027405e-01 4.366065263748168945e-01 -3.144178390502929688e-01 1.509252786636352539e-01 -1.514553725719451904e-01 8.432252705097198486e-02
2.304052412509918213e-01 -2.285383641719818115e-01 3.163971006870269775e-02 1.576807051897048950e-01 -5.057452619075775146e-02 -1.349550485610961914e-01 7.348267734050750732e-02 3.773438557982444763e-02 2.534513771533966064e-01 -2.332023531198501587e-01 1.668496727943420410e-01 -1.830425262451171875e-01 1.703241914510726929e-01 1.288328319787979126e-01 -3.132062032818794250e-02 1.592477858066558838e-01 -1.239651739597320557e-01 1.413920074701309204e-01 2.262418270111083984e-01 -5.491992831230163574e-01 1.152021586894989014e-01 -1.083283796906471252e-01 -3.283945843577384949e-02 -1.395055949687957764e-01 -4.654221236705780029e-03 -1.312073599547147751e-02 4.365134984254837036e-03 2.239610105752944946e-01 5.572761595249176025e-02 1.815624833106994629e-01 -1.812802106142044067e-01 1.905162632465362549e-01
1.427136212587356567e-01 3.041876852512359619e-01 1.196316182613372803e-01 -1.471410691738128662e-01 2.653595805168151855e-01 8.822945505380630493e-02 -1.838388442993164062e-01 -4.142815992236137390e-02 1.777111589908599854e-01 -1.405333261936903000e-02 -3.323072567582130432e-02 1.029875874519348145e-01 -7.642263919115066528e-02 -3.316343529149889946e-03 -1.518007218837738037e-01 1.149364560842514038e-01 4.431104958057403564e-01 1.808280940167605877e-03 1.876007914543151855e-01 -2.132042646408081055e-01 2.234173119068145752e-01 -1.240334585309028625e-01 -1.293941885232925415e-01 -1.970970481634140015e-01 1.576167345046997070e-01 -1.421883404254913330e-01 2.478589415550231934e-01 7.376888394355773926e-02 -1.202815622091293335e-01 1.448265761137008667e-01 -3.082720339298248291e-01 1.073870137333869934e-01
4.851531609892845154e-02 3.819469735026359558e-02 -4.580377787351608276e-02 1.592215448617935181e-01 -3.273013234138488770e-01 -1.852670870721340179e-02 -2.272368073463439941e-01 1.365520209074020386e-01 3.257318139076232910e-01 -1.246435344219207764e-01 1.198083087801933289e-01 -4.851895943284034729e-02 -1.793715804815292358e-01 4.943792521953582764e-02 2.575182728469371796e-02 2.450431883335113525e-01 -3.636401146650314331e-02 -1.968668848276138306e-01 2.412243932485580444e-01 -3.072080761194229126e-02 5.825432389974594116e-02 -2.575629651546478271e-01 3.934526443481445312e-02 1.072096601128578186e-01 -1.484447158873081207e-02 1.451204270124435425e-01 -6.643362343311309814e-02 2.182249128818511963e-01 -2.435156255960464478e-01 4.223507642745971680e-01 -2.089116722345352173e-01 1.438284665346145630e-01
-5.432401224970817566e-02 -1.330183893442153931e-01 -4.039121419191360474e-02 3.190047293901443481e-02 -2.024005949497222900e-01 1.851901561021804810e-01 2.707676030695438385e-03 1.377212405204772949e-01 1.348072439432144165e-01 -2.654280662536621094e-01 3.117946088314056396e-01 -6.970050279051065445e-03 9.238990396261215210e-02 2.076066285371780396e-02 -7.103202491998672485e-02 -1.961215771734714508e-02 6.480576843023300171e-02 1.108798608183860779e-01 1.911724209785461426e-01 -4.997617602348327637e-01 1.192276552319526672e-01 -2.977860271930694580e-01 -1.574257165193557739e-01 2.317832037806510925e-02 1.450155973434448242e-01 -1.931665837764739990e-02 8.888957649469375610e-02 1.528816297650337219e-03 -1.299007534980773926e-01 1.999258249998092651e-01 2.726414054632186890e-02 4.053080379962921143e-01
1.223838105797767639e-01 1.007851287722587585e-01 1.451693177223205566e-01 -1.369301378726959229e-01 -2.477613389492034912e-01 1.743626147508621216e-01 -1.868439167737960815e-01 2.374867051839828491e-01 3.088103830814361572e-01 1.024584695696830750e-01 1.190327331423759460e-01 4.451276361942291260e-02 2.480050772428512573e-01 -9.137213230133056641e-02 -1.190567314624786377e-01 -9.954622015357017517e-03 1.372966915369033813e-01 2.106200605630874634e-01 -8.273792266845703125e-02 -1.772649139165878296e-01 2.979533672332763672e-01 -3.660220205783843994e-01 1.956911683082580566e-01 1.059971842914819717e-02 8.596444129943847656e-02 3.815221413969993591e-02 -6.438108533620834351e-02 3.142633736133575439e-01 1.589463278651237488e-02 9.314182400703430176e-02 1.374480575323104858e-01 2.087921202182769775e-01
7.110212743282318115e-02 1.444429159164428711e-01 1.670790612697601318e-01 2.047093808650970459e-01 -2.772482931613922119e-01 5.577037855982780457e-02 -1.179399192333221436e-01 -8.470125496387481689e-02 1.778727620840072632e-01 -1.799749583005905151e-01 2.322829514741897583e-01 1.033955737948417664e-01 2.229094319045543671e-02 -3.158150985836982727e-02 -2.266252785921096802e-01 1.687925010919570923e-01 2.908920049667358398e-01 -1.063545644283294678e-01 3.611040115356445312e-01 -1.386485695838928223e-01 -2.143492400646209717e-01 -2.790439426898956299e-01 2.174237966537475586e-01 2.225149869918823242e-01 -2.256211265921592712e-02 1.153931170701980591e-01 7.545296847820281982e-02 -5.893381778150796890e-03 -1.141283884644508362e-01 2.416957616806030273e-01 -1.890867501497268677e-01 1.684885658323764801e-02
-1.109166443347930908e-01 1.510428935289382935e-01 -1.526147127151489258e-01 -6.103523075580596924e-03 -2.478112727403640747e-01 -1.523282378911972046e-01 -3.178410977125167847e-02 4.588765278458595276e-02 3.099384903907775879e-01 -1.105768010020256042e-01 2.019061744213104248e-01 -1.349481642246246338e-01 1.288506551645696163e-03 -1.240587756037712097e-01 -3.081344440579414368e-02 2.881795763969421387e-01 1.573568135499954224e-01 -2.887983322143554688e-01 -7.374197244644165039e-02 3.825956583023071289e-02 -1.317820698022842407e-01 -2.120912373065948486e-01 -1.672293245792388916e-01 3.679970279335975647e-02 4.039148986339569092e-01 1.841164827346801758e-01 7.454992085695266724e-02 1.627894490957260132e-01 1.826976537704467773e-01 2.706729471683502197e-01 -5.648836866021156311e-02 2.037049382925033569e-01
4.438737407326698303e-02 1.870206445455551147e-01 -6.054015085101127625e-02 -2.885604649782180786e-02 -5.534494668245315552e-02 4.076442122459411621e-02 5.743541195988655090e-02 2.794912271201610565e-02 1.424289215356111526e-02 -1.494329720735549927e-01 3.076746165752410889e-01 -9.254821389913558960e-02 -9.703712910413742065e-02 -1.742700934410095215e-01 -1.544689983129501343e-01 6.459705531597137451e-02 2.326761186122894287e-02 -9.123319387435913086e-02 4.117685928940773010e-02 -2.342072278261184692e-01 4.649771153926849365e-01 -5.059653148055076599e-02 2.140102088451385498e-01 2.137061804533004761e-01 1.681161075830459595e-01 1.714822053909301758e-01 -1.622093655169010162e-02 1.939591616392135620e-01 -4.303832650184631348e-01 -1.459256410598754883e-01 -2.707847654819488525e-01 7.155444473028182983e-02
-2.846052944660186768e-01 3.059090375900268555e-01 8.898048847913742065e-02 -1.076699793338775635e-01 -4.893648624420166016e-02 -3.365144431591033936e-01 -1.635515987873077393e-01 -2.124728634953498840e-02 1.977905035018920898e-01 -5.481070652604103088e-02 1.422098428010940552e-01 -1.111481455154716969e-03 -4.836422577500343323e-02 -1.107413396239280701e-01 1.768813431262969971e-01 2.136564403772354126e-01 8.151462301611900330e-03 1.721134483814239502e-01 2.776802182197570801e-01 -1.799300014972686768e-01 1.262610256671905518e-01 -2.181300073862075806e-01 1.708028912544250488e-01 -5.460879206657409668e-02 -3.752642124891281128e-02 2.536913454532623291e-01 -2.567400597035884857e-02 3.466501235961914062e-01 -1.761357337236404419e-01 6.456237286329269409e-02 -2.272435277700424194e-01 -3.015405498445034027e-02
8.978380262851715088e-02 5.839799717068672180e-02 9.931228123605251312e-03 -2.162943929433822632e-01 1.549996882677078247e-01 -1.487225145101547241e-01 -2.328708916902542114e-01 -1.210470311343669891e-02 2.470356225967407227e-02 -2.998614013195037842e-01 2.902068495750427246e-01 -2.851411998271942139e-01 4.069837629795074463e-01 -1.511177867650985718e-01 8.265433460474014282e-02 -7.953715510666370392e-03 -1.792664676904678345e-01 6.960025429725646973e-02 1.825525909662246704e-01 -1.769800186157226562e-01 1.844113618135452271e-01 -6.442740559577941895e-02 1.545455455780029297e-01 -6.669087707996368408e-02 4.970546811819076538e-02 -1.672911942005157471e-01 1.421481966972351074e-01 1.616341918706893921e-01 9.474439173936843872e-02 2.863540649414062500e-01 -1.886565536260604858e-01 1.350341290235519409e-01
-1.696383655071258545e-01 2.676396965980529785e-01 5.587973073124885559e-02 -1.342074126005172729e-01 -1.495243161916732788e-01 -2.322038412094116211e-01 -1.544125527143478394e-01 4.055928811430931091e-02 2.218774855136871338e-01 -1.303872168064117432e-01 3.169814348220825195e-01 3.211224079132080078e-02 -2.170563340187072754e-01 7.052719127386808395e-03 1.520174294710159302e-01 3.344310820102691650e-01 1.012690737843513489e-01 2.195135205984115601e-01 2.199993282556533813e-01 -7.710239291191101074e-02 1.756028085947036743e-01 -3.497050702571868896e-01 1.127140820026397705e-01 -7.623612135648727417e-02 5.022980645298957825e-02 1.714022457599639893e-01 -1.110736466944217682e-02 1.601337939500808716e-01 6.107544153928756714e-02 -4.634527117013931274e-02 -2.734915912151336670e-01 6.373006105422973633e-02
-2.865298092365264893e-01 2.987721860408782959e-01 -4.908249899744987488e-02 -3.852996975183486938e-02 -9.967967122793197632e-02 -5.485258251428604126e-02 -1.925691962242126465e-01 -2.363722026348114014e-02 1.831784993410110474e-01 5.763377528637647629e-03 1.718900203704833984e-01 2.807995490729808807e-02 -2.838805019855499268e-01 -1.589260697364807129e-01 1.145818904042243958e-01 -2.711700275540351868e-02 1.267331391572952271e-01 8.371538668870925903e-02 3.489310443401336670e-01 1.611081212759017944e-01 3.898388147354125977e-01 -2.696654200553894043e-01 9.008470922708511353e-02 4.709390923380851746e-03 1.524353921413421631e-01 2.272187024354934692e-01 6.102507561445236206e-02 1.534435003995895386e-01 -1.196700781583786011e-01 9.180721640586853027e-02 -9.124226868152618408e-02 2.317446470260620117e-01
-5.425723269581794739e-02 8.910267800092697144e-02 -1.023411601781845093e-01 -8.317061513662338257e-02 -6.309663504362106323e-02 -1.470981538295745850e-01 7.503922283649444580e-02 7.126402575522661209e-03 3.052350580692291260e-01 -1.826187521219253540e-01 1.100228428840637207e-01 -2.383788526058197021e-01 7.709699869155883789e-02 -1.868332624435424805e-01 -9.100851416587829590e-02 9.162634611129760742e-02 1.557263433933258057e-01 -1.842912733554840088e-01 3.077563345432281494e-01 -1.394452876411378384e-03 -5.944064818322658539e-03 -1.221559569239616394e-01 -9.432315826416015625e-02 -2.381230592727661133e-01 9.737118333578109741e-02 2.009976059198379517e-01 2.238914519548416138e-01 5.091670155525207520e-01 -9.840014576911926270e-02 1.056739240884780884e-01 -1.529449373483657837e-01 -2.246350049972534180e-01
2.181983180344104767e-02 1.143167465925216675e-01 3.040476888418197632e-02 -4.154616594314575195e-02 -2.396924942731857300e-01 -1.687336117029190063e-01 -3.097917139530181885e-02 3.206159174442291260e-02 3.445035219192504883e-01 -2.670976817607879639e-01 4.223351925611495972e-02 4.247361794114112854e-03 -1.234250422567129135e-02 2.667382359504699707e-01 -9.925483912229537964e-02 -1.643890328705310822e-02 3.536890447139739990e-01 2.327095903456211090e-02 -1.352787166833877563e-01 -1.435861438512802124e-01 1.245571523904800415e-01 -3.159098699688911438e-02 -1.026691943407058716e-01 2.676582038402557373e-01 3.441901803016662598e-01 9.916852414608001709e-02 -8.173371851444244385e-02 2.378911972045898438e-01 1.235725879669189453e-01 8.594679832458496094e-02 -3.727169632911682129e-01 7.903806865215301514e-02
-2.071193158626556396e-01 1.023531854152679443e-01 -1.039007380604743958e-01 1.945254579186439514e-02 -2.954112291336059570e-01 5.286532267928123474e-02 1.349305454641580582e-02 1.667226105928421021e-01 2.787048220634460449e-01 -7.624268531799316406e-03 2.632318735122680664e-01 -5.365344882011413574e-02 -7.399402558803558350e-02 -3.108837828040122986e-02 -2.756825387477874756e-01 -1.517233252525329590e-02 2.503583133220672607e-01 1.028583049774169922e-01 2.906754240393638611e-02 -1.002421528100967407e-01 3.615675866603851318e-01 1.159519106149673462e-01 6.551254540681838989e-02 -3.445641050348058343e-05 1.931534707546234131e-01 2.566753625869750977e-01 2.048786133527755737e-01 9.410736709833145142e-02 -3.079811036586761475e-01 1.866108924150466919e-01 -1.121354177594184875e-01 2.365182489156723022e-01
-1.404442787170410156e-01 -5.106430966407060623e-03 6.458624452352523804e-02 3.544163703918457031e-02 -2.135470211505889893e-01 -1.873951405286788940e-01 -2.110781073570251465e-01 -1.563891395926475525e-02 1.228623241186141968e-01 -3.183339238166809082e-01 2.125092316418886185e-03 -1.126228943467140198e-01 -9.685798734426498413e-02 1.845598667860031128e-01 2.186915837228298187e-02 -1.751841977238655090e-02 2.159552723169326782e-01 2.173107862472534180e-01 -3.825711831450462341e-02 -1.760995388031005859e-01 1.297417730093002319e-01 -5.451652780175209045e-02 -1.503543369472026825e-02 2.861639857292175293e-01 3.283739089965820312e-01 6.438319385051727295e-02 -7.313613593578338623e-02 2.842803001403808594e-01 1.342798024415969849e-01 1.442880332469940186e-01 -4.530539214611053467e-01 7.383820414543151855e-02
-5.533914640545845032e-02 1.598544418811798096e-01 -1.443330496549606323e-01 -1.083182618021965027e-01 1.159407105296850204e-02 2.474166899919509888e-01 -2.966254651546478271e-01 4.038963466882705688e-02 1.360768526792526245e-01 -1.736555397510528564e-01 1.468935757875442505e-01 6.348008662462234497e-02 1.618194766342639923e-02 -1.734337359666824341e-01 -2.564863264560699463e-01 1.874660402536392212e-01 6.544943898916244507e-02 6.969857960939407349e-02 2.227185219526290894e-01 -4.382425174117088318e-02 3.504774570465087891e-01 2.274541929364204407e-02 -1.835371740162372589e-02 1.384548097848892212e-01 -8.430937677621841431e-02 -5.735530704259872437e-02 1.942415386438369751e-01 4.399363696575164795e-01 -1.967434734106063843e-01 1.124480739235877991e-01 2.018698006868362427e-01 2.121365964412689209e-01
-5.479475483298301697e-02 -1.482982933521270752e-02 1.064204275608062744e-01 1.523006260395050049e-01 -1.299524009227752686e-01 -2.082444727420806885e-01 -1.030609607696533203e-01 -3.534353524446487427e-02 9.342611581087112427e-02 -3.703708052635192871e-01 2.131617069244384766e-01 -9.772586822509765625e-02 -2.832629904150962830e-02 -1.179046332836151123e-01 8.965586870908737183e-02 -1.543669998645782471e-01 -1.882026530802249908e-02 -2.081908285617828369e-01 1.512938737869262695e-01 2.255029045045375824e-02 1.366844214498996735e-02 -3.649775087833404541e-01 2.156636416912078857e-01 1.316946297883987427e-01 -8.324449509382247925e-02 2.195612490177154541e-01 1.204597949981689453e-01 7.241684198379516602e-02 -1.367932856082916260e-01 3.357122838497161865e-01 -3.268496692180633545e-01 2.553177475929260254e-01
-6.396004557609558105e-02 4.500430449843406677e-02 -9.065427631139755249e-02 7.337430119514465332e-02 -3.004954457283020020e-01 5.447966977953910828e-02 -7.143957167863845825e-02 2.648239731788635254e-01 1.412509530782699585e-01 -8.313663303852081299e-02 3.277757465839385986e-01 -2.963926456868648529e-02 -5.730623751878738403e-02 -1.863605529069900513e-01 9.070650674402713776e-03 1.743868552148342133e-02 8.542814850807189941e-02 -1.814270764589309692e-02 7.946418970823287964e-02 -1.095748320221900940e-01 2.053848654031753540e-02 -2.996395230293273926e-01 1.697124838829040527e-01 3.331716954708099365e-01 1.949962377548217773e-01 1.360367238521575928e-01 6.114216521382331848e-02 4.592852294445037842e-01 1.170726567506790161e-01 1.495457440614700317e-02 2.092628031969070435e-01 2.308899313211441040e-01
-9.508525580167770386e-02 1.936559230089187622e-01 5.841069296002388000e-02 -1.971008442342281342e-02 -1.603488624095916748e-01 1.351336948573589325e-02 -1.016542389988899231e-01 -1.195396780967712402e-01 1.501435786485671997e-01 -4.622840881347656250e-01 -1.228850260376930237e-01 1.936162412166595459e-01 -2.165493927896022797e-02 -2.466497272253036499e-01 1.346912607550621033e-02 -9.450217336416244507e-02 -2.138965129852294922e-01 4.274113103747367859e-02 1.492534875869750977e-01 -1.215325966477394104e-01 3.650183975696563721e-01 -2.071285247802734375e-01 1.005453765392303467e-01 -6.618560105562210083e-02 2.684139907360076904e-01 1.263417899608612061e-01 2.068533152341842651e-01 3.246759995818138123e-02 2.452365905046463013e-01 2.878233045339584351e-02 1.500529609620571136e-02 2.675489783287048340e-01
-6.605150178074836731e-03 2.289451211690902710e-01 2.439090162515640259e-01 -7.771959900856018066e-02 -2.463233172893524170e-01 -3.551440313458442688e-02 -2.784605026245117188e-01 -1.084678247570991516e-02 -1.113022025674581528e-02 -2.676711082458496094e-01 2.409753203392028809e-01 -8.801230788230895996e-02 1.439109742641448975e-01 1.314139738678932190e-02 -3.525891574099659920e-03 -1.762136667966842651e-01 2.002920955419540405e-01 -3.052301108837127686e-01 7.154243066906929016e-03 7.200015336275100708e-02 1.045898646116256714e-01 -3.408604264259338379e-01 2.914449870586395264e-01 2.043204568326473236e-02 6.189379468560218811e-02 -9.241539239883422852e-02 4.232612624764442444e-02 1.927805244922637939e-01 1.852840483188629150e-01 6.137416511774063110e-02 -3.346440494060516357e-01 2.166466601192951202e-02
-2.286648154258728027e-01 1.010979712009429932e-01 2.618631124496459961e-01 7.097123563289642334e-02 -3.073270916938781738e-01 -1.085827276110649109e-01 -1.893991790711879730e-02 1.206492483615875244e-01 1.258283108472824097e-01 -9.781055152416229248e-02 -3.409074991941452026e-02 -1.629142314195632935e-01 -3.581811487674713135e-02 5.354115366935729980e-02 5.079380795359611511e-02 -1.784260869026184082e-01 2.251097233965992928e-03 1.483043581247329712e-01 2.906283736228942871e-01 1.391123235225677490e-01 1.622580587863922119e-01 -4.604350328445434570e-01 9.383513033390045166e-02 -7.123255729675292969e-02 -1.510316971689462662e-02 5.449722707271575928e-02 -1.463813241571187973e-02 1.874178498983383179e-01 -1.022833585739135742e-01 4.538669884204864502e-01 -1.156850084662437439e-01 6.824610382318496704e-02
4.306440427899360657e-02 -1.856419630348682404e-02 2.359227538108825684e-01 -5.738993734121322632e-02 -1.657071709632873535e-01 -2.003106474876403809e-01 -1.644557714462280273e-01 7.163907587528228760e-02 2.745310962200164795e-01 -4.193692207336425781e-01 1.294457763433456421e-01 -3.834792599081993103e-02 -7.725217379629611969e-03 1.239056140184402466e-01 -6.888883560895919800e-02 -6.713075190782546997e-02 1.801988780498504639e-01 3.714448586106300354e-02 -3.726595640182495117e-02 -1.461775153875350952e-01 7.962548732757568359e-02 6.814908981323242188e-02 3.892594575881958008e-02 3.770436644554138184e-01 3.740716576576232910e-01 3.707738965749740601e-02 4.141160286962985992e-03 1.626450270414352417e-01 8.713684976100921631e-02 5.834606289863586426e-02 -3.811608254909515381e-01 9.814432263374328613e-02
-3.554007411003112793e-02 8.344082161784172058e-04 7.621150463819503784e-02 -4.679084569215774536e-02 -2.636739909648895264e-01 -3.156043961644172668e-02 -1.213792786002159119e-01 4.078266024589538574e-01 9.510440751910209656e-03 -2.571283280849456787e-01 1.053406298160552979e-01 -7.340507581830024719e-03 2.294982820749282837e-01 -5.483640730381011963e-02 -3.211763799190521240e-01 -1.569719165563583374e-01 -3.465292602777481079e-02 1.439856439828872681e-01 2.035880461335182190e-03 -2.337767630815505981e-01 3.753508254885673523e-02 -3.838569521903991699e-01 7.388776540756225586e-02 1.152312755584716797e-01 9.276249259710311890e-02 9.080592542886734009e-02 -1.154235601425170898e-01 3.821654021739959717e-01 -1.383574903011322021e-01 8.782996982336044312e-02 -1.726256310939788818e-01 3.708238899707794189e-02
1.302425283938646317e-02 2.090610414743423462e-01 4.817441850900650024e-02 -6.418670713901519775e-02 -9.927398711442947388e-02 -9.831593930721282959e-02 -1.759510487318038940e-01 1.347048580646514893e-02 1.391482055187225342e-01 -2.569278180599212646e-01 -7.012626528739929199e-02 -9.197980910539627075e-02 1.426043361425399780e-01 5.168860405683517456e-02 1.741076111793518066e-01 -3.438133001327514648e-01 2.255480736494064331e-01 1.410910673439502716e-02 -8.889919519424438477e-02 -1.079850345849990845e-01 2.761469483375549316e-01 -2.884295880794525146e-01 2.179771065711975098e-01 -4.340033233165740967e-02 3.400086760520935059e-01 -1.051657795906066895e-01 9.890116006135940552e-02 1.371222287416458130e-01 1.224018484354019165e-01 1.993809044361114502e-01 -3.698151409626007080e-01 5.011798068881034851e-02
1.088787242770195007e-01 2.182478457689285278e-01 3.394914790987968445e-02 -4.719077795743942261e-02 1.468827761709690094e-02 -9.252942353487014771e-02 -2.374601215124130249e-01 2.790667116641998291e-01 2.511004507541656494e-01 6.596382707357406616e-02 2.426168881356716156e-02 -2.985047549009323120e-02 3.667339682579040527e-01 2.066348940134048462e-01 -2.195248305797576904e-01 8.863027393817901611e-02 8.071319758892059326e-02 1.696996986865997314e-01 7.507390528917312622e-02 -1.013438217341899872e-02 3.731334209442138672e-01 -1.009860709309577942e-01 1.475875228643417358e-01 1.336669772863388062e-01 1.968773901462554932e-01 8.472397923469543457e-02 -1.846147775650024414e-01 5.414355173707008362e-02 1.924247145652770996e-01 9.411644190549850464e-02 -3.069624900817871094e-01 1.969239413738250732e-01
3.043500185012817383e-01 3.098006248474121094e-01 -1.659680157899856567e-02 2.694846987724304199e-01 -1.704823225736618042e-01 1.737281084060668945e-01 -1.521712988615036011e-01 1.918536573648452759e-01 1.465152502059936523e-01 -1.900302469730377197e-01 1.521112918853759766e-01 -1.417036075145006180e-02 1.217433512210845947e-01 8.464125543832778931e-02 -6.596169900149106979e-03 1.670191138982772827e-01 1.643483340740203857e-01 8.599337935447692871e-02 3.015061616897583008e-01 -8.725961297750473022e-02 3.922060504555702209e-02 -2.432436645030975342e-01 2.086271047592163086e-01 1.179769933223724365e-01 1.147385686635971069e-01 2.026417553424835205e-01 3.558829128742218018e-01 3.060673177242279053e-02 -2.228990197181701660e-02 2.220650911331176758e-01 5.965977534651756287e-02 -4.673629999160766602e-02
-5.779054388403892517e-02 1.899637132883071899e-01 -1.251805871725082397e-01 -1.625988483428955078e-01 -3.772696852684020996e-01 -1.166599169373512268e-01 -1.854466348886489868e-01 9.614118188619613647e-02 2.965802252292633057e-01 1.420652866363525391e-02 3.402296900749206543e-01 -7.708952575922012329e-02 -9.973715245723724365e-02 -9.442080557346343994e-02 9.676332771778106689e-02 6.241003517061471939e-03 8.601093292236328125e-02 -1.176037192344665527e-01 3.246861398220062256e-01 -1.059544160962104797e-01 -1.059771701693534851e-01 -8.230107277631759644e-02 3.168694376945495605e-01 -5.240089818835258484e-02 -1.233802884817123413e-01 2.188366800546646118e-01 8.353821188211441040e-02 1.358020305633544922e-01 -6.584133952856063843e-02 -9.080158174037933350e-02 -3.046131432056427002e-01 1.668218076229095459e-01
1.262132376432418823e-01 1.505403518676757812e-01 2.104720324277877808e-01 1.942907720804214478e-01 -1.680964082479476929e-01 -1.902034431695938110e-01 -5.276693776249885559e-02 -3.704551607370376587e-02 1.436926722526550293e-01 -3.093068897724151611e-01 7.234345376491546631e-02 -9.501697868108749390e-02 -1.116555533371865749e-03 -1.123001426458358765e-01 -4.041866064071655273e-01 -3.413911536335945129e-02 2.971220016479492188e-01 -2.728480994701385498e-01 2.612842321395874023e-01 -6.627818942070007324e-02 -1.493578702211380005e-01 -2.136248648166656494e-01 2.737745046615600586e-01 1.094858422875404358e-01 6.337091326713562012e-02 1.438865959644317627e-01 3.581992909312248230e-02 2.028099447488784790e-01 -8.129365742206573486e-02 1.743987798690795898e-01 -7.748844474554061890e-02 5.108886212110519409e-02
2.970027551054954529e-02 4.339963495731353760e-01 4.776922520250082016e-03 -3.685760125517845154e-02 9.880556911230087280e-02 -8.391231298446655273e-02 -3.734188377857208252e-01 1.454854607582092285e-01 3.970992267131805420e-01 -2.498928606510162354e-01 1.514394432306289673e-01 -1.124138459563255310e-01 -1.324743777513504028e-01 -1.676205396652221680e-01 2.810040302574634552e-02 2.997472584247589111e-01 -1.262247711420059204e-01 -1.578059047460556030e-01 2.658468857407569885e-02 5.696976557374000549e-02 -5.017899908125400543e-03 -3.539226576685905457e-02 -4.092266410589218140e-02 8.180296421051025391e-02 2.433679439127445221e-02 1.805715411901473999e-01 -7.769837230443954468e-02 2.229260504245758057e-01 -7.647857069969177246e-02 1.437066197395324707e-01 -1.798592954874038696e-01 1.943452656269073486e-01
1.897703856229782104e-01 -7.994196563959121704e-02 1.861184537410736084e-01 -1.285587996244430542e-01 2.264630794525146484e-02 -1.397249847650527954e-01 -1.124695092439651489e-01 1.854404658079147339e-01 1.587929129600524902e-01 -1.852248460054397583e-01 2.728220261633396149e-02 1.434116214513778687e-01 1.924912035465240479e-01 3.182253837585449219e-01 -3.184437379240989685e-02 1.550258994102478027e-01 1.772062480449676514e-01 -2.379439212381839752e-02 1.353679597377777100e-01 -3.646851778030395508e-01 1.186468377709388733e-01 -1.252792924642562866e-01 1.715657562017440796e-01 2.160365134477615356e-01 2.326810806989669800e-01 -2.784129604697227478e-02 1.250031888484954834e-01 1.945047974586486816e-01 6.708844751119613647e-02 2.934989333152770996e-01 -3.184940218925476074e-01 -7.438165694475173950e-02
3.229723870754241943e-01 2.236680984497070312e-01 3.239054679870605469e-01 -1.348898708820343018e-01 -1.842835843563079834e-01 -7.269569486379623413e-02 -1.118297204375267029e-01 -5.042241886258125305e-03 1.961192190647125244e-01 -1.831187456846237183e-01 1.222624108195304871e-01 -2.380521297454833984e-01 3.006155192852020264e-01 -4.264074191451072693e-02 -1.680924594402313232e-01 1.146373674273490906e-01 1.320961564779281616e-01 -7.545667141675949097e-02 -3.323934599757194519e-02 -2.805580012500286102e-02 5.177642032504081726e-02 -1.397526413202285767e-01 2.953251302242279053e-01 1.288463324308395386e-01 -1.106652151793241501e-02 2.183840572834014893e-01 3.060719370841979980e-01 1.333739906549453735e-01 -5.865387618541717529e-02 1.575096398591995239e-01 1.476489752531051636e-01 1.821556836366653442e-01
2.038287743926048279e-02 2.284194380044937134e-01 -1.681294441223144531e-01 -1.621240675449371338e-01 -1.622608006000518799e-01 -1.763704121112823486e-01 -1.250866800546646118e-01 1.328867822885513306e-01 2.472351193428039551e-01 2.361984401941299438e-01 2.194702178239822388e-01 3.621945902705192566e-02 -7.314341515302658081e-02 -1.031116582453250885e-02 1.395722031593322754e-01 1.320377886295318604e-01 6.386491656303405762e-02 -8.064772188663482666e-02 4.413591921329498291e-01 2.674816735088825226e-02 2.333843559026718140e-01 -1.913951635360717773e-01 2.761791832745075226e-02 3.188159763813018799e-01 9.723300486803054810e-02 4.972384870052337646e-02 4.279631748795509338e-02 2.636257410049438477e-01 -2.078421115875244141e-01 -9.545871615409851074e-02 -7.786737289279699326e-03 2.410829961299896240e-01
-1.252964586019515991e-01 -4.237994924187660217e-02 1.147458851337432861e-01 -4.645456746220588684e-02 -2.328376173973083496e-01 -1.694670617580413818e-01 -1.450309902429580688e-01 3.773582279682159424e-01 4.419206082820892334e-02 -2.203264534473419189e-01 -5.412943195551633835e-03 -6.776159256696701050e-02 4.063314944505691528e-02 1.941771507263183594e-01 -1.810877025127410889e-01 -2.628936246037483215e-02 -1.604212075471878052e-01 1.773954629898071289e-01 1.359033733606338501e-01 -4.331904351711273193e-01 2.041949331760406494e-01 -2.073431313037872314e-01 2.150816321372985840e-01 9.836971759796142578e-02 1.787664294242858887e-01 7.295291125774383545e-02 -4.100882261991500854e-02 3.191322386264801025e-01 -1.177612021565437317e-01 1.420498490333557129e-01 -1.182167008519172668e-01 -8.841646835207939148e-03
3.868120163679122925e-02 4.778576493263244629e-01 5.500080436468124390e-02 -1.683378517627716064e-01 -2.890361249446868896e-01 -2.875005304813385010e-01 -1.495820879936218262e-01 1.514278817921876907e-02 3.139283359050750732e-01 -4.960294067859649658e-02 1.200337428599596024e-02 5.759702250361442566e-02 5.877058580517768860e-02 -1.523502916097640991e-01 -8.760779350996017456e-02 1.911187916994094849e-02 -4.178716987371444702e-02 8.273465186357498169e-02 2.531614005565643311e-01 -1.530466079711914062e-01 2.757827043533325195e-01 -4.732028394937515259e-02 -2.204110920429229736e-01 -2.589722722768783569e-02 1.774045079946517944e-02 1.122380718588829041e-01 1.256656199693679810e-01 -2.149550765752792358e-01 -3.008628450334072113e-02 -2.875622361898422241e-02 -2.236315310001373291e-01 2.459829151630401611e-01
-1.714265048503875732e-01 1.137354075908660889e-01 -6.029029563069343567e-02 2.661120705306529999e-02 1.324601173400878906e-01 -1.723379939794540405e-01 -2.300017625093460083e-01 -4.477103427052497864e-02 1.843358427286148071e-01 -1.680895835161209106e-01 7.190050929784774780e-02 -5.886471644043922424e-02 -5.575406551361083984e-02 -9.073594957590103149e-02 -4.735795781016349792e-03 3.449312746524810791e-01 1.450402438640594482e-01 1.194577887654304504e-01 3.463490605354309082e-01 -1.526718437671661377e-01 1.948294192552566528e-01 -1.035545095801353455e-01 5.581359937787055969e-02 -1.802353411912918091e-01 9.592334926128387451e-02 2.760887145996093750e-01 1.583371460437774658e-01 4.686580300331115723e-01 -1.747320592403411865e-01 9.292810410261154175e-02 -1.245115920901298523e-01 -4.806527867913246155e-02
2.871867502108216286e-03 5.529762431979179382e-02 -5.590444058179855347e-02 1.422188133001327515e-01 1.027669236063957214e-01 -1.986696124076843262e-01 -2.863130867481231689e-01 6.001191958785057068e-02 1.923264563083648682e-01 -1.471961587667465210e-01 1.473584771156311035e-01 6.140762194991111755e-02 4.285008832812309265e-02 -1.687845140695571899e-01 -1.229227799922227859e-02 2.996152341365814209e-01 -1.846439577639102936e-02 -1.178284361958503723e-01 4.108244776725769043e-01 -5.093498528003692627e-02 -1.796242780983448029e-02 -2.888577431440353394e-02 -8.463462442159652710e-02 -5.954024195671081543e-02 2.868537418544292450e-02 1.662917062640190125e-02 -1.166750267148017883e-01 4.298516511917114258e-01 -1.921926438808441162e-01 4.064926803112030029e-01 -1.849042326211929321e-01 -1.671639457345008850e-02
-5.820941925048828125e-02 3.789943456649780273e-01 -1.408640593290328979e-01 -1.192667037248611450e-01 -2.292352318763732910e-01 -1.716738790273666382e-01 -4.326578229665756226e-02 6.083789840340614319e-02 2.665695846080780029e-01 9.190878830850124359e-03 -8.919169008731842041e-02 1.733431406319141388e-02 1.099869981408119202e-01 2.716266214847564697e-01 -3.208713978528976440e-02 -2.187048643827438354e-02 1.120628509670495987e-02 -2.352010905742645264e-01 2.357665002346038818e-01 -2.262089997529983521e-01 2.802756726741790771e-01 -7.084356620907783508e-03 -1.166709959506988525e-01 2.459318786859512329e-01 3.189262002706527710e-02 2.566602230072021484e-01 4.761329665780067444e-02 2.760046124458312988e-01 -1.072767376899719238e-01 -1.177822649478912354e-01 1.756424158811569214e-01 2.192238569259643555e-01
-1.799118071794509888e-01 9.504157304763793945e-02 -9.869653731584548950e-02 1.463093981146812439e-02 -3.658231198787689209e-01 3.787370771169662476e-02 8.800692856311798096e-02 -2.746678590774536133e-01 2.700793370604515076e-02 -1.643003225326538086e-01 1.436812579631805420e-01 6.100703775882720947e-02 2.193668037652969360e-01 -4.826986789703369141e-02 1.449216306209564209e-01 1.281187534332275391e-01 5.191509053111076355e-02 3.311738371849060059e-02 3.148416876792907715e-01 -2.606425881385803223e-01 5.135498642921447754e-01 -1.863264441490173340e-01 1.887862235307693481e-01 -7.571893930435180664e-02 1.107992008328437805e-01 7.177531719207763672e-02 7.373294979333877563e-02 1.204832345247268677e-01 -7.373106479644775391e-02 2.065004967153072357e-02 -1.779867261648178101e-01 -6.809698790311813354e-02
2.005911022424697876e-01 2.877396158874034882e-02 3.208173066377639771e-02 5.512082576751708984e-02 -2.536352574825286865e-01 4.248039796948432922e-02 -9.459853172302246094e-02 -2.172834938392043114e-03 2.841805517673492432e-01 -3.080555796623229980e-01 9.181509912014007568e-02 -5.785524472594261169e-02 2.280956506729125977e-01 1.791809350252151489e-01 -3.402616381645202637e-01 -9.296070039272308350e-02 -1.173388361930847168e-01 4.623225331306457520e-02 1.319798678159713745e-01 1.399053377099335194e-03 2.358739525079727173e-01 -4.766288697719573975e-01 -2.286352589726448059e-02 7.834184169769287109e-02 2.818343229591846466e-02 -5.040661245584487915e-02 -4.302526265382766724e-02 1.604889035224914551e-01 -1.335484236478805542e-01 2.956026792526245117e-01 3.036691062152385712e-02 -1.546352207660675049e-01
5.511303991079330444e-02 7.380460947751998901e-02 -3.251761570572853088e-02 1.274182796478271484e-01 -3.186457753181457520e-01 -1.786374300718307495e-01 -1.656138449907302856e-01 1.244371160864830017e-01 3.365330398082733154e-01 -2.935650348663330078e-01 2.205910831689834595e-01 -8.998840302228927612e-02 -1.325463801622390747e-01 -6.537035852670669556e-02 6.013165414333343506e-02 2.159802466630935669e-01 -3.656165301799774170e-02 -2.217502146959304810e-01 1.415601819753646851e-01 1.275735795497894287e-01 1.608413830399513245e-02 -2.893816828727722168e-01 -2.443593228235840797e-03 2.741647064685821533e-01 4.164316877722740173e-02 1.592103689908981323e-01 -1.490428764373064041e-02 1.867377609014511108e-01 -1.662546545267105103e-01 2.563005089759826660e-01 -1.685348153114318848e-01 1.991446316242218018e-01
-3.218493163585662842e-01 -7.327600568532943726e-02 -6.995850801467895508e-02 -1.723447293043136597e-01 -3.848581314086914062e-01 1.520828604698181152e-01 -7.984820008277893066e-02 4.570509120821952820e-02 1.049291994422674179e-02 -2.345637083053588867e-01 1.617861092090606689e-01 -1.291901916265487671e-01 -1.986104762181639671e-03 -2.343562990427017212e-01 9.535095887258648872e-04 7.036229968070983887e-02 8.175528049468994141e-02 8.903203159570693970e-02 1.674586534500122070e-01 -3.626811802387237549e-01 1.961550265550613403e-01 -1.671098917722702026e-01 -8.846112340688705444e-02 2.154256254434585571e-01 -2.007064595818519592e-02 7.407524436712265015e-02 1.086443103849887848e-02 3.972060382366180420e-01 -1.953118890523910522e-01 -9.160947054624557495e-02 -1.056254059076309204e-01 5.060099065303802490e-02
9.705220162868499756e-02 2.332108914852142334e-01 5.121209099888801575e-02 -7.648304570466279984e-03 -2.007962018251419067e-01 -1.470123976469039917e-01 1.265897899866104126e-01 -2.003511488437652588e-01 -1.713006570935249329e-02 -4.226163923740386963e-01 3.054883517324924469e-02 -2.116356641054153442e-01 1.360938996076583862e-01 1.931101679801940918e-01 -4.343955963850021362e-02 -2.561483681201934814e-01 3.084123507142066956e-02 8.380288630723953247e-02 1.752832084894180298e-01 -2.234087735414505005e-01 -1.456730812788009644e-01 1.428456306457519531e-01 6.032418087124824524e-02 -8.818527311086654663e-02 1.162139475345611572e-01 2.020607888698577881e-01 7.866036146879196167e-02 3.337217867374420166e-01 -1.727206408977508545e-01 2.155734226107597351e-02 -3.292183876037597656e-01 1.235203593969345093e-01
-8.742232620716094971e-02 -9.495884180068969727e-02 -2.062242850661277771e-02 -4.815706983208656311e-02 -1.334890872240066528e-01 1.753197237849235535e-02 -1.331395702436566353e-03 9.290144592523574829e-02 2.240578979253768921e-01 -2.332291156053543091e-01 1.417247653007507324e-01 -4.328413680195808411e-02 6.052157655358314514e-02 -5.133892595767974854e-02 -4.084347188472747803e-02 -1.610297709703445435e-01 8.920588344335556030e-02 -1.921149669215083122e-04 2.240128368139266968e-01 -6.032712459564208984e-01 2.551012039184570312e-01 -1.900461316108703613e-01 -1.223875507712364197e-01 6.507716327905654907e-02 2.139912545680999756e-02 -5.543061345815658569e-02 -1.415010448545217514e-02 9.948909282684326172e-02 -9.283119440078735352e-02 1.296472102403640747e-01 8.661356568336486816e-02 4.520417451858520508e-01
-7.596746832132339478e-02 1.807665079832077026e-02 -1.077729160897433758e-03 -2.488205768167972565e-02 2.345155738294124603e-02 3.032168745994567871e-01 -9.729620069265365601e-02 -4.193278029561042786e-02 2.174230664968490601e-01 -8.449164032936096191e-02 1.051749438047409058e-01 -2.320466339588165283e-01 2.699306905269622803e-01 1.585707254707813263e-02 2.504647336900234222e-02 -8.267177641391754150e-02 2.705023586750030518e-01 -1.347507238388061523e-01 2.814379036426544189e-01 -1.937803328037261963e-01 1.977591067552566528e-01 -2.504119873046875000e-01 -2.860282957553863525e-01 -2.006392180919647217e-01 2.420547604560852051e-01 -9.869306534528732300e-02 -3.745223954319953918e-02 1.717880219221115112e-01 -2.359599322080612183e-01 4.589665681123733521e-02 -1.946801990270614624e-01 2.505442202091217041e-01
2.179355472326278687e-01 3.129152357578277588e-01 1.264958977699279785e-01 -3.885771930217742920e-01 7.638538628816604614e-02 3.666739910840988159e-02 -6.619516015052795410e-02 4.807963222265243530e-02 1.077235117554664612e-01 1.072526276111602783e-01 1.643907874822616577e-01 -1.612036228179931641e-01 -4.859526827931404114e-02 -4.682755470275878906e-02 -2.169309705495834351e-01 -9.764204919338226318e-02 -4.999914765357971191e-02 -7.510069012641906738e-02 3.900175094604492188e-01 -3.228595107793807983e-02 9.099691361188888550e-02 -1.816965788602828979e-01 -8.442441374063491821e-02 6.243333965539932251e-02 2.464532256126403809e-01 1.858476549386978149e-01 6.945054978132247925e-02 2.327304035425186157e-01 9.073685854673385620e-02 -5.054282397031784058e-02 -3.676822185516357422e-01 1.503241807222366333e-01
1.403626501560211182e-01 5.178942680358886719e-01 -1.650621891021728516e-01 1.264322847127914429e-01 -2.821477353572845459e-01 -2.184326499700546265e-01 -3.049499392509460449e-01 -1.504796743392944336e-02 1.932077854871749878e-01 7.268843799829483032e-02 2.724447250366210938e-01 1.091907545924186707e-01 -3.347855806350708008e-02 -2.699095308780670166e-01 -2.374920099973678589e-01 -1.122575066983699799e-02 -3.287458419799804688e-02 -2.239413410425186157e-01 2.160729914903640747e-01 -6.067829951643943787e-02 8.748643845319747925e-02 -1.176189780235290527e-01 -6.113788485527038574e-02 1.495402492582798004e-02 8.057108521461486816e-02 1.282599121332168579e-01 2.523677237331867218e-02 -6.586347520351409912e-02 -9.717421606183052063e-03 -2.671816945075988770e-02 -9.300902485847473145e-02 1.569215655326843262e-01
-5.745499208569526672e-02 1.471985280513763428e-01 -7.886846363544464111e-02 2.498831748962402344e-01 -2.175561189651489258e-01 4.495811089873313904e-02 -3.515392541885375977e-01 6.771580874919891357e-02 3.427140712738037109e-01 -2.355242073535919189e-01 3.220469504594802856e-02 2.227295190095901489e-03 -1.591673791408538818e-01 5.653604120016098022e-02 1.991126686334609985e-01 -1.966055929660797119e-01 -6.698898971080780029e-02 -1.491428762674331665e-01 7.264117151498794556e-02 3.154062107205390930e-02 1.117890626192092896e-01 -5.062160082161426544e-03 4.984098672866821289e-02 9.945239126682281494e-02 -1.382665336132049561e-01 2.545120716094970703e-01 -1.089776307344436646e-01 2.867487370967864990e-01 -1.360099762678146362e-02 1.177516505122184753e-01 -3.221901655197143555e-01 3.070891499519348145e-01
2.344317361712455750e-02 1.956967823207378387e-02 5.357797443866729736e-02 -1.082156673073768616e-01 -9.465715289115905762e-02 -2.259891629219055176e-01 -3.061796724796295166e-01 9.565615653991699219e-02 3.578804135322570801e-01 -1.395088136196136475e-01 1.548509150743484497e-01 -1.214930638670921326e-01 1.186883449554443359e-01 1.900677531957626343e-01 -9.997958317399024963e-03 -9.065538644790649414e-02 2.476052939891815186e-01 2.166567370295524597e-02 -2.033553868532180786e-01 -3.760125860571861267e-02 2.497038394212722778e-01 -3.834742680191993713e-02 1.113665848970413208e-01 9.711782634258270264e-02 3.988215327262878418e-01 1.237090453505516052e-01 2.922040037810802460e-02 2.613297104835510254e-01 1.383747607469558716e-01 1.506675779819488525e-01 -2.889155149459838867e-01 1.330998241901397705e-01
4.283034056425094604e-02 5.554786324501037598e-01 1.099950075149536133e-01 -3.209803998470306396e-01 -2.475848644971847534e-01 -1.658149659633636475e-01 -3.134727478027343750e-02 8.214972168207168579e-02 2.335371524095535278e-01 -1.613102257251739502e-01 1.400916576385498047e-01 9.036802500486373901e-02 8.424717001616954803e-03 -1.588985621929168701e-01 1.230403184890747070e-01 4.640240967273712158e-02 -5.206100642681121826e-02 -1.411705315113067627e-01 2.818501591682434082e-01 4.853977635502815247e-02 -4.244066309183835983e-03 -1.167545095086097717e-01 -2.440344393253326416e-01 1.542387250810861588e-02 9.757900983095169067e-02 7.021845132112503052e-02 2.474474012851715088e-01 2.342914789915084839e-02 -5.299704149365425110e-02 1.219052970409393311e-01 -2.141833156347274780e-01 9.665541350841522217e-02
-2.515874207019805908e-01 2.595692276954650879e-01 -9.616611897945404053e-02 -1.005040556192398071e-01 -7.901593297719955444e-02 2.204123139381408691e-02 5.059869587421417236e-02 -1.128957793116569519e-01 2.836394309997558594e-01 -1.660718917846679688e-01 3.322986662387847900e-01 -2.675651200115680695e-02 1.385275423526763916e-01 1.041793003678321838e-01 8.686137199401855469e-02 2.020934671163558960e-01 1.533716358244419098e-02 -1.158295124769210815e-01 2.418212741613388062e-01 -4.902011156082153320e-02 2.952246069908142090e-01 -1.110052764415740967e-01 -9.512125700712203979e-02 4.502326250076293945e-01 8.960264921188354492e-02 8.987344056367874146e-02 1.865116655826568604e-01 1.646544337272644043e-01 -1.675984263420104980e-01 3.072790801525115967e-02 -1.740507334470748901e-01 -8.511273562908172607e-02
2.299441546201705933e-01 2.801317274570465088e-01 6.205379590392112732e-02 -2.583575546741485596e-01 -2.213739901781082153e-01 -3.103261888027191162e-01 -1.654023379087448120e-01 -1.701034307479858398e-01 3.453277051448822021e-01 1.282313745468854904e-02 7.549453526735305786e-02 -3.579260408878326416e-02 5.067385360598564148e-02 -2.254637926816940308e-01 -5.842990800738334656e-02 1.266260351985692978e-02 -9.344693273305892944e-02 3.068254515528678894e-02 4.332522153854370117e-01 2.723691239953041077e-02 2.019516974687576294e-01 -1.614741683006286621e-01 -1.236843243241310120e-01 1.507039461284875870e-02 1.300458908081054688e-01 1.482213884592056274e-01 -5.969789251685142517e-02 -7.823760807514190674e-02 -1.829806864261627197e-01 1.611878722906112671e-02 -2.131030857563018799e-01 6.964678317308425903e-02
-1.436330825090408325e-01 1.056480035185813904e-01 -2.216517925262451172e-01 -6.128992512822151184e-02 -2.302300482988357544e-01 -8.643890917301177979e-02 -6.524245440959930420e-02 1.749523878097534180e-01 3.323175609111785889e-01 3.752184659242630005e-02 9.292965382337570190e-02 6.921698898077011108e-02 -2.473223954439163208e-03 1.194345876574516296e-01 -2.536907196044921875e-01 -7.742872089147567749e-02 -1.803961098194122314e-01 -2.683743238449096680e-01 2.027727812528610229e-01 -3.737809658050537109e-01 1.440365761518478394e-01 -1.529354751110076904e-01 -1.231232956051826477e-01 2.022270262241363525e-01 1.191436201333999634e-01 -2.403681166470050812e-02 8.481018245220184326e-02 4.094838201999664307e-01 -7.012770324945449829e-02 -2.484304830431938171e-02 1.684176623821258545e-01 3.090440295636653900e-02
2.128437608480453491e-01 8.076148480176925659e-02 -1.101189926266670227e-01 9.073483943939208984e-02 3.101226408034563065e-03 -1.372621953487396240e-01 -2.284261286258697510e-01 -3.297894075512886047e-02 1.957087963819503784e-01 -5.644217133522033691e-02 1.801505126059055328e-02 -1.744828969240188599e-01 -9.138135612010955811e-02 -9.131767600774765015e-02 1.612384915351867676e-01 3.613865375518798828e-01 1.155304759740829468e-01 4.991125687956809998e-02 2.880133092403411865e-01 -1.912725120782852173e-01 -5.815080925822257996e-02 -1.760425716638565063e-01 2.770198285579681396e-01 -1.684996336698532104e-01 5.758083984255790710e-02 8.860007673501968384e-02 5.485273897647857666e-02 5.318727493286132812e-01 -6.667876988649368286e-02 6.881906092166900635e-02 -1.683521866798400879e-01 2.623424306511878967e-02
-9.859550744295120239e-02 2.670818269252777100e-01 2.023897320032119751e-01 2.144045755267143250e-02 8.839885890483856201e-02 -2.734285891056060791e-01 -2.433770000934600830e-01 -6.370810419321060181e-02 1.146261170506477356e-01 -6.836962699890136719e-02 1.298930346965789795e-01 -2.837184816598892212e-02 -9.135364741086959839e-02 -9.674868732690811157e-02 1.396798640489578247e-01 1.988605558872222900e-01 1.069295778870582581e-01 1.884877234697341919e-01 2.426074892282485962e-01 -2.205674797296524048e-01 1.399013251066207886e-01 -3.274121582508087158e-01 8.512866683304309845e-03 -1.892998516559600830e-01 1.233195140957832336e-01 1.842550784349441528e-01 1.250091642141342163e-01 3.927766680717468262e-01 -2.174695879220962524e-01 7.679806649684906006e-02 -1.507502794265747070e-01 -8.532771468162536621e-02
1.228277608752250671e-01 3.679686039686203003e-02 -1.168300956487655640e-01 -2.112903818488121033e-02 -3.063134849071502686e-01 -1.003697514533996582e-01 -1.001804769039154053e-01 1.443102955818176270e-01 -1.161650717258453369e-01 -2.710349559783935547e-01 1.612437516450881958e-01 -7.942854426801204681e-03 8.792034536600112915e-02 -2.589140236377716064e-01 -1.341568380594253540e-01 -2.112148404121398926e-01 7.922355085611343384e-02 5.042416229844093323e-02 4.717314615845680237e-02 -3.379710018634796143e-01 2.265257388353347778e-01 -2.113290429115295410e-01 1.835751831531524658e-01 1.409744471311569214e-01 3.569773584604263306e-02 3.633424937725067139e-01 -4.548623040318489075e-02 1.224766373634338379e-01 -2.913247942924499512e-01 -1.225002557039260864e-01 -2.363510280847549438e-01 -5.822932720184326172e-02
-1.831291764974594116e-01 9.552270919084548950e-02 -1.227382346987724304e-01 -5.624764412641525269e-02 -3.613657057285308838e-01 -1.320629119873046875e-01 -2.463917285203933716e-01 7.846452295780181885e-02 2.926023304462432861e-01 -5.196245014667510986e-02 2.459099888801574707e-01 -8.744827657938003540e-02 -1.612623631954193115e-01 -4.072469845414161682e-02 -1.508911140263080597e-02 7.374271284788846970e-03 -1.129919365048408508e-01 -1.004527881741523743e-01 3.001380264759063721e-01 -7.452327013015747070e-02 9.725151211023330688e-02 8.580838143825531006e-02 3.287700116634368896e-01 -1.053826585412025452e-01 -1.959417313337326050e-01 2.147856950759887695e-01 -7.915453612804412842e-02 1.705871969461441040e-01 -8.187530934810638428e-02 1.693851351737976074e-01 -3.561272025108337402e-01 -5.669547617435455322e-02
-2.385498434305191040e-01 1.970242708921432495e-01 -4.414450377225875854e-03 7.024684548377990723e-02 -1.030951887369155884e-01 2.191144786775112152e-02 1.684198677539825439e-01 2.232300341129302979e-01 1.981600522994995117e-01 -4.371367394924163818e-01 9.949159622192382812e-02 -2.626243829727172852e-01 1.021844819188117981e-01 -3.995382692664861679e-03 -1.835603564977645874e-01 2.115984261035919189e-01 6.424634903669357300e-02 1.485904902219772339e-01 -2.044752091169357300e-01 -1.710971742868423462e-01 1.507900804281234741e-01 -2.211134135723114014e-01 -9.003148414194583893e-03 1.173039972782135010e-01 -3.634252026677131653e-02 1.169182062149047852e-01 2.770043909549713135e-01 3.070801198482513428e-01 -1.367767304182052612e-01 1.348806470632553101e-01 -7.041086256504058838e-02 3.498353064060211182e-02
3.321702033281326294e-02 1.021258980035781860e-01 1.537203490734100342e-01 1.472976207733154297e-01 1.933940313756465912e-02 -2.618735097348690033e-02 -1.962639763951301575e-02 -1.078886166214942932e-01 2.006880640983581543e-01 -4.419752955436706543e-01 1.868958920240402222e-01 -2.107889391481876373e-02 -7.362130563706159592e-03 1.128916740417480469e-01 2.652538418769836426e-01 -1.061249002814292908e-01 7.846001535654067993e-02 8.037225157022476196e-02 1.348872184753417969e-01 9.719987213611602783e-02 1.144553422927856445e-01 -1.925984472036361694e-01 1.076356694102287292e-01 6.994527578353881836e-02 -8.474355563521385193e-03 2.430008202791213989e-01 -1.603952050209045410e-01 1.872481852769851685e-01 -3.060454428195953369e-01 2.856604754924774170e-01 -3.482778966426849365e-01 2.030754387378692627e-01
-1.461505889892578125e-01 2.899065315723419189e-01 9.779047220945358276e-02 -1.822221875190734863e-01 -6.136311590671539307e-02 -1.506399512290954590e-01 -2.914966046810150146e-01 -1.021407824009656906e-02 9.148366004228591919e-02 -9.545312076807022095e-02 1.913091093301773071e-01 -2.610961720347404480e-02 -1.072806417942047119e-01 1.793060079216957092e-02 8.193300664424896240e-02 3.971455991268157959e-01 1.002204939723014832e-01 2.356630861759185791e-01 4.708273336291313171e-02 -1.366114616394042969e-01 1.069762185215950012e-01 -3.695782423019409180e-01 1.273983418941497803e-01 -9.891904890537261963e-02 1.358902901411056519e-01 1.771712899208068848e-01 7.354928553104400635e-02 3.410140275955200195e-01 9.353782981634140015e-02 -1.409208029508590698e-01 -1.912847459316253662e-01 1.095544919371604919e-01
-1.870978176593780518e-01 5.627866089344024658e-02 4.610426258295774460e-03 2.255321145057678223e-01 -9.497011452913284302e-02 -1.391713321208953857e-01 -3.764172792434692383e-01 -2.208493053913116455e-01 2.261835336685180664e-01 -1.637121438980102539e-01 5.379360169172286987e-02 2.521548792719841003e-02 1.584635227918624878e-01 2.496841847896575928e-01 -2.507031895220279694e-02 -1.406244784593582153e-01 -1.890961825847625732e-02 8.646630495786666870e-02 -3.774670884013175964e-02 7.149055600166320801e-02 2.360123842954635620e-01 -9.368464350700378418e-02 8.528963476419448853e-02 -5.958505719900131226e-02 -6.158899515867233276e-02 1.673828214406967163e-01 7.395870983600616455e-02 4.217846989631652832e-01 -2.538919448852539062e-01 1.282071918249130249e-01 -2.294540256261825562e-01 2.536514699459075928e-01
-1.572446376085281372e-01 3.500326573848724365e-01 -1.835681349039077759e-01 7.449056208133697510e-02 1.197746694087982178e-01 -1.108561903238296509e-01 -6.594014912843704224e-02 -6.676860898733139038e-02 2.719545662403106689e-01 -6.606176029890775681e-03 1.000723894685506821e-02 7.856282591819763184e-02 -1.097723171114921570e-01 -6.561838835477828979e-02 7.723543792963027954e-02 3.365985453128814697e-01 1.689133495092391968e-01 8.319129794836044312e-02 2.078667134046554565e-01 -1.570366173982620239e-01 2.740497291088104248e-01 -1.389444023370742798e-01 1.403901875019073486e-01 -6.609069555997848511e-02 6.960764527320861816e-02 1.525463312864303589e-01 1.008657272905111313e-02 4.118680953979492188e-01 -2.933565080165863037e-01 4.621772095561027527e-02 -2.325785756111145020e-01 -1.489919517189264297e-02
-7.106608152389526367e-02 1.386009901762008667e-01 1.779936999082565308e-01 -1.164400130510330200e-01 -2.671490013599395752e-01 -1.116791144013404846e-01 1.761686615645885468e-02 3.246262967586517334e-01 -1.703299954533576965e-02 -1.941709816455841064e-01 -5.419321823865175247e-03 8.107750862836837769e-02 1.672204136848449707e-01 1.488046646118164062e-01 -2.036825194954872131e-02 -1.304944157600402832e-01 -1.936059594154357910e-01 2.010469138622283936e-01 4.121946394443511963e-01 3.460258245468139648e-02 -7.461702823638916016e-02 -2.701602280139923096e-01 2.214543521404266357e-01 -5.153594538569450378e-03 2.726222872734069824e-01 -5.291110649704933167e-02 5.738439410924911499e-02 1.874577701091766357e-01 -1.328982263803482056e-01 2.132644206285476685e-01 -1.080740392208099365e-01 2.486242949962615967e-01
-3.093206286430358887e-01 8.301649242639541626e-02 3.456707298755645752e-02 -1.951339654624462128e-02 1.988578587770462036e-02 3.215567767620086670e-01 -8.343015611171722412e-02 -5.129919573664665222e-02 1.135426536202430725e-01 9.763883799314498901e-02 -1.063823774456977844e-01 8.755028992891311646e-02 2.816950380802154541e-01 -7.950980216264724731e-02 -1.272809598594903946e-02 1.039278227835893631e-02 9.779638797044754028e-02 -7.976307719945907593e-02 4.327329397201538086e-01 -1.262177228927612305e-01 1.577683687210083008e-01 -1.293003708124160767e-01 4.563261196017265320e-02 1.093172430992126465e-01 3.186897039413452148e-01 1.318722814321517944e-01 2.187795937061309814e-02 2.056212127208709717e-01 5.229765549302101135e-02 2.774253487586975098e-01 -1.831418424844741821e-01 3.246620297431945801e-01
-1.670027822256088257e-01 1.427071243524551392e-01 -7.079888880252838135e-02 2.940742075443267822e-01 1.464498341083526611e-01 3.333703577518463135e-01 -3.454127907752990723e-02 -8.928170800209045410e-02 9.629906713962554932e-02 -1.653752475976943970e-01 -1.337413787841796875e-01 1.639094501733779907e-01 2.432058751583099365e-01 -1.161068752408027649e-01 -3.928636200726032257e-03 -6.071439944207668304e-03 1.080443486571311951e-01 -4.606365691870450974e-03 1.289242655038833618e-01 -1.805919259786605835e-01 1.736473292112350464e-01 -3.774494826793670654e-01 1.502645313739776611e-01 8.600453287363052368e-02 2.051474004983901978e-01 2.916397452354431152e-01 7.718156278133392334e-02 2.441293746232986450e-01 -7.994664460420608521e-02 1.813492178916931152e-01 -2.217076569795608521e-01 1.406816989183425903e-01
-1.277998462319374084e-02 2.223814427852630615e-01 -2.648744583129882812e-01 9.336201101541519165e-02 -3.649870157241821289e-01 -7.750777155160903931e-02 -1.898711919784545898e-01 -1.966761350631713867e-01 5.325779318809509277e-02 -1.239852532744407654e-01 9.401897341012954712e-02 7.317087054252624512e-02 -2.384248934686183929e-02 -1.192619279026985168e-01 -1.194687932729721069e-01 2.432364784181118011e-02 3.340082615613937378e-02 -1.751817315816879272e-01 2.466121315956115723e-01 1.293746232986450195e-01 1.532275974750518799e-01 -3.698312938213348389e-01 1.674319356679916382e-01 -1.733695273287594318e-03 -1.524069905281066895e-01 1.399164348840713501e-01 3.000569641590118408e-01 1.514937877655029297e-01 -1.326951086521148682e-01 1.395379845052957535e-02 -2.834259271621704102e-01 2.095761448144912720e-01
-1.669190824031829834e-02 7.041694223880767822e-02 -1.956710359081625938e-03 3.733251988887786865e-02 -1.903415620326995850e-01 -6.411242485046386719e-02 4.700565338134765625e-02 3.882677853107452393e-01 1.904290765523910522e-01 -3.434838056564331055e-01 -8.917506784200668335e-02 1.810832917690277100e-01 1.190337464213371277e-01 3.205979987978935242e-02 -2.380894273519515991e-01 -7.415667176246643066e-02 6.783452630043029785e-02 1.954260915517807007e-01 1.377175003290176392e-01 -2.821106314659118652e-01 1.179939135909080505e-01 -4.226433858275413513e-02 1.395568847656250000e-01 -2.062424570322036743e-01 2.254068106412887573e-01 1.652010232210159302e-01 -8.372219651937484741e-02 4.136449098587036133e-01 -7.399687916040420532e-02 1.020393595099449158e-01 -1.764837354421615601e-01 -7.335992157459259033e-02
-2.266042865812778473e-02 1.539214551448822021e-01 -4.681878536939620972e-02 6.040157377719879150e-02 -1.402427107095718384e-01 1.645963042974472046e-01 -1.486364752054214478e-01 -1.395856589078903198e-01 2.262625843286514282e-01 -8.321563899517059326e-02 3.020381927490234375e-01 2.732293009757995605e-01 2.102628201246261597e-01 3.662055730819702148e-02 -3.010846972465515137e-01 -2.530387639999389648e-01 -1.635958403348922729e-01 -7.486880291253328323e-03 3.650207221508026123e-01 -1.722314581274986267e-02 1.980765610933303833e-01 -3.131549954414367676e-01 2.997453091666102409e-03 -1.072469651699066162e-01 1.370232999324798584e-01 -4.467183025553822517e-04 -1.588252335786819458e-01 1.417744159698486328e-01 -4.934231285005807877e-03 2.745667397975921631e-01 -8.097264170646667480e-02 -4.634593427181243896e-02
-1.839551180601119995e-01 2.612825036048889160e-01 1.212525889277458191e-01 -2.729399800300598145e-01 -9.622035920619964600e-02 -5.449396371841430664e-02 -3.525513112545013428e-01 6.345225032418966293e-03 7.306467741727828979e-02 -5.739602819085121155e-02 1.263453811407089233e-01 -3.220313787460327148e-02 -1.163081005215644836e-01 7.207597792148590088e-02 9.132013469934463501e-02 4.140541255474090576e-01 -6.194990593940019608e-03 1.170268878340721130e-01 1.361121386289596558e-01 -1.657716184854507446e-01 1.057462021708488464e-01 -3.248265981674194336e-01 9.405568987131118774e-02 -1.618944406509399414e-01 1.855068355798721313e-01 1.431586146354675293e-01 -7.192423101514577866e-03 2.728186249732971191e-01 2.857602387666702271e-02 -7.264045625925064087e-02 -3.097081482410430908e-01 7.144738733768463135e-02
-3.326977789402008057e-02 5.685172975063323975e-02 -1.371183693408966064e-01 1.084826812148094177e-01 -2.329346239566802979e-01 2.105966396629810333e-02 8.740826696157455444e-02 -1.985574960708618164e-01 1.864385604858398438e-01 2.958181500434875488e-02 3.260448575019836426e-01 -2.067735791206359863e-01 2.284134626388549805e-01 4.723973572254180908e-02 -1.375597715377807617e-01 1.757796555757522583e-01 2.305920869112014771e-01 1.678607165813446045e-01 1.049260199069976807e-01 -1.310391165316104889e-02 1.970551609992980957e-01 -1.885017901659011841e-01 -3.012573160231113434e-02 1.990944519639015198e-02 2.289777100086212158e-01 2.749015688896179199e-01 1.092790886759757996e-01 1.763615161180496216e-01 -4.027218818664550781e-01 1.446227729320526123e-01 -2.050440162420272827e-01 -1.000695601105690002e-01
1.039037108421325684e-01 4.582585990428924561e-01 5.295842513442039490e-02 -8.003991842269897461e-02 -2.422594092786312103e-02 3.043017536401748657e-02 -1.705477386713027954e-01 -2.816756963729858398e-01 -9.933646023273468018e-02 -1.047221645712852478e-01 -1.189817767590284348e-02 -3.322873264551162720e-02 2.457966953516006470e-01 -6.475875526666641235e-02 1.240447908639907837e-02 -5.666699260473251343e-02 -9.156772494316101074e-02 1.200050711631774902e-01 2.242850363254547119e-01 -2.679261267185211182e-01 -1.190543547272682190e-02 -2.433360069990158081e-01 -1.934240609407424927e-01 -2.410433813929557800e-02 1.908670216798782349e-01 1.254480928182601929e-01 1.880682110786437988e-01 3.622144460678100586e-01 -4.600790515542030334e-02 4.191024973988533020e-02 -1.860929429531097412e-01 2.655829787254333496e-01
1.139295473694801331e-01 5.587915703654289246e-02 -9.198173135519027710e-02 8.817663043737411499e-02 -3.478234410285949707e-01 1.223498433828353882e-01 -3.555607795715332031e-01 2.921796031296253204e-02 2.867614924907684326e-01 -3.152930438518524170e-01 1.026619970798492432e-02 -1.536404490470886230e-01 3.954556211829185486e-02 -5.543543770909309387e-02 2.603679522871971130e-02 3.514386117458343506e-01 3.117042593657970428e-02 -1.033836156129837036e-01 3.135012984275817871e-01 -9.435947984457015991e-02 8.286137133836746216e-02 -2.577474415302276611e-01 3.078324533998966217e-02 2.116249948740005493e-01 7.236627489328384399e-02 1.892907768487930298e-01 1.356705278158187866e-01 1.302322894334793091e-01 -1.438741832971572876e-01 1.568870842456817627e-01 4.751357808709144592e-02 9.150305390357971191e-02
-9.480561316013336182e-02 1.184018477797508240e-01 -1.379188732244074345e-03 3.041424416005611420e-02 3.279577242210507393e-03 -1.964796632528305054e-01 -7.192026078701019287e-02 6.401675939559936523e-02 1.646469831466674805e-01 -3.168183863162994385e-01 6.536877155303955078e-02 -2.768437378108501434e-02 8.117099106311798096e-02 -3.394087851047515869e-01 1.610630005598068237e-02 -6.616164743900299072e-02 4.313912391662597656e-01 -4.640608280897140503e-02 3.047249913215637207e-01 -5.753292143344879150e-02 9.159212559461593628e-02 -1.681336015462875366e-01 8.945557288825511932e-03 -2.023915052413940430e-01 -5.040358379483222961e-02 2.917720675468444824e-01 2.421630322933197021e-01 3.515208363533020020e-01 -1.154252067208290100e-01 3.461856022477149963e-02 2.079923823475837708e-02 1.492631882429122925e-01
7.587982714176177979e-02 2.470391988754272461e-01 1.643345206975936890e-01 -6.338701397180557251e-02 -1.445245295763015747e-01 1.202157288789749146e-01 -3.181122839450836182e-01 1.002189936116337776e-03 2.410390786826610565e-02 -1.918877512216567993e-01 3.026048839092254639e-01 -1.444598436355590820e-01 1.613976508378982544e-01 1.544686257839202881e-01 6.004432798363268375e-04 -1.886218339204788208e-01 1.471688449382781982e-01 -8.666779100894927979e-02 -1.054795365780591965e-02 -9.734575636684894562e-03 1.056864932179450989e-01 -4.475905895233154297e-01 2.912296950817108154e-01 -8.955138176679611206e-02 -8.104445785284042358e-02 -1.301484368741512299e-02 -5.004997178912162781e-02 2.969354689121246338e-01 1.743831485509872437e-01 1.981466077268123627e-02 -2.615072429180145264e-01 2.737627830356359482e-03
1.445983201265335083e-01 1.739883422851562500e-01 1.814792752265930176e-01 -1.336554884910583496e-01 -1.139313206076622009e-01 -3.364345133304595947e-01 -2.240081131458282471e-01 9.324293583631515503e-02 4.055235683917999268e-01 -1.710858643054962158e-01 1.751523762941360474e-01 -9.771880507469177246e-02 6.458798050880432129e-02 1.260930597782135010e-01 -8.109427243471145630e-02 -1.252464391291141510e-02 1.215816140174865723e-01 1.890748292207717896e-01 -1.669108271598815918e-01 -2.546615153551101685e-02 1.757871657609939575e-01 4.872427508234977722e-02 5.053712055087089539e-02 -1.297953352332115173e-02 3.377279639244079590e-01 6.883403658866882324e-02 3.159218281507492065e-02 2.504526972770690918e-01 1.693977415561676025e-01 7.332222163677215576e-02 -3.221271038055419922e-01 1.297289431095123291e-01
-8.245168626308441162e-02 4.028213918209075928e-01 3.436958044767379761e-02 4.875136911869049072e-02 -3.429124504327774048e-02 -1.439383476972579956e-01 1.454871743917465210e-01 -2.525091767311096191e-01 3.252545595169067383e-01 -1.505911648273468018e-01 5.921858549118041992e-02 -1.230517700314521790e-01 1.235563158988952637e-01 -1.589415073394775391e-01 4.482493549585342407e-02 1.215999871492385864e-01 2.598042190074920654e-01 -1.792046576738357544e-01 2.918565869331359863e-01 -8.548633754253387451e-02 3.028648793697357178e-01 -1.398584246635437012e-01 3.181789815425872803e-02 1.182119250297546387e-01 2.406129837036132812e-01 1.389407366514205933e-01 -8.275353908538818359e-02 2.180851399898529053e-01 -1.353026330471038818e-01 1.850279420614242554e-02 -1.962541490793228149e-01 -9.469931572675704956e-02
-5.414263159036636353e-02 1.867671310901641846e-01 3.312323614954948425e-02 2.352761104702949524e-02 -1.248663291335105896e-01 -1.768910735845565796e-01 -2.195284813642501831e-01 -1.774404942989349365e-02 2.536645829677581787e-01 -2.536867745220661163e-02 1.048170682042837143e-02 -3.772703558206558228e-02 1.735845655202865601e-01 1.769680082798004150e-01 -1.246971040964126587e-01 1.453293114900588989e-01 2.349633574485778809e-01 -3.633830696344375610e-02 -5.776214879006147385e-03 -1.137987449765205383e-01 3.966734558343887329e-02 -7.075215876102447510e-02 4.071652889251708984e-01 -2.559477686882019043e-01 2.734311819076538086e-01 -4.655391871929168701e-01 7.365369796752929688e-02 1.804658025503158569e-01 2.329199109226465225e-03 1.145079545676708221e-02 -2.308735102415084839e-01 1.009822860360145569e-01
-8.320122957229614258e-02 -3.218284249305725098e-02 -3.584433346986770630e-02 -8.307573199272155762e-02 -8.020257949829101562e-02 -1.099195554852485657e-01 -6.623128056526184082e-02 4.250389635562896729e-01 1.423813998699188232e-01 -1.860557496547698975e-01 -1.090340595692396164e-02 -1.683179661631584167e-02 2.640288174152374268e-01 8.166415244340896606e-02 -3.055321983993053436e-03 -1.235300451517105103e-01 -1.436720937490463257e-01 -1.856419891119003296e-01 1.196675598621368408e-01 -3.812178969383239746e-01 1.462205350399017334e-01 -1.856374740600585938e-01 1.675832420587539673e-01 3.966069594025611877e-02 1.565018147230148315e-01 2.856859192252159119e-02 -1.324547827243804932e-01 4.798580110073089600e-01 -8.434970676898956299e-02 -1.071768477559089661e-01 -1.762376427650451660e-01 1.016170233488082886e-01
5.271825939416885376e-02 1.081366091966629028e-02 2.045581042766571045e-01 8.087670058012008667e-02 -8.584599196910858154e-02 -3.496309518814086914e-01 -1.595494151115417480e-01 3.909609746187925339e-03 2.949698269367218018e-01 -3.477323055267333984e-01 2.981983497738838196e-02 -3.815952315926551819e-02 1.173000223934650421e-02 2.037891298532485962e-01 -1.654674410820007324e-01 9.916552156209945679e-02 2.666183710098266602e-01 7.422804087400436401e-02 -8.109266310930252075e-02 -6.859416514635086060e-02 1.979727298021316528e-01 5.024572089314460754e-02 9.092073142528533936e-02 2.621448338031768799e-01 3.767453432083129883e-01 7.621520757675170898e-02 -1.427509915083646774e-02 2.017200291156768799e-01 -5.355414003133773804e-02 4.639750719070434570e-02 -3.228131830692291260e-01 5.871745292097330093e-03
1.597639918327331543e-01 1.301633566617965698e-01 1.768699586391448975e-01 6.043570861220359802e-02 -2.116366177797317505e-01 7.795020937919616699e-02 -2.213295102119445801e-01 -1.233948469161987305e-01 2.319400161504745483e-01 -2.642219066619873047e-01 1.799196451902389526e-01 -5.461057182401418686e-03 2.198230624198913574e-01 8.336910605430603027e-02 -2.296386808156967163e-01 -1.745249032974243164e-01 -1.043860465288162231e-01 8.130738139152526855e-02 2.314032018184661865e-01 -8.964634686708450317e-02 6.617936491966247559e-02 -4.937649667263031006e-01 3.752133250236511230e-02 8.483210951089859009e-02 4.890808090567588806e-02 -3.530490025877952576e-02 8.727696724236011505e-03 1.362438052892684937e-01 -1.056163534522056580e-01 3.168316483497619629e-01 8.189568668603897095e-02 -1.914217770099639893e-01
-3.144121915102005005e-02 3.834609314799308777e-02 3.308678418397903442e-02 -2.445841953158378601e-02 9.742090851068496704e-02 -1.002226099371910095e-01 5.331430211663246155e-02 -2.631908655166625977e-01 2.923691272735595703e-02 -2.436758130788803101e-01 8.900352567434310913e-02 -1.193204149603843689e-01 2.433959543704986572e-01 -8.675074577331542969e-02 -3.772785365581512451e-01 -2.187861502170562744e-01 2.407466620206832886e-01 8.262773603200912476e-02 3.167093694210052490e-01 -1.381609886884689331e-01 7.109640538692474365e-02 -4.155856370925903320e-01 1.618807949125766754e-02 5.442841723561286926e-02 6.206062808632850647e-02 2.091472595930099487e-01 -6.814865395426750183e-03 2.240817546844482422e-01 -1.824877969920635223e-02 1.402349174022674561e-01 -2.615589499473571777e-01 1.157585904002189636e-01
-1.174324229359626770e-01 4.895043000578880310e-02 2.257071733474731445e-01 4.474542289972305298e-02 7.575765997171401978e-02 1.757297068834304810e-01 -1.186976581811904907e-01 6.827603280544281006e-02 1.924135088920593262e-01 1.164947077631950378e-01 -1.748356223106384277e-02 -7.695108652114868164e-02 1.326838284730911255e-01 -1.302304416894912720e-01 -1.970046460628509521e-01 2.519807964563369751e-02 7.189830392599105835e-02 3.448506817221641541e-02 2.959029078483581543e-01 -2.143615335226058960e-01 3.796427845954895020e-01 -3.351219296455383301e-01 2.035383582115173340e-01 -8.045071735978126526e-03 1.082900017499923706e-01 4.156639277935028076e-01 -1.698653101921081543e-01 1.444175243377685547e-01 9.818680584430694580e-02 7.259962707757949829e-02 -3.621855750679969788e-03 2.402719557285308838e-01
-2.850102260708808899e-02 1.274271458387374878e-01 -6.698289513587951660e-02 1.225270554423332214e-01 -3.155868947505950928e-01 1.729717701673507690e-01 4.442537948489189148e-02 4.506193473935127258e-02 1.126952394843101501e-01 -3.268246948719024658e-01 8.026815950870513916e-02 -1.375077813863754272e-01 -2.425652230158448219e-03 -7.964849472045898438e-02 -3.641410768032073975e-01 -9.287543594837188721e-02 2.701003849506378174e-01 -6.219028681516647339e-02 2.014729380607604980e-01 -2.149837911128997803e-01 -2.510833144187927246e-01 -2.958011329174041748e-01 -2.406206354498863220e-02 5.027249827980995178e-02 1.150200441479682922e-01 -1.854250207543373108e-02 -5.048682540655136108e-02 2.511287033557891846e-01 3.181517496705055237e-02 5.334373563528060913e-02 -5.026960000395774841e-02 3.669334948062896729e-01
-5.088935792446136475e-02 2.308663129806518555e-01 -6.317598372697830200e-02 9.907567501068115234e-02 -2.066481411457061768e-01 -2.941599488258361816e-01 -3.323237299919128418e-01 -5.181520059704780579e-02 4.249537289142608643e-01 5.504461005330085754e-02 9.745312482118606567e-02 -1.017517149448394775e-01 9.386785328388214111e-02 -1.590769141912460327e-01 -3.215109109878540039e-01 2.034116238355636597e-01 2.299337647855281830e-02 -2.282543033361434937e-01 1.740361154079437256e-01 -8.713204413652420044e-02 2.062480002641677856e-01 -2.057499140501022339e-01 -5.134849995374679565e-02 -9.181112982332706451e-03 -5.807786434888839722e-02 6.184673402458429337e-03 2.972477376461029053e-01 -5.992019176483154297e-02 9.470583498477935791e-02 3.805477544665336609e-02 -1.404354870319366455e-01 -4.493753612041473389e-02
-1.160854026675224304e-01 2.242099791765213013e-01 2.420337051153182983e-01 3.236211836338043213e-02 -1.311521679162979126e-01 1.429778933525085449e-01 -1.225045472383499146e-01 1.934660375118255615e-01 2.585564553737640381e-01 1.818357110023498535e-01 1.191666647791862488e-01 2.329314500093460083e-01 2.795760035514831543e-01 -5.335417576134204865e-03 6.616126745939254761e-02 -2.924211136996746063e-02 6.902933865785598755e-02 3.007432520389556885e-01 -6.610125303268432617e-02 -1.189257875084877014e-01 -5.282287672162055969e-02 -3.571481406688690186e-01 9.712741523981094360e-02 -5.579786375164985657e-02 2.443953901529312134e-01 9.535170346498489380e-02 1.548992693424224854e-01 2.889169454574584961e-01 -4.311949014663696289e-02 7.594112306833267212e-02 7.842687517404556274e-02 2.967622578144073486e-01
5.269622802734375000e-02 1.712229251861572266e-01 7.190193235874176025e-02 -2.142402081517502666e-04 -2.160615324974060059e-01 1.492767035961151123e-01 -2.122688740491867065e-01 -6.740653514862060547e-02 1.372728794813156128e-01 -1.540162414312362671e-01 2.083188295364379883e-01 -1.589364558458328247e-02 1.019988302141427994e-02 3.285560309886932373e-01 -1.510348469018936157e-01 8.171756565570831299e-02 1.653829365968704224e-01 5.607442930340766907e-02 2.245856821537017822e-01 -2.355001270771026611e-01 -1.346093118190765381e-01 5.662356689572334290e-02 1.690276414155960083e-01 2.396043986082077026e-01 -1.360251158475875854e-01 -5.404610186815261841e-02 -8.055037260055541992e-02 3.238787055015563965e-01 -2.745891213417053223e-01 2.886909246444702148e-01 -2.543384730815887451e-01 1.430766731500625610e-01
-2.971837520599365234e-01 2.256093174219131470e-01 -1.586367040872573853e-01 -1.939462274312973022e-01 -2.217719256877899170e-01 1.017445176839828491e-01 8.717370778322219849e-02 9.434342384338378906e-03 2.479371428489685059e-01 -2.828784286975860596e-01 5.332498252391815186e-02 -1.121664792299270630e-01 2.925724349915981293e-02 1.494487226009368896e-01 -4.484559968113899231e-02 3.307285904884338379e-01 -2.621707320213317871e-02 -1.071860715746879578e-01 1.620806604623794556e-01 -3.942306712269783020e-02 1.363990306854248047e-01 -2.648023366928100586e-01 -1.661027967929840088e-01 3.044422268867492676e-01 9.336704760789871216e-02 2.504558861255645752e-01 1.733468323945999146e-01 1.364942938089370728e-01 -1.653370857238769531e-01 -6.093510240316390991e-02 -1.375288516283035278e-01 1.420830041170120239e-01
7.587549835443496704e-02 3.619607305154204369e-03 -1.684432663023471832e-02 -1.267094463109970093e-01 8.624175935983657837e-02 1.306641846895217896e-01 -2.349391430616378784e-01 -1.701099984347820282e-02 1.696797311305999756e-01 -8.952664583921432495e-02 6.828286498785018921e-02 -3.799086436629295349e-02 3.253276646137237549e-01 3.551572933793067932e-02 -3.197106346487998962e-02 -1.946037709712982178e-01 -1.286462545394897461e-01 -1.719118840992450714e-02 1.742869168519973755e-01 -2.593797445297241211e-01 1.190121471881866455e-01 -1.200553253293037415e-01 -1.306090224534273148e-02 1.436273604631423950e-01 1.202439367771148682e-01 -4.012197852134704590e-01 -5.325189977884292603e-02 3.764963150024414062e-01 -2.093338966369628906e-01 2.936168573796749115e-02 -3.696624338626861572e-01 2.091884016990661621e-01
-1.309397518634796143e-01 2.722812592983245850e-01 2.600975632667541504e-01 1.357202231884002686e-01 -8.487970381975173950e-02 -8.114818483591079712e-02 -2.211005836725234985e-01 1.238662302494049072e-01 -2.446448616683483124e-02 -2.362863719463348389e-02 3.114154636859893799e-01 -2.111844569444656372e-01 1.531468331813812256e-01 5.988607928156852722e-02 1.261071264743804932e-01 -2.311320900917053223e-01 3.074001148343086243e-02 -3.261874243617057800e-02 2.764325216412544250e-02 -5.160488560795783997e-02 3.999142721295356750e-02 -3.169532418251037598e-01 1.588468551635742188e-01 9.753823280334472656e-03 1.521366238594055176e-01 1.511750221252441406e-01 -1.362493634223937988e-01 4.836948961019515991e-02 -3.238606452941894531e-02 4.115958884358406067e-02 -5.280212163925170898e-01 1.557364314794540405e-01
-3.480403125286102295e-02 2.209167480468750000e-01 -2.410937286913394928e-02 -7.122439146041870117e-02 1.370656043291091919e-01 3.568366169929504395e-02 -2.424978464841842651e-01 8.623275905847549438e-03 3.326576054096221924e-01 -1.040675491094589233e-01 1.110714897513389587e-01 -2.137408554553985596e-01 -1.224029213190078735e-01 1.489741802215576172e-01 1.869491301476955414e-02 -2.929243147373199463e-01 8.705116063356399536e-02 -2.271282672882080078e-01 3.028816580772399902e-01 9.823301807045936584e-03 1.032760366797447205e-01 -3.713836967945098877e-01 2.963702753186225891e-02 -1.557210832834243774e-01 1.981065049767494202e-02 3.131903409957885742e-01 4.490479454398155212e-02 1.281199306249618530e-01 -4.563011601567268372e-02 2.906337939202785492e-02 -3.432934284210205078e-01 1.183831039816141129e-02
7.037855684757232666e-02 3.747170418500900269e-02 -2.278351411223411560e-02 -2.444716393947601318e-01 -2.049005627632141113e-01 -8.450945466756820679e-02 -2.752302885055541992e-01 3.504903316497802734e-01 -3.514873236417770386e-02 -2.970407903194427490e-01 5.808752775192260742e-02 4.166686907410621643e-02 1.606995761394500732e-01 5.948591232299804688e-02 -5.103648826479911804e-02 -1.415021810680627823e-02 -4.035980999469757080e-02 9.237788617610931396e-02 -1.375623643398284912e-01 -2.745012342929840088e-01 1.792603172361850739e-02 -1.557051688432693481e-01 2.171153277158737183e-01 2.060470134019851685e-01 8.689140528440475464e-02 -2.929127588868141174e-02 5.437475815415382385e-02 4.465108811855316162e-01 1.427685022354125977e-01 1.588691622018814087e-01 -2.762341797351837158e-01 -8.734051883220672607e-02
-6.922166794538497925e-02 -1.451516151428222656e-01 1.373422890901565552e-01 -2.034016698598861694e-01 5.534004047513008118e-02 -2.711933553218841553e-01 -8.361808210611343384e-02 3.067066073417663574e-01 3.607867658138275146e-01 -1.137437298893928528e-01 -7.151307910680770874e-02 3.498276695609092712e-02 5.917444080114364624e-02 3.075938671827316284e-02 7.088466733694076538e-02 -1.321430951356887817e-01 1.585928723216056824e-02 2.333091050386428833e-01 2.909194827079772949e-01 -2.545812129974365234e-01 5.358569696545600891e-02 -1.070815324783325195e-01 2.682694792747497559e-01 2.459334135055541992e-01 4.891709890216588974e-03 5.812228471040725708e-02 1.686306595802307129e-01 2.548988759517669678e-01 -8.074734359979629517e-02 4.732949286699295044e-02 -3.189751803874969482e-01 4.026040807366371155e-02
-1.604878008365631104e-01 3.538661077618598938e-02 1.885790824890136719e-01 -4.499076679348945618e-02 -9.319428354501724243e-02 -2.693292796611785889e-01 -8.780800551176071167e-02 3.345076143741607666e-01 2.121488749980926514e-01 -2.518078684806823730e-01 -2.165491878986358643e-02 -3.450595587491989136e-02 2.535399235785007477e-02 -1.218660362064838409e-02 4.333224892616271973e-02 -1.140942871570587158e-01 -1.240763366222381592e-01 2.184750139713287354e-01 1.956512778997421265e-01 -3.618729412555694580e-01 -2.800319530069828033e-02 -1.688832789659500122e-01 3.406137824058532715e-01 6.273782998323440552e-02 5.302274972200393677e-02 1.372074931859970093e-01 5.873435363173484802e-02 3.256409466266632080e-01 -7.196749001741409302e-02 2.108424305915832520e-01 -2.122337967157363892e-01 -3.731331601738929749e-02
-1.742014139890670776e-01 1.915122866630554199e-01 4.570600390434265137e-02 -7.373495399951934814e-02 -2.296741008758544922e-01 1.075509637594223022e-01 -5.241918936371803284e-02 -6.754879653453826904e-02 3.375804126262664795e-01 -5.743261054158210754e-02 1.930265277624130249e-01 -3.230400383472442627e-02 -4.197308421134948730e-02 -2.280326485633850098e-01 1.706823557615280151e-01 3.076038956642150879e-01 1.860832720994949341e-01 1.432524621486663818e-01 3.577791452407836914e-01 -3.797843307256698608e-02 7.723280787467956543e-02 -5.929126963019371033e-02 2.312474101781845093e-01 -6.136632338166236877e-02 1.164793074131011963e-01 1.215851902961730957e-01 -7.664285600185394287e-02 3.615458607673645020e-01 1.627253927290439606e-02 -7.000191509723663330e-02 -5.887492373585700989e-02 3.096104860305786133e-01
-1.527270227670669556e-01 7.776361703872680664e-02 -4.340786114335060120e-02 -1.940827071666717529e-02 -1.049576774239540100e-01 -3.115682676434516907e-02 1.851685196161270142e-01 5.367330834269523621e-02 1.597650200128555298e-01 -1.422270536422729492e-01 2.485567778348922729e-01 -2.548868358135223389e-01 1.381076723337173462e-01 7.527450472116470337e-02 -3.640164136886596680e-01 1.121268942952156067e-01 2.920673489570617676e-01 3.194311559200286865e-01 -2.948490157723426819e-02 -2.219076603651046753e-01 2.564941644668579102e-01 -8.141372352838516235e-02 7.340271770954132080e-02 6.437966227531433105e-02 -5.446483194828033447e-02 1.461224406957626343e-01 -1.589453406631946564e-02 1.521246731281280518e-01 -1.730636507272720337e-01 2.971176505088806152e-01 -3.011395335197448730e-01 2.932745404541492462e-02
1.728425920009613037e-01 1.227782741189002991e-01 -7.842075079679489136e-02 1.470156461000442505e-01 -1.805229783058166504e-01 1.414583474397659302e-01 -1.639005839824676514e-01 2.150776833295822144e-01 -5.284852907061576843e-02 -3.600138425827026367e-01 3.308091312646865845e-02 -3.649083198979496956e-03 8.059661090373992920e-02 2.776526510715484619e-01 2.267036885023117065e-01 4.942021146416664124e-02 -4.398481547832489014e-02 7.335568219423294067e-02 1.456053406000137329e-01 -3.254810571670532227e-01 -5.089936032891273499e-02 -3.393760025501251221e-01 1.687664836645126343e-01 1.076476573944091797e-01 2.245388925075531006e-01 1.934813112020492554e-01 -4.065170884132385254e-02 2.135542780160903931e-02 -1.154614835977554321e-01 2.491340786218643188e-01 -2.698952257633209229e-01 1.169292256236076355e-02
-3.890706226229667664e-02 2.366392761468887329e-01 -9.702043980360031128e-02 -8.515834808349609375e-02 -3.066747188568115234e-01 -1.696628481149673462e-01 -2.780122756958007812e-01 3.509959951043128967e-02 2.890333831310272217e-01 9.419550001621246338e-02 2.392840981483459473e-01 1.548990756273269653e-01 -7.275041937828063965e-02 9.103812277317047119e-02 -2.195476144552230835e-01 1.078849360346794128e-01 -3.421895205974578857e-02 -3.022009432315826416e-01 1.764436811208724976e-01 -1.176197081804275513e-02 4.897743463516235352e-02 -5.767460167407989502e-02 1.319328695535659790e-01 6.486565619707107544e-02 1.037726625800132751e-01 1.005185171961784363e-01 1.326891966164112091e-02 2.195885479450225830e-01 -4.897869229316711426e-01 1.157426461577415466e-01 2.323350869119167328e-02 5.638910830020904541e-02
-1.981668770313262939e-01 2.486245185136795044e-01 -1.359885334968566895e-01 -2.888546697795391083e-02 1.193032041192054749e-01 1.918834075331687927e-02 -3.112426102161407471e-01 2.533841878175735474e-02 5.076975226402282715e-01 -2.191677540540695190e-01 5.443131551146507263e-02 -1.234936341643333435e-01 -8.730527013540267944e-02 -1.418028026819229126e-01 1.564761810004711151e-02 1.226028874516487122e-01 -1.327807307243347168e-01 5.608388409018516541e-02 4.758533835411071777e-02 -2.102272808551788330e-01 7.228962332010269165e-02 -3.061917982995510101e-02 -1.347731649875640869e-01 -6.692314893007278442e-02 -1.620081961154937744e-01 7.631959021091461182e-02 -8.591961115598678589e-02 3.585650026798248291e-01 -2.105170339345932007e-01 6.084262207150459290e-02 -2.916873991489410400e-01 5.741683021187782288e-02
-1.967567205429077148e-01 2.713952399790287018e-02 1.874502375721931458e-02 3.687023371458053589e-02 -1.731662750244140625e-01 -2.809855155646800995e-02 -7.633190602064132690e-02 -1.118219345808029175e-01 2.187726497650146484e-01 -3.624698147177696228e-02 8.215047419071197510e-02 -1.486616134643554688e-01 2.361059337854385376e-01 2.889084517955780029e-01 7.156660780310630798e-03 -3.629943821579217911e-03 2.798016965389251709e-01 -1.594181060791015625e-01 2.598908543586730957e-01 -3.312769830226898193e-01 -3.352607041597366333e-02 -2.320667505264282227e-01 -1.098502129316329956e-01 1.524013280868530273e-01 2.046533524990081787e-01 1.463302671909332275e-01 7.646209746599197388e-02 6.041276454925537109e-02 -2.678270637989044189e-01 -8.028987795114517212e-02 -1.996141858398914337e-02 4.120666682720184326e-01
1.280679106712341309e-01 4.199830070137977600e-02 -2.285222709178924561e-01 3.334997221827507019e-03 -1.076602041721343994e-01 -1.299646347761154175e-01 -1.821292191743850708e-01 1.855571717023849487e-01 1.744258552789688110e-01 1.101821139454841614e-01 1.772388368844985962e-01 -1.639300733804702759e-01 3.483050167560577393e-01 -1.125619262456893921e-01 3.877023234963417053e-02 1.673513054847717285e-01 1.001544594764709473e-01 3.002321114763617516e-03 7.096111029386520386e-02 -1.129769235849380493e-01 2.856447994709014893e-01 3.336867690086364746e-02 2.571146488189697266e-01 6.251691281795501709e-02 2.198249101638793945e-01 -2.611266635358333588e-02 -6.801458448171615601e-02 1.924045234918594360e-01 3.255432546138763428e-01 1.615477502346038818e-01 -2.965590059757232666e-01 2.791670262813568115e-01
-4.556879401206970215e-02 2.072934806346893311e-01 -1.000365689396858215e-01 7.356398552656173706e-02 -1.756689548492431641e-01 -7.977892458438873291e-02 -2.377406209707260132e-01 -1.713615655899047852e-01 2.763953208923339844e-01 2.208886202424764633e-03 1.029172614216804504e-01 1.059451978653669357e-02 2.132811099290847778e-01 2.644504010677337646e-01 9.407337754964828491e-02 -1.873688027262687683e-02 2.350401580333709717e-01 -2.098896652460098267e-01 4.725124239921569824e-01 -1.478555053472518921e-01 2.040552645921707153e-01 -7.466374337673187256e-02 1.495819911360740662e-02 1.930151283740997314e-01 -1.154731609858572483e-03 1.265967935323715210e-01 3.326224908232688904e-02 4.826542362570762634e-02 -2.578974068164825439e-01 -1.438184827566146851e-01 6.203492730855941772e-02 2.550907433032989502e-01
-2.598093748092651367e-01 2.845476567745208740e-01 -4.181613773107528687e-02 -1.105389595031738281e-01 -3.203099071979522705e-01 -3.232934772968292236e-01 -1.795645207166671753e-01 1.056313067674636841e-01 1.635880321264266968e-01 -1.097819805145263672e-01 2.439352720975875854e-01 -1.373240142129361629e-03 -2.885474860668182373e-01 -1.002719998359680176e-01 1.127599924802780151e-01 9.029029309749603271e-02 -3.398008644580841064e-02 -5.506693851202726364e-03 2.680661976337432861e-01 2.344752103090286255e-02 1.002916470170021057e-01 -1.460542529821395874e-01 2.955772876739501953e-01 -1.262221187353134155e-01 6.712032109498977661e-02 1.786992698907852173e-01 -9.285182505846023560e-02 1.588682234287261963e-01 -1.030325666069984436e-01 3.853285452350974083e-03 -1.482168883085250854e-01 2.517233490943908691e-01
1.205217912793159485e-01 1.804354786872863770e-01 4.593075439333915710e-02 -1.445060782134532928e-02 6.477026641368865967e-02 -2.998480796813964844e-01 -2.051175534725189209e-01 2.890038862824440002e-02 2.062728106975555420e-01 -2.037059366703033447e-01 1.726228892803192139e-01 -2.752767205238342285e-01 -1.867157965898513794e-02 -1.118754893541336060e-01 1.022671163082122803e-01 2.879496216773986816e-01 1.027903482317924500e-01 -1.719688922166824341e-01 7.095257192850112915e-02 -4.983791336417198181e-02 -1.218487992882728577e-01 -1.627220958471298218e-01 1.418087333440780640e-01 5.976181104779243469e-02 2.952710092067718506e-01 4.846243187785148621e-02 4.902421496808528900e-03 4.667018055915832520e-01 -5.780637264251708984e-02 2.293147891759872437e-02 8.255691826343536377e-02 2.949788570404052734e-01
6.268586218357086182e-02 4.246251285076141357e-01 1.695208065211772919e-02 -1.786218583583831787e-01 -4.280720651149749756e-02 2.085553705692291260e-01 -1.941032707691192627e-01 1.852726042270660400e-01 2.911476194858551025e-01 4.600502550601959229e-02 -1.462672054767608643e-01 -6.576593220233917236e-02 4.816873371601104736e-02 5.558424070477485657e-02 2.685250341892242432e-02 7.616951316595077515e-02 3.018527328968048096e-01 -2.165530472993850708e-01 -2.554062753915786743e-02 -2.295435369014739990e-01 4.034857153892517090e-01 -1.586972922086715698e-01 1.033746376633644104e-01 -2.206929773092269897e-01 1.901786774396896362e-01 1.129126325249671936e-01 -4.702549800276756287e-02 -6.068611051887273788e-03 -1.362503021955490112e-01 1.364981234073638916e-01 -1.125572994351387024e-01 4.410676285624504089e-02
2.064611017704010010e-01 4.537370204925537109e-01 2.660407125949859619e-02 -2.114523947238922119e-01 -1.109556853771209717e-01 -1.748035997152328491e-01 -2.402217835187911987e-01 -1.132237073034048080e-02 1.064182221889495850e-01 -2.098449915647506714e-01 -1.118777617812156677e-01 1.650627106428146362e-01 1.837323755025863647e-01 -2.629388868808746338e-02 -4.158424958586692810e-02 1.273517012596130371e-01 -2.016022056341171265e-02 -1.969617046415805817e-02 2.134323716163635254e-01 -9.058403968811035156e-02 2.644130289554595947e-01 -1.607869863510131836e-01 -2.303778380155563354e-01 8.783631026744842529e-02 1.016987040638923645e-01 5.634330585598945618e-02 3.713455200195312500e-01 -1.140952482819557190e-01 -2.044251374900341034e-02 2.572105638682842255e-02 -1.994515359401702881e-01 2.036019116640090942e-01
3.628393411636352539e-01 1.234343200922012329e-01 -1.766274869441986084e-02 -2.945524267852306366e-02 4.614192061126232147e-03 2.063086479902267456e-01 -2.347250878810882568e-01 -1.855544149875640869e-01 1.205158606171607971e-01 4.229065403342247009e-02 1.296991407871246338e-01 3.686213120818138123e-02 8.242830634117126465e-02 -1.109392568469047546e-01 -2.924597263336181641e-01 1.766124814748764038e-01 3.905209153890609741e-02 -4.809682443737983704e-02 1.057098433375358582e-01 -2.026492953300476074e-01 3.770998120307922363e-01 -2.383756041526794434e-01 -8.997292816638946533e-02 -6.780883669853210449e-02 -8.548387885093688965e-02 4.636615142226219177e-02 2.319195270538330078e-01 7.626698911190032959e-02 -6.849496066570281982e-02 3.828231617808341980e-02 -2.843422591686248779e-01 3.544474542140960693e-01
6.961657851934432983e-02 1.364687085151672363e-01 1.329846531152725220e-01 -1.272558718919754028e-01 -1.516452133655548096e-01 1.602980345487594604e-01 -2.089017480611801147e-01 3.076264262199401855e-01 4.303636848926544189e-01 9.325676411390304565e-02 3.272235989570617676e-01 1.410676985979080200e-01 2.030398398637771606e-01 -3.745954111218452454e-02 -1.945002675056457520e-01 -2.760060504078865051e-02 -2.822992950677871704e-02 -8.659204840660095215e-02 -6.502640992403030396e-02 3.931466024369001389e-03 3.338890075683593750e-01 -2.732390165328979492e-01 1.089572682976722717e-01 1.725828461349010468e-02 5.678395554423332214e-02 1.545986682176589966e-01 -1.913401857018470764e-02 3.137691915035247803e-01 7.173291593790054321e-02 7.355435937643051147e-02 7.685570418834686279e-02 1.801948063075542450e-02
-3.716555610299110413e-02 3.501995652914047241e-02 -8.989504724740982056e-02 5.635907128453254700e-02 -1.373248845338821411e-01 -2.077136188745498657e-03 2.073128968477249146e-01 1.351256221532821655e-01 1.840182393789291382e-01 -1.985604017972946167e-01 2.505227625370025635e-01 7.313890848308801651e-03 7.418854534626007080e-02 -1.089242324233055115e-01 -5.935489386320114136e-02 -1.023170202970504761e-01 2.142151445150375366e-02 3.386184573173522949e-02 1.636566519737243652e-01 -4.812054038047790527e-01 1.958653777837753296e-01 -2.668550908565521240e-01 8.510783314704895020e-03 -2.068211585283279419e-01 2.415869534015655518e-01 -7.934030145406723022e-02 -9.918364882469177246e-02 1.803531497716903687e-01 -2.092247903347015381e-01 1.542475074529647827e-01 1.580449640750885010e-01 3.558529019355773926e-01
-1.329697817564010620e-01 3.046587668359279633e-02 -1.278523728251457214e-02 3.366563841700553894e-02 -2.705555856227874756e-01 -2.054359614849090576e-01 -3.181368410587310791e-01 8.724554628133773804e-02 -4.809430241584777832e-02 1.478931121528148651e-02 3.212383687496185303e-01 -8.613769710063934326e-02 2.461006492376327515e-01 2.513839118182659149e-02 -9.799569100141525269e-02 6.476514786481857300e-02 3.402621746063232422e-01 5.965151637792587280e-02 1.055495813488960266e-01 -4.181309640407562256e-01 1.957086771726608276e-01 -3.372944891452789307e-01 -7.236274331808090210e-02 -1.781910955905914307e-01 9.329310804605484009e-02 -1.956034004688262939e-01 -3.129759058356285095e-02 -2.338761091232299805e-02 -9.240128844976425171e-02 -1.825864613056182861e-02 7.384996861219406128e-02 1.026705950498580933e-01
-3.201497346162796021e-02 1.226401552557945251e-01 1.076683551073074341e-01 -1.862190663814544678e-01 -9.327775239944458008e-02 -1.168449744582176208e-01 -3.995449841022491455e-02 -2.458837926387786865e-01 3.656709790229797363e-01 -1.906786672770977020e-02 1.152538806200027466e-01 -1.049171537160873413e-01 -3.302062302827835083e-02 -1.545330137014389038e-01 2.322644740343093872e-02 1.133533343672752380e-01 -9.283471107482910156e-02 1.311484426259994507e-01 1.963467001914978027e-01 3.162927180528640747e-02 -1.916443742811679840e-02 4.865998867899179459e-03 -5.090351402759552002e-02 -1.416282951831817627e-01 -5.255355313420295715e-02 2.115560173988342285e-01 2.088283598423004150e-01 5.660091042518615723e-01 -3.623095154762268066e-02 1.359992772340774536e-01 -3.660506010055541992e-01 -5.310521647334098816e-02
1.037601828575134277e-01 2.335345298051834106e-01 1.141087189316749573e-01 -2.436478734016418457e-01 -2.257342934608459473e-01 9.466584771871566772e-02 -1.645510494709014893e-01 2.236821800470352173e-01 2.622054517269134521e-01 7.293282449245452881e-02 2.966881096363067627e-01 3.039442598819732666e-01 8.763036876916885376e-02 1.050856858491897583e-01 -1.743304431438446045e-01 -4.005850106477737427e-02 6.590507924556732178e-02 1.583014130592346191e-01 4.570646956562995911e-02 2.604724280536174774e-02 2.985507249832153320e-01 -2.850602567195892334e-01 -9.713881462812423706e-02 6.730093806982040405e-02 1.832381077110767365e-02 1.704859286546707153e-01 -8.861269056797027588e-02 2.587233781814575195e-01 2.042264789342880249e-01 2.064324617385864258e-01 6.560481339693069458e-02 1.036423966288566589e-01
-7.716991752386093140e-02 2.588421702384948730e-01 -7.696364074945449829e-02 -1.024865284562110901e-01 -1.318656355142593384e-01 -6.943716853857040405e-02 -4.184216558933258057e-01 9.533630311489105225e-02 6.580004841089248657e-02 -5.229943245649337769e-02 7.244791835546493530e-02 -1.426705271005630493e-01 -1.010758206248283386e-01 2.966694533824920654e-02 1.478047668933868408e-01 4.008707702159881592e-01 1.954124122858047485e-01 1.688172072172164917e-01 1.142753213644027710e-01 -2.344609051942825317e-01 8.390657603740692139e-02 -2.600959241390228271e-01 9.553290903568267822e-02 -4.073981568217277527e-02 1.655941307544708252e-01 1.780236214399337769e-01 -3.059324435889720917e-02 3.881120681762695312e-01 8.717046678066253662e-02 -1.394613534212112427e-01 -4.765380173921585083e-02 1.331997066736221313e-01
-2.714263973757624626e-03 1.649162024259567261e-01 -1.318690329790115356e-01 -1.312640309333801270e-01 -4.218652546405792236e-01 6.836620718240737915e-02 1.399222016334533691e-01 1.369433403015136719e-01 3.545529842376708984e-01 -1.342498138546943665e-02 4.374472200870513916e-01 1.189398095011711121e-01 2.240568026900291443e-02 -1.861600279808044434e-01 -3.762572887353599072e-04 1.855055540800094604e-01 -5.589796975255012512e-02 1.786220967769622803e-01 3.180408775806427002e-01 -4.679203778505325317e-02 5.911327153444290161e-02 -7.258813083171844482e-02 6.620207428932189941e-02 -1.126744002103805542e-01 -1.793567463755607605e-02 1.432939916849136353e-01 -1.620217412710189819e-02 3.375779986381530762e-01 3.267199173569679260e-02 3.548952564597129822e-02 -1.171487569808959961e-01 2.993648871779441833e-02
-1.062819063663482666e-01 5.997245758771896362e-02 -2.064928561449050903e-01 2.561022713780403137e-02 5.400071386247873306e-03 -1.607382297515869141e-01 -9.068813174962997437e-02 -9.735000133514404297e-02 3.099263310432434082e-01 -1.731982082128524780e-01 -1.341262757778167725e-01 -3.250900506973266602e-01 -3.086098097264766693e-02 -2.037042230367660522e-01 -1.294691488146781921e-02 1.445803791284561157e-01 1.577725559473037720e-01 3.406327217817306519e-02 2.943676114082336426e-01 -1.918472498655319214e-01 1.439740359783172607e-01 -2.032397873699665070e-02 5.905099958181381226e-02 -1.204639151692390442e-01 -1.439129840582609177e-02 2.679456472396850586e-01 2.479055821895599365e-01 3.669256567955017090e-01 -1.441610306501388550e-01 1.362471729516983032e-01 -2.732401490211486816e-01 -1.193775460124015808e-01
-3.467929363250732422e-01 1.429963856935501099e-01 -1.434484422206878662e-01 8.441462367773056030e-02 -3.406240940093994141e-01 3.571421280503273010e-02 1.335875317454338074e-02 -3.411526978015899658e-02 3.512157499790191650e-01 -4.338191077113151550e-02 1.537522226572036743e-01 -1.729626208543777466e-01 3.749449551105499268e-02 1.760747283697128296e-01 -1.642007082700729370e-01 -3.698628768324851990e-02 5.448365956544876099e-02 2.134943753480911255e-02 -3.904543444514274597e-02 -8.330515772104263306e-02 1.407780796289443970e-01 -1.015521138906478882e-01 6.404366344213485718e-02 1.312086135149002075e-01 3.703528344631195068e-01 1.388597786426544189e-01 1.819821596145629883e-01 3.978877365589141846e-01 -1.866372078657150269e-01 1.321680545806884766e-01 9.800845384597778320e-02 1.709667220711708069e-02
1.942704766988754272e-01 2.839830517768859863e-01 -1.687745153903961182e-01 -1.199225429445505142e-02 -5.165524780750274658e-02 -1.250117421150207520e-01 -1.073463931679725647e-01 3.012748360633850098e-01 1.722241491079330444e-01 -1.406508833169937134e-01 -1.193950474262237549e-01 2.314974963665008545e-01 1.126659736037254333e-01 1.001937463879585266e-01 -1.127191931009292603e-01 -1.471672393381595612e-02 1.174057349562644958e-01 -1.201460659503936768e-01 3.298818320035934448e-02 -3.457584381103515625e-01 1.548778265714645386e-01 -4.021634459495544434e-01 7.700038608163595200e-03 -1.410046033561229706e-02 3.274572780355811119e-03 -7.767289876937866211e-02 -1.398981511592864990e-01 3.949699103832244873e-01 -2.355940639972686768e-01 -2.401387691497802734e-02 -2.541171386837959290e-02 7.920128107070922852e-02
4.856188967823982239e-02 1.764710992574691772e-01 8.961699903011322021e-02 3.191309794783592224e-02 -2.193473093211650848e-02 -7.359961420297622681e-02 3.064961917698383331e-02 -9.392671287059783936e-02 -3.907921910285949707e-02 -1.302213370800018311e-01 2.057352811098098755e-01 -1.071316152811050415e-01 -4.310728982090950012e-02 -1.800475418567657471e-01 -1.846384406089782715e-01 7.027493417263031006e-02 1.372278481721878052e-01 -2.812624350190162659e-02 6.751001626253128052e-02 -3.822357058525085449e-01 3.400856554508209229e-01 -2.116213440895080566e-01 2.747847735881805420e-01 3.591592013835906982e-01 -2.243297919631004333e-02 1.562831699848175049e-01 1.007551327347755432e-01 2.744831442832946777e-01 -2.668799757957458496e-01 -2.045972198247909546e-01 -1.446302682161331177e-01 1.286271661520004272e-01
5.384385958313941956e-02 1.223065182566642761e-01 1.803464442491531372e-01 1.311190426349639893e-01 1.142214387655258179e-01 -2.505750358104705811e-01 -2.102493494749069214e-01 2.247037179768085480e-02 2.577449977397918701e-01 -2.265368998050689697e-01 1.278226524591445923e-01 8.649805933237075806e-02 -2.862349338829517365e-02 -2.773923873901367188e-01 3.899115696549415588e-02 2.085919976234436035e-01 2.904629707336425781e-01 8.446330577135086060e-02 3.213056921958923340e-01 -2.039404213428497314e-01 -5.706920847296714783e-02 -8.471922576427459717e-02 7.241512089967727661e-02 -2.962877452373504639e-01 7.103561423718929291e-03 6.028170138597488403e-02 1.342360079288482666e-01 2.896937131881713867e-01 -2.764914929866790771e-01 -4.956138506531715393e-02 -1.019782274961471558e-01 1.130758374929428101e-01
1.192612871527671814e-01 1.225498095154762268e-01 5.617622658610343933e-02 4.874431341886520386e-02 -4.026951268315315247e-02 -3.320879042148590088e-01 -1.769554316997528076e-01 1.207327544689178467e-01 3.001080155372619629e-01 -1.660312712192535400e-01 1.858222186565399170e-01 -7.982969284057617188e-02 2.096651345491409302e-01 3.771803528070449829e-02 1.542032063007354736e-01 -5.760607868432998657e-02 1.838113963603973389e-01 -1.740905791521072388e-01 -8.173651248216629028e-02 6.739541888236999512e-02 2.034322768449783325e-01 -7.430441677570343018e-02 3.488074243068695068e-01 -2.337433993816375732e-01 2.569822072982788086e-01 -1.218139231204986572e-01 1.414018273353576660e-01 2.231192290782928467e-01 1.554580521769821644e-03 1.419376730918884277e-01 -1.761412769556045532e-01 2.757982611656188965e-01
1.887408643960952759e-02 3.310010209679603577e-02 6.344569474458694458e-02 1.707225441932678223e-01 -1.608023494482040405e-01 -2.393296360969543457e-01 -8.048269152641296387e-02 -1.183383516035974026e-03 2.309154905378818512e-02 -4.745017290115356445e-01 3.340653330087661743e-02 -8.696509897708892822e-02 3.405736684799194336e-01 7.358795031905174255e-03 -2.136874943971633911e-01 -1.940526962280273438e-01 4.792885109782218933e-02 -1.455770581960678101e-01 9.038754552602767944e-02 -9.894667565822601318e-02 1.570072621107101440e-01 -1.411351263523101807e-01 7.108107209205627441e-02 2.198999561369419098e-02 -1.932542026042938232e-02 -6.100406125187873840e-02 9.880236536264419556e-02 2.635991871356964111e-01 -1.806127279996871948e-01 1.099570617079734802e-01 -4.525347054004669189e-01 -1.328048408031463623e-01
-8.637937158346176147e-02 1.618869006633758545e-01 1.180513873696327209e-01 -6.111189350485801697e-02 -2.161460965871810913e-01 -2.340603321790695190e-01 -1.246269643306732178e-01 1.815492361783981323e-01 2.270927876234054565e-01 -1.436077505350112915e-01 7.424020022153854370e-02 -5.147773399949073792e-02 4.886321723461151123e-02 1.894325762987136841e-01 1.265622824430465698e-01 -3.395663201808929443e-01 1.875940561294555664e-01 3.019732236862182617e-02 -3.063829615712165833e-02 -7.116596400737762451e-02 3.189337253570556641e-01 -2.050195634365081787e-01 8.238608390092849731e-02 -1.366654038429260254e-01 3.663721382617950439e-01 -4.805510863661766052e-02 1.464199721813201904e-01 1.499091982841491699e-01 2.179196178913116455e-01 1.752166599035263062e-01 -2.599592506885528564e-01 1.056986674666404724e-01
5.286366865038871765e-02 7.699928432703018188e-02 -9.901141375303268433e-02 1.539023220539093018e-01 -2.853085696697235107e-01 1.233630254864692688e-01 -3.541588187217712402e-01 1.942666247487068176e-02 1.823008209466934204e-01 -3.594582378864288330e-01 1.715985983610153198e-01 -2.429337501525878906e-01 -1.102624461054801941e-01 3.316149488091468811e-02 1.344298571348190308e-01 2.570203244686126709e-01 1.010322272777557373e-01 -6.829782575368881226e-02 2.692793905735015869e-01 -1.472567860037088394e-02 -4.544269293546676636e-02 -2.697039842605590820e-01 1.186165586113929749e-01 1.294493526220321655e-01 2.284146398305892944e-01 1.155395209789276123e-01 2.287480831146240234e-01 1.513971239328384399e-01 -7.255429774522781372e-02 2.033010125160217285e-01 -7.413879781961441040e-02 3.119169920682907104e-02
-1.505661159753799438e-01 2.526239454746246338e-01 1.009579282253980637e-03 3.999542817473411560e-02 -6.630356609821319580e-02 -1.468137949705123901e-01 -2.339739119634032249e-03 -3.349731564521789551e-01 3.262749612331390381e-01 -4.282636195421218872e-02 -9.262645617127418518e-03 -1.061372235417366028e-01 3.026860058307647705e-01 -1.550817936658859253e-01 1.126193068921566010e-02 1.595478057861328125e-01 1.830222159624099731e-01 -1.175783127546310425e-01 2.233171164989471436e-01 -7.798772305250167847e-02 2.183968871831893921e-01 -1.365381479263305664e-01 -7.172706723213195801e-02 2.163653224706649780e-01 1.537411957979202271e-01 2.703022658824920654e-01 1.538642495870590210e-01 2.064692676067352295e-01 -1.953240633010864258e-01 -1.061975434422492981e-01 -2.747345864772796631e-01 -5.805709213018417358e-02
-1.674749255180358887e-01 -1.075400039553642273e-01 1.065125539898872375e-01 -1.921351067721843719e-02 -1.885388046503067017e-01 -1.199844032526016235e-01 -3.472386300563812256e-02 3.273248374462127686e-01 6.548487395048141479e-02 -3.291141688823699951e-01 -7.761161774396896362e-02 2.196734026074409485e-02 -2.443129383027553558e-02 -7.834795117378234863e-02 -2.010903358459472656e-01 8.060494810342788696e-02 -1.702538877725601196e-01 3.841244801878929138e-02 2.831561267375946045e-01 -3.182750344276428223e-01 2.208242267370223999e-01 -8.806116133928298950e-02 4.464904591441154480e-02 1.116831526160240173e-01 1.735492646694183350e-01 3.431140430620871484e-05 1.344403922557830811e-01 4.553083479404449463e-01 -1.206645295023918152e-01 -7.726469635963439941e-02 -2.314614653587341309e-01 -7.124495506286621094e-02
1.690929830074310303e-01 -3.253684565424919128e-02 8.804430812597274780e-02 2.549434825778007507e-02 -2.204218506813049316e-01 -1.468672603368759155e-01 -6.362780928611755371e-02 7.352057099342346191e-02 1.764269620180130005e-01 -3.091872036457061768e-01 5.326636135578155518e-02 -1.417873501777648926e-01 1.552646793425083160e-02 1.516734808683395386e-01 6.087185069918632507e-02 1.581480726599693298e-02 2.508345246315002441e-01 1.078217625617980957e-01 -9.591024369001388550e-02 -2.281461060047149658e-01 7.000950723886489868e-02 -9.690603613853454590e-02 1.072363406419754028e-01 2.877277135848999023e-01 3.880881071090698242e-01 9.736692905426025391e-02 -6.821142043918371201e-03 2.908086180686950684e-01 -4.807362705469131470e-02 8.276985585689544678e-02 -4.512939453125000000e-01 -5.969318747520446777e-02
-3.345333039760589600e-01 1.583789587020874023e-01 9.851590730249881744e-03 -2.742736414074897766e-02 -2.040949612855911255e-01 1.107809245586395264e-01 -1.392264068126678467e-01 6.575563922524452209e-03 2.107348591089248657e-01 7.313585281372070312e-02 3.360029458999633789e-01 -9.861740283668041229e-03 1.734750866889953613e-01 9.897270798683166504e-02 -2.042829841375350952e-01 7.672990858554840088e-02 3.393182456493377686e-01 5.617203935980796814e-02 6.069288030266761780e-02 -1.045235693454742432e-01 1.598526090383529663e-01 1.796938292682170868e-02 2.357793971896171570e-03 -8.962538838386535645e-02 3.351657092571258545e-01 1.509919613599777222e-01 -2.077719569206237793e-02 2.476797550916671753e-01 -3.198941051959991455e-01 1.470834016799926758e-01 -4.101264849305152893e-02 2.217298001050949097e-01
-2.737755179405212402e-01 1.153043136000633240e-01 -1.692678481340408325e-01 1.311687659472227097e-02 -1.869799792766571045e-01 2.328998222947120667e-02 -9.403456002473831177e-02 1.575718820095062256e-01 -8.508256822824478149e-02 -1.700998097658157349e-02 1.466579586267471313e-01 -4.089339077472686768e-02 1.349850147962570190e-01 -1.414132863283157349e-01 -3.476215153932571411e-02 -2.637689746916294098e-02 -1.697687655687332153e-01 7.324576377868652344e-02 5.160229653120040894e-02 -3.009195029735565186e-01 3.076279461383819580e-01 -8.784714341163635254e-02 3.225561976432800293e-01 1.216855049133300781e-01 5.575075373053550720e-02 3.552072942256927490e-01 1.033969074487686157e-01 3.391256332397460938e-01 -2.894521057605743408e-01 -1.223029419779777527e-01 -2.006363421678543091e-01 1.855401135981082916e-02
-1.133691146969795227e-02 -4.158245772123336792e-02 -4.574814811348915100e-02 1.579948812723159790e-01 -2.353609502315521240e-01 -1.431027613580226898e-02 -1.420488655567169189e-01 -2.140865623950958252e-01 -5.899748206138610840e-02 -3.226265609264373779e-01 1.158263832330703735e-01 4.769324325025081635e-03 2.623237967491149902e-01 -2.206151485443115234e-01 -1.769080162048339844e-01 1.008175313472747803e-01 1.339254379272460938e-01 -8.503331243991851807e-02 3.088353276252746582e-01 -2.559972703456878662e-01 4.040403664112091064e-01 -2.168276906013488770e-01 1.956350505352020264e-01 -3.478020429611206055e-02 -8.401217311620712280e-02 1.310839802026748657e-01 -1.175341457128524780e-01 1.687840074300765991e-01 -1.683545112609863281e-01 -8.362263441085815430e-02 -2.458963170647621155e-02 1.766742616891860962e-01
-2.208952419459819794e-02 -3.705809265375137329e-02 5.714654177427291870e-02 -4.376617446541786194e-02 9.221303462982177734e-02 2.518278956413269043e-01 -1.205699369311332703e-01 1.842667907476425171e-01 2.083152681589126587e-01 -1.907209679484367371e-02 1.875087469816207886e-01 5.148393660783767700e-02 2.520990371704101562e-01 -1.001604124903678894e-01 7.003644108772277832e-02 5.017210170626640320e-02 2.438366860151290894e-01 -1.348444968461990356e-01 2.650199532508850098e-01 -9.473738819360733032e-02 3.184331655502319336e-01 -2.614947259426116943e-01 -1.591229587793350220e-01 -2.894282042980194092e-01 1.463821530342102051e-01 -2.338325083255767822e-01 -9.333770722150802612e-03 2.565676867961883545e-01 -1.367371529340744019e-01 8.474130183458328247e-03 -3.038120567798614502e-01 1.454642266035079956e-01
1.426934543997049332e-02 1.589796394109725952e-01 -1.213776245713233948e-01 1.154329329729080200e-01 2.130496874451637268e-02 -4.317981190979480743e-03 -3.992974460124969482e-01 -1.170353144407272339e-01 8.213113062083721161e-03 -2.479143887758255005e-01 1.259384453296661377e-01 -1.976921968162059784e-02 -7.100930064916610718e-02 -4.780815169215202332e-02 -9.707497805356979370e-02 2.529484331607818604e-01 7.898940891027450562e-02 2.409821748733520508e-02 3.401781916618347168e-01 -1.634681969881057739e-01 2.172613441944122314e-01 -3.475131932646036148e-03 1.487906090915203094e-02 1.424441579729318619e-02 -4.762126505374908447e-02 -1.439066678285598755e-01 4.452832639217376709e-01 2.393234372138977051e-01 -2.957693934440612793e-01 1.695128232240676880e-01 6.598158925771713257e-02 1.354334056377410889e-01
4.343759641051292419e-02 -1.141249686479568481e-01 1.101654395461082458e-01 -7.561951875686645508e-02 1.594368368387222290e-01 -1.471974849700927734e-01 -1.496063321828842163e-01 1.464921981096267700e-01 6.709578633308410645e-02 -2.385196387767791748e-01 1.466885358095169067e-01 -2.191393263638019562e-02 4.092616736888885498e-01 -2.097338810563087463e-02 -9.764940291643142700e-02 -1.065836697816848755e-01 1.294182389974594116e-01 8.434573188424110413e-03 4.239984750747680664e-01 -2.304194867610931396e-01 1.357524842023849487e-01 3.124718181788921356e-02 2.701763529330492020e-03 2.169123739004135132e-01 1.672270148992538452e-01 6.300918757915496826e-02 5.334040522575378418e-02 1.659613847732543945e-01 -1.524462699890136719e-01 -3.020257316529750824e-02 -4.400978088378906250e-01 8.814718574285507202e-02
1.777920573949813843e-01 -8.978310227394104004e-02 -8.018820732831954956e-02 -1.499117631465196609e-02 -1.961662173271179199e-01 -5.046752840280532837e-02 -2.088653594255447388e-01 1.723684817552566528e-01 1.064432859420776367e-01 7.033579796552658081e-02 1.863087266683578491e-01 3.979064151644706726e-02 1.460606455802917480e-01 -1.405324935913085938e-01 -1.381926983594894409e-01 -2.591691017150878906e-01 -1.070495024323463440e-01 3.372196108102798462e-02 1.144120469689369202e-01 -3.471545577049255371e-01 1.050720140337944031e-01 -5.655599758028984070e-02 -2.638866007328033447e-01 9.637015312910079956e-02 5.646914243698120117e-02 -1.744527369737625122e-01 3.905367106199264526e-02 5.307096242904663086e-01 -1.019932255148887634e-01 1.866711825132369995e-01 -1.726733744144439697e-01 1.678074598312377930e-01
-1.459516235627233982e-03 6.567153334617614746e-02 2.063243538141250610e-01 -1.386228054761886597e-01 -1.822236925363540649e-01 -6.009284406900405884e-02 1.267679333686828613e-01 4.042370319366455078e-01 7.125352323055267334e-02 -3.390835821628570557e-01 -7.774853706359863281e-02 1.325150132179260254e-01 -1.966678164899349213e-02 2.643044851720333099e-02 -1.421194076538085938e-01 -4.868395999073982239e-02 1.435614470392465591e-02 1.091874316334724426e-01 2.407139092683792114e-01 -2.525323629379272461e-01 1.030368655920028687e-01 1.504289079457521439e-02 1.520437896251678467e-01 1.947045773267745972e-01 1.870425045490264893e-01 1.328619420528411865e-01 3.124622702598571777e-01 3.718519806861877441e-01 -3.843980655074119568e-02 3.675613924860954285e-02 -2.285288721323013306e-01 -3.130414709448814392e-02
4.688919335603713989e-02 2.100481092929840088e-02 1.751467883586883545e-01 -1.256027221679687500e-01 -1.180891171097755432e-01 -2.575409784913063049e-02 -3.243148326873779297e-01 1.929972022771835327e-01 1.454308778047561646e-01 -4.095953702926635742e-02 1.574032753705978394e-01 1.225282326340675354e-01 2.476073354482650757e-01 7.223483175039291382e-03 1.545117646455764771e-01 -1.452614516019821167e-01 1.218306496739387512e-01 8.969463407993316650e-02 -8.392284065485000610e-02 8.939803391695022583e-02 1.815651953220367432e-01 -4.220683276653289795e-01 -5.705324932932853699e-02 4.313230887055397034e-02 1.110439822077751160e-01 2.502320110797882080e-01 -6.941149383783340454e-02 4.005115330219268799e-01 1.274914890527725220e-01 1.397493183612823486e-01 6.738629937171936035e-02 3.004549741744995117e-01
-2.387967556715011597e-01 1.396854519844055176e-01 6.981964409351348877e-02 1.219620113261044025e-03 -2.123865783214569092e-01 1.980182230472564697e-01 -4.377941042184829712e-02 1.003574728965759277e-01 3.400000333786010742e-01 -1.238566488027572632e-01 2.362469583749771118e-01 -3.513266891241073608e-02 -5.716276541352272034e-02 1.582687795162200928e-01 -3.267625868320465088e-01 -2.168779028579592705e-03 1.797024309635162354e-01 1.883570104837417603e-01 6.097196042537689209e-02 -9.138000756502151489e-02 3.011841773986816406e-01 7.878805696964263916e-02 1.502132564783096313e-01 4.705436155200004578e-02 1.157611832022666931e-01 2.152927517890930176e-01 2.186634391546249390e-01 1.260586529970169067e-01 -3.124860227108001709e-01 8.469051122665405273e-02 -2.622902095317840576e-01 2.426284365355968475e-02
-5.107262637466192245e-03 6.239339709281921387e-02 -7.776469923555850983e-03 1.577723175287246704e-01 -2.204341739416122437e-01 -2.566127777099609375e-01 -2.369625866413116455e-01 1.284210532903671265e-01 4.054141044616699219e-01 -2.471281886100769043e-01 -5.127162858843803406e-02 -1.194992288947105408e-01 -1.080367192625999451e-01 6.783106923103332520e-02 4.759601131081581116e-02 1.417419761419296265e-01 9.590493887662887573e-02 -3.116553425788879395e-01 7.995130866765975952e-02 5.700369551777839661e-02 2.705150470137596130e-02 -2.083113640546798706e-01 -2.871937118470668793e-02 1.318273842334747314e-01 1.320187188684940338e-02 2.750747501850128174e-01 -1.065666899085044861e-01 2.696262598037719727e-01 -2.179383486509323120e-01 2.495445609092712402e-01 -1.630632728338241577e-01 1.688823699951171875e-01
-2.257698625326156616e-01 -7.008142024278640747e-02 -1.585649549961090088e-01 5.482397973537445068e-02 -8.858896791934967041e-02 -9.352541714906692505e-02 -2.069028466939926147e-01 8.636656403541564941e-02 1.684691756963729858e-01 -1.093268021941184998e-01 -2.796413376927375793e-02 -1.694519668817520142e-01 -4.031885415315628052e-02 -3.072247207164764404e-01 -4.583524167537689209e-02 1.160743907094001770e-01 8.370851725339889526e-02 4.784271121025085449e-02 3.597891926765441895e-01 -1.830710321664810181e-01 8.198175579309463501e-02 2.445788122713565826e-02 -4.055951163172721863e-02 -2.047877609729766846e-01 9.923812001943588257e-02 3.973828852176666260e-01 2.756695449352264404e-01 3.274738788604736328e-01 -1.244201138615608215e-01 1.895536035299301147e-01 -1.640599370002746582e-01 -1.233118399977684021e-01
-1.111043989658355713e-01 1.949706971645355225e-01 1.736039817333221436e-01 6.613244861364364624e-02 -2.917490005493164062e-01 -3.033732250332832336e-02 2.210305631160736084e-02 -6.282326579093933105e-02 1.489762812852859497e-01 -2.292563393712043762e-02 1.308370679616928101e-01 -9.120157361030578613e-02 -5.599582567811012268e-02 7.792855054140090942e-02 7.899683713912963867e-02 -1.459531188011169434e-01 1.873314976692199707e-01 5.878364201635122299e-03 2.590384483337402344e-01 1.097912564873695374e-01 4.522697255015373230e-02 -3.330516219139099121e-01 1.806841343641281128e-01 -5.637198314070701599e-02 -4.704248625785112381e-03 2.153047025203704834e-01 -6.883243564516305923e-03 3.775155544281005859e-01 -3.182009458541870117e-01 2.726502716541290283e-01 -3.309710919857025146e-01 5.097977444529533386e-02
-1.164329200983047485e-01 3.031050264835357666e-01 6.741473078727722168e-02 -1.272132843732833862e-01 -7.847907394170761108e-02 -8.923209458589553833e-02 -2.212581932544708252e-01 -2.180198766291141510e-02 2.150922119617462158e-01 6.921174377202987671e-02 1.186970099806785583e-01 4.306107014417648315e-02 -1.437570005655288696e-01 -4.639996960759162903e-02 1.593766808509826660e-01 3.161232471466064453e-01 7.297857105731964111e-02 3.005439937114715576e-01 2.153417021036148071e-01 -1.748203635215759277e-01 1.708590984344482422e-01 -3.198485672473907471e-01 2.207361347973346710e-02 -1.295086890459060669e-01 3.679263964295387268e-02 2.571587264537811279e-01 6.397360563278198242e-02 2.952872514724731445e-01 -3.817596286535263062e-02 -1.162980198860168457e-01 -2.935415208339691162e-01 1.177951097488403320e-01
-1.808049976825714111e-01 1.516776084899902344e-01 4.902272298932075500e-02 -6.322827190160751343e-02 -3.510105311870574951e-01 -8.685422688722610474e-02 9.353338181972503662e-02 2.177722305059432983e-01 -1.151219126768410206e-03 5.924537032842636108e-02 1.526360362768173218e-01 -8.853992074728012085e-02 5.102186277508735657e-02 9.495358914136886597e-02 -3.262742161750793457e-01 1.235804632306098938e-01 2.894415557384490967e-01 5.138307437300682068e-02 -7.951280102133750916e-03 -1.052507385611534119e-01 2.018692940473556519e-01 -1.451479792594909668e-01 3.418958187103271484e-02 1.466510593891143799e-01 2.879610955715179443e-01 5.083077400922775269e-02 1.983192116022109985e-01 1.365845948457717896e-01 -3.424211740493774414e-01 3.143379688262939453e-01 -1.961277425289154053e-01 5.396502837538719177e-02
7.526029646396636963e-02 4.256829619407653809e-01 -2.581806480884552002e-01 -9.529910236597061157e-02 -3.555083274841308594e-01 -2.811764776706695557e-01 -2.247421741485595703e-01 1.232010051608085632e-01 3.609547615051269531e-01 8.724978566169738770e-02 1.632600575685501099e-01 1.347685754299163818e-01 2.280622348189353943e-02 -1.541423499584197998e-01 -1.629287749528884888e-01 5.295896902680397034e-02 -9.185624122619628906e-02 -1.955702304840087891e-01 3.089051246643066406e-01 2.803973911795765162e-04 9.939970914274454117e-04 -1.703594326972961426e-01 -7.973193377256393433e-02 8.187192492187023163e-03 2.888294868171215057e-02 -6.503597646951675415e-02 -4.953191429376602173e-02 3.442426398396492004e-02 -1.283366233110427856e-01 2.187862806022167206e-02 -1.546560376882553101e-01 5.276534706354141235e-02
-2.242744714021682739e-01 -1.596431732177734375e-01 -1.200245693325996399e-01 -1.972502917051315308e-01 -9.378712624311447144e-02 4.668236523866653442e-02 3.578974679112434387e-02 -6.478032469749450684e-02 2.349244058132171631e-01 -3.442233204841613770e-01 1.440910100936889648e-01 -5.920723825693130493e-02 9.934154897928237915e-02 3.228164091706275940e-02 1.392431706190109253e-01 -2.602512948215007782e-02 1.342161595821380615e-01 9.988255053758621216e-02 1.007212847471237183e-01 -2.946956157684326172e-01 2.608104944229125977e-01 -2.048235684633255005e-01 -2.215586155652999878e-01 -5.051259323954582214e-02 2.208762466907501221e-01 -9.410363435745239258e-02 2.505350410938262939e-01 1.844299286603927612e-01 1.453105509281158447e-01 2.601736187934875488e-01 2.199943363666534424e-02 3.085712492465972900e-01
9.282249957323074341e-02 3.322994410991668701e-01 1.379625201225280762e-01 -3.335312604904174805e-01 1.886576116085052490e-01 1.005585938692092896e-01 -3.022153973579406738e-01 -1.216931268572807312e-02 2.519503533840179443e-01 -1.707012802362442017e-01 1.692461669445037842e-01 -1.329712569713592529e-01 1.678273528814315796e-01 2.065014690160751343e-01 -1.221824511885643005e-01 -1.861911118030548096e-01 -1.245581731200218201e-01 7.564421277493238449e-03 1.618374288082122803e-01 -3.057363815605640411e-02 3.115680813789367676e-01 -1.293131709098815918e-01 1.792197488248348236e-02 -1.350510269403457642e-01 2.430322393774986267e-02 -1.600205451250076294e-01 -5.286789685487747192e-02 1.507694274187088013e-01 6.550921499729156494e-02 2.682286081835627556e-03 -2.906363606452941895e-01 1.964786946773529053e-01
-7.611899077892303467e-02 6.301957368850708008e-02 2.380866110324859619e-01 5.083465948700904846e-02 -7.074298709630966187e-02 -3.638000041246414185e-02 -3.176214694976806641e-01 -2.032624632120132446e-01 -7.372525054961442947e-03 -7.753589004278182983e-02 2.575352601706981659e-02 -1.946644671261310577e-02 2.258376926183700562e-01 -1.937939971685409546e-01 -2.521631419658660889e-01 2.715614140033721924e-01 -7.207828760147094727e-02 -1.008988171815872192e-02 2.598938643932342529e-01 -5.478553473949432373e-02 3.457895517349243164e-01 -3.453402593731880188e-02 1.171739585697650909e-02 1.061097681522369385e-01 8.494725823402404785e-02 1.193131655454635620e-01 2.965086400508880615e-01 -7.726882584393024445e-03 -2.725351154804229736e-01 7.118146866559982300e-02 -1.598309427499771118e-01 3.565377891063690186e-01
-1.824142783880233765e-01 2.260089665651321411e-01 -2.223055511713027954e-01 6.350729614496231079e-02 -2.501153349876403809e-01 7.979094237089157104e-02 7.063339650630950928e-02 -3.188934922218322754e-01 2.120591998100280762e-01 -8.615013211965560913e-02 -1.328564137220382690e-01 -1.795045882463455200e-01 8.793646842241287231e-02 -2.099476158618927002e-01 -1.493360567837953568e-02 9.590890258550643921e-02 1.247835904359817505e-01 6.279095262289047241e-02 2.947383821010589600e-01 -1.989250332117080688e-01 2.127166092395782471e-01 -5.767570063471794128e-02 -4.714921116828918457e-02 -4.462780430912971497e-02 3.412475287914276123e-01 1.269070804119110107e-01 2.002975791692733765e-01 2.338050603866577148e-01 -1.935284137725830078e-01 6.221355125308036804e-02 -2.096834927797317505e-01 -1.082335561513900757e-01
1.548959165811538696e-01 6.093636155128479004e-02 1.973937824368476868e-02 -6.260479986667633057e-02 7.983527332544326782e-02 -1.670711487531661987e-01 8.247551321983337402e-02 1.199411004781723022e-01 1.380428075790405273e-01 -4.126492738723754883e-01 -1.120215132832527161e-01 5.893363617360591888e-03 2.533485554158687592e-02 -1.325422525405883789e-01 -4.418760240077972412e-01 7.276479154825210571e-02 -1.457508746534585953e-02 -1.362270414829254150e-01 1.949422806501388550e-01 -8.058697730302810669e-02 -7.652749121189117432e-02 -1.295271217823028564e-01 2.350315898656845093e-01 -2.087203562259674072e-01 2.156396359205245972e-01 -1.621072590351104736e-01 7.971019484102725983e-03 3.822948336601257324e-01 -5.085169896483421326e-02 1.285908669233322144e-01 -2.270591855049133301e-01 1.321324557065963745e-01
-1.651300787925720215e-01 -9.931462816894054413e-03 3.554765135049819946e-02 -2.149888277053833008e-01 -1.307752728462219238e-01 -2.117259800434112549e-02 -3.907589018344879150e-01 1.231851279735565186e-01 1.611217409372329712e-01 -1.320084333419799805e-01 5.139663070440292358e-02 -5.237884819507598877e-02 -3.488451540470123291e-01 1.804305911064147949e-01 -1.925995647907257080e-01 -4.369471594691276550e-02 1.350720077753067017e-01 7.433459907770156860e-02 4.258807003498077393e-02 -4.601836577057838440e-02 1.813643872737884521e-01 -6.018590554594993591e-02 1.892904937267303467e-01 7.028848677873611450e-02 -1.262509822845458984e-01 5.164263024926185608e-02 -5.966202542185783386e-02 2.644325792789459229e-01 -2.670007944107055664e-01 2.509927451610565186e-01 -2.427373975515365601e-01 3.277525901794433594e-01
1.645154319703578949e-02 3.423282802104949951e-01 -8.717121928930282593e-02 -1.490515619516372681e-01 -1.206166967749595642e-01 -1.661572754383087158e-01 5.052157491445541382e-02 -1.052215788513422012e-02 9.647416882216930389e-03 -1.796594411134719849e-01 5.883062724024057388e-03 -1.707321852445602417e-01 -6.181981042027473450e-02 -3.687850832939147949e-01 1.540402323007583618e-02 -8.009594678878784180e-02 3.658611178398132324e-01 -5.589754879474639893e-02 1.375818252563476562e-01 -2.443424612283706665e-01 1.966839432716369629e-01 -1.866144835948944092e-01 1.743048727512359619e-01 1.473601907491683960e-01 -1.066348794847726822e-02 1.270944327116012573e-01 1.820645183324813843e-01 1.123392879962921143e-01 -2.798008322715759277e-01 1.224017515778541565e-01 -3.021246194839477539e-01 -1.098738685250282288e-01
-2.545734345912933350e-01 2.597759664058685303e-01 1.825771182775497437e-01 -1.108438298106193542e-01 7.653027772903442383e-02 -2.133733630180358887e-01 -1.448090672492980957e-01 -2.648517675697803497e-02 8.534755557775497437e-02 9.819377213716506958e-02 -7.131613790988922119e-02 -7.086483389139175415e-02 -2.393960766494274139e-02 2.695357203483581543e-01 -8.274561166763305664e-02 9.328984469175338745e-02 3.649438023567199707e-01 1.925955563783645630e-01 2.055507451295852661e-01 -1.645055562257766724e-01 6.929896771907806396e-02 -3.325490057468414307e-01 -6.287724245339632034e-03 -7.168465107679367065e-02 -3.937089815735816956e-02 8.534803241491317749e-02 1.397286802530288696e-01 4.236828088760375977e-01 -2.414860129356384277e-01 7.105057686567306519e-02 -4.274675250053405762e-02 3.056573215872049332e-03
-9.633479267358779907e-02 1.628862172365188599e-01 -1.185419335961341858e-01 -8.101472049020230770e-04 -3.401098549365997314e-01 -1.643851101398468018e-01 -2.255826145410537720e-01 1.785178035497665405e-01 6.467567384243011475e-02 -2.295450717210769653e-01 -1.347390860319137573e-01 1.898276060819625854e-01 1.528585702180862427e-01 1.579211205244064331e-01 -8.418949693441390991e-02 -2.142227441072463989e-02 1.480654776096343994e-01 2.589650452136993408e-01 1.926482617855072021e-01 -2.999325394630432129e-01 1.462012976408004761e-01 7.314833812415599823e-03 -8.056235313415527344e-02 -8.555127680301666260e-02 2.179405689239501953e-01 1.762941926717758179e-01 -1.760445982217788696e-01 1.554170250892639160e-01 2.680596709251403809e-01 2.488978952169418335e-01 -1.893643736839294434e-01 5.550728738307952881e-02
-5.198219791054725647e-02 -1.030077114701271057e-01 4.676898196339607239e-02 2.173923999071121216e-01 -3.345418274402618408e-01 -4.358417168259620667e-02 -2.808125615119934082e-01 1.051757708191871643e-01 1.906573772430419922e-01 2.331616729497909546e-01 2.187425047159194946e-01 1.829954087734222412e-01 1.137668192386627197e-01 9.284278750419616699e-02 7.598414272069931030e-02 -1.053905859589576721e-01 6.818210706114768982e-03 3.925529494881629944e-02 1.257122009992599487e-01 -1.795092225074768066e-01 -1.149570718407630920e-01 7.947727106511592865e-03 5.926869064569473267e-02 -1.446659564971923828e-01 1.506582945585250854e-01 2.610321938991546631e-01 2.418962568044662476e-01 3.521544337272644043e-01 -2.091526985168457031e-01 4.072503373026847839e-02 -1.727939695119857788e-01 2.950493097305297852e-01
-6.905391812324523926e-02 8.739607781171798706e-02 -1.314412057399749756e-01 2.233196645975112915e-01 1.331035699695348740e-02 -1.823701560497283936e-01 -2.456954680383205414e-02 -3.152820169925689697e-01 2.503096163272857666e-01 -4.596500471234321594e-02 6.527665257453918457e-02 -1.354854404926300049e-01 1.923312097787857056e-01 -2.487636059522628784e-01 1.869028210639953613e-01 9.788799285888671875e-02 -8.138057775795459747e-03 -2.738658897578716278e-02 1.159252300858497620e-01 -1.072058826684951782e-01 3.242691159248352051e-01 -2.429176121950149536e-01 -4.546778649091720581e-02 2.045491524040699005e-02 4.396427571773529053e-01 1.221687048673629761e-01 -7.111755013465881348e-02 1.733068972826004028e-01 -3.040605485439300537e-01 9.116925299167633057e-02 -1.402150541543960571e-01 -1.030701957643032074e-02
1.903865486383438110e-02 2.553339302539825439e-01 3.769125556573271751e-03 1.059437096118927002e-01 -5.743610113859176636e-02 1.349293440580368042e-01 -1.511393189430236816e-01 -1.511059254407882690e-01 5.167818069458007812e-02 -4.678292274475097656e-01 -1.751844882965087891e-01 1.195431649684906006e-01 -3.643868956714868546e-03 -2.511543333530426025e-01 -1.197820827364921570e-01 -2.145884186029434204e-02 -5.804173275828361511e-02 7.748258858919143677e-02 7.841840386390686035e-02 -1.889097541570663452e-01 4.769615232944488525e-01 -1.674803048372268677e-01 1.653667837381362915e-01 -8.721940219402313232e-02 1.526445597410202026e-01 6.688088923692703247e-02 7.525221258401870728e-02 7.405077666044235229e-02 1.967131346464157104e-01 1.040775403380393982e-01 -1.384938210248947144e-01 2.495503872632980347e-01
1.235344037413597107e-01 2.379224747419357300e-01 -3.776493296027183533e-02 5.566418543457984924e-02 -2.657926082611083984e-01 -4.308910283725708723e-04 -2.246347256004810333e-02 -5.505745485424995422e-02 4.216133952140808105e-01 -1.580277830362319946e-01 1.432278901338577271e-01 -1.426866948604583740e-01 -1.899835616350173950e-01 1.345213353633880615e-01 1.516744941473007202e-01 2.964732348918914795e-01 2.006596475839614868e-01 -3.673476353287696838e-02 7.169326394796371460e-02 -3.500611335039138794e-02 -5.274311080574989319e-02 -1.452418863773345947e-01 5.919366329908370972e-02 7.542456686496734619e-02 3.177635073661804199e-01 3.447734415531158447e-01 -5.107781663537025452e-02 1.231169924139976501e-01 6.256192456930875778e-03 1.326368302106857300e-01 -6.417020340450108051e-04 3.231717348098754883e-01
-1.348752230405807495e-01 2.830395400524139404e-01 -9.476608596742153168e-03 -1.759786158800125122e-01 -5.920910835266113281e-02 -1.019882932305335999e-01 -3.798707127571105957e-01 8.076357096433639526e-02 7.058704644441604614e-02 -7.237424701452255249e-02 1.725195795297622681e-01 2.025403641164302826e-02 -8.612529933452606201e-02 -9.240286797285079956e-02 1.115360558032989502e-01 4.605513215065002441e-01 -1.929481700062751770e-02 1.545082926750183105e-01 1.714430004358291626e-01 -1.681222021579742432e-01 1.199928298592567444e-01 -3.435513675212860107e-01 1.693474501371383667e-01 2.890457690227776766e-04 7.283202558755874634e-02 1.965337395668029785e-01 3.517843410372734070e-02 2.679850161075592041e-01 -2.372322231531143188e-02 -4.334554448723793030e-02 -1.888299882411956787e-01 1.640742719173431396e-01
3.240891546010971069e-02 7.407355308532714844e-02 1.918100863695144653e-01 2.399460971355438232e-02 -2.797525525093078613e-01 -2.695357985794544220e-02 -1.042859721928834915e-02 -1.674850136041641235e-01 -5.736315250396728516e-02 -3.827742338180541992e-01 2.989948168396949768e-02 1.843251883983612061e-01 2.157970964908599854e-01 -1.572960913181304932e-01 -6.684127449989318848e-02 1.526513248682022095e-01 -1.069197580218315125e-01 5.050383880734443665e-02 6.154321506619453430e-02 -3.377932012081146240e-01 3.334936201572418213e-01 -2.543461620807647705e-01 1.302152406424283981e-02 2.124614082276821136e-02 -1.063087731599807739e-01 -1.546218874864280224e-03 -1.483548134565353394e-01 1.659123152494430542e-01 -1.112645119428634644e-01 3.824789077043533325e-02 -3.260205984115600586e-01 2.753424942493438721e-01
-1.736970394849777222e-01 1.576945185661315918e-01 -1.118758395314216614e-01 1.436262577772140503e-01 -1.206020414829254150e-01 -2.849736809730529785e-01 -2.640125453472137451e-01 1.290394663810729980e-01 5.554861202836036682e-02 -9.067700058221817017e-02 2.654311656951904297e-01 -2.576755285263061523e-01 3.376940190792083740e-01 1.015573367476463318e-01 -1.895954310894012451e-01 1.553792655467987061e-01 1.280679851770401001e-01 1.683580279350280762e-01 2.432585880160331726e-02 -2.697543501853942871e-01 4.708658158779144287e-02 -1.480093449354171753e-01 1.191333960741758347e-02 -1.722735762596130371e-01 1.630443781614303589e-01 -3.664675056934356689e-01 1.083379834890365601e-01 2.459940686821937561e-02 -1.309212744235992432e-01 -5.756681412458419800e-02 -1.183612495660781860e-01 1.318066120147705078e-01
1.695652306079864502e-01 3.188614919781684875e-02 1.855400055646896362e-01 -8.846502006053924561e-02 -2.851250469684600830e-01 -5.453525111079216003e-03 -1.964818239212036133e-01 2.244661794975399971e-03 1.109698489308357239e-01 -1.691545099020004272e-01 2.435493916273117065e-01 -6.638664007186889648e-02 -2.504065632820129395e-01 2.110578268766403198e-01 -1.844437867403030396e-01 1.417579650878906250e-01 -1.257309019565582275e-01 7.731632888317108154e-02 3.103845715522766113e-01 -6.724170595407485962e-02 1.531517803668975830e-01 1.999002508819103241e-02 -3.518547862768173218e-02 2.246804684400558472e-01 -6.394251435995101929e-02 1.414739340543746948e-01 -2.877226471900939941e-02 2.766080498695373535e-01 -3.164435029029846191e-01 2.489271759986877441e-01 -1.425860375165939331e-01 2.448122054338455200e-01
-4.792449995875358582e-02 -5.869171023368835449e-02 6.218117102980613708e-02 -2.556186355650424957e-02 -4.772734045982360840e-01 -9.806508570909500122e-02 -5.590164288878440857e-02 2.589093148708343506e-01 -9.426997974514961243e-03 -3.365373611450195312e-01 2.907331101596355438e-02 8.148388564586639404e-02 2.515132725238800049e-01 8.143980801105499268e-02 -1.961074024438858032e-01 -7.358787953853607178e-02 -8.157153427600860596e-02 1.968827247619628906e-01 3.018264174461364746e-01 -2.226717919111251831e-01 7.130021601915359497e-02 -1.884018629789352417e-01 1.805132627487182617e-01 -3.664385061711072922e-03 2.459028959274291992e-01 -1.008498147130012512e-01 2.224346064031124115e-02 1.047431603074073792e-01 -1.650321781635284424e-01 -5.033057928085327148e-02 -2.252335697412490845e-01 1.603038311004638672e-01
-4.531954601407051086e-02 1.686702370643615723e-01 -3.922752290964126587e-02 -1.447235792875289917e-02 2.743746154010295868e-03 -2.792399749159812927e-02 -4.316909611225128174e-01 -2.760470472276210785e-02 -1.179167106747627258e-01 -4.285767078399658203e-01 1.431989073753356934e-01 8.755109459161758423e-02 -7.494164258241653442e-02 -1.405260860919952393e-01 -2.067216783761978149e-01 5.975423753261566162e-02 1.280708163976669312e-01 -1.245180666446685791e-01 3.060072958469390869e-01 -1.711782813072204590e-01 1.375030130147933960e-01 -1.396630108356475830e-01 -1.378682702779769897e-01 7.672518491744995117e-02 -1.082986071705818176e-01 -1.443383693695068359e-01 2.928243279457092285e-01 2.368710041046142578e-01 -2.412037998437881470e-01 9.023223072290420532e-02 4.122572392225265503e-02 1.477389484643936157e-01
9.188859164714813232e-02 2.358925938606262207e-01 -1.507986336946487427e-02 -9.124363958835601807e-02 -3.024235554039478302e-02 -1.003629043698310852e-01 -3.103701472282409668e-01 -4.418555647134780884e-03 1.735467277467250824e-02 -8.395372331142425537e-02 -5.110051482915878296e-03 -1.812569610774517059e-02 3.509760797023773193e-01 4.582041874527931213e-02 -9.743471443653106689e-02 -1.718390285968780518e-01 -8.184849470853805542e-02 -3.291700407862663269e-02 2.669751942157745361e-01 -2.675673961639404297e-01 1.273753941059112549e-01 -2.661283910274505615e-01 1.719828844070434570e-01 -6.657174229621887207e-02 1.082296296954154968e-01 1.804688572883605957e-02 -3.257773220539093018e-01 1.606628596782684326e-01 1.920253224670886993e-02 3.917435705661773682e-01 -2.595574259757995605e-01 -1.054421141743659973e-01
4.479052871465682983e-02 1.117847040295600891e-01 1.060667335987091064e-01 -4.785753041505813599e-02 -3.644464313983917236e-01 -3.492253646254539490e-02 -9.700325131416320801e-02 -9.090866893529891968e-02 2.810156047344207764e-01 -1.162072047591209412e-01 1.339641511440277100e-01 -8.721020817756652832e-02 -2.170180380344390869e-01 -9.276217781007289886e-03 -1.287478953599929810e-01 2.157366871833801270e-01 1.064800843596458435e-01 5.179734900593757629e-02 1.394886970520019531e-01 -1.277622580528259277e-01 8.217214792966842651e-02 -1.488007325679063797e-02 2.178670912981033325e-01 1.286901533603668213e-01 3.108289325609803200e-03 1.284845322370529175e-01 -7.971351593732833862e-02 7.245428860187530518e-02 -5.091125965118408203e-01 2.310225814580917358e-01 -2.249389737844467163e-01 2.825367450714111328e-01
8.267618715763092041e-02 -1.254512667655944824e-01 -1.901485174894332886e-01 1.351919770240783691e-01 -1.633064299821853638e-01 -8.028069883584976196e-02 1.382108894176781178e-03 1.203399524092674255e-01 2.945881485939025879e-01 -2.083283215761184692e-01 -3.657972067594528198e-02 -3.263673186302185059e-01 2.492968887090682983e-01 -7.433668710291385651e-03 -1.778344362974166870e-01 1.433678120374679565e-01 -7.103097438812255859e-02 1.427327692508697510e-01 2.654067575931549072e-01 -4.845405817031860352e-01 1.006831824779510498e-01 -9.154270589351654053e-02 -8.025486022233963013e-02 1.003008801490068436e-02 -4.315137863159179688e-02 -2.076559811830520630e-01 -7.371636480093002319e-02 1.793073266744613647e-01 4.250794649124145508e-02 1.028909981250762939e-01 -1.995823830366134644e-01 1.802325248718261719e-01
-3.117691278457641602e-01 3.571605682373046875e-01 -1.569289527833461761e-02 -1.157035827636718750e-01 9.158332645893096924e-02 -1.984582692384719849e-01 -1.992306709289550781e-01 1.074805036187171936e-01 1.067199632525444031e-01 -2.468760460615158081e-01 6.104806438088417053e-02 -1.706022210419178009e-02 1.163213774561882019e-01 1.301849782466888428e-01 1.805297285318374634e-01 3.720021247863769531e-01 2.257652133703231812e-01 9.612584114074707031e-02 -6.142073124647140503e-02 -1.446056514978408813e-01 1.638996750116348267e-01 -2.712835967540740967e-01 3.096873871982097626e-02 4.091714695096015930e-02 7.790201902389526367e-02 1.799524873495101929e-01 -7.193045457825064659e-04 3.392207324504852295e-01 -1.687531173229217529e-01 -1.158187165856361389e-03 -1.191027462482452393e-01 2.454635128378868103e-02
1.064507872797548771e-03 2.885694801807403564e-01 3.395433304831385612e-03 -4.516663774847984314e-02 1.673122644424438477e-01 -2.453000992536544800e-01 -3.402766883373260498e-01 2.553696632385253906e-01 3.070559799671173096e-01 -2.320296615362167358e-01 1.983849257230758667e-01 6.853806972503662109e-02 -1.030794978141784668e-01 -9.506728500127792358e-02 6.757647544145584106e-02 2.446664422750473022e-01 2.023233845829963684e-02 -6.192161142826080322e-02 1.926322728395462036e-01 -7.233242690563201904e-02 4.640322923660278320e-02 -5.091231316328048706e-02 -2.031227201223373413e-01 -6.837736815214157104e-02 -1.805146038532257080e-01 2.324181199073791504e-01 -1.002875044941902161e-01 3.396271765232086182e-01 -8.552347868680953979e-02 1.830960065126419067e-01 -6.948636472225189209e-02 1.195986419916152954e-01
3.752500563859939575e-02 1.747622042894363403e-01 1.128391847014427185e-01 -1.412911117076873779e-01 -7.128674536943435669e-02 2.119197398424148560e-01 -3.765417337417602539e-01 3.062309920787811279e-01 9.789564460515975952e-02 1.649364084005355835e-02 1.074443832039833069e-01 -1.043483894318342209e-02 2.389870285987854004e-01 -6.270831078290939331e-02 -5.673951283097267151e-02 1.059033535420894623e-02 2.211562590673565865e-03 2.505584657192230225e-01 -1.237368360161781311e-01 -2.588842809200286865e-01 -4.637568444013595581e-02 -4.157724380493164062e-01 -2.249428443610668182e-02 2.366981003433465958e-03 1.506646126508712769e-01 6.457722187042236328e-02 2.317917719483375549e-02 2.881512939929962158e-01 6.255475431680679321e-02 7.918901741504669189e-02 6.719785928726196289e-02 3.437011837959289551e-01
1.609167009592056274e-01 8.966853469610214233e-02 2.860606014728546143e-01 1.296913921833038330e-01 -4.023011028766632080e-01 -2.930784225463867188e-01 9.343472868204116821e-02 1.092870980501174927e-01 2.742280662059783936e-01 -2.040770351886749268e-01 4.060753434896469116e-02 6.258452776819467545e-03 1.378690451383590698e-01 -3.084799647331237793e-01 -9.766835719347000122e-02 -1.356629729270935059e-01 -1.697556301951408386e-02 -8.318115770816802979e-02 7.030659168958663940e-02 -2.190563231706619263e-01 1.442355960607528687e-01 8.341162465512752533e-03 -1.027285587042570114e-02 -4.518370330333709717e-02 1.146956160664558411e-01 2.142062336206436157e-01 1.396177615970373154e-02 1.294317543506622314e-01 -1.935256868600845337e-01 -1.014669984579086304e-02 -3.123821914196014404e-01 -2.099303454160690308e-01
1.719220578670501709e-01 4.289494156837463379e-01 -1.218522638082504272e-01 -1.412022709846496582e-01 -2.855410873889923096e-01 -2.448213547468185425e-01 -2.205794900655746460e-01 3.283895179629325867e-02 4.887558221817016602e-01 9.795992821455001831e-02 1.349998265504837036e-01 -1.773561388254165649e-01 -1.309712678194046021e-01 -1.831542351283133030e-03 -4.116343706846237183e-02 -3.306454047560691833e-03 9.452765807509422302e-03 -1.342493593692779541e-01 3.472430408000946045e-01 -1.068328693509101868e-01 6.588145345449447632e-02 -1.277400851249694824e-01 -3.073076484724879265e-03 -1.126571744680404663e-01 9.106625616550445557e-02 1.237768381834030151e-01 5.735567957162857056e-02 -1.155509278178215027e-01 -7.931137830018997192e-02 -3.349007666110992432e-02 -8.733098208904266357e-02 6.839052587747573853e-02
-3.933557495474815369e-02 5.574160441756248474e-02 -2.770211175084114075e-02 1.625784784555435181e-01 -1.302383840084075928e-01 -2.004181295633316040e-01 -2.623677253723144531e-01 2.120692729949951172e-01 1.843957602977752686e-01 -3.386008143424987793e-01 2.923560142517089844e-02 -1.336978375911712646e-01 -3.146150382235646248e-03 -6.358101963996887207e-02 1.910393685102462769e-01 -1.886640638113021851e-01 4.743826016783714294e-02 -1.788568682968616486e-02 -5.669245868921279907e-02 8.016806095838546753e-02 1.648444086313247681e-01 -3.593403473496437073e-02 2.096947729587554932e-01 1.227528601884841919e-02 1.603911817073822021e-01 1.002218723297119141e-01 -4.168540239334106445e-02 2.351489812135696411e-01 2.678924240171909332e-02 3.544622361660003662e-01 -4.479390680789947510e-01 2.215178608894348145e-01
7.509449869394302368e-02 2.480032145977020264e-01 2.041179221123456955e-03 9.259248524904251099e-02 -1.081044673919677734e-01 -1.448290143162012100e-02 4.442738741636276245e-02 2.060082554817199707e-01 2.177791148424148560e-01 -1.049138307571411133e-01 -4.009025543928146362e-02 2.134866118431091309e-01 1.981637775897979736e-01 2.701456099748611450e-02 -1.062126383185386658e-01 5.784714594483375549e-04 6.740289926528930664e-02 -1.850906610488891602e-01 -6.513667851686477661e-02 -4.502160847187042236e-01 2.832777425646781921e-02 -3.191487789154052734e-01 3.831128822639584541e-03 -1.995371282100677490e-02 -1.225805133581161499e-01 -1.193928942084312439e-01 -1.931306533515453339e-02 5.000014901161193848e-01 -1.989133208990097046e-01 9.172070771455764771e-02 -1.131720170378684998e-01 1.477070003747940063e-01
-1.079725027084350586e-01 2.871512472629547119e-01 1.997129619121551514e-02 -1.089697480201721191e-01 -9.535647928714752197e-02 -2.310617864131927490e-01 -2.021353691816329956e-01 9.610291570425033569e-02 2.222785651683807373e-01 -2.211471088230609894e-02 2.539720535278320312e-01 7.109542936086654663e-02 -1.321022659540176392e-01 1.346877834293991327e-04 1.497572958469390869e-01 2.966583669185638428e-01 -1.222879067063331604e-01 2.583684325218200684e-01 3.180650174617767334e-01 -1.891891062259674072e-01 1.803733855485916138e-01 -3.747024238109588623e-01 1.073310151696205139e-01 -2.338287830352783203e-01 1.390180666930973530e-03 1.003533452749252319e-01 -2.068450115621089935e-02 1.722501963376998901e-01 -6.468029459938406944e-04 7.625404745340347290e-02 -1.672762036323547363e-01 -4.395875334739685059e-02
-6.476676464080810547e-02 3.009983599185943604e-01 4.518447071313858032e-02 1.157065480947494507e-01 -9.246573783457279205e-03 -2.428998053073883057e-01 -1.814346909523010254e-01 1.461277902126312256e-01 1.536449939012527466e-01 -2.031986117362976074e-01 -6.320515275001525879e-02 -5.505825579166412354e-02 -1.723480969667434692e-02 2.140194363892078400e-02 -1.872117072343826294e-01 9.072957187891006470e-02 1.448823213577270508e-01 -1.216182857751846313e-01 -4.991197958588600159e-03 -1.988990157842636108e-01 1.764468550682067871e-01 -1.177186444401741028e-01 3.135787546634674072e-01 -3.663301467895507812e-01 2.383723258972167969e-01 -3.385663628578186035e-01 8.078522235155105591e-02 3.763503208756446838e-02 5.958356708288192749e-02 3.871783241629600525e-02 -2.891113758087158203e-01 1.988617032766342163e-01
2.813151339069008827e-03 -1.195489093661308289e-01 3.508529067039489746e-02 -9.572140127420425415e-02 -1.564474403858184814e-01 -1.839584559202194214e-01 -2.029609233140945435e-01 2.151484042406082153e-01 2.719186544418334961e-01 -2.364439070224761963e-01 -1.748973280191421509e-01 2.411667816340923309e-02 8.761106431484222412e-02 1.434414833784103394e-01 -2.436126172542572021e-01 -1.639674901962280273e-01 9.571599960327148438e-02 2.232100367546081543e-01 1.977015733718872070e-01 -3.423222601413726807e-01 -8.032082766294479370e-02 -1.078179702162742615e-01 4.143218100070953369e-01 8.024453371763229370e-02 5.653924867510795593e-02 2.515652962028980255e-02 5.560062825679779053e-02 1.907764077186584473e-01 -5.548165738582611084e-02 1.993118226528167725e-01 -2.337476164102554321e-01 4.263556376099586487e-02
-1.863127797842025757e-01 1.808235645294189453e-01 1.806353777647018433e-02 2.337707132101058960e-01 -2.397455424070358276e-01 5.240632593631744385e-02 -9.936411678791046143e-02 -5.132012441754341125e-02 -7.109788060188293457e-02 -5.429639816284179688e-01 7.455537468194961548e-02 2.916171960532665253e-02 2.078100293874740601e-01 1.511307433247566223e-03 -1.494593732059001923e-02 8.168386667966842651e-02 1.745799556374549866e-02 -9.667920321226119995e-02 2.278203815221786499e-01 -2.583485841751098633e-01 3.445370793342590332e-01 -1.229106262326240540e-01 2.119793444871902466e-01 -4.269764944911003113e-02 -7.739936932921409607e-03 5.048863217234611511e-02 -1.996027231216430664e-01 1.865268647670745850e-01 -8.122662454843521118e-02 -1.436142921447753906e-01 -1.015237346291542053e-01 1.577533185482025146e-01
1.049444302916526794e-01 1.686943620443344116e-01 -1.362911909818649292e-01 -1.144630312919616699e-01 -7.893004268407821655e-02 -3.965662047266960144e-02 -2.080739736557006836e-01 8.369953185319900513e-02 3.318257033824920654e-01 -1.897254586219787598e-01 1.023802384734153748e-01 -2.655372023582458496e-01 2.314841933548450470e-02 -9.299834258854389191e-03 6.479778885841369629e-02 3.926249146461486816e-01 2.478736340999603271e-01 -4.812667891383171082e-02 1.081001013517379761e-01 -3.179372474551200867e-02 -1.366078294813632965e-02 -4.798078164458274841e-02 3.535020947456359863e-01 1.728488951921463013e-01 2.100715935230255127e-01 3.853404521942138672e-02 7.047424465417861938e-02 3.556720614433288574e-01 8.199723064899444580e-02 -9.888385981321334839e-02 9.831479191780090332e-02 2.182725518941879272e-01
-1.410269588232040405e-01 -4.292733594775199890e-02 4.246386140584945679e-02 2.353157848119735718e-01 -1.799985766410827637e-01 -6.367519497871398926e-02 -1.138979941606521606e-01 6.280320882797241211e-02 4.036159813404083252e-01 -6.017441675066947937e-02 2.704325318336486816e-01 -2.131356894969940186e-01 -2.276921868324279785e-01 4.390989989042282104e-02 -6.065540388226509094e-02 1.408283263444900513e-01 1.556330770254135132e-01 -5.714300554245710373e-03 -5.553938448429107666e-02 -1.726423054933547974e-01 2.114362716674804688e-01 -2.908816933631896973e-01 4.494217783212661743e-02 9.651140123605728149e-02 3.270778357982635498e-01 2.061403170228004456e-02 8.666176348924636841e-02 2.418016195297241211e-01 -1.566455960273742676e-01 1.757865250110626221e-01 2.631414830684661865e-01 9.740936756134033203e-02
-1.659842878580093384e-01 1.331108510494232178e-01 -1.563130021095275879e-01 -3.085236251354217529e-01 -1.797298640012741089e-01 -2.906293869018554688e-01 -5.125842615962028503e-02 -6.747538596391677856e-02 3.439299464225769043e-01 5.628414917737245560e-03 2.550939619541168213e-01 5.991877987980842590e-03 1.637471318244934082e-01 2.812322229146957397e-02 -5.911764875054359436e-02 -9.460755791224073619e-06 -9.030726552009582520e-02 -1.726587116718292236e-01 2.310817092657089233e-01 2.030306262895464897e-03 2.121236473321914673e-01 -1.254733502864837646e-01 -1.582612991333007812e-01 9.524562209844589233e-02 5.117440596222877502e-02 -6.761503964662551880e-02 3.006021082401275635e-01 1.575813293457031250e-01 1.259139329195022583e-01 -3.263312876224517822e-01 -9.304032474756240845e-02 2.387873083353042603e-01
3.286448717117309570e-01 -1.016177684068679810e-01 1.043860912322998047e-01 -6.223304942250251770e-02 -2.319902032613754272e-01 -9.603470563888549805e-02 -2.142669409513473511e-01 4.257636666297912598e-01 5.811964720487594604e-02 -1.204368844628334045e-01 -2.352047897875308990e-02 -4.477412998676300049e-02 -1.471095904707908630e-02 -4.174985736608505249e-02 -2.059166878461837769e-01 -1.884257197380065918e-01 -5.346117541193962097e-02 4.059009999036788940e-02 1.372378319501876831e-01 -3.605479001998901367e-01 -4.343193024396896362e-02 -1.224756464362144470e-01 -8.853248506784439087e-02 -7.643107324838638306e-02 3.007415235042572021e-01 3.571962937712669373e-02 8.272651582956314087e-02 3.164598643779754639e-01 -8.215156942605972290e-02 1.433621197938919067e-01 -1.596089154481887817e-01 2.024206072092056274e-01
8.839034289121627808e-02 3.215377926826477051e-01 -2.491245395503938198e-04 2.138856351375579834e-01 -3.965110182762145996e-01 2.748950421810150146e-01 -3.018354475498199463e-01 5.945274606347084045e-02 3.694691658020019531e-01 -2.341942489147186279e-01 -2.633886877447366714e-03 -1.991562843322753906e-01 1.198057308793067932e-01 3.574217855930328369e-02 -3.740042448043823242e-02 1.664044857025146484e-01 -2.855688519775867462e-02 1.561375558376312256e-01 1.986574977636337280e-01 -5.438142642378807068e-02 3.556900843977928162e-02 -8.641428500413894653e-02 6.578565109521150589e-03 2.249130010604858398e-01 5.356692522764205933e-02 3.969648107886314392e-02 2.660460174083709717e-01 1.164325475692749023e-01 4.586446285247802734e-02 1.356159746646881104e-01 5.527525022625923157e-02 2.387878857553005219e-02
-1.328104734420776367e-01 1.009420603513717651e-01 2.055125832557678223e-01 -2.854402959346771240e-01 -6.547094136476516724e-02 5.612494796514511108e-02 -2.360439300537109375e-01 -1.614018902182579041e-02 1.538315564393997192e-01 1.624478995800018311e-01 1.182828247547149658e-01 -3.966492787003517151e-02 1.434977352619171143e-01 1.874859631061553955e-01 -4.007177352905273438e-01 5.353644490242004395e-02 -2.054524421691894531e-01 -1.482737809419631958e-01 2.536108493804931641e-01 -1.165301650762557983e-01 1.442242115736007690e-01 -2.564867734909057617e-01 1.378600299358367920e-02 -1.023132279515266418e-01 1.574795991182327271e-01 6.877367850393056870e-03 2.725771069526672363e-02 1.595587283372879028e-01 4.833404719829559326e-02 -3.094345331192016602e-01 -2.972516715526580811e-01 1.530178040266036987e-01
3.147361576557159424e-01 1.219754144549369812e-01 -1.318106614053249359e-02 -2.765522599220275879e-01 -3.468782827258110046e-02 2.056453675031661987e-01 -2.753894627094268799e-01 -1.677265763282775879e-01 -1.003300920128822327e-01 -1.743827462196350098e-01 1.925171017646789551e-01 1.131081730127334595e-01 3.386891633272171021e-02 -9.760779887437820435e-02 -9.967697411775588989e-02 3.098367750644683838e-01 1.016551107168197632e-01 -3.568672388792037964e-02 8.216678351163864136e-02 -2.481794208288192749e-01 1.837330162525177002e-01 -2.435950487852096558e-01 1.650404483079910278e-01 -7.147132884711027145e-03 2.075292170047760010e-01 1.354077309370040894e-01 1.760016679763793945e-01 -6.229207292199134827e-02 4.823714029043912888e-03 -4.619295895099639893e-02 -2.578732371330261230e-01 2.995816767215728760e-01
-1.184672862291336060e-01 1.860270053148269653e-01 1.832266151905059814e-01 8.147888816893100739e-03 5.164832994341850281e-02 2.959665358066558838e-01 -1.424520760774612427e-01 -1.501905322074890137e-01 2.544308900833129883e-01 1.109108105301856995e-01 -1.223597005009651184e-01 5.614112317562103271e-02 1.638113409280776978e-01 -7.328337430953979492e-02 -2.959618866443634033e-01 4.171035066246986389e-02 1.758850179612636566e-02 -6.252376735210418701e-02 8.522377908229827881e-02 -3.678424060344696045e-01 1.293646395206451416e-01 -3.559320569038391113e-01 2.383228838443756104e-01 1.075197830796241760e-01 2.231859117746353149e-01 2.605824172496795654e-01 -1.387883573770523071e-01 2.224685549736022949e-01 9.479594975709915161e-02 6.928810477256774902e-02 -6.603298336267471313e-02 6.871453672647476196e-02
-5.609943345189094543e-02 2.776910662651062012e-01 3.715865015983581543e-01 2.215639650821685791e-01 -1.668554097414016724e-01 -2.633866667747497559e-01 -3.843636065721511841e-02 1.965689957141876221e-01 2.700023353099822998e-01 -2.181022912263870239e-01 1.514470875263214111e-01 -7.929418352432549000e-04 2.336639761924743652e-01 -2.774665951728820801e-01 -1.188529841601848602e-02 -6.157864630222320557e-02 -1.326195299625396729e-01 1.563571207225322723e-02 -2.519215270876884460e-02 -1.556731611490249634e-01 2.497284859418869019e-02 -1.361481845378875732e-01 -1.223437339067459106e-01 -3.174005821347236633e-02 2.073728293180465698e-01 1.998056173324584961e-01 2.372149005532264709e-02 1.430499851703643799e-01 -2.362000048160552979e-01 -4.448070749640464783e-02 -2.231549024581909180e-01 -1.641997992992401123e-01
-5.475298967212438583e-03 1.582816541194915771e-01 1.378376036882400513e-01 8.031810075044631958e-02 -4.362442716956138611e-02 6.165939942002296448e-02 -2.946200035512447357e-02 -1.072919815778732300e-01 -2.635324373841285706e-02 -1.647510826587677002e-01 1.501749157905578613e-01 4.885289072990417480e-02 2.838250398635864258e-01 -7.628341019153594971e-02 -2.085090875625610352e-01 3.187599182128906250e-01 -1.295912116765975952e-01 8.854197710752487183e-02 2.546938359737396240e-01 -6.272424012422561646e-02 4.724590182304382324e-01 -2.298589795827865601e-01 1.476535052061080933e-01 1.685568988323211670e-01 -9.153735637664794922e-02 1.073404327034950256e-01 1.468725204467773438e-01 4.412923380732536316e-02 -2.479024082422256470e-01 -1.826913282275199890e-02 -1.663497686386108398e-01 3.075091838836669922e-01
2.134310156106948853e-01 2.521989941596984863e-01 1.224649101495742798e-01 5.617102608084678650e-02 -2.526500225067138672e-01 7.772026956081390381e-02 -1.156527176499366760e-01 -1.181481853127479553e-01 3.674349188804626465e-01 -1.307359188795089722e-01 1.465876679867506027e-02 3.009833991527557373e-01 1.138978227972984314e-01 -2.160464376211166382e-01 -1.389552950859069824e-01 1.489782482385635376e-01 -3.389721363782882690e-02 9.689737856388092041e-02 -7.554089277982711792e-02 7.141489535570144653e-02 -8.365521207451820374e-03 -1.180760040879249573e-01 1.509646177291870117e-01 2.607794404029846191e-01 8.086360991001129150e-02 -1.506771743297576904e-01 2.516248524188995361e-01 2.337097525596618652e-01 8.187817782163619995e-02 2.755684256553649902e-01 -2.476919293403625488e-01 1.187480762600898743e-01
2.044471353292465210e-02 -4.680358991026878357e-02 -1.399451643228530884e-01 3.128551691770553589e-02 -2.268670350313186646e-01 -1.672857552766799927e-01 -1.029825955629348755e-02 4.295202195644378662e-01 -1.237202319316565990e-03 -2.901004254817962646e-01 -1.491001807153224945e-03 6.212866306304931641e-02 1.160792335867881775e-01 -7.846124470233917236e-02 -2.619174681603908539e-02 -8.136986941099166870e-02 -1.708683520555496216e-01 3.444499801844358444e-03 2.693187892436981201e-01 -2.183673828840255737e-01 3.060638606548309326e-01 -5.791330337524414062e-02 9.781127423048019409e-02 1.747836470603942871e-01 1.513423472642898560e-01 7.452412694692611694e-02 -1.502312868833541870e-01 3.488988876342773438e-01 -1.011995449662208557e-01 1.570715606212615967e-01 -3.185251057147979736e-01 -4.606626182794570923e-02
1.882375329732894897e-01 1.716954559087753296e-01 5.870639532804489136e-02 -1.976739913225173950e-01 1.012987457215785980e-02 3.113144636154174805e-01 -1.050773188471794128e-01 1.190660968422889709e-01 2.812555730342864990e-01 -2.225567251443862915e-01 2.947180271148681641e-01 1.032819598913192749e-01 1.409037113189697266e-01 7.966391742229461670e-02 -1.295332610607147217e-01 8.145163208246231079e-02 -2.005646526813507080e-01 -2.672787308692932129e-01 1.143661811947822571e-01 1.443067789077758789e-01 2.350462228059768677e-01 -1.421782523393630981e-01 -8.191931061446666718e-03 -6.520849466323852539e-02 1.760590672492980957e-01 3.169001340866088867e-01 1.136964187026023865e-01 1.406730413436889648e-01 1.020542532205581665e-01 -7.950700074434280396e-02 -2.645259499549865723e-01 1.354824751615524292e-01
-5.988368391990661621e-02 1.371625363826751709e-01 -1.185705792158842087e-02 -1.338500827550888062e-01 -1.029160767793655396e-01 -3.042381405830383301e-01 -4.740277230739593506e-01 2.245589047670364380e-01 2.902663126587867737e-02 -1.336470246315002441e-01 1.493697017431259155e-01 3.290207684040069580e-02 1.688262680545449257e-03 -4.661452770233154297e-02 7.296046242117881775e-03 -1.720004975795745850e-01 2.780689001083374023e-01 8.202789723873138428e-02 6.415261328220367432e-02 -1.477247476577758789e-01 7.980407774448394775e-02 2.673428878188133240e-02 7.548046857118606567e-02 6.279790401458740234e-02 4.063273370265960693e-01 -2.116336375474929810e-01 -4.601474106311798096e-02 1.295268833637237549e-01 7.915222644805908203e-02 7.323385775089263916e-02 -3.025084435939788818e-01 2.207102775573730469e-01
3.200876414775848389e-01 -2.238941751420497894e-02 -5.684481561183929443e-02 -5.030900985002517700e-02 -2.891796827316284180e-02 1.986940801143646240e-01 -3.313029706478118896e-01 -1.709422767162322998e-01 -1.186824887990951538e-01 -9.175590239465236664e-03 1.538552194833755493e-01 -1.764968410134315491e-02 -8.336274884641170502e-03 3.544261679053306580e-02 -1.092644929885864258e-01 2.666159272193908691e-01 1.298722624778747559e-01 1.587653160095214844e-02 2.206590622663497925e-01 -3.032244443893432617e-01 3.526772260665893555e-01 -5.798855796456336975e-02 7.338067144155502319e-02 1.252564415335655212e-02 2.350071668624877930e-01 -8.359476923942565918e-03 3.926548957824707031e-01 1.239676699042320251e-01 2.686115039978176355e-04 -2.307393029332160950e-02 -2.406607717275619507e-01 1.230721920728683472e-01
1.346440613269805908e-01 -1.803215593099594116e-02 -1.551641821861267090e-01 -5.820533260703086853e-02 -1.000618189573287964e-01 -1.237502247095108032e-01 -3.262341618537902832e-01 7.952933013439178467e-02 1.613970398902893066e-01 -8.854328095912933350e-02 4.395746439695358276e-02 -8.689115196466445923e-02 3.890866786241531372e-02 -1.231425479054450989e-01 1.748934239149093628e-01 3.950057029724121094e-01 1.369858831167221069e-01 -5.350036919116973877e-02 2.610235214233398438e-01 -1.552686840295791626e-01 4.343670979142189026e-02 -2.646121382713317871e-01 1.354073584079742432e-01 4.816266521811485291e-02 1.138040721416473389e-01 8.615811169147491455e-02 4.045337811112403870e-02 5.462357401847839355e-01 -7.209642790257930756e-03 1.637223809957504272e-01 7.337837666273117065e-02 1.013884991407394409e-01
-1.156022995710372925e-01 1.568647325038909912e-01 1.250728964805603027e-01 -3.825520351529121399e-02 6.891494244337081909e-02 -4.064420238137245178e-02 -4.065372347831726074e-01 -7.789465039968490601e-02 1.831800192594528198e-01 1.123431697487831116e-02 3.090296983718872070e-01 -2.922195009887218475e-02 -7.764808088541030884e-02 -1.224295794963836670e-02 -9.072669595479965210e-02 3.703106045722961426e-01 -3.196531161665916443e-02 -8.660478889942169189e-02 9.227342158555984497e-02 -2.053207159042358398e-01 6.769832223653793335e-02 -1.636325269937515259e-01 1.266949474811553955e-01 -2.670640647411346436e-01 2.363557368516921997e-02 1.855273246765136719e-01 2.058583684265613556e-02 3.886457383632659912e-01 -2.756196558475494385e-01 1.909959167242050171e-01 -7.570860534906387329e-02 5.526686087250709534e-02
1.859444826841354370e-01 2.922176718711853027e-01 -1.015238910913467407e-01 -6.797876674681901932e-03 -3.017337918281555176e-01 -2.497656941413879395e-01 -1.878351271152496338e-01 -1.304776291362941265e-03 4.035295173525810242e-02 -2.164675295352935791e-01 1.191592738032341003e-01 -8.499914407730102539e-02 -7.168278843164443970e-02 -2.891873707994818687e-03 -1.822672337293624878e-01 -3.629760816693305969e-02 -5.569634493440389633e-03 -1.546623557806015015e-01 2.550903260707855225e-01 2.160672247409820557e-01 1.475528180599212646e-01 -3.487787842750549316e-01 3.211198151111602783e-01 -7.583130896091461182e-02 -1.519051939249038696e-01 3.013286553323268890e-02 2.507266998291015625e-01 1.925390511751174927e-01 -1.773579865694046021e-01 8.680014312267303467e-02 -1.145664379000663757e-01 8.570989221334457397e-02
[truncated: 3,265,888 more chars]
