# Supplementary material for: The Language of Innovation
Source: PLoS One. 2020 Apr 30;15(4):e0230107. doi: 10.1371/journal.pone.0230107 (PMC7194493; doi:10.1371/journal.pone.0230107)
Supplement: S25 File — (GZ) [file pone.0230107.s025.tar.gz › 2003-2007/V2Run_9_VS_4500_embeddings2003-2007ED32.txt]

-2.904387116432189941e-01 4.392400681972503662e-01 -1.585171073675155640e-01 -1.789217740297317505e-01 -1.373693495988845825e-01 -9.004826098680496216e-02 2.637851536273956299e-01 -1.366257965564727783e-01 5.576442554593086243e-02 -1.515157669782638550e-01 5.742573738098144531e-02 1.375392228364944458e-01 -3.311697393655776978e-02 -2.715701237320899963e-02 2.675606012344360352e-01 5.789328366518020630e-02 -1.970887780189514160e-01 -9.270566515624523163e-03 9.895104169845581055e-02 2.442114753648638725e-03 -2.451880723237991333e-01 1.960334032773971558e-01 7.503724843263626099e-02 -2.402151972055435181e-01 -3.163863420486450195e-01 8.817881345748901367e-02 1.548120379447937012e-01 -2.178112715482711792e-01 -2.311366051435470581e-02 -6.656517833471298218e-02 -1.742520779371261597e-01 -8.232690393924713135e-03
-2.309393137693405151e-01 7.015083450824022293e-03 -8.141563832759857178e-02 -1.197578012943267822e-01 1.458669155836105347e-01 9.400683641433715820e-02 2.106840461492538452e-01 1.419412903487682343e-02 2.358296141028404236e-02 -2.827975749969482422e-01 -1.434545665979385376e-01 2.852320671081542969e-01 -2.110876142978668213e-01 -1.661759614944458008e-01 -1.048253700137138367e-01 1.642354205250740051e-02 -2.115661203861236572e-01 -3.198113739490509033e-01 4.514070153236389160e-01 -4.337727278470993042e-02 -1.556412279605865479e-01 -1.530883759260177612e-01 1.535767912864685059e-01 -2.182718813419342041e-01 -1.174094527959823608e-01 2.594415843486785889e-02 3.596108639612793922e-03 2.245759963989257812e-01 -1.323195546865463257e-01 -1.694905757904052734e-01 -3.303929790854454041e-02 3.515217453241348267e-02
-3.272727131843566895e-01 1.067961528897285461e-01 -1.871350407600402832e-01 -3.134448230266571045e-01 -3.112166821956634521e-01 3.313170373439788818e-02 2.565604634582996368e-02 2.722445428371429443e-01 -4.524968564510345459e-02 -5.004840902984142303e-03 -1.350582838058471680e-01 7.923805713653564453e-02 1.722353100776672363e-01 -3.094051778316497803e-01 1.348616182804107666e-01 2.369703352451324463e-01 -3.768379092216491699e-01 5.111775919795036316e-02 1.545318067073822021e-01 9.503119438886642456e-02 -2.156646251678466797e-01 -8.368512243032455444e-02 1.162439212203025818e-01 1.855525076389312744e-01 -1.447978168725967407e-01 -6.034408137202262878e-02 -3.735340898856520653e-03 -4.454325884580612183e-02 -8.904850482940673828e-02 4.567512776702642441e-03 -1.790266931056976318e-01 5.971301347017288208e-02
-3.725225329399108887e-01 -1.047647967934608459e-01 -1.265894025564193726e-01 -2.282381355762481689e-01 -6.143651530146598816e-02 1.805563867092132568e-01 4.782091677188873291e-01 3.081776015460491180e-02 2.283675819635391235e-01 -6.962902843952178955e-02 2.930303812026977539e-01 6.154978275299072266e-02 1.505092978477478027e-01 -1.616188697516918182e-02 -8.137606829404830933e-02 -1.086209192872047424e-01 -1.992456018924713135e-01 -1.194979436695575714e-02 -6.874490529298782349e-02 4.088359326124191284e-02 -1.937569230794906616e-01 -1.374251544475555420e-01 4.052994400262832642e-02 -1.669247448444366455e-01 -2.383149564266204834e-01 -1.752546727657318115e-01 -2.393654584884643555e-01 -3.565825894474983215e-02 -1.781710684299468994e-01 -2.130001969635486603e-02 1.259430646896362305e-01 4.273391515016555786e-02
-1.381762623786926270e-01 -5.633889511227607727e-02 -2.166798561811447144e-01 -2.020338475704193115e-01 -9.839878976345062256e-02 3.087666928768157959e-01 -4.677239432930946350e-02 7.758790999650955200e-02 7.342091947793960571e-02 6.491734180599451065e-03 7.839316129684448242e-02 1.297033280134201050e-01 -1.132034584879875183e-01 1.389210764318704605e-02 2.432992495596408844e-02 1.680307984352111816e-01 -4.128277897834777832e-01 -3.240524530410766602e-01 9.503536671400070190e-02 1.246493086218833923e-01 -5.188700184226036072e-02 1.275621056556701660e-01 6.633681058883666992e-02 -1.863020062446594238e-01 -4.096382558345794678e-01 -9.920220822095870972e-02 -8.691581338644027710e-02 -3.246468901634216309e-01 -1.250023394823074341e-01 8.621649444103240967e-02 8.472580462694168091e-02 1.661086976528167725e-01
-2.453690469264984131e-01 4.152001813054084778e-03 -2.213542312383651733e-01 -4.152295887470245361e-01 -1.173963844776153564e-01 1.345371156930923462e-01 1.473031193017959595e-01 -2.339139766991138458e-02 2.027995288372039795e-01 7.896575145423412323e-03 1.549887657165527344e-01 -2.680834196507930756e-02 9.211708791553974152e-03 -1.549009084701538086e-01 -1.898598223924636841e-01 8.245237916707992554e-02 -1.199230998754501343e-01 -5.417631193995475769e-02 1.496253907680511475e-01 1.580363810062408447e-01 -4.173302948474884033e-01 2.361362576484680176e-01 1.281084120273590088e-01 3.856810042634606361e-03 -3.216414749622344971e-01 -1.376959681510925293e-01 -7.479490339756011963e-02 -2.116059660911560059e-01 1.087070032954216003e-01 -1.287361234426498413e-01 -9.804084897041320801e-03 1.381263583898544312e-01
-4.093885421752929688e-01 7.249624282121658325e-02 9.129256755113601685e-02 -2.623792588710784912e-01 -1.076553910970687866e-01 2.839328944683074951e-01 1.549295037984848022e-01 -1.709158271551132202e-01 1.930759102106094360e-01 -1.080766022205352783e-01 6.566771119832992554e-02 1.297259354032576084e-03 -2.072102874517440796e-01 -7.826725393533706665e-02 1.916467398405075073e-01 -7.306351512670516968e-02 -1.473709493875503540e-01 -8.314604312181472778e-02 7.829377800226211548e-02 -2.502368390560150146e-02 -7.190568000078201294e-02 2.119916230440139771e-01 2.766022682189941406e-01 -6.833666563034057617e-02 -3.505116403102874756e-01 -1.404772996902465820e-01 -1.483391821384429932e-01 -1.406016349792480469e-01 -1.335865557193756104e-01 -1.492795050144195557e-01 8.775137364864349365e-02 2.475298345088958740e-01
-3.263249993324279785e-01 -2.257136814296245575e-02 -2.072409391403198242e-01 -1.235150694847106934e-01 1.091677024960517883e-01 7.746718823909759521e-02 2.339729517698287964e-01 -3.684639558196067810e-02 -6.716182082891464233e-02 -2.373972237110137939e-01 1.757855899631977081e-02 4.372339248657226562e-01 -2.042600065469741821e-01 -2.028100639581680298e-01 -7.402494084089994431e-03 -2.970761992037296295e-02 6.819186359643936157e-02 -6.938251107931137085e-02 -1.011980324983596802e-02 1.222171112895011902e-01 -1.250618100166320801e-01 1.978668011724948883e-02 -1.242072433233261108e-01 -7.060056179761886597e-02 -5.701148509979248047e-01 -1.053272858262062073e-01 -3.090484999120235443e-02 6.275069713592529297e-02 -8.126178383827209473e-02 5.661264806985855103e-02 8.950682729482650757e-02 -6.965028494596481323e-02
-1.747437417507171631e-01 -4.505466297268867493e-02 7.792506366968154907e-02 -9.440763294696807861e-02 4.049872606992721558e-02 1.770129892975091934e-03 2.332152128219604492e-01 -1.915446668863296509e-01 -1.210418343544006348e-01 -4.204664006829261780e-02 -4.024031013250350952e-02 3.520376682281494141e-01 1.962315142154693604e-01 -1.443128287792205811e-01 6.109226867556571960e-02 8.342927694320678711e-02 -2.067895829677581787e-01 -8.591893315315246582e-02 2.026648223400115967e-01 4.913863539695739746e-02 -1.277862936258316040e-01 -1.774206310510635376e-01 2.231304943561553955e-01 -2.070450931787490845e-01 -5.426666140556335449e-01 -4.439165443181991577e-02 -1.252598613500595093e-01 -2.728317975997924805e-01 -4.349479079246520996e-02 -1.337136477231979370e-01 5.469036102294921875e-02 -6.551384180784225464e-02
-2.326515167951583862e-01 1.409954279661178589e-01 -2.252728492021560669e-01 4.913111682981252670e-03 7.334472239017486572e-02 2.519303560256958008e-01 3.926481902599334717e-01 1.164230704307556152e-01 1.207861453294754028e-01 1.702570356428623199e-02 1.874353736639022827e-01 8.470710366964340210e-02 3.377165645360946655e-02 -1.751159131526947021e-01 -6.194131076335906982e-02 1.128633841872215271e-01 -2.464344054460525513e-01 -1.685926318168640137e-01 -5.335971713066101074e-02 -2.095433510839939117e-02 -9.816149622201919556e-02 1.225015446543693542e-01 2.543180286884307861e-01 1.566185206174850464e-01 -4.940731525421142578e-01 -1.639289259910583496e-01 -1.081965938210487366e-01 -6.000660359859466553e-02 -9.544495493173599243e-02 -2.021233178675174713e-02 1.463972628116607666e-01 9.772988408803939819e-02
-1.446037739515304565e-01 1.390179898589849472e-02 -1.522644758224487305e-01 -1.365755200386047363e-01 -7.791556417942047119e-02 -1.405261754989624023e-01 -1.357076410204172134e-02 -1.631463319063186646e-01 1.716270297765731812e-02 -1.447699666023254395e-01 -1.257057301700115204e-02 3.260696306824684143e-02 -4.937117174267768860e-02 -3.094431385397911072e-02 1.336813271045684814e-01 4.432399198412895203e-02 -6.421400308609008789e-01 -2.818827927112579346e-01 2.284978032112121582e-01 1.254537403583526611e-01 -2.979672700166702271e-02 -7.542856782674789429e-02 1.353137642145156860e-01 1.269492954015731812e-01 -1.814440041780471802e-01 -1.081171557307243347e-01 -4.528786614537239075e-02 2.599254250526428223e-02 -3.550883531570434570e-01 -3.980978205800056458e-02 -1.537155210971832275e-01 -1.983467191457748413e-01
-8.058369904756546021e-02 1.283677816390991211e-01 -3.655071258544921875e-01 -1.240120977163314819e-01 -2.078502327203750610e-01 1.642712801694869995e-01 2.771211564540863037e-01 -1.693590432405471802e-01 8.556969463825225830e-02 -3.620595857501029968e-02 1.720706075429916382e-01 -2.442219294607639313e-02 -8.435159176588058472e-02 -1.688126921653747559e-01 8.675159513950347900e-02 -3.440624177455902100e-01 -2.409894317388534546e-01 -2.209397852420806885e-01 1.843161284923553467e-01 -5.877756327390670776e-02 -5.199194699525833130e-02 7.897217571735382080e-02 6.546283513307571411e-02 -2.040624618530273438e-01 -3.157657682895660400e-01 -1.475328952074050903e-01 -1.706005930900573730e-01 -9.393589571118354797e-03 -9.596218913793563843e-02 -2.883923240005970001e-02 2.563651204109191895e-01 1.625366955995559692e-01
-3.807316422462463379e-01 -8.554272353649139404e-02 -1.204582899808883667e-01 -4.243521764874458313e-02 -1.532359570264816284e-01 2.494936585426330566e-01 1.205652356147766113e-01 -4.431288689374923706e-02 2.297299653291702271e-01 1.029688119888305664e-01 5.662421509623527527e-02 -3.376048430800437927e-02 -7.673683762550354004e-02 -1.386641412973403931e-01 -7.198195159435272217e-02 -1.687864400446414948e-02 -2.404329180717468262e-01 -1.905269026756286621e-01 3.069699704647064209e-01 1.979772001504898071e-01 -7.709585130214691162e-02 2.109495699405670166e-01 4.858471453189849854e-02 -1.233346015214920044e-02 -4.597290754318237305e-01 -2.353247553110122681e-01 -1.432816237211227417e-01 -7.503119111061096191e-02 -2.182626426219940186e-01 -2.377734333276748657e-02 2.837701234966516495e-03 9.638464450836181641e-02
-8.428493887186050415e-02 -6.012853607535362244e-02 -6.230724602937698364e-02 -1.583430618047714233e-01 -2.550171911716461182e-01 3.320300877094268799e-01 4.445436969399452209e-02 1.124500110745429993e-01 1.795918643474578857e-01 -1.428297311067581177e-01 6.728088110685348511e-02 5.591235309839248657e-02 8.292995393276214600e-02 -8.342947065830230713e-02 -2.702814526855945587e-02 -2.259332127869129181e-02 -2.086306959390640259e-01 1.053177192807197571e-01 2.999244928359985352e-01 1.803900450468063354e-01 -2.749361991882324219e-01 1.394188702106475830e-01 2.994349598884582520e-01 1.848011836409568787e-02 -4.234338402748107910e-01 -2.553828358650207520e-01 -1.695721894502639771e-01 -1.698496937751770020e-01 -9.807157516479492188e-02 -1.114968582987785339e-01 5.308551341295242310e-02 7.687406986951828003e-02
-1.186111127026379108e-03 2.811136469244956970e-02 -8.859466761350631714e-02 -4.046494662761688232e-01 -1.043242886662483215e-01 2.892401516437530518e-01 3.349449932575225830e-01 -7.175093889236450195e-02 1.325464993715286255e-01 4.277364537119865417e-02 -1.469453889876604080e-02 1.648980826139450073e-01 2.857812345027923584e-01 -1.877814382314682007e-01 -6.739771366119384766e-02 3.194066509604454041e-02 -5.192156881093978882e-02 1.616030186414718628e-02 1.662540584802627563e-01 1.145042628049850464e-01 1.876953803002834320e-02 1.894658952951431274e-01 1.244894713163375854e-01 -7.070462405681610107e-02 -4.493298232555389404e-01 8.017395623028278351e-03 -2.312664538621902466e-01 -2.609015703201293945e-01 -1.059855893254280090e-01 -6.994064897298812866e-02 6.296192854642868042e-02 -4.876681044697761536e-02
-1.618774086236953735e-01 2.306343764066696167e-01 -9.848872572183609009e-02 -4.112322628498077393e-01 -3.474826812744140625e-01 -9.037932753562927246e-02 1.005407795310020447e-01 1.457799673080444336e-01 -1.238345652818679810e-01 -1.079748733900487423e-03 -3.047179803252220154e-02 9.377025812864303589e-02 7.521674782037734985e-02 9.864820167422294617e-03 3.195896744728088379e-01 -1.127950772643089294e-01 -3.864463269710540771e-01 4.451519995927810669e-02 2.470471560955047607e-01 -1.288379132747650146e-01 -9.727178514003753662e-02 2.134634852409362793e-01 1.026251241564750671e-01 1.185109317302703857e-01 -2.426226437091827393e-01 -1.014732345938682556e-01 6.390096247196197510e-02 9.401156008243560791e-02 -2.593788504600524902e-02 -8.710049837827682495e-02 -9.469468146562576294e-02 1.672615408897399902e-01
-2.314635813236236572e-01 1.605083495378494263e-01 7.159211486577987671e-02 -2.117769122123718262e-01 1.291490811854600906e-02 -1.536438334733247757e-02 -6.357755511999130249e-02 -1.738699972629547119e-01 4.012675583362579346e-02 -2.359823435544967651e-01 9.076429903507232666e-02 2.911270558834075928e-01 -4.787581413984298706e-02 -2.348198443651199341e-01 -3.096533417701721191e-01 8.993563801050186157e-02 1.883035525679588318e-02 -1.876632571220397949e-01 2.231819033622741699e-01 7.118631154298782349e-02 -1.848207712173461914e-01 -1.371150165796279907e-01 3.735273331403732300e-02 -8.662802726030349731e-02 -4.572557210922241211e-01 1.043288186192512512e-01 -1.637905836105346680e-01 5.902576446533203125e-02 -7.025241851806640625e-03 -4.559868946671485901e-02 3.380692899227142334e-01 7.285081595182418823e-02
-2.948251366615295410e-01 -3.780248761177062988e-02 1.794498562812805176e-01 -1.986224800348281860e-01 -2.276820838451385498e-01 1.195397675037384033e-01 -9.866674663498997688e-04 -3.351089358329772949e-02 -1.218765135854482651e-02 -2.087501287460327148e-01 2.021056972444057465e-02 2.350381463766098022e-01 7.809597253799438477e-02 -2.682485803961753845e-02 7.778654247522354126e-02 2.258126586675643921e-01 -2.426776736974716187e-01 -1.479609608650207520e-01 2.234191000461578369e-01 6.815937161445617676e-02 1.456969082355499268e-01 -3.217362761497497559e-01 1.704227179288864136e-01 -2.289836853742599487e-01 -4.218388199806213379e-01 -1.663143187761306763e-01 -9.377850592136383057e-02 -2.983750775456428528e-02 -7.820580899715423584e-02 -1.361423283815383911e-01 1.606364101171493530e-01 -4.681716486811637878e-02
-2.791336178779602051e-01 2.432232946157455444e-01 -8.839476108551025391e-02 -1.915376037359237671e-01 -8.173234760761260986e-02 -2.663009613752365112e-02 2.525771856307983398e-01 8.912648260593414307e-02 1.438056230545043945e-01 1.307073794305324554e-02 6.778592616319656372e-02 1.766475737094879150e-01 9.585332870483398438e-02 -2.448788434267044067e-01 2.564650774002075195e-01 -1.178851537406444550e-02 -4.265584051609039307e-01 -2.574546039104461670e-01 2.721039950847625732e-01 1.550613045692443848e-01 -6.919753551483154297e-02 -1.039898395538330078e-02 1.857856474816799164e-02 -2.950222417712211609e-02 8.415441960096359253e-03 -2.126694023609161377e-01 -9.473218768835067749e-02 -2.759213745594024658e-02 -2.234861701726913452e-01 7.539881020784378052e-02 -2.206149250268936157e-01 -1.892447769641876221e-01
-4.009013250470161438e-02 -1.901249587535858154e-02 -1.645381599664688110e-01 -2.890292704105377197e-01 -4.262093827128410339e-02 2.483434826135635376e-01 2.752494513988494873e-01 7.977548241615295410e-02 3.135693967342376709e-01 -1.476501673460006714e-01 1.618980616331100464e-01 9.710200875997543335e-02 3.138943910598754883e-01 -1.859147250652313232e-01 1.115840747952461243e-01 9.951706975698471069e-02 -2.257740795612335205e-01 -1.419041305780410767e-01 1.861016899347305298e-01 3.033916279673576355e-02 -1.265381723642349243e-01 1.834898740053176880e-01 8.875997364521026611e-02 2.185919135808944702e-01 -3.586825132369995117e-01 1.976274885237216949e-03 -1.025618687272071838e-01 -2.201998382806777954e-01 3.467394039034843445e-02 -8.910364657640457153e-02 1.464406251907348633e-01 1.820727996528148651e-02
-2.470379471778869629e-01 1.179200112819671631e-01 -1.176330670714378357e-01 -2.361455559730529785e-01 -5.522775650024414062e-02 3.026973307132720947e-01 1.156928017735481262e-01 -3.266546875238418579e-02 2.198540121316909790e-01 -1.157978251576423645e-01 -1.738072559237480164e-02 -1.941878162324428558e-02 -3.592567518353462219e-02 -1.235544681549072266e-01 -9.713057428598403931e-02 9.215936064720153809e-02 -5.072748661041259766e-02 1.183852925896644592e-02 2.961483597755432129e-01 1.420718282461166382e-01 -9.085958451032638550e-02 -5.759159848093986511e-02 2.140979617834091187e-01 3.325070021674036980e-03 -4.509812593460083008e-01 -1.974341422319412231e-01 -1.208141148090362549e-01 -3.248760104179382324e-01 -2.083078473806381226e-01 1.241601333022117615e-01 2.130342088639736176e-02 2.442123442888259888e-01
-1.496696919202804565e-01 -7.587037980556488037e-02 -8.272719383239746094e-02 -2.077389806509017944e-01 -4.274428263306617737e-02 3.755201697349548340e-01 3.332011997699737549e-01 4.396211728453636169e-02 2.777298986911773682e-01 -2.065328061580657959e-01 2.044516056776046753e-01 1.056581065058708191e-01 5.643379315733909607e-02 -2.701946794986724854e-01 -1.291113793849945068e-01 3.590384870767593384e-02 -1.419787406921386719e-01 3.678676858544349670e-02 1.658518910408020020e-01 1.951407790184020996e-01 -6.882242113351821899e-02 1.119435355067253113e-01 6.252828240394592285e-02 -6.958906352519989014e-02 -1.931434869766235352e-01 -9.868800640106201172e-02 -3.983055651187896729e-01 9.000986069440841675e-02 1.117505133152008057e-01 -9.437259286642074585e-03 9.061758220195770264e-02 2.268099486827850342e-01
-2.262429296970367432e-01 2.833321690559387207e-01 -2.074894011020660400e-01 -1.700840294361114502e-01 -2.058752924203872681e-01 4.773258231580257416e-03 2.770111858844757080e-01 3.047303557395935059e-01 -6.130136549472808838e-02 1.327052712440490723e-01 4.152474924921989441e-02 1.033361442387104034e-02 2.509291749447584152e-03 -1.583940237760543823e-01 1.617981642484664917e-01 -6.471810489892959595e-02 -1.052662506699562073e-01 2.560127675533294678e-01 2.443679273128509521e-01 -3.889798000454902649e-02 -1.570318937301635742e-01 4.407246783375740051e-02 -6.462892889976501465e-02 1.334582865238189697e-01 -3.972253501415252686e-01 3.725872561335563660e-02 -4.815164580941200256e-02 -7.367210835218429565e-02 -1.549700200557708740e-01 3.412720514461398125e-03 -3.338353633880615234e-01 -1.305928230285644531e-01
-1.427506655454635620e-01 -4.444286227226257324e-02 -1.858031749725341797e-02 -1.693297326564788818e-01 -1.549515128135681152e-01 2.711699306964874268e-01 3.007762134075164795e-01 -1.659835726022720337e-01 2.560371905565261841e-02 7.206119596958160400e-02 2.032329738140106201e-01 7.948699593544006348e-02 -1.265106201171875000e-01 1.603863090276718140e-01 1.046872958540916443e-01 1.206026747822761536e-01 -2.778438925743103027e-01 -1.419823057949542999e-02 1.540364027023315430e-01 1.942505836486816406e-01 -2.768847644329071045e-01 1.662255823612213135e-01 1.499965339899063110e-01 1.144151538610458374e-01 -3.064793646335601807e-01 -1.949143707752227783e-01 -2.407689839601516724e-01 -1.275687366724014282e-01 -8.043943904340267181e-03 1.979710161685943604e-01 -2.794231474399566650e-01 1.006059348583221436e-01
-1.941173821687698364e-01 2.595158219337463379e-01 -1.247181370854377747e-01 -1.819317638874053955e-01 -8.941833674907684326e-02 -1.982791870832443237e-01 5.322333052754402161e-02 8.134983479976654053e-02 4.723946005105972290e-02 -1.229827012866735458e-02 5.689214542508125305e-02 1.491549611091613770e-02 1.172095388174057007e-01 -1.552453786134719849e-01 -9.251519222743809223e-04 6.020323559641838074e-02 -4.587291777133941650e-01 -2.264049649238586426e-01 2.074897587299346924e-01 1.020334511995315552e-01 -1.602211296558380127e-01 -1.343197934329509735e-02 1.503817141056060791e-01 -2.969813048839569092e-01 -2.751450538635253906e-01 -8.129923790693283081e-02 8.983492851257324219e-02 7.833138108253479004e-02 -4.052997231483459473e-01 5.766279250383377075e-02 -8.650428056716918945e-02 -1.372384130954742432e-01
-1.886180937290191650e-01 5.792019143700599670e-02 -9.728595614433288574e-02 -1.305799838155508041e-02 -1.362138986587524414e-01 3.410926759243011475e-01 1.357371062040328979e-01 -7.643176615238189697e-02 1.921336501836776733e-01 -3.678320348262786865e-02 2.135158330202102661e-01 2.477452345192432404e-02 -2.396327704191207886e-01 8.739437325857579708e-04 1.805932447314262390e-02 -1.255482807755470276e-02 -2.209322601556777954e-01 -3.471190854907035828e-02 2.926550805568695068e-01 2.344985455274581909e-01 -2.386058270931243896e-01 8.937914669513702393e-02 1.399049758911132812e-01 -7.492917776107788086e-02 -4.691300988197326660e-01 1.907613687217235565e-02 -6.344187259674072266e-02 -3.224650323390960693e-01 -8.978317677974700928e-02 -9.437069296836853027e-02 2.676899544894695282e-02 1.516193151473999023e-01
-1.272865831851959229e-01 2.467658519744873047e-01 -1.340087316930294037e-02 -2.695757150650024414e-01 5.211062356829643250e-02 6.910133361816406250e-02 3.750411793589591980e-02 8.984544128179550171e-02 9.051016531884670258e-04 -1.023489013314247131e-01 2.573549188673496246e-02 2.863959595561027527e-02 9.964349120855331421e-02 -2.718763053417205811e-01 1.406438201665878296e-01 -2.748149037361145020e-01 -1.947843581438064575e-01 -1.010783687233924866e-01 4.438373744487762451e-01 3.551573306322097778e-02 -1.913698613643646240e-01 1.320979297161102295e-01 1.817927360534667969e-01 4.224105179309844971e-02 -3.115505874156951904e-01 1.829191446304321289e-01 1.544748544692993164e-01 2.260335236787796021e-01 -1.595788896083831787e-01 -3.933762013912200928e-02 -2.708539962768554688e-01 2.844762429594993591e-02
-2.845725417137145996e-01 9.034779667854309082e-02 -2.366002649068832397e-01 -3.481619954109191895e-01 -3.575119078159332275e-01 2.137553319334983826e-02 1.417957842350006104e-01 1.167058870196342468e-01 4.750008136034011841e-02 -1.225735247135162354e-01 1.191895306110382080e-01 -1.322825904935598373e-03 7.905668765306472778e-02 -2.237422019243240356e-01 1.405979543924331665e-01 1.427370309829711914e-01 -3.568757772445678711e-01 -7.181011885404586792e-02 2.707524597644805908e-01 -9.584698826074600220e-02 -1.269425749778747559e-01 4.946715384721755981e-02 -5.712161958217620850e-02 2.526408806443214417e-02 -7.154710590839385986e-02 -1.005797460675239563e-01 9.762258082628250122e-02 1.639504730701446533e-01 -3.216407597064971924e-01 1.625902578234672546e-02 -1.986292302608489990e-01 -1.069191396236419678e-01
-2.779527008533477783e-01 1.783402413129806519e-01 -4.952058941125869751e-02 -1.239304244518280029e-01 -1.049653813242912292e-01 3.309718370437622070e-01 3.462307751178741455e-01 7.538267225027084351e-02 1.980463862419128418e-01 -1.713147908449172974e-01 -1.880057007074356079e-01 1.162701286375522614e-02 -5.682766437530517578e-03 -1.897510290145874023e-01 2.101733833551406860e-01 -1.511363685131072998e-02 9.113094210624694824e-02 -1.125477030873298645e-01 2.048475146293640137e-01 1.831377148628234863e-01 -2.549407184123992920e-01 -2.719799289479851723e-03 2.051521986722946167e-01 -1.892975121736526489e-01 -2.734203934669494629e-01 1.545306760817766190e-02 -2.080834507942199707e-01 -1.943480223417282104e-01 -7.547830697149038315e-03 -7.073557469993829727e-03 2.166158705949783325e-01 -4.735386464744806290e-03
-2.678553760051727295e-01 2.360586524009704590e-01 -2.226525545120239258e-01 -1.564485132694244385e-01 -4.003659188747406006e-01 -1.769338920712471008e-02 1.365366429090499878e-01 1.357959955930709839e-01 -8.568488061428070068e-03 -9.517630189657211304e-02 -7.704444229602813721e-02 -3.274405747652053833e-02 2.377583235502243042e-01 -2.654907405376434326e-01 2.892270088195800781e-01 1.888539046049118042e-01 -3.612409830093383789e-01 -4.074383899569511414e-02 2.799210548400878906e-01 -1.431637443602085114e-02 -5.881458148360252380e-02 -9.151501953601837158e-02 1.078492254018783569e-01 -2.078090608119964600e-02 -2.300366908311843872e-01 -1.045355796813964844e-01 1.249341666698455811e-01 5.239032581448554993e-02 -9.611545503139495850e-02 -1.061384100466966629e-02 -9.331601113080978394e-02 -5.872281268239021301e-02
-1.804912090301513672e-01 1.608280092477798462e-01 -9.696869552135467529e-02 5.811847373843193054e-02 -2.800298631191253662e-01 2.231687307357788086e-01 2.281269431114196777e-01 -2.051850855350494385e-01 -5.627843737602233887e-02 -1.912397295236587524e-01 7.386484742164611816e-02 -3.311992436647415161e-02 -2.138540744781494141e-01 -2.460107356309890747e-01 2.924759089946746826e-01 1.185656804591417313e-02 -1.013149842619895935e-01 9.011280536651611328e-02 1.264718323945999146e-01 -1.726990914903581142e-03 -1.431584954261779785e-01 -3.229157254099845886e-02 -6.819013506174087524e-02 1.121570840477943420e-01 -3.221928775310516357e-01 1.909441947937011719e-01 -1.820112019777297974e-01 1.958428472280502319e-01 -2.933394908905029297e-01 -9.574276208877563477e-02 2.329558134078979492e-01 1.838457733392715454e-01
-3.934319019317626953e-01 4.507461562752723694e-02 -4.547569260466843843e-04 -1.027299091219902039e-02 -1.905280053615570068e-01 4.363339841365814209e-01 2.354041934013366699e-01 -7.297163456678390503e-02 6.421779841184616089e-02 -1.119392663240432739e-01 7.820289582014083862e-02 -1.037957742810249329e-01 -2.135163731873035431e-02 -1.396848559379577637e-01 -1.583493202924728394e-01 5.524737760424613953e-03 -1.772050708532333374e-01 -1.896457821130752563e-01 2.181296348571777344e-01 7.417049258947372437e-02 -1.841163188219070435e-01 -3.515264391899108887e-02 2.395063042640686035e-01 -1.224957555532455444e-01 -3.530023097991943359e-01 -1.856808960437774658e-01 7.754968851804733276e-02 -2.337049990892410278e-01 -1.142476350069046021e-01 -8.800996840000152588e-02 1.994284987449645996e-02 9.033973515033721924e-02
-7.646086812019348145e-02 1.868054568767547607e-01 -1.966810971498489380e-01 -2.292859107255935669e-01 -2.246278226375579834e-01 -4.111467674374580383e-02 8.866136521100997925e-02 1.936728656291961670e-01 3.626646474003791809e-02 -1.062399521470069885e-01 -1.057417243719100952e-01 3.662189468741416931e-02 1.090994402766227722e-01 -2.191048562526702881e-01 2.257845401763916016e-01 2.361342012882232666e-01 -5.353246927261352539e-01 -4.320083931088447571e-02 2.735355794429779053e-01 -9.431998431682586670e-02 -2.267756611108779907e-01 1.001339778304100037e-02 3.016015328466892242e-02 1.581483334302902222e-02 -2.792927622795104980e-01 -8.769708871841430664e-02 1.398432105779647827e-01 -6.612744182348251343e-02 -7.635580003261566162e-02 9.248045831918716431e-02 -7.884456217288970947e-02 -1.537661552429199219e-01
-3.453001379966735840e-01 -9.457014501094818115e-02 -8.131458610296249390e-02 -2.567625641822814941e-01 -7.077296823263168335e-02 2.834236621856689453e-01 3.059664666652679443e-01 -2.124672681093215942e-01 -4.098134115338325500e-02 -1.250370144844055176e-01 -1.465839147567749023e-01 1.914540678262710571e-01 -2.062588743865489960e-02 -1.554217785596847534e-01 1.995113911107182503e-03 -1.350883245468139648e-01 -2.677785456180572510e-01 -4.053883627057075500e-02 -1.192514300346374512e-01 6.733572483062744141e-02 2.783214906230568886e-03 -1.139003783464431763e-01 2.463909685611724854e-01 -1.481149941682815552e-01 -4.335553050041198730e-01 2.150398194789886475e-01 -2.274294011294841766e-02 -1.592755019664764404e-01 -9.049872308969497681e-02 2.381554432213306427e-02 -1.700234413146972656e-02 -4.942052997648715973e-03
-9.785937517881393433e-02 2.790685594081878662e-01 -1.538026034832000732e-01 -2.273603975772857666e-01 -3.441418111324310303e-01 1.148062124848365784e-01 3.270405530929565430e-02 -2.881050705909729004e-01 9.935540705919265747e-02 -1.471827626228332520e-01 -2.517000138759613037e-01 8.913090080022811890e-02 -1.564946919679641724e-01 -2.039246112108230591e-01 -1.326371431350708008e-01 1.223058905452489853e-02 -1.433413773775100708e-01 -1.184575036168098450e-01 -1.272479165345430374e-02 4.894370213150978088e-02 1.259361393749713898e-02 -1.481994092464447021e-01 4.539956897497177124e-02 -8.628704585134983063e-03 -3.341843783855438232e-01 -1.012271493673324585e-01 -8.105008304119110107e-02 -2.139634825289249420e-02 -3.152086734771728516e-01 1.489919610321521759e-02 1.566471755504608154e-01 3.469801843166351318e-01
-1.957111954689025879e-01 1.788565814495086670e-01 -9.864929318428039551e-02 -1.201892197132110596e-01 -3.587000370025634766e-01 3.663248941302299500e-02 2.170183211565017700e-01 2.788651585578918457e-01 9.977670013904571533e-02 -1.402157247066497803e-01 -1.899322867393493652e-01 2.306172400712966919e-01 -7.193995267152786255e-02 -6.062639132142066956e-02 1.603543609380722046e-01 -1.429522037506103516e-01 -2.319081127643585205e-01 -2.479848712682723999e-01 2.071699649095535278e-01 9.731177985668182373e-02 -6.025208160281181335e-02 7.735691964626312256e-02 -8.350703865289688110e-03 2.212452292442321777e-01 -3.253469169139862061e-01 -1.109176799654960632e-01 1.874054968357086182e-01 2.292850241065025330e-02 9.681785851716995239e-02 -6.513781100511550903e-02 -2.868335843086242676e-01 -2.820030972361564636e-02
-2.002494484186172485e-01 -3.563416004180908203e-02 -7.679919898509979248e-02 -1.416564732789993286e-01 -1.006606891751289368e-01 2.628861367702484131e-01 2.715124189853668213e-01 -3.689307346940040588e-02 -2.247747927904129028e-01 -2.662607431411743164e-01 -1.554411556571722031e-02 2.223038077354431152e-01 2.367274090647697449e-02 -1.197625845670700073e-01 -1.694003045558929443e-01 -2.829721383750438690e-02 -2.918987572193145752e-01 6.380220502614974976e-02 -1.377322673797607422e-01 -1.046529710292816162e-01 -1.317675132304430008e-02 -5.816331133246421814e-02 -5.004650354385375977e-02 -1.463411450386047363e-01 -4.423872232437133789e-01 -8.910773321986198425e-03 1.464160382747650146e-01 1.515143364667892456e-01 -3.375440239906311035e-01 -2.313335835933685303e-01 4.765214398503303528e-02 -7.929183542728424072e-02
-1.362317800521850586e-01 2.366058900952339172e-02 -4.899218305945396423e-02 -1.305612474679946899e-01 7.480733841657638550e-02 3.194735646247863770e-01 8.620885759592056274e-02 -1.352376192808151245e-01 3.715099021792411804e-02 -9.011229872703552246e-02 4.764058068394660950e-02 -1.569656878709793091e-01 1.036888104863464832e-03 2.367815934121608734e-02 4.815998673439025879e-02 2.160442620515823364e-02 -5.650162100791931152e-01 -5.954928696155548096e-02 2.678584754467010498e-01 1.529630124568939209e-01 -2.321433871984481812e-01 2.296139448881149292e-01 2.149261683225631714e-01 1.021889224648475647e-01 -3.722436726093292236e-01 -1.510049402713775635e-01 -1.009100675582885742e-01 -1.592431068420410156e-01 -6.697802245616912842e-02 3.384553268551826477e-02 -4.144324362277984619e-02 5.343369394540786743e-02
-3.439944088459014893e-01 1.932500898838043213e-01 -1.074625253677368164e-01 -2.831391990184783936e-01 -2.382928691804409027e-02 -2.364384941756725311e-02 3.182300031185150146e-01 9.698990732431411743e-02 1.070174723863601685e-01 -2.484837360680103302e-02 -4.489484801888465881e-02 -1.563488543033599854e-01 9.868834167718887329e-02 7.642604410648345947e-02 7.101756334304809570e-02 3.410161435604095459e-01 -3.074506819248199463e-01 -1.316808611154556274e-01 -1.878476515412330627e-02 3.425435423851013184e-01 -1.231282204389572144e-01 6.696494668722152710e-02 2.156367003917694092e-01 1.774086733348667622e-03 -1.785944849252700806e-01 5.394164472818374634e-03 -1.178558468818664551e-01 6.506682187318801880e-02 -3.025036156177520752e-01 1.112668216228485107e-02 1.672361195087432861e-01 -2.187649486586451530e-03
-9.212130308151245117e-02 -1.310080289840698242e-01 -1.317079067230224609e-01 -3.701229095458984375e-01 -2.229733467102050781e-01 -1.682747751474380493e-01 1.744915992021560669e-01 -3.046295940876007080e-01 -1.627137511968612671e-01 -1.436854153871536255e-01 4.149537533521652222e-02 2.426502853631973267e-01 6.499294936656951904e-02 -1.900010742247104645e-02 1.362785547971725464e-01 2.955260872840881348e-01 -3.013503253459930420e-01 -1.887458413839340210e-01 8.882683515548706055e-02 7.574621587991714478e-02 -4.883309826254844666e-02 4.540970548987388611e-02 1.901306658983230591e-01 -1.845298409461975098e-01 -2.176687717437744141e-01 -1.442849487066268921e-01 -9.680040180683135986e-02 -8.159241639077663422e-03 -2.407465726137161255e-01 1.923356950283050537e-01 -6.834939867258071899e-02 9.245129674673080444e-02
-1.337483823299407959e-01 1.432610750198364258e-01 -3.026938438415527344e-02 -6.674645841121673584e-02 -1.168176233768463135e-01 3.163299560546875000e-01 2.057593613862991333e-01 -1.793771535158157349e-01 1.598674654960632324e-01 1.639614701271057129e-01 5.315489321947097778e-02 -4.206329584121704102e-02 1.426470130681991577e-01 1.891584992408752441e-01 -7.610426098108291626e-02 -7.915090769529342651e-03 -4.374011456966400146e-01 1.725352928042411804e-02 2.143387198448181152e-01 6.096519157290458679e-02 -3.081084787845611572e-01 1.150030791759490967e-01 8.774068951606750488e-02 -3.914848342537879944e-02 -3.681059777736663818e-01 -2.043333798646926880e-01 -2.954618819057941437e-02 -2.124442011117935181e-01 -1.486532688140869141e-01 1.011792495846748352e-01 1.346572022885084152e-02 1.858328580856323242e-01
-1.096142530441284180e-01 2.360630929470062256e-01 -3.320212662220001221e-01 -1.075501963496208191e-01 -2.003702819347381592e-01 -1.456488072872161865e-01 1.081743091344833374e-01 7.358656823635101318e-02 5.619435384869575500e-02 5.433054268360137939e-02 1.024628132581710815e-01 2.027594298124313354e-01 2.222915291786193848e-01 -3.636397123336791992e-01 3.365931659936904907e-02 9.373937547206878662e-02 -4.198260009288787842e-01 -1.770683676004409790e-01 1.949306875467300415e-01 1.289039757102727890e-02 -7.226975262165069580e-02 1.865497324615716934e-03 1.321766339242458344e-02 6.404142081737518311e-02 -2.004473656415939331e-01 -8.704111725091934204e-02 3.261632844805717468e-02 -5.405266582965850830e-02 -3.385329246520996094e-01 1.570755392313003540e-01 -1.858732402324676514e-01 4.298475384712219238e-02
-1.938208490610122681e-01 2.622557878494262695e-01 -2.521530389785766602e-01 -2.928814291954040527e-01 -1.982886642217636108e-01 -2.179490216076374054e-02 6.593896448612213135e-02 1.020553633570671082e-01 1.090178713202476501e-01 -2.123188227415084839e-01 -1.858649104833602905e-01 9.579196339473128319e-04 1.416919380426406860e-01 -1.524003893136978149e-01 2.229828387498855591e-01 1.582439839839935303e-01 -3.313096165657043457e-01 4.894165694713592529e-02 2.297441363334655762e-01 -1.329273879528045654e-01 -1.671336442232131958e-01 -1.712967157363891602e-01 1.822750270366668701e-01 5.794690176844596863e-02 -2.771417796611785889e-01 -2.980789728462696075e-02 1.743170768022537231e-01 -7.574742194265127182e-03 -7.289790362119674683e-02 5.313667282462120056e-02 -2.502937316894531250e-01 -1.573733836412429810e-01
-2.825264334678649902e-01 8.831386268138885498e-02 -1.251635551452636719e-01 -4.811218008399009705e-02 -8.747982233762741089e-02 2.905082404613494873e-01 8.663995563983917236e-02 -4.592309519648551941e-02 8.452868461608886719e-02 -9.251731634140014648e-02 1.400673389434814453e-01 1.290715187788009644e-01 2.346421405673027039e-02 -1.325943171977996826e-01 -1.150501668453216553e-01 -5.531049147248268127e-02 -2.300662398338317871e-01 -1.765042543411254883e-01 1.712130308151245117e-01 1.801868677139282227e-01 -2.056838124990463257e-01 2.475210428237915039e-01 1.638574004173278809e-01 2.151788771152496338e-01 -2.693482339382171631e-01 -1.556667387485504150e-01 -3.381905145943164825e-03 -2.893840968608856201e-01 -3.475943505764007568e-01 -1.581569761037826538e-02 1.302221715450286865e-01 2.552859187126159668e-01
-1.441441774368286133e-01 2.344950884580612183e-01 -1.118475198745727539e-02 -1.618480980396270752e-01 -1.378274112939834595e-01 -8.060457557439804077e-02 3.164646923542022705e-01 -1.542133986949920654e-01 -2.567190676927566528e-02 5.176076292991638184e-02 -2.088144421577453613e-02 2.255881875753402710e-01 -1.029249578714370728e-01 -1.892824023962020874e-01 -1.270028501749038696e-01 2.890277206897735596e-01 -1.826061755418777466e-01 -9.798085689544677734e-02 1.157118156552314758e-01 1.651586294174194336e-01 -5.576985701918601990e-02 1.200570445507764816e-02 -3.207876533269882202e-02 -3.588857650756835938e-01 -4.789006114006042480e-01 -3.242603735998272896e-03 9.912145882844924927e-02 2.371458560228347778e-01 4.558491334319114685e-02 -1.062968298792839050e-01 1.454494595527648926e-01 3.302667662501335144e-02
-1.584659516811370850e-01 -7.029760628938674927e-02 -1.195404604077339172e-01 -1.951040178537368774e-01 -1.864928379654884338e-02 1.689505279064178467e-01 2.226811945438385010e-01 -3.767240419983863831e-02 1.383673865348100662e-03 5.742464680224657059e-03 -5.442393478006124496e-03 -6.160992383956909180e-02 3.418724052608013153e-03 1.121985912322998047e-01 1.436505615711212158e-01 3.158892989158630371e-01 -3.375537991523742676e-01 -5.169606953859329224e-02 3.923308849334716797e-01 1.711324006319046021e-01 -3.654976561665534973e-02 2.341104149818420410e-01 1.277594566345214844e-01 -1.919926702976226807e-01 -2.308996766805648804e-01 -1.056240648031234741e-01 1.864309236407279968e-02 -3.534218668937683105e-01 -2.975490987300872803e-01 3.592966496944427490e-02 -9.373798221349716187e-02 5.761932954192161560e-02
-2.653210163116455078e-01 2.600688338279724121e-01 -7.907268404960632324e-02 -2.320747971534729004e-01 -1.790952831506729126e-01 9.297276288270950317e-02 1.403066217899322510e-01 1.828920990228652954e-01 -4.420529305934906006e-02 -6.054075062274932861e-02 -9.297677874565124512e-02 -2.356437180424109101e-04 1.234311237931251526e-01 -1.723849624395370483e-01 2.476489990949630737e-01 3.170899152755737305e-01 -3.730402290821075439e-01 -3.816169127821922302e-02 3.411785066127777100e-01 -1.734115034341812134e-01 -5.489207059144973755e-02 4.140925407409667969e-02 8.939958363771438599e-02 6.443325430154800415e-02 -2.436701059341430664e-01 -9.403173811733722687e-03 1.989865452051162720e-01 -1.039286777377128601e-01 -1.163963973522186279e-01 1.653536409139633179e-01 -1.789629906415939331e-01 -1.311173476278781891e-02
-6.523659080266952515e-02 2.471419274806976318e-01 -7.506222277879714966e-02 -2.217731922864913940e-01 -2.674754559993743896e-01 5.673473328351974487e-02 8.805117756128311157e-02 1.795532405376434326e-01 2.223077416419982910e-02 -1.990354955196380615e-01 -1.143639683723449707e-01 -4.271793365478515625e-02 1.546396464109420776e-01 -1.964501440525054932e-01 1.882850229740142822e-01 2.068462520837783813e-01 -4.483833611011505127e-01 1.265869289636611938e-01 2.897839248180389404e-01 -2.634501270949840546e-02 -1.800761818885803223e-01 -1.035137847065925598e-01 1.383487284183502197e-01 5.049240961670875549e-02 -2.649150490760803223e-01 -2.077559977769851685e-01 1.681068390607833862e-01 -4.504744336009025574e-02 -5.877091735601425171e-02 7.980267703533172607e-02 -1.664997190237045288e-01 -1.469273418188095093e-01
-1.244789808988571167e-01 -9.079147875308990479e-02 -1.314424425363540649e-01 -2.207943238317966461e-02 -1.574643552303314209e-01 1.924669444561004639e-01 3.044693171977996826e-01 -1.232425570487976074e-01 -9.387143701314926147e-02 -1.828128285706043243e-02 1.413975059986114502e-01 5.402667820453643799e-02 1.246825903654098511e-01 -9.070881456136703491e-02 2.279892563819885254e-01 1.024696007370948792e-01 -4.091078937053680420e-01 -1.205788776278495789e-01 4.778944700956344604e-02 2.161660939455032349e-01 1.700080186128616333e-02 9.094035625457763672e-02 1.861535310745239258e-01 -8.686741441488265991e-02 -4.087611138820648193e-01 -2.353978455066680908e-01 -1.314093023538589478e-01 -5.889490246772766113e-02 -3.508425354957580566e-01 -1.036079227924346924e-01 -1.378656644374132156e-02 1.073725745081901550e-01
-2.130469381809234619e-01 1.212516054511070251e-02 -1.624565571546554565e-01 2.904685400426387787e-02 -1.621893234550952911e-02 8.867482095956802368e-02 3.319500982761383057e-01 -7.363486289978027344e-02 5.929922312498092651e-02 -6.637376546859741211e-02 8.727955073118209839e-02 5.059793964028358459e-02 4.495225474238395691e-02 -4.111593589186668396e-02 1.611466109752655029e-01 1.259681433439254761e-01 -3.810379207134246826e-01 -8.355840295553207397e-02 7.102660834789276123e-02 1.140835210680961609e-01 2.134258672595024109e-02 1.945511549711227417e-01 1.105188019573688507e-02 -1.385744065046310425e-01 -3.576803505420684814e-01 -4.234214723110198975e-01 -2.815234959125518799e-01 -1.651379317045211792e-01 -2.213270217180252075e-01 -1.007148921489715576e-01 1.124683544039726257e-01 1.626467853784561157e-01
-1.804888248443603516e-01 9.774028509855270386e-02 -8.790527284145355225e-02 -1.746274083852767944e-01 -1.219535693526268005e-01 2.695027887821197510e-01 1.317427754402160645e-01 -4.597487300634384155e-02 5.306546762585639954e-02 -5.808217823505401611e-02 2.891458570957183838e-01 -1.115101948380470276e-01 -1.213756203651428223e-02 -1.806043833494186401e-01 -4.986479505896568298e-02 2.247195132076740265e-02 -2.396382093429565430e-01 -1.683271378278732300e-01 3.099322021007537842e-01 -1.053633764386177063e-01 -2.286705374717712402e-01 9.742986410856246948e-02 9.055054187774658203e-02 -1.082579046487808228e-02 -2.888990342617034912e-01 -2.133054286241531372e-01 -1.388761401176452637e-01 -3.850494921207427979e-01 -3.271529674530029297e-01 7.900626398622989655e-03 6.365264952182769775e-02 6.335889548063278198e-02
-2.865069210529327393e-01 1.857716143131256104e-01 1.366105973720550537e-01 -2.113897353410720825e-01 1.080599650740623474e-01 1.132385805249214172e-01 2.708849906921386719e-01 -7.152182608842849731e-02 -9.198056906461715698e-02 -4.032464921474456787e-01 -2.033171616494655609e-02 3.344001770019531250e-01 3.835957124829292297e-02 1.590505093336105347e-01 5.032474920153617859e-02 -5.229657515883445740e-02 -2.379509657621383667e-01 3.081978484988212585e-02 2.321729511022567749e-01 -1.413050889968872070e-01 -2.066161036491394043e-01 9.855965152382850647e-03 -2.218075841665267944e-01 -5.390387400984764099e-02 -2.235220372676849365e-01 -5.169319361448287964e-02 3.419774025678634644e-02 1.204182803630828857e-01 -2.444829344749450684e-01 5.851336196064949036e-02 -9.696216881275177002e-02 1.856997758150100708e-01
-5.105302855372428894e-02 2.685110867023468018e-01 -2.956161499023437500e-01 -2.540281713008880615e-01 -3.470363616943359375e-01 3.178823739290237427e-02 1.426393836736679077e-01 1.467019170522689819e-01 -2.204461209475994110e-02 -6.391230970621109009e-02 -1.559345126152038574e-01 7.190242409706115723e-02 7.315655052661895752e-02 -2.767179310321807861e-01 2.499799281358718872e-01 1.536441147327423096e-01 -3.027290999889373779e-01 1.640897057950496674e-02 3.020776510238647461e-01 -8.612211793661117554e-02 -1.901428103446960449e-01 -8.337371796369552612e-02 9.586920589208602905e-02 8.110344409942626953e-02 -2.972167134284973145e-01 3.473282605409622192e-02 1.594593189656734467e-02 1.076347231864929199e-01 1.114390397560782731e-05 5.616267397999763489e-02 -1.886074990034103394e-01 -1.357191205024719238e-01
-3.180422484874725342e-01 -2.651245892047882080e-01 -4.763948172330856323e-02 -2.741427421569824219e-01 -1.629972010850906372e-01 2.524947226047515869e-01 1.446495801210403442e-01 -3.958211466670036316e-02 1.771074086427688599e-01 -1.625804752111434937e-01 9.362713992595672607e-02 8.189135044813156128e-02 2.625782042741775513e-03 7.554772309958934784e-03 -1.291270703077316284e-01 2.958248555660247803e-01 -1.257712841033935547e-01 2.873200923204421997e-02 3.571529686450958252e-01 2.927616238594055176e-01 -3.997842222452163696e-02 -6.125805899500846863e-02 5.353589728474617004e-02 -1.605191826820373535e-01 -2.641851902008056641e-01 2.130729705095291138e-02 3.873091656714677811e-03 -4.137220233678817749e-02 -1.014129519462585449e-01 -1.759749501943588257e-01 2.745855748653411865e-01 -9.100818634033203125e-02
-9.642834961414337158e-02 -1.811433210968971252e-02 -8.424100279808044434e-02 -2.030610144138336182e-01 -9.009721875190734863e-02 2.854554355144500732e-01 3.317920863628387451e-01 -1.700200736522674561e-01 1.634933948516845703e-01 -2.662757933139801025e-01 1.271564066410064697e-01 -3.842878714203834534e-02 -1.853523999452590942e-01 -1.254572719335556030e-01 -8.530627936124801636e-02 -6.181304529309272766e-02 -3.569389581680297852e-01 7.933915406465530396e-02 -5.089448392391204834e-02 1.280933916568756104e-01 5.081358831375837326e-03 6.679156795144081116e-04 1.261892318725585938e-01 -1.849253326654434204e-01 -4.911540448665618896e-01 -1.008590087294578552e-01 -1.990243345499038696e-01 -1.856740862131118774e-01 -3.389295190572738647e-02 2.143829129636287689e-02 8.148857206106185913e-02 -1.979349739849567413e-02
-3.109366893768310547e-01 -1.077081710100173950e-01 -1.625802069902420044e-01 -1.155789270997047424e-01 -1.505192071199417114e-01 1.683266013860702515e-01 9.305120259523391724e-02 1.679513603448867798e-01 9.999670833349227905e-02 -1.092942580580711365e-01 -6.522998213768005371e-02 -8.161168545484542847e-02 -5.117589607834815979e-02 4.765804111957550049e-02 -2.219545245170593262e-01 9.597493708133697510e-02 -1.892773061990737915e-01 -1.905634552240371704e-01 3.072999417781829834e-01 1.010046675801277161e-01 -2.778389155864715576e-01 5.583219602704048157e-02 1.124865487217903137e-01 -3.546605631709098816e-02 -4.011865556240081787e-01 -1.400458216667175293e-01 -9.784918278455734253e-02 -3.396680653095245361e-01 -2.322294265031814575e-01 -1.835695505142211914e-01 3.365201503038406372e-02 5.073310062289237976e-02
-2.846591770648956299e-01 1.751024723052978516e-01 -2.224446833133697510e-01 -1.977827101945877075e-01 -1.657454818487167358e-01 -1.673788763582706451e-02 1.851881593465805054e-01 1.486131995916366577e-01 1.315002590417861938e-01 -3.623609617352485657e-02 -8.816938847303390503e-02 5.576693639159202576e-02 1.172277107834815979e-01 1.253962423652410507e-02 1.981655061244964600e-01 1.123251095414161682e-01 -4.559950530529022217e-01 2.940394170582294464e-02 3.383215963840484619e-01 -2.315823175013065338e-02 -8.053933829069137573e-02 -9.195353090763092041e-02 -7.596263289451599121e-02 2.204226702451705933e-01 -2.559219002723693848e-01 5.743060726672410965e-03 9.855955839157104492e-02 2.448696345090866089e-01 -2.139372378587722778e-01 2.219550684094429016e-02 -2.131348401308059692e-01 -1.778245158493518829e-02
-2.615877389907836914e-01 1.221121102571487427e-01 -3.455597162246704102e-02 -3.425308465957641602e-01 1.232026144862174988e-01 9.133084118366241455e-02 8.233216404914855957e-02 -1.620969474315643311e-01 -1.493305317126214504e-03 -2.398614734411239624e-01 -3.049389831721782684e-02 1.951971203088760376e-01 1.588970795273780823e-02 -1.961406469345092773e-01 -1.487924624234437943e-02 1.138331592082977295e-01 -1.239035371690988541e-02 -2.805163897573947906e-02 4.894617795944213867e-01 1.352828741073608398e-01 -6.357864290475845337e-02 3.129956498742103577e-02 -2.664767205715179443e-01 -2.095900624990463257e-01 -1.907828748226165771e-01 -1.589251868426799774e-02 -5.416263639926910400e-02 -8.268227800726890564e-03 -2.843904793262481689e-01 -2.379024773836135864e-01 1.928276270627975464e-01 3.021927317604422569e-03
-1.086337491869926453e-01 1.076161116361618042e-01 -1.736028343439102173e-01 -3.808873891830444336e-02 -2.455257475376129150e-01 2.345056980848312378e-01 1.285922378301620483e-01 -2.037851661443710327e-01 2.933585643768310547e-02 -1.616659611463546753e-01 -4.640707001090049744e-02 -1.049668788909912109e-01 -1.455898880958557129e-01 -2.794688344001770020e-01 -2.179386280477046967e-02 -1.411769986152648926e-01 -3.192302882671356201e-01 -1.157601103186607361e-01 1.792556345462799072e-01 1.949411183595657349e-01 -2.067545950412750244e-01 8.862756192684173584e-03 -1.349674165248870850e-01 2.063649520277976990e-02 -3.103412985801696777e-01 -2.349828928709030151e-01 -3.540127277374267578e-01 -9.328930824995040894e-02 8.850807696580886841e-02 -2.433394001855049282e-06 2.083919346332550049e-01 1.675917059183120728e-01
-4.336091578006744385e-01 1.300743371248245239e-01 -9.864167124032974243e-02 -2.745723128318786621e-01 -2.154608666896820068e-01 -5.289289355278015137e-02 -7.098913937807083130e-02 2.017061710357666016e-01 -3.277523070573806763e-02 -7.313005626201629639e-02 2.167118936777114868e-01 2.264194488525390625e-01 -1.268711239099502563e-01 1.135089155286550522e-02 2.788121253252029419e-02 -2.657652795314788818e-01 -1.482336521148681641e-01 -1.540288180112838745e-01 1.749034598469734192e-02 2.137044668197631836e-01 -2.038293331861495972e-01 -5.221636965870857239e-02 7.244105450809001923e-03 -6.321291625499725342e-02 -1.998763382434844971e-01 1.429120153188705444e-01 -2.369191348552703857e-01 1.774559170007705688e-01 -3.599597886204719543e-02 1.558397710323333740e-01 -1.139023452997207642e-01 -3.101064264774322510e-01
-3.119146227836608887e-01 4.634990543127059937e-02 5.962258204817771912e-02 -1.557567715644836426e-01 -1.078597009181976318e-01 2.486061155796051025e-01 7.602950185537338257e-02 6.372673809528350830e-02 -3.814930841326713562e-02 -2.769525051116943359e-01 -1.829751878976821899e-01 2.225840985774993896e-01 -1.202936172485351562e-01 -1.993823982775211334e-02 2.581273205578327179e-02 -4.452411830425262451e-02 -3.307916689664125443e-03 -1.935099661350250244e-01 1.660226881504058838e-01 -6.236159428954124451e-02 -8.011215925216674805e-02 2.440302073955535889e-01 -7.670061290264129639e-02 -1.485564559698104858e-01 -3.117892146110534668e-01 4.079731553792953491e-02 -5.371419191360473633e-01 -1.099753156304359436e-01 1.163097023963928223e-01 -1.540194302797317505e-01 1.052281484007835388e-01 1.100571919232606888e-02
-6.945528835058212280e-02 2.400331050157546997e-01 -1.552545875310897827e-01 -1.849178373813629150e-01 -2.304448336362838745e-01 1.308651566505432129e-01 9.553804248571395874e-02 6.482414156198501587e-02 -6.540576461702585220e-03 -9.408196061849594116e-02 -2.662039175629615784e-02 3.912625089287757874e-02 2.547175884246826172e-01 -2.426131218671798706e-01 3.348940014839172363e-01 1.425862312316894531e-01 -4.824250340461730957e-01 2.882266417145729065e-02 1.681662350893020630e-01 1.506027299910783768e-03 -1.712770462036132812e-01 -6.883566081523895264e-02 2.661903947591781616e-02 7.903581857681274414e-02 -3.298024535179138184e-01 2.731789462268352509e-02 1.557005047798156738e-01 3.562527149915695190e-02 -5.434866622090339661e-02 3.219540044665336609e-02 -2.351760715246200562e-01 -1.764604300260543823e-01
-1.823836565017700195e-01 2.136309444904327393e-01 -2.928917855024337769e-02 -3.172161877155303955e-01 -1.382456421852111816e-01 -1.605041623115539551e-01 1.736651360988616943e-01 1.834165900945663452e-01 1.047891378402709961e-01 -7.521189749240875244e-02 8.039560168981552124e-02 1.212908253073692322e-01 5.200003087520599365e-02 -3.742983043193817139e-01 -3.836974501609802246e-02 8.128990978002548218e-02 -3.281551301479339600e-01 -1.359746158123016357e-01 2.185560762882232666e-01 -2.128371037542819977e-02 2.660112977027893066e-01 5.372585356235504150e-02 1.411880999803543091e-01 8.122434839606285095e-03 -1.878653019666671753e-01 -1.398598402738571167e-01 -7.757462561130523682e-02 7.672458887100219727e-02 -3.563466966152191162e-01 6.643535941839218140e-02 -2.279774546623229980e-01 -6.380497664213180542e-02
-1.970181316137313843e-01 2.668941859155893326e-03 -2.024081051349639893e-01 1.833861880004405975e-02 -1.024477630853652954e-01 2.962884306907653809e-01 3.163917958736419678e-01 -3.758060187101364136e-02 1.630842685699462891e-01 -1.139674428850412369e-02 1.459106523543596268e-02 6.907112151384353638e-02 -1.485056877136230469e-01 -8.806926757097244263e-02 -4.977852106094360352e-02 4.037216305732727051e-02 -2.548309564590454102e-01 -7.880989462137222290e-02 3.439494371414184570e-01 8.478933572769165039e-02 -1.555058062076568604e-01 1.223460808396339417e-01 3.101067543029785156e-01 -9.602893888950347900e-02 -2.444841116666793823e-01 -2.770717442035675049e-01 -3.672865033149719238e-02 -2.942985892295837402e-01 -2.854834496974945068e-01 -6.438153237104415894e-02 -4.049489274621009827e-02 -3.845598176121711731e-02
-2.091874927282333374e-01 9.711806476116180420e-02 7.148355990648269653e-02 -2.309866994619369507e-01 3.064534999430179596e-02 1.091886088252067566e-01 1.183246169239282608e-02 6.202661246061325073e-02 -1.359220445156097412e-01 -2.638660371303558350e-01 -1.494465675204992294e-02 3.255603313446044922e-01 -2.813771963119506836e-01 -2.171010822057723999e-01 1.632947176694869995e-01 -1.267385901883244514e-03 -3.820758461952209473e-01 -4.280098155140876770e-02 2.090065553784370422e-02 -1.223671250045299530e-02 -1.770039498805999756e-01 -2.471791356801986694e-01 5.572319403290748596e-02 -1.156564503908157349e-01 -3.864244818687438965e-01 -1.351424306631088257e-01 -2.842245064675807953e-02 -1.337826251983642578e-01 -1.453797053545713425e-02 5.329964309930801392e-02 2.699388265609741211e-01 -6.846608966588973999e-02
-2.528765201568603516e-01 6.013665348291397095e-02 -1.504567563533782959e-01 1.129488125443458557e-01 -3.477459251880645752e-01 6.628199666738510132e-02 1.647345721721649170e-01 -1.013139113783836365e-01 8.726614713668823242e-02 -2.506221532821655273e-01 1.147804558277130127e-01 -2.320406883955001831e-01 -1.109803766012191772e-01 -1.967896372079849243e-01 -1.524198101833462715e-03 1.569806970655918121e-02 -2.895444929599761963e-01 -1.049102395772933960e-01 6.132356077432632446e-02 -8.701873570680618286e-02 -2.295652031898498535e-01 1.110939495265483856e-02 -2.689079344272613525e-01 -1.438752561807632446e-01 -2.952912747859954834e-01 8.391586691141128540e-02 6.254163570702075958e-03 -8.336383104324340820e-02 -2.542757987976074219e-01 -3.207471966743469238e-02 2.755026221275329590e-01 2.252993881702423096e-01
-3.088437914848327637e-01 1.421740055084228516e-01 -2.225617133080959320e-02 -1.728422045707702637e-01 2.483604848384857178e-01 3.246154189109802246e-01 2.282427996397018433e-01 -2.765519022941589355e-01 4.122008755803108215e-02 -2.810084521770477295e-01 1.175159811973571777e-01 2.255462110042572021e-01 -9.730513393878936768e-02 -2.355013936758041382e-01 -6.209879647940397263e-03 -9.995412826538085938e-02 -1.878277659416198730e-01 -1.231784094125032425e-02 -2.197763323783874512e-02 8.463622629642486572e-02 -9.810556657612323761e-03 -6.701866164803504944e-03 1.739417389035224915e-02 -2.563506066799163818e-01 -4.147838354110717773e-01 6.674596667289733887e-02 -3.629032894968986511e-02 6.705252081155776978e-02 1.389939486980438232e-01 -4.521140828728675842e-03 1.499208211898803711e-01 6.875818222761154175e-02
-3.139851987361907959e-01 -7.128927856683731079e-02 -2.810370326042175293e-01 -1.742273271083831787e-01 9.422883391380310059e-02 2.762652933597564697e-01 2.784697711467742920e-01 -2.379456162452697754e-01 1.955039352178573608e-01 -2.832379750907421112e-02 1.124398503452539444e-02 1.896969825029373169e-01 1.663486361503601074e-01 5.219562724232673645e-02 -2.445777058601379395e-01 6.029779836535453796e-02 -4.354515671730041504e-01 -1.326786726713180542e-01 7.765898108482360840e-02 -6.874015927314758301e-02 1.401195675134658813e-01 2.115404456853866577e-01 2.051168084144592285e-01 7.912231981754302979e-02 -1.826772117055952549e-03 -6.672627478837966919e-02 -1.388783603906631470e-01 -1.242971122264862061e-01 -1.170758530497550964e-01 9.200920164585113525e-02 5.273174494504928589e-03 8.097261935472488403e-02
-1.003241464495658875e-01 2.460142672061920166e-01 -2.115963101387023926e-01 -2.123959362506866455e-01 -3.868862688541412354e-01 -3.837675973773002625e-02 1.950143128633499146e-01 1.983097791671752930e-01 -2.478822320699691772e-02 -5.829614400863647461e-02 -9.127362631261348724e-03 1.385044157505035400e-01 2.171612232923507690e-01 -2.156541049480438232e-01 1.255614608526229858e-01 2.249538451433181763e-01 -2.626961767673492432e-01 -2.246742695569992065e-02 2.720836400985717773e-01 -7.145882397890090942e-02 -1.827931106090545654e-01 3.217326104640960693e-02 7.608182728290557861e-02 1.331082079559564590e-02 -2.705247998237609863e-01 -5.002241954207420349e-02 1.929755806922912598e-01 1.419939845800399780e-01 2.109663933515548706e-02 -1.564925163984298706e-02 -3.224165439605712891e-01 -3.010724671185016632e-02
-9.410800039768218994e-02 -1.370557677000761032e-02 4.631707817316055298e-02 1.009561121463775635e-01 9.964066743850708008e-02 -7.143565267324447632e-02 2.610656023025512695e-01 5.972620844841003418e-02 -4.269976541399955750e-02 -3.377976417541503906e-01 -5.798751488327980042e-02 2.391127496957778931e-01 8.480070531368255615e-02 -1.853011697530746460e-01 -2.674508467316627502e-02 9.790816903114318848e-02 -3.324697911739349365e-01 -1.410624831914901733e-01 5.089239031076431274e-02 1.468401551246643066e-01 -5.987935140728950500e-02 -2.220982909202575684e-01 1.157556027173995972e-01 4.420926049351692200e-02 -5.514841079711914062e-01 4.761980473995208740e-02 -2.208983451128005981e-01 9.884684532880783081e-02 9.639723598957061768e-02 -1.548209339380264282e-01 2.019271105527877808e-01 4.132857918739318848e-02
-2.114016115665435791e-01 3.446228802204132080e-01 -2.762611210346221924e-01 -3.466894626617431641e-01 -3.479872643947601318e-01 5.329033359885215759e-02 2.350207716226577759e-01 8.705090731382369995e-02 1.072931811213493347e-01 1.455232053995132446e-01 8.265230804681777954e-03 -1.565520279109477997e-02 6.527759879827499390e-02 -5.241189152002334595e-02 1.592794358730316162e-01 6.126877292990684509e-02 -4.412485957145690918e-01 -4.492035880684852600e-02 2.540047466754913330e-01 1.820580661296844482e-02 2.198649756610393524e-02 -1.505605969578027725e-02 5.605140700936317444e-02 3.277290239930152893e-02 -4.457858204841613770e-02 1.355599164962768555e-01 1.498659607023000717e-02 3.102317638695240021e-02 -1.195324882864952087e-01 -1.395011786371469498e-02 -2.808288633823394775e-01 5.250450968742370605e-02
-2.850231528282165527e-01 -1.994471810758113861e-02 2.297191917896270752e-01 -2.014146447181701660e-01 -2.616056799888610840e-01 8.751810342073440552e-02 1.305589079856872559e-01 2.421991527080535889e-02 7.297774404287338257e-02 -1.746093183755874634e-01 -5.985447391867637634e-02 4.207625985145568848e-01 1.692704856395721436e-01 3.633290762081742287e-03 1.875908225774765015e-01 9.812129288911819458e-02 -2.768498063087463379e-01 -2.714468538761138916e-02 1.653702855110168457e-01 -1.259948164224624634e-01 -3.756652120500802994e-03 5.406195297837257385e-02 -1.563976556062698364e-01 2.656521499156951904e-01 -3.656419515609741211e-01 -7.103404402732849121e-02 3.820475935935974121e-02 1.924177855253219604e-01 1.865961961448192596e-02 -1.017320677638053894e-01 -3.705329075455665588e-02 1.830497682094573975e-01
-2.786692380905151367e-01 2.342797070741653442e-02 1.317631602287292480e-01 -1.862282156944274902e-01 -2.287281751632690430e-01 5.553119257092475891e-02 2.485577464103698730e-01 -6.987524032592773438e-02 1.821709126234054565e-01 -1.546903997659683228e-01 -8.336506038904190063e-02 4.169597923755645752e-01 2.200445681810379028e-01 1.307813674211502075e-01 1.334189176559448242e-01 1.593884266912937164e-02 -1.991344392299652100e-01 8.182332850992679596e-03 2.238044887781143188e-01 -1.182338967919349670e-01 -2.716920673847198486e-01 -8.107078820466995239e-02 -2.075353860855102539e-01 4.106746613979339600e-02 -2.753016948699951172e-01 8.151056617498397827e-02 -3.188944235444068909e-02 2.192261219024658203e-01 -1.318770796060562134e-01 -9.827113151550292969e-02 -6.569401174783706665e-02 1.854117363691329956e-01
-2.498261183500289917e-01 8.379565551877021790e-03 -1.814923137426376343e-01 -3.061650693416595459e-01 1.802733540534973145e-02 3.521411120891571045e-01 -1.213456466794013977e-01 -3.552243858575820923e-02 2.387004494667053223e-01 4.021428152918815613e-02 2.043975591659545898e-01 1.280486583709716797e-01 1.522036939859390259e-01 -1.197716891765594482e-01 8.618709444999694824e-02 -3.218726441264152527e-02 -2.137269675731658936e-01 1.234158873558044434e-01 1.242147609591484070e-01 1.313833594322204590e-01 -2.986868917942047119e-01 1.970527917146682739e-01 1.129661500453948975e-01 3.349526599049568176e-02 -3.704833388328552246e-01 6.903994083404541016e-02 -2.577787339687347412e-01 -8.428400754928588867e-02 -7.679662108421325684e-02 -1.205208003520965576e-01 1.533145178109407425e-02 1.897769570350646973e-01
-1.560181826353073120e-01 2.647857666015625000e-01 -1.037552878260612488e-01 -2.236812561750411987e-01 -3.663164675235748291e-01 1.190685182809829712e-01 8.910966664552688599e-02 9.825242310762405396e-02 2.194698667153716087e-03 3.556382656097412109e-02 -2.026585936546325684e-01 5.809430032968521118e-02 1.003600656986236572e-01 -2.438996881246566772e-01 2.401428222656250000e-01 1.898070722818374634e-01 -3.803291618824005127e-01 3.918861225247383118e-02 2.237646281719207764e-01 -2.010074257850646973e-01 -2.481601685285568237e-01 -7.388391345739364624e-02 8.981950581073760986e-02 1.278434414416551590e-02 -2.741357982158660889e-01 -2.909163013100624084e-02 5.472995340824127197e-02 -1.283047604374587536e-03 -1.060049161314964294e-01 -7.359350472688674927e-02 -2.335508614778518677e-01 -8.770990371704101562e-02
-2.397470772266387939e-01 -3.504661470651626587e-02 9.628935903310775757e-02 -1.975003629922866821e-01 -5.872555822134017944e-02 -1.702451109886169434e-01 2.390390634536743164e-01 1.911512464284896851e-01 2.881845459342002869e-02 -2.591728270053863525e-01 5.345131456851959229e-02 1.819102913141250610e-01 -9.987307339906692505e-02 -2.072434276342391968e-01 -1.567831486463546753e-01 6.746815145015716553e-02 -2.145041972398757935e-01 1.335322111845016479e-01 3.191858232021331787e-01 1.035359203815460205e-01 -2.368826717138290405e-01 1.130463480949401855e-01 7.413581013679504395e-02 1.651990227401256561e-02 -7.618745416402816772e-02 2.593019008636474609e-01 2.531920932233333588e-02 -3.682666718959808350e-01 -2.510167099535465240e-02 -9.729466587305068970e-02 2.365848720073699951e-01 2.332838326692581177e-01
-5.229514241218566895e-01 4.825980961322784424e-02 -2.719261124730110168e-02 1.177497431635856628e-01 -2.060369402170181274e-01 -1.899853497743606567e-01 -7.989599555730819702e-02 -1.101337559521198273e-02 -4.038953222334384918e-03 -2.397162839770317078e-02 -2.271993644535541534e-02 2.612792253494262695e-01 -1.545451283454895020e-01 1.504839062690734863e-01 -1.168672591447830200e-01 -2.606081366539001465e-01 -2.854459881782531738e-01 -3.640479966998100281e-02 1.730017513036727905e-01 1.275829821825027466e-01 -2.713141217827796936e-02 1.473289579153060913e-01 -7.631798088550567627e-02 -1.448805928230285645e-01 -3.215737640857696533e-01 4.546583071351051331e-02 -2.579318583011627197e-01 -1.585216373205184937e-01 -1.142056882381439209e-01 1.373506933450698853e-01 -1.391195505857467651e-01 -1.986040733754634857e-02
-1.163550689816474915e-01 1.828210800886154175e-01 -9.407483786344528198e-02 -3.296652138233184814e-01 -1.100743263959884644e-01 2.721675932407379150e-01 1.061266213655471802e-01 3.170757554471492767e-03 2.936159372329711914e-01 -7.278942037373781204e-03 7.155065238475799561e-02 1.433592587709426880e-01 9.879453480243682861e-02 -7.351208478212356567e-02 2.804018370807170868e-02 2.576108835637569427e-02 -2.042209953069686890e-01 -9.972608648240566254e-03 1.066084504127502441e-01 6.413669325411319733e-03 -1.358982920646667480e-01 4.701930582523345947e-01 2.006942480802536011e-01 1.730920523405075073e-01 -3.824322521686553955e-01 -1.733954250812530518e-01 -1.521080881357192993e-01 -1.048223450779914856e-01 2.638151310384273529e-02 1.913072168827056885e-02 1.549088805913925171e-01 1.048357933759689331e-01
-1.160299479961395264e-01 2.811838686466217041e-02 -1.942498981952667236e-01 -3.115840852260589600e-01 1.623656484298408031e-03 3.028676211833953857e-01 3.220799565315246582e-01 6.546565145254135132e-02 3.772686421871185303e-01 -1.765379309654235840e-01 7.351805269718170166e-02 3.308741003274917603e-02 1.145578250288963318e-01 -8.680032193660736084e-02 -2.193170413374900818e-02 -2.284105308353900909e-02 -1.309788227081298828e-01 -6.104984506964683533e-02 2.060326635837554932e-01 -2.046161890029907227e-02 -2.608108818531036377e-01 3.380613029003143311e-01 1.410574913024902344e-01 -1.996692642569541931e-02 -3.559027612209320068e-01 -2.855019643902778625e-02 -1.890974193811416626e-01 -6.603246182203292847e-02 -1.195721998810768127e-01 4.467829130589962006e-04 3.440717235207557678e-02 9.098432958126068115e-03
-4.457639753818511963e-01 -4.264829680323600769e-02 -6.794304400682449341e-02 -3.318016529083251953e-01 -2.020938545465469360e-01 3.231852650642395020e-01 1.571487486362457275e-01 -8.047257363796234131e-02 -1.089204847812652588e-01 -2.488659620285034180e-01 2.366012893617153168e-02 1.339208632707595825e-01 1.342813521623611450e-01 -1.523392796516418457e-01 -2.978698350489139557e-02 2.662302851676940918e-01 1.003446504473686218e-01 -1.141663491725921631e-01 2.288573086261749268e-01 -6.543165538460016251e-03 -2.972314357757568359e-01 1.700757443904876709e-01 -6.144599243998527527e-02 -9.943941235542297363e-02 5.567521229386329651e-02 1.902323029935359955e-02 -1.913450211286544800e-01 -1.388252526521682739e-01 -8.313009887933731079e-02 -1.216730475425720215e-01 1.159926056861877441e-01 -4.510034620761871338e-02
-2.723902165889739990e-01 2.171898633241653442e-01 -1.886728852987289429e-01 -4.299262538552284241e-02 2.892675250768661499e-02 3.727997839450836182e-01 2.865503169596195221e-02 3.004100732505321503e-02 -7.494832575321197510e-02 -1.974476501345634460e-02 1.963389813899993896e-01 3.744461387395858765e-02 2.282362282276153564e-01 -1.118847876787185669e-01 9.625521488487720490e-03 -1.245855614542961121e-01 -4.175112023949623108e-02 -1.749771535396575928e-01 5.392719432711601257e-02 1.422354131937026978e-01 -5.800222232937812805e-02 -7.894989103078842163e-02 1.948068886995315552e-01 -7.213804125785827637e-02 -4.122922420501708984e-01 -1.373520940542221069e-01 -6.884822249412536621e-02 -2.921254038810729980e-01 -1.602766215801239014e-01 -2.990654408931732178e-01 -2.453323006629943848e-01 1.047337651252746582e-01
-2.702629268169403076e-01 -1.358972638845443726e-01 -1.306477338075637817e-01 -4.188822507858276367e-01 1.818175986409187317e-02 1.731068044900894165e-01 -9.195419400930404663e-02 -1.246844083070755005e-01 -4.452651739120483398e-02 -3.878318965435028076e-01 1.776547171175479889e-02 1.397805511951446533e-01 1.408098191022872925e-01 3.040088713169097900e-02 -9.412349760532379150e-02 1.480424702167510986e-01 -3.646725043654441833e-02 1.079738661646842957e-01 7.261025160551071167e-02 -2.899311855435371399e-02 -1.298437267541885376e-01 -3.104482218623161316e-02 2.347082458436489105e-02 -1.790559142827987671e-01 -4.197743535041809082e-01 -2.308418601751327515e-01 -1.294033378362655640e-01 2.481879293918609619e-01 -6.697870045900344849e-02 -2.280269265174865723e-01 -4.374182224273681641e-02 4.593145474791526794e-02
-4.202209115028381348e-01 1.399578899145126343e-02 -1.531327981501817703e-02 -7.198830600827932358e-03 -7.580847293138504028e-02 8.869908004999160767e-02 1.660589873790740967e-01 -1.515639722347259521e-01 1.043901126831769943e-02 -4.225691854953765869e-01 -4.002158716320991516e-02 3.438673615455627441e-01 -1.849166601896286011e-01 -3.479492664337158203e-01 1.374999284744262695e-01 -1.657523401081562042e-02 -1.897262036800384521e-01 -1.766542941331863403e-01 -3.924297541379928589e-02 9.338894486427307129e-02 6.126001104712486267e-02 -2.213473320007324219e-01 1.208953261375427246e-01 3.509857505559921265e-02 -2.523559629917144775e-01 -9.887520968914031982e-02 3.974768519401550293e-02 -9.501709789037704468e-02 -4.402835294604301453e-02 1.698103249073028564e-01 1.548364609479904175e-01 -3.050975129008293152e-02
-3.295612335205078125e-01 -6.082288548350334167e-02 -1.394581049680709839e-02 -2.308336794376373291e-01 -7.970461249351501465e-02 2.421215623617172241e-01 2.055858522653579712e-01 3.650759905576705933e-02 1.193213611841201782e-01 4.637132957577705383e-02 1.613375097513198853e-01 -2.634715288877487183e-02 1.635290235280990601e-01 -3.237349539995193481e-02 -1.899881847202777863e-02 1.454511284828186035e-01 -2.637037634849548340e-01 1.381321251392364502e-01 6.102531030774116516e-02 1.399990636855363846e-02 -2.225617319345474243e-01 3.918321430683135986e-01 1.030840948224067688e-01 5.465658754110336304e-02 -4.620135724544525146e-01 -7.141133397817611694e-02 -2.220432013273239136e-01 -1.625132709741592407e-01 -4.284244403243064880e-02 1.349680870771408081e-02 4.429709538817405701e-02 1.604637205600738525e-01
-2.294252663850784302e-01 2.099129706621170044e-01 -2.171860486268997192e-01 -2.282178401947021484e-01 -1.265424042940139771e-01 -2.324553579092025757e-01 1.370476335287094116e-01 1.352458447217941284e-02 5.777920782566070557e-02 3.191838413476943970e-02 1.469208020716905594e-02 2.897791936993598938e-02 2.248970866203308105e-01 -3.062529265880584717e-01 1.136968806385993958e-01 2.805776894092559814e-01 -4.534621834754943848e-01 -1.311594340950250626e-02 3.185904324054718018e-01 -6.903807818889617920e-02 -4.600917547941207886e-02 5.305061861872673035e-02 -7.206003367900848389e-02 -4.088475368916988373e-03 -1.460512578487396240e-01 -1.347799152135848999e-01 -1.015718653798103333e-01 5.700312182307243347e-02 -1.377919018268585205e-01 2.255282923579216003e-02 -2.806690633296966553e-01 7.801291067153215408e-03
-2.505578696727752686e-01 1.952700018882751465e-01 -2.382193058729171753e-01 -2.905705571174621582e-01 -1.022327691316604614e-01 9.778589941561222076e-03 -5.058434233069419861e-02 1.967985183000564575e-01 -5.855496972799301147e-02 4.519232735037803650e-02 2.530664503574371338e-01 1.159260049462318420e-01 1.581741124391555786e-01 -2.523322403430938721e-01 1.030667424201965332e-01 -1.549033727496862411e-02 -4.560626447200775146e-01 -2.066199034452438354e-01 2.742097973823547363e-01 1.191414296627044678e-01 1.650615185499191284e-01 -7.742505520582199097e-03 -9.432320296764373779e-02 -1.062905713915824890e-01 -1.861220896244049072e-01 5.322211608290672302e-02 1.289926748722791672e-02 6.926590576767921448e-04 -9.921699017286300659e-02 7.175929099321365356e-02 -1.856127828359603882e-01 -2.211616635322570801e-01
-4.719815850257873535e-01 6.837948411703109741e-02 4.030233994126319885e-02 -6.753168255090713501e-02 -1.022276431322097778e-01 -1.449759006500244141e-01 8.426186442375183105e-02 1.234051585197448730e-01 4.991985112428665161e-02 -2.875166535377502441e-01 1.346793174743652344e-01 2.067108750343322754e-01 -3.548900187015533447e-01 9.627819061279296875e-02 -5.033424869179725647e-02 -3.613572195172309875e-02 -2.019476704299449921e-02 2.102803438901901245e-01 3.065953850746154785e-01 2.279800921678543091e-01 -2.076545804738998413e-01 5.797966197133064270e-02 6.875019520521163940e-02 4.087225347757339478e-02 -1.860270351171493530e-01 2.952842712402343750e-01 1.689149253070354462e-02 -5.989531427621841431e-02 -1.324104219675064087e-01 -9.016709029674530029e-02 1.385997235774993896e-01 1.160576939582824707e-01
-1.572563648223876953e-01 3.046128153800964355e-01 -2.828948497772216797e-01 -2.901065051555633545e-01 -2.811635732650756836e-01 -3.752956166863441467e-02 9.126783162355422974e-02 1.779557317495346069e-01 8.649541437625885010e-02 3.298115218058228493e-03 3.305004909634590149e-02 1.462811976671218872e-01 7.637002319097518921e-02 -1.998552531003952026e-01 2.068863511085510254e-01 2.527319192886352539e-01 -4.082458615303039551e-01 2.343995496630668640e-03 2.203117012977600098e-01 -2.067944593727588654e-02 -9.931827336549758911e-02 -1.588251255452632904e-02 1.002218574285507202e-01 1.662802845239639282e-01 -2.366481572389602661e-01 -1.827291846275329590e-01 1.161085739731788635e-01 3.645326569676399231e-02 -1.426530480384826660e-01 4.191920161247253418e-02 -1.570957005023956299e-01 -3.105638921260833740e-02
-3.629363700747489929e-02 1.786050945520401001e-01 -9.132619202136993408e-02 -2.403159737586975098e-01 -2.568761408329010010e-01 -1.540173441171646118e-01 2.724003791809082031e-01 3.028505742549896240e-01 4.368997737765312195e-02 -4.260076582431793213e-01 1.559665650129318237e-01 -1.170215159654617310e-01 -9.704542905092239380e-02 -2.532952651381492615e-02 1.061047762632369995e-01 2.866873145103454590e-01 -3.360333740711212158e-01 -5.207334831357002258e-02 8.600241690874099731e-02 2.053894251585006714e-01 2.035465091466903687e-01 2.454652078449726105e-02 1.331194955855607986e-02 1.382278203964233398e-01 -1.486284583806991577e-01 -1.592113822698593140e-01 -1.477061957120895386e-01 -8.025288581848144531e-03 -4.177137464284896851e-02 -1.421218216419219971e-01 4.614275693893432617e-02 1.494755968451499939e-02
-2.745374739170074463e-01 6.624860316514968872e-02 -3.478522179648280144e-03 -1.311813890933990479e-01 -1.176489591598510742e-01 1.866913437843322754e-01 2.113638818264007568e-01 -4.942897334694862366e-02 6.785855442285537720e-02 -2.607229948043823242e-01 -1.286934018135070801e-01 3.233558237552642822e-01 1.155631765723228455e-01 -1.681384146213531494e-01 -1.396714001893997192e-01 1.862333267927169800e-01 -4.909993615001440048e-03 -2.367690950632095337e-01 1.582922786474227905e-01 2.564803510904312134e-02 -1.748729944229125977e-01 -6.394047290086746216e-02 -1.547516584396362305e-01 -2.418778538703918457e-01 -2.818842828273773193e-01 2.652947306632995605e-01 -7.965305447578430176e-02 -7.644006609916687012e-02 -2.662888765335083008e-01 -3.472403436899185181e-02 2.822399735450744629e-01 7.046707719564437866e-02
-2.117110788822174072e-01 2.399201393127441406e-01 -2.091336399316787720e-01 -1.842780411243438721e-01 -3.738407790660858154e-01 1.040583178400993347e-01 6.387312710285186768e-02 1.411944180727005005e-01 -4.122191295027732849e-02 -9.935352951288223267e-02 -6.661821156740188599e-02 3.907899558544158936e-02 1.712046414613723755e-01 -2.479994148015975952e-01 2.904698252677917480e-01 1.242888867855072021e-01 -3.361718952655792236e-01 -9.116517007350921631e-02 2.426485866308212280e-01 -1.391037702560424805e-01 -1.577812582254409790e-01 -9.804236143827438354e-02 1.092777177691459656e-01 8.660521358251571655e-02 -2.366245090961456299e-01 -1.394403874874114990e-01 6.258673965930938721e-02 -8.289010077714920044e-02 -1.333053410053253174e-01 1.171860396862030029e-01 -2.264277040958404541e-01 -1.210576221346855164e-01
-3.929765522480010986e-02 8.912499994039535522e-02 -1.821737140417098999e-01 -2.177869230508804321e-01 -2.010507434606552124e-01 3.530021011829376221e-01 2.755497395992279053e-01 4.827694967389106750e-02 -6.518409401178359985e-02 -1.094750463962554932e-01 1.504622995853424072e-01 3.874599635601043701e-01 -9.952798485755920410e-02 2.562054432928562164e-02 7.579202204942703247e-02 -3.189137950539588928e-02 3.705180063843727112e-02 -2.627259492874145508e-01 8.031141012907028198e-02 -1.549432277679443359e-01 -1.065047830343246460e-01 -2.332729846239089966e-01 2.006332948803901672e-02 -1.022105515003204346e-01 -2.858481109142303467e-01 -2.159595042467117310e-01 6.648887693881988525e-02 -5.205484479665756226e-02 -2.445719242095947266e-01 -4.378295689821243286e-02 -1.501216590404510498e-01 2.511396408081054688e-01
-8.515702188014984131e-02 1.214160844683647156e-01 1.607288867235183716e-01 -1.812371909618377686e-01 9.691374003887176514e-02 1.775684058666229248e-01 3.544107377529144287e-01 -8.265376836061477661e-02 4.844367876648902893e-02 -1.735094189643859863e-01 6.890789419412612915e-02 -4.512778483331203461e-03 1.056893095374107361e-01 -8.566029369831085205e-03 3.999781236052513123e-02 8.999161422252655029e-03 -2.206590771675109863e-01 -3.765677213668823242e-01 2.271314412355422974e-01 1.955089867115020752e-01 -3.416880071163177490e-01 1.255573481321334839e-01 -7.454118877649307251e-02 -6.677959114313125610e-02 -4.075177311897277832e-01 -9.432404488325119019e-02 -1.108133867383003235e-01 -1.580768823623657227e-01 -2.143898904323577881e-01 4.207523539662361145e-02 1.126216202974319458e-01 -1.814153045415878296e-02
-3.160080611705780029e-01 4.214674830436706543e-01 2.139704823493957520e-01 1.197498291730880737e-01 8.577623218297958374e-02 9.103672951459884644e-02 4.005229845643043518e-02 -7.771046459674835205e-02 2.939229365438222885e-03 -6.850319355726242065e-02 1.814107745885848999e-01 1.379322409629821777e-01 2.067846506834030151e-01 5.277989432215690613e-02 -1.571914367377758026e-02 -3.648449853062629700e-02 -3.896700143814086914e-01 -7.480096071958541870e-02 1.839894503355026245e-01 -1.942003071308135986e-01 -2.246903479099273682e-01 1.278486251831054688e-01 -4.192676569800823927e-04 -1.415925770998001099e-01 -9.450752288103103638e-02 2.107871472835540771e-01 -2.601939141750335693e-01 6.395638734102249146e-02 5.255960300564765930e-02 -1.475926935672760010e-01 -4.743560776114463806e-02 2.598040401935577393e-01
-1.397691667079925537e-01 1.407708376646041870e-01 -7.469627261161804199e-02 -1.747890412807464600e-01 -1.464585363864898682e-01 2.666514366865158081e-03 1.100620068609714508e-02 1.084714308381080627e-01 2.264000326395034790e-01 -3.833724185824394226e-02 4.095323383808135986e-02 1.331724673509597778e-01 2.178150713443756104e-01 -2.746814489364624023e-01 1.279601901769638062e-01 1.675242036581039429e-01 -4.617823064327239990e-01 -1.841242909431457520e-01 4.381463527679443359e-01 1.189676001667976379e-01 6.721244752407073975e-02 -1.166870538145303726e-02 -1.007063686847686768e-02 -3.355674073100090027e-02 -2.189396917819976807e-01 -2.354827821254730225e-01 -4.761395230889320374e-02 7.843638956546783447e-02 -2.113817781209945679e-01 1.374264806509017944e-01 -6.154734268784523010e-02 -1.157115474343299866e-01
-1.045194342732429504e-01 -1.502210497856140137e-01 -1.334468871355056763e-01 -1.109562218189239502e-01 -1.650848090648651123e-01 1.301252692937850952e-01 -6.100367754697799683e-04 1.676213294267654419e-01 1.478522419929504395e-01 -2.443105131387710571e-01 -8.359833736903965473e-04 4.045265316963195801e-01 -8.668683469295501709e-02 -7.161766290664672852e-02 1.217093989253044128e-01 -6.867941468954086304e-02 -5.278705358505249023e-01 1.789123266935348511e-01 1.781634241342544556e-01 1.989516466856002808e-01 -1.761822253465652466e-01 3.205482289195060730e-02 -1.792976856231689453e-01 -1.097154691815376282e-01 -2.699336223304271698e-02 2.501790821552276611e-01 -6.863055378198623657e-02 -1.137113645672798157e-01 -6.109073385596275330e-02 -2.689383458346128464e-03 1.831248104572296143e-01 1.013743579387664795e-01
-2.220749557018280029e-01 1.879267096519470215e-01 7.193994522094726562e-02 -1.457060575485229492e-01 -1.250609457492828369e-01 2.109997719526290894e-01 2.739562690258026123e-01 -6.148346140980720520e-02 -2.904958128929138184e-01 -3.218427002429962158e-01 9.233817458152770996e-02 1.067106723785400391e-01 2.741225361824035645e-01 -5.115775018930435181e-02 5.015546828508377075e-02 1.033871844410896301e-01 1.245518680661916733e-02 1.052479166537523270e-02 1.939443796873092651e-01 3.586457967758178711e-01 1.726485937833786011e-01 8.777443319559097290e-02 -1.379862427711486816e-01 1.652918159961700439e-01 -2.554802596569061279e-01 -8.788977563381195068e-02 -7.861355692148208618e-02 -8.374115824699401855e-02 -1.681882292032241821e-01 9.861683100461959839e-02 -2.540670633316040039e-01 1.094896644353866577e-01
-1.429387480020523071e-01 8.755182474851608276e-02 -1.931893080472946167e-01 -2.655936777591705322e-01 8.972908556461334229e-02 2.988385856151580811e-01 1.349199712276458740e-01 1.481675803661346436e-01 2.493137568235397339e-01 -8.961393684148788452e-02 8.573883026838302612e-02 1.443510800600051880e-01 2.490728646516799927e-01 -2.854748815298080444e-02 -5.006404966115951538e-02 -1.457764115184545517e-02 -1.884418278932571411e-01 -3.403380513191223145e-02 2.823288738727569580e-01 1.198670361191034317e-02 -2.829638719558715820e-01 2.857290804386138916e-01 7.757295668125152588e-02 1.053100824356079102e-01 -3.128055632114410400e-01 -1.547084003686904907e-01 -2.648624479770660400e-01 -2.445437759160995483e-01 4.111821204423904419e-02 -7.996463775634765625e-02 6.074938550591468811e-02 6.107395142316818237e-02
-7.685893028974533081e-02 2.856274843215942383e-01 -8.352841436862945557e-02 -2.544019818305969238e-01 -1.869145631790161133e-01 -1.335784606635570526e-02 2.595834136009216309e-01 2.384964823722839355e-01 -9.067321568727493286e-02 -2.972512841224670410e-01 -1.182959899306297302e-01 -1.266798237338662148e-03 3.323301672935485840e-02 1.659168154001235962e-01 9.552057087421417236e-02 1.089505851268768311e-01 -4.850316941738128662e-01 -1.453591436147689819e-01 6.457017362117767334e-02 -7.078921794891357422e-02 -1.717449352145195007e-02 -1.487542241811752319e-01 1.178572326898574829e-01 1.428326964378356934e-01 -9.387462586164474487e-02 7.316675037145614624e-03 -7.208847999572753906e-02 -6.262312829494476318e-02 -3.251363337039947510e-01 -2.254180014133453369e-01 3.153971210122108459e-02 1.531148701906204224e-01
-2.039647698402404785e-01 2.133930474519729614e-01 -2.389093041419982910e-01 -2.575954794883728027e-01 -2.698339223861694336e-01 3.042647801339626312e-02 1.846649646759033203e-01 2.690511047840118408e-01 -8.491518348455429077e-02 -2.300301343202590942e-01 -6.678512692451477051e-02 7.030852884054183960e-02 1.163908839225769043e-01 -1.389008164405822754e-01 2.273918539285659790e-01 2.093031555414199829e-01 -3.843279778957366943e-01 8.069469034671783447e-02 2.297497242689132690e-01 -6.167912483215332031e-02 4.054454341530799866e-02 -1.326680630445480347e-01 1.338720619678497314e-01 3.712416067719459534e-02 -1.848237663507461548e-01 -5.375195294618606567e-02 1.532111167907714844e-01 -6.714273989200592041e-02 4.976075608283281326e-03 7.887750864028930664e-02 -2.760733962059020996e-01 -1.203016266226768494e-01
-2.972892820835113525e-01 -1.916190385818481445e-01 -1.833880543708801270e-01 -1.131416261196136475e-01 4.637840017676353455e-02 3.634555637836456299e-02 -4.907213896512985229e-02 -6.671297550201416016e-02 -3.750381618738174438e-02 -4.054374098777770996e-01 -4.171700403094291687e-02 1.865268051624298096e-01 1.533465385437011719e-01 -1.775151789188385010e-01 7.817930728197097778e-02 -3.755998611450195312e-02 -2.507340013980865479e-01 -2.214533090591430664e-01 6.722093373537063599e-02 -5.194086953997612000e-02 -1.128736585378646851e-01 -1.467903703451156616e-01 -1.797780692577362061e-01 -1.618897020816802979e-01 -5.150589942932128906e-01 -1.009787172079086304e-01 -4.242980852723121643e-02 -8.070264756679534912e-02 1.713240742683410645e-01 3.764855861663818359e-02 1.284548342227935791e-01 -1.013060435652732849e-01
-1.235565096139907837e-01 6.482776254415512085e-02 1.434373855590820312e-01 -2.459633648395538330e-01 -1.380453407764434814e-01 -7.020712643861770630e-02 3.312605619430541992e-01 -6.434689462184906006e-02 1.290200054645538330e-01 -3.665066659450531006e-01 2.227101009339094162e-03 4.532289505004882812e-01 7.523150742053985596e-02 8.889129012823104858e-02 1.050495281815528870e-01 3.813787549734115601e-02 -2.672147452831268311e-01 3.803382068872451782e-02 1.755004078149795532e-01 -1.287413835525512695e-01 -4.712787922471761703e-03 2.723302505910396576e-02 -1.890193969011306763e-01 4.102806374430656433e-02 -3.588006794452667236e-01 7.428216189146041870e-02 1.737793534994125366e-02 2.456025481224060059e-01 -9.909480065107345581e-02 8.809287846088409424e-02 9.016393870115280151e-02 1.282770466059446335e-02
-1.795258074998855591e-01 2.376932054758071899e-01 -2.081538289785385132e-01 -2.791237831115722656e-01 -2.306254506111145020e-01 6.345621496438980103e-02 1.886606961488723755e-01 1.678572148084640503e-01 -7.545632869005203247e-02 -8.572121709585189819e-02 -1.090845167636871338e-01 3.096156055107712746e-03 4.586811363697052002e-02 -1.737511008977890015e-01 1.719560772180557251e-01 1.667501628398895264e-01 -4.802281260490417480e-01 4.464391618967056274e-02 2.715498507022857666e-01 -1.277259737253189087e-01 -2.180343568325042725e-01 -9.134916216135025024e-02 1.371856927871704102e-01 1.277900636196136475e-01 -2.080131322145462036e-01 -3.263159096240997314e-02 5.716690421104431152e-02 3.036724776029586792e-02 4.828820005059242249e-02 7.456806302070617676e-02 -1.720470190048217773e-01 -2.339146435260772705e-01
-2.546220123767852783e-01 5.688447505235671997e-02 -2.359748035669326782e-01 -1.954573839902877808e-01 7.543715834617614746e-02 2.454903572797775269e-01 2.875513434410095215e-01 -6.908753514289855957e-02 3.463256359100341797e-01 -6.525757908821105957e-02 9.288879483938217163e-02 6.195692345499992371e-02 5.069785751402378082e-03 9.230332821607589722e-02 -5.374389514327049255e-02 4.378079250454902649e-02 -3.796973824501037598e-01 -1.136057358235120773e-02 4.974791035056114197e-02 1.561322361230850220e-01 8.200459927320480347e-02 1.954504549503326416e-01 1.826753169298171997e-01 -1.438734382390975952e-01 -1.312037259340286255e-01 -2.736295759677886963e-01 -2.141763567924499512e-01 -1.378766894340515137e-01 2.009284049272537231e-01 3.653974831104278564e-02 1.092703863978385925e-01 -2.320519834756851196e-01
-3.843578100204467773e-01 -6.380713731050491333e-02 -2.055422365665435791e-01 -3.047331273555755615e-01 -2.128730416297912598e-01 2.218302041292190552e-01 1.651523262262344360e-01 -1.451113820075988770e-01 -8.570700138807296753e-02 -3.032409548759460449e-01 -3.743064031004905701e-02 6.120613589882850647e-02 2.645173072814941406e-01 5.982242058962583542e-03 -1.464494154788553715e-03 -1.430613398551940918e-01 -8.886297792196273804e-02 -7.906775921583175659e-02 5.554074421525001526e-02 -2.258439213037490845e-01 1.318699717521667480e-01 -5.921460315585136414e-02 -8.564753457903862000e-03 4.985607042908668518e-02 -3.504258692264556885e-01 -1.286645382642745972e-01 -6.696233898401260376e-02 -4.871220886707305908e-02 7.971841841936111450e-03 7.433407753705978394e-02 2.460266649723052979e-01 -2.669984996318817139e-01
-3.801910579204559326e-01 1.286922954022884369e-02 -1.445450335741043091e-01 -1.196538563817739487e-02 -1.261930167675018311e-01 2.442309819161891937e-02 -1.622870378196239471e-02 -6.392666697502136230e-02 1.716070920228958130e-01 -2.212773859500885010e-01 1.051272824406623840e-01 -1.204040572047233582e-01 -1.557903438806533813e-01 -2.636780031025409698e-02 -3.115589022636413574e-01 9.577331691980361938e-02 -5.128083229064941406e-01 8.874224871397018433e-02 1.247360184788703918e-01 -1.750760078430175781e-01 -3.384993970394134521e-02 -4.081913828849792480e-02 1.708954870700836182e-01 -3.010960221290588379e-01 3.458470851182937622e-02 4.707056656479835510e-02 -1.298094838857650757e-01 -2.057384252548217773e-01 -1.302517354488372803e-01 2.440718701109290123e-03 -2.157505601644515991e-01 -1.112107634544372559e-01
-2.532254457473754883e-01 2.160709947347640991e-01 -6.281778216361999512e-02 -5.991555377840995789e-02 -1.201082766056060791e-01 1.332836300134658813e-01 1.755144894123077393e-01 -1.736544817686080933e-01 3.605216741561889648e-01 -3.579823374748229980e-01 2.117906659841537476e-01 6.631334125995635986e-02 1.070758327841758728e-01 1.096529737114906311e-01 -1.768698990345001221e-01 2.342072576284408569e-01 -2.178347706794738770e-01 1.452964395284652710e-01 -1.670182198286056519e-01 1.655597686767578125e-01 1.574741452932357788e-01 2.691948711872100830e-01 6.446822732686996460e-02 -1.244931519031524658e-01 -1.114617362618446350e-01 -1.392773836851119995e-01 6.683695316314697266e-02 -5.558677949011325836e-03 -2.628280818462371826e-01 -4.055359959602355957e-02 1.317759007215499878e-01 -7.938832789659500122e-02
-3.322982192039489746e-01 -1.131958663463592529e-01 -1.637630909681320190e-01 -2.491918355226516724e-01 -1.168026626110076904e-01 -2.970877289772033691e-02 -1.175846084952354431e-01 -2.416651695966720581e-01 -1.181101873517036438e-01 8.166052866727113724e-04 3.431071341037750244e-02 2.608732283115386963e-01 4.046871885657310486e-02 -2.185263670980930328e-02 2.926132977008819580e-01 2.471188753843307495e-01 -3.023769557476043701e-01 -9.973519295454025269e-02 2.738000154495239258e-01 1.221388280391693115e-01 -7.902119308710098267e-02 1.158108562231063843e-01 1.578468680381774902e-01 -1.723338365554809570e-01 -1.187742799520492554e-01 1.686664521694183350e-01 -1.157631874084472656e-01 -7.822443544864654541e-02 -3.625389635562896729e-01 -1.968525815755128860e-03 -1.839657127857208252e-02 -9.859448671340942383e-02
-2.127099633216857910e-01 2.186576426029205322e-01 -2.409118711948394775e-01 -1.435481756925582886e-02 -2.811654806137084961e-01 1.206231638789176941e-01 6.766479462385177612e-02 2.478803992271423340e-01 -1.700947731733322144e-01 2.550561679527163506e-03 -1.445707976818084717e-01 9.017191082239151001e-02 5.499785020947456360e-02 -3.566886484622955322e-02 -1.859000138938426971e-02 -7.201370596885681152e-02 -3.954882621765136719e-01 -1.213040798902511597e-01 1.851349771022796631e-01 -4.556883126497268677e-02 -4.192788526415824890e-02 1.192415207624435425e-01 -9.534354507923126221e-02 1.160173863172531128e-02 -4.417303800582885742e-01 -7.154525816440582275e-02 2.674706876277923584e-01 1.484519988298416138e-01 2.630484662950038910e-02 -7.000616285949945450e-03 -2.956107854843139648e-01 8.151227235794067383e-02
-1.276825368404388428e-01 -8.741513639688491821e-02 -1.164375096559524536e-01 -1.498505026102066040e-01 -2.717856876552104950e-02 1.042520850896835327e-01 -2.478432469069957733e-02 7.574366033077239990e-02 2.971105277538299561e-01 -1.127279102802276611e-01 3.086033761501312256e-01 1.059295237064361572e-01 1.608683466911315918e-01 -1.823367625474929810e-01 -2.965635061264038086e-01 -4.105851054191589355e-02 -1.593825519084930420e-01 -1.156120896339416504e-01 2.512114048004150391e-01 1.214027479290962219e-01 -1.245621219277381897e-01 2.155226171016693115e-01 1.062959134578704834e-01 3.107949160039424896e-02 -5.265430808067321777e-01 4.660970531404018402e-03 1.340045183897018433e-01 -2.479062825441360474e-01 -1.037552133202552795e-01 -7.684258371591567993e-02 3.098060376942157745e-02 -2.692521549761295319e-02
-1.523866206407546997e-01 1.808407455682754517e-01 -1.879238039255142212e-01 -1.013211160898208618e-01 -1.641083136200904846e-02 3.343330025672912598e-01 1.283798813819885254e-01 -1.292826235294342041e-01 1.332339048385620117e-01 -1.895518600940704346e-01 -5.903084203600883484e-02 -1.472805887460708618e-01 -1.873968690633773804e-01 1.856112033128738403e-01 -8.522164076566696167e-02 2.603186368942260742e-01 -1.996445059776306152e-01 -2.100690007209777832e-01 3.412259817123413086e-01 3.035626932978630066e-02 -2.053064405918121338e-01 3.007789328694343567e-02 1.871951669454574585e-01 -8.152899891138076782e-02 -3.397306799888610840e-01 7.888773083686828613e-02 3.008266165852546692e-02 -1.498494595289230347e-01 -6.797984987497329712e-02 4.612407833337783813e-02 3.027069270610809326e-01 -1.809031143784523010e-02
-3.458401262760162354e-01 2.008596807718276978e-01 -1.488587260246276855e-01 6.792771071195602417e-02 1.007180078886449337e-03 3.520935028791427612e-02 1.216672547161579132e-02 -2.538884989917278290e-02 -1.635455340147018433e-01 -3.181388676166534424e-01 -5.364666692912578583e-03 3.945441842079162598e-01 -7.329178601503372192e-02 9.937805682420730591e-02 1.407055854797363281e-01 -3.514596819877624512e-02 -2.153859436511993408e-01 -1.013359054923057556e-01 2.934529185295104980e-01 2.773517370223999023e-01 9.996458888053894043e-02 -1.811783164739608765e-01 1.136495321989059448e-01 -2.162884920835494995e-01 -3.282084763050079346e-01 1.083893049508333206e-02 1.110551729798316956e-01 3.216937184333801270e-02 7.854036241769790649e-02 -9.391160309314727783e-02 1.642544269561767578e-01 7.694881409406661987e-02
-1.411551386117935181e-01 1.583359092473983765e-01 2.702153027057647705e-01 -1.486343294382095337e-01 -1.688235998153686523e-02 1.628597825765609741e-01 1.560919284820556641e-01 -2.211306393146514893e-01 2.753829360008239746e-01 -2.484920322895050049e-01 1.096078976988792419e-01 -9.048992395401000977e-02 1.238272711634635925e-01 -1.365491282194852829e-02 -1.330436300486326218e-02 1.927643120288848877e-01 -1.229751035571098328e-01 -2.889038622379302979e-01 1.203673779964447021e-01 9.493312984704971313e-02 -3.034296333789825439e-01 1.902919113636016846e-01 5.137798935174942017e-02 -5.940074846148490906e-02 -3.329935967922210693e-01 -1.577867865562438965e-01 -2.404652982950210571e-01 -9.697165340185165405e-02 -1.227045208215713501e-01 1.294040828943252563e-01 -8.488457649946212769e-02 2.250118255615234375e-01
-7.183186709880828857e-02 1.479799486696720123e-02 -3.865161240100860596e-01 -3.128283843398094177e-02 3.775628283619880676e-02 -5.845410749316215515e-03 3.003658056259155273e-01 -3.529736697673797607e-01 -8.100990206003189087e-02 -2.549208402633666992e-01 7.979623973369598389e-02 5.703634396195411682e-02 1.039372310042381287e-01 1.134852841496467590e-01 -3.179731965065002441e-02 2.214114964008331299e-01 -3.306627571582794189e-01 -1.055873036384582520e-01 8.328748494386672974e-02 1.773290187120437622e-01 -4.014087095856666565e-02 -6.864316016435623169e-02 5.728860199451446533e-02 -6.277047842741012573e-02 -3.798334896564483643e-01 -2.024797946214675903e-01 3.019200265407562256e-02 -8.339516073465347290e-02 -2.855189740657806396e-01 -1.145262792706489563e-01 1.082272604107856750e-01 3.452273458242416382e-02
-1.179494261741638184e-01 1.208909824490547180e-01 -1.290266215801239014e-01 -2.126640379428863525e-01 -3.254229128360748291e-01 -6.399565376341342926e-03 -2.553564496338367462e-02 2.714694850146770477e-02 1.553407162427902222e-01 8.874021470546722412e-02 -8.249115943908691406e-02 1.231790632009506226e-01 1.983015537261962891e-01 -2.626836299896240234e-01 4.537694901227951050e-02 3.296272084116935730e-02 -4.859031736850738525e-01 -2.374889105558395386e-01 1.715983450412750244e-01 9.520244598388671875e-02 6.739581376314163208e-02 -3.029098547995090485e-02 -4.936883971095085144e-02 -1.770216673612594604e-01 -3.006745874881744385e-01 -1.537291407585144043e-01 -9.922849014401435852e-03 -9.698058478534221649e-03 -1.525405943393707275e-01 1.157983019948005676e-01 -3.080623745918273926e-01 -1.440743207931518555e-01
-2.619397938251495361e-01 1.454075574874877930e-01 -2.210220694541931152e-01 -1.399769037961959839e-01 -2.611216306686401367e-01 -8.664933592081069946e-02 5.929980054497718811e-02 3.083775937557220459e-02 9.286498278379440308e-02 6.244844198226928711e-02 6.964990496635437012e-02 8.885436505079269409e-02 2.222540527582168579e-01 -2.302861213684082031e-01 9.964185953140258789e-02 2.617815881967544556e-02 -4.240198135375976562e-01 -2.638463377952575684e-01 3.484539389610290527e-01 -1.085912585258483887e-01 -7.369793206453323364e-02 -4.649737477302551270e-02 -6.523669697344303131e-03 -1.185401976108551025e-01 -8.081660419702529907e-02 -4.324427247047424316e-02 1.992192491888999939e-02 -1.277514547109603882e-01 -2.808229625225067139e-01 -1.339471433311700821e-02 -3.343760967254638672e-01 -5.525337159633636475e-02
-2.898654639720916748e-01 2.307129502296447754e-01 -1.304420679807662964e-01 -2.212121635675430298e-01 -2.701796889305114746e-01 -9.403736144304275513e-02 7.570402324199676514e-02 -2.778230002149939537e-03 -2.105336403474211693e-03 5.825943127274513245e-02 9.179417788982391357e-02 1.306226998567581177e-01 3.279082775115966797e-01 -1.749677509069442749e-01 1.308936178684234619e-01 1.008364185690879822e-01 -4.251712262630462646e-01 -1.590649932622909546e-01 1.882207989692687988e-01 -2.698715403676033020e-02 -1.343434005975723267e-01 9.611752629280090332e-02 7.958521693944931030e-02 7.366119325160980225e-02 -8.957770466804504395e-02 -1.513615548610687256e-01 1.607048511505126953e-02 -1.853042840957641602e-02 -3.280863761901855469e-01 1.990325152873992920e-01 -6.548392027616500854e-02 -2.248152494430541992e-01
-1.950529664754867554e-01 -1.003197878599166870e-01 -3.440003991127014160e-01 -1.595707684755325317e-01 -5.769177153706550598e-02 1.391937136650085449e-01 3.583887815475463867e-01 -1.550045758485794067e-01 -1.561445742845535278e-01 -2.196607738733291626e-01 7.073931046761572361e-04 2.028704136610031128e-01 -3.014525771141052246e-02 2.665311656892299652e-02 7.196188718080520630e-02 -7.491783052682876587e-02 -2.212318629026412964e-01 -3.081669472157955170e-02 -1.428634673357009888e-01 -1.109694540500640869e-01 1.749455805111210793e-05 1.861591450870037079e-02 -1.285110320895910263e-02 -1.394882947206497192e-01 -5.384795069694519043e-01 -1.808421313762664795e-01 -1.543674021959304810e-01 1.119356881827116013e-02 -1.104113087058067322e-01 -1.625752747058868408e-01 -1.356723159551620483e-01 -2.206187509000301361e-02
-3.021258413791656494e-01 -2.838023006916046143e-02 -2.280456274747848511e-01 -2.930649518966674805e-01 -1.092935055494308472e-01 1.864944994449615479e-01 2.550610601902008057e-01 -7.390236109495162964e-02 3.217829763889312744e-02 -1.535214036703109741e-01 2.723839282989501953e-01 2.222593128681182861e-01 -4.190497845411300659e-02 -1.959771811962127686e-01 -7.485174387693405151e-02 -3.058376349508762360e-02 -2.506107687950134277e-01 -1.049352735280990601e-01 -2.354873269796371460e-01 -1.376694738864898682e-01 -2.914521284401416779e-02 -6.962791830301284790e-02 1.792604476213455200e-01 -1.225036382675170898e-01 -3.265678882598876953e-01 -2.547052204608917236e-01 -6.068863719701766968e-02 -1.519576013088226318e-01 -6.381235271692276001e-02 -1.022442579269409180e-01 5.600593611598014832e-02 2.021399140357971191e-01
8.620473556220531464e-03 4.763754084706306458e-02 -1.641363054513931274e-01 -2.797495126724243164e-01 -6.527432054281234741e-02 1.121392548084259033e-01 2.453372925519943237e-01 4.547255113720893860e-02 3.099038600921630859e-01 -2.131842076778411865e-01 1.428548693656921387e-01 9.997962415218353271e-02 1.930692195892333984e-01 -2.028795927762985229e-01 -2.392652034759521484e-01 -9.370122104883193970e-02 -5.302236601710319519e-02 -1.479204148054122925e-01 1.982840895652770996e-01 1.511775255203247070e-01 4.988452047109603882e-02 1.390647292137145996e-01 2.777574658393859863e-01 1.787343919277191162e-01 -3.782689571380615234e-01 1.036918014287948608e-01 -3.624614700675010681e-02 -1.129526793956756592e-01 -2.117204219102859497e-01 -1.924121677875518799e-01 -1.373855918645858765e-01 1.028935536742210388e-01
-2.316216230392456055e-01 2.275236994028091431e-01 -5.489961057901382446e-02 -1.658751070499420166e-01 -2.052141819149255753e-03 3.130113482475280762e-01 3.641254603862762451e-01 1.866054534912109375e-01 -2.175922691822052002e-02 -1.049688532948493958e-01 1.608199477195739746e-01 -1.983928668778389692e-04 2.148198522627353668e-02 -5.177420377731323242e-02 -9.173661470413208008e-02 -1.326477080583572388e-01 -1.384898722171783447e-01 -3.056600317358970642e-02 1.691339015960693359e-01 1.046179383993148804e-01 1.822707206010818481e-01 -1.507731713354587555e-02 1.600040048360824585e-01 -6.596057116985321045e-02 -3.661259412765502930e-01 -2.730982899665832520e-01 -1.822498068213462830e-02 -2.943084239959716797e-01 -1.150949150323867798e-01 -1.421355158090591431e-01 -1.582324355840682983e-01 2.345727086067199707e-01
-1.465277522802352905e-01 2.568182349205017090e-01 -2.625061571598052979e-01 -2.931788563728332520e-01 7.435413450002670288e-02 1.831587702035903931e-01 4.068442285060882568e-01 -1.959281414747238159e-01 -2.372565492987632751e-02 -1.925806701183319092e-01 -4.842709377408027649e-02 4.169065505266189575e-02 8.493978530168533325e-02 -1.514592319726943970e-01 7.020743936300277710e-02 3.921210765838623047e-02 -4.690076410770416260e-02 4.246601834893226624e-02 -1.516002267599105835e-01 -1.461060196161270142e-01 1.009097322821617126e-02 -6.254760175943374634e-02 1.081349998712539673e-01 -2.455698996782302856e-01 -5.369747877120971680e-01 -5.690345913171768188e-02 -6.087019667029380798e-02 -1.861406676471233368e-02 -4.885325580835342407e-02 1.129110231995582581e-01 2.971481904387474060e-02 -1.937771216034889221e-02
-1.920086443424224854e-01 1.406071782112121582e-01 -2.548368275165557861e-01 -9.252219647169113159e-02 1.844374462962150574e-02 8.390643447637557983e-02 2.817197442054748535e-01 -1.813483089208602905e-01 -5.329451709985733032e-02 -6.195000931620597839e-02 3.105659782886505127e-01 2.025112695991992950e-02 1.539657823741436005e-02 -9.891013801097869873e-02 8.518123626708984375e-02 1.482536047697067261e-01 -3.675124645233154297e-01 -9.762518107891082764e-02 -1.120726168155670166e-01 3.314841687679290771e-01 -1.461434811353683472e-01 1.926390379667282104e-01 1.765686273574829102e-01 -1.422018110752105713e-01 -2.913272082805633545e-01 -2.370359897613525391e-01 -2.053688615560531616e-01 -9.649801999330520630e-02 -1.169609352946281433e-01 -4.050925746560096741e-02 -2.244216203689575195e-02 1.488552689552307129e-01
-5.373829603195190430e-01 2.824623286724090576e-01 1.218707188963890076e-01 -2.213564217090606689e-01 -8.448173850774765015e-02 3.676650300621986389e-02 5.468178167939186096e-02 -1.819615811109542847e-01 -1.285582482814788818e-01 4.069089516997337341e-02 -1.561123579740524292e-01 5.255913138389587402e-01 9.274192899465560913e-02 -4.919993504881858826e-02 1.620910689234733582e-02 6.234241276979446411e-02 -1.683731675148010254e-01 6.085366010665893555e-02 7.629805058240890503e-02 9.193346649408340454e-02 -1.638875007629394531e-01 3.316295892000198364e-02 -1.684535890817642212e-01 7.552681118249893188e-02 -1.452813446521759033e-01 -7.157959975302219391e-03 5.155411548912525177e-03 7.114759087562561035e-02 -1.411569714546203613e-01 -1.481447964906692505e-01 -1.045252606272697449e-01 4.016606882214546204e-02
-5.370027199387550354e-02 7.008142769336700439e-02 1.749136298894882202e-01 -1.058760136365890503e-01 -8.164693415164947510e-02 1.220497265458106995e-01 3.327931165695190430e-01 -1.571441739797592163e-01 1.743831336498260498e-01 -2.564588189125061035e-01 2.730613388121128082e-02 1.985298544168472290e-01 3.260530233383178711e-01 7.684283703565597534e-02 7.423962652683258057e-02 -4.895684123039245605e-02 -1.810269355773925781e-01 -2.931124567985534668e-01 1.359600722789764404e-01 2.886699885129928589e-02 1.427612639963626862e-02 3.178821802139282227e-01 8.502343297004699707e-02 4.818735271692276001e-02 -2.630755007266998291e-01 1.510355472564697266e-01 -3.246475458145141602e-01 -2.361840605735778809e-01 1.184597145766019821e-02 -1.086799651384353638e-01 2.757459320127964020e-02 1.490264534950256348e-01
-1.519341766834259033e-01 2.321327775716781616e-01 8.887431770563125610e-02 -1.904682964086532593e-01 -1.031189188361167908e-01 1.257458236068487167e-02 2.710005342960357666e-01 -1.034683436155319214e-01 -2.331673353910446167e-01 -4.820704460144042969e-01 1.332938484847545624e-02 7.012850046157836914e-02 1.126904487609863281e-01 5.932826921343803406e-02 7.759019732475280762e-02 -1.498944908380508423e-01 -1.654452532529830933e-01 2.847478725016117096e-03 2.002264857292175293e-01 2.157177925109863281e-01 4.276829585433006287e-02 1.008024215698242188e-01 4.700967669486999512e-02 1.901395767927169800e-01 -2.653136849403381348e-01 3.389970958232879639e-02 -1.564263850450515747e-01 1.863265335559844971e-01 -1.589231640100479126e-01 2.592063974589109421e-03 -3.532961308956146240e-01 -4.675157368183135986e-02
-2.269588857889175415e-01 -3.064117431640625000e-01 -1.876742094755172729e-01 -3.218642249703407288e-02 -5.513997375965118408e-02 8.487510681152343750e-02 2.330658137798309326e-01 1.231481060385704041e-01 -4.667492210865020752e-02 -2.366100996732711792e-01 1.122098416090011597e-01 1.804248392581939697e-01 6.022311002016067505e-02 1.485332697629928589e-01 -1.115829572081565857e-01 1.050056591629981995e-01 -2.013522237539291382e-01 5.355377122759819031e-02 2.589848339557647705e-01 -9.543789178133010864e-02 -2.501569092273712158e-01 1.055600717663764954e-01 2.414413541555404663e-02 -6.815973669290542603e-02 -3.009452521800994873e-01 1.599219143390655518e-01 -2.838521301746368408e-01 -4.083206057548522949e-01 1.411557495594024658e-01 -1.592249982059001923e-02 3.711691498756408691e-02 -5.101301148533821106e-02
-1.969451457262039185e-01 3.286273777484893799e-01 1.803155094385147095e-01 -3.102707490324974060e-02 -2.333080768585205078e-01 3.590286523103713989e-02 2.659618556499481201e-01 -6.560207903385162354e-02 3.980708494782447815e-02 -5.113186240196228027e-01 6.327666342258453369e-02 6.294579803943634033e-02 -6.911641918122768402e-03 1.452751755714416504e-01 -1.219977140426635742e-01 1.491847634315490723e-02 5.833508819341659546e-02 -2.744675986468791962e-02 9.982395172119140625e-02 8.230135589838027954e-02 4.632617905735969543e-02 -6.579104065895080566e-02 2.895978838205337524e-02 1.114502027630805969e-01 -4.314941763877868652e-01 -1.094175204634666443e-01 4.816837608814239502e-03 9.698926657438278198e-02 -2.279520034790039062e-01 -2.415413260459899902e-01 1.517695188522338867e-01 1.289717759937047958e-02
-1.753872036933898926e-01 -4.175706952810287476e-02 -2.589820325374603271e-01 -2.009576857089996338e-01 -3.064369410276412964e-02 2.005089819431304932e-01 9.567995369434356689e-02 6.529054045677185059e-02 2.592045366764068604e-01 -1.811356395483016968e-01 1.212099194526672363e-01 8.619342744350433350e-02 1.960718631744384766e-01 -2.250162810087203979e-01 -1.707929223775863647e-01 4.786663874983787537e-02 3.711974620819091797e-02 -5.114534404128789902e-03 2.690106630325317383e-01 1.061978116631507874e-01 -1.593942195177078247e-01 1.791057735681533813e-01 2.039171606302261353e-01 1.402028501033782959e-01 -5.313606262207031250e-01 -1.561424881219863892e-01 3.566895797848701477e-02 -1.717300564050674438e-01 -1.276373565196990967e-01 -6.684327125549316406e-02 -2.047657407820224762e-02 1.958710886538028717e-02
-2.004334479570388794e-01 -1.345432847738265991e-01 -1.337642408907413483e-02 -8.069339394569396973e-02 -1.214084103703498840e-01 1.178298369050025940e-01 1.814034283161163330e-01 1.450310647487640381e-01 -1.672296673059463501e-01 -2.578551173210144043e-01 2.465106919407844543e-02 2.690772712230682373e-01 3.704987093806266785e-02 2.051959373056888580e-02 -4.646687582135200500e-02 -3.759284038096666336e-03 -2.168108969926834106e-01 3.843281865119934082e-01 2.844899296760559082e-01 6.048047170042991638e-02 -4.016960412263870239e-02 1.911079287528991699e-01 -7.793300598859786987e-02 6.949834642000496387e-04 -2.595096528530120850e-01 2.691293358802795410e-01 -2.187050282955169678e-01 -2.581499218940734863e-01 -7.853350788354873657e-02 -1.836659163236618042e-01 2.012526988983154297e-01 1.512175649404525757e-01
-4.709064066410064697e-01 2.021836340427398682e-01 -9.535139799118041992e-02 -2.378635406494140625e-01 -2.022018730640411377e-01 -5.078271776437759399e-02 -1.804394870996475220e-01 -6.219404190778732300e-02 2.153266817331314087e-01 -1.765727400779724121e-01 6.666252762079238892e-02 1.414306014776229858e-01 -1.630167812108993530e-01 9.811653196811676025e-02 -6.462018191814422607e-02 -1.180841252207756042e-01 -2.522513568401336670e-01 1.915984041988849640e-02 3.062143921852111816e-01 -7.199264317750930786e-02 -1.644447445869445801e-02 1.099154874682426453e-01 1.749782264232635498e-02 -3.646526336669921875e-01 8.984249085187911987e-02 9.021867066621780396e-03 -5.617857351899147034e-02 -2.883783578872680664e-01 -8.375194668769836426e-02 1.304375082254409790e-01 5.349528416991233826e-02 -7.454580068588256836e-02
-2.552397251129150391e-01 6.536965817213058472e-02 -2.894203364849090576e-01 -6.125415489077568054e-02 -3.050992079079151154e-02 -7.775416225194931030e-02 2.813360989093780518e-01 -8.806907385587692261e-02 -1.839446723461151123e-01 -2.335634380578994751e-01 1.322164833545684814e-01 9.222097694873809814e-02 1.157608777284622192e-01 2.342897234484553337e-03 -1.218291446566581726e-01 1.454524789005517960e-02 -1.905219554901123047e-01 -2.067209929227828979e-01 -1.211401522159576416e-01 -2.448968589305877686e-01 -1.167168095707893372e-01 -5.378990434110164642e-03 7.259043306112289429e-02 -2.125506103038787842e-01 -3.876638114452362061e-01 -1.973478645086288452e-01 -2.372623980045318604e-01 -5.510326474905014038e-02 -9.361910074949264526e-02 -3.166810572147369385e-01 -1.059272140264511108e-02 1.756244599819183350e-01
-2.955142855644226074e-01 3.726527094841003418e-02 1.433181464672088623e-01 -2.469580471515655518e-01 -2.737532556056976318e-01 -6.044775713235139847e-03 2.281999886035919189e-01 7.318233698606491089e-02 5.577211081981658936e-02 -2.280823886394500732e-01 -1.002504825592041016e-01 4.384062290191650391e-01 1.147792562842369080e-01 4.337126389145851135e-02 1.327316612005233765e-01 -4.080329462885856628e-02 -2.864851057529449463e-01 -1.160289254039525986e-02 1.266758143901824951e-01 1.614036969840526581e-02 -1.205779835581779480e-01 -3.476743027567863464e-02 -3.158020675182342529e-01 1.340390145778656006e-01 -3.693866133689880371e-01 -4.343357309699058533e-02 -2.326610498130321503e-02 1.363894194364547729e-01 -7.573210448026657104e-02 -8.227353543043136597e-02 1.290070544928312302e-02 5.930937081575393677e-02
-2.845053374767303467e-01 1.952980458736419678e-01 -8.525831997394561768e-02 -1.397270560264587402e-01 6.279183179140090942e-02 -1.409672084264457226e-03 5.056730285286903381e-02 -1.746258139610290527e-01 -1.678086221218109131e-01 -2.338718324899673462e-01 3.417525440454483032e-02 3.366299867630004883e-01 1.723734103143215179e-02 -4.631284624338150024e-02 2.575484514236450195e-01 -7.738298177719116211e-02 -2.189395129680633545e-01 8.503957837820053101e-02 2.511713802814483643e-01 1.717897951602935791e-01 1.411786973476409912e-01 -1.150402650237083435e-01 1.488858927041292191e-02 -2.817422151565551758e-01 -3.224114179611206055e-01 7.977245002985000610e-02 -9.919004514813423157e-03 3.271189704537391663e-02 2.736730501055717468e-02 -3.915712833404541016e-01 4.777776822447776794e-02 1.290345042943954468e-01
-1.950881034135818481e-01 2.980402708053588867e-01 5.493918806314468384e-02 -5.900844559073448181e-02 -9.766930341720581055e-02 9.910137206315994263e-02 1.863333284854888916e-01 -4.093974828720092773e-02 1.032086834311485291e-01 -1.651211231946945190e-01 -1.779598593711853027e-01 1.668645590543746948e-01 -8.376931399106979370e-02 -2.517693936824798584e-01 -1.089778244495391846e-01 -1.893953680992126465e-01 -3.962472677230834961e-01 -8.012431859970092773e-02 -4.204279184341430664e-02 1.762292236089706421e-01 -3.107366897165775299e-02 6.921484321355819702e-02 -3.438925743103027344e-01 -1.229566112160682678e-01 -2.612167000770568848e-01 -2.172211110591888428e-01 1.922425813972949982e-02 2.899244194850325584e-03 -2.545673847198486328e-01 -2.789441347122192383e-01 5.925895646214485168e-03 -3.786659613251686096e-02
-3.217189908027648926e-01 2.819331586360931396e-01 -6.742157787084579468e-02 -2.806196212768554688e-01 -1.517131030559539795e-01 -1.800549477338790894e-01 1.589176803827285767e-02 1.012083142995834351e-01 7.524719834327697754e-02 3.418917953968048096e-02 6.227535754442214966e-02 4.966100677847862244e-02 1.849174052476882935e-01 -1.826560497283935547e-01 1.601299494504928589e-01 1.622370928525924683e-01 -3.788388967514038086e-01 -1.243397146463394165e-01 2.428692281246185303e-01 -5.685367435216903687e-02 -1.813826523721218109e-02 5.513553693890571594e-02 1.862160488963127136e-02 1.519772559404373169e-01 -2.841272056102752686e-01 -1.433301270008087158e-01 -6.572883576154708862e-02 -7.607846707105636597e-02 -3.784722089767456055e-01 -6.537663750350475311e-03 -1.771975159645080566e-01 -3.188868239521980286e-02
-2.957896888256072998e-01 2.540973126888275146e-01 -6.011215969920158386e-02 -2.090872824192047119e-01 5.074661225080490112e-02 3.506058454513549805e-01 1.831823587417602539e-01 5.850181728601455688e-02 -1.724999994039535522e-01 3.701068926602602005e-03 1.014520153403282166e-01 4.184982180595397949e-01 -1.487265676259994507e-01 5.396772176027297974e-02 5.601561069488525391e-02 2.293772809207439423e-02 -2.002379298210144043e-02 -2.370715439319610596e-01 7.109957933425903320e-02 1.221961304545402527e-01 -1.348572969436645508e-01 -2.286154478788375854e-01 4.997273907065391541e-02 8.216104656457901001e-02 -2.047893404960632324e-01 -1.056754682213068008e-02 -6.432916969060897827e-03 -1.766788959503173828e-01 -3.106485009193420410e-01 -2.598127424716949463e-01 -2.449698932468891144e-02 5.694224499166011810e-03
-3.337137997150421143e-01 7.040624320507049561e-02 1.809141188859939575e-01 -4.811410605907440186e-02 -1.374016255140304565e-01 8.902692794799804688e-02 -2.159009221941232681e-03 6.516334414482116699e-02 1.755366772413253784e-01 -1.039878726005554199e-01 1.504045724868774414e-01 2.726238369941711426e-01 -7.867401838302612305e-02 8.058602362871170044e-02 -6.266911327838897705e-02 9.219896793365478516e-02 -4.356329143047332764e-02 -2.731897830963134766e-01 9.927169233560562134e-02 8.023876696825027466e-02 -1.509294509887695312e-01 -2.268092036247253418e-01 3.027590215206146240e-01 -1.809851825237274170e-01 -5.536511540412902832e-01 4.457298293709754944e-02 -4.786690697073936462e-02 -1.639567017555236816e-01 -1.131226681172847748e-02 -1.159868165850639343e-01 -9.180438518524169922e-02 5.225664004683494568e-02
-3.826085627079010010e-01 -1.729132980108261108e-01 -9.423164278268814087e-02 1.412866264581680298e-01 -1.856184154748916626e-01 4.760378897190093994e-01 1.795147657394409180e-01 1.387882139533758163e-02 1.652976572513580322e-01 -3.306029736995697021e-01 3.255724161863327026e-02 2.140414416790008545e-01 1.251432765275239944e-02 5.936506390571594238e-02 -1.613897457718849182e-02 3.449159562587738037e-01 -1.034804955124855042e-01 1.202073246240615845e-01 4.446316510438919067e-02 2.521269395947456360e-02 -6.789145618677139282e-02 1.368617117404937744e-01 1.461293101310729980e-01 -1.039042323827743530e-01 -1.184864714741706848e-01 1.232885867357254028e-01 -1.448707878589630127e-01 -1.658679842948913574e-01 -1.040852516889572144e-01 1.139505133032798767e-01 5.187647789716720581e-02 -8.644598722457885742e-02
-8.370959758758544922e-02 2.294790297746658325e-01 -2.247622609138488770e-01 5.682177376002073288e-03 -1.359542757272720337e-01 4.629257321357727051e-02 1.104408800601959229e-01 -1.497254520654678345e-01 2.399712055921554565e-01 -3.752676546573638916e-01 -8.528830111026763916e-02 4.822306036949157715e-01 -1.468967050313949585e-01 -1.340527236461639404e-01 1.819848418235778809e-01 1.375426501035690308e-01 3.900644555687904358e-02 1.600262224674224854e-01 7.411409169435501099e-02 -1.712595820426940918e-01 -7.580808550119400024e-02 -1.420361548662185669e-01 1.560491174459457397e-01 1.846632510423660278e-01 -1.041078343987464905e-01 -1.113077476620674133e-01 -2.472270131111145020e-01 2.808398753404617310e-02 6.151665933430194855e-03 -2.227573096752166748e-01 -1.534050405025482178e-01 -8.217510767281055450e-03
-9.191699326038360596e-02 5.050725489854812622e-02 -2.536520063877105713e-01 -9.826163947582244873e-02 -3.231455385684967041e-02 1.100671514868736267e-01 4.597354531288146973e-01 -4.013060778379440308e-02 2.388141117990016937e-02 -2.259759008884429932e-01 2.842450737953186035e-01 5.716640502214431763e-02 1.110378000885248184e-02 -2.012538611888885498e-01 -2.651833742856979370e-02 -6.103400141000747681e-02 -1.988924592733383179e-01 2.799543738365173340e-02 6.351745873689651489e-02 -1.403007656335830688e-01 -3.626503050327301025e-02 -1.896437704563140869e-01 1.529367864131927490e-01 -7.049962878227233887e-02 -3.677880167961120605e-01 7.970010861754417419e-03 -2.978010177612304688e-01 -1.348191201686859131e-01 -1.889246702194213867e-01 -6.696585565805435181e-02 -5.703046545386314392e-02 3.046355545520782471e-01
-1.620564609766006470e-01 2.506124787032604218e-02 -2.697658836841583252e-01 -1.180250048637390137e-01 6.128458678722381592e-02 1.270838431082665920e-03 4.562584459781646729e-01 -5.823336541652679443e-02 1.511970534920692444e-02 -2.689467072486877441e-01 2.403181791305541992e-01 3.039506077766418457e-02 1.848180145025253296e-01 -2.811344563961029053e-01 -4.294161871075630188e-02 6.268900632858276367e-02 -1.664977073669433594e-01 -5.363535135984420776e-02 6.609532516449689865e-03 -1.315030306577682495e-01 -1.112685725092887878e-01 -2.260882779955863953e-02 -1.794952899217605591e-02 -2.569652199745178223e-01 -2.687042653560638428e-01 -1.283974051475524902e-01 -3.044611811637878418e-01 -1.971087604761123657e-01 9.960138797760009766e-02 -2.332125417888164520e-02 -1.334991455078125000e-01 2.125494480133056641e-01
-3.274528682231903076e-01 3.727633878588676453e-02 -1.611900925636291504e-01 -9.825093299150466919e-02 -2.289745360612869263e-01 -3.335442543029785156e-01 -5.625399574637413025e-02 -6.485605239868164062e-02 -3.440659120678901672e-02 -1.523251831531524658e-01 -1.501149404793977737e-02 2.713708281517028809e-01 5.438287183642387390e-02 3.379681706428527832e-02 3.953851759433746338e-02 -2.749566687270998955e-03 -1.379836499691009521e-01 5.077132955193519592e-02 5.462096929550170898e-01 2.676812708377838135e-01 1.307086646556854248e-01 1.924750395119190216e-02 4.254775494337081909e-02 -1.854277104139328003e-01 -2.672781944274902344e-01 -8.419229090213775635e-02 1.534146815538406372e-02 1.205160617828369141e-01 -1.680129766464233398e-01 4.016787558794021606e-02 1.501560304313898087e-02 -1.102531477808952332e-01
-3.603878021240234375e-01 8.833947777748107910e-02 -1.742110401391983032e-01 2.054770104587078094e-02 -1.462569385766983032e-01 2.594148367643356323e-02 -4.096774011850357056e-02 -1.548282504081726074e-01 -3.747697547078132629e-02 -1.814376860857009888e-01 1.638347059488296509e-01 -1.023327037692070007e-01 3.319388628005981445e-02 2.565354295074939728e-02 -1.687919050455093384e-01 1.262549608945846558e-01 -2.978698909282684326e-01 2.415028959512710571e-01 2.758711874485015869e-01 -2.359173633158206940e-02 5.016976967453956604e-02 4.885386675596237183e-02 1.666047424077987671e-01 -3.816128671169281006e-01 -1.295934617519378662e-01 -9.584493190050125122e-02 1.983923604711890221e-03 -4.125487208366394043e-01 -1.421946585178375244e-01 5.779482889920473099e-03 -8.430679887533187866e-02 -2.011454403400421143e-01
-2.587507367134094238e-01 4.103508293628692627e-01 1.070755161345005035e-02 2.212293632328510284e-02 2.803089469671249390e-02 -5.205048713833093643e-03 2.607264816761016846e-01 7.728688418865203857e-02 2.885990962386131287e-02 -3.255853950977325439e-01 -6.710968911647796631e-02 3.399086296558380127e-01 1.661454290151596069e-01 1.963222473859786987e-01 5.946678109467029572e-03 -1.989297755062580109e-02 -3.281131982803344727e-01 -7.838454842567443848e-02 3.574539721012115479e-02 5.205050483345985413e-02 -1.582888327538967133e-02 8.588089048862457275e-02 -2.537453770637512207e-01 -1.580203622579574585e-01 -2.186712175607681274e-01 6.986369192600250244e-02 -5.210528522729873657e-02 7.382538914680480957e-02 -3.089550137519836426e-01 8.293475955724716187e-02 -2.162184007465839386e-02 1.319057196378707886e-01
-8.227412402629852295e-02 -1.940759718418121338e-01 -2.934150099754333496e-01 -2.950113713741302490e-01 -1.882467269897460938e-01 3.473005592823028564e-01 1.858936697244644165e-01 -4.410414770245552063e-02 1.037197038531303406e-01 -1.588671654462814331e-01 9.658066928386688232e-02 2.192880213260650635e-01 2.066580504179000854e-01 -1.247998774051666260e-01 -2.216798719018697739e-03 1.069985032081604004e-01 -9.289485402405261993e-03 -7.898966968059539795e-02 5.920732393860816956e-02 -7.010243833065032959e-03 -3.299539387226104736e-01 1.968766376376152039e-02 1.826464086771011353e-01 -1.367198079824447632e-01 -3.328723013401031494e-01 1.610239595174789429e-02 2.618893980979919434e-02 2.895032465457916260e-01 -1.358147710561752319e-01 -5.708153825253248215e-03 1.670242100954055786e-01 -1.166675463318824768e-01
-2.110650092363357544e-01 2.950165271759033203e-01 -2.184181511402130127e-01 -2.733635306358337402e-01 -2.653117179870605469e-01 1.148030981421470642e-01 1.473300158977508545e-01 1.440739482641220093e-01 1.684650778770446777e-02 -1.125638484954833984e-01 -8.635840564966201782e-02 1.629536040127277374e-02 1.263474524021148682e-01 -2.702299654483795166e-01 2.710987925529479980e-01 1.886480599641799927e-01 -3.902466595172882080e-01 1.293033212423324585e-01 2.249468266963958740e-01 -1.376833021640777588e-01 -4.988958314061164856e-02 -1.209561154246330261e-01 1.609079986810684204e-01 2.735164016485214233e-02 -1.542914807796478271e-01 2.668332494795322418e-02 9.329699724912643433e-02 -3.432728722691535950e-02 2.029618335654959083e-04 -2.896637655794620514e-02 -2.811197936534881592e-01 -6.785733252763748169e-02
-1.856968104839324951e-01 3.218034505844116211e-01 8.723588287830352783e-02 -1.985685378313064575e-01 1.132052913308143616e-01 1.020866706967353821e-01 1.615367978811264038e-01 -1.633774042129516602e-01 7.548452913761138916e-02 -4.276856184005737305e-01 -1.124521344900131226e-01 5.070636272430419922e-01 8.094244450330734253e-02 6.084131449460983276e-02 7.382853329181671143e-02 -8.452238887548446655e-02 -2.082359492778778076e-01 5.925872549414634705e-02 1.855520308017730713e-01 1.197597831487655640e-01 -1.268536001443862915e-01 6.537214387208223343e-03 -1.747595369815826416e-01 -9.489373117685317993e-02 -1.397659480571746826e-01 1.253336369991302490e-01 -8.567433059215545654e-02 5.241644382476806641e-02 -2.071782201528549194e-01 -1.076630949974060059e-01 3.020587004721164703e-02 7.478640228509902954e-02
-1.126876547932624817e-01 3.444888889789581299e-01 -1.566361635923385620e-01 -1.940600275993347168e-01 -2.608589231967926025e-01 2.285811305046081543e-02 4.723172634840011597e-02 1.056476831436157227e-01 -8.593095093965530396e-02 -1.379609256982803345e-01 -3.279364481568336487e-02 6.216447427868843079e-02 1.894891113042831421e-01 -2.792924940586090088e-01 2.474166452884674072e-01 2.346274703741073608e-01 -4.099526107311248779e-01 5.973717197775840759e-02 3.483334481716156006e-01 1.178042311221361160e-02 -1.448326557874679565e-01 -7.439586520195007324e-02 1.836725771427154541e-01 1.212831288576126099e-01 -1.383997201919555664e-01 -3.353063715621829033e-03 1.417929828166961670e-01 8.672453463077545166e-02 -8.897103369235992432e-02 -2.622762881219387054e-02 -1.646737754344940186e-01 -1.112006232142448425e-01
-1.945857852697372437e-01 8.001873642206192017e-02 -1.997012495994567871e-01 -1.972063779830932617e-01 -2.168189734220504761e-01 -1.143360212445259094e-01 5.330206826329231262e-03 -8.194661140441894531e-02 -5.273185297846794128e-02 -6.370584666728973389e-02 2.409851700067520142e-01 9.790314733982086182e-02 -1.114644762128591537e-02 -8.076106011867523193e-02 1.334161162376403809e-01 5.852746590971946716e-02 -2.562431097030639648e-01 -2.849166095256805420e-01 3.251782953739166260e-01 2.364959865808486938e-01 7.053436338901519775e-02 -9.808452427387237549e-02 -7.526724040508270264e-02 -1.338083148002624512e-01 -2.677408754825592041e-01 -4.102766886353492737e-02 -1.703081279993057251e-01 1.453910917043685913e-01 -4.238566458225250244e-01 1.772671192884445190e-01 -1.357493400573730469e-01 -8.985031396150588989e-02
-2.524602413177490234e-01 8.874553442001342773e-02 -9.011439047753810883e-03 -9.595590084791183472e-02 -2.135941982269287109e-01 -1.649509072303771973e-01 1.039287000894546509e-01 -5.008503049612045288e-02 5.562864243984222412e-02 -2.073429822921752930e-01 -4.007346555590629578e-02 2.433339208364486694e-01 6.038362905383110046e-02 2.372780591249465942e-01 9.333831816911697388e-02 -1.021398454904556274e-01 -4.613125324249267578e-01 -1.475038528442382812e-01 1.605348736047744751e-01 -8.369179815053939819e-02 1.488163024187088013e-01 -3.458045721054077148e-01 -1.626588553190231323e-01 -4.927194863557815552e-02 -1.965114623308181763e-01 1.334484219551086426e-01 -2.462158501148223877e-01 -2.509518563747406006e-01 -6.540129333734512329e-02 -1.095573678612709045e-01 4.990728944540023804e-02 1.010622158646583557e-01
-6.768703460693359375e-02 -5.024689063429832458e-02 -9.426119923591613770e-02 -1.869727224111557007e-01 -2.205665558576583862e-01 -4.880244657397270203e-02 2.355009913444519043e-01 -1.537907123565673828e-01 -1.482090819627046585e-02 -3.514346480369567871e-01 -5.764245986938476562e-02 5.142665281891822815e-02 -9.053570032119750977e-02 -1.314258426427841187e-01 7.599688321352005005e-02 5.615992471575737000e-02 -2.308205068111419678e-01 -1.475537121295928955e-01 -1.419601589441299438e-01 -9.063645452260971069e-02 -1.357312053442001343e-01 -2.077698707580566406e-02 -1.317293941974639893e-01 -1.316560655832290649e-01 -4.519939124584197998e-01 -3.629207015037536621e-01 -2.243271172046661377e-01 -4.543655365705490112e-02 -7.201667875051498413e-02 -3.016518354415893555e-01 8.703686180524528027e-04 -1.152286827564239502e-01
-3.474250435829162598e-01 2.132271230220794678e-01 -2.258302122354507446e-01 -1.862071305513381958e-01 -1.161892935633659363e-01 8.581291139125823975e-02 1.314960271120071411e-01 4.936981946229934692e-02 4.186555743217468262e-02 -2.270849607884883881e-02 1.030952334403991699e-01 8.503475040197372437e-02 1.803248822689056396e-01 -2.262931168079376221e-01 2.602774798870086670e-01 2.658275514841079712e-02 -3.054723441600799561e-01 1.120845079421997070e-01 2.069363296031951904e-01 -1.596719771623611450e-01 -2.180497348308563232e-01 -3.643912971019744873e-01 3.542524948716163635e-02 1.801376789808273315e-02 -2.880099415779113770e-01 -2.402343750000000000e-01 1.832739710807800293e-01 6.151979789137840271e-02 2.830852754414081573e-02 -4.810348153114318848e-03 9.201454930007457733e-03 1.466081477701663971e-02
-3.279317915439605713e-01 2.829577624797821045e-01 -1.495864242315292358e-02 -2.883029282093048096e-01 -1.447459459304809570e-01 3.664952516555786133e-02 1.471961587667465210e-01 -1.852256804704666138e-01 -2.910729944705963135e-01 -8.139797300100326538e-02 -1.469072550535202026e-01 3.849096596240997314e-01 5.955386534333229065e-02 1.120815426111221313e-01 -9.782272577285766602e-02 -1.288661062717437744e-01 -4.034714102745056152e-01 1.143389716744422913e-01 2.585214003920555115e-02 1.931693106889724731e-01 -1.316814869642257690e-01 4.341012611985206604e-02 -6.558247655630111694e-02 -5.009477958083152771e-02 -5.596318095922470093e-02 -4.004194959998130798e-02 -5.495684966444969177e-02 3.729251399636268616e-02 -2.170686572790145874e-01 -1.662129163742065430e-01 9.580774605274200439e-02 1.202545017004013062e-01
-2.918052375316619873e-01 3.274538815021514893e-01 9.952759370207786560e-03 -3.160224854946136475e-01 -2.120760232210159302e-01 1.083584055304527283e-01 2.017758041620254517e-01 -2.049696743488311768e-01 -1.570235639810562134e-01 -1.133512631058692932e-01 -1.891261786222457886e-01 3.430924713611602783e-01 -9.045192599296569824e-02 9.936331212520599365e-02 6.180601939558982849e-02 -1.151658147573471069e-01 -3.474330008029937744e-01 1.232896838337182999e-02 1.994005888700485229e-01 1.656088531017303467e-01 1.624885946512222290e-01 -2.596696466207504272e-02 -2.220563963055610657e-02 -8.004698902368545532e-02 -3.255204856395721436e-02 -8.147002756595611572e-02 -6.529198586940765381e-02 2.721516974270343781e-02 -1.468603760004043579e-01 -1.371598094701766968e-01 1.935361921787261963e-01 1.718224734067916870e-01
-1.498195379972457886e-01 9.618583321571350098e-02 -2.539950013160705566e-01 -3.210344910621643066e-01 -6.641969084739685059e-02 9.715303033590316772e-02 3.901118636131286621e-01 1.320337504148483276e-01 -7.971536368131637573e-02 -2.456552088260650635e-01 1.260074377059936523e-01 -1.570687890052795410e-01 3.050138801336288452e-02 1.697602868080139160e-01 5.037005618214607239e-02 1.401321589946746826e-01 -4.401386678218841553e-01 1.873131841421127319e-02 4.549469426274299622e-02 1.932403594255447388e-01 -2.449724972248077393e-01 2.056255191564559937e-02 6.113446876406669617e-02 1.776226796209812164e-02 -1.423181127756834030e-02 -8.035462349653244019e-02 -2.241589128971099854e-01 2.205612212419509888e-01 -1.839351356029510498e-01 -6.784456968307495117e-02 -3.421454131603240967e-02 1.222768798470497131e-01
-2.836221456527709961e-01 1.739354878664016724e-01 1.598906517028808594e-01 -9.910055249929428101e-02 -1.067236587405204773e-01 -6.675813347101211548e-02 2.251337468624114990e-01 -1.752292178571224213e-02 -4.471811652183532715e-02 -7.664536684751510620e-02 -1.913717836141586304e-01 5.111671090126037598e-01 7.783657312393188477e-02 1.937109082937240601e-01 4.699611291289329529e-02 1.198884323239326477e-01 -3.484979271888732910e-01 -1.701395362615585327e-01 1.705946475267410278e-01 -4.101271741092205048e-03 -9.687397629022598267e-02 1.244550570845603943e-02 -1.403146684169769287e-01 -1.652941852807998657e-02 -3.448221087455749512e-01 1.642109267413616180e-02 8.616910874843597412e-02 6.272054463624954224e-02 2.257176190614700317e-01 -6.947126239538192749e-02 -5.447643250226974487e-02 -1.511116474866867065e-01
-1.179592311382293701e-01 3.146454691886901855e-01 -1.924928426742553711e-01 -3.226260244846343994e-01 -2.107189893722534180e-01 1.114907041192054749e-01 3.507613390684127808e-02 1.560528725385665894e-01 -4.647285491228103638e-02 -1.861849725246429443e-01 -1.687351912260055542e-01 6.176317483186721802e-02 6.698975339531898499e-03 -2.032142132520675659e-01 2.295326590538024902e-01 1.779175549745559692e-01 -3.682520985603332520e-01 7.095629721879959106e-02 1.903618127107620239e-01 -1.363509148359298706e-01 -1.355184167623519897e-01 -7.059256732463836670e-02 1.324831247329711914e-01 1.895362697541713715e-02 -2.190281450748443604e-01 -1.150086298584938049e-01 8.482914417982101440e-03 3.769086673855781555e-02 -5.404432862997055054e-02 2.484621107578277588e-02 -3.930465281009674072e-01 -1.062358394265174866e-01
-2.911706268787384033e-01 3.790785968303680420e-01 -6.414885818958282471e-02 4.969487339258193970e-02 -2.427286654710769653e-02 -8.616305887699127197e-02 3.421833217144012451e-01 -2.436497211456298828e-01 2.130377590656280518e-01 -1.261010766029357910e-01 -1.863882690668106079e-01 2.380571365356445312e-01 -1.553331315517425537e-01 1.691166870296001434e-02 4.195685312151908875e-02 -1.183280497789382935e-01 1.812126860022544861e-02 -2.783289412036538124e-03 4.051235616207122803e-01 -1.564376801252365112e-01 -7.952622324228286743e-02 5.053282156586647034e-02 2.072694338858127594e-02 6.719984859228134155e-02 -1.370076388120651245e-01 9.697042405605316162e-02 -3.456914126873016357e-01 -1.348629593849182129e-01 -6.943169981241226196e-02 9.082528203725814819e-02 -6.133435666561126709e-02 -4.623697325587272644e-02
-2.926401793956756592e-01 8.636219799518585205e-02 1.051687374711036682e-01 -2.891239011660218239e-03 -3.252457380294799805e-01 4.565890505909919739e-02 2.239664644002914429e-01 7.743548601865768433e-02 1.509545720182359219e-03 -2.804566919803619385e-01 1.917150802910327911e-02 3.742869198322296143e-01 6.100315600633621216e-02 8.176734298467636108e-02 4.801167547702789307e-02 1.530505064874887466e-02 -1.626496613025665283e-01 1.704656779766082764e-01 4.146599397063255310e-02 -4.270273074507713318e-02 -1.967595368623733521e-01 9.701623022556304932e-02 -2.935460209846496582e-01 3.334803581237792969e-01 -3.934020102024078369e-01 4.894257336854934692e-02 -1.204444654285907745e-02 3.985946998000144958e-02 -1.453991979360580444e-01 1.412012800574302673e-02 4.131465405225753784e-02 1.150726526975631714e-01
-9.596035629510879517e-02 2.411948591470718384e-01 -1.418952345848083496e-01 -2.215004861354827881e-01 -3.951362967491149902e-01 2.275889180600643158e-02 1.285484135150909424e-01 9.435255080461502075e-02 -1.031136810779571533e-01 -1.754989922046661377e-01 -1.217768490314483643e-01 -3.393267467617988586e-02 7.263924926519393921e-02 -1.831081658601760864e-01 1.187111958861351013e-01 1.999406963586807251e-01 -3.818784952163696289e-01 1.418592035770416260e-02 2.011389881372451782e-01 -9.581057727336883545e-02 -1.870322972536087036e-01 -7.235328108072280884e-02 1.442414075136184692e-01 1.771091520786285400e-01 -3.178930580615997314e-01 -2.110065668821334839e-01 9.107366949319839478e-02 4.358462989330291748e-02 -1.369572728872299194e-01 -5.247739609330892563e-03 -2.554395198822021484e-01 -5.647056922316551208e-02
-1.366289258003234863e-01 5.949045717716217041e-02 -3.216027021408081055e-01 -2.565505206584930420e-01 -1.611981689929962158e-01 -2.224586457014083862e-01 1.385946385562419891e-02 -1.264046430587768555e-01 -1.214227899909019470e-01 -4.910648614168167114e-02 1.653798222541809082e-01 2.029715031385421753e-01 3.920691832900047302e-02 1.362259387969970703e-01 1.001951619982719421e-01 -6.691157817840576172e-02 -2.073376327753067017e-01 -7.310888171195983887e-02 3.649625778198242188e-01 2.901441156864166260e-01 -1.367940008640289307e-01 6.472673267126083374e-02 1.407179236412048340e-01 -1.798812597990036011e-01 -1.870162934064865112e-01 -2.026682347059249878e-01 -1.427739411592483521e-01 6.938979029655456543e-02 -3.382884860038757324e-01 2.226400747895240784e-02 -9.465014189481735229e-02 -1.751344352960586548e-01
-3.676832020282745361e-01 8.808228373527526855e-02 2.580794692039489746e-02 -9.629119187593460083e-02 -8.297101408243179321e-02 3.345175385475158691e-01 2.945148646831512451e-01 -8.974900096654891968e-02 -2.901743166148662567e-02 -3.780830204486846924e-01 1.157684922218322754e-01 1.476784944534301758e-01 -3.329465165734291077e-02 -1.243280321359634399e-01 3.097555786371231079e-02 -5.705827474594116211e-02 1.033969148993492126e-01 -2.086186222732067108e-02 8.404684811830520630e-02 4.549219086766242981e-02 -2.311244457960128784e-01 1.792249381542205811e-01 -5.659240484237670898e-02 -2.217478454113006592e-01 -2.557447552680969238e-01 7.891427725553512573e-02 -3.981821537017822266e-01 -1.670826971530914307e-01 -3.701139707118272781e-03 -3.774345666170120239e-02 1.106777340173721313e-01 6.156786903738975525e-02
-2.436828017234802246e-01 1.844198852777481079e-01 -7.372211664915084839e-02 -3.752064406871795654e-01 -2.542222142219543457e-01 -3.483920916914939880e-02 1.512680649757385254e-01 2.482487112283706665e-01 -4.608494043350219727e-02 -8.956132829189300537e-02 -1.694640815258026123e-01 4.763484746217727661e-02 3.105312585830688477e-02 3.662076592445373535e-02 2.568474411964416504e-01 -2.140327170491218567e-02 -4.011009335517883301e-01 1.341139804571866989e-02 2.601164281368255615e-01 -5.098483338952064514e-02 1.190116629004478455e-02 -2.778362669050693512e-02 4.603945091366767883e-02 1.282594949007034302e-01 -3.690839111804962158e-01 -8.053599856793880463e-03 -5.571316182613372803e-02 1.287592947483062744e-01 -3.060552058741450310e-03 -3.839473053812980652e-02 -3.028908371925354004e-01 1.311499718576669693e-02
-4.084344208240509033e-01 1.376461386680603027e-01 -9.414331987500190735e-03 -8.677674829959869385e-02 -1.502428501844406128e-01 -1.720682978630065918e-01 -3.077390491962432861e-01 -2.690889313817024231e-02 1.093610376119613647e-01 -1.323609054088592529e-01 -7.594771683216094971e-03 2.624433934688568115e-01 -3.384906426072120667e-02 3.176961094141006470e-02 -2.042679116129875183e-02 3.160119429230690002e-02 -4.273359477519989014e-01 3.100849986076354980e-01 2.396627962589263916e-01 1.165346279740333557e-01 1.326220631599426270e-01 -5.153333768248558044e-02 -7.900530099868774414e-02 -1.221238896250724792e-01 -3.164679706096649170e-01 8.137913793325424194e-02 8.399316668510437012e-02 -2.072433233261108398e-01 8.331091143190860748e-03 -1.227161381393671036e-02 -8.507725596427917480e-02 -3.998484835028648376e-02
-1.910495311021804810e-01 6.316657364368438721e-02 -2.901612520217895508e-01 -1.092194020748138428e-01 6.926863640546798706e-02 -1.463853120803833008e-01 1.515797376632690430e-01 8.948885649442672729e-02 2.608666382730007172e-02 -1.497272253036499023e-01 2.286863923072814941e-01 -1.998331135837361217e-04 -4.581788182258605957e-02 -1.214494090527296066e-02 3.088493943214416504e-01 2.636361680924892426e-02 -4.987270832061767578e-01 -1.283307671546936035e-01 -7.103132084012031555e-03 5.651171505451202393e-02 -4.069114103913307190e-02 7.033833861351013184e-02 2.854734659194946289e-01 -7.947476208209991455e-02 -2.446032464504241943e-01 7.168069481849670410e-02 -1.753381788730621338e-01 -1.762018166482448578e-02 -1.688791364431381226e-01 -2.134596258401870728e-01 9.875452518463134766e-02 2.995558977127075195e-01
-4.558223485946655273e-01 1.289502531290054321e-01 -3.313881158828735352e-01 -2.967164218425750732e-01 1.019640639424324036e-01 1.632418036460876465e-01 9.900694340467453003e-02 -1.800472736358642578e-01 -6.945578753948211670e-02 -3.589403033256530762e-01 -5.379804968833923340e-02 1.688423603773117065e-01 2.416459470987319946e-01 -1.233557686209678650e-01 -6.394385546445846558e-02 -8.725187741219997406e-03 -8.383221179246902466e-02 5.172885581851005554e-02 2.236640453338623047e-02 -7.543554902076721191e-02 1.490113139152526855e-01 3.828900307416915894e-02 8.538879454135894775e-02 1.467008739709854126e-01 -2.362229675054550171e-01 -8.470709621906280518e-02 -4.482508823275566101e-02 -8.937548100948333740e-02 3.696781396865844727e-02 4.450621455907821655e-02 2.303949147462844849e-01 -2.405330091714859009e-01
-9.702674299478530884e-02 3.630042672157287598e-01 -2.519134283065795898e-01 -4.911177605390548706e-02 -3.222467005252838135e-01 3.996619582176208496e-02 1.637582033872604370e-01 -1.821576654911041260e-01 -1.798317879438400269e-01 -1.583761870861053467e-01 8.379297703504562378e-02 -3.143637627363204956e-02 -1.642708629369735718e-01 3.779383609071373940e-03 -8.248019963502883911e-03 1.052122190594673157e-01 -2.445571720600128174e-01 3.088234364986419678e-02 2.229939997196197510e-01 -1.725690215826034546e-01 1.327835172414779663e-01 3.421512618660926819e-02 2.226826399564743042e-01 -4.889076948165893555e-02 -1.061941087245941162e-01 3.127446174621582031e-01 -3.196254074573516846e-01 -2.310606241226196289e-01 -1.986546963453292847e-01 2.889955602586269379e-02 8.232993632555007935e-02 -3.424859046936035156e-02
-4.771008193492889404e-01 8.099821954965591431e-02 7.550106942653656006e-02 4.748381301760673523e-02 -3.123971223831176758e-01 1.897816546261310577e-02 -1.423581093549728394e-01 4.315260052680969238e-02 1.690596789121627808e-01 -1.002651304006576538e-01 -8.897118270397186279e-02 1.836623251438140869e-01 -4.960140958428382874e-02 -2.237913459539413452e-01 1.327193379402160645e-01 1.254063248634338379e-01 -3.476941883563995361e-01 1.865480840206146240e-01 1.528828442096710205e-01 2.137793302536010742e-01 -1.339040249586105347e-01 -1.131625846028327942e-01 4.990473389625549316e-02 -1.163244172930717468e-01 -3.313522934913635254e-01 -1.534705758094787598e-01 1.481763422489166260e-01 1.236311867833137512e-01 -2.578148618340492249e-02 -1.057406887412071228e-03 -6.711979210376739502e-02 -1.559790670871734619e-01
-2.587647736072540283e-01 3.399228453636169434e-01 -8.860267698764801025e-02 -2.790825664997100830e-01 -1.487517803907394409e-01 3.280666097998619080e-02 1.943775713443756104e-01 -1.265566200017929077e-01 -2.231357991695404053e-01 -1.134318932890892029e-01 -1.910934597253799438e-01 4.475422203540802002e-01 1.232265308499336243e-02 4.682198166847229004e-02 1.197077333927154541e-01 -4.519824683666229248e-02 -3.253763616085052490e-01 3.338507562875747681e-02 2.381612360477447510e-01 1.270253807306289673e-01 1.064967736601829529e-02 -3.150231391191482544e-02 -1.951779983937740326e-02 -1.230677515268325806e-01 -7.314554601907730103e-02 -4.443704709410667419e-02 2.184947021305561066e-02 1.035228893160820007e-01 -2.231956124305725098e-01 -1.385657936334609985e-01 1.322941631078720093e-01 1.872382014989852905e-01
-2.498033195734024048e-01 1.514286398887634277e-01 -8.083281666040420532e-02 -1.344146728515625000e-01 -5.399031564593315125e-02 2.975830249488353729e-02 4.127831757068634033e-01 5.003604292869567871e-02 -2.368218600749969482e-01 -1.908699721097946167e-01 -8.925171941518783569e-02 4.312253892421722412e-01 9.782730042934417725e-02 -2.701307833194732666e-02 -1.131860092282295227e-01 4.671527072787284851e-02 -2.240015566349029541e-01 7.756359130144119263e-02 -1.691363602876663208e-01 -6.507349200546741486e-03 -1.535396873950958252e-01 -1.941782683134078979e-01 1.385311502963304520e-02 -1.482709199190139771e-01 -3.688921034336090088e-01 -8.826433122158050537e-02 3.827085345983505249e-02 2.241471558809280396e-01 -1.613928079605102539e-01 -1.043652668595314026e-01 2.772631309926509857e-02 7.531648036092519760e-03
-3.253890573978424072e-01 4.676022231578826904e-01 -1.081431508064270020e-01 -2.857793271541595459e-01 -1.271978467702865601e-01 -3.866769745945930481e-02 -7.840950787067413330e-02 1.884141378104686737e-02 1.170283034443855286e-01 -3.792989999055862427e-03 2.184822410345077515e-02 7.353368401527404785e-02 5.226469784975051880e-02 -3.294049501419067383e-01 1.236610412597656250e-01 2.693005204200744629e-01 -2.607990503311157227e-01 -1.636423617601394653e-01 1.912645846605300903e-01 -7.532542198896408081e-02 -7.004179805517196655e-02 -9.692747890949249268e-02 -4.009645897895097733e-03 8.678312599658966064e-02 -2.840285301208496094e-01 -8.226975053548812866e-02 1.107336655259132385e-01 2.450358569622039795e-01 1.066616252064704895e-01 8.217526972293853760e-02 -4.069376364350318909e-02 2.914757654070854187e-02
-4.376978427171707153e-02 9.587262570858001709e-02 -1.384811103343963623e-01 -1.119092479348182678e-01 -4.534372314810752869e-02 2.018817812204360962e-01 1.720456629991531372e-01 4.268352314829826355e-02 3.357346653938293457e-01 -1.021749675273895264e-01 7.090539485216140747e-02 1.294662952423095703e-01 2.069279849529266357e-01 -9.147220849990844727e-02 -1.087426245212554932e-01 2.961830236017704010e-02 -1.565732508897781372e-01 2.217294648289680481e-02 2.729195654392242432e-01 1.728975325822830200e-01 -3.011525273323059082e-01 3.620699048042297363e-01 8.428838849067687988e-02 2.189823389053344727e-01 -4.211452305316925049e-01 -1.592476367950439453e-01 -1.522829532623291016e-01 -1.913189888000488281e-01 -1.275876304134726524e-03 4.584418982267379761e-02 2.641704119741916656e-02 5.074356868863105774e-02
-2.257432490587234497e-01 2.647358179092407227e-02 8.475419133901596069e-02 -2.577008903026580811e-01 -2.693794667720794678e-01 9.509135782718658447e-02 1.085519939661026001e-01 2.310605719685554504e-02 7.581511139869689941e-02 -1.966774165630340576e-01 -7.017575949430465698e-02 3.346794843673706055e-01 1.404375433921813965e-01 1.771458834409713745e-01 1.088361889123916626e-01 1.003595888614654541e-01 -3.128762543201446533e-01 -1.568060927093029022e-02 1.931452751159667969e-01 3.279433399438858032e-02 -1.498601585626602173e-01 -2.092132903635501862e-02 -1.738132089376449585e-01 1.611366719007492065e-01 -4.526724219322204590e-01 1.007456034421920776e-01 1.919598132371902466e-01 1.625050604343414307e-01 -1.996308863162994385e-01 -1.466196682304143906e-02 7.870628684759140015e-02 7.915078103542327881e-02
-2.590860128402709961e-01 -9.451566636562347412e-02 -3.128851950168609619e-01 1.919529885053634644e-01 -1.456691324710845947e-01 1.720865666866302490e-01 1.850290298461914062e-01 -1.133526787161827087e-01 2.095201462507247925e-01 -1.634533852338790894e-01 1.261641085147857666e-01 9.594064205884933472e-02 -2.571921981871128082e-02 -4.405417013913393021e-03 1.357582118362188339e-02 2.078351080417633057e-01 -4.225323796272277832e-01 1.227625384926795959e-01 2.700218558311462402e-01 -4.301323741674423218e-02 1.847404241561889648e-01 2.027492076158523560e-01 1.631598323583602905e-01 -1.176613792777061462e-01 -1.046845465898513794e-01 2.043167129158973694e-02 7.177060097455978394e-02 -2.636196911334991455e-01 1.372525244951248169e-01 -9.562283754348754883e-02 -1.919586062431335449e-01 -1.286912709474563599e-01
-2.806812226772308350e-01 2.965437807142734528e-02 -2.300474606454372406e-02 -1.132678762078285217e-01 -1.474963724613189697e-01 -1.138148307800292969e-01 3.294562101364135742e-01 -1.450345963239669800e-01 6.560876220464706421e-02 -5.237317085266113281e-02 -1.721932590007781982e-01 2.896870672702789307e-01 -1.394738405942916870e-01 6.143362447619438171e-02 -6.696040183305740356e-02 1.347850263118743896e-01 -4.362444579601287842e-01 1.123960837721824646e-01 2.042963951826095581e-01 3.168475627899169922e-02 -1.276424527168273926e-01 4.187349986750632524e-04 -1.872972697019577026e-01 1.316766254603862762e-02 -3.643701672554016113e-01 1.947888289578258991e-03 2.942393124103546143e-01 1.432050317525863647e-01 -1.774246692657470703e-01 7.685700058937072754e-02 3.745356947183609009e-02 -1.810061372816562653e-02
-2.177247256040573120e-01 8.821521699428558350e-02 -6.864177435636520386e-02 -5.673181265592575073e-02 -3.081226646900177002e-01 2.731887623667716980e-02 6.574554741382598877e-02 4.586296528577804565e-02 3.967326506972312927e-02 -1.122456565499305725e-01 3.426234722137451172e-01 1.870895922183990479e-01 2.956800460815429688e-01 1.290239393711090088e-01 1.250199675559997559e-01 -2.536475062370300293e-01 -2.922481894493103027e-01 -5.820561572909355164e-02 2.883520424365997314e-01 2.236175537109375000e-01 -4.922800511121749878e-02 -1.843587905168533325e-01 -1.085859313607215881e-01 -1.696744561195373535e-01 -2.114553749561309814e-01 1.559673547744750977e-01 -4.160360246896743774e-02 -3.641219437122344971e-02 1.209555566310882568e-01 2.459850013256072998e-01 -1.574882268905639648e-01 1.148344278335571289e-01
-2.928837537765502930e-01 2.310972511768341064e-01 2.952381037175655365e-02 -1.211588829755783081e-01 2.157593369483947754e-01 1.215965896844863892e-01 3.289293646812438965e-01 -1.466075628995895386e-01 -1.068479493260383606e-01 -4.323146045207977295e-01 -1.306663546711206436e-02 3.070360720157623291e-01 1.173461750149726868e-01 8.594713360071182251e-02 9.675828367471694946e-02 -4.033341631293296814e-02 -2.696672379970550537e-01 2.563945390284061432e-02 6.131179258227348328e-02 -7.919134199619293213e-02 3.860593959689140320e-02 3.784054517745971680e-02 -2.705464959144592285e-01 -1.236753985285758972e-01 -2.531411349773406982e-01 4.116245359182357788e-02 2.050828747451305389e-02 4.286920279264450073e-02 -1.870932728052139282e-01 -7.480440195649862289e-03 -2.955139987170696259e-02 2.248286306858062744e-01
-1.415309458971023560e-01 7.249510381370782852e-03 -4.499509036540985107e-01 -3.961769938468933105e-01 -1.467099040746688843e-01 -1.329642087221145630e-01 2.245850265026092529e-01 8.065383136272430420e-02 -1.324436664581298828e-01 -3.663841485977172852e-01 3.169260919094085693e-02 -2.156212031841278076e-01 1.356243789196014404e-01 3.255245834589004517e-02 -1.001473739743232727e-01 1.124918088316917419e-01 -2.409703284502029419e-01 6.997936218976974487e-02 -2.294554933905601501e-02 6.199075281620025635e-02 2.001423761248588562e-02 -1.692994497716426849e-02 1.608840525150299072e-01 5.852274596691131592e-02 -2.691862881183624268e-01 -9.892568923532962799e-03 -1.439054459333419800e-01 -5.108884349465370178e-02 -2.828857302665710449e-01 -2.455770224332809448e-02 -1.743160001933574677e-02 9.384201467037200928e-02
-2.596910297870635986e-01 1.750404089689254761e-01 -3.420724868774414062e-01 3.708961233496665955e-02 -2.671250998973846436e-01 2.075217366218566895e-01 3.777074515819549561e-01 -1.661473065614700317e-01 2.104615569114685059e-01 -3.366063535213470459e-02 5.077600851655006409e-02 2.103501707315444946e-01 5.379924923181533813e-02 2.610667608678340912e-03 -9.423265606164932251e-02 8.275463432073593140e-02 1.445734351873397827e-01 1.515403985977172852e-01 3.287433981895446777e-01 -2.634513378143310547e-01 -8.775705844163894653e-02 -6.973857432603836060e-02 -4.502733424305915833e-02 1.752484031021595001e-02 -1.496712714433670044e-01 -1.064920872449874878e-01 -2.467864155769348145e-01 -1.256522238254547119e-01 1.107798516750335693e-01 -1.090457662940025330e-01 -1.304100453853607178e-01 1.064983475953340530e-02
-2.549009025096893311e-01 -1.820968091487884521e-02 1.401518583297729492e-01 -2.308024615049362183e-01 -1.331525146961212158e-01 2.093036919832229614e-01 1.466765999794006348e-01 -2.679270692169666290e-02 8.082221448421478271e-02 -1.381898820400238037e-01 1.204061210155487061e-01 8.990785479545593262e-02 -1.018663868308067322e-02 1.122648175805807114e-02 -8.198229223489761353e-02 9.873688686639070511e-04 -1.254949420690536499e-01 -2.128031998872756958e-01 1.883757710456848145e-01 1.552533358335494995e-01 -3.391826748847961426e-01 -3.215618729591369629e-01 2.415067106485366821e-01 2.783076651394367218e-02 -4.711548686027526855e-01 -7.149843871593475342e-02 -1.102859079837799072e-01 -2.462985962629318237e-01 -6.272426247596740723e-02 -9.449217468500137329e-02 -5.769074708223342896e-02 -9.254281222820281982e-02
-2.366624474525451660e-01 2.003144621849060059e-01 1.182166188955307007e-01 -2.981199324131011963e-01 -1.257347017526626587e-01 4.479300975799560547e-02 2.094224691390991211e-01 -2.112655192613601685e-01 -1.715027093887329102e-01 -1.600256264209747314e-01 -1.532830148935317993e-01 5.095636248588562012e-01 -2.796124666929244995e-02 6.323350220918655396e-02 6.430540233850479126e-02 -1.399471312761306763e-01 -2.687551677227020264e-01 6.502225995063781738e-02 1.924633383750915527e-01 1.324627995491027832e-01 4.504291340708732605e-02 -1.067941337823867798e-01 -2.766836248338222504e-02 -1.350795030593872070e-01 -1.027406752109527588e-01 -8.075028657913208008e-03 -9.866070747375488281e-02 -1.341462731361389160e-01 -2.222572267055511475e-01 -1.389847099781036377e-01 6.534551084041595459e-02 2.306696623563766479e-01
-2.282811552286148071e-01 1.409047842025756836e-01 1.206090953201055527e-02 -1.126053333282470703e-01 -3.415013551712036133e-01 2.168076485395431519e-01 1.638069599866867065e-01 -2.267138510942459106e-01 5.769455060362815857e-02 -1.246037185192108154e-01 -5.273184180259704590e-02 3.206463754177093506e-01 -9.259704500436782837e-02 -2.306387275457382202e-01 2.122328802943229675e-02 2.635289728641510010e-02 -3.909507095813751221e-01 -1.857187151908874512e-01 -1.752600520849227905e-01 2.000155448913574219e-01 -1.444172114133834839e-01 -6.081419810652732849e-02 -3.671537637710571289e-01 -5.125434324145317078e-02 -6.680335849523544312e-02 -7.588178664445877075e-02 7.613264769315719604e-02 1.368751078844070435e-01 -1.813873834908008575e-02 -7.248776406049728394e-02 -1.580020189285278320e-01 2.539858222007751465e-02
-2.883172035217285156e-01 -7.043544203042984009e-02 -2.560877799987792969e-01 -2.423786669969558716e-01 -5.008879303932189941e-02 1.440579742193222046e-01 8.057622611522674561e-02 -4.372401162981987000e-02 -1.587441265583038330e-01 -2.208974063396453857e-01 5.871182307600975037e-02 3.040785491466522217e-01 2.085913717746734619e-01 -1.098247170448303223e-01 5.662986263632774353e-02 -2.537937089800834656e-02 -9.004497528076171875e-02 -1.923301517963409424e-01 3.222737461328506470e-02 1.250071525573730469e-01 -2.819177806377410889e-01 -1.210466101765632629e-01 6.826105713844299316e-02 -1.294092833995819092e-01 -2.295604497194290161e-01 -2.076671570539474487e-01 -1.383080333471298218e-01 9.819274395704269409e-02 1.873074173927307129e-01 -3.892738223075866699e-01 1.694316267967224121e-01 -9.678928554058074951e-02
-2.626149058341979980e-01 2.597989141941070557e-01 -1.051480993628501892e-01 -1.496247202157974243e-01 -7.319399714469909668e-02 2.380309626460075378e-02 2.419108599424362183e-01 1.835746467113494873e-01 4.281735792756080627e-02 -3.564903140068054199e-01 3.687928617000579834e-02 6.995937228202819824e-02 -2.374477833509445190e-01 -1.523524709045886993e-02 1.518047302961349487e-01 -3.495373204350471497e-02 -4.595277011394500732e-01 -1.960433572530746460e-01 -2.564910054206848145e-02 -4.362249001860618591e-02 -9.969408065080642700e-02 1.778935045003890991e-01 -4.315877705812454224e-02 1.572953760623931885e-01 -5.981637537479400635e-02 1.247648224234580994e-01 2.030903995037078857e-01 1.217223182320594788e-01 -2.671041786670684814e-01 5.343921110033988953e-02 -1.058127656579017639e-01 1.869342476129531860e-01
-1.764634251594543457e-01 6.087002158164978027e-02 1.615356467664241791e-02 -2.463532686233520508e-01 4.166493937373161316e-02 3.014386892318725586e-01 2.746602594852447510e-01 -2.964569628238677979e-01 1.428528875112533569e-01 -2.361652851104736328e-01 6.699518114328384399e-02 -4.949814826250076294e-02 1.314973682165145874e-01 -5.267407745122909546e-02 -1.810770481824874878e-01 1.069884449243545532e-01 -1.895233839750289917e-01 -2.971118688583374023e-01 1.167263314127922058e-01 2.932593598961830139e-02 -2.336836606264114380e-01 8.625757694244384766e-02 6.741168349981307983e-02 -5.424842983484268188e-02 -3.169017732143402100e-01 -1.773326396942138672e-01 -2.201888859272003174e-01 -1.067407894879579544e-02 -2.830174565315246582e-01 3.266905248165130615e-02 4.439293406903743744e-03 1.760270446538925171e-01
-3.269565105438232422e-01 -1.867875829339027405e-02 -4.804492741823196411e-02 -1.360311210155487061e-01 -1.130029410123825073e-01 7.587235420942306519e-02 1.213326081633567810e-01 4.589255526661872864e-02 -2.052378095686435699e-02 -4.105783253908157349e-02 -4.647478461265563965e-02 4.324310719966888428e-01 1.000940427184104919e-01 -2.200129181146621704e-01 1.630844324827194214e-01 -1.437084078788757324e-01 -4.313161969184875488e-01 9.356734901666641235e-02 -1.612124219536781311e-02 6.333839148283004761e-02 8.394492417573928833e-02 -2.862475812435150146e-01 1.554594188928604126e-01 2.915143035352230072e-02 -2.345039993524551392e-01 -8.761367201805114746e-02 3.729602321982383728e-02 6.574095040559768677e-02 -1.288436204195022583e-01 -2.559604868292808533e-02 3.335123062133789062e-01 -1.723878681659698486e-01
-1.050912812352180481e-01 1.335359662771224976e-01 -2.453783452510833740e-01 -6.819532066583633423e-02 -1.293523162603378296e-01 8.927558362483978271e-02 1.339736282825469971e-01 -2.284425497055053711e-01 9.492565691471099854e-02 -2.768700718879699707e-01 6.377556174993515015e-02 3.354988098144531250e-01 2.156481295824050903e-01 1.637722253799438477e-01 1.127585098147392273e-01 -2.548397481441497803e-01 -2.070590555667877197e-01 1.604861766099929810e-01 5.739906430244445801e-02 6.241659447550773621e-02 -3.078906834125518799e-01 -2.029490619897842407e-01 1.147781126201152802e-02 -5.291376262903213501e-02 -8.715663105249404907e-03 1.976958811283111572e-01 -8.613112568855285645e-02 -2.082778364419937134e-01 -8.485018461942672729e-02 -2.864544093608856201e-01 -8.900350332260131836e-02 -2.372261732816696167e-01
-3.480127453804016113e-01 4.078501760959625244e-01 -2.192458361387252808e-01 7.428967952728271484e-02 -1.008017882704734802e-01 2.723517715930938721e-01 4.133825749158859253e-02 -1.534680277109146118e-01 2.350615710020065308e-01 -2.854618728160858154e-01 9.714088588953018188e-02 -3.912717103958129883e-02 2.596190273761749268e-01 1.531213670969009399e-01 1.339304745197296143e-01 1.775837540626525879e-01 -2.140490263700485229e-01 -1.590024381875991821e-01 -3.708337247371673584e-02 3.672701865434646606e-02 1.503451317548751831e-01 2.126312702894210815e-01 9.409511089324951172e-02 3.099806047976016998e-02 -8.059978485107421875e-02 9.543098509311676025e-02 1.366219855844974518e-02 9.574594348669052124e-02 9.586131572723388672e-02 -1.587262451648712158e-01 2.036681473255157471e-01 9.515038132667541504e-02
-4.720038175582885742e-01 -1.302561443299055099e-02 -2.984890937805175781e-01 -3.293091356754302979e-01 6.360200047492980957e-02 1.113646328449249268e-01 2.774411141872406006e-01 -1.710489988327026367e-01 -7.232213020324707031e-02 -3.879333436489105225e-01 -5.238755419850349426e-02 9.053058922290802002e-02 2.523317188024520874e-02 -1.991187632083892822e-01 -6.879593431949615479e-02 -2.285030297935009003e-02 -1.853019148111343384e-01 3.738593310117721558e-02 2.000322937965393066e-02 -1.623604446649551392e-01 8.147029578685760498e-02 1.427074614912271500e-02 6.793661508709192276e-03 7.861063629388809204e-02 -2.469317167997360229e-01 -1.393735557794570923e-01 -1.215186342597007751e-01 1.557758748531341553e-01 1.158281490206718445e-01 8.717238157987594604e-02 1.010965555906295776e-01 -1.356082260608673096e-01
-1.786320954561233521e-01 1.783496290445327759e-01 2.375256270170211792e-02 -1.474989354610443115e-01 -1.229383200407028198e-01 2.315449416637420654e-01 1.792002022266387939e-01 -1.098994687199592590e-01 -3.206617236137390137e-01 -4.915780127048492432e-01 3.507151827216148376e-02 1.108321323990821838e-01 2.974400222301483154e-01 -1.271037734113633633e-03 -1.308707296848297119e-01 -1.606827378273010254e-01 -1.845430135726928711e-01 -1.792975328862667084e-02 1.519424617290496826e-01 3.114946484565734863e-01 -8.194416016340255737e-02 1.132156103849411011e-01 4.385272786021232605e-02 1.113654747605323792e-01 -9.221007674932479858e-02 -5.717077478766441345e-02 -1.215143725275993347e-01 7.205885648727416992e-02 -2.058338075876235962e-01 2.588422223925590515e-02 -2.180828899145126343e-01 3.100385889410972595e-02
-2.846516966819763184e-01 3.294709920883178711e-01 8.696272969245910645e-02 -3.497921675443649292e-02 1.230347380042076111e-01 6.665994971990585327e-02 2.618996202945709229e-01 1.029975786805152893e-01 -9.846554696559906006e-02 -3.226406276226043701e-01 -4.466437175869941711e-02 2.232684940099716187e-01 8.921779692173004150e-02 2.597704231739044189e-01 3.976612165570259094e-02 -8.748796582221984863e-02 -2.918157279491424561e-01 -7.191063463687896729e-02 1.499455869197845459e-01 9.756039083003997803e-02 -3.087512403726577759e-02 2.236881479620933533e-02 -2.930171489715576172e-01 -1.864151954650878906e-01 -2.949539124965667725e-01 -6.136430427432060242e-02 -2.519254386425018311e-02 -2.903079241514205933e-02 -3.126145899295806885e-01 -9.146818518638610840e-02 3.237754479050636292e-02 9.363226592540740967e-02
-2.078857421875000000e-01 5.774666368961334229e-02 2.740708552300930023e-02 -1.754260808229446411e-01 3.285740315914154053e-02 1.759140938520431519e-01 3.173388540744781494e-01 -2.860940992832183838e-01 -6.882376968860626221e-02 -2.054944336414337158e-01 4.003638923168182373e-01 4.313298314809799194e-02 2.957174479961395264e-01 -1.379297394305467606e-02 -4.069337621331214905e-02 1.644563525915145874e-01 -1.289528757333755493e-01 -4.148946702480316162e-02 1.580178141593933105e-01 1.287239789962768555e-01 -1.077489927411079407e-01 2.103493064641952515e-01 2.330482006072998047e-01 -7.610951364040374756e-02 -2.445265054702758789e-01 -3.528166562318801880e-02 -1.279122382402420044e-01 -1.155406460165977478e-01 -2.713690996170043945e-01 1.626143604516983032e-01 9.511141479015350342e-02 7.846347987651824951e-02
-3.307647407054901123e-01 -1.719006337225437164e-02 2.803925238549709320e-02 -2.561892569065093994e-01 1.591529510915279388e-02 5.271594598889350891e-02 1.101946905255317688e-01 -6.733567267656326294e-02 7.688912749290466309e-02 -1.897613853216171265e-01 -4.740547761321067810e-02 2.179654389619827271e-01 1.651070713996887207e-01 1.285258587449789047e-02 -1.047115996479988098e-01 1.603877544403076172e-02 -1.565188020467758179e-01 -3.063836395740509033e-01 2.685618996620178223e-01 1.272320654243230820e-02 -9.263025224208831787e-02 -1.035718023777008057e-01 1.435105595737695694e-02 -1.611493676900863647e-01 -4.386259019374847412e-01 -3.580275177955627441e-02 -2.411946803331375122e-01 -1.518505960702896118e-01 8.208167552947998047e-02 -1.434596776962280273e-01 3.405187129974365234e-01 -1.397430002689361572e-01
-3.748600780963897705e-01 -1.609744578599929810e-01 -8.494868129491806030e-02 -3.369680345058441162e-01 -1.825300790369510651e-02 2.096283137798309326e-01 1.480377316474914551e-01 -1.106279715895652771e-01 8.393779397010803223e-03 -2.397189289331436157e-01 8.274903148412704468e-02 3.469156473875045776e-02 1.043385546654462814e-02 -1.684685498476028442e-01 1.466831266880035400e-01 4.565724730491638184e-02 -2.075622081756591797e-01 1.556601971387863159e-01 1.752798557281494141e-01 -1.777596324682235718e-01 1.368738859891891479e-01 7.613187283277511597e-02 2.608539760112762451e-01 9.354946762323379517e-02 -3.865150809288024902e-01 -1.625305414199829102e-02 -1.846507191658020020e-01 1.318482682108879089e-02 8.653248101472854614e-02 1.168657559901475906e-02 2.476603239774703979e-01 -1.812359839677810669e-01
3.941156342625617981e-02 1.681349128484725952e-01 1.403870731592178345e-01 -2.890713810920715332e-01 1.328759733587503433e-02 3.159987032413482666e-01 1.533491164445877075e-01 -2.150642424821853638e-01 9.768317639827728271e-02 -2.968922853469848633e-01 -2.035589069128036499e-01 1.694018840789794922e-01 1.142530366778373718e-01 3.655474260449409485e-02 -6.915743649005889893e-02 -1.098554208874702454e-01 -3.186660408973693848e-01 -2.816519737243652344e-01 5.184853076934814453e-02 1.658989302814006805e-02 -9.730231016874313354e-02 5.283399671316146851e-02 -5.294829141348600388e-03 -8.812858723104000092e-03 -2.760066390037536621e-01 -2.167250812053680420e-01 -8.181394636631011963e-02 -6.191004067659378052e-02 -3.009462058544158936e-01 1.217439118772745132e-02 -1.356540620326995850e-01 2.429940402507781982e-01
-3.221445381641387939e-01 4.089814722537994385e-01 -2.082400023937225342e-03 -1.167631242424249649e-02 -7.236734777688980103e-02 4.009383171796798706e-02 -1.171358823776245117e-01 1.319803879596292973e-03 4.607065767049789429e-02 -1.680112928152084351e-01 -6.117469072341918945e-02 1.473994702100753784e-01 1.146469637751579285e-01 2.669109702110290527e-01 -6.735061109066009521e-02 1.013279706239700317e-01 1.349369809031486511e-02 5.461138859391212463e-02 3.395031690597534180e-01 -1.967669278383255005e-01 -1.643957756459712982e-02 2.181517146527767181e-02 1.783963441848754883e-01 -5.026152357459068298e-02 -3.379272818565368652e-01 -1.744696050882339478e-01 -3.677089512348175049e-01 -1.078251842409372330e-02 -1.880009658634662628e-03 2.817520499229431152e-01 2.400663308799266815e-02 3.278429806232452393e-02
-1.983312815427780151e-01 1.294061690568923950e-01 -1.277094483375549316e-01 3.326649218797683716e-02 -4.679010510444641113e-01 1.966691613197326660e-01 2.152953147888183594e-01 2.107338011264801025e-01 -7.818225026130676270e-02 -7.600435987114906311e-03 -7.458914816379547119e-02 1.729272753000259399e-01 -3.220282867550849915e-02 -1.475081443786621094e-01 3.540116176009178162e-02 1.421301513910293579e-01 -2.373579740524291992e-01 -1.595302075147628784e-01 1.760123223066329956e-01 -2.118558809161186218e-02 -1.174093857407569885e-01 6.855545192956924438e-02 -9.260611236095428467e-02 -8.029819279909133911e-02 -3.837722539901733398e-01 -2.478325739502906799e-02 2.509679198265075684e-01 1.834143400192260742e-01 3.824275732040405273e-02 8.580885082483291626e-02 -2.124821692705154419e-01 2.168457955121994019e-01
-4.224009811878204346e-01 2.644717991352081299e-01 1.874078363180160522e-01 -2.918736934661865234e-01 -2.262418717145919800e-01 8.895516395568847656e-02 -7.792758196592330933e-02 -1.777551323175430298e-01 -1.325989365577697754e-01 -5.638205632567405701e-02 -2.804971337318420410e-01 3.925766348838806152e-01 7.436227798461914062e-02 -8.903919719159603119e-03 -7.840088009834289551e-02 -6.369428336620330811e-02 -2.815780043601989746e-01 4.159039631485939026e-02 7.164990156888961792e-02 1.837004348635673523e-02 -2.309188246726989746e-01 6.179146468639373779e-02 -1.308355331420898438e-01 3.452632576227188110e-02 -1.802825480699539185e-01 -8.224344998598098755e-02 7.401015609502792358e-02 2.367960661649703979e-02 -1.511359810829162598e-01 -1.782978624105453491e-01 -5.638222396373748779e-02 1.135998405516147614e-02
-2.597134709358215332e-01 4.789975658059120178e-02 -2.096919119358062744e-01 -5.570966750383377075e-02 -3.512834012508392334e-02 -9.846287220716476440e-02 3.886971771717071533e-01 -1.058830395340919495e-01 -1.736472919583320618e-02 -1.131606698036193848e-01 2.680074870586395264e-01 -1.145523227751255035e-02 -1.063621714711189270e-01 -1.987260431051254272e-01 7.857470959424972534e-02 2.901789033785462379e-03 -4.098437428474426270e-01 -7.614680379629135132e-02 -8.235797286033630371e-03 1.594285964965820312e-01 8.866151422262191772e-02 1.808389425277709961e-01 -3.491709381341934204e-02 -1.994250528514385223e-02 -3.337989449501037598e-01 -2.367836534976959229e-01 -2.322415262460708618e-01 -1.444221436977386475e-01 -2.196758687496185303e-01 -1.061323359608650208e-01 7.593349367380142212e-02 1.374609172344207764e-01
-2.650274336338043213e-01 1.973905116319656372e-01 2.681875973939895630e-02 -7.998767495155334473e-02 -3.617454469203948975e-01 1.823221892118453979e-02 9.774888306856155396e-02 -2.407396771013736725e-02 -2.949518859386444092e-01 -2.889408171176910400e-01 -9.527249261736869812e-03 7.022944092750549316e-02 -4.438425600528717041e-02 -1.300145387649536133e-01 -3.104768460616469383e-03 -2.478596419095993042e-01 -2.292623966932296753e-01 -7.030156999826431274e-02 2.327909469604492188e-01 1.948949992656707764e-01 -1.264138221740722656e-01 2.669539153575897217e-01 1.103230118751525879e-01 2.727532684803009033e-01 -8.068150840699672699e-03 -2.454896122217178345e-01 -1.774061769247055054e-01 3.425139933824539185e-02 -6.885935366153717041e-02 -2.814896032214164734e-02 -1.098401769995689392e-01 2.290517687797546387e-01
-5.373230576515197754e-01 1.888347417116165161e-01 -3.021844848990440369e-02 -1.975910961627960205e-01 -1.480303257703781128e-01 9.360992163419723511e-02 1.103530302643775940e-01 2.112099714577198029e-02 -1.090101599693298340e-01 -1.119876354932785034e-01 -9.803297370672225952e-02 5.634477827697992325e-03 -1.873309016227722168e-01 1.612271964550018311e-01 2.001896500587463379e-01 -5.566923692822456360e-02 -1.828138381242752075e-01 3.768778871744871140e-03 2.361762672662734985e-01 -2.268721163272857666e-02 5.548328533768653870e-02 6.850083917379379272e-02 -2.129670083522796631e-01 -1.222328543663024902e-01 -2.276825308799743652e-01 -6.563744693994522095e-02 -1.744118779897689819e-01 1.995988935232162476e-01 8.201064914464950562e-02 3.254786431789398193e-01 -2.368123531341552734e-01 -3.312115371227264404e-02
-3.730064034461975098e-01 2.066344171762466431e-01 6.209348514676094055e-02 1.773418188095092773e-01 -2.645241022109985352e-01 2.255822867155075073e-01 1.162042319774627686e-01 5.643547326326370239e-02 1.011759117245674133e-01 -2.864895761013031006e-01 -2.675223909318447113e-02 3.095651865005493164e-01 1.902192682027816772e-01 1.051637306809425354e-01 -2.795791998505592346e-02 1.157035529613494873e-01 -1.690543144941329956e-01 -8.249329030513763428e-02 4.956353455781936646e-02 6.327529996633529663e-02 7.345893234014511108e-02 2.903463542461395264e-01 1.694239825010299683e-01 -9.027146548032760620e-02 -5.122904479503631592e-02 -7.919713109731674194e-02 -4.073182120919227600e-02 6.879255920648574829e-02 1.416334211826324463e-01 -1.605278849601745605e-01 2.936053574085235596e-01 -2.816491127014160156e-01
-1.711891740560531616e-01 3.283470273017883301e-01 -9.317895770072937012e-02 2.669759094715118408e-01 -1.524815559387207031e-01 8.720935136079788208e-02 2.603165209293365479e-01 1.552142202854156494e-02 1.635163873434066772e-01 1.691745035350322723e-02 1.068206652998924255e-01 4.107778370380401611e-01 -4.929586499929428101e-02 -2.087783999741077423e-02 -1.733525991439819336e-01 1.829102337360382080e-01 -2.552283704280853271e-01 1.707468181848526001e-02 1.286741811782121658e-02 -2.820650041103363037e-01 -3.245374858379364014e-01 9.547981433570384979e-03 4.467655718326568604e-02 -2.356830239295959473e-01 -1.126697212457656860e-01 -8.571260422468185425e-02 -1.868203431367874146e-01 -9.956670552492141724e-02 -3.461770340800285339e-02 -1.380862295627593994e-01 1.105126664042472839e-01 7.115463167428970337e-02
-2.504820823669433594e-01 -7.038433849811553955e-02 -3.971969708800315857e-02 -8.814948797225952148e-02 -1.615776717662811279e-01 2.853486835956573486e-01 1.026704013347625732e-01 -2.437560409307479858e-01 1.444255113601684570e-01 -2.641327083110809326e-01 8.727339655160903931e-02 -1.951367710717022419e-03 -1.826603151857852936e-02 -1.066722273826599121e-01 -1.606464013457298279e-02 1.146562770009040833e-01 -1.902441680431365967e-01 -2.534994184970855713e-01 9.066111594438552856e-02 2.984994649887084961e-02 4.324013367295265198e-02 -1.093230172991752625e-01 2.340682595968246460e-01 -4.617212712764739990e-02 -4.811673164367675781e-01 2.167431265115737915e-01 -2.024744302034378052e-01 -1.778972148895263672e-01 2.884978614747524261e-02 -9.723618626594543457e-02 1.688596904277801514e-01 -2.277177870273590088e-01
-1.556885838508605957e-01 1.109210252761840820e-01 -1.429079771041870117e-01 -1.571735590696334839e-01 -2.193875238299369812e-02 2.480924129486083984e-01 9.168887138366699219e-02 1.224148571491241455e-01 4.118370115756988525e-01 -9.546244889497756958e-02 1.130648106336593628e-01 9.339332580566406250e-02 2.198038250207901001e-01 -1.060031428933143616e-01 -3.403062745928764343e-02 1.000998839735984802e-01 -1.766676455736160278e-01 -1.122573763132095337e-02 2.228989303112030029e-01 4.343222081661224365e-02 -3.640290200710296631e-01 3.318178057670593262e-01 1.504923868924379349e-02 2.957246080040931702e-02 -2.970065474510192871e-01 -2.249747067689895630e-01 -1.577050834894180298e-01 -1.798138171434402466e-01 6.834723055362701416e-02 2.256774343550205231e-02 5.223106592893600464e-02 1.771512925624847412e-01
-2.552637159824371338e-01 -1.606252044439315796e-01 1.099941208958625793e-01 -2.996412515640258789e-01 -3.140598535537719727e-01 -7.603114843368530273e-02 3.567833006381988525e-01 -1.028805673122406006e-01 5.213758721947669983e-02 -2.445119172334671021e-01 2.238209545612335205e-01 1.145833581686019897e-01 -1.633168458938598633e-01 -1.060444563627243042e-01 6.692399829626083374e-02 1.556028574705123901e-01 -6.066462025046348572e-02 -2.126591354608535767e-01 2.924527823925018311e-01 -1.644437164068222046e-01 4.185858368873596191e-02 -2.200567163527011871e-02 2.009124606847763062e-01 -4.302674904465675354e-02 -2.020278126001358032e-01 5.990111827850341797e-02 -1.437727063894271851e-01 -2.311511486768722534e-01 1.002131029963493347e-01 -9.247009456157684326e-02 1.595710366964340210e-01 -6.352689862251281738e-02
-1.221901997923851013e-01 1.411652714014053345e-01 -1.723309457302093506e-01 -1.420150846242904663e-01 -2.685005962848663330e-01 -9.178979322314262390e-03 1.555012017488479614e-01 1.638818681240081787e-01 -5.019493028521537781e-02 -2.317944616079330444e-01 5.084490776062011719e-02 -1.220435500144958496e-01 -6.539101246744394302e-03 1.413199752569198608e-01 4.067388921976089478e-02 1.341461837291717529e-01 -2.996736466884613037e-01 4.242610186338424683e-02 2.600080668926239014e-01 1.862360090017318726e-01 -1.355947703123092651e-01 1.933655515313148499e-02 6.214885041117668152e-02 3.579748570919036865e-01 -2.181947231292724609e-01 -7.334180176258087158e-02 -3.208105266094207764e-01 1.041244044899940491e-01 -4.025137722492218018e-01 6.327447481453418732e-03 6.984806805849075317e-02 -1.798094995319843292e-02
-2.355021834373474121e-01 -2.854553423821926117e-02 -1.155587956309318542e-01 1.460254192352294922e-01 1.179518625140190125e-01 2.954441010951995850e-01 1.989580094814300537e-01 1.781930215656757355e-02 2.207521349191665649e-01 -5.321844294667243958e-02 6.994260847568511963e-02 2.613177523016929626e-02 -6.318666785955429077e-02 -1.356097403913736343e-02 -9.741833806037902832e-02 1.125919818878173828e-01 -3.412977755069732666e-01 1.028277948498725891e-01 1.721798256039619446e-02 1.452586203813552856e-01 -2.246332764625549316e-01 2.194576896727085114e-02 6.302276253700256348e-02 -2.116179019212722778e-01 -4.860300123691558838e-01 3.236113861203193665e-02 -1.430510282516479492e-01 -4.351101443171501160e-02 -1.396463811397552490e-01 1.556761115789413452e-01 -2.742796242237091064e-01 2.402452528476715088e-01
-1.074084565043449402e-01 9.478748589754104614e-02 -3.151484131813049316e-01 -4.979247972369194031e-02 -3.298867344856262207e-01 7.543038576841354370e-02 4.561761859804391861e-03 -2.432277798652648926e-01 7.165948301553726196e-02 -1.046281158924102783e-01 3.077295422554016113e-01 2.832939103245735168e-02 -4.230576159898191690e-04 1.226804107427597046e-01 -1.402542144060134888e-01 2.293233424425125122e-01 -3.491478264331817627e-01 1.056803464889526367e-01 3.189701437950134277e-01 -1.586386412382125854e-01 1.395292729139328003e-01 1.834710538387298584e-01 2.274332344532012939e-01 -3.858871012926101685e-02 -1.016520485281944275e-01 -2.425263822078704834e-01 -3.146078810095787048e-02 -1.688108444213867188e-01 1.243533641099929810e-01 -1.471046507358551025e-01 -3.686103224754333496e-02 4.080430790781974792e-02
-3.115655779838562012e-01 -9.016141295433044434e-02 -2.036655396223068237e-01 -1.908614337444305420e-01 -5.298740416765213013e-02 8.330531418323516846e-03 3.883103430271148682e-01 3.051699884235858917e-02 1.802591234445571899e-01 -2.750973999500274658e-01 1.241036951541900635e-01 4.909280315041542053e-02 -2.917860448360443115e-02 -5.561072006821632385e-02 1.265675276517868042e-01 1.644537895917892456e-01 -2.762137725949287415e-02 -9.731886535882949829e-02 3.471789956092834473e-01 -2.573131322860717773e-01 -6.933230906724929810e-02 -4.296026378870010376e-02 1.349090635776519775e-01 -1.821799725294113159e-01 -2.792288661003112793e-01 2.565296292304992676e-01 -1.303362697362899780e-01 -1.836064606904983521e-01 8.247836679220199585e-02 9.046438336372375488e-02 5.097939074039459229e-02 -1.490792632102966309e-01
-3.228009641170501709e-01 9.541718661785125732e-02 -1.635679602622985840e-01 -1.341194957494735718e-01 2.776668965816497803e-02 -1.217200420796871185e-03 3.625809550285339355e-01 2.930699847638607025e-02 -6.807843595743179321e-02 -2.078214585781097412e-01 6.458707153797149658e-02 2.523917555809020996e-01 -1.207492277026176453e-01 -1.498159617185592651e-01 -5.892153084278106689e-02 -1.205146908760070801e-01 -3.574256896972656250e-01 -2.300988696515560150e-02 8.591790497303009033e-02 1.606731563806533813e-01 2.476821988821029663e-01 -8.079049736261367798e-02 -1.083031296730041504e-01 -3.032635748386383057e-01 -2.370464056730270386e-01 1.232492849230766296e-01 1.029083728790283203e-01 -1.675473451614379883e-01 -4.565593600273132324e-02 6.331191211938858032e-02 2.202146202325820923e-01 -2.011330276727676392e-01
-2.708138525485992432e-01 2.738471031188964844e-01 -4.219577014446258545e-01 6.020718440413475037e-02 -3.604339659214019775e-01 1.397907435894012451e-01 1.008355692028999329e-01 -1.244115382432937622e-01 1.842109262943267822e-01 -1.050566807389259338e-01 9.783549606800079346e-02 1.566586643457412720e-01 7.692617177963256836e-02 4.151070863008499146e-02 5.719054955989122391e-03 9.638977050781250000e-02 1.787650287151336670e-01 -8.308385312557220459e-02 2.041781842708587646e-01 -2.437486052513122559e-01 -1.304647475481033325e-01 -2.365065068006515503e-01 9.617885202169418335e-02 6.543465889990329742e-03 -2.417565435171127319e-01 2.436916530132293701e-01 -3.032709471881389618e-02 -1.275038421154022217e-01 -8.409962058067321777e-02 -2.093215286731719971e-02 -8.029721677303314209e-02 1.663330495357513428e-01
-2.582696676254272461e-01 1.696185767650604248e-02 6.544072180986404419e-02 -3.145380616188049316e-01 -1.483118236064910889e-01 2.665495276451110840e-01 1.699796617031097412e-01 -1.327856034040451050e-01 -7.705570012331008911e-02 -3.623507320880889893e-01 -1.641738265752792358e-01 -3.799606114625930786e-03 2.198918908834457397e-01 -5.447296425700187683e-02 -2.071935087442398071e-01 2.496653199195861816e-01 -4.671488329768180847e-02 -2.816593274474143982e-02 3.338385224342346191e-01 8.884359896183013916e-02 -1.471314579248428345e-01 5.206864327192306519e-02 -1.576533615589141846e-01 -6.934830918908119202e-03 -1.126870438456535339e-01 9.664966911077499390e-02 -3.433571159839630127e-01 -1.000974774360656738e-01 -3.608245030045509338e-02 -1.493345648050308228e-01 1.583064324222505093e-03 1.558861881494522095e-01
-3.043292462825775146e-01 1.398191452026367188e-01 -1.247611269354820251e-01 -2.696824073791503906e-01 -1.713402196764945984e-02 -3.907949030399322510e-01 3.035274520516395569e-02 3.648510575294494629e-02 1.153967082500457764e-01 -5.233692750334739685e-02 -8.369754999876022339e-02 3.942742943763732910e-01 8.822921663522720337e-02 1.462152600288391113e-01 -5.219494178891181946e-02 2.342952415347099304e-02 -3.826944231986999512e-01 1.138865575194358826e-01 2.780516445636749268e-01 9.758870303630828857e-02 -2.904082834720611572e-02 -4.030983522534370422e-02 -1.043743193149566650e-01 -7.022091187536716461e-03 -2.295718342065811157e-01 9.721612185239791870e-02 1.786562614142894745e-02 1.876411959528923035e-02 -5.266587436199188232e-02 2.870995104312896729e-01 -1.134033277630805969e-01 -1.129838377237319946e-01
-2.547760605812072754e-01 3.262601792812347412e-02 -1.176278069615364075e-01 -1.273007243871688843e-01 -3.034080564975738525e-01 8.585617691278457642e-02 -4.932093992829322815e-02 1.961916126310825348e-02 1.839322503656148911e-03 -8.293762058019638062e-02 2.167571932077407837e-01 3.246190249919891357e-01 -1.013126596808433533e-01 -1.995955556631088257e-01 4.027935862541198730e-02 3.930020704865455627e-02 -1.503033339977264404e-01 -1.413990110158920288e-01 1.398681700229644775e-01 4.184522852301597595e-02 2.918475270271301270e-01 -5.246677994728088379e-02 -2.935986407101154327e-02 -1.828875988721847534e-01 -1.417571753263473511e-01 -1.229888945817947388e-01 -3.591311275959014893e-01 -3.792861849069595337e-02 -1.172273978590965271e-01 -4.615063965320587158e-01 2.741299569606781006e-02 -9.985720366239547729e-02
-1.291882991790771484e-01 6.101689115166664124e-02 -1.076835487037897110e-02 -4.611851647496223450e-02 -6.705773621797561646e-02 4.781670570373535156e-01 4.875272139906883240e-02 -3.404052928090095520e-02 6.437222473323345184e-03 6.432448327541351318e-02 1.170890554785728455e-01 1.675081849098205566e-01 -7.583932578563690186e-02 -1.528002470731735229e-01 7.225964963436126709e-02 3.692727908492088318e-02 -5.300943851470947266e-01 -9.547555446624755859e-02 2.230907678604125977e-01 2.211625874042510986e-02 -2.995713949203491211e-01 1.174389794468879700e-01 1.400035768747329712e-01 3.976451233029365540e-02 -9.547530859708786011e-02 -4.426607489585876465e-02 -1.487844139337539673e-01 -1.250458657741546631e-01 -3.198072910308837891e-01 3.150288015604019165e-02 -2.377152070403099060e-02 2.031304836273193359e-01
-1.046603471040725708e-01 2.382399886846542358e-01 -5.848434939980506897e-02 -1.118727922439575195e-01 -2.980298399925231934e-01 1.997998543083667755e-02 1.775054782629013062e-01 5.848853290081024170e-02 1.736381091177463531e-02 -3.345088064670562744e-01 2.410945594310760498e-01 3.480481505393981934e-01 1.698876768350601196e-01 2.579067945480346680e-01 -3.033857047557830811e-02 -1.044038981199264526e-01 -9.129542857408523560e-02 -1.007549650967121124e-02 2.079086452722549438e-01 -9.640657901763916016e-02 -9.317889809608459473e-02 1.936986297369003296e-02 -1.675019860267639160e-01 1.086301580071449280e-01 -3.437359631061553955e-01 -1.195682361721992493e-01 4.632617533206939697e-02 2.354841232299804688e-01 -2.712691724300384521e-01 9.124563075602054596e-03 1.384281516075134277e-01 2.807008102536201477e-02
-3.211477994918823242e-01 1.773219257593154907e-01 -9.967607259750366211e-02 -1.676522791385650635e-01 -3.886575698852539062e-01 3.673711791634559631e-02 2.355046272277832031e-01 -2.187552154064178467e-01 -3.328785002231597900e-01 -1.093807667493820190e-01 1.136439945548772812e-02 1.066802814602851868e-01 -9.911480545997619629e-02 8.057258278131484985e-02 -3.061883747577667236e-01 7.209274452179670334e-03 -1.030390039086341858e-01 -2.488388568162918091e-01 1.920269429683685303e-01 1.829404383897781372e-01 -2.299287766218185425e-01 -1.454836577177047729e-01 9.709497541189193726e-02 -1.160669773817062378e-01 -1.671493798494338989e-01 -8.618266321718692780e-03 4.867889732122421265e-02 8.614917844533920288e-02 1.967544853687286377e-01 -9.398815222084522247e-03 3.632884100079536438e-02 -9.757390618324279785e-02
-8.854854851961135864e-02 2.449397295713424683e-01 -4.910075291991233826e-02 -3.158524632453918457e-01 -7.248881459236145020e-02 2.919980585575103760e-01 1.657613813877105713e-01 1.907348632812500000e-01 5.360318347811698914e-02 -1.875317394733428955e-01 1.162633523344993591e-01 1.048026233911514282e-01 6.112752482295036316e-02 7.339962571859359741e-02 -1.668389737606048584e-01 1.375297605991363525e-01 -9.881931543350219727e-02 1.011429801583290100e-01 -1.199362128973007202e-01 6.514298915863037109e-02 1.069598048925399780e-01 1.723386496305465698e-01 -7.180397212505340576e-02 -1.612272262573242188e-01 -4.169974029064178467e-01 1.520032435655593872e-01 -3.981632888317108154e-01 -2.006672024726867676e-01 -1.111464723944664001e-01 -1.824080199003219604e-01 1.564242504537105560e-02 6.797967106103897095e-02
-1.476809661835432053e-02 8.438451588153839111e-02 -6.624994426965713501e-02 -1.046602353453636169e-01 1.869677379727363586e-02 2.582035064697265625e-01 4.000476002693176270e-02 -6.770505756139755249e-02 1.105436459183692932e-01 -1.489750947803258896e-02 1.555091589689254761e-01 1.048289388418197632e-01 -3.836364671587944031e-02 -8.099895715713500977e-02 -1.640039086341857910e-01 -7.545956224203109741e-02 -5.056897401809692383e-01 -1.079560890793800354e-01 1.465930193662643433e-01 -6.476388126611709595e-02 -5.487251281738281250e-01 2.045239955186843872e-01 4.532798752188682556e-02 3.952029161155223846e-03 -2.268102169036865234e-01 -1.737779527902603149e-01 -1.550378054380416870e-01 -1.410814933478832245e-02 -2.108821570873260498e-01 1.193211078643798828e-01 1.682345941662788391e-02 1.137882471084594727e-01
-1.022381484508514404e-01 2.002663910388946533e-02 -1.028689742088317871e-01 -8.752752095460891724e-02 1.655297279357910156e-01 3.528686761856079102e-01 1.521221697330474854e-01 -2.900391519069671631e-01 3.370439410209655762e-01 -8.215474337339401245e-02 2.243856042623519897e-01 1.854089349508285522e-01 1.360718067735433578e-02 4.228621721267700195e-02 1.594167947769165039e-01 -1.097220089286565781e-02 -5.238314270973205566e-01 1.000900417566299438e-01 7.063277065753936768e-02 3.515488933771848679e-03 6.456359475851058960e-02 1.551011800765991211e-01 1.017601490020751953e-01 -6.987524032592773438e-02 -2.245412021875381470e-01 -1.686584800481796265e-01 -1.993432044982910156e-01 -1.282308548688888550e-01 -4.212569817900657654e-02 6.024177744984626770e-02 -7.586652040481567383e-02 7.512575946748256683e-03
-3.235723376274108887e-01 3.107496201992034912e-01 -2.094185650348663330e-01 -1.330929249525070190e-01 -1.242225542664527893e-01 -3.904341161251068115e-02 1.654734611511230469e-01 -1.058827862143516541e-01 -3.769289702177047729e-02 -1.000267639756202698e-01 -4.901057109236717224e-02 -8.789251744747161865e-02 2.073589712381362915e-01 -1.994151920080184937e-01 9.116097539663314819e-02 -1.018459349870681763e-01 -7.593180984258651733e-02 6.644102931022644043e-02 3.267064690589904785e-01 2.908557355403900146e-01 9.320250153541564941e-02 -5.546257644891738892e-02 -1.838212311267852783e-01 1.505676656961441040e-01 -3.837841153144836426e-01 1.405651122331619263e-01 -8.088384568691253662e-02 2.227865606546401978e-01 1.349249016493558884e-02 1.221997365355491638e-01 -2.238922864198684692e-01 -2.029465883970260620e-02
-1.964785307645797729e-01 1.423882097005844116e-01 -3.493952155113220215e-01 -1.824537962675094604e-01 -9.322875738143920898e-02 -1.750118434429168701e-01 1.630989462137222290e-01 3.156275451183319092e-01 2.164122313261032104e-01 -2.466187328100204468e-01 1.464878022670745850e-01 -1.137104034423828125e-01 6.703372299671173096e-02 1.020499169826507568e-01 -8.100397884845733643e-02 -2.389647252857685089e-02 -3.757171332836151123e-01 2.572990395128726959e-02 3.883583471179008484e-02 -2.562372572720050812e-02 -5.930551886558532715e-02 2.963916361331939697e-01 -1.330099254846572876e-01 2.150488318875432014e-03 -9.263514727354049683e-02 -1.253443658351898193e-01 -1.628146916627883911e-01 1.922957003116607666e-01 -1.938792020082473755e-01 -1.269244849681854248e-01 -1.391729116439819336e-01 2.054995596408843994e-01
-1.334695667028427124e-01 -1.664929687976837158e-01 -2.231513708829879761e-01 -1.330130845308303833e-01 -2.386929392814636230e-01 8.936711400747299194e-02 2.235170602798461914e-01 -5.712412297725677490e-02 1.536105424165725708e-01 -2.157653421163558960e-01 -1.399421039968729019e-02 2.178410887718200684e-01 5.509340763092041016e-02 1.268554925918579102e-01 -6.176823005080223083e-02 1.121419146656990051e-01 -2.962369322776794434e-01 1.701550334692001343e-01 3.424632549285888672e-01 -2.059426754713058472e-01 2.560047991573810577e-02 3.269970417022705078e-01 1.686847656965255737e-01 -1.820086389780044556e-01 -3.456361591815948486e-02 2.878826260566711426e-01 4.439224675297737122e-02 -2.173274755477905273e-01 9.769024699926376343e-02 -1.515594720840454102e-01 -5.021166987717151642e-03 6.398899853229522705e-02
-4.430305585265159607e-02 2.239540666341781616e-01 -3.043882250785827637e-01 -2.750528454780578613e-01 -1.920798607170581818e-02 1.079354807734489441e-01 1.517479717731475830e-01 -2.129476219415664673e-01 -8.250237256288528442e-02 -3.208172321319580078e-01 1.149356365203857422e-01 2.011073529720306396e-01 -1.602262854576110840e-01 1.818623244762420654e-01 8.802195638418197632e-02 4.504565149545669556e-02 -1.068313643336296082e-01 -7.394567131996154785e-02 1.269430071115493774e-01 1.103043854236602783e-01 -2.827393710613250732e-01 -3.432182595133781433e-02 -2.144351899623870850e-01 -3.456109762191772461e-01 -2.142645716667175293e-01 -1.011616438627243042e-01 -1.168396621942520142e-01 1.270887851715087891e-01 1.143688783049583435e-01 -2.017119824886322021e-01 1.089638173580169678e-01 -1.548418700695037842e-01
-2.568060457706451416e-01 -1.468408554792404175e-01 7.833569496870040894e-02 -2.596085667610168457e-01 -1.832667887210845947e-01 -5.351842567324638367e-02 -1.107668317854404449e-02 -8.450961858034133911e-02 7.128459960222244263e-02 -2.756467461585998535e-01 -8.234111219644546509e-02 3.651027977466583252e-01 1.737012416124343872e-01 -1.252081394195556641e-01 2.930008061230182648e-02 1.406587380915880203e-02 -3.767537176609039307e-01 1.021292880177497864e-01 7.416912913322448730e-02 6.793757528066635132e-02 -1.306629031896591187e-01 -6.755096465349197388e-02 -1.859470307826995850e-01 -1.474758982658386230e-01 -2.830413281917572021e-01 3.125760555267333984e-01 -2.694748528301715851e-02 -1.049983724951744080e-01 -2.107897102832794189e-01 -7.544373720884323120e-02 2.025893777608871460e-01 7.750306278467178345e-02
-2.795286774635314941e-01 2.508870959281921387e-01 -1.658194116316735744e-03 -7.319275289773941040e-02 -2.050636410713195801e-01 1.155985612422227859e-02 1.250025182962417603e-01 3.430279344320297241e-02 1.007594987750053406e-01 -1.526515036821365356e-01 2.564873546361923218e-02 4.754076525568962097e-02 1.328085064888000488e-01 -3.624680638313293457e-01 2.358530163764953613e-01 8.106970041990280151e-02 -2.892682254314422607e-01 1.421282533556222916e-02 3.770709782838821411e-02 -5.467365682125091553e-02 -1.238939762115478516e-01 -3.456324636936187744e-01 2.202970981597900391e-01 1.965264976024627686e-01 -3.599804937839508057e-01 -2.076461911201477051e-01 1.686176806688308716e-01 7.145011425018310547e-02 -1.035489961504936218e-01 -8.959646522998809814e-02 -8.957419544458389282e-02 -6.092466786503791809e-02
-9.138122946023941040e-02 3.114938437938690186e-01 4.069967567920684814e-02 1.696373373270034790e-01 -4.629309847950935364e-02 3.220115900039672852e-01 -7.753658294677734375e-02 -1.534765362739562988e-01 -1.446934342384338379e-01 -1.308354735374450684e-01 5.242100730538368225e-02 1.279129236936569214e-01 4.225760400295257568e-01 -1.167395710945129395e-01 -1.909956149756908417e-02 6.699066609144210815e-02 -2.082137912511825562e-01 2.062145322561264038e-01 3.008616268634796143e-01 -6.377930194139480591e-02 1.100804880261421204e-01 1.905294805765151978e-01 -1.650695204734802246e-01 -2.312606424093246460e-01 -3.433940708637237549e-01 2.072678878903388977e-02 -1.132616847753524780e-01 4.320864379405975342e-02 -9.300333261489868164e-02 6.590108852833509445e-03 1.347874253988265991e-01 -7.109650969505310059e-02
-1.948453783988952637e-01 3.198612928390502930e-01 -7.382253557443618774e-02 1.363582164049148560e-01 -2.281734198331832886e-01 -1.169945821166038513e-01 1.077229455113410950e-01 -1.556766629219055176e-01 -1.775437220931053162e-02 -3.032477796077728271e-01 -6.313808262348175049e-02 4.579866826534271240e-01 -3.384410962462425232e-02 -2.565124444663524628e-02 -2.022444903850555420e-01 1.567069739103317261e-01 -2.060378491878509521e-01 1.904935576021671295e-02 2.078978866338729858e-01 -1.727531552314758301e-01 -1.697782725095748901e-01 4.013432189822196960e-02 2.822298370301723480e-02 2.124639600515365601e-01 1.061378885060548782e-02 1.292268335819244385e-01 -3.297055959701538086e-01 -9.377368539571762085e-02 -8.060265332460403442e-02 -4.658281430602073669e-02 1.596767902374267578e-01 -9.317014366388320923e-03
-2.925431132316589355e-01 1.938068568706512451e-01 -3.518546372652053833e-02 -1.232508197426795959e-01 -3.091766834259033203e-01 -1.062214002013206482e-01 2.404058426618576050e-01 2.051979303359985352e-01 -2.593374848365783691e-01 -5.591375008225440979e-02 -1.516427695751190186e-01 1.532897949218750000e-01 7.442457601428031921e-03 -4.792169854044914246e-02 -1.855480819940567017e-01 5.063836649060249329e-02 -1.092545986175537109e-01 -2.439235895872116089e-01 2.237814068794250488e-01 4.725012183189392090e-02 -2.500049173831939697e-01 5.572332814335823059e-02 -2.187560051679611206e-01 -1.811944544315338135e-01 -3.079212605953216553e-01 -7.614166289567947388e-02 2.060689777135848999e-01 1.760158501565456390e-02 8.021172136068344116e-02 1.274303942918777466e-01 -1.269025057554244995e-01 -2.126769125461578369e-01
-3.408387536182999611e-03 2.919615805149078369e-01 -1.373197510838508606e-02 -1.986013650894165039e-01 -1.863576024770736694e-01 -6.453033536672592163e-02 2.850536704063415527e-01 8.672038465738296509e-02 5.941791925579309464e-03 -3.158559501171112061e-01 1.007828637957572937e-01 2.085036486387252808e-01 1.599875241518020630e-01 3.298547863960266113e-01 -1.376219838857650757e-01 7.506389915943145752e-02 -9.446790814399719238e-02 -7.260636240243911743e-02 1.576154828071594238e-01 -8.550150692462921143e-02 -1.448566317558288574e-01 -6.967237591743469238e-02 -2.137967757880687714e-02 -1.755400300025939941e-01 -3.125571310520172119e-01 -2.960804104804992676e-01 6.890577077865600586e-02 1.334275156259536743e-01 -2.717029117047786713e-02 -3.211819529533386230e-01 1.221938729286193848e-01 -6.963188946247100830e-02
-1.320228576660156250e-01 -6.670608371496200562e-02 -1.247328966856002808e-01 -3.262041509151458740e-01 -1.276151984930038452e-01 -2.203768119215965271e-02 2.354647368192672729e-01 3.596111536026000977e-01 8.491565287113189697e-02 -2.404714971780776978e-01 5.737026780843734741e-02 -1.039800941944122314e-01 -1.491140853613615036e-02 1.133539751172065735e-01 3.334058821201324463e-01 2.357592582702636719e-01 -2.849628925323486328e-01 -9.489840269088745117e-02 3.045626580715179443e-01 4.138260707259178162e-02 -1.198892816901206970e-01 6.150583922863006592e-02 -4.324014484882354736e-02 6.373691558837890625e-02 -2.486233264207839966e-01 7.418894022703170776e-02 -2.622546851634979248e-01 4.051942750811576843e-02 -1.897829324007034302e-01 -3.735955804586410522e-02 -9.438566118478775024e-02 5.325585231184959412e-02
-4.638777673244476318e-01 1.531326770782470703e-01 3.729899525642395020e-01 -2.106553614139556885e-01 -2.739107608795166016e-01 8.243786543607711792e-02 2.537330687046051025e-01 1.203365903347730637e-02 1.049159169197082520e-01 -1.527080088853836060e-01 -1.208490505814552307e-01 2.456896454095840454e-01 6.153871864080429077e-02 -6.588328164070844650e-03 1.029089838266372681e-02 1.209453400224447250e-02 -2.636572420597076416e-01 -5.372413620352745056e-02 1.232098489999771118e-01 -7.439155876636505127e-02 -7.787650078535079956e-02 1.018538102507591248e-01 -5.380048230290412903e-02 2.044191211462020874e-02 -7.969984412193298340e-02 -6.138025224208831787e-02 2.655712366104125977e-01 7.119116187095642090e-02 -2.526200711727142334e-01 -2.358814328908920288e-01 -9.859105572104454041e-03 2.656337805092334747e-03
-4.887409210205078125e-01 1.285070274025201797e-02 -1.791192293167114258e-01 -2.032228708267211914e-01 -7.780841086059808731e-03 8.622198551893234253e-02 1.974789202213287354e-01 -1.894932985305786133e-01 1.438965499401092529e-01 -2.884642183780670166e-01 3.179416060447692871e-02 2.019309625029563904e-02 1.922344267368316650e-01 2.135878615081310272e-02 -2.263933867216110229e-01 1.694826781749725342e-01 -2.267789095640182495e-01 3.121636435389518738e-02 -4.672292619943618774e-02 -3.760108351707458496e-02 1.304948776960372925e-01 1.780917495489120483e-01 9.363584220409393311e-02 -4.575242847204208374e-02 -2.486100941896438599e-01 -2.038159072399139404e-01 4.034463316202163696e-02 -7.928933203220367432e-02 5.032110027968883514e-03 2.229202538728713989e-02 3.483237028121948242e-01 -1.836791485548019409e-01
-1.793154925107955933e-01 3.563237935304641724e-02 -2.476871609687805176e-01 -1.996073126792907715e-01 -1.843820363283157349e-01 1.242259517312049866e-01 1.889977008104324341e-01 1.739114522933959961e-01 3.626382648944854736e-01 -1.065116897225379944e-01 4.000114277005195618e-02 8.896189928054809570e-02 2.956202328205108643e-01 -2.054828256368637085e-01 -8.539419621229171753e-02 -2.294897101819515228e-02 -8.502456545829772949e-02 -7.700056582689285278e-02 3.450506627559661865e-01 1.627976149320602417e-01 -2.058070600032806396e-01 3.667527437210083008e-01 1.703023016452789307e-01 1.183214262127876282e-01 -2.315250635147094727e-01 -9.510149806737899780e-02 -6.545613706111907959e-02 -8.156550675630569458e-02 -1.752854138612747192e-02 1.069402042776346207e-02 8.715275675058364868e-02 4.053215961903333664e-04
-3.396955728530883789e-01 -4.467806965112686157e-02 -1.655321717262268066e-01 -1.979839503765106201e-01 1.983809657394886017e-02 1.301935762166976929e-01 1.205627396702766418e-01 -1.328339427709579468e-01 -3.594730794429779053e-02 -1.883514970541000366e-01 2.609129846096038818e-01 3.117014281451702118e-02 1.743447333574295044e-01 1.148507669568061829e-01 1.253756433725357056e-01 2.871246337890625000e-01 -1.655728220939636230e-01 -6.139566749334335327e-02 2.096315920352935791e-01 1.310411244630813599e-01 -9.430843591690063477e-02 3.572561442852020264e-01 2.987058758735656738e-01 -8.800984360277652740e-03 -2.272792309522628784e-01 5.807359889149665833e-02 -2.280177474021911621e-01 -1.093601211905479431e-01 -1.778567135334014893e-01 1.311536431312561035e-01 1.815776228904724121e-01 3.389236517250537872e-03
-1.899054944515228271e-01 2.267724275588989258e-01 2.709832787513732910e-02 6.410413421690464020e-03 -4.074406251311302185e-02 9.918972849845886230e-02 2.138998061418533325e-01 -1.115020811557769775e-01 -1.786443144083023071e-01 -4.038732945919036865e-01 9.987756609916687012e-02 2.266374379396438599e-01 1.805460304021835327e-01 2.839091978967189789e-02 6.357616931200027466e-02 -3.310719877481460571e-02 -1.868989914655685425e-01 -1.040764003992080688e-01 6.678837537765502930e-02 9.375970810651779175e-02 1.991308107972145081e-02 -9.747302392497658730e-04 -2.478980869054794312e-01 3.560295999050140381e-01 -3.299596607685089111e-01 1.487927585840225220e-01 1.459282487630844116e-01 5.580909550189971924e-02 -2.780517041683197021e-01 6.140600144863128662e-02 -2.433116286993026733e-01 6.174784898757934570e-02
-3.067068457603454590e-01 4.261021316051483154e-01 8.285821415483951569e-03 -2.934668660163879395e-01 -1.065073162317276001e-01 -3.404137911275029182e-03 -9.128674119710922241e-02 2.284002453088760376e-01 -4.597396031022071838e-02 -1.546029448509216309e-01 -8.943223953247070312e-02 1.037422101944684982e-02 -8.663799613714218140e-02 -1.836962401866912842e-01 -6.621310859918594360e-02 2.384524978697299957e-02 -3.572483360767364502e-01 -1.853205859661102295e-01 1.452602893114089966e-01 -1.462374161928892136e-02 -2.513749003410339355e-01 -7.035611569881439209e-02 -1.437467932701110840e-01 1.324661672115325928e-01 -2.586323916912078857e-01 -1.663990505039691925e-02 -1.017514243721961975e-01 2.204506993293762207e-01 2.217604033648967743e-02 1.360862106084823608e-01 -1.576253473758697510e-01 1.624371260404586792e-01
-3.778278529644012451e-01 3.327552974224090576e-01 -1.270091980695724487e-01 -2.175173610448837280e-01 -1.187041178345680237e-01 8.354688435792922974e-02 1.846097260713577271e-01 7.272953540086746216e-02 3.200116753578186035e-02 -2.704126760363578796e-02 7.791390269994735718e-02 9.651912003755569458e-02 1.787735670804977417e-01 -2.198802679777145386e-01 2.425263077020645142e-01 4.794187471270561218e-02 -2.796164155006408691e-01 8.331701159477233887e-02 1.734031289815902710e-01 -9.930310398340225220e-02 -2.517045140266418457e-01 -2.270976603031158447e-01 1.610347777605056763e-01 1.693242043256759644e-01 -2.047933936119079590e-01 -2.465998083353042603e-01 1.293576955795288086e-01 7.668881863355636597e-02 8.802101016044616699e-02 -2.087710890918970108e-03 7.167117297649383545e-02 -1.767027378082275391e-01
-4.089168012142181396e-01 3.448118865489959717e-01 -2.246566563844680786e-01 -6.112187355756759644e-02 2.123867534101009369e-02 1.101558953523635864e-01 -1.287761479616165161e-01 -4.298967495560646057e-02 1.244661733508110046e-01 -1.104645729064941406e-01 -6.843961030244827271e-02 5.590705666691064835e-03 -1.003861203789710999e-01 1.750305593013763428e-01 -1.130988821387290955e-01 -8.866156637668609619e-02 -8.575514703989028931e-02 6.815063953399658203e-02 2.121092230081558228e-01 -2.378894761204719543e-02 -7.926518470048904419e-02 1.856506466865539551e-01 -1.345989555120468140e-01 -2.365116626024246216e-01 -3.905431330204010010e-01 1.130226552486419678e-01 -3.331206440925598145e-01 1.115514412522315979e-01 1.699991077184677124e-01 1.004093438386917114e-01 -1.862741261720657349e-01 1.201627962291240692e-02
-3.209736347198486328e-01 3.416142985224723816e-02 8.819298446178436279e-02 -2.534479498863220215e-01 -2.462958395481109619e-01 7.098693400621414185e-02 6.891743093729019165e-02 -2.323596365749835968e-02 9.662799537181854248e-02 -3.062660694122314453e-01 1.129769086837768555e-01 3.212458789348602295e-01 1.994122862815856934e-01 5.122695118188858032e-02 4.883431270718574524e-02 -3.502133116126060486e-02 -2.874105572700500488e-01 -1.518331933766603470e-02 1.128294225782155991e-02 3.891474753618240356e-02 -1.571516841650009155e-01 -2.166432887315750122e-02 -2.545854151248931885e-01 2.848076224327087402e-01 -3.264329731464385986e-01 -4.805567860603332520e-02 7.977031171321868896e-02 2.725826501846313477e-01 -1.622980386018753052e-01 9.709702804684638977e-03 3.864885866641998291e-02 1.211288273334503174e-01
-1.885536164045333862e-01 -1.565959006547927856e-01 -1.981802843511104584e-02 -3.221230804920196533e-01 -1.848090142011642456e-01 1.042859032750129700e-01 2.712662220001220703e-01 -2.355166710913181305e-02 4.299615509808063507e-03 -2.680437266826629639e-01 2.072308361530303955e-01 1.128107085824012756e-01 -1.367867290973663330e-01 2.506978996098041534e-02 9.337764233350753784e-02 8.386697620153427124e-02 -9.483634680509567261e-02 -1.106598600745201111e-01 3.049731254577636719e-01 -2.057324349880218506e-01 -4.878383874893188477e-02 -1.370568275451660156e-01 2.643361985683441162e-01 -2.492577582597732544e-02 -3.532004058361053467e-01 9.490077942609786987e-02 -1.709484308958053589e-01 -3.068930506706237793e-01 2.394367009401321411e-02 -5.809222534298896790e-02 1.709171384572982788e-01 -1.241495311260223389e-01
-1.880990564823150635e-01 -2.352257072925567627e-02 -8.386257290840148926e-02 -2.017817497253417969e-01 -1.406745798885822296e-02 1.452516466379165649e-01 1.238616406917572021e-01 1.490611433982849121e-01 3.741798996925354004e-01 -4.368203878402709961e-02 2.286403179168701172e-01 2.294515222311019897e-01 2.550283670425415039e-01 -1.246123462915420532e-01 -1.672769933938980103e-01 2.315502148121595383e-03 -1.760199218988418579e-01 -6.166073679924011230e-02 3.301945626735687256e-01 2.535162493586540222e-02 -7.089772820472717285e-02 3.687819242477416992e-01 9.531992673873901367e-02 2.293978333473205566e-01 -3.537878692150115967e-01 -2.751186303794384003e-02 2.800847776234149933e-02 -1.100063174962997437e-01 1.592753827571868896e-02 -1.244458705186843872e-01 -2.933964133262634277e-03 -1.766615733504295349e-02
-8.754236996173858643e-02 6.070847809314727783e-02 -6.297843158245086670e-02 -2.207722216844558716e-01 6.046647578477859497e-02 -2.044402062892913818e-01 3.403108716011047363e-01 -1.937965452671051025e-01 5.623620375990867615e-02 -1.110631152987480164e-01 2.295321673154830933e-01 8.105725795030593872e-02 1.696442253887653351e-02 1.817295551300048828e-01 2.504625320434570312e-01 1.763574630022048950e-01 -1.655085533857345581e-01 -7.410693913698196411e-02 2.051252126693725586e-01 1.337947696447372437e-01 -8.038091659545898438e-02 -1.255458742380142212e-01 9.758184850215911865e-02 -1.106342487037181854e-02 -2.662464082241058350e-01 9.504991769790649414e-02 -2.313566058874130249e-01 -2.875742614269256592e-01 -2.751320898532867432e-01 -2.822707593441009521e-01 -1.898540556430816650e-01 -5.411692708730697632e-02
-1.281920224428176880e-01 2.829312980175018311e-01 -1.727268397808074951e-01 -3.690850734710693359e-01 -2.830158770084381104e-01 -1.136388853192329407e-01 6.259119510650634766e-02 2.273034006357192993e-01 -4.976865276694297791e-02 -2.022317349910736084e-01 6.278578937053680420e-02 1.439140141010284424e-01 1.694163084030151367e-01 5.987266451120376587e-02 1.694780588150024414e-01 1.743614077568054199e-01 -3.749250769615173340e-01 8.827525377273559570e-02 1.262968480587005615e-01 4.700175672769546509e-02 1.105822995305061340e-01 -1.003129705786705017e-01 -1.561613082885742188e-01 2.247581444680690765e-02 -9.281027317047119141e-02 -1.815532334148883820e-02 7.297151535749435425e-02 4.087362810969352722e-02 -2.825857102870941162e-01 -3.225438594818115234e-01 -3.355002030730247498e-02 1.215117797255516052e-01
-3.910285234451293945e-02 -2.119913101196289062e-01 -3.702929913997650146e-01 -3.333830535411834717e-01 -1.206810101866722107e-01 3.329130262136459351e-02 1.739633828401565552e-01 -6.681711412966251373e-03 2.568537835031747818e-03 -4.302517473697662354e-01 -2.077672630548477173e-02 1.287573873996734619e-01 1.028990149497985840e-01 -5.435968562960624695e-02 1.941385306417942047e-02 1.188479084521532059e-02 -1.996352374553680420e-01 -1.711250990629196167e-01 6.126138195395469666e-02 7.244966924190521240e-02 -8.055417984724044800e-02 -3.049216978251934052e-02 -1.063319481909275055e-02 -2.268040180206298828e-01 -3.954713642597198486e-01 -1.368488818407058716e-01 2.136508934199810028e-02 1.536103934049606323e-01 1.305349022150039673e-01 -2.959491908550262451e-01 2.008862793445587158e-02 -4.214392229914665222e-02
-7.246489822864532471e-02 2.266888022422790527e-01 1.426148577593266964e-03 -2.937935292720794678e-01 -2.967622578144073486e-01 -1.317283213138580322e-01 1.301407665014266968e-01 1.934821754693984985e-01 -4.456606507301330566e-02 -3.493048846721649170e-01 9.124778211116790771e-02 -2.102678408846259117e-03 2.008789926767349243e-01 1.505908668041229248e-01 7.002609223127365112e-02 2.914623320102691650e-01 -3.671768307685852051e-01 1.758390963077545166e-01 2.654736395925283432e-03 1.610646247863769531e-01 -1.153759751468896866e-02 6.069514527916908264e-02 1.334836483001708984e-01 1.833768934011459351e-01 -1.325577050447463989e-01 -9.442989528179168701e-02 -2.739766240119934082e-01 7.133332639932632446e-02 -1.638194620609283447e-01 -1.411176174879074097e-01 7.379584014415740967e-02 7.906635850667953491e-02
-2.195253670215606689e-01 -1.122066453099250793e-01 -1.188756600022315979e-01 -2.105255722999572754e-01 -1.151802092790603638e-01 2.762909829616546631e-01 2.626532018184661865e-01 5.317294597625732422e-02 2.331413626670837402e-01 -1.838929057121276855e-01 7.198892533779144287e-02 3.713226690888404846e-02 1.513857990503311157e-01 -2.729794681072235107e-01 -3.055813908576965332e-01 -4.950562492012977600e-02 -1.179529651999473572e-01 -2.722337543964385986e-01 1.992034018039703369e-01 7.434052228927612305e-02 2.303440123796463013e-02 9.859621524810791016e-02 1.914926767349243164e-01 1.500668972730636597e-01 -3.145606815814971924e-01 4.540200531482696533e-02 -6.250758469104766846e-02 -1.708333641290664673e-01 -1.239461228251457214e-01 -1.686662733554840088e-01 -7.021845132112503052e-02 -2.140865474939346313e-01
-4.759357273578643799e-01 2.733466625213623047e-01 1.170381531119346619e-01 -3.641086444258689880e-02 -1.782359033823013306e-01 -1.607327759265899658e-01 -1.265738606452941895e-01 -1.746224611997604370e-02 4.256950691342353821e-02 -1.641639769077301025e-01 -1.796693205833435059e-01 3.002946376800537109e-01 -1.306589972227811813e-02 1.083724126219749451e-01 -9.053391218185424805e-02 4.858056455850601196e-02 -3.200666904449462891e-01 2.031565755605697632e-01 2.938641309738159180e-01 8.953599631786346436e-02 4.648813046514987946e-03 -7.464924454689025879e-02 -2.036025971174240112e-01 -1.884907484054565430e-01 -2.170005738735198975e-01 -5.886583402752876282e-02 -1.590149998664855957e-01 -8.776557445526123047e-02 -3.663934394717216492e-02 1.465923935174942017e-01 -5.439148843288421631e-02 -7.825796306133270264e-02
-4.030591547489166260e-01 1.189542189240455627e-01 -3.351572751998901367e-01 1.143498942255973816e-01 -1.865241117775440216e-02 1.454817950725555420e-01 4.779023677110671997e-02 -9.077876061201095581e-02 2.184226065874099731e-01 -3.066808283329010010e-01 -2.179939858615398407e-02 2.569163590669631958e-02 2.616419829428195953e-02 1.910284459590911865e-01 -3.234831690788269043e-01 -2.974235685542225838e-03 -1.220570728182792664e-01 2.139493674039840698e-01 1.318823397159576416e-01 -2.684399299323558807e-02 -1.811094768345355988e-02 2.418139725923538208e-01 8.815362304449081421e-02 -1.170845627784729004e-01 -2.841165065765380859e-01 2.510275244712829590e-01 -1.458514630794525146e-01 1.708439141511917114e-01 6.797228753566741943e-02 4.814610630273818970e-02 1.163820400834083557e-01 -8.647482097148895264e-02
-2.178341001272201538e-01 2.922919094562530518e-01 -2.314608916640281677e-02 8.227492868900299072e-02 -2.444977611303329468e-01 2.280382812023162842e-01 2.969352304935455322e-01 -1.311718374490737915e-01 -6.770423799753189087e-02 -7.344611734151840210e-02 4.730852320790290833e-02 -3.852097317576408386e-02 3.227355480194091797e-01 -1.159202530980110168e-01 -3.245178163051605225e-01 2.316031754016876221e-01 -1.882554143667221069e-01 5.767421424388885498e-02 7.254818826913833618e-02 1.645037978887557983e-01 -1.288659423589706421e-01 3.090248107910156250e-01 -1.431028731167316437e-02 -9.949105232954025269e-02 -1.210535317659378052e-01 1.754012256860733032e-01 -9.282384067773818970e-02 -2.308510541915893555e-01 -1.681818664073944092e-01 8.819603919982910156e-02 9.203736484050750732e-02 -8.511403948068618774e-02
-1.037737876176834106e-01 3.358020186424255371e-01 1.469385530799627304e-02 -1.387477219104766846e-01 3.390131890773773193e-02 -1.187861636281013489e-01 1.760862767696380615e-01 -1.367738284170627594e-02 -6.983118504285812378e-02 -5.601080656051635742e-01 1.243817880749702454e-01 2.083867937326431274e-01 6.653101742267608643e-02 1.408977210521697998e-01 -9.535507112741470337e-02 2.799767302349209785e-03 -1.778220981359481812e-01 -6.048638746142387390e-02 3.030419051647186279e-01 -3.379786387085914612e-02 -4.493736848235130310e-02 1.226823180913925171e-01 -1.483127325773239136e-01 -3.467592876404523849e-03 -1.919676363468170166e-01 -1.208772361278533936e-01 -8.433719724416732788e-02 5.405286699533462524e-02 -2.964013218879699707e-01 1.935263723134994507e-02 2.864839732646942139e-01 2.328850142657756805e-02
-1.841349005699157715e-01 2.519746124744415283e-01 -4.489452764391899109e-02 -2.917525768280029297e-01 -3.605986833572387695e-01 -1.775396913290023804e-01 -7.085056602954864502e-02 1.798477619886398315e-01 2.233957499265670776e-02 -2.386043518781661987e-01 2.316921763122081757e-02 -4.019515961408615112e-02 -1.376729607582092285e-01 2.148698419332504272e-01 1.155604273080825806e-01 -1.671756990253925323e-02 -3.664357960224151611e-01 -9.082747995853424072e-02 -3.113688342273235321e-02 1.063886508345603943e-01 -1.374348104000091553e-01 9.712169319391250610e-02 7.332190126180648804e-02 2.348204702138900757e-01 -2.430491447448730469e-01 -1.431926526129245758e-02 -2.815001010894775391e-01 6.769008189439773560e-02 -2.715527713298797607e-01 -5.464833602309226990e-02 -3.817724063992500305e-02 -1.152110546827316284e-01
-3.677707314491271973e-01 1.306458711624145508e-01 -2.595597803592681885e-01 -9.010181576013565063e-02 -1.989153213798999786e-02 1.910951919853687286e-02 9.355880320072174072e-02 -8.153335750102996826e-02 1.108224466443061829e-01 3.209416568279266357e-02 1.590925753116607666e-01 -1.335744112730026245e-01 8.027417212724685669e-02 2.798238992691040039e-01 8.715358376502990723e-02 8.963591419160366058e-03 1.952594518661499023e-02 7.062470167875289917e-02 3.887383639812469482e-01 -1.101739704608917236e-01 -3.684490174055099487e-02 3.072111681103706360e-02 3.884270414710044861e-02 -1.897407174110412598e-01 -5.093325376510620117e-01 1.243736520409584045e-01 -2.924202382564544678e-01 -1.138612162321805954e-02 -6.749541312456130981e-02 1.582536995410919189e-01 5.997148156166076660e-02 -7.055872678756713867e-02
-4.210527837276458740e-01 1.561336368322372437e-01 -5.436309799551963806e-02 -1.169925853610038757e-01 7.169031351804733276e-02 3.846366405487060547e-01 3.611075282096862793e-01 -1.078930869698524475e-01 1.072699204087257385e-01 -2.120270878076553345e-01 3.077141344547271729e-01 9.704699367284774780e-02 1.153377443552017212e-01 -1.876846072264015675e-03 -9.181342273950576782e-02 3.421049937605857849e-02 -1.392667889595031738e-01 8.884017169475555420e-02 -4.767325520515441895e-02 1.113493740558624268e-01 1.695711463689804077e-01 3.191928565502166748e-01 3.639842383563518524e-03 -1.456656306982040405e-01 -1.130823716521263123e-01 -1.372171789407730103e-01 -1.756339371204376221e-01 -1.352832615375518799e-01 -7.108912616968154907e-02 -1.114235818386077881e-01 7.991319149732589722e-02 -6.815937906503677368e-02
-1.576120257377624512e-01 1.033936813473701477e-01 8.397309482097625732e-02 -5.958085879683494568e-02 -1.465703547000885010e-01 1.101381629705429077e-01 2.491294592618942261e-01 7.555497437715530396e-02 -2.659648656845092773e-01 -4.008599221706390381e-01 1.184957921504974365e-01 3.212252259254455566e-01 1.433958113193511963e-01 -6.599136162549257278e-03 -1.109632253646850586e-01 -1.560179293155670166e-01 -1.032142937183380127e-01 1.103953793644905090e-01 2.649277746677398682e-01 2.104613035917282104e-01 -1.525366306304931641e-01 1.003712415695190430e-01 -1.422876119613647461e-01 1.705892831087112427e-01 -1.698071509599685669e-01 -1.707911938428878784e-01 -8.256581425666809082e-02 2.131281048059463501e-01 -2.444654107093811035e-01 -1.470897067338228226e-02 -1.887547075748443604e-01 -1.438893377780914307e-01
-3.620734810829162598e-01 1.066459640860557556e-01 -2.676401659846305847e-02 -1.602068841457366943e-01 -8.251978456974029541e-02 2.246340066194534302e-01 7.592190802097320557e-02 -6.118152290582656860e-02 3.532209899276494980e-03 -3.888411819934844971e-01 2.106491923332214355e-01 1.513908803462982178e-01 2.664907872676849365e-01 -1.972705684602260590e-02 -2.154091000556945801e-01 2.775053679943084717e-01 -9.975089132785797119e-02 -2.324018394574522972e-03 1.131488829851150513e-01 -1.421250998973846436e-01 -1.487167328596115112e-01 7.849489338696002960e-03 -1.357809305191040039e-01 6.557235959917306900e-03 -4.756498616188764572e-03 8.677213639020919800e-02 -3.965865671634674072e-01 -1.266765743494033813e-01 7.136244326829910278e-02 5.536002665758132935e-02 2.598312497138977051e-01 1.043336391448974609e-01
-4.907303750514984131e-01 9.072092920541763306e-02 1.040398925542831421e-01 -6.854642927646636963e-02 -3.063969314098358154e-01 -2.120622843503952026e-01 1.571527123451232910e-01 -8.834531158208847046e-02 -1.584743261337280273e-01 -3.603431880474090576e-01 -9.633834660053253174e-02 -1.071184501051902771e-01 2.809334099292755127e-01 1.695313751697540283e-01 1.611516997218132019e-02 -2.643656171858310699e-02 -1.055251583456993103e-01 -1.943518221378326416e-01 1.298320591449737549e-01 4.413438588380813599e-02 3.097114618867635727e-03 1.400297433137893677e-01 2.262029051780700684e-02 -1.778635680675506592e-01 -2.323726415634155273e-01 9.142117202281951904e-02 -1.823480129241943359e-01 -2.280974388122558594e-02 1.307019381783902645e-03 -1.268157958984375000e-01 1.750956028699874878e-01 1.318847686052322388e-01
-1.596560925245285034e-01 1.070518326014280319e-02 -2.814342379570007324e-01 -1.167990118265151978e-01 -1.874981634318828583e-02 1.372595578432083130e-01 9.519281983375549316e-02 -2.038716524839401245e-01 2.457349933683872223e-02 -1.454963237047195435e-01 4.648426175117492676e-01 -3.424185514450073242e-02 3.187441527843475342e-01 1.320685297250747681e-01 5.161150966159766540e-06 1.164039522409439087e-01 -1.971265822649002075e-01 4.891570657491683960e-02 1.664507538080215454e-01 -4.927948117256164551e-03 -1.810576170682907104e-01 2.911429405212402344e-01 2.577021420001983643e-01 -5.885613709688186646e-02 -2.683076560497283936e-01 -8.197276853024959564e-03 -1.855135411024093628e-01 -3.401746973395347595e-02 -6.424748897552490234e-02 1.792935729026794434e-01 1.553081274032592773e-01 1.252672374248504639e-01
-1.870499849319458008e-01 2.238730639219284058e-01 -1.790014505386352539e-01 -3.209135308861732483e-02 -1.093266531825065613e-01 -8.956626802682876587e-02 1.382876187562942505e-01 -2.367352247238159180e-01 2.529848515987396240e-01 -2.126859128475189209e-01 -4.730534180998802185e-02 2.099842429161071777e-01 -1.210620179772377014e-01 -1.791678369045257568e-01 -6.930419802665710449e-02 2.796121537685394287e-01 -2.350092232227325439e-01 2.326973229646682739e-01 1.735389381647109985e-01 -6.319882720708847046e-02 2.704159356653690338e-02 -7.490985840559005737e-02 -7.242909818887710571e-02 3.397686481475830078e-01 -4.202737659215927124e-02 -2.145181149244308472e-01 -2.613521218299865723e-01 -2.038815021514892578e-01 -7.805319875478744507e-02 -2.406640499830245972e-01 -1.307741180062294006e-02 -9.492785483598709106e-02
-1.029737368226051331e-01 -2.542203664779663086e-01 -8.857818320393562317e-03 -2.411815226078033447e-01 -8.782020956277847290e-02 2.484935522079467773e-01 1.972054243087768555e-01 -5.096211284399032593e-02 3.166316822171211243e-02 -1.532453298568725586e-01 3.807117044925689697e-01 3.094895482063293457e-01 1.489521842449903488e-02 -1.334570646286010742e-01 4.706830531358718872e-02 -7.795057259500026703e-03 -1.347538530826568604e-01 -2.723174393177032471e-01 1.552316397428512573e-01 -1.901318505406379700e-02 1.655307412147521973e-01 4.723688587546348572e-02 1.031996607780456543e-01 1.925732381641864777e-02 -3.872294723987579346e-01 1.217455789446830750e-01 -1.865684837102890015e-01 -3.197336941957473755e-02 -4.050752893090248108e-02 -2.075295150279998779e-01 -2.127335816621780396e-01 -1.485327035188674927e-01
-5.142306089401245117e-01 1.778474450111389160e-01 -2.870060503482818604e-02 -2.110573798418045044e-01 -1.770577877759933472e-01 -1.246414557099342346e-01 1.513850092887878418e-01 5.020305141806602478e-02 -2.354971319437026978e-01 -1.481132507324218750e-01 -2.580215223133563995e-02 -4.227748140692710876e-02 -7.897335104644298553e-03 1.208426728844642639e-01 7.867928594350814819e-02 7.993310689926147461e-02 -2.636618018150329590e-01 -2.555907368659973145e-01 1.823477745056152344e-01 2.110810428857803345e-01 -3.127243369817733765e-02 -2.057433314621448517e-02 1.199284382164478302e-02 1.328084617853164673e-01 -2.568876147270202637e-01 3.228958696126937866e-02 -1.542211025953292847e-01 2.462884485721588135e-01 4.883280023932456970e-02 2.891244292259216309e-01 -9.883937984704971313e-02 9.741851128637790680e-03
-2.131132185459136963e-01 1.334745138883590698e-01 9.432362020015716553e-02 -1.583700478076934814e-01 -2.757589221000671387e-01 1.145821139216423035e-01 -3.389322012662887573e-02 9.129943698644638062e-02 3.259444609284400940e-02 -5.138258263468742371e-02 7.408192008733749390e-02 -1.507887523621320724e-02 1.963222026824951172e-01 -3.611560761928558350e-01 1.133499294519424438e-01 -2.071732655167579651e-02 -4.654508829116821289e-01 -8.679154515266418457e-02 2.620028555393218994e-01 1.511364579200744629e-01 1.248353570699691772e-01 -2.416080422699451447e-02 -1.306794732809066772e-01 -1.107867732644081116e-01 -2.528574466705322266e-01 2.509139943867921829e-03 -1.239698082208633423e-01 6.769245862960815430e-02 -2.169276326894760132e-01 1.776235252618789673e-01 -2.520805895328521729e-01 -1.588438749313354492e-01
-2.939915955066680908e-01 -3.728256747126579285e-02 -2.033038586378097534e-01 1.174823790788650513e-01 -1.044479832053184509e-01 6.376732885837554932e-02 1.774210631847381592e-01 -1.623138636350631714e-01 8.091320842504501343e-02 -1.739830821752548218e-01 2.174399942159652710e-01 1.326573193073272705e-01 -1.088706254959106445e-01 -1.608107122592628002e-03 -1.585373133420944214e-01 1.986601799726486206e-01 -3.336336016654968262e-01 7.090456783771514893e-02 2.244130074977874756e-01 -1.850879788398742676e-01 7.033327966928482056e-02 2.938280105590820312e-01 2.208475619554519653e-01 -3.286026120185852051e-01 -1.229843124747276306e-01 4.653866961598396301e-02 4.209879413247108459e-02 -2.322759628295898438e-01 2.075895220041275024e-01 3.727841749787330627e-02 -1.494485437870025635e-01 -1.314090341329574585e-01
-2.772628962993621826e-01 -4.441967606544494629e-02 -1.864102184772491455e-01 -2.805581390857696533e-01 -4.859411343932151794e-02 -1.953453421592712402e-01 2.249627001583576202e-02 1.274803876876831055e-01 -4.101633094251155853e-03 -1.691554486751556396e-01 -2.939709462225437164e-03 5.199868083000183105e-01 -3.094299696385860443e-02 2.493553422391414642e-02 3.909688815474510193e-02 -1.158987879753112793e-01 -2.273831516504287720e-01 1.050357297062873840e-01 2.778061926364898682e-01 1.321843266487121582e-01 2.597392536699771881e-02 -1.265742480754852295e-01 -1.067946925759315491e-01 -2.093079835176467896e-01 -2.864575684070587158e-01 1.677881330251693726e-01 4.071164503693580627e-02 -1.285251080989837646e-01 -9.803657978773117065e-02 1.542579382658004761e-01 -1.744169741868972778e-01 1.154829338192939758e-01
-1.266453564167022705e-01 9.049876779317855835e-02 -4.586719870567321777e-01 -8.841984719038009644e-02 -3.343142867088317871e-01 1.814460903406143188e-01 3.043602108955383301e-01 -2.198445796966552734e-01 1.553087532520294189e-01 -1.626828163862228394e-01 1.767234057188034058e-01 2.232014387845993042e-01 -7.506940513849258423e-02 -1.036561131477355957e-01 -2.559050321578979492e-01 3.287862837314605713e-01 -1.372037976980209351e-01 6.703283637762069702e-02 -4.772789031267166138e-02 -6.303011626005172729e-02 -1.098419651389122009e-01 1.406374871730804443e-01 4.704065620899200439e-02 9.779664129018783569e-02 -8.056030608713626862e-03 1.994580775499343872e-01 -7.860106416046619415e-03 -3.479472547769546509e-02 2.483529038727283478e-02 -1.100779548287391663e-01 4.262837767601013184e-02 -1.464605182409286499e-01
-1.058089658617973328e-01 1.567631214857101440e-01 1.085149347782135010e-01 -1.377065628767013550e-01 -4.187007248401641846e-01 -1.048404425382614136e-01 -1.129263490438461304e-01 -8.718488365411758423e-02 2.783395349979400635e-01 -4.195062443614006042e-02 1.363753527402877808e-01 2.055578827857971191e-01 5.270396918058395386e-02 -2.440715767443180084e-02 6.205906625837087631e-03 -7.725763320922851562e-02 -3.481549918651580811e-01 -3.272034525871276855e-01 1.294417530298233032e-01 1.862433701753616333e-01 1.173059046268463135e-01 2.319869399070739746e-02 1.621484458446502686e-01 2.335077337920665741e-02 -2.555118799209594727e-01 1.805691421031951904e-01 -1.792897135019302368e-01 1.471118330955505371e-01 1.372771412134170532e-01 1.910292059183120728e-01 -1.422494798898696899e-01 -1.710787564516067505e-01
-4.074058830738067627e-01 2.449549585580825806e-01 -2.372293919324874878e-01 -3.896466270089149475e-02 -1.893029659986495972e-01 3.272292613983154297e-01 1.396604627370834351e-01 -4.061241820454597473e-02 1.341462433338165283e-01 -1.796369701623916626e-01 4.160842392593622208e-03 -4.351303353905677795e-02 3.169133663177490234e-01 1.167494356632232666e-01 1.942377388477325439e-01 4.374474287033081055e-03 -2.219989597797393799e-01 -1.030514463782310486e-01 -6.230249628424644470e-02 -1.484585851430892944e-01 -1.639676839113235474e-01 2.635385990142822266e-01 4.768484830856323242e-02 -1.755606681108474731e-01 -5.281062331050634384e-03 -4.145100712776184082e-03 -2.841427549719810486e-02 2.965054214000701904e-01 -6.057266145944595337e-02 -9.744168072938919067e-02 -1.386908162385225296e-02 -1.754501312971115112e-01
-3.441582322120666504e-01 -1.087823137640953064e-01 -2.817244827747344971e-01 -3.258090466260910034e-03 -2.076137363910675049e-01 1.184965521097183228e-01 1.161845698952674866e-01 -1.192187145352363586e-01 -3.924362733960151672e-02 -2.188556045293807983e-01 2.189915627241134644e-01 1.143943741917610168e-01 -1.136742383241653442e-01 6.667713075876235962e-02 -1.513852924108505249e-01 8.198331296443939209e-02 -2.971159517765045166e-01 2.516763806343078613e-01 2.765710055828094482e-01 -1.617349684238433838e-01 -2.545943297445774078e-02 2.958720922470092773e-01 8.367762714624404907e-02 -2.688643522560596466e-02 -9.269861876964569092e-02 1.391786485910415649e-01 1.227482408285140991e-01 -2.073801606893539429e-01 8.627417683601379395e-02 -2.507402002811431885e-01 -1.687168776988983154e-01 1.140139549970626831e-01
-6.455076485872268677e-02 3.618498146533966064e-01 2.873731544241309166e-03 -1.400970220565795898e-01 1.415712833404541016e-01 3.012842684984207153e-02 2.645672559738159180e-01 -8.338485658168792725e-02 -1.494089215993881226e-01 -3.757968842983245850e-01 -3.218727884814143181e-03 2.309310436248779297e-01 6.767355650663375854e-02 1.621852070093154907e-01 5.321590974926948547e-02 2.366965264081954956e-02 -3.204881250858306885e-01 -3.345702216029167175e-02 2.922361195087432861e-01 -7.888551056385040283e-02 5.417414382100105286e-02 1.016700267791748047e-01 -2.281010150909423828e-01 -1.367713361978530884e-01 -2.645467221736907959e-01 9.171672165393829346e-02 -7.179529219865798950e-02 -3.462787717580795288e-02 -2.803815603256225586e-01 6.662229448556900024e-02 1.611332297325134277e-01 1.515577584505081177e-01
-3.516784906387329102e-01 -4.799491912126541138e-02 -2.492552101612091064e-01 -6.245198473334312439e-02 -1.402107924222946167e-01 1.721783913671970367e-02 2.059473097324371338e-01 -3.735937774181365967e-01 5.587137490510940552e-02 -1.324564665555953979e-01 2.251593172550201416e-01 2.835472524166107178e-01 -2.285277843475341797e-02 -1.408250033855438232e-01 1.432643155567348003e-03 3.529055714607238770e-01 -3.381399437785148621e-02 -1.760985851287841797e-01 1.926668174564838409e-02 2.907678857445716858e-02 -1.727159172296524048e-01 4.794175550341606140e-02 2.039820104837417603e-01 4.470539465546607971e-02 -1.028206795454025269e-01 -4.116520285606384277e-02 -2.314181625843048096e-01 5.657722428441047668e-02 -1.929747760295867920e-01 -2.575111687183380127e-01 -8.775403350591659546e-02 -1.414449512958526611e-01
-3.312523663043975830e-01 2.466016560792922974e-01 4.254258051514625549e-02 -6.114879995584487915e-02 2.049518674612045288e-01 3.165777027606964111e-02 1.873977482318878174e-01 -2.505034208297729492e-02 -9.746639430522918701e-02 -4.192013442516326904e-01 -1.178175061941146851e-01 3.907961845397949219e-01 4.171123728156089783e-02 2.371586486697196960e-02 1.539368331432342529e-01 -1.149936243891716003e-01 -3.465854525566101074e-01 4.261951148509979248e-02 1.722993999719619751e-01 1.187921464443206787e-01 3.428171202540397644e-02 -1.563525348901748657e-01 -7.432010769844055176e-02 -1.693790853023529053e-01 -2.606646418571472168e-01 1.577200554311275482e-02 4.194168373942375183e-02 5.705454945564270020e-02 -1.383654326200485229e-01 -3.559089824557304382e-02 -6.070369854569435120e-02 1.767109632492065430e-01
-1.352154463529586792e-01 3.214110136032104492e-01 1.798570454120635986e-01 1.681532114744186401e-01 5.233547091484069824e-02 3.318628668785095215e-01 -2.274644561111927032e-02 -4.982381686568260193e-02 -9.727256000041961670e-02 -3.672037646174430847e-02 1.152846217155456543e-01 2.173544019460678101e-01 1.939841806888580322e-01 -3.639392927289009094e-02 8.623044937849044800e-02 7.411960512399673462e-02 -3.472045063972473145e-01 9.618251025676727295e-02 2.756591737270355225e-01 -1.588844507932662964e-01 5.699920654296875000e-02 -1.528966892510652542e-02 -1.748931109905242920e-01 -1.095260381698608398e-01 -2.339458763599395752e-01 8.220362663269042969e-02 -4.109029471874237061e-01 -1.029144302010536194e-01 -1.305447220802307129e-01 -3.540866076946258545e-02 -2.058090418577194214e-01 3.747500944882631302e-03
-1.098851487040519714e-01 2.010846138000488281e-01 -1.707170903682708740e-01 -6.422961503267288208e-02 -1.082239374518394470e-01 -6.711845099925994873e-02 4.629483446478843689e-02 -1.364335715770721436e-01 -1.670682579278945923e-01 -1.489140093326568604e-01 2.557492256164550781e-02 2.001102864742279053e-01 -7.422817498445510864e-02 7.156952470541000366e-02 1.123898401856422424e-01 2.489805780351161957e-02 -2.176968306303024292e-01 -1.930508762598037720e-01 3.494216203689575195e-01 2.600677609443664551e-01 -1.249434202909469604e-01 7.972572743892669678e-02 2.388070523738861084e-01 -2.058953493833541870e-01 -1.887052208185195923e-01 -1.046842709183692932e-01 -1.065932810306549072e-01 5.606012791395187378e-02 -5.051354169845581055e-01 1.849293857812881470e-01 -2.742764353752136230e-02 -1.249430999159812927e-01
-3.362069427967071533e-01 -2.781762368977069855e-02 -1.926210671663284302e-01 1.230354234576225281e-02 6.967900693416595459e-02 -1.668495833873748779e-01 2.027862668037414551e-01 -3.329089283943176270e-02 -3.768556118011474609e-01 -2.533024549484252930e-01 1.552327424287796021e-01 2.546086907386779785e-01 -8.023425936698913574e-03 -1.498175710439682007e-01 -3.553925082087516785e-02 1.829082667827606201e-01 -3.113695979118347168e-01 -8.868662267923355103e-02 2.394350767135620117e-01 2.765738964080810547e-01 6.842629984021186829e-03 5.954777449369430542e-02 8.525009453296661377e-02 -3.330155313014984131e-01 -8.017731457948684692e-02 -2.481229044497013092e-02 2.609193325042724609e-02 -1.007630750536918640e-01 -1.250172615982592106e-03 -2.058127373456954956e-01 1.645616255700588226e-02 2.777428738772869110e-02
-1.159386709332466125e-01 4.179842397570610046e-02 -1.014067381620407104e-01 -2.487349510192871094e-02 -2.191860228776931763e-01 9.952591359615325928e-02 7.519115507602691650e-02 -2.825919305905699730e-03 1.781746000051498413e-01 -2.733290493488311768e-01 -1.287620365619659424e-01 -3.145505115389823914e-02 1.118851527571678162e-01 -8.174360543489456177e-02 5.060623958706855774e-02 -2.394548654556274414e-01 -2.005993574857711792e-01 4.919471684843301773e-03 2.085081934928894043e-01 -1.892629414796829224e-01 -6.281550973653793335e-02 2.638833038508892059e-02 2.626839876174926758e-01 8.194356225430965424e-03 -3.685351312160491943e-01 4.562287628650665283e-01 -2.754120528697967529e-01 1.068174540996551514e-01 -7.497092336416244507e-02 2.661761641502380371e-01 -7.879031449556350708e-02 1.153025732492096722e-04
-2.632543742656707764e-01 -6.233905255794525146e-02 -2.242902219295501709e-01 -1.754194051027297974e-01 -1.577915102243423462e-01 -1.163512021303176880e-01 3.379108607769012451e-01 2.446788698434829712e-01 -9.237161278724670410e-02 -1.172142848372459412e-01 -1.846465468406677246e-02 -2.219670116901397705e-01 1.046379189938306808e-02 1.504821479320526123e-01 1.895023584365844727e-01 9.654268622398376465e-02 -4.708801507949829102e-01 -2.174056470394134521e-01 9.100519865751266479e-02 -5.816722661256790161e-02 -4.913288354873657227e-02 1.028185337781906128e-01 -5.864936485886573792e-02 -1.226292029023170471e-01 -3.403777182102203369e-01 7.011618465185165405e-02 -1.603185385465621948e-01 1.133252307772636414e-01 3.782291337847709656e-02 -9.325126558542251587e-02 1.007926464080810547e-01 -4.064661264419555664e-02
-2.462390661239624023e-01 3.830741345882415771e-01 -1.121196672320365906e-01 4.450968932360410690e-03 1.999874413013458252e-02 -4.606607370078563690e-03 1.420123409479856491e-02 -9.716384112834930420e-02 -5.739250406622886658e-02 -1.226896718144416809e-01 -1.983575820922851562e-01 -4.800496250391006470e-02 4.361766874790191650e-01 -3.619554266333580017e-02 -1.840961873531341553e-01 -4.838397726416587830e-02 -1.095708981156349182e-01 2.775172330439090729e-02 2.476822137832641602e-01 1.839510053396224976e-01 -1.357453912496566772e-01 -2.651912719011306763e-02 1.117701232433319092e-01 6.906241923570632935e-02 -3.595457971096038818e-01 -6.805671006441116333e-02 -3.886026144027709961e-01 1.688117831945419312e-01 -7.776962965726852417e-02 1.156171783804893494e-01 6.960584968328475952e-02 1.222632173448801041e-02
-4.339573383331298828e-01 -1.097113490104675293e-01 6.537057925015687943e-04 -3.193794488906860352e-01 -4.628310352563858032e-02 -1.555044110864400864e-02 1.668247729539871216e-01 6.594554334878921509e-02 -6.355534493923187256e-02 -1.658894568681716919e-01 8.154328912496566772e-02 3.835199773311614990e-01 -1.419230103492736816e-01 -1.965706050395965576e-01 1.421098411083221436e-01 -1.741771101951599121e-01 -3.218806087970733643e-01 -1.205973178148269653e-01 4.489984363317489624e-02 2.357826568186283112e-02 2.822684943675994873e-01 -2.536865137517452240e-02 1.167674362659454346e-01 -1.471600234508514404e-01 -2.649929225444793701e-01 -9.874009341001510620e-02 -2.777243219316005707e-02 -8.707653731107711792e-02 1.312900930643081665e-01 -1.215934194624423981e-02 1.422985792160034180e-01 -7.858853787183761597e-02
-3.504522442817687988e-01 2.481915205717086792e-01 -1.250102967023849487e-01 -1.485791802406311035e-01 -4.328624904155731201e-01 6.353186070919036865e-02 1.094019506126642227e-02 -6.532736122608184814e-03 -3.619634211063385010e-01 -6.831055134534835815e-02 3.090236186981201172e-01 1.809643767774105072e-02 1.178497597575187683e-01 1.088669598102569580e-01 -2.197629213333129883e-01 3.695155680179595947e-02 -1.801963448524475098e-01 -1.411890983581542969e-01 9.604564309120178223e-02 -1.366092413663864136e-01 -1.262772679328918457e-01 3.070567501708865166e-03 4.240482300519943237e-02 8.764499798417091370e-03 -8.742304891347885132e-02 2.023305296897888184e-01 -2.436547726392745972e-01 1.284561157226562500e-01 1.582154780626296997e-01 9.599166363477706909e-02 1.023634746670722961e-01 -1.100342348217964172e-01
-3.211795985698699951e-01 3.174095749855041504e-01 -1.098497509956359863e-01 -2.205671668052673340e-01 -1.053251400589942932e-01 -2.039451646851375699e-04 1.242248341441154480e-01 4.965066537261009216e-02 1.051169931888580322e-01 -5.910423025488853455e-02 1.644894108176231384e-02 7.128435373306274414e-02 4.530684649944305420e-02 -3.237071931362152100e-01 2.405889630317687988e-01 1.709596365690231323e-01 -3.097177445888519287e-01 1.184739023447036743e-01 1.234633773565292358e-01 -3.486147150397300720e-02 -3.015585839748382568e-01 -2.883038818836212158e-01 1.175688728690147400e-01 6.299610249698162079e-03 -2.318428903818130493e-01 -2.856542468070983887e-01 1.025328338146209717e-01 9.973232634365558624e-03 1.072879731655120850e-01 -3.364077210426330566e-02 -7.824327051639556885e-02 -1.160973161458969116e-01
-2.452116906642913818e-01 1.509746164083480835e-01 -9.488836675882339478e-02 -2.767513394355773926e-01 -2.910937666893005371e-01 -7.113630324602127075e-02 -1.149354800581932068e-01 -3.967865556478500366e-02 5.024098232388496399e-02 5.720645561814308167e-02 -3.291228041052818298e-02 9.822916239500045776e-02 7.015213835984468460e-03 -3.427244722843170166e-01 1.897088885307312012e-01 3.898566961288452148e-02 -2.901144921779632568e-01 -3.004512488842010498e-01 2.984418570995330811e-01 1.922000944614410400e-01 6.668029725551605225e-02 1.060410290956497192e-01 -5.056942999362945557e-02 -6.848329305648803711e-02 -3.118816018104553223e-01 -1.241831555962562561e-01 -1.360356435179710388e-02 -1.209270730614662170e-01 -1.845436394214630127e-01 1.327959001064300537e-01 -1.586921960115432739e-01 -1.661216169595718384e-01
-3.813926577568054199e-01 1.320343697443604469e-03 -3.268722891807556152e-01 -2.361700683832168579e-01 -4.161173477768898010e-02 1.486825793981552124e-01 2.304938733577728271e-01 -9.455478936433792114e-02 -9.020570665597915649e-02 -4.560621678829193115e-01 -4.418910667300224304e-02 9.818191826343536377e-02 2.037388384342193604e-01 -2.201303392648696899e-01 -5.170895159244537354e-02 -3.194205090403556824e-02 -1.468827128410339355e-01 1.896858401596546173e-02 -2.395710535347461700e-02 -1.702430099248886108e-01 1.043049097061157227e-01 7.115890830755233765e-02 -6.840255856513977051e-02 -1.325851380825042725e-01 -3.245770931243896484e-01 -1.639149487018585205e-01 5.588573589920997620e-02 3.685269504785537720e-02 -3.949024900794029236e-02 -2.782363817095756531e-02 1.954483985900878906e-01 -1.330485939979553223e-01
-2.575515210628509521e-01 8.856603875756263733e-03 9.986165165901184082e-02 -1.890510618686676025e-01 8.835566788911819458e-02 8.718990534543991089e-02 2.673983760178089142e-02 -2.894239267334342003e-03 1.464190632104873657e-01 -2.311030179262161255e-01 2.108968943357467651e-01 1.858807206153869629e-01 -1.917308941483497620e-02 5.113909766077995300e-02 -6.999077647924423218e-02 1.487029436975717545e-02 -1.840704828500747681e-01 -3.496819138526916504e-01 2.359210103750228882e-01 1.002868637442588806e-01 -1.915883868932723999e-01 -2.394600361585617065e-01 2.283255904912948608e-01 -1.096647977828979492e-01 -4.827081561088562012e-01 -4.748374223709106445e-02 5.778668075799942017e-02 -2.741182148456573486e-01 8.676403760910034180e-02 2.312934212386608124e-02 -8.505038172006607056e-02 2.539142034947872162e-02
-1.520319581031799316e-01 -7.015377283096313477e-02 -1.877603679895401001e-01 -3.189733326435089111e-01 2.549121901392936707e-02 1.320243477821350098e-01 2.071352154016494751e-01 -2.000110447406768799e-01 -5.876548588275909424e-02 -4.573265016078948975e-01 -1.728496104478836060e-01 2.050913274288177490e-01 1.880030184984207153e-01 -2.221709936857223511e-01 1.199031621217727661e-02 2.451330237090587616e-02 -2.146627604961395264e-01 4.373304545879364014e-02 -1.447735130786895752e-01 -2.836556732654571533e-01 6.543488800525665283e-02 8.304511010646820068e-02 1.234628539532423019e-02 4.099587723612785339e-02 -2.895400226116180420e-01 -1.326798796653747559e-01 -1.874241530895233154e-01 9.226911514997482300e-02 -7.726872712373733521e-02 1.501467172056436539e-02 2.949576266109943390e-02 -2.223027646541595459e-01
-9.830534458160400391e-02 -4.443914070725440979e-02 -1.252065747976303101e-01 -1.678765565156936646e-01 -2.701835930347442627e-01 1.659038066864013672e-01 1.750282496213912964e-01 7.514242827892303467e-02 3.360161483287811279e-01 -1.551482677459716797e-01 9.230596572160720825e-02 5.061162263154983521e-02 3.273875415325164795e-01 -2.752864956855773926e-01 -3.481012582778930664e-01 -1.115464642643928528e-01 -1.563616991043090820e-01 -9.344612061977386475e-02 9.747985750436782837e-02 3.340386552736163139e-03 -1.333268135786056519e-01 1.923274099826812744e-01 2.087994366884231567e-01 1.271417438983917236e-01 -2.599794566631317139e-01 6.361038237810134888e-02 -8.500809222459793091e-02 -1.855190396308898926e-01 -1.319025307893753052e-01 -2.068933993577957153e-01 -1.074134111404418945e-01 -2.850676327943801880e-02
-2.941928207874298096e-01 2.556289173662662506e-02 4.438680037856101990e-02 -6.775788217782974243e-02 -1.168828085064888000e-01 -5.517886951565742493e-02 -2.132260352373123169e-01 1.288924813270568848e-01 1.696688234806060791e-01 -2.862170040607452393e-01 -7.325324416160583496e-02 2.129560261964797974e-01 -3.722020890563726425e-03 1.400506310164928436e-02 9.513228386640548706e-02 -2.370817065238952637e-01 -4.652468264102935791e-01 2.604180574417114258e-01 2.875884771347045898e-01 2.175429910421371460e-01 -8.660855889320373535e-02 6.185144931077957153e-02 1.841926872730255127e-01 -1.531306505203247070e-01 -1.399263590574264526e-01 2.183312028646469116e-01 -8.015033602714538574e-02 -2.697168849408626556e-02 -8.701172471046447754e-02 1.598125100135803223e-01 8.592222630977630615e-02 5.156630650162696838e-02
-4.123091995716094971e-01 2.046749889850616455e-01 -1.207872927188873291e-01 2.059377171099185944e-02 -1.774567812681198120e-01 -9.493555873632431030e-02 -6.850700080394744873e-02 -2.270474135875701904e-01 1.366346180438995361e-01 -1.849845796823501587e-01 4.506227001547813416e-02 1.783800572156906128e-01 -9.671432524919509888e-02 3.667889833450317383e-01 -2.451630234718322754e-01 -2.197375744581222534e-01 -1.574525088071823120e-01 -2.035394497215747833e-02 2.207549959421157837e-01 -1.526435557752847672e-02 -6.795619428157806396e-02 2.224486507475376129e-02 -1.149578765034675598e-01 -1.475122421979904175e-01 -1.781622618436813354e-01 -4.316187649965286255e-02 -1.962599009275436401e-01 -1.134021282196044922e-01 -2.065404653549194336e-01 2.898331284523010254e-01 -1.040868833661079407e-01 -2.437384799122810364e-02
-3.294515907764434814e-01 -2.627287991344928741e-02 -1.415023505687713623e-01 -9.748309105634689331e-02 -9.961806237697601318e-02 2.692320644855499268e-01 1.232364475727081299e-01 -9.642907232046127319e-02 -3.283352777361869812e-02 -9.056990593671798706e-02 2.028973847627639771e-01 -9.682593494653701782e-02 1.026540398597717285e-01 1.965656504034996033e-02 -1.530453562736511230e-01 9.246245026588439941e-02 -8.704487979412078857e-02 2.410294115543365479e-02 4.521919786930084229e-02 7.247130572795867920e-02 -1.865353733301162720e-01 1.966290175914764404e-01 4.329457879066467285e-01 9.625910222530364990e-02 -5.041393637657165527e-01 6.993172317743301392e-02 -2.267194390296936035e-01 -1.133166253566741943e-01 1.527405977249145508e-01 9.140574187040328979e-02 3.138042986392974854e-02 1.002511307597160339e-01
-4.451448619365692139e-01 1.999908536672592163e-01 -2.812504768371582031e-01 1.300289332866668701e-01 -1.877946704626083374e-01 8.490712940692901611e-02 2.244104593992233276e-01 -1.301677376031875610e-01 1.876902431249618530e-01 -2.070450335741043091e-01 1.566639095544815063e-01 2.149137854576110840e-01 -7.530315965414047241e-02 -1.291256844997406006e-01 -5.794974043965339661e-02 1.059974208474159241e-01 2.041666507720947266e-01 2.026851847767829895e-02 3.252285420894622803e-01 -1.763031184673309326e-01 -9.949602931737899780e-02 -8.498528599739074707e-02 -4.252110421657562256e-02 7.424657791852951050e-02 -8.699293434619903564e-02 1.579688489437103271e-02 -2.748045027256011963e-01 -4.088151082396507263e-02 -3.703917609527707100e-03 -2.104160636663436890e-01 -1.926762908697128296e-01 2.198971435427665710e-02
-1.634726673364639282e-01 2.360220104455947876e-01 -7.348501682281494141e-02 -6.003619357943534851e-02 3.651830926537513733e-02 1.642929166555404663e-01 2.056349515914916992e-01 -4.416216537356376648e-02 -3.507122099399566650e-01 -3.997932076454162598e-01 1.359697133302688599e-01 3.907705098390579224e-02 1.277068257331848145e-01 -8.319880068302154541e-02 -1.515569984912872314e-01 -1.667840182781219482e-01 -2.270800620317459106e-01 -1.947849430143833160e-02 2.833586931228637695e-01 1.086158156394958496e-01 3.480503335595130920e-02 9.914703667163848877e-02 -1.099530011415481567e-01 1.526192724704742432e-01 -1.123689711093902588e-01 -1.021356955170631409e-01 -1.080298945307731628e-01 -1.070876941084861755e-01 -3.158930838108062744e-01 7.217543572187423706e-02 -3.376042246818542480e-01 5.923692882061004639e-02
-3.806890547275543213e-01 1.128196418285369873e-01 5.287686362862586975e-02 -1.033947020769119263e-01 -1.796596199274063110e-01 -1.056795120239257812e-01 -2.820094227790832520e-01 1.177823171019554138e-02 1.852377206087112427e-01 -1.663091629743576050e-01 -7.211033999919891357e-02 2.957144379615783691e-01 -6.974465399980545044e-02 -2.100554853677749634e-02 -9.862212091684341431e-02 1.317475107498466969e-03 -3.621015846729278564e-01 3.184214532375335693e-01 3.747047781944274902e-01 1.392476409673690796e-01 -1.608703285455703735e-02 -1.462134569883346558e-01 -1.451059728860855103e-01 -1.291393637657165527e-01 -2.351772487163543701e-01 -8.605150133371353149e-02 -7.472382392734289169e-03 -1.038481295108795166e-01 -7.674347609281539917e-02 1.976034976541996002e-02 -6.573724001646041870e-02 1.634155400097370148e-02
-2.981975376605987549e-01 2.720521092414855957e-01 -1.203805133700370789e-01 -1.425321698188781738e-01 -1.544023603200912476e-01 -8.192005008459091187e-02 1.586263179779052734e-01 -4.010544717311859131e-02 7.179538160562515259e-02 -6.067395582795143127e-02 -1.049848739057779312e-03 2.156957238912582397e-02 2.109383642673492432e-01 -1.995834857225418091e-01 1.768122464418411255e-01 6.344386190176010132e-02 -3.067604601383209229e-01 -1.590369269251823425e-02 1.531673222780227661e-01 -5.632078275084495544e-02 -2.795713245868682861e-01 -3.152360022068023682e-01 1.668557822704315186e-01 1.636050939559936523e-01 -3.247951269149780273e-01 -3.151829838752746582e-01 1.591185033321380615e-01 5.084542185068130493e-02 1.400069445371627808e-01 -2.258858643472194672e-02 -9.454230964183807373e-02 3.322110697627067566e-02
-2.991931736469268799e-01 1.566675603389739990e-01 7.128244615159928799e-04 -4.181474819779396057e-02 1.567956060171127319e-01 1.464769542217254639e-01 1.874648034572601318e-01 -1.584818810224533081e-01 -7.452008128166198730e-02 -2.861880362033843994e-01 -4.094788432121276855e-02 2.857939600944519043e-01 2.370775640010833740e-01 -8.672156184911727905e-02 -1.431782394647598267e-01 6.622742116451263428e-02 -2.847218513488769531e-01 -1.611413359642028809e-01 1.351560652256011963e-01 1.908820308744907379e-02 -1.805279403924942017e-01 8.489963412284851074e-02 -3.192502260208129883e-01 6.474869698286056519e-02 -2.743566334247589111e-01 1.044440492987632751e-01 2.722361683845520020e-01 -1.019341424107551575e-01 -5.240836367011070251e-02 3.788366541266441345e-02 1.013737469911575317e-01 2.484917044639587402e-01
-3.628603816032409668e-01 -7.658556103706359863e-02 -1.454240977764129639e-01 -3.741592168807983398e-01 -2.555813407525420189e-04 2.475082874298095703e-01 8.295316249132156372e-02 3.029881604015827179e-02 -3.177627176046371460e-02 -4.673438668251037598e-01 -2.656215988099575043e-02 3.319812193512916565e-02 1.580455452203750610e-01 -2.205940335988998413e-01 -1.096619963645935059e-01 -1.569406129419803619e-02 -1.651275306940078735e-01 3.591554472222924232e-03 1.306354254484176636e-01 -1.940701305866241455e-01 1.269990503787994385e-01 -9.027995914220809937e-02 2.388972230255603790e-02 9.718191623687744141e-02 -2.854639887809753418e-01 -3.110265731811523438e-02 -1.087402477860450745e-01 -1.414368152618408203e-01 1.506124287843704224e-01 1.009911224246025085e-01 1.055115759372711182e-01 -2.247646450996398926e-01
-1.992190331220626831e-01 3.658593818545341492e-02 -2.219169735908508301e-01 -2.340850085020065308e-01 -1.190508306026458740e-01 2.020242512226104736e-01 5.775383859872817993e-02 2.086014598608016968e-01 3.211132884025573730e-01 -2.787719666957855225e-02 4.087496921420097351e-02 2.563467919826507568e-01 2.426798492670059204e-01 -9.588333219289779663e-02 -8.178285509347915649e-02 1.042707636952400208e-01 -3.763977065682411194e-02 -7.137000560760498047e-02 2.589166164398193359e-01 2.010731399059295654e-01 -1.685098260641098022e-01 3.998988270759582520e-01 5.697858333587646484e-02 1.837610751390457153e-01 -2.915436923503875732e-01 -1.206259652972221375e-01 -2.049383819103240967e-01 -9.050006419420242310e-02 4.747555032372474670e-02 4.129073768854141235e-02 -5.500069633126258850e-02 -1.182784419506788254e-02
-2.167616635560989380e-01 2.555823139846324921e-02 -5.127599090337753296e-02 -1.336941570043563843e-01 -2.746496498584747314e-01 7.288238406181335449e-02 9.253486990928649902e-02 -1.421946585178375244e-01 1.032139360904693604e-01 -5.093648657202720642e-02 4.103026688098907471e-01 2.053697854280471802e-01 -1.478351950645446777e-01 1.916226297616958618e-01 1.332741230726242065e-01 -1.564946323633193970e-01 -1.901133954524993896e-01 1.946604400873184204e-01 3.149200379848480225e-01 -3.169130906462669373e-02 -1.831210702657699585e-01 -2.301240107044577599e-03 1.231857314705848694e-01 1.853735744953155518e-02 -1.928559243679046631e-01 -2.833446115255355835e-02 -3.994150459766387939e-02 1.467491984367370605e-01 -5.234782397747039795e-02 -1.026943847537040710e-01 1.025812420994043350e-02 -4.471482634544372559e-01
-2.043063491582870483e-01 1.237785145640373230e-01 -1.621281653642654419e-01 -2.589823603630065918e-01 -3.899677842855453491e-02 4.934832453727722168e-02 2.594975531101226807e-01 6.503735668957233429e-03 -2.365019917488098145e-01 -2.770837545394897461e-01 1.812567561864852905e-01 1.973256617784500122e-01 -7.005919516086578369e-02 -6.285142153501510620e-02 -1.843831688165664673e-01 8.504302054643630981e-02 -1.773529797792434692e-01 2.173054218292236328e-02 -8.403727412223815918e-02 -1.682564914226531982e-01 3.234499320387840271e-02 -1.468645483255386353e-01 -4.395519196987152100e-02 -1.522908657789230347e-01 -4.828457236289978027e-01 -2.653707265853881836e-01 -9.715384989976882935e-02 1.305850148200988770e-01 -9.112175554037094116e-02 -2.592699825763702393e-01 5.019713938236236572e-02 -2.279741689562797546e-02
-2.855191826820373535e-01 1.589693725109100342e-01 2.016565948724746704e-01 -1.115244626998901367e-01 -1.655339896678924561e-01 -6.661828607320785522e-02 2.408951073884963989e-01 1.369675248861312866e-01 7.783010601997375488e-03 9.671527892351150513e-02 2.192645967006683350e-01 2.713385224342346191e-01 2.626339793205261230e-01 1.728152781724929810e-01 -2.506734728813171387e-01 -8.297826349735260010e-02 -4.298951923847198486e-01 1.062895283102989197e-01 3.037737905979156494e-01 -3.806222975254058838e-02 -2.239983342587947845e-02 -1.417065113782882690e-01 -4.595045372843742371e-02 -2.787273842841386795e-03 -1.136937066912651062e-01 -1.674774289131164551e-02 -1.579595804214477539e-01 -2.054307237267494202e-02 -1.216256096959114075e-01 -2.049109786748886108e-01 -1.420343071222305298e-01 6.101413071155548096e-02
-1.889199912548065186e-01 3.013969361782073975e-01 -2.911204397678375244e-01 -4.127330705523490906e-02 -6.676032673567533493e-03 2.506817877292633057e-02 6.592493504285812378e-02 -8.324714004993438721e-02 6.923701614141464233e-02 -6.092249229550361633e-02 -1.743155121803283691e-01 5.074059218168258667e-02 9.206628426909446716e-03 1.266267150640487671e-01 -2.976537644863128662e-01 -6.308312993496656418e-03 -5.590295791625976562e-02 1.706825494766235352e-01 2.826097905635833740e-01 -9.463608264923095703e-02 -1.025649905204772949e-01 -5.723527166992425919e-03 2.399859130382537842e-01 -5.060217902064323425e-02 -5.480617880821228027e-01 1.940406858921051025e-01 -2.071984261274337769e-01 1.980403065681457520e-01 9.738684631884098053e-03 -4.772154241800308228e-02 -9.633634984493255615e-02 -7.230015844106674194e-02
-3.290589153766632080e-01 1.121843904256820679e-01 -1.910714805126190186e-01 -4.793022945523262024e-02 -5.760237947106361389e-02 3.026388958096504211e-02 3.332954943180084229e-01 -1.547417789697647095e-01 9.675753116607666016e-02 -1.037509143352508545e-01 1.205561682581901550e-01 8.755911886692047119e-02 -4.323066771030426025e-02 -1.613083630800247192e-01 2.977537922561168671e-02 -9.092442691326141357e-03 -3.871244788169860840e-01 -1.256210077553987503e-02 -2.094349861145019531e-01 1.484400331974029541e-01 1.113731600344181061e-02 9.718646854162216187e-02 1.600581258535385132e-01 -7.496727257966995239e-02 -3.138502240180969238e-01 -2.421426624059677124e-01 -3.090437352657318115e-01 -1.674752533435821533e-01 -2.142157703638076782e-01 1.450938824564218521e-02 5.352484807372093201e-02 2.085565924644470215e-01
-2.007206231355667114e-01 3.347095549106597900e-01 -2.180358394980430603e-03 1.955858804285526276e-02 1.079831123352050781e-01 2.346678972244262695e-01 7.829049974679946899e-02 -3.452412039041519165e-02 -2.347622364759445190e-01 1.551502733491361141e-03 5.292851477861404419e-02 3.118116259574890137e-01 2.308476269245147705e-01 9.414295852184295654e-02 -1.452032774686813354e-01 -1.745119392871856689e-01 -4.852144420146942139e-01 -3.082157671451568604e-02 1.764208674430847168e-01 -2.378416508436203003e-01 -1.460961531847715378e-02 1.677117310464382172e-02 -2.681220769882202148e-01 -6.252105534076690674e-02 -1.813970953226089478e-01 6.871716678142547607e-02 -1.989383697509765625e-01 5.994647741317749023e-02 -9.776114672422409058e-02 -4.422510415315628052e-02 3.879380598664283752e-02 -1.011090055108070374e-01
-2.140964716672897339e-01 1.598543673753738403e-01 -5.118621140718460083e-02 -2.722998559474945068e-01 -5.846502259373664856e-02 1.534956842660903931e-01 2.655643820762634277e-01 -9.634808450937271118e-02 -3.018656075000762939e-01 -3.792646825313568115e-01 1.507543623447418213e-01 1.642023175954818726e-01 1.557704806327819824e-01 7.270993292331695557e-02 -6.661871075630187988e-02 -9.893147647380828857e-02 -2.023874819278717041e-01 -4.712169244885444641e-02 1.725313514471054077e-01 2.257896512746810913e-01 2.421050146222114563e-02 1.731168180704116821e-01 -4.934099968522787094e-03 3.062674701213836670e-01 -1.034324169158935547e-01 6.263258308172225952e-02 -8.085112087428569794e-03 2.367435768246650696e-02 -1.506623774766921997e-01 8.283616602420806885e-02 -3.468423783779144287e-01 5.664376541972160339e-02
-3.517631888389587402e-01 6.583438068628311157e-02 -2.969949543476104736e-01 -1.478048264980316162e-01 -9.544535726308822632e-02 -2.639462053775787354e-02 2.233656197786331177e-01 -2.640116512775421143e-01 -2.488240599632263184e-01 -5.154915526509284973e-02 1.880656741559505463e-02 -5.410861968994140625e-02 -6.963852792978286743e-02 -1.227224320173263550e-01 -8.903482556343078613e-02 2.925015091896057129e-01 -2.861742675304412842e-01 -8.523219823837280273e-02 6.396258622407913208e-02 3.187958896160125732e-02 -4.190737381577491760e-02 -6.709636002779006958e-02 -9.886367619037628174e-02 -4.572031646966934204e-02 -3.569853305816650391e-01 -1.154709234833717346e-01 -8.225192129611968994e-02 -7.286502420902252197e-02 -3.901461884379386902e-02 -1.186064034700393677e-01 1.184993758797645569e-01 3.954236805438995361e-01
-4.528002440929412842e-02 1.693850606679916382e-01 -2.029016017913818359e-01 2.570830658078193665e-02 4.220736399292945862e-02 3.129629194736480713e-01 1.109953150153160095e-01 -1.136607527732849121e-01 2.956095635890960693e-01 -1.284401267766952515e-01 -4.611565917730331421e-02 2.502727136015892029e-02 -3.920135274529457092e-02 -1.584742069244384766e-01 -9.596774727106094360e-02 2.377818891545757651e-04 -2.864957451820373535e-01 1.060743555426597595e-01 -3.019429510459303856e-03 7.869146019220352173e-02 -3.112143278121948242e-01 -2.164276316761970520e-02 2.942659556865692139e-01 -1.500064581632614136e-01 -2.901266515254974365e-01 8.415066450834274292e-02 -3.339244797825813293e-02 3.940800577402114868e-02 -3.097811639308929443e-01 1.618120819330215454e-01 -2.914961576461791992e-01 2.301660031080245972e-01
-3.221919536590576172e-01 -2.767942659556865692e-02 7.807195186614990234e-02 -2.095402628183364868e-01 -1.974647194147109985e-01 2.064686715602874756e-01 4.179980978369712830e-02 -3.918385505676269531e-02 -2.118287049233913422e-02 -4.557688236236572266e-01 4.975837841629981995e-02 1.055348515510559082e-01 1.915120184421539307e-01 -1.192550435662269592e-01 -1.617619246244430542e-01 3.065009713172912598e-01 2.849367819726467133e-02 2.864938229322433472e-02 2.061106413602828979e-01 -2.223969995975494385e-02 -2.683866024017333984e-01 -2.302244864404201508e-02 -1.925273984670639038e-01 -2.020778357982635498e-01 -1.299833059310913086e-01 1.344814598560333252e-01 -2.802625298500061035e-01 -1.284873038530349731e-01 -1.460547745227813721e-01 -1.213960871100425720e-01 -2.882102876901626587e-02 7.559512555599212646e-02
-5.856160447001457214e-02 -4.415165260434150696e-02 -2.177122533321380615e-01 -2.884361743927001953e-01 1.997406594455242157e-02 1.894274502992630005e-01 1.106195002794265747e-01 2.878604643046855927e-02 1.968743950128555298e-01 -1.495986431837081909e-01 1.188464239239692688e-01 2.030780464410781860e-01 2.651283740997314453e-01 -2.126697897911071777e-01 -2.065336555242538452e-01 1.164287254214286804e-01 -2.011409997940063477e-01 -1.485950052738189697e-01 1.785093694925308228e-01 1.795421540737152100e-01 -8.300814777612686157e-02 3.085599243640899658e-01 2.187422960996627808e-01 5.118197202682495117e-02 -3.340184986591339111e-01 1.155022904276847839e-01 -1.727145165205001831e-01 -7.694576680660247803e-02 -8.523337543010711670e-02 -2.600840032100677490e-01 1.011687070131301880e-01 -3.784426301717758179e-02
-1.768033355474472046e-01 2.624665200710296631e-01 -8.591761440038681030e-02 -9.382540732622146606e-02 -2.986897826194763184e-01 -9.103500843048095703e-02 -1.002236753702163696e-01 5.842904374003410339e-02 -3.912018239498138428e-02 5.706800147891044617e-02 2.804573178291320801e-01 2.639111876487731934e-01 2.471277415752410889e-01 8.453563600778579712e-02 -1.403333842754364014e-01 -2.607698738574981689e-01 -3.248607218265533447e-01 -1.150158569216728210e-01 5.093033611774444580e-02 3.151967227458953857e-01 -4.108008369803428650e-02 -1.095911636948585510e-01 1.176808401942253113e-01 -3.914465755224227905e-02 -2.499795407056808472e-01 1.012283116579055786e-01 -9.996166825294494629e-02 -1.562173813581466675e-01 4.854140430688858032e-02 2.485589087009429932e-01 -2.064684480428695679e-01 3.847480751574039459e-03
-5.484700947999954224e-02 -3.199781756848096848e-03 -2.038150429725646973e-01 -2.205764353275299072e-01 -1.018366441130638123e-01 1.978156864643096924e-01 1.704615652561187744e-01 1.038840711116790771e-01 4.380329549312591553e-01 -4.721253737807273865e-02 1.747926920652389526e-01 1.321659833192825317e-01 2.088838368654251099e-01 1.041901484131813049e-02 2.435697987675666809e-02 1.090535074472427368e-01 -1.158455461263656616e-01 -4.524640366435050964e-02 3.324361145496368408e-01 1.337732523679733276e-01 -1.715199798345565796e-01 4.175540506839752197e-01 4.722774401307106018e-02 6.305965036153793335e-02 -3.134561181068420410e-01 -8.275117725133895874e-02 -1.603369414806365967e-01 -1.141312643885612488e-01 2.509515918791294098e-02 -7.371394336223602295e-02 -6.770771741867065430e-02 -1.036763042211532593e-01
-1.313017010688781738e-01 -7.561494410037994385e-02 -4.053604602813720703e-02 -2.794612348079681396e-01 -1.546685546636581421e-01 1.004205569624900818e-01 1.325847655534744263e-01 -2.241896837949752808e-01 1.721690148115158081e-01 -1.977345198392868042e-01 2.265285998582839966e-01 1.758375391364097595e-02 1.134823560714721680e-01 5.194429680705070496e-02 -1.333063393831253052e-01 3.347775936126708984e-01 -1.454669088125228882e-01 3.037326037883758545e-02 1.598615348339080811e-01 1.091779023408889771e-01 -2.455975115299224854e-02 1.643224209547042847e-01 2.141587883234024048e-01 2.141015082597732544e-01 -3.929061591625213623e-01 -2.658782899379730225e-02 -3.694224357604980469e-01 -1.384598165750503540e-01 -1.011270210146903992e-01 8.157984167337417603e-02 1.507054269313812256e-01 -2.186631411314010620e-02
-1.505321413278579712e-01 -4.015626385807991028e-02 9.668976068496704102e-02 -7.016283273696899414e-02 -1.973431110382080078e-01 2.755289673805236816e-01 1.719480566680431366e-02 -1.029161959886550903e-01 1.017420142889022827e-01 -2.242327481508255005e-01 1.684650629758834839e-01 5.827023461461067200e-02 -1.694506704807281494e-01 -1.846542954444885254e-01 7.261133193969726562e-02 2.438120841979980469e-01 -1.282839179039001465e-01 -3.000568151473999023e-01 7.974629104137420654e-02 8.821993321180343628e-02 -5.361727997660636902e-02 -9.537478536367416382e-02 1.397525817155838013e-01 -1.241006981581449509e-02 -5.859703421592712402e-01 1.248226836323738098e-01 7.878009229898452759e-03 -1.420919746160507202e-01 -1.258167773485183716e-01 -1.818543672561645508e-01 2.784771658480167389e-02 -1.860463321208953857e-01
-2.197163254022598267e-01 2.609941661357879639e-01 -8.749679476022720337e-02 -2.231435179710388184e-01 -2.040356844663619995e-01 -1.088118627667427063e-01 5.341297015547752380e-02 -2.470957860350608826e-02 -6.060506775975227356e-02 1.277360226958990097e-02 5.089760944247245789e-02 8.082333207130432129e-02 3.011045977473258972e-02 -2.221182584762573242e-01 2.565037310123443604e-01 -7.317756861448287964e-02 -4.227622747421264648e-01 8.457044512033462524e-02 2.059926092624664307e-01 -1.168252900242805481e-01 -2.321210056543350220e-01 -3.005739152431488037e-01 1.671185493469238281e-01 1.474237889051437378e-01 -3.379638493061065674e-01 -2.245081812143325806e-01 5.704733729362487793e-02 -9.342221915721893311e-02 2.173953503370285034e-02 4.634965956211090088e-02 1.377495676279067993e-01 -2.868135459721088409e-02
-4.008552730083465576e-01 -1.577366725541651249e-03 -1.182006970047950745e-01 -1.655921041965484619e-01 3.261350840330123901e-02 1.790330260992050171e-01 1.400596499443054199e-01 5.724005401134490967e-02 -1.893227100372314453e-01 -4.164466559886932373e-01 -6.677448004484176636e-02 3.847451135516166687e-02 2.371043413877487183e-01 -2.238678336143493652e-01 -1.619281172752380371e-01 1.621742174029350281e-02 -2.149105072021484375e-01 -1.908436603844165802e-02 1.407728493213653564e-01 -3.339189291000366211e-01 3.232812881469726562e-02 1.090870052576065063e-01 -2.186868153512477875e-02 7.825854420661926270e-02 -2.561413347721099854e-01 -1.405787467956542969e-01 -1.706159561872482300e-01 -1.197648048400878906e-01 8.137143403291702271e-02 1.084735170006752014e-01 1.625336110591888428e-01 -1.511140316724777222e-01
-3.530739247798919678e-01 1.980351656675338745e-01 -8.590369485318660736e-03 -1.539234817028045654e-01 -1.723163872957229614e-01 -1.151977851986885071e-02 1.789368391036987305e-01 -1.013432741165161133e-01 9.269899129867553711e-02 5.305119976401329041e-02 -6.278610974550247192e-02 5.400244891643524170e-02 2.079712785780429840e-02 -1.878635734319686890e-01 2.146741300821304321e-01 -1.284820288419723511e-01 -3.992208838462829590e-01 -1.795002631843090057e-02 2.208900600671768188e-01 -1.260103583335876465e-01 -2.129224687814712524e-01 -2.842247188091278076e-01 1.105338633060455322e-01 1.539525985717773438e-01 -3.171555697917938232e-01 -2.988145649433135986e-01 1.423026472330093384e-01 -8.661180734634399414e-03 -1.460934877395629883e-01 5.631398782134056091e-02 -4.255513846874237061e-02 2.681229077279567719e-02
-4.423024654388427734e-01 3.541851937770843506e-01 1.053881943225860596e-01 -3.032684139907360077e-02 8.329118788242340088e-02 3.116617500782012939e-01 3.504995107650756836e-01 -1.356655452400445938e-02 -3.912673273589462042e-04 -2.456034272909164429e-01 8.103490620851516724e-02 8.061739802360534668e-02 -8.000516146421432495e-02 2.284360351040959358e-03 -1.196458339691162109e-01 -1.473671644926071167e-01 6.590774655342102051e-02 -5.801329389214515686e-02 1.421003043651580811e-01 9.324713051319122314e-02 -8.178035914897918701e-02 -6.945464015007019043e-02 7.229829579591751099e-02 -1.994960475713014603e-03 -1.527238190174102783e-01 -9.225293248891830444e-02 -2.575583755970001221e-01 -2.277400940656661987e-01 -1.423203572630882263e-02 -1.809058338403701782e-01 -1.309300810098648071e-01 2.655491828918457031e-01
-6.685144454240798950e-02 -2.545819384977221489e-03 -1.901901513338088989e-01 -4.521280154585838318e-02 -2.252933382987976074e-02 -2.038545161485671997e-01 3.135195374488830566e-01 2.164257876574993134e-02 -1.768572926521301270e-01 -1.175346374511718750e-01 1.493784487247467041e-01 9.412080794572830200e-02 7.573926821351051331e-03 -1.219161301851272583e-01 1.489012092351913452e-01 1.788768470287322998e-01 -5.172116160392761230e-01 -1.367842108011245728e-01 1.237981766462326050e-01 2.658122777938842773e-01 -3.983788937330245972e-02 9.245441108942031860e-02 2.126344293355941772e-01 -3.637879490852355957e-01 -2.361405789852142334e-01 4.007290583103895187e-03 -3.713214397430419922e-02 -7.878968119621276855e-02 -6.252594292163848877e-02 -1.208164021372795105e-01 1.619969457387924194e-01 -5.587160214781761169e-02
-1.198542118072509766e-01 2.038457542657852173e-01 1.546573042869567871e-01 -1.748370826244354248e-01 2.647656202316284180e-02 3.471418619155883789e-01 1.769050359725952148e-01 -2.078211754560470581e-01 -6.963258981704711914e-02 -4.229345321655273438e-01 -5.175620783120393753e-03 1.792229861021041870e-01 1.556050498038530350e-03 8.452402055263519287e-02 -1.611593067646026611e-01 -1.283891946077346802e-01 -2.699045240879058838e-01 -2.484971135854721069e-01 -1.971204951405525208e-02 8.224613219499588013e-02 -1.632762998342514038e-01 2.046350389719009399e-01 -4.688509553670883179e-02 5.972297862172126770e-02 -2.374355196952819824e-01 -2.044697552919387817e-01 -1.394951529800891876e-02 -4.246627166867256165e-02 -2.689508497714996338e-01 1.134063377976417542e-01 -2.352778241038322449e-02 1.626227498054504395e-01
-3.938848525285720825e-02 1.085873097181320190e-01 -2.435939013957977295e-01 3.737746924161911011e-02 -1.550942957401275635e-01 4.114548861980438232e-02 1.229080185294151306e-01 -2.371142208576202393e-01 2.150270342826843262e-01 -4.713270366191864014e-01 -3.131169825792312622e-02 1.249917224049568176e-01 1.731836050748825073e-01 -1.342018693685531616e-01 5.747162923216819763e-02 -6.723164021968841553e-02 -2.923649549484252930e-01 1.586589366197586060e-01 3.297531604766845703e-01 1.419430822134017944e-01 -9.097127243876457214e-03 -1.254947185516357422e-01 -7.434534281492233276e-02 3.857191279530525208e-02 7.058412581682205200e-02 1.246080249547958374e-01 -1.137345656752586365e-01 -1.414328720420598984e-02 -6.243015453219413757e-02 -3.921271860599517822e-01 -4.808539897203445435e-02 -1.789710968732833862e-01
-1.068928018212318420e-01 1.233114525675773621e-01 -8.174573630094528198e-02 -2.538791596889495850e-01 -1.303672045469284058e-01 -1.596505343914031982e-01 -1.540563702583312988e-01 -1.727317459881305695e-03 -1.079605743288993835e-01 -8.309014886617660522e-02 4.179308656603097916e-03 1.895684003829956055e-01 -6.093537062406539917e-02 -1.102773696184158325e-01 5.994348973035812378e-02 9.291756898164749146e-02 -3.439316451549530029e-01 -1.810894608497619629e-01 3.970184922218322754e-01 1.763546615839004517e-01 -9.265847504138946533e-02 4.264684766530990601e-02 1.236858889460563660e-01 -1.656888127326965332e-01 -3.060135245323181152e-01 -1.890012919902801514e-01 -8.685248345136642456e-02 6.324224919080734253e-02 -4.200590550899505615e-01 1.168753430247306824e-01 5.231998488306999207e-02 -1.633368730545043945e-01
-2.676381170749664307e-01 1.991417258977890015e-02 -1.005712151527404785e-01 -3.212342560291290283e-01 2.217140980064868927e-02 -7.163789868354797363e-02 -4.588530957698822021e-02 -2.495744377374649048e-01 -7.000007480382919312e-02 -2.722273766994476318e-01 -2.072682082653045654e-01 1.633234173059463501e-01 5.035067349672317505e-02 -7.821113616228103638e-02 6.464423239231109619e-02 4.809101298451423645e-02 -2.637261748313903809e-01 -7.604815810918807983e-02 -1.598085761070251465e-01 2.096640169620513916e-01 -4.833497852087020874e-02 1.617917567491531372e-01 2.413946390151977539e-01 -9.631203860044479370e-02 -3.522108495235443115e-01 -2.377777844667434692e-01 -1.169948559254407883e-02 1.617205291986465454e-01 -3.273550271987915039e-01 -1.513139009475708008e-01 -4.115691408514976501e-03 5.492202192544937134e-02
-3.974803686141967773e-01 1.694484651088714600e-01 5.649562180042266846e-02 -3.002165257930755615e-02 -1.291053146123886108e-01 -1.021904498338699341e-02 1.141439005732536316e-01 1.219245865941047668e-01 2.117705531418323517e-02 -1.112232729792594910e-01 7.702466566115617752e-03 2.170024961233139038e-01 4.346781596541404724e-02 -2.540642321109771729e-01 1.885355710983276367e-01 3.134045749902725220e-02 -3.889288008213043213e-01 1.556607782840728760e-01 1.112773343920707703e-01 -5.344766005873680115e-02 -9.808320552110671997e-02 -3.425464332103729248e-01 4.806676506996154785e-02 2.288582548499107361e-02 -3.537507355213165283e-01 -3.335985541343688965e-01 7.347767055034637451e-02 2.150960266590118408e-02 -2.647394873201847076e-02 -9.814484976232051849e-03 -1.939404755830764771e-01 -1.936485059559345245e-02
-3.130859434604644775e-01 1.584779322147369385e-01 1.211765930056571960e-01 -2.021033763885498047e-01 -1.108218356966972351e-01 -8.068368583917617798e-02 2.599074542522430420e-01 -1.452542841434478760e-01 -1.093224957585334778e-01 -3.247587382793426514e-01 -1.120296716690063477e-01 4.161885082721710205e-01 9.927400946617126465e-02 8.569844812154769897e-02 1.187196075916290283e-01 4.900323599576950073e-02 -2.526117861270904541e-01 2.430293336510658264e-02 2.003149688243865967e-01 -6.023103560437448323e-05 -1.803873851895332336e-02 4.028271883726119995e-03 -9.774749726057052612e-02 4.386029019951820374e-02 -2.767436206340789795e-01 1.099151447415351868e-01 6.210300698876380920e-02 1.621359586715698242e-01 -3.030126690864562988e-01 -9.532503783702850342e-02 2.782499603927135468e-02 2.004286348819732666e-01
-2.208052575588226318e-01 6.811477243900299072e-02 -1.262857913970947266e-01 -2.191373854875564575e-01 -1.372342705726623535e-01 -2.688375711441040039e-01 -2.472024038434028625e-02 5.177043750882148743e-02 1.523740217089653015e-02 -8.434469252824783325e-02 -7.508409768342971802e-02 1.680956780910491943e-01 2.549076974391937256e-01 -2.049600630998611450e-01 5.328298080712556839e-03 5.702279880642890930e-02 -5.409040451049804688e-01 -1.740661114454269409e-01 2.197516709566116333e-01 7.383669912815093994e-02 -1.348612159490585327e-01 6.446684151887893677e-02 4.234916716814041138e-02 -7.024958729743957520e-02 -1.244326159358024597e-01 -1.134194880723953247e-01 -1.520788576453924179e-02 9.551247209310531616e-02 -1.835515797138214111e-01 -1.517404150217771530e-02 -2.192311286926269531e-01 -3.336999714374542236e-01
-1.944940388202667236e-01 3.536076843738555908e-01 -1.053531393408775330e-01 -2.945598065853118896e-01 -2.751291990280151367e-01 4.757783189415931702e-02 2.241246253252029419e-01 -2.744136564433574677e-02 -9.688861668109893799e-02 7.800881564617156982e-02 -6.009602174162864685e-02 6.817883253097534180e-02 1.150788888335227966e-01 -1.061132773756980896e-01 2.066404819488525391e-01 -1.189962774515151978e-01 -1.399067193269729614e-01 6.929650902748107910e-02 3.522867858409881592e-01 1.854794770479202271e-01 -4.703235253691673279e-02 8.192747086286544800e-02 1.297602057456970215e-01 1.185660213232040405e-01 -3.662962317466735840e-01 2.431374192237854004e-01 1.451689600944519043e-01 4.260336607694625854e-02 -2.121003158390522003e-02 7.537040114402770996e-02 -2.322211861610412598e-01 -7.930301129817962646e-02
8.856666274368762970e-03 2.039257287979125977e-01 -1.173359435051679611e-02 -3.432999178767204285e-02 -2.817338705062866211e-01 -4.770516976714134216e-02 1.838896572589874268e-01 -2.997455298900604248e-01 5.645648017525672913e-02 -2.088856846094131470e-01 1.478142887353897095e-01 -3.230730071663856506e-02 -1.137261316180229187e-01 -4.277808368206024170e-01 1.369985053315758705e-03 7.513652741909027100e-02 -2.129411399364471436e-01 2.987036714330315590e-03 1.640237122774124146e-01 4.552766680717468262e-02 -2.799893915653228760e-01 2.380002588033676147e-01 -1.301565319299697876e-01 -1.030246317386627197e-01 -2.323462814092636108e-01 -2.688906490802764893e-01 -1.156687960028648376e-01 1.402393132448196411e-01 -3.601346537470817566e-02 -8.410248160362243652e-02 1.405714899301528931e-01 2.367066890001296997e-01
-1.218231245875358582e-01 -9.089370071887969971e-02 -4.548712447285652161e-02 -4.846039786934852600e-02 -3.082201071083545685e-02 9.853506833314895630e-02 3.866127729415893555e-01 -2.630229890346527100e-01 1.545676440000534058e-01 -2.003281265497207642e-01 1.197189167141914368e-01 1.008441448211669922e-01 2.411235719919204712e-01 1.163303852081298828e-01 6.488387286663055420e-02 8.508896082639694214e-02 -3.126322627067565918e-01 -2.387122064828872681e-01 1.469390839338302612e-01 8.254257589578628540e-02 2.446847967803478241e-02 3.971088826656341553e-01 2.731558084487915039e-01 -1.594284363090991974e-02 -1.893126070499420166e-01 -7.261057198047637939e-02 -2.122852951288223267e-01 1.639217510819435120e-02 -6.147693097591400146e-02 -1.608863621950149536e-01 -6.363610923290252686e-02 -1.872810572385787964e-01
-2.062405794858932495e-01 9.631870687007904053e-02 -1.403355747461318970e-01 -8.993908762931823730e-02 1.856227070093154907e-01 2.744366787374019623e-02 2.748287916183471680e-01 -2.722247838973999023e-01 -1.929957568645477295e-01 -6.817787885665893555e-02 -2.346155792474746704e-02 9.090739488601684570e-02 -7.392825186252593994e-02 6.660532951354980469e-02 -1.320406794548034668e-01 1.827480643987655640e-01 -4.625094830989837646e-01 -8.840660005807876587e-02 2.891128063201904297e-01 1.450901776552200317e-01 -8.660741895437240601e-02 -4.744375124573707581e-02 -3.491483256220817566e-02 -2.236566990613937378e-01 -3.753013014793395996e-01 -5.642019212245941162e-02 1.202838793396949768e-01 3.271515248343348503e-03 -4.624508693814277649e-02 -1.853661537170410156e-01 3.561183693818747997e-04 2.043059766292572021e-01
-1.833715289831161499e-01 1.641669720411300659e-01 -1.929276436567306519e-01 -2.314058840274810791e-01 9.209077060222625732e-02 3.962642848491668701e-01 1.666928678750991821e-01 -9.942746162414550781e-02 1.826775968074798584e-01 -1.452881693840026855e-01 3.390606641769409180e-01 -1.898928433656692505e-01 -7.414562255144119263e-02 -8.320694416761398315e-02 -1.162155643105506897e-01 1.742476671934127808e-01 -2.556450963020324707e-01 1.589752733707427979e-01 7.358982414007186890e-02 1.401310693472623825e-02 -1.192033570259809494e-02 1.782180517911911011e-01 4.742599651217460632e-02 -1.196250095963478088e-01 -3.577293157577514648e-01 -1.158685907721519470e-01 -1.422414183616638184e-01 -1.117468532174825668e-02 -1.859011948108673096e-01 -1.038385257124900818e-01 -1.725330352783203125e-01 4.604655876755714417e-02
-4.914250075817108154e-01 5.786011740565299988e-02 3.484358265995979309e-02 -1.341240853071212769e-01 -6.627606600522994995e-02 1.474801152944564819e-01 2.750744670629501343e-02 6.803224980831146240e-02 -3.618156071752309799e-03 3.086931444704532623e-02 8.397863060235977173e-02 1.027366891503334045e-01 -4.344815388321876526e-02 -3.365674614906311035e-02 1.964700222015380859e-02 3.159119049087166786e-03 -4.405249655246734619e-01 2.121854424476623535e-01 9.048822522163391113e-02 1.293848156929016113e-01 -1.713799685239791870e-01 -1.114351972937583923e-01 -1.463600397109985352e-01 6.878169253468513489e-03 -3.864759504795074463e-01 -1.353937536478042603e-01 2.979142665863037109e-01 1.410198956727981567e-01 -4.077280312776565552e-02 -8.433301746845245361e-02 -1.600646674633026123e-01 -2.107884436845779419e-01
3.274394944310188293e-02 2.978850603103637695e-01 -1.326011568307876587e-01 -8.744245022535324097e-02 -4.776304587721824646e-02 2.734182476997375488e-01 1.241763830184936523e-01 -2.945843338966369629e-01 -3.627464547753334045e-02 -2.609605491161346436e-01 7.232275605201721191e-02 1.379067301750183105e-01 8.689729124307632446e-02 -8.586948364973068237e-02 2.079960405826568604e-01 2.260441482067108154e-01 -8.178970217704772949e-02 -6.110740359872579575e-03 5.039486885070800781e-01 2.400703281164169312e-01 -1.232610717415809631e-01 -5.495890229940414429e-02 1.051963046193122864e-01 -1.075314953923225403e-01 -1.061073914170265198e-01 -1.965601444244384766e-01 -3.807739913463592529e-02 1.495403498411178589e-01 5.447090044617652893e-02 1.343699246644973755e-01 -4.831444844603538513e-02 2.157425731420516968e-01
-2.391457259654998779e-01 1.070791184902191162e-01 -1.229781582951545715e-01 1.206622794270515442e-01 -2.095671445131301880e-01 2.356717288494110107e-01 1.816675066947937012e-01 -2.331825643777847290e-01 9.328371286392211914e-02 -2.065255939960479736e-01 3.389736115932464600e-01 7.610306143760681152e-02 2.579438686370849609e-01 -1.823199912905693054e-02 -1.602335274219512939e-01 2.229763418436050415e-01 -1.544474512338638306e-01 -1.571561247110366821e-01 6.644459068775177002e-02 2.551089040935039520e-02 -7.125727832317352295e-02 3.214792013168334961e-01 2.628712654113769531e-01 3.704158961772918701e-02 -1.472680121660232544e-01 9.716348350048065186e-02 -8.751669526100158691e-02 -2.860590517520904541e-01 -8.702054619789123535e-03 1.551239043474197388e-01 1.440242826938629150e-01 4.996418207883834839e-02
-4.206479489803314209e-01 8.658087253570556641e-02 1.088404431939125061e-01 -2.228046804666519165e-01 -1.417477130889892578e-01 -1.366118043661117554e-01 3.310040235519409180e-01 -6.918098777532577515e-02 7.285979390144348145e-02 -6.980656087398529053e-02 -7.043025642633438110e-02 3.808844387531280518e-01 5.784123763442039490e-02 4.450545832514762878e-02 -3.880557045340538025e-02 8.227536082267761230e-02 -2.917886972427368164e-01 -5.708603188395500183e-02 2.450844459235668182e-02 4.141420871019363403e-02 -1.051531061530113220e-01 7.179197669029235840e-02 -2.051389813423156738e-01 2.453542053699493408e-01 -3.518164753913879395e-01 -8.472109213471412659e-03 3.533628070726990700e-03 2.691552042961120605e-01 -1.794891245663166046e-02 -8.863456547260284424e-02 2.103146165609359741e-02 1.140985637903213501e-01
-1.573988944292068481e-01 -3.229938074946403503e-02 -2.326996773481369019e-01 1.449151635169982910e-01 -4.221788048744201660e-01 1.300436705350875854e-01 1.505720317363739014e-01 -3.321405500173568726e-02 1.396192163228988647e-01 -1.703080534934997559e-01 7.540258765220642090e-02 3.259718418121337891e-01 -4.516695439815521240e-02 1.118956729769706726e-01 -6.616996228694915771e-02 2.650395631790161133e-01 -3.060410022735595703e-01 1.940209418535232544e-01 1.553229987621307373e-01 -9.285144507884979248e-02 -1.109687238931655884e-01 2.614436447620391846e-01 1.675168126821517944e-01 -3.292918577790260315e-02 1.969777978956699371e-02 -1.093682646751403809e-01 3.691612044349312782e-03 -1.393125951290130615e-01 2.172318696975708008e-01 -1.819992065429687500e-01 -1.707477271556854248e-01 1.240189522504806519e-01
-1.483222097158432007e-01 -1.048781573772430420e-01 -1.375162005424499512e-01 -3.096138834953308105e-01 -2.504754662513732910e-01 2.398198097944259644e-01 1.305906623601913452e-01 -2.278969436883926392e-02 2.708891928195953369e-01 -1.900329887866973877e-01 1.117972657084465027e-01 2.146539092063903809e-01 -8.396042138338088989e-02 -1.336938142776489258e-01 -2.134010493755340576e-01 -1.126177757978439331e-01 1.950298203155398369e-03 -1.601550579071044922e-01 1.178378984332084656e-01 2.016911655664443970e-02 -5.953770875930786133e-02 1.752793639898300171e-01 2.118162661790847778e-01 1.954534798860549927e-01 -4.477170705795288086e-01 -6.622036546468734741e-02 1.287674810737371445e-02 -2.709352374076843262e-01 -9.622564911842346191e-02 -1.257697194814682007e-01 -7.594253402203321457e-03 -4.864192008972167969e-02
-3.107415735721588135e-01 -2.131146751344203949e-02 1.795793324708938599e-02 -2.406885027885437012e-01 -1.941622048616409302e-01 1.543014943599700928e-01 1.783712208271026611e-01 4.301339015364646912e-02 1.281491070985794067e-01 -9.792028367519378662e-02 3.469429016113281250e-01 -5.634144879877567291e-03 -2.936838194727897644e-02 -3.318739533424377441e-01 -8.682887256145477295e-02 -1.288330834358930588e-02 -1.492903828620910645e-01 6.450543645769357681e-03 -5.896562337875366211e-02 2.575526237487792969e-01 8.297697454690933228e-02 1.140841618180274963e-01 1.776528954505920410e-01 8.566681295633316040e-02 -3.194831907749176025e-01 -8.071652799844741821e-02 2.235571108758449554e-02 -2.326683253049850464e-01 -3.547250628471374512e-01 -1.460048854351043701e-01 -1.439559310674667358e-01 4.908338934183120728e-02
-3.135781288146972656e-01 2.610091269016265869e-01 1.264349967241287231e-01 1.922651678323745728e-01 -1.918181329965591431e-01 2.482350021600723267e-01 9.820156544446945190e-02 -1.286608129739761353e-01 8.305475115776062012e-02 -2.898541390895843506e-01 8.868738263845443726e-02 1.175117120146751404e-01 3.257696628570556641e-01 -8.535271137952804565e-02 -1.232878491282463074e-01 2.867146432399749756e-01 -1.287832856178283691e-01 -1.656160131096839905e-02 1.341717839241027832e-01 8.042110502719879150e-02 9.831500053405761719e-02 2.767997384071350098e-01 1.227800175547599792e-01 -3.570925816893577576e-02 -1.838261634111404419e-01 2.677916362881660461e-02 -4.048956185579299927e-02 9.241463243961334229e-02 2.247541211545467377e-02 -8.819048106670379639e-02 3.671400845050811768e-01 -2.912959828972816467e-02
-2.481070756912231445e-01 2.527387440204620361e-02 -1.309733539819717407e-01 -3.776265978813171387e-01 -1.366868168115615845e-01 1.764857152011245489e-04 2.102821469306945801e-01 -1.624704301357269287e-01 1.496483385562896729e-01 -2.372874617576599121e-01 1.442301571369171143e-01 3.124684989452362061e-01 2.696190476417541504e-01 -6.512568145990371704e-02 -5.818258039653301239e-03 8.008790761232376099e-02 7.704785466194152832e-02 -2.807085514068603516e-01 2.011660188436508179e-01 -2.702935598790645599e-02 -9.645265340805053711e-02 -1.945064663887023926e-01 1.041426360607147217e-01 1.831959374248981476e-02 -3.770607709884643555e-02 3.516257405281066895e-01 -2.199790328741073608e-01 -1.358908861875534058e-01 -8.971058577299118042e-02 -4.471211135387420654e-02 -7.083839923143386841e-02 -1.303586661815643311e-01
-1.102947145700454712e-01 2.302168160676956177e-01 -1.188117340207099915e-01 -2.665486633777618408e-01 -3.044334352016448975e-01 1.523224115371704102e-01 3.051592111587524414e-01 -2.849431037902832031e-01 -2.290402948856353760e-01 -6.228268519043922424e-02 -5.938960239291191101e-02 3.516826629638671875e-01 -1.981885582208633423e-01 2.859685756266117096e-02 5.232362449169158936e-02 -2.127646356821060181e-01 -2.929905354976654053e-01 -7.787317782640457153e-02 1.828200072050094604e-01 2.034018188714981079e-01 1.587771922349929810e-01 7.039289921522140503e-02 3.933858126401901245e-02 -1.087429597973823547e-01 -1.269437223672866821e-01 -5.811699852347373962e-02 -6.156116724014282227e-02 3.974051028490066528e-02 6.420174986124038696e-02 -1.273576617240905762e-01 1.197961866855621338e-01 1.342737972736358643e-01
-2.492172271013259888e-01 -1.418795809149742126e-02 -1.888734251260757446e-01 -9.966377168893814087e-02 6.843444891273975372e-03 1.681225895881652832e-01 4.477458894252777100e-01 -1.244243383407592773e-01 1.391433626413345337e-01 -3.871840983629226685e-02 -1.002308353781700134e-01 -2.504883892834186554e-02 -1.160537526011466980e-01 -9.685118496417999268e-02 1.626910418272018433e-01 2.379298023879528046e-02 -5.076770782470703125e-01 -3.970342501997947693e-02 -2.538243494927883148e-02 2.469002902507781982e-01 2.316384762525558472e-02 5.844566226005554199e-02 1.685530990362167358e-01 2.408854477107524872e-02 -2.681916058063507080e-01 -1.356198936700820923e-01 -1.931082457304000854e-01 -2.405618131160736084e-01 -1.223573833703994751e-01 -8.420556038618087769e-02 5.321052391082048416e-03 7.047747820615768433e-02
-3.104122281074523926e-01 1.349837929010391235e-01 9.538132697343826294e-02 -2.561997771263122559e-01 5.806675925850868225e-02 1.120963618159294128e-01 2.848888337612152100e-01 -1.330342292785644531e-01 3.282411769032478333e-02 -2.738043367862701416e-01 -2.679370157420635223e-02 4.067605733871459961e-01 1.455711871385574341e-01 5.452641472220420837e-02 8.003844320774078369e-02 -8.193286508321762085e-02 1.915198937058448792e-02 -8.071685582399368286e-02 -3.911023586988449097e-02 -7.700646761804819107e-03 -1.684851646423339844e-01 -1.653157547116279602e-02 -1.382714807987213135e-01 -1.509625613689422607e-01 -2.819671928882598877e-01 1.571718305349349976e-01 -3.977648317813873291e-01 -1.649663448333740234e-01 -1.839365512132644653e-01 -2.551295794546604156e-02 3.787700459361076355e-02 1.085882559418678284e-01
-2.018492221832275391e-01 3.667281568050384521e-02 -2.123057544231414795e-01 -2.639556825160980225e-01 -8.538544178009033203e-02 -6.658656895160675049e-02 -1.249785050749778748e-01 -2.021997049450874329e-02 -7.694039493799209595e-02 -1.757368147373199463e-01 -8.753967285156250000e-02 4.323591887950897217e-01 1.336447447538375854e-01 1.010473668575286865e-01 3.455152735114097595e-02 1.191423535346984863e-01 -3.036707043647766113e-01 -1.263803988695144653e-01 1.049279347062110901e-01 7.414670288562774658e-02 -9.944421797990798950e-02 -3.971206247806549072e-01 2.029239237308502197e-01 -4.274775460362434387e-02 -2.280675470829010010e-01 -6.248890981078147888e-02 -1.725000143051147461e-01 -3.760999813675880432e-02 1.633572429418563843e-01 -6.483121775090694427e-03 4.582586511969566345e-02 2.988957762718200684e-01
-2.182514816522598267e-01 3.468318581581115723e-01 1.796129345893859863e-01 1.395855695009231567e-01 9.626668691635131836e-02 1.993591189384460449e-01 6.364834308624267578e-02 2.268770523369312286e-02 -2.969991229474544525e-02 -1.856337487697601318e-01 1.041663363575935364e-01 3.130882084369659424e-01 3.118685483932495117e-01 1.317456960678100586e-01 -1.075493320822715759e-01 -8.167644590139389038e-02 -3.748481571674346924e-01 -3.844212368130683899e-02 3.508430123329162598e-01 -2.010521441698074341e-01 -2.446178346872329712e-02 -1.840883865952491760e-02 -1.878352016210556030e-01 -9.256836771965026855e-02 -1.554664373397827148e-01 5.342546850442886353e-02 -2.399402409791946411e-01 -6.104342173784971237e-03 -1.010067462921142578e-01 -1.153394766151905060e-02 -6.573949754238128662e-02 9.919613599777221680e-03
-4.515796005725860596e-01 2.767412662506103516e-01 -8.655747026205062866e-02 1.162641346454620361e-01 -9.781859070062637329e-02 6.134124845266342163e-02 -9.167165309190750122e-02 -1.044559627771377563e-01 -4.242138471454381943e-03 1.855754293501377106e-03 -8.062114939093589783e-03 5.090149492025375366e-02 9.555463492870330811e-02 2.006012946367263794e-01 -1.055178716778755188e-01 -4.025832936167716980e-02 -1.087240725755691528e-01 -1.000350490212440491e-01 3.151036798954010010e-01 -5.121386051177978516e-02 -1.343195736408233643e-01 8.644397556781768799e-02 -1.816718876361846924e-01 -1.650221645832061768e-01 -4.107320308685302734e-01 2.135970070958137512e-02 -3.500511944293975830e-01 -1.073682010173797607e-01 1.330145448446273804e-01 2.512308061122894287e-01 1.858710497617721558e-02 -8.463120460510253906e-02
-3.955224156379699707e-01 1.685395538806915283e-01 -7.917753607034683228e-02 -2.088001966476440430e-01 -2.579190135002136230e-01 -8.375845104455947876e-02 1.826110674301162362e-04 -9.516334533691406250e-02 -7.808487862348556519e-05 -1.756612956523895264e-01 -4.174795746803283691e-02 1.751835048198699951e-01 -1.418341994285583496e-01 -3.814844414591789246e-02 -1.615850776433944702e-01 -1.885806471109390259e-01 -1.822728216648101807e-01 2.636988461017608643e-01 2.299243062734603882e-01 -1.147559955716133118e-01 -1.290168240666389465e-02 2.057029157876968384e-01 2.665827870368957520e-01 -2.709662318229675293e-01 3.330999054014682770e-03 3.218589350581169128e-02 -2.636206448078155518e-01 -2.017585486173629761e-01 -1.563775837421417236e-01 -3.631063178181648254e-02 -1.638986617326736450e-01 -1.285072714090347290e-01
-2.803844213485717773e-01 9.320101886987686157e-02 -4.211634099483489990e-01 -1.670148223638534546e-01 -1.246684640645980835e-01 5.797779932618141174e-02 3.851504623889923096e-02 -1.368527263402938843e-01 3.317919671535491943e-01 -5.773065239191055298e-02 1.435191631317138672e-01 1.410440951585769653e-01 4.368260502815246582e-02 3.120392747223377228e-02 -8.230988681316375732e-02 3.965937495231628418e-01 -2.551147043704986572e-01 9.810023009777069092e-02 1.599949896335601807e-01 -1.386517286300659180e-01 2.013234347105026245e-01 2.939620018005371094e-01 1.146891340613365173e-01 -1.326633989810943604e-01 -2.190452814102172852e-02 7.485317438840866089e-02 -5.598187819123268127e-02 -6.172612681984901428e-02 -1.479554176330566406e-01 -1.532550305128097534e-01 -3.946647793054580688e-02 -1.013226211071014404e-01
2.942930534482002258e-02 2.383598685264587402e-01 -1.557801961898803711e-01 -1.560544371604919434e-01 -9.304999560117721558e-02 -1.119872704148292542e-01 2.658316791057586670e-01 5.078991502523422241e-02 7.427726686000823975e-02 2.171728946268558502e-02 2.255020141601562500e-01 -5.031920969486236572e-02 3.935998678207397461e-02 4.866179078817367554e-02 -5.538705736398696899e-03 2.872377038002014160e-01 -4.556867182254791260e-01 -1.393649578094482422e-01 -6.306082010269165039e-02 1.669787615537643433e-01 -4.931792244315147400e-02 1.536767929792404175e-01 2.113780081272125244e-01 -4.354579374194145203e-02 -2.698827683925628662e-01 -2.248744247481226921e-03 -2.878066003322601318e-01 4.743456467986106873e-02 -1.813738495111465454e-01 -3.003226220607757568e-01 -4.787126928567886353e-02 1.963763833045959473e-01
-2.284370362758636475e-01 3.409511446952819824e-01 -1.315253674983978271e-01 -2.483382970094680786e-01 -3.514528572559356689e-01 -2.575600519776344299e-02 4.362886771559715271e-02 1.355283409357070923e-01 1.641528308391571045e-01 -8.775235712528228760e-02 -1.466097682714462280e-01 5.638844147324562073e-02 2.885691523551940918e-01 -1.942013353109359741e-01 1.254619061946868896e-01 1.559286266565322876e-01 -3.340563178062438965e-01 1.502637714147567749e-01 2.071188986301422119e-01 -8.214093744754791260e-02 -2.221004478633403778e-02 -4.708402976393699646e-02 1.506018638610839844e-01 1.217887997627258301e-01 -1.611380130052566528e-01 -1.633249521255493164e-01 6.418675929307937622e-02 4.057301580905914307e-02 -9.303162246942520142e-02 -8.649798482656478882e-02 -2.965727746486663818e-01 -3.524337336421012878e-02
-1.442429721355438232e-01 -2.052314952015876770e-02 -3.057568669319152832e-01 2.129498571157455444e-01 -3.427542746067047119e-01 1.866278201341629028e-01 1.875845789909362793e-01 -3.136281371116638184e-01 1.729365885257720947e-01 -7.003462314605712891e-02 9.752450138330459595e-02 6.516861915588378906e-02 -4.176661372184753418e-02 8.157908916473388672e-02 -1.404197812080383301e-01 1.438661515712738037e-01 -4.487521946430206299e-01 1.445904672145843506e-01 3.125855922698974609e-01 -1.707242131233215332e-01 1.483573168516159058e-01 1.304287016391754150e-01 5.648634955286979675e-02 -8.077751845121383667e-02 -1.140355840325355530e-01 -1.105249226093292236e-01 7.156983762979507446e-02 -6.428146362304687500e-02 2.400639466941356659e-02 -3.826900571584701538e-02 -1.807764545083045959e-02 1.482279598712921143e-01
-4.189100563526153564e-01 -1.281776428222656250e-01 -1.631804704666137695e-01 -8.196158707141876221e-02 -2.418492436408996582e-01 4.316386282444000244e-01 -3.073710203170776367e-02 -1.891102492809295654e-01 7.928597182035446167e-02 -3.886937499046325684e-01 2.349775843322277069e-02 -1.213255338370800018e-02 1.422049552202224731e-01 -1.309522688388824463e-01 7.141789793968200684e-02 1.521075665950775146e-01 -1.453061848878860474e-01 -1.069711968302726746e-01 2.755338326096534729e-02 -4.603490605950355530e-02 -9.911736100912094116e-02 -2.264636009931564331e-02 6.940654665231704712e-02 -7.651437073945999146e-02 -1.117966994643211365e-01 1.433016508817672729e-01 -2.348921447992324829e-01 -2.551730275154113770e-01 1.848368346691131592e-01 -9.793788194656372070e-02 -1.233144104480743408e-02 1.260093748569488525e-01
-1.883923262357711792e-01 -4.792357608675956726e-02 -2.253801375627517700e-01 1.317851841449737549e-01 -1.895763725042343140e-01 -3.993879258632659912e-02 2.104226052761077881e-01 -4.073388502001762390e-02 1.658883094787597656e-01 -2.223098278045654297e-01 2.322513759136199951e-01 1.037912666797637939e-01 -4.354167729616165161e-02 1.880956888198852539e-01 -1.415531039237976074e-01 2.442218214273452759e-01 -2.722739577293395996e-01 1.285032629966735840e-01 3.199650049209594727e-01 -1.770444661378860474e-01 -4.618483036756515503e-02 2.416615039110183716e-01 1.314022690057754517e-01 -2.581353485584259033e-01 -2.542333304882049561e-01 6.902078539133071899e-02 1.438196152448654175e-01 -2.478230595588684082e-01 9.974058717489242554e-02 -8.478852361440658569e-02 -1.050742194056510925e-01 5.904772505164146423e-02
-3.268107771873474121e-01 3.816020786762237549e-01 1.352078467607498169e-01 8.883759379386901855e-02 3.996581956744194031e-02 2.283999472856521606e-01 1.699800193309783936e-01 -2.184920385479927063e-02 1.010545492172241211e-01 -3.321710824966430664e-01 9.974974393844604492e-02 2.336446344852447510e-01 -1.598253729753196239e-03 2.410749346017837524e-01 -2.203199267387390137e-01 6.581914424896240234e-02 -1.948958039283752441e-01 -7.700370252132415771e-02 -4.751276597380638123e-02 -1.054048538208007812e-01 3.637692704796791077e-02 3.563595414161682129e-01 -4.033215716481208801e-02 1.518133748322725296e-02 -2.652628123760223389e-01 -2.651826478540897369e-02 5.222221836447715759e-02 2.705350052565336227e-03 -3.138886997476220131e-03 -3.527416288852691650e-02 2.775726616382598877e-01 -5.126315727829933167e-02
-2.641489356756210327e-02 1.009565368294715881e-01 -5.461429432034492493e-02 -2.652313709259033203e-01 -2.604363299906253815e-02 2.252033650875091553e-01 -2.989483298733830452e-03 1.943900622427463531e-02 1.113237440586090088e-01 -1.662980765104293823e-01 2.350106239318847656e-01 -8.592051453888416290e-03 9.765291959047317505e-02 -2.850061058998107910e-01 -9.211087971925735474e-02 -1.618935763835906982e-01 -3.045863211154937744e-01 -2.276849001646041870e-01 5.747308209538459778e-02 1.029883921146392822e-01 -3.672037124633789062e-01 2.085493803024291992e-01 3.163761496543884277e-01 -3.526532277464866638e-02 -2.886708974838256836e-01 -7.990064471960067749e-02 4.088900238275527954e-02 -1.614550948143005371e-01 -2.204840034246444702e-01 -1.346978098154067993e-01 7.147069275379180908e-02 -1.252047419548034668e-01
-1.006177589297294617e-01 -1.270764023065567017e-01 -2.147277444601058960e-01 -2.447396963834762573e-01 -3.547680005431175232e-02 1.734971851110458374e-01 4.980468004941940308e-02 1.979056000709533691e-01 2.781754732131958008e-01 -2.147227674722671509e-01 1.320194602012634277e-01 1.253223866224288940e-01 5.060875788331031799e-03 -2.916976809501647949e-01 -1.750249117612838745e-01 -4.883886873722076416e-02 -2.008100003004074097e-01 3.249305114150047302e-02 2.366805970668792725e-01 1.787796020507812500e-01 -1.482598036527633667e-01 2.362226843833923340e-01 2.491444796323776245e-01 9.346479922533035278e-02 -4.201664030551910400e-01 1.513969711959362030e-02 7.595437765121459961e-02 -1.773707717657089233e-01 -3.619883209466934204e-02 -8.575680106878280640e-02 1.062915548682212830e-01 -8.971431851387023926e-02
-1.941553354263305664e-01 -3.404416888952255249e-02 6.926155835390090942e-02 -1.427167356014251709e-01 -2.405419945716857910e-01 1.354433447122573853e-01 -7.198290526866912842e-02 3.104724176228046417e-02 -4.760628193616867065e-02 -3.804902732372283936e-01 -1.034635677933692932e-01 4.505924582481384277e-01 1.170971691608428955e-01 -1.453946530818939209e-01 7.551557570695877075e-02 1.796013712882995605e-01 -7.111415266990661621e-02 1.093543395400047302e-01 4.317209497094154358e-02 1.985511183738708496e-01 -1.529588848352432251e-01 -6.708060204982757568e-02 -1.199036929756402969e-02 -1.937668770551681519e-01 -2.042097449302673340e-01 1.900498718023300171e-01 -1.625575274229049683e-01 -4.204598441720008850e-02 -2.909403145313262939e-01 -1.294749081134796143e-01 6.330653280019760132e-02 2.910701632499694824e-01
-3.044503182172775269e-02 5.374033004045486450e-02 -4.233765602111816406e-02 -2.418486177921295166e-01 9.796191006898880005e-04 -1.157026737928390503e-02 2.940217852592468262e-01 -1.905184686183929443e-01 2.676365673542022705e-01 -2.398706376552581787e-01 5.344424024224281311e-02 1.638367623090744019e-01 2.822771966457366943e-01 4.992387071251869202e-02 -4.593507573008537292e-02 2.157395333051681519e-01 -3.128973543643951416e-01 -1.420562118291854858e-01 -1.466019004583358765e-01 1.540554165840148926e-01 9.486471116542816162e-02 1.653038263320922852e-01 3.366067409515380859e-01 -2.141557484865188599e-01 -2.234263271093368530e-01 5.512986704707145691e-02 -2.057823240756988525e-01 7.753521203994750977e-02 -1.015451177954673767e-02 -2.226282358169555664e-01 -1.163178086280822754e-01 3.787780879065394402e-03
-4.048363566398620605e-01 1.885302811861038208e-01 -3.862137719988822937e-02 -2.125533074140548706e-01 4.690783098340034485e-02 -1.383669394999742508e-02 2.868623435497283936e-01 -1.287384778261184692e-01 -8.913574367761611938e-02 -1.369781047105789185e-01 2.303775101900100708e-01 3.598376810550689697e-01 -1.798850595951080322e-01 -1.610793322324752808e-01 2.011292725801467896e-01 2.647011540830135345e-02 -4.144961386919021606e-02 -2.176694571971893311e-02 -9.237462282180786133e-02 -3.509680926799774170e-02 1.174375340342521667e-01 5.850544199347496033e-03 -1.554052233695983887e-01 -2.834801673889160156e-01 -3.063902258872985840e-01 6.605698168277740479e-02 -1.450145691633224487e-01 -2.029861807823181152e-01 -5.736744031310081482e-02 1.782515794038772583e-01 4.198910295963287354e-02 -1.277532726526260376e-01
-2.364844679832458496e-01 -1.666597574949264526e-01 3.428237512707710266e-03 -1.341354399919509888e-01 -3.197859041392803192e-03 -7.739356160163879395e-02 9.499470144510269165e-02 1.331541091203689575e-01 -2.447566688060760498e-01 -2.524812519550323486e-01 2.717648446559906006e-01 1.040215715765953064e-01 1.239198539406061172e-02 -2.498236894607543945e-01 7.910726219415664673e-02 -7.550368551164865494e-03 -4.761274456977844238e-01 -9.417109191417694092e-02 1.173847168684005737e-02 1.308844089508056641e-01 -1.140526384115219116e-01 -8.921201527118682861e-02 3.639082014560699463e-01 -2.032375931739807129e-01 -2.680496871471405029e-01 -5.581365898251533508e-02 -1.774269938468933105e-01 1.232746243476867676e-02 -7.490565534681081772e-03 -1.531904339790344238e-01 -2.865286171436309814e-02 9.926623106002807617e-02
-8.727016299962997437e-02 7.424259930849075317e-02 -2.538973987102508545e-01 -2.805175185203552246e-01 -5.352536216378211975e-02 2.655403316020965576e-01 9.478775411844253540e-02 1.201406791806221008e-01 3.239223361015319824e-01 -7.090549916028976440e-02 1.434777528047561646e-01 1.515152901411056519e-01 1.202537491917610168e-01 -2.013912051916122437e-02 -1.320621073246002197e-01 6.590411067008972168e-02 -2.387097924947738647e-01 4.259848967194557190e-02 2.327294498682022095e-01 1.868229173123836517e-02 -3.250897526741027832e-01 2.944640219211578369e-01 -3.420792520046234131e-02 1.812029182910919189e-01 -3.156938552856445312e-01 -1.351851969957351685e-01 -2.240694463253021240e-01 -1.964582800865173340e-01 5.918374657630920410e-02 7.093132473528385162e-03 6.864000856876373291e-02 -4.544597491621971130e-02
-1.436758637428283691e-01 5.612726137042045593e-02 -2.260024845600128174e-01 -3.034882545471191406e-01 -2.990030050277709961e-01 -2.151335328817367554e-01 1.808855533599853516e-01 1.976460218429565430e-01 -4.035652056336402893e-02 -2.810339033603668213e-01 -7.383416593074798584e-02 -7.493304461240768433e-02 1.268125474452972412e-01 1.422505825757980347e-01 9.519436955451965332e-02 2.058078497648239136e-01 -2.299247682094573975e-01 -2.676905691623687744e-01 5.698822811245918274e-02 3.769566118717193604e-02 -1.886316984891891479e-01 2.869302779436111450e-02 1.599711775779724121e-01 3.471792861819267273e-02 -2.294737845659255981e-01 -6.574884057044982910e-02 -2.512201964855194092e-01 -1.295211073011159897e-02 -8.443368971347808838e-02 -3.145090639591217041e-01 -2.921094559133052826e-02 1.630737632513046265e-01
-2.065308541059494019e-01 -2.192998863756656647e-02 -1.567978709936141968e-01 -3.907726109027862549e-01 -8.260586857795715332e-02 3.407191336154937744e-01 7.455623149871826172e-02 -1.265831524506211281e-03 1.969453543424606323e-01 -1.092761009931564331e-01 1.664763242006301880e-01 8.816058933734893799e-02 1.044457778334617615e-01 -1.319414973258972168e-01 -1.342372149229049683e-01 2.109776139259338379e-01 -8.072570781223475933e-04 -3.027800284326076508e-02 1.175900027155876160e-01 -3.034883923828601837e-02 -1.746261678636074066e-02 2.025785446166992188e-01 1.253491193056106567e-01 4.700414463877677917e-02 -5.014932155609130859e-01 2.591281235218048096e-01 -9.515949338674545288e-02 -1.257183402776718140e-01 -1.737278252840042114e-01 -7.603163272142410278e-02 1.401112824678421021e-01 3.261937294155359268e-03
-2.969366610050201416e-01 7.844277471303939819e-02 6.412561237812042236e-02 -2.069832980632781982e-01 -3.314476609230041504e-01 -9.681192785501480103e-02 8.044105768203735352e-02 -2.821131944656372070e-01 -1.545105874538421631e-01 -1.551237404346466064e-01 -2.522530555725097656e-01 3.370593190193176270e-01 2.553482353687286377e-02 -6.675969809293746948e-03 -2.544099688529968262e-01 5.491765215992927551e-02 -3.155416250228881836e-01 -4.190055187791585922e-03 -1.391524374485015869e-01 9.101880341768264771e-02 -1.780282109975814819e-01 2.644304931163787842e-01 -2.165232598781585693e-02 6.810484826564788818e-02 -2.019821554422378540e-01 2.673057653009891510e-02 8.817853033542633057e-02 3.721895441412925720e-02 -1.066735461354255676e-01 -1.996732950210571289e-01 -1.456011980772018433e-01 -5.235594883561134338e-02
-4.898017942905426025e-01 1.305770725011825562e-01 -1.209747865796089172e-01 -6.102951616048812866e-02 -1.667237132787704468e-01 -1.010377407073974609e-01 2.943268790841102600e-02 -4.320856332778930664e-01 -1.344332396984100342e-01 -2.925303280353546143e-01 -1.377901341766119003e-02 -1.153045743703842163e-01 3.494139313697814941e-01 2.802985347807407379e-02 -4.068798571825027466e-02 -1.383847743272781372e-01 -1.337447315454483032e-01 -8.121699094772338867e-02 1.895001232624053955e-01 -2.134163305163383484e-02 -2.216739654541015625e-01 6.259775161743164062e-02 1.527783870697021484e-01 -1.988424807786941528e-01 -6.966387480497360229e-02 1.161851286888122559e-01 -5.034987628459930420e-02 3.273823298513889313e-03 9.866997599601745605e-02 1.744444072246551514e-01 -2.996162977069616318e-03 2.101025544106960297e-02
-3.415944576263427734e-01 7.450012862682342529e-02 4.384303465485572815e-03 -1.988764107227325439e-01 -2.813867628574371338e-01 -3.041290938854217529e-01 1.657366454601287842e-01 -2.988470196723937988e-01 -8.937695622444152832e-02 -3.554282486438751221e-01 7.631196826696395874e-02 -7.331117987632751465e-02 1.900708377361297607e-01 5.059623345732688904e-02 5.455908551812171936e-02 -2.699008584022521973e-01 -3.962021693587303162e-02 -2.012903392314910889e-01 1.912865042686462402e-01 1.240366026759147644e-01 -1.857053041458129883e-01 1.004524976015090942e-01 6.686346977949142456e-02 -5.968120694160461426e-02 -1.935662478208541870e-01 1.655744612216949463e-01 -5.343348160386085510e-02 -9.164922684431076050e-02 3.606603294610977173e-02 -2.048902511596679688e-01 1.366289705038070679e-01 7.040154188871383667e-02
-2.756143212318420410e-01 3.252362832427024841e-02 -3.340858221054077148e-01 1.868281140923500061e-02 -1.099536865949630737e-01 -2.434145100414752960e-02 2.128651589155197144e-01 -3.213519454002380371e-01 1.219956129789352417e-01 -1.884177923202514648e-01 1.953700035810470581e-01 1.145567819476127625e-01 8.484107255935668945e-02 7.895929366350173950e-02 -5.742179974913597107e-02 4.058836698532104492e-01 -1.825509816408157349e-01 -2.383265048265457153e-01 8.348112553358078003e-02 1.269224286079406738e-01 -1.222006753087043762e-01 -9.552194178104400635e-02 7.800787687301635742e-02 7.093331217765808105e-02 -7.323887944221496582e-02 -2.926176413893699646e-02 -2.579507827758789062e-01 -1.957920491695404053e-01 -2.404386550188064575e-01 -2.015595287084579468e-01 -4.782901331782341003e-02 -8.007837086915969849e-02
-3.462800085544586182e-01 2.815805748105049133e-02 -5.648256093263626099e-02 -5.387288331985473633e-02 -3.420099318027496338e-01 3.211386874318122864e-02 2.028689682483673096e-01 1.198205277323722839e-01 -1.024392694234848022e-01 -1.971409842371940613e-02 -2.328883558511734009e-01 4.579241275787353516e-01 2.281510978937149048e-01 1.157362014055252075e-01 1.103260740637779236e-01 -8.902478031814098358e-03 -1.017615720629692078e-01 -1.072263792157173157e-01 1.569713801145553589e-01 -9.618331491947174072e-02 -1.753310561180114746e-01 8.465229719877243042e-02 -1.557246148586273193e-01 5.185345071367919445e-04 -3.990873694419860840e-01 4.615833610296249390e-02 1.038096845149993896e-01 1.320971101522445679e-01 -1.895640231668949127e-02 -1.507025510072708130e-01 6.434244662523269653e-02 1.115231439471244812e-01
-2.948954105377197266e-01 2.836760580539703369e-01 -1.177299544215202332e-01 -6.782484799623489380e-02 -4.817642569541931152e-01 2.218123227357864380e-01 1.072387471795082092e-01 7.505675312131643295e-03 -2.951807081699371338e-01 -1.392039805650711060e-01 -2.391625894233584404e-03 1.525315642356872559e-01 -1.616233885288238525e-01 6.694354116916656494e-02 -1.650098860263824463e-01 -1.905853599309921265e-01 -3.135098814964294434e-01 -1.129226908087730408e-01 1.250772923231124878e-01 1.117842644453048706e-01 2.252960801124572754e-01 8.787246048450469971e-02 1.077620536088943481e-01 -1.232559159398078918e-01 -5.261501297354698181e-02 2.927317656576633453e-02 -1.748116612434387207e-01 1.546101421117782593e-01 4.555347189307212830e-02 -7.659202814102172852e-02 7.455884665250778198e-02 3.551110252737998962e-02
-6.781490892171859741e-02 1.576891839504241943e-01 -1.457778364419937134e-01 -3.071011900901794434e-01 -1.704575377516448498e-03 1.663891822099685669e-01 1.605609953403472900e-01 1.028937697410583496e-01 3.958560526371002197e-01 -1.047342345118522644e-01 1.078214272856712341e-01 2.091739326715469360e-01 2.255895435810089111e-01 -1.718605309724807739e-01 -7.540195435285568237e-02 1.241988614201545715e-01 -9.944853931665420532e-02 6.878461688756942749e-02 2.767493426799774170e-01 1.887749694287776947e-02 -2.720972299575805664e-01 3.208086490631103516e-01 7.867099344730377197e-02 1.914848983287811279e-01 -2.840467989444732666e-01 -1.126054823398590088e-01 -1.759229302406311035e-01 -1.167056709527969360e-01 -5.594497546553611755e-02 -8.221183903515338898e-03 1.095296293497085571e-01 -4.272302612662315369e-02
-4.126948714256286621e-01 -1.055695936083793640e-01 -6.414202600717544556e-02 -4.017800688743591309e-01 -2.895885333418846130e-02 -2.750015072524547577e-02 3.693065643310546875e-01 -1.980133503675460815e-01 -3.473181650042533875e-02 -1.807228177785873413e-01 2.494627833366394043e-01 1.197052970528602600e-01 4.170244559645652771e-02 -1.578670740127563477e-01 -4.531032592058181763e-02 -8.155019022524356842e-03 -1.902084201574325562e-01 -9.806579351425170898e-02 7.971350103616714478e-03 -2.137376219034194946e-01 -5.164987966418266296e-02 -2.475981414318084717e-02 1.281503289937973022e-01 2.246126532554626465e-02 -2.176766842603683472e-01 6.758408248424530029e-02 -6.789305806159973145e-02 -1.916424483060836792e-01 1.942880749702453613e-01 2.359938621520996094e-02 1.549544185400009155e-01 -2.631396353244781494e-01
-3.070251047611236572e-01 4.042744636535644531e-01 -2.732939422130584717e-01 -4.750921798404306173e-04 1.511594057083129883e-01 -3.932298347353935242e-02 -4.203206673264503479e-02 -1.601508855819702148e-01 2.086652368307113647e-01 -3.357562422752380371e-01 -2.148248851299285889e-01 1.443914920091629028e-01 -1.939629465341567993e-01 5.584987625479698181e-02 3.628584742546081543e-02 -9.309781342744827271e-02 -2.881615459918975830e-01 3.946066275238990784e-02 3.061234951019287109e-01 -2.746022865176200867e-02 -1.042281463742256165e-01 1.734629506245255470e-03 2.116606980562210083e-01 7.460974901914596558e-02 -5.100193433463573456e-03 1.216606050729751587e-01 -9.251762181520462036e-02 -2.055432796478271484e-01 8.424561470746994019e-02 -4.990269988775253296e-02 -6.247860193252563477e-02 1.496039777994155884e-01
-2.052197903394699097e-01 1.902856230735778809e-01 -2.037410438060760498e-01 -8.292712271213531494e-02 -2.579403817653656006e-01 1.723852157592773438e-01 3.539769053459167480e-01 -1.307899951934814453e-01 1.372749209403991699e-01 -1.291526257991790771e-01 7.249630056321620941e-03 -1.311214566230773926e-01 -1.928122192621231079e-01 -3.003242313861846924e-01 4.666523635387420654e-02 -1.328968703746795654e-01 -2.745328545570373535e-01 -1.624439060688018799e-01 1.359880715608596802e-01 1.120503991842269897e-01 -1.204194426536560059e-01 1.886294968426227570e-02 -9.444981068372726440e-02 -1.144906133413314819e-01 -2.555797398090362549e-01 -1.022263243794441223e-01 -2.244163602590560913e-01 -2.197280079126358032e-01 -8.200177550315856934e-02 -1.777238026261329651e-02 7.183154672384262085e-02 2.799084484577178955e-01
-3.876153528690338135e-01 -6.293085217475891113e-02 4.117421433329582214e-02 -7.552859932184219360e-02 -1.036227792501449585e-01 1.308176964521408081e-01 5.598540604114532471e-02 7.092959433794021606e-02 8.237043023109436035e-02 -1.261970102787017822e-01 2.162047326564788818e-01 1.919665038585662842e-01 8.459854871034622192e-02 -8.209449052810668945e-02 -4.461468756198883057e-02 1.655553430318832397e-01 -1.623637787997722626e-02 -3.481403291225433350e-01 2.599422037601470947e-01 6.587435305118560791e-02 -2.472350448369979858e-01 -8.821775764226913452e-02 2.035867124795913696e-01 -1.631996780633926392e-01 -3.515943884849548340e-01 -1.157025340944528580e-02 1.950077265501022339e-01 -3.137318491935729980e-01 -2.254507094621658325e-01 -6.530830264091491699e-02 -8.220174163579940796e-02 1.881097070872783661e-02
-1.286824643611907959e-01 1.827332526445388794e-01 -1.206633746623992920e-01 -2.013113796710968018e-01 -1.607255041599273682e-01 -1.548482179641723633e-01 -9.890320152044296265e-02 -5.401576310396194458e-02 -1.107086315751075745e-01 -2.086959630250930786e-01 9.031272679567337036e-02 2.450746744871139526e-01 -1.273849904537200928e-01 8.343547582626342773e-02 1.237320229411125183e-01 -6.111887842416763306e-02 -1.623321920633316040e-01 -1.816284805536270142e-01 3.380009233951568604e-01 2.537217438220977783e-01 -1.005281358957290649e-01 4.081460088491439819e-02 1.543458253145217896e-01 -9.567919373512268066e-02 -1.593792587518692017e-01 -2.057702690362930298e-01 -1.918606609106063843e-01 1.767386496067047119e-01 -4.581409394741058350e-01 3.274043276906013489e-02 -1.691464930772781372e-01 -9.009186923503875732e-02
-1.767746359109878540e-01 3.250149488449096680e-01 -2.775714695453643799e-01 -1.257294565439224243e-01 -4.008850753307342529e-01 8.358099497854709625e-03 1.320518106222152710e-01 3.039801493287086487e-02 -3.159637376666069031e-02 5.894744768738746643e-02 1.030864492058753967e-01 1.150578334927558899e-01 6.590621173381805420e-02 -2.807313501834869385e-01 2.611418664455413818e-01 1.556226760149002075e-01 -4.236269891262054443e-01 -2.887455374002456665e-02 1.295076161623001099e-01 -1.280768364667892456e-01 -1.892298907041549683e-01 -9.306547045707702637e-02 9.783633053302764893e-02 9.637144953012466431e-02 -1.681455820798873901e-01 -9.089232236146926880e-02 1.118228361010551453e-01 -1.032882481813430786e-01 -4.551960155367851257e-02 -6.210735067725181580e-03 -2.055193483829498291e-01 -7.976452261209487915e-02
-3.863705098628997803e-01 -8.126826584339141846e-02 2.491453476250171661e-02 -2.079959362745285034e-01 -1.620809733867645264e-01 6.500282883644104004e-02 7.328975200653076172e-02 6.033178791403770447e-02 5.726619623601436615e-03 -2.079627215862274170e-01 1.973705291748046875e-01 -1.544811576604843140e-01 -3.555935993790626526e-02 -9.993570297956466675e-02 9.458657354116439819e-02 3.242067396640777588e-01 -1.178301721811294556e-01 -1.774003803730010986e-01 2.674231231212615967e-01 -5.694020166993141174e-02 -1.803938746452331543e-01 6.975392252206802368e-02 1.679021567106246948e-01 -1.771086901426315308e-01 -3.449134826660156250e-01 2.856893241405487061e-01 -6.304372102022171021e-02 -2.144716531038284302e-01 1.459614634513854980e-01 -1.726838499307632446e-01 1.025073528289794922e-01 6.893107667565345764e-03
-6.136540696024894714e-02 1.802461296319961548e-01 -3.541151061654090881e-02 -4.082028269767761230e-01 -4.665329679846763611e-02 2.137394063174724579e-02 -1.332725137472152710e-01 6.479438394308090210e-02 1.749607026576995850e-01 -8.792378753423690796e-02 1.759701967239379883e-01 1.279977802187204361e-02 2.475164830684661865e-01 -3.300358653068542480e-01 -1.793023198843002319e-01 4.104905202984809875e-02 -4.009771049022674561e-01 -1.698891371488571167e-01 2.876808941364288330e-01 1.604902446269989014e-01 -1.482036262750625610e-01 -3.599392622709274292e-02 -2.482253015041351318e-01 4.205436632037162781e-02 -1.096891984343528748e-01 -8.966034650802612305e-02 6.583009660243988037e-02 -1.096093878149986267e-01 -1.865031421184539795e-01 -6.238370016217231750e-02 -1.940588504076004028e-01 -1.470148563385009766e-02
-1.818386912345886230e-01 1.237321943044662476e-01 1.736237704753875732e-01 -9.673667699098587036e-02 -2.525458335876464844e-01 -3.712291643023490906e-02 2.925706505775451660e-01 3.506212681531906128e-02 7.328163832426071167e-02 -2.481159716844558716e-01 6.589208543300628662e-02 3.449690341949462891e-01 1.685132086277008057e-01 2.529705762863159180e-01 1.012485995888710022e-01 2.061683833599090576e-01 -2.978489696979522705e-01 2.112329564988613129e-02 1.724749803543090820e-01 -3.804716095328330994e-02 -2.216234207153320312e-01 1.519843786954879761e-01 -1.503062099218368530e-01 1.431275345385074615e-02 -2.091131061315536499e-01 2.654796242713928223e-01 1.905540376901626587e-01 1.991177201271057129e-01 -1.367897540330886841e-01 1.501131802797317505e-02 1.513880677521228790e-02 3.455780446529388428e-03
-2.842293083667755127e-01 2.733706831932067871e-01 -8.400487899780273438e-02 -2.344875782728195190e-01 -2.305924594402313232e-01 1.132736951112747192e-01 5.672189220786094666e-02 3.639088943600654602e-02 1.381469219923019409e-01 -1.016363427042961121e-01 -1.512732077389955521e-02 8.012602478265762329e-02 1.721922159194946289e-01 -3.608839213848114014e-01 1.835970729589462280e-01 9.309522062540054321e-02 -3.062373697757720947e-01 2.137182503938674927e-01 9.314069896936416626e-02 -1.862695813179016113e-01 -9.787252545356750488e-02 -3.605163395404815674e-01 7.105353474617004395e-02 -2.864229865372180939e-02 -2.878514528274536133e-01 -2.011328339576721191e-01 9.635884314775466919e-02 6.272272765636444092e-02 -1.689147949218750000e-02 -2.697509154677391052e-02 -7.660301029682159424e-02 4.368674010038375854e-02
-2.176272124052047729e-01 2.274919301271438599e-01 -1.261701583862304688e-01 -2.755596041679382324e-01 -2.453402727842330933e-01 6.554952263832092285e-02 2.866342067718505859e-01 -2.533278465270996094e-01 -2.541396319866180420e-01 -5.990532040596008301e-02 -2.676663920283317566e-02 3.250057399272918701e-01 -1.419098526239395142e-01 -2.475806139409542084e-02 -1.628150045871734619e-01 -9.943652898073196411e-02 -2.364665716886520386e-01 -4.342081956565380096e-03 2.806234061717987061e-01 3.018178939819335938e-01 1.089691072702407837e-01 -2.285554446280002594e-02 1.709133200347423553e-02 1.362937223166227341e-02 -4.262203723192214966e-02 -1.625795960426330566e-01 -1.035392433404922485e-01 9.700256586074829102e-02 -6.218584254384040833e-02 -1.504013538360595703e-01 2.082992345094680786e-01 9.815502911806106567e-02
-2.572534382343292236e-01 7.598534971475601196e-02 -5.043125897645950317e-02 -1.419904381036758423e-01 -2.094128914177417755e-02 -5.731832981109619141e-02 9.820239245891571045e-02 2.801746502518653870e-02 -2.561071515083312988e-01 -3.597956597805023193e-01 -3.338738530874252319e-02 1.277192980051040649e-01 -1.199046447873115540e-01 4.629695415496826172e-02 -8.709433674812316895e-02 1.075054481625556946e-01 -2.835336625576019287e-01 2.575146406888961792e-02 3.273371756076812744e-01 2.760244905948638916e-01 2.226976752281188965e-01 4.022424295544624329e-02 8.003996312618255615e-02 -3.431355655193328857e-01 -2.998194098472595215e-01 1.201280206441879272e-01 4.501260444521903992e-02 4.746995493769645691e-02 1.206461265683174133e-01 -2.428542077541351318e-01 -4.470678046345710754e-02 -1.384449601173400879e-01
-3.114347457885742188e-01 1.133034899830818176e-01 -4.270227998495101929e-02 -1.281911730766296387e-01 -2.085843086242675781e-01 -1.903105527162551880e-02 3.708689287304878235e-02 -3.251192867755889893e-01 -1.175049021840095520e-01 -4.315302968025207520e-01 -1.215820759534835815e-01 -1.717427670955657959e-01 3.218208551406860352e-01 -1.345571875572204590e-01 -9.827154129743576050e-02 1.272544357925653458e-02 -8.981541544198989868e-02 1.119858212769031525e-02 2.247238606214523315e-01 2.652060091495513916e-01 -9.849931299686431885e-02 4.243652150034904480e-02 1.626524329185485840e-01 1.636702120304107666e-01 -1.397092044353485107e-01 2.927954792976379395e-01 4.755751043558120728e-02 -2.555986680090427399e-02 -8.827887475490570068e-02 2.089747413992881775e-02 -1.330015212297439575e-01 -1.315810680389404297e-01
-7.760319858789443970e-02 2.896429598331451416e-01 -1.593832373619079590e-01 -5.713690188713371754e-04 5.822169780731201172e-02 3.056169748306274414e-01 1.214690431952476501e-01 -1.314925402402877808e-01 -1.184627786278724670e-01 -1.928617060184478760e-01 -1.000581383705139160e-01 2.525835633277893066e-01 1.706350594758987427e-01 6.099282577633857727e-02 -3.172646164894104004e-01 -3.475507488474249840e-03 -3.265332579612731934e-01 -1.561902612447738647e-01 1.279484778642654419e-01 1.146486029028892517e-01 1.737001985311508179e-01 -1.538098156452178955e-01 -2.892806231975555420e-01 -1.893001794815063477e-01 -2.885708212852478027e-01 -5.065190792083740234e-02 1.469679549336433411e-02 -6.305203773081302643e-03 -2.261069416999816895e-01 -1.219456195831298828e-01 -9.781021624803543091e-02 4.198213294148445129e-02
-2.339923381805419922e-01 4.224838688969612122e-02 -4.954527318477630615e-01 3.412870317697525024e-02 -1.803188621997833252e-01 2.059041708707809448e-01 3.106784224510192871e-01 -8.916753344237804413e-03 1.383771002292633057e-01 -2.791409492492675781e-01 2.599408030509948730e-01 1.843686252832412720e-01 -2.994331717491149902e-02 -4.982066527009010315e-02 7.162094116210937500e-03 2.111720293760299683e-01 -2.579885721206665039e-01 -3.107557632029056549e-02 -2.411387674510478973e-02 8.201940357685089111e-02 3.717764094471931458e-02 1.550141721963882446e-01 1.092835441231727600e-01 -1.499354839324951172e-03 -3.264047950506210327e-02 1.061045601963996887e-01 -2.280287072062492371e-02 -1.953071355819702148e-01 -8.367046713829040527e-02 -1.389393359422683716e-01 -1.883119717240333557e-02 -2.980316877365112305e-01
-1.882823854684829712e-01 3.628098070621490479e-01 -1.167596206068992615e-01 4.543817788362503052e-02 -3.710129822138696909e-04 1.160959675908088684e-01 -3.199920430779457092e-02 -1.457333471626043320e-02 -1.575173288583755493e-01 -4.000105857849121094e-01 2.489104866981506348e-01 -3.528081253170967102e-02 5.837510153651237488e-02 6.440699845552444458e-02 -5.018454417586326599e-02 -2.575416564941406250e-01 -2.124991863965988159e-01 -8.094905316829681396e-02 1.054358035326004028e-01 2.272524386644363403e-01 -2.523718588054180145e-02 2.016915082931518555e-01 -6.034264713525772095e-02 3.369530737400054932e-01 -2.648021876811981201e-01 -4.546126350760459900e-02 3.540548682212829590e-02 -5.946949124336242676e-02 -1.775325238704681396e-01 2.642674371600151062e-02 -2.557465136051177979e-01 1.746988892555236816e-01
-2.744504213333129883e-01 1.050562486052513123e-01 -2.179544717073440552e-01 -8.111554384231567383e-02 -1.552042067050933838e-01 -4.416437074542045593e-02 2.855643928050994873e-01 -1.191882714629173279e-01 -2.462119162082672119e-01 -2.414833903312683105e-01 1.040334552526473999e-01 4.066634923219680786e-02 6.068070232868194580e-02 -1.271565854549407959e-01 -1.763107925653457642e-01 -3.383323550224304199e-02 -1.927796751260757446e-01 -3.643434867262840271e-02 -2.045851200819015503e-01 -3.127026185393333435e-02 -1.536772698163986206e-01 -1.703853309154510498e-01 5.975503847002983093e-02 -1.677605211734771729e-01 -3.945475220680236816e-01 -3.104655742645263672e-01 -1.692536175251007080e-01 1.680747978389263153e-02 4.786384291946887970e-03 -2.972705066204071045e-01 -9.184189140796661377e-02 1.037883907556533813e-01
-3.348739743232727051e-01 6.793799996376037598e-02 -3.314182758331298828e-01 -3.833715245127677917e-02 -1.422301977872848511e-01 4.114211797714233398e-01 2.600884810090065002e-02 -2.606786489486694336e-01 1.703786998987197876e-01 -2.879906594753265381e-01 8.430577814579010010e-02 -5.554703250527381897e-02 1.881096363067626953e-01 -2.892941236495971680e-02 6.469691870734095573e-04 -2.698661014437675476e-02 -1.291907131671905518e-01 -6.652172654867172241e-02 -7.248647511005401611e-02 2.186165563762187958e-02 -1.476312130689620972e-01 1.214678119868040085e-02 -1.166692227125167847e-01 -2.010375708341598511e-01 -2.681595683097839355e-01 2.213552445173263550e-01 -1.074933931231498718e-01 -2.520182430744171143e-01 5.201303586363792419e-02 -9.812371432781219482e-02 1.381272375583648682e-01 1.564981788396835327e-01
-3.645579516887664795e-01 3.053387999534606934e-01 -3.904254734516143799e-02 -1.694787107408046722e-02 -3.195410072803497314e-01 -2.917952239513397217e-01 -1.492519956082105637e-02 -5.012065544724464417e-02 1.014641895890235901e-01 -3.186292350292205811e-01 1.037280410528182983e-01 2.541204690933227539e-01 -8.935098350048065186e-02 2.745568156242370605e-01 -1.590011641383171082e-02 -1.563633680343627930e-01 -1.869443953037261963e-01 -8.756083995103836060e-02 4.317650198936462402e-02 1.649894169531762600e-03 6.015411019325256348e-02 -6.150079146027565002e-02 -1.909714043140411377e-01 -1.709614247083663940e-01 -1.922556161880493164e-01 -1.061925385147333145e-02 -1.829104572534561157e-01 -6.858805567026138306e-02 -1.601037830114364624e-01 1.962888836860656738e-01 -1.583767235279083252e-01 -6.915792822837829590e-02
-1.853624731302261353e-01 7.876685261726379395e-02 -1.234395802021026611e-01 -1.281866580247879028e-01 -1.402939110994338989e-01 -2.093516290187835693e-01 9.767533838748931885e-02 -1.874134540557861328e-01 -1.506116837263107300e-01 -7.979037612676620483e-02 -8.271474391222000122e-02 1.182057335972785950e-01 -1.486697047948837280e-01 5.935334786772727966e-02 2.209867686033248901e-01 1.379234939813613892e-01 -4.520592093467712402e-01 2.319905534386634827e-02 1.816808283329010010e-01 1.900646835565567017e-01 -3.976089060306549072e-01 -5.430927034467458725e-03 8.413593471050262451e-02 -1.893037259578704834e-01 -1.608229577541351318e-01 -2.933299914002418518e-02 -8.963263034820556641e-02 5.157712101936340332e-02 -1.985812485218048096e-01 1.454750895500183105e-01 -2.685854434967041016e-01 -1.761383563280105591e-01
-2.611389756202697754e-01 9.463734179735183716e-02 4.183020442724227905e-02 -3.091516196727752686e-01 -7.781094312667846680e-02 -1.068085953593254089e-01 -1.498537808656692505e-01 -2.416304051876068115e-01 6.685763597488403320e-02 -1.367777734994888306e-01 1.740138530731201172e-01 1.726028136909008026e-02 -1.356920152902603149e-01 -6.855706125497817993e-02 -1.038358211517333984e-01 1.378308534622192383e-01 -3.595842719078063965e-01 2.310081385076045990e-02 1.979796588420867920e-01 1.446319967508316040e-01 -5.693867057561874390e-02 2.062131315469741821e-01 3.673910498619079590e-01 -8.116154372692108154e-02 -7.962196320295333862e-02 1.273094415664672852e-01 -3.436653614044189453e-01 9.534803032875061035e-02 -2.255423367023468018e-01 -1.640383303165435791e-01 9.027765691280364990e-02 -8.730786293745040894e-02
-4.401512145996093750e-01 4.271605610847473145e-02 1.734523028135299683e-01 -1.775233447551727295e-01 -2.831894755363464355e-01 -4.177525267004966736e-02 8.002007752656936646e-02 5.243618041276931763e-02 -9.447061270475387573e-02 -8.940938860177993774e-02 1.253744363784790039e-01 3.101420104503631592e-01 1.436255425214767456e-01 -3.276764973998069763e-02 2.044106125831604004e-01 -4.508163034915924072e-02 -2.811093926429748535e-01 8.262737654149532318e-03 9.133265167474746704e-02 -3.429224947467446327e-03 -5.287495255470275879e-02 7.770024240016937256e-02 -2.160843312740325928e-01 1.323300004005432129e-01 -3.258341550827026367e-01 -8.849991112947463989e-02 1.321633011102676392e-01 1.559479534626007080e-01 -3.576359748840332031e-01 -1.014516055583953857e-01 5.397968739271163940e-02 -5.158481653779745102e-03
-3.277516067028045654e-01 -8.281195163726806641e-02 2.272056648507714272e-03 1.324638957157731056e-03 -2.524692714214324951e-01 -1.860996335744857788e-02 1.672746688127517700e-01 -4.857923835515975952e-02 5.751384049654006958e-02 -1.942215561866760254e-01 -5.734766274690628052e-02 2.921520769596099854e-01 -1.445602774620056152e-01 -1.804611831903457642e-02 -4.915706440806388855e-02 2.543696165084838867e-01 -3.709056973457336426e-01 2.925054430961608887e-01 1.428819447755813599e-01 -3.040147945284843445e-02 -7.780516892671585083e-02 1.174326054751873016e-02 -1.727968156337738037e-01 7.909494638442993164e-02 -2.920237183570861816e-01 -9.275075793266296387e-02 3.043582141399383545e-01 -1.053670868277549744e-01 -2.371992617845535278e-01 1.703333705663681030e-01 2.467845194041728973e-02 -5.469972267746925354e-02
-2.582646608352661133e-01 -3.677675873041152954e-02 1.199173852801322937e-01 -2.281604558229446411e-01 -1.271028220653533936e-01 -7.468996196985244751e-02 2.684170603752136230e-01 -9.941032528877258301e-02 1.060577407479286194e-01 5.513346288353204727e-03 -1.152356863021850586e-01 3.260594904422760010e-01 -1.756885461509227753e-02 2.994905412197113037e-02 -2.179907262325286865e-02 2.003314644098281860e-01 -3.662969768047332764e-01 1.415174007415771484e-01 1.485031545162200928e-01 -5.535869672894477844e-02 -1.620415598154067993e-01 2.737592346966266632e-02 -2.389155030250549316e-01 1.119091659784317017e-01 -4.515714347362518311e-01 4.368680715560913086e-02 1.738019436597824097e-01 9.372842498123645782e-03 -2.301161438226699829e-01 -2.000300958752632141e-02 -2.373668737709522247e-02 1.522907465696334839e-01
-8.655610680580139160e-02 2.023140899837017059e-02 -1.188548002392053604e-02 -3.345985114574432373e-01 -1.056072711944580078e-01 3.189026713371276855e-01 3.335459530353546143e-01 -1.300275325775146484e-01 1.002065539360046387e-01 -1.664348244667053223e-01 2.325465530157089233e-01 2.119865454733371735e-02 2.020002752542495728e-01 7.402646541595458984e-02 -8.436993509531021118e-02 6.680747866630554199e-02 -1.394040733575820923e-01 -3.318255841732025146e-01 2.231243699789047241e-01 -9.818667545914649963e-03 -1.449215412139892578e-01 2.859343886375427246e-01 6.462360918521881104e-02 1.008258536458015442e-01 -2.361658811569213867e-01 1.199140250682830811e-01 -2.670570015907287598e-01 -9.371847659349441528e-02 -1.998590081930160522e-01 -2.380265854299068451e-02 -1.764066703617572784e-02 3.538127243518829346e-02
-4.451715648174285889e-01 6.715010385960340500e-05 -8.116050809621810913e-02 -3.996745944023132324e-01 6.072763819247484207e-03 -8.798927068710327148e-02 2.698245644569396973e-01 -1.559833250939846039e-02 -2.257563322782516479e-01 -2.586016356945037842e-01 4.053432494401931763e-02 1.598826795816421509e-01 -3.645027428865432739e-02 -2.511790990829467773e-01 -8.231665194034576416e-02 -8.068682253360748291e-02 -2.449833154678344727e-01 -7.066883891820907593e-02 -1.630003564059734344e-02 -1.163433790206909180e-01 2.050253599882125854e-01 5.979413539171218872e-02 -1.076446920633316040e-01 -2.020450979471206665e-01 -2.205246239900588989e-01 5.656794086098670959e-02 -1.165187433362007141e-01 -1.113710775971412659e-01 1.760108917951583862e-01 1.304024606943130493e-01 8.425066247582435608e-03 -1.709277629852294922e-01
-1.990128010511398315e-01 7.698383927345275879e-02 -9.659093618392944336e-02 -2.323073297739028931e-01 -4.512496292591094971e-01 -1.046116799116134644e-01 -1.893926598131656647e-02 -2.235555797815322876e-01 1.392969861626625061e-02 4.081599880009889603e-03 7.802514731884002686e-02 1.094396114349365234e-01 -1.466693636029958725e-02 -1.037154346704483032e-01 6.966997403651475906e-03 -3.311662375926971436e-01 -3.121860325336456299e-01 6.939349323511123657e-02 9.110181033611297607e-02 1.435848232358694077e-02 -3.281145095825195312e-01 -2.511249296367168427e-02 -2.271778434514999390e-01 2.956528041977435350e-04 -2.348556071519851685e-01 -1.247406378388404846e-01 6.366107147186994553e-03 8.964678645133972168e-02 -1.485015600919723511e-01 9.148858487606048584e-02 3.065902292728424072e-01 1.157677695155143738e-01
-3.137238621711730957e-01 3.235729411244392395e-02 -2.998225390911102295e-01 -6.452021747827529907e-02 -9.970910847187042236e-02 2.548512220382690430e-01 4.265933632850646973e-01 -2.882169783115386963e-01 5.701774358749389648e-02 -2.297632247209548950e-01 1.886468976736068726e-01 2.032700926065444946e-01 2.377212941646575928e-01 4.405544605106115341e-03 -3.541701473295688629e-03 1.287143975496292114e-01 -1.051255911588668823e-01 5.752017721533775330e-02 -4.419540241360664368e-02 9.321936219930648804e-02 2.952152192592620850e-01 1.199131086468696594e-01 1.636610478162765503e-01 -1.379443109035491943e-01 -1.038669496774673462e-01 -2.046810090541839600e-01 -2.514975517988204956e-02 -7.940594851970672607e-02 -6.141330674290657043e-02 4.868663847446441650e-02 1.301918476819992065e-01 7.356910407543182373e-02
-1.464240252971649170e-01 8.574236184358596802e-02 -5.120054259896278381e-02 -2.131976187229156494e-01 -4.399831220507621765e-02 3.855085074901580811e-01 2.207753509283065796e-01 1.623702049255371094e-01 1.600054055452346802e-01 4.706887528300285339e-02 2.538113892078399658e-01 1.042235344648361206e-01 3.681155666708946228e-02 7.893051020801067352e-03 -1.407880932092666626e-01 2.633612751960754395e-01 -1.616477817296981812e-01 4.702074080705642700e-02 -1.310262233018875122e-01 3.815740346908569336e-03 4.987957701086997986e-02 1.114273741841316223e-01 -7.586969435214996338e-02 -1.394178569316864014e-01 -4.417595863342285156e-01 6.677401065826416016e-02 -3.072319328784942627e-01 -1.242285445332527161e-01 -6.454630289226770401e-03 -2.183581590652465820e-01 -2.406298816204071045e-01 -5.565225332975387573e-02
-1.563663482666015625e-01 1.663016676902770996e-01 2.758810669183731079e-02 1.880686730146408081e-01 -2.136099785566329956e-01 3.533782362937927246e-01 1.731534600257873535e-01 -2.426988929510116577e-01 6.760924588888883591e-03 -4.825461283326148987e-02 1.390876919031143188e-01 2.246372401714324951e-01 3.062390089035034180e-01 -7.719900459051132202e-02 -1.229397505521774292e-01 6.881538033485412598e-02 -2.741578035056591034e-02 1.664734482765197754e-01 2.142620533704757690e-01 -1.354681700468063354e-01 -2.325881458818912506e-02 2.066868841648101807e-01 -7.949459552764892578e-02 -2.856727838516235352e-01 -4.194649159908294678e-01 -7.203370332717895508e-02 -1.582642495632171631e-01 8.106037229299545288e-02 9.983033686876296997e-02 1.145055219531059265e-01 2.680767327547073364e-02 -1.145576406270265579e-02
-8.752449601888656616e-02 2.078463733196258545e-01 -1.555659528821706772e-02 -3.399335741996765137e-01 -2.408015131950378418e-01 -2.454186417162418365e-02 1.002317890524864197e-01 2.632922492921352386e-02 1.739765405654907227e-01 6.842629611492156982e-02 1.515208929777145386e-01 -1.500416547060012817e-02 2.601550817489624023e-01 -1.456921696662902832e-01 1.102564260363578796e-01 -4.742366820573806763e-02 -3.942982256412506104e-01 -9.319210052490234375e-02 1.584282815456390381e-01 1.731776744127273560e-01 5.827417969703674316e-02 1.131367385387420654e-01 6.115122232586145401e-03 1.638559699058532715e-01 -3.461156487464904785e-01 8.557154238224029541e-02 6.132386252284049988e-02 1.743204891681671143e-01 5.787162110209465027e-02 -6.812839210033416748e-02 -4.107349514961242676e-01 -4.775590822100639343e-02
-2.269409596920013428e-01 1.377757042646408081e-01 4.312783107161521912e-02 3.425880074501037598e-01 -1.202458068728446960e-01 2.958061099052429199e-01 2.870380878448486328e-01 -3.575398325920104980e-01 1.270515620708465576e-01 -7.700031250715255737e-02 9.768497198820114136e-03 -6.990844756364822388e-02 2.607504129409790039e-01 -1.258340850472450256e-02 -1.115589216351509094e-01 2.565319240093231201e-01 -2.162405401468276978e-01 2.343830652534961700e-02 2.719610035419464111e-01 -1.201746612787246704e-01 6.975228898227214813e-03 8.032996952533721924e-02 4.018725454807281494e-02 5.036003142595291138e-02 -3.242175281047821045e-01 1.222850233316421509e-01 -5.724410340189933777e-02 -7.619099318981170654e-02 -1.223651841282844543e-01 -2.815723232924938202e-02 1.024438887834548950e-01 -1.512150913476943970e-01
-4.228102415800094604e-02 3.295908123254776001e-02 -2.533852159976959229e-01 -2.963141500949859619e-01 6.906230002641677856e-02 2.308294475078582764e-01 1.905273199081420898e-01 -1.714132279157638550e-01 2.879078686237335205e-01 -1.745752096176147461e-01 9.130193293094635010e-02 2.365902364253997803e-01 2.180902659893035889e-01 -1.829007960623130202e-04 9.168324619531631470e-02 1.304361820220947266e-01 -2.303311973810195923e-01 -1.363744735717773438e-01 1.759577542543411255e-01 1.168787255883216858e-01 2.565169706940650940e-02 2.404465973377227783e-01 3.910484910011291504e-01 3.745153779163956642e-03 -1.145256310701370239e-01 -1.021938398480415344e-01 -3.111534714698791504e-01 -6.641491502523422241e-02 1.329564489424228668e-02 -5.530577152967453003e-02 -1.170233339071273804e-01 3.645359352231025696e-02
-1.010821834206581116e-01 -1.125597395002841949e-02 -1.144201159477233887e-01 -1.108010485768318176e-01 -1.551009118556976318e-01 3.378527164459228516e-01 1.362752318382263184e-01 5.387708544731140137e-02 4.295616969466209412e-02 5.369296297430992126e-02 -2.440809505060315132e-03 6.302604824304580688e-02 -2.024977654218673706e-01 5.476323887705802917e-02 -1.540854424238204956e-01 -1.428148522973060608e-02 -4.598377943038940430e-01 -6.516341120004653931e-02 2.066057920455932617e-01 1.434314399957656860e-01 -3.440413475036621094e-01 2.117072045803070068e-01 2.278036326169967651e-01 -1.599872671067714691e-02 -2.733973264694213867e-01 -1.634414196014404297e-01 -9.743280708789825439e-02 -1.101877763867378235e-01 -2.995632588863372803e-01 5.242534726858139038e-02 -1.244607865810394287e-01 5.093460902571678162e-02
-2.708245813846588135e-01 2.714945673942565918e-01 -2.144337147474288940e-01 -1.368094086647033691e-01 1.608043164014816284e-01 1.934286789037287235e-03 3.653959929943084717e-02 -1.303909271955490112e-01 -1.347835063934326172e-01 2.124842256307601929e-02 -7.803000509738922119e-02 6.616759300231933594e-02 2.339619249105453491e-01 4.642948508262634277e-03 -5.155399069190025330e-02 -1.761887669563293457e-01 -1.869179010391235352e-01 1.428931802511215210e-01 1.992648094892501831e-01 1.357049793004989624e-01 4.433947801589965820e-02 1.418949663639068604e-01 1.195530071854591370e-01 2.020922899246215820e-01 -4.760609865188598633e-01 7.834412902593612671e-02 -4.261808693408966064e-01 8.537734299898147583e-02 -9.619196876883506775e-03 8.732335269451141357e-02 -2.080160379409790039e-02 7.711686939001083374e-02
-1.493959575891494751e-01 1.613789051771163940e-01 -3.818775713443756104e-01 7.234347611665725708e-02 -3.522127270698547363e-01 3.854307904839515686e-02 1.248724013566970825e-01 -2.058863043785095215e-01 6.587081123143434525e-03 -2.292118072509765625e-01 3.973641246557235718e-02 2.505341470241546631e-01 1.214109733700752258e-02 7.019092142581939697e-02 -5.003558099269866943e-02 1.578878164291381836e-01 -2.267836779356002808e-01 1.146094948053359985e-01 2.972500920295715332e-01 -3.076411187648773193e-01 -2.478718459606170654e-01 1.032878756523132324e-01 1.295413821935653687e-01 -2.583143301308155060e-02 8.995358645915985107e-02 -1.873314976692199707e-01 -3.686472773551940918e-02 -3.654786199331283569e-02 1.575168669223785400e-01 -2.375865280628204346e-01 -2.539701573550701141e-02 -5.206573754549026489e-02
-1.823299974203109741e-01 3.659995794296264648e-01 -2.374253869056701660e-01 1.840598322451114655e-02 -2.241554409265518188e-01 -1.867877840995788574e-01 1.404065489768981934e-01 -2.577950060367584229e-01 9.690132737159729004e-02 -4.292768985033035278e-02 9.709373861551284790e-02 2.443984895944595337e-01 -1.878333091735839844e-01 3.609313815832138062e-02 -2.044982016086578369e-01 -1.479172613471746445e-03 -1.079122722148895264e-01 1.002038270235061646e-01 -2.088602818548679352e-02 -1.765265166759490967e-01 -1.880678385496139526e-01 1.428353041410446167e-01 2.241126447916030884e-02 1.090998649597167969e-01 -3.793782293796539307e-01 2.454859912395477295e-01 -2.859342396259307861e-01 1.304947435855865479e-01 3.413423895835876465e-02 -1.188476011157035828e-01 -1.770197600126266479e-02 -7.710199803113937378e-02
-2.466514706611633301e-01 1.623803228139877319e-01 -8.366060256958007812e-02 -1.091406047344207764e-01 -1.220112293958663940e-01 4.462866112589836121e-02 1.672465056180953979e-01 -9.044209495186805725e-03 -2.416087239980697632e-01 -3.893699944019317627e-01 7.832068204879760742e-02 1.883350312709808350e-01 4.744098335504531860e-02 -8.428061753511428833e-02 -2.452914267778396606e-01 3.585555357858538628e-03 1.574493199586868286e-02 7.367102801799774170e-02 2.469951659440994263e-01 2.756391167640686035e-01 -1.272023916244506836e-01 1.478537172079086304e-01 1.316532343626022339e-01 3.025693297386169434e-01 -1.202967464923858643e-01 -3.793269023299217224e-02 -1.744962781667709351e-01 6.658598780632019043e-02 -2.746723890304565430e-01 2.270715311169624329e-02 -3.153342306613922119e-01 1.098221242427825928e-01
-2.037764638662338257e-01 2.853454947471618652e-01 -3.212502598762512207e-02 2.282821014523506165e-02 2.601164206862449646e-02 3.398534059524536133e-01 -2.595002949237823486e-02 1.238956078886985779e-01 -5.906891822814941406e-02 -1.436092406511306763e-01 -6.354164332151412964e-02 3.007076084613800049e-01 2.631582021713256836e-01 6.721882522106170654e-02 -7.067125290632247925e-02 -4.564049467444419861e-02 -4.299124181270599365e-01 -5.864812433719635010e-02 1.676764935255050659e-01 -2.419176995754241943e-01 1.130826771259307861e-01 4.941560700535774231e-02 -1.700446009635925293e-01 4.118208587169647217e-02 -1.411632597446441650e-01 2.577405273914337158e-01 -2.736175358295440674e-01 1.418121755123138428e-01 -1.343576461076736450e-01 2.023081853985786438e-02 -6.507132202386856079e-02 1.382086426019668579e-01
-1.601619720458984375e-01 3.243867754936218262e-01 2.265923917293548584e-01 -1.653279960155487061e-01 1.304916664958000183e-02 1.359400004148483276e-01 2.218328416347503662e-01 -1.476186215877532959e-01 2.270161956548690796e-01 -7.778136432170867920e-02 6.635130196809768677e-02 2.833887003362178802e-02 1.830241829156875610e-01 -7.069539278745651245e-02 -2.859192490577697754e-01 3.196060657501220703e-03 -4.124030470848083496e-01 -1.030315831303596497e-02 2.402692884206771851e-01 1.916916109621524811e-02 1.056777164340019226e-01 7.295373082160949707e-02 -1.692102849483489990e-02 -1.365067064762115479e-02 -9.329323470592498779e-02 2.736047096550464630e-02 -2.151758819818496704e-01 4.243208169937133789e-01 4.668109491467475891e-02 1.347870081663131714e-01 -1.263459026813507080e-01 1.980894804000854492e-02
-8.107683807611465454e-02 -1.191833708435297012e-02 3.899392113089561462e-02 -3.347166478633880615e-01 9.065171703696250916e-03 2.361356914043426514e-01 1.828553527593612671e-01 1.701687648892402649e-02 1.588033884763717651e-01 -1.756998151540756226e-01 1.330438703298568726e-01 1.334139108657836914e-01 6.252516806125640869e-02 -4.169303178787231445e-02 -1.830509752035140991e-01 3.028265014290809631e-02 -2.601800560951232910e-01 -2.490017414093017578e-01 2.306515537202358246e-02 -1.491595357656478882e-01 -9.433520585298538208e-02 -5.489024892449378967e-02 3.212580978870391846e-01 1.051989570260047913e-01 -3.464723825454711914e-01 2.893277108669281006e-01 -2.321850061416625977e-01 -7.735419273376464844e-02 -1.347494125366210938e-01 -2.469581663608551025e-01 -1.195950061082839966e-01 -1.508042514324188232e-01
2.005924843251705170e-02 1.845124363899230957e-01 -1.829262226819992065e-01 -1.615285277366638184e-01 -2.466289103031158447e-01 1.611149013042449951e-01 2.411110699176788330e-01 2.758293598890304565e-02 -2.572561800479888916e-01 -3.836743533611297607e-01 -1.509621832519769669e-02 2.709030210971832275e-01 -2.675790805369615555e-03 -1.014946475625038147e-01 -1.960444450378417969e-01 -1.235415861010551453e-01 -1.212751790881156921e-01 2.686261385679244995e-02 2.067451775074005127e-01 1.589963287115097046e-01 -1.623667180538177490e-01 1.219473630189895630e-01 2.267740517854690552e-01 3.259727656841278076e-01 -9.675937891006469727e-02 1.494586840271949768e-02 -1.542927175760269165e-01 2.055522203445434570e-01 -1.063559576869010925e-01 6.005016714334487915e-02 -1.906728744506835938e-01 4.879924468696117401e-03
-1.160442754626274109e-01 2.147741466760635376e-01 -1.253182888031005859e-01 -1.606028228998184204e-01 -4.965915903449058533e-02 2.355311661958694458e-01 8.294174075126647949e-02 1.263838261365890503e-01 2.522116303443908691e-01 8.040090091526508331e-03 1.208840534090995789e-01 1.042113304138183594e-01 1.544731408357620239e-01 -2.243927121162414551e-01 8.248744904994964600e-02 1.665318384766578674e-02 -1.477490663528442383e-01 6.738304160535335541e-03 2.085704058408737183e-01 1.562007218599319458e-01 -4.134488999843597412e-01 3.752803802490234375e-01 1.639193594455718994e-01 1.191494390368461609e-01 -2.878690958023071289e-01 -1.040941923856735229e-01 -2.816777527332305908e-01 -1.585005074739456177e-01 -7.953574508428573608e-02 5.699071567505598068e-03 2.135919779539108276e-02 8.380495011806488037e-03
1.023243591189384460e-01 1.468130201101303101e-01 1.169703975319862366e-01 -2.153087705373764038e-01 -3.261354565620422363e-02 1.243338584899902344e-01 3.882816731929779053e-01 -2.045759111642837524e-01 2.128529995679855347e-01 -2.959552109241485596e-01 2.446146607398986816e-01 -1.892580650746822357e-02 2.962141036987304688e-01 -1.974221877753734589e-02 -4.052931442856788635e-02 -7.712247967720031738e-02 -1.894513368606567383e-01 -1.430190056562423706e-01 3.306453526020050049e-01 -1.134799867868423462e-01 -5.067020654678344727e-02 1.608376502990722656e-01 -1.860199682414531708e-02 -2.914239279925823212e-02 -2.633140087127685547e-01 9.564685076475143433e-02 -2.038187682628631592e-01 -1.265459358692169189e-01 -8.109023422002792358e-02 -1.914651989936828613e-01 9.877792745828628540e-02 -1.130210310220718384e-01
-1.863682419061660767e-01 -9.203968197107315063e-02 8.296811580657958984e-02 -1.930082291364669800e-01 -2.345511615276336670e-01 6.900674104690551758e-02 2.249072194099426270e-01 -1.601246148347854614e-01 2.096973359584808350e-01 -2.079022824764251709e-01 1.562255024909973145e-01 9.771542996168136597e-02 -1.534416228532791138e-01 -1.166945844888687134e-01 -1.168638765811920166e-01 -3.973980993032455444e-02 -5.532201379537582397e-03 -2.309680432081222534e-01 1.054266095161437988e-01 1.438091695308685303e-01 -1.212428882718086243e-02 -5.801443941891193390e-03 1.089644953608512878e-01 8.672019094228744507e-02 -5.100693106651306152e-01 1.336624771356582642e-01 -8.539567887783050537e-02 -2.599560618400573730e-01 -2.081128358840942383e-01 -1.936337798833847046e-01 -1.234812736511230469e-01 -2.222731262445449829e-01
-3.277842700481414795e-01 -3.753000125288963318e-02 -6.552331149578094482e-02 -1.022840216755867004e-01 1.083576977252960205e-01 2.882597744464874268e-01 1.578214168548583984e-01 -2.342877835035324097e-01 -6.197157315909862518e-03 -3.913314938545227051e-01 -1.145061776041984558e-01 2.342942208051681519e-01 2.164054363965988159e-01 2.726722508668899536e-02 -8.886680752038955688e-02 -2.267137020826339722e-01 -2.764123082160949707e-01 -1.701661571860313416e-02 -5.311144143342971802e-02 -8.196866512298583984e-02 -3.410402685403823853e-02 -2.412768267095088959e-02 7.410699874162673950e-02 -2.607700042426586151e-02 -3.257705867290496826e-01 -2.110302001237869263e-01 -7.145337760448455811e-02 -9.341188520193099976e-02 -6.198878586292266846e-02 2.796562910079956055e-01 1.609089374542236328e-01 -8.438751846551895142e-02
1.605962030589580536e-02 2.408418059349060059e-01 1.533283591270446777e-01 -1.301533877849578857e-01 -2.780131995677947998e-01 -3.937561437487602234e-02 1.873035579919815063e-01 6.485602259635925293e-02 6.821603327989578247e-02 -4.201164543628692627e-01 1.951106935739517212e-01 2.204236835241317749e-01 2.353656589984893799e-01 2.417294830083847046e-01 -5.754587426781654358e-02 -2.248783223330974579e-02 -1.056379005312919617e-01 2.849011123180389404e-02 1.607249528169631958e-01 -2.298211008310317993e-01 -4.982337728142738342e-02 2.235067337751388550e-01 -7.993867620825767517e-03 -1.400593817234039307e-01 -3.607007861137390137e-01 -6.001460552215576172e-02 2.445882558822631836e-02 1.947590261697769165e-01 -1.524112522602081299e-01 -1.388803720474243164e-01 9.045168757438659668e-02 1.096798777580261230e-01
-2.449328601360321045e-01 1.303151249885559082e-01 3.564896062016487122e-02 -1.592417359352111816e-01 -7.064726948738098145e-02 1.086003780364990234e-01 3.753697499632835388e-02 -1.099551916122436523e-01 -2.774372324347496033e-02 -4.908840656280517578e-01 -1.595936901867389679e-02 1.199951916933059692e-01 1.565004587173461914e-01 -9.841746836900711060e-02 -1.059126555919647217e-01 4.639886021614074707e-01 9.711038321256637573e-02 -1.157212331891059875e-01 2.761583030223846436e-01 -3.397087380290031433e-02 -1.693043708801269531e-01 -1.874501071870326996e-02 -1.871087700128555298e-01 -1.044619157910346985e-01 -1.542243957519531250e-01 1.455675065517425537e-01 -1.363909244537353516e-01 -1.832267940044403076e-01 -2.237615734338760376e-01 -1.437418609857559204e-01 -7.325673848390579224e-02 2.484792284667491913e-02
-1.768956631422042847e-01 4.770341515541076660e-02 -1.405453681945800781e-02 -2.281129807233810425e-01 -1.279095560312271118e-01 2.539014518260955811e-01 8.469522744417190552e-02 1.099986061453819275e-01 1.459456235170364380e-01 -1.011386811733245850e-01 3.873355984687805176e-01 1.903371885418891907e-02 1.343554854393005371e-01 -1.862498670816421509e-01 -1.565308272838592529e-01 -1.021029874682426453e-01 -6.213331967592239380e-02 -1.100221499800682068e-01 3.086412847042083740e-01 5.399931594729423523e-02 1.169535331428050995e-03 7.683173567056655884e-02 2.269483357667922974e-01 -5.573955550789833069e-02 -3.642011880874633789e-01 -1.094777360558509827e-01 1.951505243778228760e-01 -2.268528640270233154e-01 -9.095408022403717041e-02 -3.439842760562896729e-01 7.654185593128204346e-02 -5.678043514490127563e-02
-2.047939449548721313e-01 2.166757434606552124e-01 -2.126979976892471313e-01 -4.130579531192779541e-01 -1.385240554809570312e-01 7.667985558509826660e-02 -9.968109428882598877e-02 9.239755570888519287e-02 1.638269424438476562e-01 -5.050949007272720337e-02 2.463662028312683105e-01 -3.116990998387336731e-02 3.213778734207153320e-01 -8.863414824008941650e-02 1.215385124087333679e-01 1.797286719083786011e-01 -3.210204243659973145e-01 -1.791940927505493164e-01 2.054328471422195435e-01 8.608446270227432251e-02 1.061558201909065247e-01 -2.229811251163482666e-02 9.041700512170791626e-02 5.664051044732332230e-03 -1.651799678802490234e-01 -1.138777658343315125e-01 -3.204318135976791382e-02 1.302311867475509644e-01 -2.542578577995300293e-01 7.303221523761749268e-02 -2.586062550544738770e-01 -5.089753121137619019e-02
-2.565291821956634521e-01 7.726813107728958130e-02 -1.758440136909484863e-01 -3.166995048522949219e-01 4.889764636754989624e-02 -1.998390406370162964e-01 -2.120281755924224854e-01 1.636544167995452881e-01 3.897586464881896973e-02 -1.594628095626831055e-01 2.853978238999843597e-02 4.446613490581512451e-01 -1.941646449267864227e-02 1.532550342381000519e-02 1.571502983570098877e-01 8.662929758429527283e-03 -3.431958556175231934e-01 -6.349761784076690674e-02 1.160688325762748718e-01 1.909781545400619507e-01 4.996021278202533722e-03 -1.360721141099929810e-01 -7.841861248016357422e-02 -1.662071794271469116e-01 -3.747384250164031982e-01 -1.015768013894557953e-02 3.698302060365676880e-02 -1.130792722105979919e-01 -1.771201640367507935e-01 -1.162311732769012451e-01 4.379087314009666443e-02 8.067332953214645386e-02
-3.154786527156829834e-01 2.034500986337661743e-01 -2.736442983150482178e-01 -1.688627749681472778e-01 -2.318938374519348145e-01 -9.995207935571670532e-02 -1.954922918230295181e-03 3.662747517228126526e-02 6.813578307628631592e-02 2.688408084213733673e-02 -2.317143417894840240e-02 2.898450791835784912e-01 4.279722273349761963e-01 -1.070389971137046814e-01 6.062038987874984741e-02 7.620862126350402832e-02 -3.750956356525421143e-01 -4.018476232886314392e-02 2.030322998762130737e-01 -1.065442040562629700e-01 -4.678495973348617554e-02 1.593739911913871765e-02 4.347198177129030228e-03 2.815123088657855988e-02 -3.098642267286777496e-02 -2.109490185976028442e-01 5.579409003257751465e-02 1.658038794994354248e-02 -2.258490324020385742e-01 9.037921577692031860e-02 -2.853309214115142822e-01 -9.479161351919174194e-02
-8.490337431430816650e-02 9.833787381649017334e-02 -1.846594661474227905e-01 -1.127517446875572205e-01 -2.495669275522232056e-01 3.027811050415039062e-01 1.804664731025695801e-01 -1.956403255462646484e-01 1.536335051059722900e-02 -3.932473808526992798e-02 5.411994457244873047e-02 2.599739842116832733e-02 -1.610365509986877441e-01 -1.565141975879669189e-01 2.410568483173847198e-02 -6.668275594711303711e-02 -4.040775895118713379e-01 -1.459700018167495728e-01 7.959589362144470215e-02 7.752622663974761963e-02 -1.541601568460464478e-01 3.495779633522033691e-02 -3.339750319719314575e-02 -1.215720996260643005e-01 -3.786642551422119141e-01 -2.904228568077087402e-01 -1.841555088758468628e-01 -2.051195055246353149e-01 -1.985184699296951294e-01 2.490038052201271057e-02 1.074797809123992920e-01 2.398877441883087158e-01
-3.282478451728820801e-01 -1.633489727973937988e-01 -1.039310768246650696e-01 -8.487599343061447144e-02 -1.069757528603076935e-02 1.335665285587310791e-01 2.614792585372924805e-01 -8.131839334964752197e-03 1.163234189152717590e-01 -1.457050889730453491e-01 1.182123944163322449e-01 1.743850670754909515e-02 -9.632473811507225037e-03 -1.142353639006614685e-01 -2.700024843215942383e-02 3.631567358970642090e-01 -2.525795996189117432e-01 -4.296270385384559631e-02 3.694189786911010742e-01 -1.946067959070205688e-01 -1.268418282270431519e-01 -8.818434178829193115e-02 6.363260746002197266e-02 1.263795141130685806e-02 -1.842985749244689941e-01 3.449602127075195312e-01 -1.796184778213500977e-01 -2.934019267559051514e-01 4.178360104560852051e-02 -1.359928846359252930e-01 7.036565989255905151e-02 -4.264287278056144714e-02
-3.644642233848571777e-01 9.947657585144042969e-02 1.352027207612991333e-01 -1.815900653600692749e-01 -1.640305221080780029e-01 -1.477565034292638302e-03 1.722126901149749756e-01 -7.785900682210922241e-02 1.539646536111831665e-01 -1.512299627065658569e-01 -1.785295009613037109e-01 2.942111194133758545e-01 2.808652818202972412e-01 -1.824916526675224304e-02 5.461972579360008240e-02 5.395402014255523682e-02 -1.993489265441894531e-01 -1.385960280895233154e-01 2.349519729614257812e-01 -1.719700731337070465e-02 -7.774630934000015259e-02 4.336277395486831665e-02 -2.788895070552825928e-01 1.160252243280410767e-01 -3.773359954357147217e-01 1.118345782160758972e-01 4.315352067351341248e-02 1.801836490631103516e-01 7.939487695693969727e-02 -1.816323995590209961e-01 2.223759740591049194e-01 -4.112305119633674622e-02
-2.489762902259826660e-01 1.428751796483993530e-01 -8.500937372446060181e-02 -1.531308889389038086e-01 -1.231485605239868164e-01 5.878380034118890762e-03 7.096185535192489624e-02 -9.291510097682476044e-03 5.942244082689285278e-02 -1.057802215218544006e-01 -6.994013488292694092e-02 1.881570965051651001e-01 1.922160685062408447e-01 -3.285786211490631104e-01 3.197193741798400879e-01 -4.916054755449295044e-02 -3.819433152675628662e-01 6.801936030387878418e-02 2.036926150321960449e-01 -8.762440085411071777e-02 -1.677847355604171753e-01 -2.765600979328155518e-01 6.348806619644165039e-02 -7.332207262516021729e-02 -3.559547364711761475e-01 -2.918069660663604736e-01 1.387567371129989624e-01 -2.260034345090389252e-02 -3.817849606275558472e-02 -7.094920426607131958e-02 -8.387822657823562622e-02 -5.630291253328323364e-02
-4.324125647544860840e-01 -3.143484517931938171e-02 -2.599883675575256348e-01 -1.949890255928039551e-01 -1.763013191521167755e-02 2.830626368522644043e-01 1.034964323043823242e-01 3.615656867623329163e-02 -1.781913191080093384e-01 -3.559078276157379150e-01 9.233383089303970337e-02 -1.237483229488134384e-02 1.937623322010040283e-01 -5.987887457013130188e-02 -6.560350209474563599e-02 -6.706359237432479858e-02 -1.250181198120117188e-01 2.303270390257239342e-03 1.438273787498474121e-01 -1.507929712533950806e-01 3.877731412649154663e-02 6.599045544862747192e-02 -3.594850422814488411e-03 7.922077178955078125e-02 -3.151171207427978516e-01 -1.806629300117492676e-01 -2.930759489536285400e-01 1.617826521396636963e-02 2.189115732908248901e-01 1.764784455299377441e-01 1.024655997753143311e-02 -1.686966568231582642e-01
-3.042243421077728271e-01 -1.782817207276821136e-02 2.068056017160415649e-01 -1.368514150381088257e-01 -3.288896977901458740e-01 4.651939868927001953e-02 6.238402798771858215e-03 -1.265107542276382446e-01 -6.137785688042640686e-02 -3.924132585525512695e-01 8.340345323085784912e-02 4.012711048126220703e-01 1.727254539728164673e-01 -6.445848196744918823e-02 7.877741754055023193e-02 2.443890124559402466e-01 -1.183256972581148148e-02 -8.418832719326019287e-02 -4.938453435897827148e-02 -1.238311547785997391e-02 -2.175168395042419434e-01 5.269597098231315613e-02 -1.529925316572189331e-02 2.610115408897399902e-01 -1.443281471729278564e-01 1.800048500299453735e-01 -2.332537025213241577e-01 -8.247591555118560791e-02 -1.288884282112121582e-01 -7.434577494859695435e-02 1.418052613735198975e-01 9.297305345535278320e-02
-1.621117889881134033e-01 2.309355139732360840e-01 -6.623222678899765015e-02 -3.901905119419097900e-01 -2.108973413705825806e-01 7.386217266321182251e-02 9.461992979049682617e-02 -2.169853895902633667e-01 9.404695034027099609e-02 -1.451349258422851562e-01 2.365062683820724487e-01 3.056059479713439941e-01 -1.209366135299205780e-02 1.262284815311431885e-01 3.002209588885307312e-02 -5.393190309405326843e-02 6.336623430252075195e-02 -1.487453579902648926e-01 1.544198095798492432e-01 1.286796927452087402e-01 -1.660859882831573486e-01 -2.746851146221160889e-01 2.387494593858718872e-02 -2.413632720708847046e-02 -1.871908903121948242e-01 2.924829125404357910e-01 -1.690436899662017822e-01 -5.104397237300872803e-02 -1.500289291143417358e-01 -3.138534724712371826e-01 -1.120423600077629089e-01 5.087054520845413208e-02
-4.044330120086669922e-01 2.036836445331573486e-01 -1.608124077320098877e-01 -1.332220435142517090e-01 -4.483709856867790222e-02 -5.405824258923530579e-02 -7.283849269151687622e-02 1.037531904876232147e-02 1.014963537454605103e-01 -1.376137286424636841e-01 -1.015199869871139526e-01 2.399873547255992889e-02 4.357910901308059692e-02 2.355554103851318359e-01 -1.261502057313919067e-01 3.756240010261535645e-02 -5.885544791817665100e-02 6.383696198463439941e-02 4.061438739299774170e-01 -4.891262575984001160e-02 -2.543489076197147369e-02 9.321718662977218628e-02 -1.295366287231445312e-01 -1.414307355880737305e-01 -3.643671274185180664e-01 1.364449691027402878e-02 -3.656227290630340576e-01 1.290959585458040237e-02 5.574631039053201675e-03 3.353243470191955566e-01 -1.541553288698196411e-01 -4.608916491270065308e-02
-4.051060378551483154e-01 2.934575080871582031e-01 -2.612656056880950928e-01 -9.212006628513336182e-02 1.551634073257446289e-02 1.998413205146789551e-01 3.893873393535614014e-01 7.427983917295932770e-03 -1.670597866177558899e-02 9.031242690980434418e-03 1.682401597499847412e-01 -9.079455398023128510e-03 -4.705034568905830383e-02 2.708034776151180267e-02 -9.452058374881744385e-02 4.063662514090538025e-02 1.252253800630569458e-01 -1.262366026639938354e-01 1.875680834054946899e-01 -4.989245533943176270e-02 -4.787591844797134399e-02 -4.609640687704086304e-03 -1.469813566654920578e-02 1.361424624919891357e-01 -3.164665699005126953e-01 -2.261312156915664673e-01 -1.257934868335723877e-01 -2.442466616630554199e-01 -2.411541901528835297e-02 -3.389371335506439209e-01 -4.278536140918731689e-02 6.694126874208450317e-02
-4.192274808883666992e-01 1.493728607892990112e-01 4.622216895222663879e-02 -1.812246739864349365e-01 -2.788158059120178223e-01 -1.367221325635910034e-01 -1.703967899084091187e-01 -2.093199081718921661e-02 1.745852380990982056e-01 -5.668530613183975220e-02 -1.300015598535537720e-01 2.976877391338348389e-01 -1.102950498461723328e-01 2.722053043544292450e-02 -5.205621197819709778e-02 -1.723495195619761944e-03 -4.305686354637145996e-01 2.881064414978027344e-01 1.837812662124633789e-01 1.821600347757339478e-01 -9.444747120141983032e-03 -1.043741181492805481e-01 -1.397189944982528687e-01 -1.681655645370483398e-01 -2.453983277082443237e-01 -2.379891648888587952e-02 -2.710111439228057861e-02 -1.574612557888031006e-01 2.406127937138080597e-02 2.747429301962256432e-03 -7.127189636230468750e-02 -1.021589618176221848e-02
-2.819482088088989258e-01 2.709763944149017334e-01 -2.975067310035228729e-02 -1.329764574766159058e-01 -2.697775512933731079e-02 5.006311461329460144e-03 2.635881006717681885e-01 1.215147897601127625e-01 2.292350530624389648e-01 -2.619924843311309814e-01 3.248545154929161072e-02 3.490885794162750244e-01 -6.649197638034820557e-02 1.799822598695755005e-01 -8.572077006101608276e-02 -7.212188839912414551e-02 -2.953299880027770996e-01 -3.852469474077224731e-02 1.839221268892288208e-01 -1.937118619680404663e-01 1.241411194205284119e-01 6.879169493913650513e-02 -1.888149380683898926e-01 -6.209195777773857117e-02 -3.564340248703956604e-02 -1.466418523341417313e-02 3.916285000741481781e-03 6.750072538852691650e-02 -1.821557283401489258e-01 3.053554594516754150e-01 -1.249468773603439331e-01 2.867814004421234131e-01
-4.114394783973693848e-01 -4.081564769148826599e-02 1.478527933359146118e-01 -1.224224567413330078e-01 -1.176157817244529724e-01 -5.804699286818504333e-02 2.000015079975128174e-01 -4.997349157929420471e-02 7.143419235944747925e-02 -1.454435586929321289e-01 -2.301349341869354248e-01 3.164269626140594482e-01 1.857213973999023438e-01 -1.394796073436737061e-01 -1.364034041762351990e-02 1.003764718770980835e-01 -3.108344376087188721e-01 -1.339941173791885376e-01 1.976171731948852539e-01 -3.481092303991317749e-02 -1.518867462873458862e-01 3.499349579215049744e-02 -3.474431037902832031e-01 -6.504367571324110031e-03 -2.661754190921783447e-01 -5.182382091879844666e-02 3.278154507279396057e-02 1.739380359649658203e-01 -1.509704999625682831e-02 -2.177178859710693359e-01 9.167253971099853516e-02 -1.678184866905212402e-01
-6.239778548479080200e-02 2.740513682365417480e-01 -4.713419079780578613e-02 -1.212699338793754578e-01 -1.138023883104324341e-01 -6.527339667081832886e-02 1.001467853784561157e-01 1.192951574921607971e-01 -1.366638690233230591e-01 -3.203634917736053467e-01 8.247266709804534912e-02 3.194268420338630676e-02 -3.174551203846931458e-02 1.256536543369293213e-01 5.214339867234230042e-02 3.345652669668197632e-02 -3.121430575847625732e-01 5.389597639441490173e-02 1.373825818300247192e-01 3.663109540939331055e-01 -2.239570766687393188e-01 1.634389907121658325e-01 1.665185838937759399e-01 3.689612746238708496e-01 -2.627895474433898926e-01 -1.222096607089042664e-01 6.054763495922088623e-02 7.777462899684906006e-02 -2.561960518360137939e-01 1.460878252983093262e-01 -1.736705452203750610e-01 8.866582065820693970e-02
-3.938864171504974365e-01 -7.520671933889389038e-03 -3.449671864509582520e-01 -1.984830945730209351e-01 7.786970585584640503e-02 5.620628967881202698e-02 1.970992088317871094e-01 -1.814319193363189697e-02 1.501795253716409206e-03 -4.425308108329772949e-01 -2.211562246084213257e-01 1.022407487034797668e-01 1.459684520959854126e-01 -1.533233374357223511e-01 -7.472894340753555298e-02 -1.619378030300140381e-01 -1.202420294284820557e-01 6.357143167406320572e-03 1.673427373170852661e-01 -1.493282318115234375e-01 1.266215592622756958e-01 1.412594318389892578e-02 -7.118601351976394653e-02 -2.269468270242214203e-02 -3.180140256881713867e-01 -9.911420196294784546e-02 -2.023533582687377930e-01 -9.466248005628585815e-02 1.918050087988376617e-02 3.428536234423518181e-03 2.003392875194549561e-01 -1.348365098237991333e-01
-1.813940405845642090e-01 6.682245433330535889e-02 -1.989634782075881958e-01 -8.690451085567474365e-02 -7.370791584253311157e-02 1.720439493656158447e-01 4.300505518913269043e-01 -6.364172697067260742e-02 1.555053703486919403e-02 -3.577538207173347473e-02 6.989677250385284424e-02 3.757908940315246582e-02 -2.366506457328796387e-01 -3.053823299705982208e-02 2.035413682460784912e-01 7.903295755386352539e-02 -4.210815131664276123e-01 3.475524112582206726e-02 -1.747266054153442383e-01 1.544714123010635376e-01 -9.809140861034393311e-02 2.632199041545391083e-02 2.712562084197998047e-01 -8.540871739387512207e-02 -3.226525783538818359e-01 9.742526710033416748e-02 -6.046520918607711792e-02 -2.293767333030700684e-01 -2.718786895275115967e-01 5.611172690987586975e-02 -8.325643092393875122e-02 3.276377171277999878e-02
-9.747444838285446167e-02 3.191300854086875916e-02 8.024133741855621338e-02 -2.334681600332260132e-01 -2.414488792419433594e-01 4.496854916214942932e-02 2.183621525764465332e-01 -1.147794201970100403e-01 2.170220762491226196e-01 -2.986586987972259521e-01 1.812478899955749512e-01 1.808933466672897339e-01 -7.296939194202423096e-02 -3.101344704627990723e-01 -1.873312592506408691e-01 2.020319364964962006e-02 6.896376609802246094e-02 -3.078913688659667969e-01 1.224773004651069641e-01 4.872858896851539612e-02 -8.159695565700531006e-02 -6.457647681236267090e-02 2.580274641513824463e-01 6.936100870370864868e-02 -3.618841469287872314e-01 -1.070895791053771973e-01 -1.089407056570053101e-01 -2.429033666849136353e-01 -6.815820187330245972e-02 -1.778994947671890259e-01 -3.564463555812835693e-02 -1.359117627143859863e-01
-1.988164931535720825e-01 -2.291307598352432251e-01 -1.783394366502761841e-01 -1.812801510095596313e-01 2.191769145429134369e-02 -8.228700608015060425e-02 9.005928784608840942e-02 -1.951239705085754395e-01 -1.970123201608657837e-01 -3.015090525150299072e-01 2.070137858390808105e-01 8.332838118076324463e-02 9.840293228626251221e-02 -9.150961786508560181e-02 8.337835222482681274e-02 7.581792026758193970e-02 -3.203114271163940430e-01 -1.150566488504409790e-01 3.194133937358856201e-02 -6.339193135499954224e-02 -1.229754760861396790e-01 5.238898098468780518e-02 2.033358067274093628e-01 -1.983036249876022339e-01 -4.779168367385864258e-01 -5.938854441046714783e-02 -2.256333976984024048e-01 1.604928821325302124e-01 -1.257579326629638672e-01 -1.262486279010772705e-01 5.405190214514732361e-02 -1.300076097249984741e-01
-1.051280200481414795e-01 1.018973514437675476e-01 -1.213235259056091309e-01 -2.575874924659729004e-01 -3.818037360906600952e-02 1.021663397550582886e-01 2.050210982561111450e-01 1.561377942562103271e-01 3.879227936267852783e-01 -1.652493625879287720e-01 1.123925074934959412e-01 1.446229368448257446e-01 2.138175517320632935e-01 -1.233993321657180786e-01 -1.183561161160469055e-01 1.148171275854110718e-01 -5.075985193252563477e-02 4.056685604155063629e-03 2.806941270828247070e-01 1.118000131100416183e-02 -1.703191399574279785e-01 3.738156855106353760e-01 1.272184550762176514e-01 1.122513264417648315e-01 -3.338180482387542725e-01 -1.843461394309997559e-02 -2.237200736999511719e-01 -1.859217733144760132e-01 -4.159822687506675720e-02 -1.741995215415954590e-01 -6.050131050869822502e-04 -1.104679405689239502e-01
-3.204719424247741699e-01 3.760392218828201294e-02 -1.590455621480941772e-01 -2.290598005056381226e-01 -1.152777075767517090e-01 7.162645459175109863e-02 2.735501825809478760e-01 -2.079010158777236938e-01 -1.949658691883087158e-01 -4.046899080276489258e-01 5.259315297007560730e-02 2.151308348402380943e-03 1.002061665058135986e-01 -1.400022208690643311e-01 -3.628866747021675110e-02 6.637576036155223846e-03 -8.807981014251708984e-02 4.865774139761924744e-02 8.442682214081287384e-03 -2.059085816144943237e-01 1.619210243225097656e-01 5.493881553411483765e-02 -1.682783365249633789e-01 -3.848998993635177612e-02 -4.799611270427703857e-01 5.963568761944770813e-02 -8.607453666627407074e-03 4.592926800251007080e-02 -2.863902598619461060e-02 1.835132092237472534e-01 1.033774167299270630e-01 -2.305881828069686890e-01
-2.952217757701873779e-01 3.187761455774307251e-02 -2.548727095127105713e-01 1.204572990536689758e-01 -2.558426856994628906e-01 9.598105400800704956e-02 9.719946235418319702e-02 -1.679948121309280396e-01 2.875511348247528076e-01 -1.879055947065353394e-01 2.041690796613693237e-01 1.907417029142379761e-01 1.831674277782440186e-01 4.967675730586051941e-02 6.837104260921478271e-02 3.006251454353332520e-01 -2.190044969320297241e-01 -2.589295618236064911e-02 -3.094857558608055115e-02 -7.869956083595752716e-03 1.924345940351486206e-01 3.758074343204498291e-01 3.174002468585968018e-02 -2.520026564598083496e-01 -7.191489636898040771e-02 -1.103098988533020020e-01 -3.089139983057975769e-02 -1.740125715732574463e-01 -6.445635855197906494e-02 -9.012984484434127808e-02 -1.914486140012741089e-01 -5.437715724110603333e-02
-1.705805212259292603e-01 2.667303681373596191e-01 3.685243800282478333e-02 1.248432621359825134e-01 1.170009970664978027e-01 2.421678751707077026e-01 -7.602038234472274780e-02 -4.150638729333877563e-02 -8.908125013113021851e-02 -9.520641714334487915e-02 3.425399065017700195e-01 1.941762566566467285e-01 1.610445082187652588e-01 -3.803944587707519531e-02 1.239246726036071777e-01 9.308853000402450562e-02 -3.911990523338317871e-01 1.916145533323287964e-02 3.005107045173645020e-01 -3.052175939083099365e-01 1.325582340359687805e-02 -6.686574965715408325e-02 -1.553727239370346069e-01 4.016534239053726196e-02 -2.738282680511474609e-01 2.556144818663597107e-02 -2.460836917161941528e-01 8.653240650892257690e-02 -1.275312155485153198e-02 -2.159344851970672607e-01 -1.166226938366889954e-01 -9.051756560802459717e-02
-1.350754201412200928e-01 4.432720243930816650e-01 -4.606305807828903198e-02 -4.270226508378982544e-02 -4.404809474945068359e-01 -1.457257568836212158e-01 -5.849944427609443665e-03 -1.475239694118499756e-01 -3.846210986375808716e-02 -1.937066167593002319e-01 9.661370515823364258e-02 1.887498348951339722e-01 -5.793378502130508423e-02 2.217971980571746826e-01 -1.248154044151306152e-01 2.308393595740199089e-03 -1.548400223255157471e-01 -9.641675651073455811e-02 2.249093167483806610e-02 8.303330838680267334e-02 -3.959437087178230286e-02 -8.855935186147689819e-02 2.095281630754470825e-01 -4.322787746787071228e-02 -2.765519917011260986e-01 1.349811702966690063e-01 -1.641163378953933716e-01 -5.453213304281234741e-02 -1.196463778614997864e-01 3.385292887687683105e-01 -8.098243921995162964e-02 -1.903363615274429321e-01
-4.360176026821136475e-01 1.706951558589935303e-01 -2.092365622520446777e-01 7.901623100042343140e-02 -2.912094891071319580e-01 1.467234939336776733e-01 3.152329623699188232e-01 -2.131322622299194336e-01 1.688546240329742432e-01 3.146769106388092041e-02 1.237235218286514282e-01 2.309291958808898926e-01 4.432871192693710327e-02 3.634782508015632629e-02 8.679798245429992676e-02 5.119397491216659546e-02 1.780573576688766479e-01 -4.430687427520751953e-02 1.965740919113159180e-01 -1.927910000085830688e-01 3.369947522878646851e-02 -2.411149442195892334e-02 4.168088547885417938e-03 1.562722176313400269e-01 -2.578411102294921875e-01 9.258586168289184570e-02 -8.180546015501022339e-02 -1.522902846336364746e-01 4.534556064754724503e-03 -2.713796198368072510e-01 -2.298342138528823853e-01 -3.096780367195606232e-02
-2.915241420269012451e-01 -1.280683279037475586e-02 -1.134402453899383545e-01 -2.723957300186157227e-01 -1.079873591661453247e-01 1.134911477565765381e-01 3.542284369468688965e-01 -4.510441794991493225e-04 4.702363908290863037e-02 -2.130440026521682739e-01 1.729405224323272705e-01 4.366897419095039368e-02 -4.709197208285331726e-02 -7.327777892351150513e-02 3.906015306711196899e-02 2.275807559490203857e-01 2.594962343573570251e-02 -8.461114764213562012e-02 3.273723125457763672e-01 -1.369543373584747314e-01 -8.839089423418045044e-02 -1.793971061706542969e-01 1.057205870747566223e-01 9.769444353878498077e-03 -2.774932980537414551e-01 1.664068847894668579e-01 -2.921601831912994385e-01 -2.180065065622329712e-01 5.742151662707328796e-02 -3.560713678598403931e-02 1.194807961583137512e-01 -3.098268806934356689e-01
-2.156312763690948486e-01 -2.668599598109722137e-02 -1.379530131816864014e-01 5.063438788056373596e-02 -1.894464343786239624e-01 8.655554801225662231e-02 -1.705450564622879028e-02 3.008392639458179474e-02 -2.031369879841804504e-02 -1.324043869972229004e-01 9.799724817276000977e-02 4.904282093048095703e-01 1.713429391384124756e-01 -1.129387225955724716e-02 -2.637757360935211182e-01 2.540110647678375244e-01 -1.756983697414398193e-01 -4.234734475612640381e-01 1.735368371009826660e-01 8.767772465944290161e-02 -5.582203716039657593e-02 -5.792456865310668945e-02 -1.588958203792572021e-01 3.915095701813697815e-02 -2.107996642589569092e-01 -1.638704538345336914e-01 1.019000262022018433e-01 -9.718080610036849976e-02 1.880854219198226929e-01 -1.646186411380767822e-01 -8.651794493198394775e-02 1.123993843793869019e-01
-9.745936840772628784e-02 7.282500155270099640e-03 -3.652316033840179443e-01 -2.787617146968841553e-01 -2.339750677347183228e-01 -3.802188113331794739e-02 3.835746645927429199e-01 -2.993571804836392403e-03 -6.359825283288955688e-02 -3.652085363864898682e-01 2.417177408933639526e-01 1.207533404231071472e-01 4.932563006877899170e-02 7.939878851175308228e-02 4.423971101641654968e-02 1.268937140703201294e-01 -8.279865235090255737e-02 1.820045523345470428e-02 -8.970884978771209717e-02 2.175368741154670715e-02 -2.529345080256462097e-02 -9.073855727910995483e-02 3.302071690559387207e-01 4.305028915405273438e-02 -2.404730468988418579e-01 -3.104926347732543945e-01 -1.597052365541458130e-01 6.772419810295104980e-02 -4.897695034742355347e-02 2.967872843146324158e-02 2.325954660773277283e-02 1.231813281774520874e-01
-3.118635118007659912e-01 -1.950263679027557373e-01 4.986167326569557190e-02 -2.092509120702743530e-01 -5.933210626244544983e-02 9.384002536535263062e-02 -9.582740254700183868e-03 -1.408100426197052002e-01 -9.661760926246643066e-02 -1.717616915702819824e-01 -8.426672965288162231e-02 2.011607736349105835e-01 8.467943966388702393e-02 -1.988291442394256592e-01 -2.388181686401367188e-01 4.066315889358520508e-01 -1.761327981948852539e-01 -4.325711354613304138e-02 1.709343194961547852e-01 2.020481973886489868e-01 -8.167477697134017944e-02 1.462546885013580322e-01 -5.371314659714698792e-02 -2.120369076728820801e-01 -3.032430410385131836e-01 1.255785673856735229e-01 -1.218496933579444885e-01 -2.287757247686386108e-01 -1.041977778077125549e-01 -2.189189642667770386e-01 -1.125884354114532471e-01 -7.405963540077209473e-02
-6.613683421164751053e-03 -2.079009860754013062e-01 -3.267990350723266602e-01 -2.089527994394302368e-01 -1.889007389545440674e-01 2.289290726184844971e-01 2.286784350872039795e-01 -7.962428033351898193e-02 8.782601356506347656e-02 -2.383606731891632080e-01 1.015640096738934517e-03 2.322866022586822510e-01 7.608706504106521606e-02 -2.351296506822109222e-02 -1.263626217842102051e-01 -4.528320208191871643e-02 -1.007598116993904114e-01 1.293566450476646423e-02 -4.901108797639608383e-03 8.024495095014572144e-02 -3.409072458744049072e-01 1.095304265618324280e-01 1.282711178064346313e-01 3.933770582079887390e-02 -4.655961692333221436e-01 -3.595741465687751770e-02 6.727827340364456177e-02 2.526503503322601318e-01 2.528715506196022034e-02 -1.503525674343109131e-01 1.742140650749206543e-01 -1.169412210583686829e-01
-2.082487940788269043e-01 1.257797330617904663e-01 -1.258183121681213379e-01 -2.398878335952758789e-03 -3.969967365264892578e-01 1.789457499980926514e-01 8.023139089345932007e-02 1.946831941604614258e-01 6.388580054044723511e-02 -1.644336618483066559e-02 -1.838708370923995972e-01 1.849260181188583374e-01 6.060717627406120300e-03 6.887199357151985168e-03 7.061177492141723633e-02 -2.993810363113880157e-02 -2.112206369638442993e-01 -1.062498986721038818e-01 3.000913560390472412e-01 7.983709126710891724e-02 -1.637600958347320557e-01 1.787188351154327393e-01 -9.062448143959045410e-02 -6.724937260150909424e-02 -3.342758715152740479e-01 -5.912161991000175476e-02 2.931983172893524170e-01 2.538868784904479980e-01 -3.920467570424079895e-02 -1.832190752029418945e-01 -2.534362077713012695e-01 1.544800251722335815e-01
-3.843500018119812012e-01 1.472586095333099365e-01 -5.749941617250442505e-02 -2.433406189084053040e-02 -3.770376369357109070e-02 -6.380796432495117188e-02 2.832536101341247559e-01 2.869649529457092285e-01 2.124238759279251099e-01 -3.719607591629028320e-01 -1.070568934082984924e-01 5.088510364294052124e-02 1.587288379669189453e-01 2.403817512094974518e-02 7.465876638889312744e-02 -1.745861321687698364e-01 -3.660141229629516602e-01 -9.490411728620529175e-02 -2.678938806056976318e-01 -1.507110055536031723e-02 6.096298992633819580e-02 1.411035060882568359e-01 2.376942336559295654e-02 8.049088716506958008e-02 -2.199716717004776001e-01 1.053893268108367920e-01 -1.544754803180694580e-01 -3.837366774678230286e-02 -7.019880414009094238e-02 2.025596052408218384e-01 -7.381736766546964645e-03 1.509325653314590454e-01
-2.858172655105590820e-01 -6.371470540761947632e-02 1.049189344048500061e-01 -2.765554785728454590e-01 -1.597432941198348999e-01 8.098640292882919312e-02 2.264977842569351196e-01 1.379493344575166702e-02 8.970084786415100098e-02 3.490203619003295898e-02 3.121913969516754150e-02 1.939868181943893433e-02 -9.096511453390121460e-02 -4.878517985343933105e-02 -2.898221462965011597e-02 2.093934118747711182e-01 -3.097450733184814453e-01 -3.739097341895103455e-02 3.270033299922943115e-01 -2.642172574996948242e-01 -1.266554892063140869e-01 -2.941719628870487213e-02 2.612142860889434814e-01 -7.564921677112579346e-02 -1.970778405666351318e-01 2.741183936595916748e-01 -2.414424121379852295e-01 -3.008076846599578857e-01 1.560835391283035278e-01 6.211392953991889954e-02 1.396819651126861572e-01 4.240341112017631531e-02
-6.376337260007858276e-02 3.300825506448745728e-02 -1.556142717599868774e-01 -5.139627307653427124e-02 -3.653239011764526367e-01 -8.202439546585083008e-02 5.317934229969978333e-02 -3.114529848098754883e-01 7.185085117816925049e-02 -5.317234992980957031e-01 -5.636873468756675720e-02 1.458798050880432129e-01 9.107388556003570557e-02 6.942971795797348022e-02 7.428605854511260986e-02 -1.451377570629119873e-01 -1.340152025222778320e-01 9.773468226194381714e-02 2.018108814954757690e-01 1.406764090061187744e-01 -2.438500821590423584e-01 -9.264333546161651611e-02 2.488441823516041040e-04 2.374700270593166351e-03 -6.833777576684951782e-02 -3.286787122488021851e-02 -1.011418476700782776e-01 -9.956746548414230347e-02 4.366477951407432556e-02 -3.716600835323333740e-01 -1.528549343347549438e-01 -1.747587621212005615e-01
-1.247705593705177307e-01 4.184878244996070862e-02 7.075377553701400757e-02 6.675361096858978271e-02 -1.243407279253005981e-01 3.133151233196258545e-01 2.743249535560607910e-01 -1.697866246104240417e-02 1.132330596446990967e-01 -8.015034347772598267e-02 -6.980973482131958008e-02 2.424457855522632599e-02 2.195799257606267929e-03 -2.425963580608367920e-01 -1.626104265451431274e-01 -1.978488638997077942e-02 -4.165011644363403320e-01 -2.292943932116031647e-02 -2.079399675130844116e-02 3.188265487551689148e-02 -2.603332996368408203e-01 2.198256254196166992e-01 3.019278049468994141e-01 -2.477173358201980591e-01 -2.571970224380493164e-01 4.665539413690567017e-02 -7.019936293363571167e-02 7.745084911584854126e-02 -1.374706029891967773e-01 1.689436733722686768e-01 -1.176104843616485596e-01 2.984229624271392822e-01
-1.307193785905838013e-01 1.301518529653549194e-01 -1.490663886070251465e-01 -2.489064782857894897e-01 -6.379936635494232178e-02 2.071794420480728149e-01 1.712737977504730225e-01 3.548004105687141418e-02 2.897984385490417480e-01 -3.838238865137100220e-02 7.136806845664978027e-02 1.623975485563278198e-01 2.453306019306182861e-01 -1.762271076440811157e-01 -3.437519446015357971e-02 7.749115675687789917e-02 -8.922279626131057739e-02 1.840278878808021545e-02 2.067844569683074951e-01 1.557265520095825195e-01 -2.906749248504638672e-01 3.722921311855316162e-01 3.391185402870178223e-02 2.402869015932083130e-01 -3.341195285320281982e-01 -2.105460017919540405e-01 -2.376841753721237183e-01 -9.704276919364929199e-02 -4.281580448150634766e-02 -6.432230770587921143e-02 5.105489492416381836e-02 3.336551785469055176e-02
-3.130062948912382126e-03 2.573394179344177246e-01 -2.800027430057525635e-01 -2.407716959714889526e-01 -1.473615616559982300e-01 -9.959906339645385742e-02 8.985479176044464111e-02 -1.273570507764816284e-01 1.731995791196823120e-01 -2.872877418994903564e-01 1.911558359861373901e-01 3.059124350547790527e-01 2.794349193572998047e-02 2.179717719554901123e-01 1.855563819408416748e-01 -1.372057646512985229e-01 -1.540125161409378052e-01 -3.320387750864028931e-02 1.690446585416793823e-01 -1.317642331123352051e-01 -5.895569175481796265e-02 -2.445926368236541748e-01 -7.421800494194030762e-02 -2.827087938785552979e-01 -1.788352578878402710e-01 2.541165351867675781e-01 8.887426555156707764e-02 -9.945031255483627319e-02 -7.755713164806365967e-02 -2.159420251846313477e-01 -9.705370664596557617e-02 -3.680269792675971985e-02
-1.381171643733978271e-01 3.466452360153198242e-01 2.329631596803665161e-01 -1.885885298252105713e-01 -5.261731520295143127e-02 7.712603360414505005e-02 2.135645747184753418e-01 -5.874557420611381531e-02 2.081498354673385620e-01 1.360601186752319336e-02 2.086142599582672119e-01 -3.149941936135292053e-02 -2.102370373904705048e-02 -2.556035220623016357e-01 -3.064977824687957764e-01 -6.451064720749855042e-03 -4.649391770362854004e-01 5.144477635622024536e-02 1.445248872041702271e-01 4.317774996161460876e-02 1.077527478337287903e-01 2.548431418836116791e-02 -6.859416514635086060e-02 -1.042142659425735474e-01 -1.842663139104843140e-01 2.750796079635620117e-02 -1.753630489110946655e-01 1.963270902633666992e-01 4.313535988330841064e-02 1.231062561273574829e-01 -2.735762596130371094e-01 -1.021833438426256180e-02
-2.111068964004516602e-01 -2.451955573633313179e-03 -3.322747051715850830e-01 -1.654770374298095703e-01 -1.217448487877845764e-01 -5.646530911326408386e-02 3.891172707080841064e-01 -5.202032253146171570e-02 -4.636924713850021362e-03 -1.232422068715095520e-01 2.397478967905044556e-01 1.120964214205741882e-01 1.581647098064422607e-01 -2.427245825529098511e-01 -1.596864759922027588e-01 1.295579969882965088e-01 -8.905088901519775391e-02 8.643029630184173584e-02 5.636375769972801208e-02 -1.580711603164672852e-01 4.721114411950111389e-02 -5.370410904288291931e-02 2.452454566955566406e-01 -1.521242111921310425e-01 -3.510970175266265869e-01 -2.158911675214767456e-01 -1.812499761581420898e-01 2.193326875567436218e-02 -2.345691202208399773e-03 -1.800928264856338501e-01 -1.493179947137832642e-01 2.100709825754165649e-01
-4.117676615715026855e-01 3.440563082695007324e-01 2.075505256652832031e-01 -2.106833010911941528e-01 -2.071212530136108398e-01 6.251787394285202026e-02 3.183592483401298523e-02 -1.630710959434509277e-01 -1.809903606772422791e-02 -1.072607785463333130e-01 -3.125191032886505127e-01 3.408616185188293457e-01 4.371237754821777344e-02 -1.077243387699127197e-01 -8.914887905120849609e-02 -3.522054851055145264e-02 -3.091597855091094971e-01 6.105037406086921692e-02 9.824246168136596680e-02 8.087129145860671997e-02 -2.344062775373458862e-01 -1.853212481364607811e-03 -1.112853065133094788e-01 4.074992984533309937e-02 -1.796196848154067993e-01 7.085682451725006104e-02 6.727918982505798340e-02 -3.132834285497665405e-02 -1.128254905343055725e-01 -8.126263320446014404e-02 -1.598396301269531250e-01 1.721535921096801758e-01
-2.770186066627502441e-01 2.243095934391021729e-01 -1.804384142160415649e-01 -7.361091673374176025e-02 3.055845201015472412e-02 2.606935203075408936e-01 2.991541624069213867e-01 5.766678601503372192e-02 1.909387484192848206e-02 -1.515314131975173950e-01 1.735687851905822754e-01 1.829859614372253418e-02 5.337462201714515686e-02 1.966619640588760376e-01 -1.111639291048049927e-01 -1.316933333873748779e-02 -3.027952462434768677e-02 -1.847756952047348022e-01 2.882470488548278809e-01 -4.335068538784980774e-02 -2.963258419185876846e-03 -1.786547750234603882e-01 -1.468591094017028809e-01 -9.621170163154602051e-02 -2.420223057270050049e-01 -1.971482634544372559e-01 -1.374975293874740601e-01 -3.209387362003326416e-01 -1.126694604754447937e-01 -3.656508326530456543e-01 -1.244722157716751099e-01 3.741619735956192017e-02
-2.072326540946960449e-01 2.576550543308258057e-01 -6.306830048561096191e-02 4.429485648870468140e-02 -3.998612761497497559e-01 -2.001711167395114899e-02 -1.461123302578926086e-02 1.365718096494674683e-01 3.704138798639178276e-03 -2.397228963673114777e-02 -1.321668773889541626e-01 2.156253755092620850e-01 3.768575564026832581e-02 1.373761296272277832e-01 -1.608538627624511719e-02 -1.453960537910461426e-01 -3.141649067401885986e-01 -1.087866723537445068e-01 3.673937618732452393e-01 3.457140922546386719e-01 -2.961330674588680267e-02 1.684136837720870972e-01 2.372279949486255646e-02 5.438451096415519714e-02 -2.087465524673461914e-01 2.171555459499359131e-01 5.917593464255332947e-02 1.821667999029159546e-01 -7.573493570089340210e-02 5.154166743159294128e-02 1.234120950102806091e-01 -2.247209846973419189e-01
-2.605490386486053467e-01 -2.970969304442405701e-03 -3.449633121490478516e-01 -2.171985805034637451e-01 4.679162055253982544e-02 -1.188355311751365662e-02 3.868907988071441650e-01 -4.628091584891080856e-03 3.649430721998214722e-02 -2.714269161224365234e-01 6.934846937656402588e-02 -1.251169946044683456e-02 2.017820030450820923e-01 -2.048622369766235352e-01 -6.823378056287765503e-02 -3.377927094697952271e-02 -1.960216909646987915e-01 8.259668201208114624e-02 -9.992889128625392914e-03 -2.146883010864257812e-01 7.213959842920303345e-02 2.806223742663860321e-02 2.625789344310760498e-01 -2.454277724027633667e-01 -2.440966963768005371e-01 -1.230781972408294678e-01 -2.857631742954254150e-01 -4.004064202308654785e-02 -6.964205950498580933e-02 4.154535010457038879e-02 1.232604235410690308e-01 1.976521015167236328e-01
-1.852013468742370605e-01 2.839712500572204590e-01 1.538271307945251465e-01 -2.334320545196533203e-01 -2.430601865053176880e-01 -6.760839372873306274e-02 -2.237105742096900940e-02 9.655080735683441162e-02 9.528018534183502197e-02 1.372412592172622681e-02 1.590213030576705933e-01 2.758031189441680908e-01 2.511648535728454590e-01 2.158621549606323242e-01 -2.671568691730499268e-01 -1.852018982172012329e-01 -4.341720342636108398e-01 1.069780532270669937e-02 2.274156212806701660e-01 -2.986684255301952362e-02 7.472401019185781479e-03 -5.079728364944458008e-02 -2.716601192951202393e-01 -8.821012079715728760e-02 -1.635303944349288940e-01 -2.988542057573795319e-02 -4.993660002946853638e-02 -9.307885169982910156e-02 -7.637944072484970093e-02 -1.859009265899658203e-01 -2.179961279034614563e-02 4.852010309696197510e-02
-1.001629233360290527e-01 8.195915259420871735e-03 -3.671149611473083496e-01 -3.483410775661468506e-01 -1.307083219289779663e-01 4.047865569591522217e-01 5.270898714661598206e-02 -2.757655456662178040e-02 7.143266499042510986e-02 2.363401651382446289e-02 -5.530677270144224167e-03 1.869751214981079102e-01 1.460258755832910538e-02 -1.862470507621765137e-01 -2.108269371092319489e-03 1.002912074327468872e-01 -1.393544077873229980e-01 -2.833625674247741699e-02 2.474448382854461670e-01 6.684840470552444458e-02 -1.307127326726913452e-01 3.692925870418548584e-01 1.114460825920104980e-02 1.654937565326690674e-01 -3.251388669013977051e-01 -1.905820891261100769e-02 -1.580802500247955322e-01 9.993591904640197754e-02 1.637399941682815552e-02 -1.538343429565429688e-01 1.446380168199539185e-01 1.043586060404777527e-01
-1.713463515043258667e-01 1.987072229385375977e-01 -1.014278084039688110e-01 -2.530209124088287354e-01 -1.550076156854629517e-01 3.934733271598815918e-01 1.341230720281600952e-01 9.614805132150650024e-02 1.514888703823089600e-01 2.230095118284225464e-02 4.161929786205291748e-01 -3.337745368480682373e-02 2.179039455950260162e-02 -1.435512155294418335e-01 -1.408916860818862915e-01 2.912660315632820129e-02 -1.928351372480392456e-01 3.696000948548316956e-02 -4.625847563147544861e-02 1.254988759756088257e-01 1.081270258873701096e-02 3.013250418007373810e-02 1.546332836151123047e-01 7.518370449542999268e-02 -3.988426625728607178e-01 -6.724740564823150635e-02 -1.551223993301391602e-01 -8.656352013349533081e-02 -2.555227279663085938e-01 -2.417425513267517090e-01 -4.202491044998168945e-02 -5.939432978630065918e-02
-1.421348601579666138e-01 2.484096586704254150e-01 -5.688689649105072021e-02 -2.108677774667739868e-01 7.438968122005462646e-02 9.432319551706314087e-02 1.440516710281372070e-01 6.794564425945281982e-03 -7.803778350353240967e-02 -4.084260463714599609e-01 2.284841835498809814e-01 2.603539079427719116e-02 1.732732653617858887e-01 4.602978751063346863e-02 -1.595856994390487671e-01 -9.490773081779479980e-02 -4.039383530616760254e-01 8.007080852985382080e-02 1.448930650949478149e-01 2.942118644714355469e-01 -3.604621440172195435e-02 1.904913187026977539e-01 -2.916140258312225342e-01 2.822640538215637207e-01 -1.368206441402435303e-01 3.205091133713722229e-02 3.685660660266876221e-02 1.315806657075881958e-01 -9.779450297355651855e-02 3.890984877943992615e-02 -1.171820983290672302e-01 1.002935599535703659e-02
-1.043120250105857849e-01 -5.760152637958526611e-02 -1.961677148938179016e-02 -9.529269486665725708e-02 -9.952428936958312988e-02 7.553465664386749268e-03 1.176127418875694275e-01 2.444598972797393799e-01 -1.622634567320346832e-02 -2.055047154426574707e-01 1.180204451084136963e-01 3.435285687446594238e-01 -1.088338494300842285e-01 -1.610802412033081055e-01 -1.887054927647113800e-02 8.345265686511993408e-02 -3.010627031326293945e-01 1.059307716786861420e-02 3.461503684520721436e-01 3.736199066042900085e-02 -2.326138168573379517e-01 -1.656627804040908813e-01 -1.325069218873977661e-01 -1.686880290508270264e-01 -2.722597718238830566e-01 3.999873995780944824e-01 -4.042964056134223938e-02 -1.427851170301437378e-01 5.623755045235157013e-03 -5.235940963029861450e-02 2.618028223514556885e-01 7.903521507978439331e-02
-1.522689461708068848e-01 1.898594945669174194e-02 -3.903633952140808105e-01 6.592408567667007446e-02 -1.325617283582687378e-01 6.358001381158828735e-02 2.008522599935531616e-01 -2.342434674501419067e-01 2.636698782444000244e-01 -2.002181708812713623e-01 1.532661914825439453e-01 1.503320336341857910e-01 7.546897232532501221e-02 1.084150075912475586e-01 -1.619306802749633789e-01 1.628052592277526855e-01 -3.690296113491058350e-01 -8.359492570161819458e-02 7.131706178188323975e-02 2.087310329079627991e-02 1.595752388238906860e-01 4.086815416812896729e-01 8.882751315832138062e-02 -1.836865097284317017e-01 -1.229072585701942444e-01 -9.442283958196640015e-02 1.313759088516235352e-01 -2.133858501911163330e-01 1.001659221947193146e-02 -5.201664194464683533e-02 -6.606744974851608276e-02 -1.506417710334062576e-02
-2.511158287525177002e-01 -4.268925264477729797e-02 -1.173648759722709656e-01 -2.871913909912109375e-01 -1.834675520658493042e-01 -1.130664348602294922e-01 1.202630102634429932e-01 2.554108202457427979e-01 -4.926349595189094543e-02 -8.457057923078536987e-02 4.146745800971984863e-02 7.320736348628997803e-02 6.776451319456100464e-02 -4.625982418656349182e-02 2.125564366579055786e-01 2.808706462383270264e-01 -5.456417202949523926e-01 -1.284721195697784424e-01 4.396399483084678650e-02 7.147889584302902222e-02 -1.153841242194175720e-01 -2.970241243019700050e-03 9.386865794658660889e-02 8.125668019056320190e-02 -2.467493712902069092e-01 -1.833541542291641235e-01 -3.480728343129158020e-02 1.556260325014591217e-02 -3.021756708621978760e-01 -7.413208950310945511e-03 -1.273812204599380493e-01 -1.082000583410263062e-01
-1.105006877332925797e-02 3.579232096672058105e-01 -3.973967209458351135e-02 -1.448309868574142456e-01 -7.159899920225143433e-02 -9.987016022205352783e-02 2.562060058116912842e-01 5.354188755154609680e-02 7.586909830570220947e-02 -4.129753112792968750e-01 1.454720497131347656e-01 2.822503447532653809e-01 1.964514255523681641e-01 3.136972486972808838e-01 -9.544828534126281738e-02 -1.218900084495544434e-01 -1.499957442283630371e-01 -1.311710476875305176e-01 1.959435045719146729e-01 -9.440785646438598633e-02 -3.716215491294860840e-02 8.135303505696356297e-05 -8.151709288358688354e-02 -1.146950293332338333e-02 -3.639328479766845703e-01 -1.032177358865737915e-01 8.318024873733520508e-02 9.969805926084518433e-02 -1.290065199136734009e-01 -1.636498272418975830e-01 1.523734033107757568e-01 7.573505491018295288e-02
5.233753845095634460e-02 1.147653982043266296e-01 -2.227269560098648071e-01 -2.880503535270690918e-01 4.195164144039154053e-02 4.778353497385978699e-02 2.223883569240570068e-01 1.238744184374809265e-01 3.751091063022613525e-01 -1.340754628181457520e-01 4.889357089996337891e-02 1.117360368371009827e-01 2.508846223354339600e-01 -1.381308585405349731e-01 -1.847316324710845947e-01 -2.988543547689914703e-02 -2.401539236307144165e-01 -4.519465437624603510e-04 2.931501567363739014e-01 4.824140109121799469e-03 -2.087261229753494263e-01 2.484672516584396362e-01 8.901727944612503052e-02 1.462437808513641357e-01 -3.431346416473388672e-01 -9.573431313037872314e-02 -1.720435470342636108e-01 -7.107803225517272949e-02 -8.323159813880920410e-02 -7.600729167461395264e-02 1.412239074707031250e-01 -1.400332301855087280e-01
-1.267978698015213013e-01 3.601908087730407715e-01 -1.512164920568466187e-01 -4.189157783985137939e-01 -1.596755385398864746e-01 1.027012243866920471e-01 -1.393337547779083252e-01 7.290386408567428589e-02 1.754798889160156250e-01 4.240534082055091858e-02 8.039862662553787231e-02 1.775494217872619629e-02 1.542715877294540405e-01 -2.835257649421691895e-01 -1.961413919925689697e-01 -1.212899200618267059e-02 -3.489328324794769287e-01 -1.168540567159652710e-01 2.650228142738342285e-01 1.884981840848922729e-01 1.848127543926239014e-01 -9.902532398700714111e-02 -8.243349194526672363e-02 2.451806329190731049e-02 -5.360707268118858337e-02 -1.091601252555847168e-01 -1.101059988141059875e-01 -1.299239546060562134e-01 -1.613399833440780640e-01 -1.038804724812507629e-01 -1.853325664997100830e-01 -7.335298508405685425e-02
-3.542551100254058838e-01 2.346037700772285461e-02 -3.730914741754531860e-02 -2.644975185394287109e-01 -9.855948388576507568e-02 -1.504365056753158569e-01 3.531596660614013672e-01 -1.380487829446792603e-01 -8.977079764008522034e-03 2.544535137712955475e-02 -3.020079061388969421e-02 2.248447388410568237e-01 -7.433116901665925980e-03 9.060505777597427368e-02 -5.043063685297966003e-02 2.164629101753234863e-01 -3.531524538993835449e-01 2.486345171928405762e-02 7.472318410873413086e-02 1.101506873965263367e-01 -1.514793653041124344e-02 7.828863710165023804e-02 -2.653332948684692383e-01 7.354503124952316284e-02 -3.761816024780273438e-01 6.411428749561309814e-02 3.572778403759002686e-01 7.078559696674346924e-02 9.070514701306819916e-03 -3.983606025576591492e-02 -1.048889234662055969e-01 -2.110413461923599243e-02
-1.908304691314697266e-01 1.561100184917449951e-01 -5.889957398176193237e-02 -3.315607309341430664e-01 -1.999558806419372559e-01 -6.695434451103210449e-02 1.558765172958374023e-01 -1.573005616664886475e-01 2.657095789909362793e-01 -1.493324488401412964e-01 1.623967140913009644e-01 2.827114760875701904e-01 7.006989419460296631e-02 8.899206668138504028e-02 1.699745655059814453e-01 -1.649786978960037231e-01 -1.315804291516542435e-02 -8.849213272333145142e-02 7.017409056425094604e-02 2.509693205356597900e-01 -2.353781461715698242e-02 -9.070453792810440063e-02 -2.361202239990234375e-02 -1.763759553432464600e-01 -1.247637718915939331e-01 2.609687745571136475e-01 -6.732515990734100342e-02 1.105070207267999649e-02 -2.539326846599578857e-01 -3.959563970565795898e-01 -1.900145858526229858e-01 4.594458267092704773e-02
-5.689454451203346252e-02 1.022373065352439880e-01 2.974831312894821167e-02 -1.033475399017333984e-01 -7.669430971145629883e-02 2.898201346397399902e-01 1.337067633867263794e-01 -2.082980275154113770e-01 -5.722692608833312988e-02 -4.989464581012725830e-02 2.058120220899581909e-01 8.321874588727951050e-02 4.927304387092590332e-02 -1.915367692708969116e-01 -6.880106031894683838e-02 -7.289570569992065430e-02 -2.560867965221405029e-01 -1.249036937952041626e-01 1.801271736621856689e-01 6.845179200172424316e-02 -4.901979565620422363e-01 2.176458537578582764e-01 1.999804228544235229e-01 -1.324200034141540527e-01 -2.647526264190673828e-01 -2.791045792400836945e-02 -1.486167013645172119e-01 -9.200453013181686401e-02 -2.995255291461944580e-01 1.318868398666381836e-01 -8.300621062517166138e-02 2.011549323797225952e-01
-2.567966282367706299e-01 1.363155096769332886e-01 4.195799678564071655e-02 -1.609554439783096313e-01 1.643802076578140259e-01 3.426045179367065430e-01 1.531402170658111572e-01 -1.223795637488365173e-01 3.595786541700363159e-02 -1.838611811399459839e-01 -2.269654348492622375e-02 1.220956295728683472e-01 -6.377399712800979614e-02 1.088320910930633545e-01 -1.812990754842758179e-01 -1.976644396781921387e-01 -3.978219330310821533e-01 -4.673207551240921021e-02 -1.607664674520492554e-02 -1.653203517198562622e-01 -1.457807421684265137e-01 1.089062839746475220e-01 1.842384487390518188e-01 -9.405258297920227051e-02 -3.114557266235351562e-01 -2.702797949314117432e-01 -9.289620071649551392e-02 -1.775206997990608215e-02 -6.059685721993446350e-02 3.419523835182189941e-01 3.862906247377395630e-02 3.965490683913230896e-02
-2.435185760259628296e-01 3.291977047920227051e-01 -7.324077188968658447e-02 3.999876976013183594e-02 -1.675263047218322754e-01 3.174399137496948242e-01 1.222881674766540527e-01 -1.605761349201202393e-01 1.600111275911331177e-01 -8.912888914346694946e-02 1.240194514393806458e-01 2.005036920309066772e-01 -4.267005622386932373e-02 2.077400535345077515e-01 -2.304555028676986694e-01 6.719548255205154419e-02 -1.982827633619308472e-01 2.653609514236450195e-01 9.802135825157165527e-02 5.205293372273445129e-02 1.543908286839723587e-02 1.162549778819084167e-01 4.506725072860717773e-01 -4.490934312343597412e-02 -1.097826138138771057e-01 -1.008326634764671326e-01 2.110450901091098785e-02 -8.860480785369873047e-02 1.037183031439781189e-01 -9.490965306758880615e-02 1.716885119676589966e-01 -2.082671970129013062e-01
-4.333477318286895752e-01 3.669581115245819092e-01 1.236243322491645813e-01 -5.524860322475433350e-02 -1.586993336677551270e-01 -7.229613512754440308e-02 3.026925325393676758e-01 1.090099439024925232e-01 9.338587522506713867e-02 -1.281553208827972412e-01 -1.698128581047058105e-01 3.081472218036651611e-01 1.515399664640426636e-01 1.436193287372589111e-01 -2.386932633817195892e-02 1.813023984432220459e-01 -1.332121938467025757e-01 -1.804634332656860352e-01 5.020705237984657288e-02 -3.494279459118843079e-02 -3.952845558524131775e-02 1.101870313286781311e-01 -7.744476199150085449e-02 -4.089712351560592651e-02 -2.351886481046676636e-01 -3.688180819153785706e-02 2.365870177745819092e-01 1.532997190952301025e-02 -1.490533500909805298e-01 2.641887068748474121e-01 -5.957476049661636353e-02 1.243326887488365173e-01
9.650410711765289307e-02 4.142484962940216064e-01 -1.319733560085296631e-01 -7.686322182416915894e-02 -2.968113422393798828e-01 1.050540059804916382e-01 2.182625979185104370e-01 -2.831104397773742676e-01 8.150925487279891968e-02 -4.720580950379371643e-02 3.227322176098823547e-02 -5.295081436634063721e-02 -1.426659524440765381e-01 -2.966524362564086914e-01 -4.004135355353355408e-02 -2.748508565127849579e-02 -2.753491401672363281e-01 -1.371685862541198730e-01 1.869574338197708130e-01 1.173671036958694458e-01 -6.674135476350784302e-02 1.035277992486953735e-01 -2.815460562705993652e-01 -6.791667640209197998e-02 -2.875213921070098877e-01 -5.960516259074211121e-02 -1.685852855443954468e-01 -8.650039881467819214e-02 -6.002268567681312561e-02 -7.468988001346588135e-02 1.046345829963684082e-01 2.464474588632583618e-01
-3.763144314289093018e-01 2.098944038152694702e-01 -8.195817470550537109e-02 1.317301988601684570e-01 -3.837988376617431641e-01 6.091301888227462769e-02 -1.813654601573944092e-01 -1.330991685390472412e-01 4.964147880673408508e-02 -3.088226914405822754e-01 1.680705398321151733e-01 2.768379449844360352e-01 -2.287534475326538086e-01 -1.319478005170822144e-01 -1.885247826576232910e-01 -1.544689685106277466e-01 -1.837489753961563110e-01 5.577917397022247314e-02 1.110178828239440918e-01 -1.011379435658454895e-01 -4.735761135816574097e-02 1.569081991910934448e-01 2.157817780971527100e-01 8.623243868350982666e-02 2.214014530181884766e-03 3.104293346405029297e-02 -1.247031465172767639e-01 3.577980771660804749e-02 -2.631593942642211914e-01 1.993425749242305756e-02 -9.170798957347869873e-02 -1.436244398355484009e-01
-1.474978625774383545e-01 1.839717179536819458e-01 -3.027203977108001709e-01 8.613960444927215576e-02 -8.838721364736557007e-02 3.636033460497856140e-02 -1.545605529099702835e-02 -2.603559792041778564e-01 1.441510021686553955e-01 6.359823513776063919e-03 9.325750172138214111e-02 1.240299269556999207e-01 1.317451708018779755e-02 -2.147264592349529266e-02 -1.013694852590560913e-01 -8.872428536415100098e-02 -3.320575356483459473e-01 1.196363344788551331e-01 3.393289819359779358e-02 -2.344740629196166992e-01 -1.306128203868865967e-01 -3.902673348784446716e-02 1.802298799157142639e-02 9.235636144876480103e-02 -4.824327230453491211e-01 2.949585318565368652e-01 -1.396269947290420532e-01 1.377959549427032471e-01 -4.880434134975075722e-04 -2.359325736761093140e-01 -1.236467212438583374e-01 -2.591865956783294678e-01
-2.655672132968902588e-01 2.913530170917510986e-01 -1.099865650758147240e-03 -2.554226815700531006e-01 -2.138405591249465942e-01 -1.408679783344268799e-01 1.846711933612823486e-01 -1.837974637746810913e-01 -1.999818086624145508e-01 -4.159507155418395996e-01 -1.134032160043716431e-01 3.493811562657356262e-02 3.152063488960266113e-01 -6.659302115440368652e-02 1.345437318086624146e-01 -8.014190196990966797e-02 9.365498274564743042e-02 -1.475560367107391357e-01 3.250304758548736572e-01 2.060147821903228760e-01 -1.985657513141632080e-01 9.640131145715713501e-02 7.846365869045257568e-02 -2.571626938879489899e-02 -5.385858193039894104e-02 7.035502791404724121e-02 -9.508742392063140869e-02 -9.110912680625915527e-02 1.320118606090545654e-01 1.895190798677504063e-03 -2.840210124850273132e-02 -1.135124340653419495e-01
-1.241216436028480530e-01 -6.471741199493408203e-02 6.738214194774627686e-02 -2.723649442195892334e-01 -1.325005590915679932e-01 5.753189697861671448e-02 1.835879385471343994e-01 2.634078860282897949e-01 -5.675487220287322998e-02 -2.609933018684387207e-01 8.689231425523757935e-02 3.776749372482299805e-01 -8.970547467470169067e-02 1.137126889079809189e-02 2.873497828841209412e-02 6.632255017757415771e-02 -2.571963369846343994e-01 2.582157552242279053e-01 2.161418795585632324e-01 1.897606849670410156e-01 -2.705418467521667480e-01 9.528415650129318237e-02 -5.136539414525032043e-02 -3.086604364216327667e-02 -2.226908653974533081e-01 2.728756666183471680e-01 1.463424414396286011e-02 -2.734613716602325439e-01 1.532102227210998535e-01 -5.762459710240364075e-02 1.244740709662437439e-01 7.036417722702026367e-03
-3.047681450843811035e-01 2.024810463190078735e-01 -2.639588117599487305e-01 -7.782206684350967407e-02 -1.429856866598129272e-01 2.118439525365829468e-01 2.614576555788516998e-02 -1.824231147766113281e-01 2.403647750616073608e-01 -1.973183900117874146e-01 2.077330499887466431e-01 3.381416499614715576e-01 -5.489695072174072266e-02 2.385249547660350800e-02 -2.880674973130226135e-02 1.166369616985321045e-01 2.516040205955505371e-01 -4.090235009789466858e-02 3.412287533283233643e-01 -5.193476378917694092e-02 -3.895832225680351257e-02 -8.852067589759826660e-02 7.557839271612465382e-04 9.197266399860382080e-02 -1.351303458213806152e-01 2.136823683977127075e-01 -1.031041070818901062e-01 5.493771657347679138e-02 -7.812830060720443726e-02 -3.176551759243011475e-01 -1.393664479255676270e-01 1.138313487172126770e-01
1.027120128273963928e-01 2.196023762226104736e-01 -3.563284277915954590e-01 3.050135821104049683e-02 -1.670276969671249390e-01 -1.488766167312860489e-03 1.434856466948986053e-02 -1.466404795646667480e-01 -9.191328287124633789e-02 -3.072843551635742188e-01 3.008918166160583496e-01 9.150363504886627197e-02 -3.020928613841533661e-02 -1.643784940242767334e-01 7.808267325162887573e-02 2.439300902187824249e-02 -5.888465419411659241e-02 -2.091757208108901978e-01 3.250260055065155029e-01 -3.476818790659308434e-03 -1.925350427627563477e-01 1.894786357879638672e-01 -2.597965002059936523e-01 -2.439927496016025543e-02 -4.430643916130065918e-01 2.870461344718933105e-02 1.368150562047958374e-01 -6.375043094158172607e-02 -4.181287810206413269e-02 -3.457762673497200012e-02 7.895909249782562256e-02 6.543283909559249878e-02
-2.281656414270401001e-01 6.210013478994369507e-02 1.375919282436370850e-01 -1.654400527477264404e-01 -2.902913391590118408e-01 2.670634537935256958e-03 1.005661040544509888e-01 -1.342160999774932861e-02 2.654082477092742920e-01 -1.675146669149398804e-01 -1.190005391836166382e-01 4.588663578033447266e-01 1.438855826854705811e-01 1.447611153125762939e-01 2.039603739976882935e-01 -5.440580844879150391e-02 -2.882483601570129395e-01 -2.714329212903976440e-02 1.420444101095199585e-01 2.363549731671810150e-02 -1.058822199702262878e-01 6.771151442080736160e-03 -2.942956089973449707e-01 9.446571767330169678e-02 -3.445277214050292969e-01 8.283694274723529816e-03 -9.007342159748077393e-03 9.104050695896148682e-02 -6.513477861881256104e-02 -9.314225614070892334e-02 -3.426063433289527893e-02 2.029587030410766602e-01
-2.408230900764465332e-01 3.529159724712371826e-01 -9.955544024705886841e-02 -2.196877300739288330e-01 -1.871651709079742432e-01 -1.380587834864854813e-02 1.930521279573440552e-01 -7.038629800081253052e-02 -9.049338847398757935e-02 -1.937379240989685059e-01 -6.678201258182525635e-03 -2.911337465047836304e-02 -1.018489524722099304e-01 5.801660940051078796e-02 -3.125591278076171875e-01 3.801747411489486694e-02 -1.925484985113143921e-01 5.990499630570411682e-02 3.939040303230285645e-01 -3.040823340415954590e-01 1.036974117159843445e-01 2.678500711917877197e-01 1.951716393232345581e-01 1.924326270818710327e-02 -4.592645447701215744e-03 8.082862943410873413e-02 -2.352276742458343506e-01 1.964052952826023102e-02 -1.727242469787597656e-01 4.940973967313766479e-02 2.674522437155246735e-02 -1.335328519344329834e-01
-3.481211662292480469e-01 4.164345264434814453e-01 2.005503140389919281e-02 -2.062166333198547363e-01 -3.115193918347358704e-02 -1.708240807056427002e-01 -1.644779145717620850e-01 1.107671409845352173e-01 1.158744469285011292e-02 -2.869047597050666809e-02 5.236190930008888245e-02 1.266484856605529785e-01 2.230612486600875854e-01 -2.565763294696807861e-01 5.391127988696098328e-02 2.044954150915145874e-01 -2.087045907974243164e-01 -1.953419595956802368e-01 2.343606054782867432e-01 -2.415592409670352936e-02 -2.145324945449829102e-01 7.170203328132629395e-02 -5.375943332910537720e-02 9.704445302486419678e-02 -2.480261176824569702e-01 -1.162517294287681580e-01 2.889158949255943298e-02 1.955332309007644653e-01 3.136884793639183044e-02 -1.818187348544597626e-02 -3.110505640506744385e-01 -8.788235485553741455e-03
-1.433575898408889771e-01 2.544240653514862061e-01 -2.787470817565917969e-01 -1.352349519729614258e-01 -1.802898049354553223e-01 -5.509085953235626221e-02 -3.484003245830535889e-02 -3.029742538928985596e-01 2.982258796691894531e-01 -5.528593435883522034e-02 9.365490823984146118e-02 2.484484612941741943e-01 -1.101789879612624645e-03 -1.297689974308013916e-01 -1.823159605264663696e-01 6.068379618227481842e-03 -1.647351384162902832e-01 2.354340553283691406e-01 5.147222056984901428e-02 -3.015106618404388428e-01 -1.321465242654085159e-02 -6.471697986125946045e-02 1.725691854953765869e-01 1.540780365467071533e-01 -2.938765585422515869e-01 2.348875254392623901e-01 -2.682681381702423096e-01 1.677814275026321411e-01 -2.257537655532360077e-02 -3.655402734875679016e-02 1.185673638246953487e-03 -7.919119670987129211e-03
-2.287837415933609009e-01 1.069167256355285645e-01 9.085955470800399780e-02 -1.689977198839187622e-01 -2.528773248195648193e-01 2.627220749855041504e-01 6.013193726539611816e-02 8.391679823398590088e-02 -4.205853678286075592e-03 -1.014824360609054565e-01 2.185330837965011597e-01 -2.143273595720529556e-03 6.916370242834091187e-02 -1.980808228254318237e-01 -7.021144032478332520e-02 4.656072333455085754e-02 -2.246364653110504150e-01 -1.561724841594696045e-01 1.227357089519500732e-01 1.583439260721206665e-01 -3.331009149551391602e-01 1.560185402631759644e-01 2.196425646543502808e-01 1.593073830008506775e-02 -3.325320482254028320e-01 -2.657177746295928955e-01 -1.492979675531387329e-01 -2.310056984424591064e-01 -2.753248214721679688e-01 2.525743469595909119e-02 9.256211668252944946e-02 7.719661295413970947e-02
[truncated: 3,278,070 more chars]
