# Supplementary material for: The Language of Innovation
Source: PLoS One. 2020 Apr 30;15(4):e0230107. doi: 10.1371/journal.pone.0230107 (PMC7194493; doi:10.1371/journal.pone.0230107)
Supplement: S25 File — (GZ) [file pone.0230107.s025.tar.gz › 2003-2007/V2Run_18_VS_4500_embeddings2003-2007ED32.txt]

-1.334428042173385620e-01 -1.878795027732849121e-01 2.212845720350742340e-02 -5.122181773185729980e-02 -3.895213603973388672e-01 -6.374607235193252563e-02 4.724887199699878693e-03 3.787910938262939453e-01 1.159562543034553528e-01 2.206758558750152588e-01 6.225077435374259949e-02 -9.563726931810379028e-02 -1.199083328247070312e-01 1.994432955980300903e-01 -7.044519484043121338e-02 4.285791218280792236e-01 -2.180926352739334106e-01 -5.919282138347625732e-02 -1.830750256776809692e-01 -2.134758606553077698e-02 1.570164412260055542e-02 -8.801339566707611084e-02 2.050941623747348785e-02 -1.479680240154266357e-01 -4.523565247654914856e-02 2.371850758790969849e-01 4.524326324462890625e-02 -9.284701198339462280e-02 -6.982851028442382812e-02 9.523044526576995850e-02 2.974565029144287109e-01 1.994439065456390381e-01
4.107547178864479065e-02 -1.758308857679367065e-01 -3.791292011737823486e-02 -1.280550658702850342e-01 1.305982321500778198e-01 -2.135936543345451355e-02 -7.660392671823501587e-03 1.310298033058643341e-02 -1.918950527906417847e-01 9.720979630947113037e-02 2.660497128963470459e-01 -2.305482327938079834e-01 -3.900961205363273621e-02 4.184151589870452881e-01 2.486668378114700317e-01 2.684958279132843018e-01 1.282003242522478104e-02 1.845019906759262085e-01 1.222065687179565430e-01 1.234381496906280518e-01 5.217846855521202087e-02 4.216015338897705078e-02 -2.524069547653198242e-01 1.521255224943161011e-01 -3.705403581261634827e-02 -1.016876772046089172e-01 -1.011428982019424438e-01 -3.135144338011741638e-02 -1.104831472039222717e-01 1.662891209125518799e-01 4.795880317687988281e-01 5.073485150933265686e-02
-1.620168238878250122e-01 -2.460985928773880005e-01 -8.604827523231506348e-02 -1.339517682790756226e-01 5.845497921109199524e-02 -1.624669283628463745e-01 -5.879751965403556824e-02 3.305376470088958740e-01 4.306358844041824341e-02 4.462859630584716797e-01 -2.664113603532314301e-02 -2.541611492633819580e-01 1.864356845617294312e-01 3.185528218746185303e-01 -2.078795284032821655e-01 2.781587243080139160e-01 -1.119653135538101196e-01 9.730316698551177979e-02 -5.940085276961326599e-03 6.013345718383789062e-02 -1.018738672137260437e-01 2.082982063293457031e-01 3.239290788769721985e-02 -9.049417823553085327e-02 -4.360960330814123154e-03 -1.278572678565979004e-01 1.128925606608390808e-01 2.879529893398284912e-01 -5.064674839377403259e-02 -1.374423690140247345e-02 1.352488398551940918e-01 2.062920480966567993e-02
1.349877268075942993e-01 -5.656384676694869995e-02 5.550846830010414124e-02 7.747264951467514038e-02 1.048345491290092468e-01 2.179660648107528687e-01 -1.172981038689613342e-01 7.879833877086639404e-02 -1.566886752843856812e-01 3.842560052871704102e-01 1.851917654275894165e-01 -1.856477260589599609e-01 4.426199942827224731e-02 2.550806999206542969e-01 1.336678266525268555e-01 2.788925170898437500e-01 -4.217008352279663086e-01 -1.338945981115102768e-02 8.345677703619003296e-02 -1.707615405321121216e-01 1.461688131093978882e-01 -1.780791282653808594e-01 9.450059384107589722e-03 -3.788463398814201355e-02 -1.479964405298233032e-01 -8.613476157188415527e-02 8.315344899892807007e-02 -4.055573418736457825e-02 -1.481047719717025757e-01 -3.825633600354194641e-02 1.446278989315032959e-01 -3.693980276584625244e-01
-1.310240477323532104e-01 -1.643016189336776733e-01 -4.539264366030693054e-02 -1.011491641402244568e-01 -1.559020727872848511e-01 -1.526812762022018433e-01 -7.553298771381378174e-02 8.906862139701843262e-02 3.632262721657752991e-02 2.218776196241378784e-01 4.016224741935729980e-01 6.057693064212799072e-02 4.150754585862159729e-02 4.044415894895792007e-03 6.892574578523635864e-02 2.063647508621215820e-01 -4.200730025768280029e-01 1.683943122625350952e-01 -2.543724775314331055e-01 1.586203575134277344e-01 1.826349347829818726e-01 2.248918563127517700e-01 7.088203728199005127e-02 3.448721393942832947e-02 -5.572243407368659973e-02 -1.473327875137329102e-01 -2.514773979783058167e-03 -7.672764360904693604e-02 -1.700818985700607300e-01 -7.571768760681152344e-02 3.550558090209960938e-01 -2.035550773143768311e-01
-1.771994978189468384e-01 -2.051536291837692261e-01 -2.269265651702880859e-01 -1.068981364369392395e-02 1.785974651575088501e-01 3.076193667948246002e-02 2.027632743120193481e-01 1.214851438999176025e-01 -1.228249520063400269e-01 4.699963033199310303e-01 2.414539903402328491e-01 -6.923714280128479004e-02 3.867801651358604431e-02 3.250702321529388428e-01 -1.442259550094604492e-01 1.365788429975509644e-01 -1.958763599395751953e-01 4.353855550289154053e-02 -8.256015926599502563e-02 4.164539650082588196e-02 9.882078319787979126e-02 2.753017097711563110e-02 -8.690521121025085449e-02 1.591743901371955872e-02 5.481547489762306213e-02 -2.934255599975585938e-01 -2.974572032690048218e-02 -2.100892812013626099e-01 -2.239926904439926147e-01 -7.913146913051605225e-02 2.114190757274627686e-01 -1.951625943183898926e-01
-4.091687966138124466e-03 -2.114867866039276123e-01 2.837468981742858887e-01 2.949151024222373962e-02 -9.631416946649551392e-02 1.358186751604080200e-01 1.653600931167602539e-01 1.881220638751983643e-01 -2.121885716915130615e-01 4.014438688755035400e-01 1.512005627155303955e-01 -8.602350205183029175e-02 -2.063195258378982544e-01 1.735259741544723511e-01 -1.661084778606891632e-02 2.818564474582672119e-01 -2.603740990161895752e-01 1.238542571663856506e-01 -1.324016302824020386e-01 8.124636113643646240e-02 1.788348704576492310e-01 5.525344982743263245e-02 2.366152219474315643e-02 1.079973429441452026e-01 6.977692991495132446e-02 -2.365612387657165527e-01 -6.481025367975234985e-02 -1.271240264177322388e-01 -5.210256204009056091e-02 6.169322878122329712e-02 3.778197467327117920e-01 -9.794618189334869385e-02
-7.271824032068252563e-02 1.223913729190826416e-01 8.796731126494705677e-04 -1.121183335781097412e-01 -5.426228418946266174e-02 -3.691704571247100830e-02 -1.896113902330398560e-01 -1.917301416397094727e-01 -1.820947080850601196e-01 2.654558122158050537e-01 3.158123493194580078e-01 -4.535730555653572083e-02 5.530427023768424988e-02 4.360449612140655518e-01 7.193755358457565308e-02 1.859796196222305298e-01 -4.096899628639221191e-01 -1.128393341787159443e-03 -9.746357053518295288e-02 2.837038598954677582e-02 6.730043143033981323e-02 -4.910792782902717590e-02 -5.655630305409431458e-02 -3.126801177859306335e-02 3.050761520862579346e-01 -1.382468789815902710e-01 -5.260428413748741150e-02 2.028754800558090210e-01 -8.822824060916900635e-02 -6.408556550741195679e-02 2.862322628498077393e-01 1.120980605483055115e-01
-1.615421772003173828e-01 7.524839788675308228e-02 -3.352428600192070007e-02 -1.653345078229904175e-01 1.932963132858276367e-01 -8.281465619802474976e-02 2.128785997629165649e-01 3.980400413274765015e-02 -3.714512586593627930e-01 7.311067730188369751e-02 3.275140523910522461e-01 -1.864462643861770630e-01 -4.980416595935821533e-02 3.576686978340148926e-01 -3.483323380351066589e-02 3.711884617805480957e-01 -1.974027901887893677e-01 -2.552725560963153839e-02 -1.141374558210372925e-01 1.143117249011993408e-01 -1.375785917043685913e-01 -2.930704317986965179e-02 2.310376428067684174e-02 -1.556350439786911011e-01 -5.644586309790611267e-02 -6.597817689180374146e-02 7.500192523002624512e-02 5.277311801910400391e-02 1.290965080261230469e-01 -1.788361668586730957e-01 2.772249579429626465e-01 -2.054267376661300659e-01
-9.513108432292938232e-02 -1.337736248970031738e-01 1.557948291301727295e-01 1.184018254280090332e-01 -5.545124039053916931e-02 3.782480582594871521e-02 7.394789718091487885e-03 5.881771817803382874e-02 -6.280091404914855957e-02 2.221528887748718262e-01 3.633038699626922607e-01 -4.312889650464057922e-02 7.740262895822525024e-03 3.442724049091339111e-01 -1.490161418914794922e-01 2.382517457008361816e-01 -2.815014421939849854e-01 6.074732542037963867e-02 -1.565545648336410522e-01 5.662676412612199783e-03 1.177202984690666199e-01 -9.426337480545043945e-02 -1.522476375102996826e-01 -1.817504465579986572e-01 1.205957904458045959e-01 -3.437545895576477051e-01 3.682753145694732666e-01 5.080765578895807266e-03 -1.166641339659690857e-01 1.009126305580139160e-01 8.360661566257476807e-02 -2.376284003257751465e-01
3.328919410705566406e-02 -2.358507961034774780e-01 9.242550283670425415e-02 9.755890816450119019e-02 3.120884895324707031e-01 2.226252108812332153e-03 -2.596691623330116272e-02 9.647760540246963501e-02 2.244924306869506836e-01 1.878753155469894409e-01 -5.843708757311105728e-03 -1.201451048254966736e-01 -6.408210098743438721e-02 2.573308050632476807e-01 4.698609188199043274e-02 2.958733141422271729e-01 -1.969039440155029297e-01 9.023825824260711670e-02 -2.060624063014984131e-01 2.868141233921051025e-01 -1.911057382822036743e-01 2.828554250299930573e-02 5.797963216900825500e-02 9.511025995016098022e-02 -1.559517830610275269e-01 -1.881889253854751587e-01 -1.386463195085525513e-01 1.098702475428581238e-01 -2.221911400556564331e-01 4.663166403770446777e-02 4.368654191493988037e-01 -5.282104015350341797e-02
-1.569058150053024292e-01 -5.568139627575874329e-02 3.475172445178031921e-02 5.711344256997108459e-02 -1.142391636967658997e-01 9.807488322257995605e-02 9.037534147500991821e-02 1.161734983325004578e-01 -4.977332428097724915e-02 3.322919607162475586e-01 1.067231222987174988e-01 -2.667636796832084656e-02 -4.870706424117088318e-02 1.431488692760467529e-01 2.297674268484115601e-01 1.566276401281356812e-01 -3.042919337749481201e-01 2.341248281300067902e-02 -6.351291388273239136e-02 -2.958727777004241943e-01 -3.213316947221755981e-02 3.815233707427978516e-02 -1.651799827814102173e-01 1.023256853222846985e-01 9.471260011196136475e-02 -2.752320468425750732e-01 1.553456485271453857e-01 1.539074480533599854e-01 8.194943889975547791e-03 -4.559334740042686462e-02 4.738049805164337158e-01 -3.378636240959167480e-01
-7.282546162605285645e-02 -1.797176003456115723e-01 -1.333400607109069824e-01 1.759669557213783264e-02 -4.372678697109222412e-03 3.918306156992912292e-02 -3.854179754853248596e-02 1.942850351333618164e-01 -2.038175761699676514e-01 3.934835195541381836e-01 2.046616822481155396e-01 1.900576949119567871e-01 -6.165730580687522888e-02 7.726625190116465092e-04 -7.510446012020111084e-02 2.780623137950897217e-01 -2.990503311157226562e-01 -8.005560189485549927e-02 -1.780084520578384399e-02 1.248604580760002136e-01 1.910390555858612061e-01 -3.888126835227012634e-02 -1.042795330286026001e-01 1.422851383686065674e-01 -9.256524592638015747e-02 -3.912646770477294922e-01 4.864294081926345825e-02 4.072746261954307556e-02 -1.899504661560058594e-01 5.263834446668624878e-02 3.687227368354797363e-01 -1.449752151966094971e-01
-7.434908300638198853e-03 -1.366143673658370972e-01 -1.844683587551116943e-01 5.058535933494567871e-02 -9.191427379846572876e-02 5.671158805489540100e-02 1.374059170484542847e-01 2.376072257757186890e-01 -1.219083275645971298e-02 4.291024208068847656e-01 4.564978778362274170e-01 -1.260500103235244751e-01 -2.939075790345668793e-02 1.535229682922363281e-01 -6.856126338243484497e-02 1.163450181484222412e-01 -2.069631367921829224e-01 -2.153938263654708862e-01 -9.572598338127136230e-02 2.062417715787887573e-01 1.024294272065162659e-01 -4.201430082321166992e-02 -2.702267467975616455e-01 6.317242234945297241e-02 7.517185062170028687e-02 -1.626595854759216309e-01 -9.983556717634201050e-02 -5.906306207180023193e-02 -1.407140046358108521e-01 1.259495466947555542e-01 2.012554109096527100e-01 -2.335291504859924316e-01
2.170063555240631104e-02 7.732045650482177734e-02 -1.544204801321029663e-01 1.143837124109268188e-01 -1.574717462062835693e-02 -2.217516601085662842e-01 -5.505810026079416275e-03 7.021383196115493774e-02 -6.381341069936752319e-02 5.646732449531555176e-01 3.059742152690887451e-01 -1.227476820349693298e-01 -4.733773320913314819e-02 -9.096448309719562531e-03 -1.921563968062400818e-02 3.245664536952972412e-01 -2.647655606269836426e-01 5.387223325669765472e-03 -1.094756424427032471e-01 -1.084212362766265869e-01 -1.500959098339080811e-01 1.130267083644866943e-01 -2.505452930927276611e-01 2.469114027917385101e-02 1.424643248319625854e-01 -9.583409875631332397e-02 7.072942703962326050e-02 -9.673902392387390137e-02 -1.415322571992874146e-01 -1.241745054721832275e-01 4.707910493016242981e-02 -2.975281476974487305e-01
5.813638865947723389e-02 -1.722418069839477539e-01 1.088338810950517654e-02 8.259397000074386597e-02 1.640810966491699219e-01 -7.074738293886184692e-02 6.736288219690322876e-02 2.114241123199462891e-01 3.805162012577056885e-01 3.374596536159515381e-01 -2.130159884691238403e-01 -2.531974613666534424e-01 -3.122846968472003937e-02 3.513618111610412598e-01 -1.798996925354003906e-01 2.922190427780151367e-01 -2.266116142272949219e-01 -8.101898245513439178e-03 -1.767711639404296875e-01 -1.792735457420349121e-01 -1.818281784653663635e-02 1.855818368494510651e-02 9.669809043407440186e-02 -6.755912303924560547e-02 9.286122396588325500e-03 3.782868012785911560e-02 -2.223416045308113098e-02 2.491750419139862061e-01 -4.403157159686088562e-03 2.763584442436695099e-02 2.551451325416564941e-01 -9.553644806146621704e-02
1.649621725082397461e-01 -2.558420039713382721e-02 -1.725717633962631226e-01 -8.326468989253044128e-03 -1.356580853462219238e-01 -2.616500556468963623e-01 -1.062249206006526947e-02 -6.552678346633911133e-02 -1.273239701986312866e-01 1.030732095241546631e-01 3.140541613101959229e-01 -2.252647727727890015e-01 -1.160038188099861145e-01 3.348124027252197266e-01 1.816434413194656372e-01 2.959841787815093994e-01 -4.246203005313873291e-01 2.081382572650909424e-01 4.637999925762414932e-03 -1.859636418521404266e-02 -4.375904425978660583e-02 -1.260444987565279007e-02 -7.773209363222122192e-02 -1.009538471698760986e-01 -9.386833012104034424e-02 -2.263258211314678192e-02 -5.604997277259826660e-02 9.780345112085342407e-02 2.125519365072250366e-01 2.431794703006744385e-01 1.955724358558654785e-01 1.474874168634414673e-01
4.430458880960941315e-03 1.668185181915760040e-02 -3.327974975109100342e-01 -2.498084902763366699e-01 2.422496974468231201e-01 7.205666042864322662e-03 -1.031334698200225830e-01 1.076291203498840332e-01 -2.950025498867034912e-01 2.313721328973770142e-01 2.037464231252670288e-01 -9.713118523359298706e-02 4.278730601072311401e-03 2.131389081478118896e-01 2.625139355659484863e-01 3.542196750640869141e-01 -3.253669142723083496e-01 4.571162909269332886e-02 -4.868884757161140442e-02 -4.052124917507171631e-02 -7.399659603834152222e-02 6.694497913122177124e-02 -9.727325290441513062e-03 1.406500302255153656e-02 -1.857804358005523682e-01 5.067423451691865921e-03 -4.989880137145519257e-03 6.758443266153335571e-02 1.896005421876907349e-01 -5.994329601526260376e-02 2.861888706684112549e-01 -1.773540824651718140e-01
-2.023955881595611572e-01 -2.060885280370712280e-01 3.163982555270195007e-02 -1.542445719242095947e-01 6.877663731575012207e-02 -1.800480671226978302e-02 2.752923872321844101e-03 7.442864775657653809e-02 3.027271330356597900e-01 1.261438727378845215e-01 -2.680389024317264557e-02 -3.466112539172172546e-02 4.366726428270339966e-02 3.342832028865814209e-01 -7.220056373625993729e-03 5.104711651802062988e-01 -3.305958509445190430e-01 2.120245397090911865e-01 -1.465278584510087967e-02 1.936241239309310913e-01 6.494534015655517578e-02 -1.823785901069641113e-01 2.149718999862670898e-02 -6.757694482803344727e-02 -1.320431828498840332e-01 -2.154311388731002808e-01 1.167425438761711121e-01 1.266646981239318848e-01 -1.490572094917297363e-01 1.963003166019916534e-02 2.151799499988555908e-01 -2.285428531467914581e-02
2.690322324633598328e-02 -2.184429317712783813e-01 -2.513433396816253662e-01 1.058882474899291992e-01 1.508529633283615112e-01 -6.320364028215408325e-02 2.469024062156677246e-02 9.611706435680389404e-02 -1.086735352873802185e-01 3.456791043281555176e-01 2.827853262424468994e-01 -2.541620731353759766e-01 -8.000677824020385742e-02 -1.608603633940219879e-02 -4.156366735696792603e-02 1.968313902616500854e-01 -2.370890527963638306e-01 -2.611014433205127716e-02 -1.589560657739639282e-01 2.865811251103878021e-02 1.785188727080821991e-02 -6.322987377643585205e-02 -2.434302419424057007e-01 -3.164581656455993652e-01 2.263944000005722046e-01 -3.386327624320983887e-01 -1.671586214797571301e-04 3.475486114621162415e-02 -1.023443862795829773e-01 2.320402860641479492e-02 1.143850386142730713e-01 -2.822067439556121826e-01
-5.333546921610832214e-02 -1.471359729766845703e-01 -1.532480120658874512e-01 5.678115785121917725e-02 -1.676699072122573853e-01 -2.702275291085243225e-02 1.717043071985244751e-01 1.079017072916030884e-01 -2.568163573741912842e-01 3.108606040477752686e-01 3.178994059562683105e-01 -9.264489263296127319e-02 1.213531345129013062e-01 1.064233258366584778e-01 4.692893102765083313e-02 3.155331015586853027e-01 -2.763532102108001709e-01 -6.539029628038406372e-02 -9.417986124753952026e-02 4.896815866231918335e-02 3.079493343830108643e-01 -4.849586635828018188e-02 -1.393922865390777588e-01 1.002525258809328079e-02 8.443778008222579956e-02 -3.056119084358215332e-01 -1.301219910383224487e-01 -6.907535344362258911e-02 -5.189807340502738953e-02 -1.286811381578445435e-01 3.189686238765716553e-01 -1.640920042991638184e-01
-1.304579228162765503e-01 -7.419054955244064331e-02 -2.524378597736358643e-01 1.349413841962814331e-01 5.911675840616226196e-02 1.443010419607162476e-01 -1.702544838190078735e-01 -4.742127656936645508e-02 -2.429637610912322998e-01 3.278596699237823486e-01 1.533004045486450195e-01 -1.286241859197616577e-01 -8.779086172580718994e-02 1.981656849384307861e-01 -1.840764135122299194e-01 2.802810370922088623e-01 -3.157514333724975586e-01 -1.670886389911174774e-02 -9.095498919486999512e-02 -4.955779016017913818e-02 3.553556650876998901e-02 -1.687631011009216309e-01 -1.572448164224624634e-01 1.610653996467590332e-01 1.413226276636123657e-01 -1.515300124883651733e-01 2.207321301102638245e-02 -1.286208629608154297e-01 1.548630297183990479e-01 4.854893684387207031e-02 1.606465429067611694e-01 -4.132467508316040039e-01
2.249525859951972961e-02 -9.608651697635650635e-02 -5.818248540163040161e-02 -3.878951817750930786e-02 -1.263142824172973633e-01 -7.710456103086471558e-02 -1.454430371522903442e-01 2.779752910137176514e-01 2.163266390562057495e-01 2.866564691066741943e-01 -2.009128779172897339e-01 -3.242955207824707031e-01 -5.763568915426731110e-03 3.001107275485992432e-01 -7.483127713203430176e-02 7.418359071016311646e-02 -3.169629275798797607e-01 1.402504295110702515e-01 -2.398540526628494263e-01 -9.526566416025161743e-02 9.875906258821487427e-02 8.215292543172836304e-02 -7.863237708806991577e-02 -5.459102615714073181e-02 2.989774942398071289e-02 -2.268844246864318848e-01 6.024252250790596008e-02 2.522424757480621338e-01 -2.380713671445846558e-01 -2.317854166030883789e-01 1.232432946562767029e-01 1.780944615602493286e-01
5.080230534076690674e-02 -2.800472080707550049e-01 4.440204426646232605e-02 2.631396949291229248e-01 2.639367617666721344e-02 -1.252119336277246475e-02 2.457031756639480591e-01 9.227558225393295288e-02 3.561127698048949242e-03 3.848927915096282959e-01 2.887726128101348877e-01 1.185953468084335327e-01 1.687476038932800293e-01 1.584385521709918976e-02 1.188516896218061447e-02 2.723360955715179443e-01 -2.215701788663864136e-01 -2.948587834835052490e-01 -3.319198787212371826e-01 4.146439582109451294e-02 1.139394938945770264e-01 1.411383748054504395e-01 6.780403107404708862e-02 9.054142981767654419e-02 -1.322249174118041992e-01 -1.223311871290206909e-01 -5.785395950078964233e-02 -1.420032326132059097e-02 1.188221294432878494e-02 3.763299668207764626e-03 2.184137254953384399e-01 -2.278517186641693115e-01
-2.984864413738250732e-01 -1.294479221105575562e-01 -5.994817242026329041e-02 -4.696400836110115051e-03 -3.361590951681137085e-02 2.868404053151607513e-02 -2.690704539418220520e-02 2.996946126222610474e-02 2.971199750900268555e-01 1.315551698207855225e-01 7.309926301240921021e-02 -3.561021760106086731e-02 1.785907149314880371e-01 1.907497793436050415e-01 8.984595537185668945e-02 2.760917544364929199e-01 -3.435736000537872314e-01 1.023469939827919006e-01 -1.832076460123062134e-01 9.700705856084823608e-02 -1.693349927663803101e-01 -6.431582570075988770e-02 -9.622719883918762207e-02 -4.881764948368072510e-02 -1.228987649083137512e-01 -2.997495830059051514e-01 -6.242371350526809692e-02 2.070444673299789429e-01 -1.423760503530502319e-01 1.879169940948486328e-01 4.453084170818328857e-01 -2.514839917421340942e-02
-1.607303172349929810e-01 -2.577840089797973633e-01 -1.572900563478469849e-01 4.050534591078758240e-02 -4.323156923055648804e-02 3.408371657133102417e-02 2.117932438850402832e-01 3.047952353954315186e-01 -1.631167232990264893e-01 2.526378333568572998e-01 3.892423212528228760e-01 3.068523295223712921e-02 -1.493359208106994629e-01 1.313500404357910156e-01 -8.329728618264198303e-03 1.674000471830368042e-01 -3.707019388675689697e-01 1.366022694855928421e-02 -1.514393687248229980e-01 -3.902355208992958069e-02 1.982050538063049316e-01 1.723503577522933483e-03 -1.012653335928916931e-01 2.078492194414138794e-02 -1.913685202598571777e-01 -3.029136061668395996e-01 -4.106923937797546387e-02 -4.842690750956535339e-02 1.635278947651386261e-02 4.898426681756973267e-02 2.788195312023162842e-01 -7.182797044515609741e-02
-5.936723947525024414e-02 -1.285031884908676147e-01 1.314198877662420273e-02 -1.033257022500038147e-01 1.481910198926925659e-01 1.692325770854949951e-01 1.696593910455703735e-01 1.998063772916793823e-01 1.068504676222801208e-01 4.421256184577941895e-01 -2.677887380123138428e-01 -1.965703666210174561e-01 8.656845241785049438e-02 -1.511523723602294922e-01 -1.024926155805587769e-01 3.422412872314453125e-01 -2.495167404413223267e-01 8.747340738773345947e-02 -2.279052436351776123e-01 -8.971713483333587646e-02 1.898001730442047119e-01 -1.514363288879394531e-02 -1.378706395626068115e-01 6.379658728837966919e-02 -1.678935140371322632e-01 -9.961895644664764404e-02 1.756128668785095215e-02 3.057747483253479004e-01 -2.705877088010311127e-02 -1.055395007133483887e-01 1.924628615379333496e-01 6.726883351802825928e-02
-2.781576812267303467e-01 -3.296671509742736816e-01 -1.130269020795822144e-01 1.284621506929397583e-01 -2.315978705883026123e-02 -6.907296925783157349e-02 -1.047488972544670105e-01 2.778861485421657562e-02 3.084135949611663818e-01 3.454907536506652832e-01 -2.440613321959972382e-02 -3.205636441707611084e-01 -1.156877800822257996e-01 2.630274295806884766e-01 -1.553027778863906860e-01 3.920776844024658203e-01 -1.335073709487915039e-01 8.865439891815185547e-02 -7.140998542308807373e-02 1.228164508938789368e-01 1.461791340261697769e-02 7.106737047433853149e-02 -3.538589179515838623e-02 -1.742795854806900024e-01 -6.467730551958084106e-02 -1.225285083055496216e-01 1.842464669607579708e-03 1.707137376070022583e-01 -8.936481550335884094e-03 -8.060844242572784424e-02 2.226534932851791382e-01 4.599958658218383789e-02
1.327602863311767578e-01 1.498781889677047729e-02 -1.314964294433593750e-01 5.387950316071510315e-02 1.405327487736940384e-02 1.311536133289337158e-01 2.746870815753936768e-01 -1.609289459884166718e-02 -1.934008598327636719e-01 1.951906979084014893e-01 4.466639161109924316e-01 -1.755886375904083252e-01 1.845476962625980377e-02 1.469654496759176254e-02 -2.273847814649343491e-03 2.852514088153839111e-01 -4.431774020195007324e-01 3.173355758190155029e-02 -5.935088917613029480e-02 -5.152281746268272400e-02 -5.268702656030654907e-02 -2.158065885305404663e-01 -4.017836973071098328e-02 2.053465843200683594e-01 1.059571281075477600e-03 -3.362554684281349182e-02 -8.556886017322540283e-02 -5.769936740398406982e-02 -1.752693951129913330e-01 -3.898483514785766602e-02 3.462465405464172363e-01 -1.429772526025772095e-01
-1.451153010129928589e-01 -3.086002469062805176e-01 -1.922495663166046143e-02 -8.465083688497543335e-02 1.891730725765228271e-01 -1.451659500598907471e-01 -2.040038257837295532e-02 1.978739500045776367e-01 2.317231297492980957e-01 3.690059483051300049e-01 4.434113577008247375e-02 -1.990526318550109863e-01 2.415808849036693573e-02 3.376194238662719727e-01 -5.113875493407249451e-02 3.965962529182434082e-01 -1.602731645107269287e-01 1.055875271558761597e-01 -1.716419011354446411e-01 -3.646844625473022461e-02 -1.763436496257781982e-01 1.231619864702224731e-01 -9.052167646586894989e-03 -2.105364054441452026e-01 5.761450901627540588e-02 -1.544453054666519165e-01 5.503976717591285706e-03 1.713133305311203003e-01 -4.732865840196609497e-02 -1.061832439154386520e-02 1.058393716812133789e-01 2.131011784076690674e-01
4.180994257330894470e-02 -3.430201113224029541e-02 -1.897783726453781128e-01 2.938053309917449951e-01 -1.039525717496871948e-01 3.043958544731140137e-01 1.808004081249237061e-01 -6.457651406526565552e-02 -2.066995203495025635e-01 1.372946947813034058e-01 -1.326336413621902466e-01 -1.003562584519386292e-01 1.479185093194246292e-02 6.822493672370910645e-02 1.466219574213027954e-01 4.078461825847625732e-01 -1.880430430173873901e-01 -1.973414234817028046e-02 2.838858403265476227e-02 2.921072207391262054e-02 1.551259756088256836e-01 -1.486933529376983643e-01 5.183349922299385071e-02 -1.352779716253280640e-01 2.540469169616699219e-01 -7.257359474897384644e-02 9.378413856029510498e-02 2.047712355852127075e-01 -2.157522179186344147e-02 1.200952902436256409e-01 4.400064349174499512e-01 -1.373749375343322754e-01
-1.110625192523002625e-01 -1.359083056449890137e-01 -1.083382591605186462e-01 1.209679059684276581e-02 -5.767773371189832687e-03 1.162125840783119202e-01 1.028655692934989929e-01 1.045465990900993347e-01 -2.133924514055252075e-01 3.220606744289398193e-01 3.851532936096191406e-01 -1.455467045307159424e-01 -5.644600093364715576e-02 6.324653327465057373e-02 -1.395869851112365723e-01 3.054815828800201416e-01 -2.199248075485229492e-01 -2.637554518878459930e-02 -6.898501515388488770e-02 -5.753684788942337036e-02 2.249136716127395630e-01 1.136776879429817200e-01 -2.993061244487762451e-01 1.913156062364578247e-01 -2.123246937990188599e-01 -1.608086079359054565e-01 1.134295836091041565e-01 4.019457101821899414e-02 -6.108497083187103271e-02 -9.399133920669555664e-02 3.320338129997253418e-01 -1.685899645090103149e-01
-7.807105034589767456e-02 -2.506108283996582031e-01 -9.847401827573776245e-02 -1.129419505596160889e-01 1.210467889904975891e-01 6.094708293676376343e-02 -2.498257532715797424e-02 2.541527338325977325e-02 2.819635868072509766e-01 3.069258928298950195e-01 1.148856505751609802e-01 -2.391403317451477051e-01 8.601185679435729980e-02 2.864784300327301025e-01 -1.150336787104606628e-01 4.653642475605010986e-01 -1.963153332471847534e-01 -5.461936071515083313e-02 -1.091451644897460938e-01 2.668552100658416748e-03 -1.694772690534591675e-01 2.458245903253555298e-01 5.137087777256965637e-02 -6.540545076131820679e-02 3.510628640651702881e-02 -1.759227067232131958e-01 -2.483709156513214111e-02 2.608984708786010742e-01 -5.543697625398635864e-02 -1.401966065168380737e-01 2.161640375852584839e-01 7.627303153276443481e-02
-1.726001799106597900e-01 3.926003724336624146e-02 3.834399580955505371e-02 -3.099313080310821533e-01 8.245437592267990112e-02 5.511593073606491089e-02 8.128769695758819580e-02 3.290644288063049316e-01 -2.866308093070983887e-01 1.028770357370376587e-01 3.810190558433532715e-01 -8.306939899921417236e-02 -7.504377514123916626e-02 2.448407709598541260e-01 1.277718096971511841e-01 2.497678399085998535e-01 -2.580884397029876709e-01 -2.643102034926414490e-02 -1.312091201543807983e-01 -2.261642217636108398e-01 9.118610620498657227e-02 -3.015746772289276123e-01 4.394686594605445862e-02 -5.588881671428680420e-02 1.286336332559585571e-01 -1.203745454549789429e-01 -6.887577939778566360e-03 -1.002463102340698242e-01 1.646638661623001099e-02 4.711944609880447388e-02 2.648682892322540283e-01 -5.946470052003860474e-02
-1.667495965957641602e-01 -5.888173356652259827e-02 -2.478185482323169708e-02 1.098727658390998840e-01 -2.071996331214904785e-01 5.664609372615814209e-02 8.558802306652069092e-02 1.263542920351028442e-01 9.346567094326019287e-02 1.661302894353866577e-01 1.218327805399894714e-01 -1.379029303789138794e-01 1.990365097299218178e-03 1.714605242013931274e-01 1.808574348688125610e-01 5.326014757156372070e-02 -3.075147569179534912e-01 1.090428754687309265e-01 -1.290718913078308105e-01 -4.299283772706985474e-02 2.016533166170120239e-01 -1.197203472256660461e-01 1.865923702716827393e-01 -5.859069153666496277e-02 1.874217092990875244e-01 1.877026110887527466e-01 1.228611320257186890e-01 -5.365061014890670776e-02 -4.817625507712364197e-02 1.986357569694519043e-01 6.340957283973693848e-01 -3.269294276833534241e-02
1.208431869745254517e-01 -1.094867736101150513e-01 -1.411084532737731934e-01 1.754159107804298401e-02 1.372145861387252808e-01 -5.709995701909065247e-02 -1.377241015434265137e-01 2.058360278606414795e-01 3.482138812541961670e-01 4.083258807659149170e-01 -3.145138546824455261e-02 -2.451975792646408081e-01 3.286487236618995667e-02 1.762156039476394653e-01 2.052701264619827271e-01 2.689376473426818848e-01 -1.862206906080245972e-01 2.767461910843849182e-02 2.066618949174880981e-02 -1.779612749814987183e-01 3.642156720161437988e-02 4.788373038172721863e-02 -2.901243865489959717e-01 1.214962229132652283e-01 -4.974167677573859692e-04 1.431621424853801727e-02 -2.879936620593070984e-02 3.356716632843017578e-01 1.890900880098342896e-01 -8.827923983335494995e-02 1.747261285781860352e-01 1.272574365139007568e-01
-1.054167822003364563e-01 -1.374462693929672241e-01 4.314631596207618713e-02 -6.056673079729080200e-02 -1.682530939579010010e-01 -1.007914692163467407e-01 -1.309100538492202759e-01 9.251993894577026367e-02 -3.707412183284759521e-01 1.438781321048736572e-01 1.330783218145370483e-01 -1.665521711111068726e-01 7.816869020462036133e-02 4.738135337829589844e-01 2.259706109762191772e-01 1.004011332988739014e-01 -3.117036521434783936e-01 -4.522944614291191101e-02 -1.585493981838226318e-01 -1.523114740848541260e-01 4.645738378167152405e-02 -9.141501039266586304e-02 -5.469844490289688110e-02 -2.674211263656616211e-01 1.737993508577346802e-01 5.751949176192283630e-02 -5.091319605708122253e-02 1.303198039531707764e-01 -4.678978770971298218e-02 2.580687999725341797e-01 2.210428863763809204e-01 4.058197513222694397e-02
-1.677891984581947327e-02 -2.281346917152404785e-01 3.427259251475334167e-02 2.244684249162673950e-01 -1.574235782027244568e-02 1.032068803906440735e-01 1.151767075061798096e-01 9.812651574611663818e-02 -8.060982823371887207e-02 1.823415458202362061e-01 2.455255836248397827e-01 -7.113809138536453247e-02 1.779077500104904175e-01 -4.206959158182144165e-03 -6.996921449899673462e-02 3.983098566532135010e-01 -3.139908313751220703e-01 1.111076213419437408e-02 -3.879666626453399658e-01 1.100278422236442566e-01 1.494026333093643188e-01 1.555648148059844971e-01 -3.441057503223419189e-01 4.130629822611808777e-02 -8.637095242738723755e-02 -2.275024652481079102e-01 -8.082404732704162598e-02 -2.130271308124065399e-02 -1.115165874361991882e-01 4.660621285438537598e-02 2.190750390291213989e-01 -7.234099507331848145e-02
-3.217845782637596130e-02 -1.261629909276962280e-01 -1.602823287248611450e-02 1.636760532855987549e-01 1.107703298330307007e-01 -9.413369745016098022e-02 -1.902743279933929443e-01 7.108456641435623169e-02 1.352040916681289673e-01 2.982264570891857147e-02 1.955755800008773804e-01 2.046084031462669373e-02 1.079651340842247009e-01 1.593901813030242920e-01 -1.679701209068298340e-01 3.545312285423278809e-01 -1.258655339479446411e-01 1.307037174701690674e-01 -1.965635716915130615e-01 -2.315482124686241150e-02 1.453305482864379883e-01 -9.493028745055198669e-03 -7.855770178139209747e-03 -1.156004741787910461e-01 2.242577448487281799e-02 -4.446931183338165283e-01 8.903647214174270630e-02 2.924186289310455322e-01 1.093585342168807983e-01 9.987299889326095581e-02 4.003613889217376709e-01 -2.532917261123657227e-01
-8.301214128732681274e-02 -1.751194149255752563e-01 2.951911464333534241e-02 -3.191073611378669739e-02 -1.856431514024734497e-01 -2.007786780595779419e-01 -1.048644334077835083e-01 2.255668342113494873e-01 -6.623904407024383545e-02 1.551373004913330078e-01 2.990771830081939697e-02 1.617148667573928833e-01 -6.456980109214782715e-02 4.035770893096923828e-01 1.591508835554122925e-01 2.847110629081726074e-01 -1.366674453020095825e-01 -5.287760496139526367e-02 -1.754262149333953857e-01 1.080998331308364868e-01 -2.171106338500976562e-01 8.022442460060119629e-03 1.091383174061775208e-01 -1.781048178672790527e-01 -1.029158607125282288e-01 -1.706322431564331055e-01 -1.537465602159500122e-01 4.148083180189132690e-02 -5.238613858819007874e-02 -1.256723254919052124e-01 4.790488481521606445e-01 -1.646403819322586060e-01
-1.073226034641265869e-01 -4.410494267940521240e-01 -1.875176839530467987e-02 6.455402821302413940e-02 1.618469320237636566e-02 -4.892182350158691406e-02 1.169287040829658508e-01 3.386558890342712402e-01 -1.258019655942916870e-01 1.570287197828292847e-01 2.517836987972259521e-01 -5.379077047109603882e-02 2.202577143907546997e-01 5.658695846796035767e-02 -8.036613464355468750e-03 3.311829268932342529e-01 -2.351130396127700806e-01 -4.660372436046600342e-02 -1.912884712219238281e-01 -6.847091764211654663e-02 1.061063110828399658e-01 -2.235385961830615997e-02 -2.113009691238403320e-01 9.953123331069946289e-02 6.446237862110137939e-02 -1.433089971542358398e-01 -5.042701587080955505e-02 -2.157940268516540527e-01 2.197455056011676788e-02 7.311341911554336548e-02 3.455501496791839600e-01 -1.615841537714004517e-01
-1.886259913444519043e-01 -1.883253753185272217e-01 -6.328493356704711914e-02 -1.375665143132209778e-02 -9.998213499784469604e-03 -8.007672429084777832e-02 -5.477229505777359009e-02 -3.658558055758476257e-02 3.448464572429656982e-01 4.260566830635070801e-01 -1.165753509849309921e-02 -1.747224479913711548e-01 2.010025829076766968e-01 1.617354750633239746e-01 4.067551344633102417e-02 3.971788287162780762e-01 -2.937215566635131836e-01 1.817196458578109741e-01 -1.954706609249114990e-01 1.664659231901168823e-01 -6.958669424057006836e-02 6.463657133281230927e-03 1.860578507184982300e-01 -7.764849066734313965e-02 -1.160038113594055176e-01 -1.162841618061065674e-01 2.234783209860324860e-02 2.089249044656753540e-01 -1.652263551950454712e-01 -2.533825114369392395e-02 1.577245295047760010e-01 -4.630545154213905334e-02
-7.649546861648559570e-02 -3.244944512844085693e-01 -1.843749135732650757e-01 -9.676786512136459351e-02 1.357674747705459595e-01 -3.881968930363655090e-02 4.545103758573532104e-02 1.815015226602554321e-01 1.754039674997329712e-01 2.909085750579833984e-01 -3.681377321481704712e-02 -1.878033429384231567e-01 6.715766619890928268e-03 1.670825779438018799e-01 -1.726663559675216675e-01 4.460180103778839111e-01 -1.212828457355499268e-01 8.744924515485763550e-02 -2.208958715200424194e-01 1.810741424560546875e-02 -1.206469386816024780e-01 2.069772928953170776e-01 6.550650298595428467e-02 -8.023361861705780029e-02 1.259244680404663086e-01 -2.642844319343566895e-01 -8.020020276308059692e-02 2.692255377769470215e-01 -6.133987009525299072e-02 -1.000520586967468262e-01 2.155459523200988770e-01 1.317717134952545166e-01
6.643860042095184326e-02 -2.501307427883148193e-01 -1.968166679143905640e-01 2.148290723562240601e-01 -6.785417348146438599e-02 -1.479893624782562256e-01 2.896820008754730225e-02 1.485370397567749023e-01 -1.622263789176940918e-01 2.023848593235015869e-01 1.880373507738113403e-01 -1.723784059286117554e-01 -5.406437814235687256e-02 1.524726748466491699e-01 1.074864789843559265e-01 1.815716773271560669e-01 -4.261792898178100586e-01 -8.032557368278503418e-02 -5.000517517328262329e-02 1.381268650293350220e-01 1.902332603931427002e-01 1.976875215768814087e-01 -2.390697002410888672e-01 9.536200016736984253e-02 2.291850559413433075e-02 -2.842683494091033936e-01 1.048075035214424133e-01 -1.536880433559417725e-01 -1.069705411791801453e-01 -1.214833036065101624e-01 2.515819072723388672e-01 -1.976673454046249390e-01
1.060173138976097107e-01 8.904907107353210449e-02 -2.406193315982818604e-02 -6.836113333702087402e-02 -1.649351119995117188e-01 -2.226908132433891296e-02 4.581990092992782593e-02 1.404787451028823853e-01 -1.193953678011894226e-01 2.121480256319046021e-01 1.532893627882003784e-01 -9.300478734076023102e-03 4.245486855506896973e-02 4.690160751342773438e-01 2.663278579711914062e-01 1.017914786934852600e-01 -2.661459743976593018e-01 1.103717014193534851e-01 -3.661637753248214722e-02 2.433198131620883942e-02 -5.201903358101844788e-02 2.954575717449188232e-01 3.412538394331932068e-02 1.333510726690292358e-01 6.483207643032073975e-02 -9.141755849123001099e-02 1.535837352275848389e-01 3.666923046112060547e-01 -5.269769206643104553e-02 2.593378722667694092e-01 3.247648477554321289e-01 -1.072220690548419952e-02
-2.037448883056640625e-01 -1.383020132780075073e-01 2.045772038400173187e-02 6.967171281576156616e-02 -1.455669701099395752e-01 -1.910189837217330933e-01 -7.767669856548309326e-02 2.344813942909240723e-01 -2.405536733567714691e-02 2.514542043209075928e-01 2.078476846218109131e-01 1.302644908428192139e-01 8.126255869865417480e-02 1.433396786451339722e-01 -5.071080103516578674e-02 4.502179622650146484e-01 -1.997674256563186646e-01 4.175127297639846802e-02 -1.601210981607437134e-01 5.989985167980194092e-02 7.325470447540283203e-02 2.445234507322311401e-01 6.079411879181861877e-02 5.405807867646217346e-03 -2.292303442955017090e-01 -3.391938805580139160e-01 -1.987305730581283569e-01 -3.165506199002265930e-02 -1.207362338900566101e-01 1.626148521900177002e-01 2.647650539875030518e-01 -4.826721269637346268e-03
-7.535606622695922852e-02 -4.085956513881683350e-01 1.256951130926609039e-02 -2.382977306842803955e-01 -4.794498905539512634e-02 -8.048764616250991821e-02 1.103563350625336170e-03 2.696600183844566345e-02 2.142027020454406738e-01 3.296084403991699219e-01 1.184653639793395996e-01 -1.762214452028274536e-01 4.874890670180320740e-02 2.562240362167358398e-01 -9.804721176624298096e-02 3.120360076427459717e-01 -2.267826348543167114e-01 -1.226541027426719666e-02 -1.621208786964416504e-01 -9.688821434974670410e-02 -2.123908698558807373e-01 1.930422484874725342e-01 -2.513914182782173157e-02 -5.628319829702377319e-02 -1.046112105250358582e-01 -1.904008090496063232e-01 1.908259466290473938e-02 2.796958982944488525e-01 1.003751531243324280e-02 -2.431044429540634155e-01 1.504565924406051636e-01 7.244668900966644287e-02
-4.986748471856117249e-02 -3.044029474258422852e-01 -1.143213286995887756e-01 -2.092088609933853149e-01 1.052892804145812988e-01 -1.621854491531848907e-02 6.809367798268795013e-03 1.055867075920104980e-01 1.953572630882263184e-01 2.342002540826797485e-01 5.172347882762551308e-04 -2.102201133966445923e-01 9.718210250139236450e-02 2.765891551971435547e-01 -1.440940052270889282e-01 4.003648459911346436e-01 -1.625129580497741699e-01 -4.815821349620819092e-02 -2.051820755004882812e-01 -8.680520206689834595e-02 -1.429239213466644287e-01 2.401997148990631104e-01 3.151807561516761780e-02 -1.220778822898864746e-01 2.455100044608116150e-02 -2.693339288234710693e-01 8.492757380008697510e-02 2.784048616886138916e-01 2.205481193959712982e-02 -1.184325367212295532e-01 2.328760623931884766e-01 1.492288112640380859e-01
-4.159777611494064331e-02 -1.656972169876098633e-01 1.221654340624809265e-01 2.312564849853515625e-01 7.141104340553283691e-02 -8.535971492528915405e-02 -2.724830247461795807e-02 1.980763375759124756e-01 -8.195591717958450317e-02 1.719148308038711548e-01 3.526117503643035889e-01 2.555036917328834534e-02 -1.415976285934448242e-01 2.191440761089324951e-01 3.600490838289260864e-02 2.968342602252960205e-01 -2.431143522262573242e-01 -2.791549637913703918e-02 -2.290450036525726318e-01 -1.290034502744674683e-01 1.756528615951538086e-01 5.159044265747070312e-02 -5.453941971063613892e-02 -7.320784777402877808e-02 -5.465983599424362183e-02 -1.096434444189071655e-01 3.264927119016647339e-02 1.622385904192924500e-02 -2.174318134784698486e-01 -8.622442185878753662e-02 3.815885782241821289e-01 -3.792240023612976074e-01
4.225273802876472473e-02 -1.910847127437591553e-01 1.715577542781829834e-01 2.420304715633392334e-01 -6.389077287167310715e-03 5.816319212317466736e-02 -5.187924951314926147e-02 1.914399117231369019e-01 -1.273580193519592285e-01 2.100209295749664307e-01 2.326657623052597046e-01 4.036262165755033493e-03 -2.047539949417114258e-01 1.973196864128112793e-01 2.708158083260059357e-02 3.229139447212219238e-01 -2.369779348373413086e-01 -1.036185473203659058e-01 -2.057802379131317139e-01 -1.503155678510665894e-01 4.000739753246307373e-02 1.479965299367904663e-01 8.991225808858871460e-02 -1.401524692773818970e-01 -5.279563367366790771e-03 -1.535102277994155884e-01 2.916756086051464081e-02 9.678760170936584473e-02 -3.022201657295227051e-01 -6.382825225591659546e-02 3.799805939197540283e-01 -2.718589007854461670e-01
1.129635702818632126e-02 -2.929455935955047607e-01 -6.849658489227294922e-02 1.258624792098999023e-01 -1.787832230329513550e-01 -6.508926302194595337e-02 8.042009919881820679e-02 8.097832649946212769e-02 -1.235288083553314209e-01 2.685773968696594238e-01 1.691992282867431641e-01 -3.913898766040802002e-02 1.283524185419082642e-02 2.275723665952682495e-01 -2.231335341930389404e-01 2.266274839639663696e-01 -4.883624613285064697e-01 1.301129534840583801e-02 -8.822524920105934143e-03 -5.025142058730125427e-02 2.918150722980499268e-01 1.200735569000244141e-01 -1.798682957887649536e-01 2.528728358447551727e-02 -1.013986021280288696e-01 -1.427318751811981201e-01 -7.796961069107055664e-02 -6.374813616275787354e-02 -1.964003294706344604e-01 6.212377920746803284e-02 2.586944997310638428e-01 -2.228291481733322144e-01
2.706915438175201416e-01 -9.536512196063995361e-02 2.549899220466613770e-01 -1.108690351247787476e-01 5.304858088493347168e-03 -1.381648629903793335e-01 1.116509884595870972e-01 3.488662093877792358e-02 -1.455858945846557617e-01 1.413794159889221191e-01 5.926476791501045227e-03 -3.460977077484130859e-01 -5.136616155505180359e-02 1.917452961206436157e-01 -3.409269452095031738e-02 3.366795480251312256e-01 -3.096104562282562256e-01 -1.228606104850769043e-01 -2.904014885425567627e-01 8.258202113211154938e-03 4.284357652068138123e-02 -6.687918677926063538e-03 -4.634057171642780304e-03 6.921806931495666504e-02 1.232431456446647644e-01 3.671437799930572510e-01 4.135695286095142365e-03 1.793293505907058716e-01 -4.813671112060546875e-02 9.282521903514862061e-02 2.837831377983093262e-01 -1.300900727510452271e-01
-4.628566559404134750e-03 -2.153785824775695801e-01 -1.654464006423950195e-01 -1.396806240081787109e-01 1.804094165563583374e-01 -2.946297451853752136e-02 -2.864044345915317535e-02 2.622247934341430664e-01 2.063080966472625732e-01 3.310104012489318848e-01 -8.134339749813079834e-02 -3.242296576499938965e-01 3.307785838842391968e-02 3.053017556667327881e-01 -1.643297076225280762e-01 3.920543193817138672e-01 -6.383426487445831299e-02 5.818857971462421119e-05 -1.884821802377700806e-01 8.091918192803859711e-03 -1.354413330554962158e-01 1.397113204002380371e-01 8.895483333617448807e-04 -2.830781601369380951e-02 3.376304358243942261e-02 -1.370611190795898438e-01 -1.038847491145133972e-01 2.203170806169509888e-01 -1.693337708711624146e-01 -2.168015688657760620e-01 1.355819851160049438e-01 1.147821918129920959e-01
1.532746553421020508e-01 1.501003801822662354e-01 -1.024138480424880981e-01 -8.836605399847030640e-02 1.939690709114074707e-01 -1.639469712972640991e-02 1.377912908792495728e-01 -1.206227764487266541e-01 -1.404344588518142700e-01 4.524164199829101562e-01 2.309619486331939697e-01 2.056359052658081055e-01 -2.523066103458404541e-01 1.237711161375045776e-01 1.605142056941986084e-01 3.427565991878509521e-01 -2.305489927530288696e-01 7.959056645631790161e-03 -1.365758478641510010e-01 6.309869885444641113e-02 1.200804859399795532e-01 -4.516417160630226135e-02 -1.011156514286994934e-01 2.443479187786579132e-02 -2.391787767410278320e-01 -2.375104725360870361e-01 -1.267058998346328735e-01 8.058937638998031616e-02 -7.865409553050994873e-02 5.679069459438323975e-02 1.870455443859100342e-01 -1.956989616155624390e-01
-1.353330463171005249e-01 -5.360613390803337097e-02 7.180650532245635986e-02 -7.747937738895416260e-02 -1.737143844366073608e-01 1.468658894300460815e-01 -6.072228401899337769e-02 3.784173130989074707e-01 -1.575095653533935547e-01 3.833594024181365967e-01 2.938366234302520752e-01 7.028821110725402832e-02 -4.035139083862304688e-02 2.185518145561218262e-01 -9.242270886898040771e-02 3.715831339359283447e-01 -2.330151945352554321e-01 2.593789622187614441e-02 -5.687192827463150024e-02 -1.899097710847854614e-01 -3.652233630418777466e-02 -1.599606275558471680e-01 -6.992413103580474854e-02 -1.223431527614593506e-01 4.202399030327796936e-02 -1.065563336014747620e-01 4.288656637072563171e-02 -7.340440899133682251e-02 4.077227413654327393e-02 -1.270815730094909668e-01 3.067517280578613281e-01 -1.914463490247726440e-01
2.894263528287410736e-02 5.677905865013599396e-03 -2.094751000404357910e-01 -6.039762869477272034e-02 -1.122395917773246765e-01 -5.063501000404357910e-02 1.925652027130126953e-01 1.394552290439605713e-01 2.685937657952308655e-02 3.451710343360900879e-01 4.485907256603240967e-01 8.142897486686706543e-02 4.319750145077705383e-02 1.371900737285614014e-01 -8.177481591701507568e-02 3.651884794235229492e-01 -1.378075182437896729e-01 4.453426226973533630e-02 4.471655562520027161e-02 1.204825788736343384e-01 3.344624936580657959e-01 8.689948171377182007e-02 -1.318480074405670166e-01 -4.717241227626800537e-02 2.121334336698055267e-02 -2.542958557605743408e-01 1.478559803217649460e-02 -8.551190793514251709e-02 -1.360049191862344742e-02 1.001979634165763855e-01 3.415913879871368408e-01 -1.239910572767257690e-01
-1.446131914854049683e-01 -3.499013483524322510e-01 -1.102914363145828247e-01 8.517139405012130737e-02 2.924633026123046875e-02 -1.347721964120864868e-01 8.400408923625946045e-02 1.833903640508651733e-01 2.563633024692535400e-01 2.356674820184707642e-01 -5.908993631601333618e-02 -2.748391032218933105e-01 1.537830219604074955e-03 2.794918417930603027e-01 6.685530394315719604e-02 2.383875101804733276e-01 -1.292545497417449951e-01 7.866606861352920532e-02 -2.864510118961334229e-01 5.931837111711502075e-02 -4.618963971734046936e-02 1.029471978545188904e-01 5.600917502306401730e-04 -8.886172436177730560e-03 -7.078269124031066895e-02 2.811453072354197502e-03 1.893754862248897552e-02 4.624124169349670410e-01 -2.137549966573715210e-02 -2.006268948316574097e-01 2.268096208572387695e-01 7.206092774868011475e-02
-6.369843333959579468e-02 2.912783063948154449e-02 -2.081803381443023682e-01 5.117975175380706787e-02 1.027552559971809387e-01 -3.254626989364624023e-01 -5.721866153180599213e-03 -6.464407593011856079e-02 -2.253091037273406982e-01 1.872929930686950684e-01 2.554350197315216064e-01 -8.337446302175521851e-02 -2.020080238580703735e-01 2.199494689702987671e-01 1.712479628622531891e-02 3.152056634426116943e-01 -9.279289841651916504e-02 -8.690566755831241608e-04 -1.387995481491088867e-02 -2.624252066016197205e-02 -7.677643001079559326e-02 1.019961982965469360e-01 -5.023843795061111450e-02 3.214600086212158203e-01 9.881073981523513794e-02 -2.727003581821918488e-02 1.228538714349269867e-02 4.006535187363624573e-02 -1.730280369520187378e-02 4.315210282802581787e-01 3.868069350719451904e-01 3.900947421789169312e-02
-2.220537364482879639e-01 -8.688305318355560303e-02 -1.411304622888565063e-01 1.287469267845153809e-01 8.510260842740535736e-03 1.245535910129547119e-01 7.720085233449935913e-02 3.632355853915214539e-02 -2.929387986660003662e-01 3.110252320766448975e-01 6.157939136028289795e-02 4.938423633575439453e-02 -1.069698035717010498e-01 -2.881557866930961609e-02 -1.385940164327621460e-01 1.694678813219070435e-01 -2.693545222282409668e-01 -1.617883443832397461e-01 -2.110565006732940674e-01 -1.834822297096252441e-01 1.578108370304107666e-01 -5.799265950918197632e-02 2.839603833854198456e-02 -1.566486619412899017e-02 2.699348330497741699e-02 -1.757765263319015503e-01 2.021057158708572388e-01 1.216137334704399109e-01 -2.627155929803848267e-02 4.129014164209365845e-02 5.797353386878967285e-01 -5.287226289510726929e-02
-1.490904241800308228e-01 -2.200480252504348755e-01 5.098975263535976410e-03 -8.209089189767837524e-02 5.118273571133613586e-02 -1.427320484071969986e-02 5.435048416256904602e-02 2.878677845001220703e-02 -5.755973607301712036e-02 2.327882051467895508e-01 -2.222688347101211548e-01 -4.194815754890441895e-01 1.058780997991561890e-01 1.663395315408706665e-01 2.668320834636688232e-01 9.572058916091918945e-02 -1.633698195219039917e-01 -2.648320496082305908e-01 -1.773849278688430786e-01 1.420040279626846313e-01 1.210209727287292480e-01 -9.665527939796447754e-02 -2.140415310859680176e-01 -8.712851442396640778e-03 -1.724122464656829834e-01 -3.405217826366424561e-01 2.182143041864037514e-03 3.313336968421936035e-01 1.045293733477592468e-01 3.512301668524742126e-02 1.253517121076583862e-01 -1.104195415973663330e-01
2.756047844886779785e-01 -1.878429390490055084e-02 -1.739307045936584473e-01 -1.775128953158855438e-02 -9.389211982488632202e-02 -1.378012150526046753e-01 1.320022642612457275e-01 9.477360546588897705e-02 -2.616532444953918457e-01 4.216360151767730713e-01 1.575697362422943115e-01 -1.555202603340148926e-01 -2.595738172531127930e-01 1.379417032003402710e-01 -3.718527406454086304e-02 2.196523994207382202e-01 -2.283108830451965332e-01 -8.595601469278335571e-02 7.264582067728042603e-02 -3.760788962244987488e-02 -6.524606049060821533e-02 -2.643332779407501221e-01 2.318394631147384644e-01 1.793707758188247681e-01 -3.243366628885269165e-02 -3.809848055243492126e-02 -1.624807268381118774e-01 -2.321530133485794067e-01 -6.285456940531730652e-03 -1.828099787235260010e-02 3.124423623085021973e-01 2.385537140071392059e-02
-7.073125243186950684e-02 -2.729029357433319092e-01 -1.220759898424148560e-01 -1.233697012066841125e-01 1.068703681230545044e-01 3.884307667613029480e-02 4.125379398465156555e-02 1.541912406682968140e-01 1.086628660559654236e-01 3.639650344848632812e-01 -9.432653337717056274e-02 -2.034807801246643066e-01 1.613960266113281250e-01 3.073979020118713379e-01 -1.009823381900787354e-01 4.532138109207153320e-01 -1.913470625877380371e-01 -3.915480151772499084e-02 -1.215949133038520813e-01 -1.169710457324981689e-01 -5.161503329873085022e-02 1.962593793869018555e-01 -7.385307922959327698e-03 -7.867959886789321899e-02 8.562613278627395630e-02 -1.932862550020217896e-01 1.514488924294710159e-02 2.018313854932785034e-01 2.364801429212093353e-02 -1.936851888895034790e-01 1.394112259149551392e-01 2.531059384346008301e-01
-3.103040158748626709e-01 -3.761174678802490234e-01 6.499364227056503296e-02 -3.225881978869438171e-02 9.784155339002609253e-02 -6.066052615642547607e-02 -1.906440258026123047e-01 -1.747271567583084106e-01 1.706646680831909180e-01 2.275847792625427246e-01 -8.433604240417480469e-02 -1.937913000583648682e-01 1.171570643782615662e-01 1.685615181922912598e-01 -5.773462355136871338e-02 3.808889687061309814e-01 -3.649919927120208740e-01 1.298883259296417236e-01 -1.681277155876159668e-01 5.175580736249685287e-03 4.055326804518699646e-02 -1.587401181459426880e-01 9.808114729821681976e-03 -1.247452870011329651e-01 -1.165557578206062317e-01 -1.726911067962646484e-01 2.287598699331283569e-02 1.876494586467742920e-01 -1.665854305028915405e-01 1.077620219439268112e-02 1.720228642225265503e-01 -5.684585496783256531e-02
-8.225753158330917358e-02 -7.455130666494369507e-02 -3.190488368272781372e-02 1.254217624664306641e-01 -1.055269539356231689e-01 -4.594741761684417725e-02 2.791135311126708984e-01 3.126782178878784180e-01 -1.497261524200439453e-01 1.640801876783370972e-01 3.096870183944702148e-01 8.745086193084716797e-02 2.266411110758781433e-02 2.199500501155853271e-01 1.417019218206405640e-02 5.074027776718139648e-01 -2.103282064199447632e-01 8.554353564977645874e-02 -1.613141410052776337e-02 -6.095112860202789307e-02 1.922945529222488403e-01 1.374892145395278931e-01 -9.111916273832321167e-02 2.241253852844238281e-02 2.793821133673191071e-02 -2.881081700325012207e-01 -3.928710520267486572e-02 -2.850108467100653797e-05 -2.609642148017883301e-01 3.055278398096561432e-02 1.588605642318725586e-01 -1.508146822452545166e-01
9.654376655817031860e-02 4.069073870778083801e-02 -1.406858265399932861e-01 -1.347292810678482056e-01 1.541667580604553223e-01 1.066560745239257812e-01 -9.409397095441818237e-02 -1.731696911156177521e-02 -1.821064800024032593e-01 1.155516803264617920e-01 2.802313268184661865e-01 -3.455005818977952003e-03 -1.288281083106994629e-01 3.971188366413116455e-01 1.491798758506774902e-01 4.609888494014739990e-01 -2.369973659515380859e-01 -1.168084293603897095e-01 -7.073585689067840576e-02 -5.517117679119110107e-02 7.567331194877624512e-02 2.201224714517593384e-01 2.908979309722781181e-03 -1.656764447689056396e-01 2.643407285213470459e-01 -6.876335293054580688e-02 -5.286922305822372437e-02 1.740270256996154785e-01 1.407162696123123169e-01 -5.537777766585350037e-02 2.614771723747253418e-01 1.193343698978424072e-01
-3.868459165096282959e-02 -6.690420955419540405e-02 -1.871139705181121826e-01 2.231129407882690430e-01 -2.027409523725509644e-01 2.972242534160614014e-01 3.559229150414466858e-02 -1.143988817930221558e-01 -1.122922748327255249e-01 8.789134770631790161e-02 -9.125156700611114502e-02 -1.594915837049484253e-01 -1.659435033798217773e-01 1.092265844345092773e-01 1.054489687085151672e-01 1.395686268806457520e-01 -4.218990802764892578e-01 6.715700775384902954e-02 -2.037478685379028320e-01 -7.086969912052154541e-02 2.595874965190887451e-01 -1.219711974263191223e-01 -1.032746955752372742e-01 -7.374078035354614258e-03 3.660419955849647522e-02 -2.697778120636940002e-02 -1.315734069794416428e-02 1.152904778718948364e-01 -2.590460777282714844e-01 -1.638974100351333618e-01 4.558759927749633789e-01 -4.382435604929924011e-02
9.586787968873977661e-02 -1.167073752731084824e-02 8.863313496112823486e-02 -2.777212858200073242e-01 -7.874146103858947754e-02 -3.328290581703186035e-02 -4.840337112545967102e-02 9.330843389034271240e-02 -1.278456896543502808e-01 1.354238092899322510e-01 4.509128332138061523e-01 -1.545565610285848379e-04 -5.664214491844177246e-02 1.997744292020797729e-01 6.694931536912918091e-03 3.539923727512359619e-01 -3.685710132122039795e-01 1.733227400109171867e-03 -1.796404272317886353e-01 -2.660112082958221436e-01 -1.149228811264038086e-01 -9.414086490869522095e-02 -9.735114127397537231e-02 9.378951042890548706e-02 1.454973369836807251e-01 4.501413553953170776e-02 -1.797569915652275085e-02 -6.458505988121032715e-02 9.053705632686614990e-02 1.783778816461563110e-01 3.604988753795623779e-01 -6.294441223144531250e-02
2.833590209484100342e-01 -1.392842978239059448e-01 -2.024302072823047638e-02 1.247860491275787354e-01 -2.542513310909271240e-01 1.176125481724739075e-01 -2.661241777241230011e-02 1.964484453201293945e-01 7.899960875511169434e-02 3.200840651988983154e-01 2.154073268175125122e-01 -3.311794251203536987e-02 1.232235208153724670e-01 1.817377954721450806e-01 1.986069828271865845e-01 3.528411090373992920e-01 -1.232936978340148926e-01 3.036065697669982910e-01 -2.320520877838134766e-01 -2.545559592545032501e-02 9.424777328968048096e-02 -9.411989711225032806e-03 -1.197114586830139160e-02 -1.266266554594039917e-01 2.074501514434814453e-01 -2.903277873992919922e-01 -1.938218623399734497e-02 8.164971135556697845e-03 -7.758401334285736084e-02 6.620237231254577637e-02 -9.694396518170833588e-03 -2.700296640396118164e-01
-2.696517407894134521e-01 -2.303050905466079712e-01 -8.144415169954299927e-02 -4.727159813046455383e-02 1.759660094976425171e-01 -5.327518656849861145e-02 -5.257963389158248901e-02 2.455517798662185669e-01 2.275159209966659546e-01 3.721520304679870605e-01 -7.204838842153549194e-02 -2.500506043434143066e-01 -2.890844270586967468e-02 3.413302898406982422e-01 -7.293650507926940918e-02 3.762601613998413086e-01 -1.686243712902069092e-01 3.105256520211696625e-02 -7.788882404565811157e-02 -2.562834620475769043e-01 -1.520290970802307129e-01 1.119651719927787781e-01 -2.128179557621479034e-02 9.340358525514602661e-02 -2.322585508227348328e-02 -7.301475107669830322e-02 -7.058619987219572067e-03 2.267717272043228149e-01 -1.232916265726089478e-01 -7.980622351169586182e-02 7.623554021120071411e-02 1.249276027083396912e-01
1.296218633651733398e-01 3.876237198710441589e-02 -3.126611188054084778e-02 -2.866300940513610840e-01 1.094326153397560120e-01 -2.992790937423706055e-01 1.003634110093116760e-01 -8.419379591941833496e-02 -2.544051967561244965e-02 2.963403463363647461e-01 2.703315019607543945e-01 -1.348708271980285645e-01 -9.719044715166091919e-02 2.341816872358322144e-01 3.161564469337463379e-01 1.337432563304901123e-01 -1.369025856256484985e-01 -6.131174787878990173e-02 -1.390767693519592285e-01 -6.282753776758909225e-03 -3.349845483899116516e-02 1.776177287101745605e-01 6.065240874886512756e-02 -2.912468910217285156e-01 1.082468852400779724e-01 -1.083605810999870300e-01 1.594959199428558350e-01 -7.831513881683349609e-02 1.560610681772232056e-01 -5.063208565115928650e-02 3.862015604972839355e-01 -1.543833017349243164e-01
-1.439311802387237549e-01 -3.178133964538574219e-01 -8.742865920066833496e-02 1.108181551098823547e-01 1.884224638342857361e-02 -1.773933321237564087e-01 -7.033959776163101196e-02 2.959729135036468506e-01 3.081746995449066162e-01 3.354846835136413574e-01 -1.768420636653900146e-01 -6.939731538295745850e-02 6.353285163640975952e-02 2.093117535114288330e-01 -1.233578026294708252e-01 3.394802510738372803e-01 -1.796809583902359009e-01 -1.128544211387634277e-01 -1.564394980669021606e-01 5.648808088153600693e-03 -1.369505971670150757e-01 -1.385058462619781494e-01 3.596171364188194275e-02 1.391794066876173019e-02 1.553653180599212646e-02 -9.636022150516510010e-02 1.294392347335815430e-01 2.715487480163574219e-01 -8.847064524888992310e-02 -2.319488823413848877e-01 1.966975480318069458e-01 5.263575911521911621e-02
5.002507194876670837e-02 -1.099080964922904968e-01 5.825228244066238403e-02 -2.430780977010726929e-01 2.629618575156200677e-05 -1.106577739119529724e-01 2.193518280982971191e-01 8.648267388343811035e-02 5.695235729217529297e-02 3.651160001754760742e-01 4.921591281890869141e-02 -1.886233985424041748e-01 -8.921222388744354248e-02 1.061162352561950684e-01 7.525064051151275635e-02 4.620290994644165039e-01 -1.882018744945526123e-01 5.707852914929389954e-02 -1.439694464206695557e-01 3.843080624938011169e-02 -9.923277050256729126e-02 6.702535599470138550e-02 -3.144899755716323853e-02 -2.154199033975601196e-02 1.346367448568344116e-01 2.967427968978881836e-01 -1.832237541675567627e-01 3.801295757293701172e-01 -5.321229249238967896e-02 2.154060602188110352e-01 1.714430600404739380e-01 -5.137209966778755188e-02
4.910970479249954224e-02 -1.100233495235443115e-01 -1.411780864000320435e-01 -2.074311226606369019e-01 5.485660955309867859e-02 -2.025047689676284790e-01 2.321116030216217041e-01 9.404252469539642334e-02 -4.387073591351509094e-02 2.326376885175704956e-01 5.535951256752014160e-02 -1.736727058887481689e-01 -1.031218990683555603e-01 2.814379986375570297e-03 9.046941995620727539e-02 3.433123826980590820e-01 -2.434105575084686279e-01 -1.381845772266387939e-02 -1.514771729707717896e-01 1.235283166170120239e-01 -5.294070020318031311e-02 -2.426518797874450684e-01 6.045778840780258179e-02 2.136932499706745148e-02 2.478673458099365234e-01 2.592027783393859863e-01 -2.499718815088272095e-01 3.801386058330535889e-01 -4.020917043089866638e-02 8.917590975761413574e-02 2.485682219266891479e-01 -1.393391042947769165e-01
-1.960915178060531616e-01 -6.166810914874076843e-02 -4.420700296759605408e-02 -1.541736721992492676e-01 3.316108137369155884e-02 -4.192338511347770691e-02 1.373412758111953735e-01 2.064375579357147217e-01 -8.621124178171157837e-02 4.059492051601409912e-01 1.581139415502548218e-01 -2.304176539182662964e-01 9.820519387722015381e-02 1.490627694875001907e-02 1.140217389911413193e-02 7.492843270301818848e-02 -3.313999176025390625e-01 5.560958292335271835e-03 -2.592342793941497803e-01 -1.801295578479766846e-02 9.968576580286026001e-02 1.505169668234884739e-03 -2.561576664447784424e-01 1.248262375593185425e-01 1.311148405075073242e-01 -3.558265864849090576e-01 -1.386929899454116821e-01 -1.073595043271780014e-02 -5.802169069647789001e-02 1.364703029394149780e-01 1.483778208494186401e-01 -3.550662994384765625e-01
-1.480972617864608765e-01 -2.695265710353851318e-01 -8.283758908510208130e-02 -1.414340138435363770e-01 1.343555450439453125e-01 -1.487571746110916138e-01 1.537950430065393448e-02 1.892717927694320679e-01 2.466561347246170044e-01 3.804320096969604492e-01 3.998265787959098816e-02 -2.111841291189193726e-01 3.225737065076828003e-02 2.099296301603317261e-01 -1.801226735115051270e-01 3.420653641223907471e-01 -2.175016105175018311e-01 -5.952389538288116455e-02 -1.015112400054931641e-01 -6.759425252676010132e-02 -1.027858704328536987e-01 1.494112610816955566e-01 6.500200182199478149e-02 -1.313139102421700954e-03 1.417075544595718384e-01 -2.272795885801315308e-01 -7.566875219345092773e-02 1.876378655433654785e-01 -7.046148180961608887e-02 -2.358988970518112183e-01 2.440328598022460938e-01 1.425212621688842773e-01
5.953912064433097839e-02 -1.998293250799179077e-01 -2.570101916790008545e-01 -2.338570952415466309e-01 -5.911779031157493591e-02 -1.086757332086563110e-01 -1.517021209001541138e-01 -2.781417667865753174e-01 -7.173875719308853149e-02 1.879940032958984375e-01 -8.915405720472335815e-02 -2.203983366489410400e-01 -9.020990133285522461e-02 1.869781464338302612e-01 -1.278359889984130859e-01 2.845970392227172852e-01 -1.042002961039543152e-01 -1.590026021003723145e-01 -1.946752332150936127e-02 -2.057387381792068481e-01 8.070426434278488159e-02 1.146992444992065430e-01 -1.375128477811813354e-01 -1.343876570463180542e-01 -4.224795475602149963e-02 -1.511456221342086792e-01 -2.677378356456756592e-01 -1.294029951095581055e-01 -2.168000191450119019e-01 1.218331307172775269e-01 3.002479374408721924e-01 -2.865508198738098145e-01
-4.161848872900009155e-02 8.906587213277816772e-02 3.281885385513305664e-02 -3.281452059745788574e-01 -1.500441879034042358e-01 -9.257727861404418945e-02 1.926991343498229980e-01 8.762223273515701294e-02 1.765913367271423340e-01 2.799439989030361176e-02 1.125557646155357361e-01 -2.883874475955963135e-01 -1.132215484976768494e-01 6.036133319139480591e-02 1.221026107668876648e-01 2.257418185472488403e-01 -2.603018283843994141e-01 -3.586780726909637451e-01 -2.916010618209838867e-01 2.774500548839569092e-01 2.696861326694488525e-01 -3.763918206095695496e-02 4.440452158451080322e-02 -1.595908254384994507e-01 -8.539728075265884399e-02 -1.941718012094497681e-01 -3.546674735844135284e-03 2.183359414339065552e-01 5.289749428629875183e-02 -2.032865397632122040e-02 1.659811437129974365e-01 -1.100195795297622681e-01
-8.243346214294433594e-02 -2.119489163160324097e-01 -1.318450719118118286e-01 -4.978046938776969910e-02 -3.270858142059296370e-04 2.661888860166072845e-02 1.716593950986862183e-01 1.621972024440765381e-01 -1.886288076639175415e-01 4.773966968059539795e-01 1.871630400419235229e-01 -1.286129206418991089e-01 1.141937263309955597e-02 1.154810115694999695e-01 -3.114562667906284332e-02 1.923690289258956909e-01 -2.361526638269424438e-01 -3.161903470754623413e-02 -2.666886448860168457e-01 1.557236462831497192e-01 4.400486871600151062e-02 8.020654320716857910e-02 -2.412204891443252563e-01 -8.767152577638626099e-02 1.813318580389022827e-01 -2.268340289592742920e-01 4.234320670366287231e-02 -1.745907515287399292e-01 -1.563591659069061279e-01 1.730910539627075195e-01 -2.543529868125915527e-02 -3.276992440223693848e-01
-5.792497843503952026e-02 -3.505503758788108826e-02 -1.698334068059921265e-01 1.241981759667396545e-01 1.002119332551956177e-01 -4.959568753838539124e-02 -2.691792557016015053e-03 1.792295873165130615e-01 -1.403878331184387207e-01 4.899487793445587158e-01 2.258951663970947266e-01 -1.193698197603225708e-01 1.612157002091407776e-02 4.493820667266845703e-02 -3.027007728815078735e-02 2.253675311803817749e-01 -3.751643896102905273e-01 1.240694615989923477e-02 -2.302785664796829224e-01 8.246841840445995331e-03 1.327340602874755859e-01 -7.208666950464248657e-02 -1.020788028836250305e-01 -4.428099468350410461e-02 1.243408322334289551e-01 -2.842656970024108887e-01 -1.502987579442560673e-03 -1.572711914777755737e-01 -1.961307376623153687e-01 2.353451102972030640e-01 1.638915240764617920e-01 -2.378631234169006348e-01
9.457021206617355347e-02 -2.013376504182815552e-01 -1.974121481180191040e-01 7.820294052362442017e-02 8.161021769046783447e-02 -2.069052755832672119e-01 1.594302952289581299e-01 -1.610237658023834229e-01 -1.759026497602462769e-01 4.488418102264404297e-01 1.792333722114562988e-01 -6.562865525484085083e-02 -1.416858732700347900e-01 3.163245618343353271e-01 -3.145486712455749512e-01 1.966275572776794434e-01 -1.495900899171829224e-01 1.602411642670631409e-02 -1.376859992742538452e-01 -1.599973887205123901e-01 -2.350513190031051636e-01 -1.611175760626792908e-02 1.612084954977035522e-01 -6.320924498140811920e-03 -4.369649291038513184e-02 -1.159051880240440369e-01 -1.145972535014152527e-01 -9.830510616302490234e-02 9.117285162210464478e-02 1.770017147064208984e-01 2.092716395854949951e-01 -8.797766268253326416e-02
-1.055259704589843750e-01 -1.886346191167831421e-01 -9.070313721895217896e-02 -1.129379775375127792e-02 -1.866397261619567871e-01 -1.435761004686355591e-01 1.211421191692352295e-01 1.995851546525955200e-01 -1.675494164228439331e-01 3.589753210544586182e-01 4.013438820838928223e-01 -2.931972146034240723e-01 6.781961768865585327e-02 3.110619261860847473e-02 -7.810514420270919800e-02 1.470781564712524414e-01 -1.111984625458717346e-01 1.116077601909637451e-01 1.255197823047637939e-01 -1.651272922754287720e-02 1.794622242450714111e-01 3.936404362320899963e-02 -2.885364182293415070e-02 -1.323965657502412796e-02 3.833337221294641495e-03 -1.482529640197753906e-01 2.196491509675979614e-01 2.516187429428100586e-01 -1.914818137884140015e-01 -2.588163912296295166e-01 1.711855381727218628e-01 -2.357348501682281494e-01
-2.206039242446422577e-02 -1.414856016635894775e-01 -1.848988085985183716e-01 1.176638305187225342e-01 1.508466750383377075e-01 -1.076004356145858765e-01 -6.911642104387283325e-02 -1.674434095621109009e-01 -5.251146107912063599e-02 3.729965165257453918e-02 1.853867471218109131e-01 4.573119059205055237e-02 -3.407588973641395569e-02 4.257789552211761475e-01 1.886018365621566772e-01 8.839561045169830322e-02 -4.690450727939605713e-01 1.383576840162277222e-01 -2.028342932462692261e-01 -1.097071245312690735e-01 3.354846686124801636e-02 -3.789948225021362305e-01 -1.081812661141157150e-02 -3.302174061536788940e-02 6.178618595004081726e-02 1.241391897201538086e-01 -1.534832864999771118e-01 -4.233026504516601562e-02 -2.335053086280822754e-01 5.314214900135993958e-02 2.059536278247833252e-01 -1.234424859285354614e-01
4.755105078220367432e-02 5.519662052392959595e-02 -1.781753152608871460e-01 -3.503651320934295654e-01 1.922172158956527710e-01 1.658526808023452759e-01 -2.432194203138351440e-01 -3.709777817130088806e-02 -2.049838155508041382e-01 1.596556901931762695e-01 2.706312835216522217e-01 -1.044942587614059448e-01 1.102709397673606873e-01 1.861310005187988281e-01 -3.214637190103530884e-02 2.056966125965118408e-01 -3.430736660957336426e-01 -1.541827456094324589e-03 -1.811164170503616333e-01 -2.877154015004634857e-02 6.275235861539840698e-02 -3.474826738238334656e-02 9.680503979325294495e-03 -2.294386774301528931e-01 1.607948392629623413e-01 -9.186085313558578491e-02 3.150008246302604675e-02 1.413583904504776001e-01 -1.637791097164154053e-02 1.376187354326248169e-01 4.352822303771972656e-01 -1.504190266132354736e-02
-9.304799139499664307e-03 -7.027529925107955933e-02 2.109768055379390717e-02 -2.497581578791141510e-02 6.273028999567031860e-02 3.761804103851318359e-02 4.344704002141952515e-02 2.026979774236679077e-01 -1.103786379098892212e-01 4.401959478855133057e-01 2.604138255119323730e-01 -2.237144708633422852e-01 7.016818225383758545e-02 6.729115266352891922e-03 -8.035887032747268677e-02 1.486945599317550659e-01 -2.449202835559844971e-01 -1.769439876079559326e-01 -3.436571657657623291e-01 1.033916324377059937e-01 5.008819699287414551e-02 -4.809510335326194763e-02 -9.701150655746459961e-02 -3.532795980572700500e-02 8.295266889035701752e-03 -2.057335823774337769e-01 5.731054395437240601e-02 -3.693272769451141357e-01 -1.761079281568527222e-01 -1.890758424997329712e-02 2.460759878158569336e-01 -2.804498374462127686e-01
-2.463006377220153809e-01 -1.490189582109451294e-01 -1.834616959095001221e-01 3.662261739373207092e-02 8.076401054859161377e-02 -5.705042183399200439e-02 1.033965125679969788e-01 9.748116135597229004e-03 2.341462522745132446e-01 3.520295917987823486e-01 -1.527130510658025742e-02 -2.044388502836227417e-01 1.064152345061302185e-01 2.673946321010589600e-01 -4.467815905809402466e-02 3.684569299221038818e-01 -2.859306335449218750e-01 2.277170540764927864e-03 -1.031710058450698853e-01 1.162434592843055725e-01 -1.211680099368095398e-01 -7.440454512834548950e-02 -2.291073091328144073e-02 -2.276144772768020630e-01 -1.947102993726730347e-01 -1.856270432472229004e-01 -8.993031829595565796e-02 2.994873225688934326e-01 -1.432026177644729614e-01 -1.770608425140380859e-01 1.023552715778350830e-01 -9.620216488838195801e-02
-2.899412512779235840e-01 -2.509883642196655273e-01 6.479585915803909302e-02 -3.357246145606040955e-02 5.976325646042823792e-02 1.568831801414489746e-01 5.708308890461921692e-02 9.322984144091606140e-03 2.223698347806930542e-01 3.237012028694152832e-01 -1.849657148122787476e-01 -2.204172462224960327e-01 1.558100581169128418e-01 2.813439667224884033e-01 8.869911730289459229e-02 3.750319778919219971e-01 -9.798580408096313477e-02 -9.689269214868545532e-02 -1.210168376564979553e-01 2.500578165054321289e-01 -7.500745356082916260e-02 -1.702836006879806519e-01 -1.038606688380241394e-01 -2.634384669363498688e-02 -1.516413316130638123e-02 -1.663672327995300293e-01 7.462771981954574585e-02 7.387199997901916504e-02 -2.538338303565979004e-01 7.110047340393066406e-02 1.899451017379760742e-01 2.008526325225830078e-01
-6.449824664741754532e-03 -2.295531332492828369e-01 -1.818443685770034790e-01 -2.581791281700134277e-01 -2.257096022367477417e-01 -1.683101058006286621e-01 1.289527118206024170e-01 -2.306948602199554443e-01 4.199382383376359940e-03 3.954648599028587341e-02 -1.267568301409482956e-02 -2.668222784996032715e-01 -4.904112592339515686e-02 2.923097610473632812e-01 6.314372271299362183e-02 1.386588215827941895e-01 -1.022902578115463257e-01 -2.556755244731903076e-01 -2.141257002949714661e-02 -1.306813210248947144e-01 1.054682657122612000e-01 1.925950348377227783e-01 -6.291493028402328491e-02 3.743700310587882996e-02 -1.264376640319824219e-01 -1.645588427782058716e-01 -2.294088453054428101e-01 3.863181173801422119e-02 -1.865136064589023590e-02 2.981732487678527832e-01 3.290634751319885254e-01 -2.697175145149230957e-01
-1.098191887140274048e-01 -2.709564864635467529e-01 -1.483346968889236450e-01 5.809148773550987244e-02 1.192287076264619827e-03 -1.625992953777313232e-01 -4.291503503918647766e-02 1.084146276116371155e-01 2.681701183319091797e-01 2.876030802726745605e-01 5.858834832906723022e-02 -1.940274983644485474e-01 1.415893286466598511e-01 3.445451855659484863e-01 -2.103277444839477539e-01 4.140111207962036133e-01 -2.395728379487991333e-01 2.760961651802062988e-02 -1.417321413755416870e-01 3.416659682989120483e-02 -5.203880742192268372e-02 1.362391263246536255e-01 1.408126205205917358e-01 -5.910780653357505798e-02 -8.611594140529632568e-02 -1.176358312368392944e-01 -4.980618879199028015e-02 2.969497740268707275e-01 -9.871373884379863739e-03 -1.019163727760314941e-01 1.912365257740020752e-01 1.265846341848373413e-01
-3.766500577330589294e-02 -1.194525137543678284e-01 2.151455701095983386e-04 3.275774121284484863e-01 3.758768737316131592e-01 -1.141214147210121155e-01 -2.069456130266189575e-02 -7.367186248302459717e-02 -6.257791072130203247e-02 1.175843030214309692e-01 -2.804526127874851227e-02 -1.790628582239151001e-01 2.753635123372077942e-02 1.334632784128189087e-01 -2.851466536521911621e-01 4.653107821941375732e-01 -3.662469610571861267e-02 -1.084371432662010193e-01 -2.096939086914062500e-01 -6.112059950828552246e-02 1.143235638737678528e-01 -1.496241986751556396e-01 9.256616979837417603e-02 5.240323394536972046e-02 -1.012212783098220825e-01 -8.073867112398147583e-02 2.597184153273701668e-03 3.087615966796875000e-01 -1.542531847953796387e-01 -1.981626003980636597e-01 2.287373095750808716e-01 -1.216134801506996155e-01
1.795146912336349487e-01 -1.404569149017333984e-01 -1.646014600992202759e-01 -1.415295600891113281e-01 -4.460731893777847290e-02 -1.716944873332977295e-01 -7.322764489799737930e-03 -1.481959819793701172e-01 -3.494503200054168701e-01 3.008597493171691895e-01 2.330990135669708252e-01 -1.875732243061065674e-01 -1.855106800794601440e-01 1.544106304645538330e-01 -1.187897846102714539e-01 2.209075689315795898e-01 -2.494169175624847412e-01 2.570000290870666504e-01 -5.922499299049377441e-02 5.351552739739418030e-02 -8.785794675350189209e-02 -2.708579041063785553e-02 1.207612380385398865e-01 -4.529088735580444336e-02 2.965907938778400421e-02 2.580791711807250977e-02 1.078668981790542603e-02 1.240683570504188538e-01 8.890563249588012695e-02 2.453718036413192749e-01 4.114831089973449707e-01 -9.958643466234207153e-02
-3.356317430734634399e-02 -3.706948459148406982e-01 -1.422097980976104736e-01 -1.517794877290725708e-01 1.632155850529670715e-02 -1.231765598058700562e-01 1.732332073152065277e-02 1.849464327096939087e-01 2.347403466701507568e-01 2.971994876861572266e-01 -4.034887626767158508e-02 -3.021677434444427490e-01 1.513115465641021729e-01 3.108223378658294678e-01 -1.388685554265975952e-01 3.530139923095703125e-01 -2.132716178894042969e-01 1.305724680423736572e-01 -1.059449464082717896e-01 -2.352534048259258270e-02 -2.181523591279983521e-01 1.217113286256790161e-01 1.820286363363265991e-02 -4.307142645120620728e-02 -5.520573258399963379e-02 -1.694558560848236084e-01 -5.397673812694847584e-04 1.151011511683464050e-01 -8.175364881753921509e-02 -9.027513116598129272e-02 2.258250564336776733e-01 1.368831992149353027e-01
-5.271156877279281616e-02 -2.150467485189437866e-01 5.273516103625297546e-02 1.644942909479141235e-01 1.283250898122787476e-01 -6.074116006493568420e-02 2.272351384162902832e-01 -1.528827287256717682e-02 -7.598397135734558105e-02 2.170913219451904297e-01 5.020266175270080566e-01 -1.250510513782501221e-01 1.061346679925918579e-01 1.270884424448013306e-01 1.775657832622528076e-01 2.050371617078781128e-01 -2.514694631099700928e-01 3.176687657833099365e-02 1.386048048734664917e-01 2.270597405731678009e-02 1.434702128171920776e-01 -7.745879888534545898e-02 1.103311032056808472e-01 9.694303572177886963e-02 1.517277210950851440e-01 1.167682930827140808e-01 2.348813861608505249e-01 3.274221122264862061e-01 -7.688752561807632446e-02 1.460863649845123291e-01 2.605957090854644775e-01 -3.511502593755722046e-02
2.111868560314178467e-01 -2.390900440514087677e-02 -2.431839108467102051e-01 1.322650462388992310e-01 7.510344684123992920e-02 -1.841993480920791626e-01 4.528758674860000610e-02 1.806958019733428955e-01 -2.386542409658432007e-01 2.448917925357818604e-01 2.139037102460861206e-01 -6.765443831682205200e-02 1.108993366360664368e-01 1.457487195730209351e-01 -6.061765551567077637e-02 1.666309982538223267e-01 -2.080911993980407715e-01 1.536696553230285645e-01 -1.733135282993316650e-01 -6.581615190953016281e-03 1.906791031360626221e-01 2.684195637702941895e-01 -1.512089669704437256e-01 9.290222078561782837e-02 2.041414082050323486e-01 -5.029555410146713257e-02 7.776244729757308960e-02 -1.265323441475629807e-02 1.850028336048126221e-02 1.817494779825210571e-01 4.369973540306091309e-01 -2.450112998485565186e-01
3.343896865844726562e-01 -2.174395173788070679e-01 -3.989406675100326538e-02 -2.727086246013641357e-01 -1.167704239487648010e-01 -1.326382160186767578e-01 -1.672425121068954468e-01 -1.049125641584396362e-01 -5.234966054558753967e-02 2.979371845722198486e-01 -3.912736847996711731e-02 -3.197664618492126465e-01 -2.131973952054977417e-02 -9.331374429166316986e-03 2.412142977118492126e-02 7.506341487169265747e-02 -2.867499887943267822e-01 7.445767056196928024e-03 -3.838175535202026367e-01 9.504250437021255493e-02 -2.098828554153442383e-01 8.294287323951721191e-02 1.194500550627708435e-01 1.061817407608032227e-01 4.474326595664024353e-02 -1.509209573268890381e-01 2.956005930900573730e-01 9.102220088243484497e-02 1.349104493856430054e-01 1.518398374319076538e-01 9.304258227348327637e-02 -8.503148704767227173e-02
-3.003781139850616455e-01 -3.880503177642822266e-01 -9.300189465284347534e-02 -4.377365112304687500e-02 6.374822556972503662e-02 -2.003192715346813202e-02 8.660095930099487305e-02 3.485535830259323120e-02 1.932289153337478638e-01 2.542335689067840576e-01 2.061261981725692749e-02 -5.155626311898231506e-02 1.869860291481018066e-01 2.878493368625640869e-01 1.778898984193801880e-01 4.949212372303009033e-01 -1.753361076116561890e-01 4.824804887175559998e-02 -2.241871505975723267e-02 6.804013997316360474e-02 2.477113902568817139e-02 -4.234429076313972473e-02 4.370023310184478760e-02 -5.559303984045982361e-02 -2.064816802740097046e-01 -9.938123822212219238e-02 -1.597502827644348145e-01 1.269307434558868408e-01 -1.713303178548812866e-01 -1.622235402464866638e-02 2.499693334102630615e-01 6.420494616031646729e-02
6.724186986684799194e-02 -2.344823628664016724e-01 -3.209298253059387207e-01 -1.191717162728309631e-01 1.508907228708267212e-01 -1.377987563610076904e-01 1.189221860840916634e-03 -4.928317666053771973e-02 -1.710489243268966675e-01 1.865508407354354858e-01 -1.702502071857452393e-01 8.332518860697746277e-03 -2.690873742103576660e-01 1.582521796226501465e-01 6.051187589764595032e-02 2.473558783531188965e-01 -9.626641985960304737e-05 -3.795486688613891602e-01 -6.316254287958145142e-02 -1.819844841957092285e-01 2.532989159226417542e-02 -1.054149866104125977e-02 -1.025771722197532654e-02 -2.463920265436172485e-01 -6.027371436357498169e-02 -1.177091971039772034e-01 5.335080996155738831e-02 3.128791153430938721e-01 6.052203103899955750e-02 1.765279769897460938e-01 2.170283198356628418e-01 -2.842775583267211914e-01
1.333502084016799927e-01 -5.843218043446540833e-02 -1.296589970588684082e-01 -9.157153777778148651e-03 -5.797017738223075867e-02 -5.155619978904724121e-02 1.626317650079727173e-01 3.173593804240226746e-02 -1.017624046653509140e-02 2.532630264759063721e-01 8.745422586798667908e-03 -5.714213848114013672e-02 2.807907760143280029e-01 3.603484034538269043e-01 -1.614426076412200928e-01 1.728352457284927368e-01 -3.692026436328887939e-01 6.385365873575210571e-02 -2.691625356674194336e-01 -4.147885739803314209e-02 -6.383290141820907593e-02 -1.653521321713924408e-02 -2.003744393587112427e-01 1.352252811193466187e-02 -1.417273730039596558e-01 3.027786612510681152e-01 1.074964627623558044e-01 1.067520454525947571e-01 2.642806768417358398e-01 -1.621997505426406860e-01 3.110539317131042480e-01 -9.673335403203964233e-02
-1.212637498974800110e-01 -2.535733878612518311e-01 -1.108964160084724426e-01 4.670158401131629944e-02 2.767894603312015533e-02 -2.631262876093387604e-02 1.595684327185153961e-02 5.205328390002250671e-02 -7.682927697896957397e-02 5.319928526878356934e-01 1.800199598073959351e-01 -2.476012408733367920e-01 -8.543333411216735840e-02 6.363098509609699249e-03 -5.449166893959045410e-02 1.630261838436126709e-01 -2.130965888500213623e-01 -5.288730561733245850e-02 -2.036080062389373779e-01 9.993164986371994019e-02 1.105774268507957458e-01 -5.026378855109214783e-02 -4.729872196912765503e-02 3.746765851974487305e-02 3.214479684829711914e-01 -3.494011759757995605e-01 -9.488787502050399780e-02 -1.238342151045799255e-01 -1.564426720142364502e-01 1.222397312521934509e-01 1.728987991809844971e-01 -2.132389545440673828e-01
-4.785731807351112366e-02 4.948821291327476501e-02 7.587850093841552734e-02 2.066842168569564819e-01 -1.009547561407089233e-01 -2.272483557462692261e-01 -1.036434173583984375e-01 1.004712879657745361e-01 3.106307238340377808e-02 5.451253801584243774e-02 1.202805712819099426e-01 -2.106711417436599731e-01 6.322616338729858398e-02 2.305252552032470703e-01 -1.652605384588241577e-01 6.131524443626403809e-01 -2.728251516819000244e-01 7.122832816094160080e-03 -7.494622468948364258e-02 -7.398002594709396362e-02 -3.823915030807256699e-03 -7.222799956798553467e-02 9.244053065776824951e-02 4.817405343055725098e-02 -6.205181032419204712e-02 -6.139812245965003967e-02 7.081022340571507812e-05 4.707641601562500000e-01 -3.287208825349807739e-02 1.334223523736000061e-02 9.233222901821136475e-02 -1.507248543202877045e-02
-3.552369773387908936e-02 -4.322409927845001221e-01 -1.565243452787399292e-01 -6.761188805103302002e-02 1.322889775037765503e-01 -5.144552886486053467e-02 -2.641555666923522949e-02 1.855043917894363403e-01 6.843837350606918335e-02 1.436882764101028442e-01 -6.416726112365722656e-02 -2.497974336147308350e-01 8.829507231712341309e-02 3.417041003704071045e-01 -1.638057082891464233e-01 3.851661384105682373e-01 -1.981823593378067017e-01 8.469726145267486572e-02 -1.232436299324035645e-01 -1.210718303918838501e-01 -2.235011756420135498e-01 1.382579803466796875e-01 -4.397201165556907654e-02 -1.470408737659454346e-01 2.673840709030628204e-02 -2.270719856023788452e-01 9.186325222253799438e-02 3.056397140026092529e-01 -6.930026412010192871e-02 -5.138047784566879272e-02 5.000542849302291870e-02 5.472527444362640381e-02
-2.765550650656223297e-02 -4.866382479667663574e-02 -1.866807639598846436e-01 -2.156713306903839111e-01 1.566992551088333130e-01 -1.450992524623870850e-01 -2.096603214740753174e-01 -2.205739170312881470e-01 -8.992208540439605713e-02 1.069718152284622192e-01 2.278363406658172607e-01 -2.848608046770095825e-02 -1.194187998771667480e-01 1.761716902256011963e-01 2.636263668537139893e-01 3.795599937438964844e-01 -4.169600605964660645e-01 4.214650020003318787e-02 -2.144938260316848755e-01 8.049720898270606995e-03 -1.000408753752708435e-01 -1.603499352931976318e-01 1.976269483566284180e-01 -1.571346372365951538e-01 1.383217573165893555e-01 3.817925974726676941e-02 4.608364775776863098e-02 -4.260109737515449524e-02 8.025824278593063354e-02 -1.566110104322433472e-01 2.602991759777069092e-01 4.179681092500686646e-02
1.664585620164871216e-01 1.392506342381238937e-02 4.160213470458984375e-02 -1.686165183782577515e-01 6.747388094663619995e-02 -2.231768518686294556e-01 1.613349318504333496e-01 -2.072487492114305496e-03 -2.247313112020492554e-01 2.687867879867553711e-01 -3.638925496488809586e-03 -1.246304437518119812e-01 -3.602562472224235535e-02 2.003410458564758301e-01 4.700095951557159424e-02 4.445348083972930908e-01 -2.072903364896774292e-01 -1.702798604965209961e-01 -1.418514102697372437e-01 4.120403528213500977e-02 -4.716675356030464172e-02 -1.965019293129444122e-02 -1.346138268709182739e-01 -1.192221883684396744e-02 1.478242576122283936e-01 2.275465577840805054e-01 -1.305694133043289185e-01 3.971323668956756592e-01 -2.144836187362670898e-01 1.860360056161880493e-01 1.855889111757278442e-01 -6.232858076691627502e-02
-8.235005661845207214e-03 -3.059835135936737061e-01 -1.257739812135696411e-01 -9.305632859468460083e-02 8.861041069030761719e-02 -1.551415398716926575e-02 -2.352594956755638123e-02 2.328175455331802368e-01 2.281909286975860596e-01 2.949813008308410645e-01 1.331434771418571472e-02 -3.271394968032836914e-01 1.247038245201110840e-01 2.749632894992828369e-01 -7.033594697713851929e-02 3.662665784358978271e-01 -1.592392921447753906e-01 -4.755302891135215759e-02 -1.299965679645538330e-01 -1.888402737677097321e-02 -1.341022700071334839e-01 2.382241785526275635e-01 -2.014522999525070190e-02 -2.804519236087799072e-02 -2.642681123688817024e-03 -1.933939605951309204e-01 -2.273353561758995056e-02 2.473578751087188721e-01 -1.496892124414443970e-01 -2.350956052541732788e-01 2.089588940143585205e-01 3.447699174284934998e-02
1.976251835003495216e-03 -3.227355182170867920e-01 -1.477810442447662354e-01 2.630652859807014465e-02 1.035725399851799011e-01 1.694315075874328613e-01 -9.588514268398284912e-02 2.510888874530792236e-01 -1.654189378023147583e-01 3.261852562427520752e-01 2.760257720947265625e-01 1.077019274234771729e-01 -7.360369712114334106e-02 6.809650361537933350e-02 3.107817843556404114e-03 2.125975489616394043e-01 -1.297114491462707520e-01 1.843208074569702148e-01 -4.437711238861083984e-01 -2.718962356448173523e-02 2.363463640213012695e-01 -3.837947919964790344e-02 2.518905699253082275e-02 -9.043630212545394897e-02 9.184812009334564209e-02 -1.848130524158477783e-01 -2.715897187590599060e-02 1.309117972850799561e-01 -1.082847490906715393e-01 7.110833376646041870e-02 -1.131306029856204987e-02 -3.046733736991882324e-01
1.040358915925025940e-01 -1.998302936553955078e-01 -1.256059706211090088e-01 -1.638461053371429443e-01 8.311897516250610352e-02 -2.314863540232181549e-02 -1.224908530712127686e-01 -2.410742454230785370e-02 -4.972437396645545959e-02 3.701937496662139893e-01 1.785382926464080811e-01 -1.106436178088188171e-01 1.978992223739624023e-01 3.336637616157531738e-01 1.300447881221771240e-01 3.565675616264343262e-01 -2.882630936801433563e-02 -2.838953584432601929e-02 -8.822141587734222412e-02 -6.605853885412216187e-02 -7.513549178838729858e-02 -3.871427476406097412e-01 1.970815062522888184e-01 -3.722897171974182129e-02 2.762837707996368408e-01 6.423012353479862213e-03 -1.319999396800994873e-01 -1.941772997379302979e-01 -3.924398496747016907e-02 -1.157536078244447708e-02 2.254874259233474731e-01 -1.088745817542076111e-01
3.192183375358581543e-02 -4.569407179951667786e-02 -1.583281010389328003e-01 -3.062334656715393066e-01 7.690413296222686768e-02 2.605029046535491943e-01 -2.092350088059902191e-02 3.313822448253631592e-01 -6.521985051222145557e-04 1.139837652444839478e-01 5.170016735792160034e-02 -1.128166541457176208e-01 -3.460471928119659424e-01 -6.605368573218584061e-03 1.107792109251022339e-01 2.080472409725189209e-01 6.795150786638259888e-02 -6.108875572681427002e-02 -2.699577510356903076e-01 3.913253545761108398e-03 2.049211114645004272e-01 -7.760933041572570801e-02 -1.564713940024375916e-02 9.327161312103271484e-02 -9.843768179416656494e-02 -3.860282003879547119e-01 1.412695646286010742e-01 -2.526941895484924316e-02 -3.277798593044281006e-01 1.269751191139221191e-01 1.958912760019302368e-01 -1.040955185890197754e-01
1.478118747472763062e-01 -1.494699418544769287e-01 -1.795170903205871582e-01 1.032711341977119446e-01 -2.958571612834930420e-01 -1.981575489044189453e-01 -1.286877691745758057e-02 3.592655062675476074e-01 -1.140801757574081421e-01 4.037488251924514771e-03 6.295397877693176270e-02 1.643567681312561035e-01 -2.792900204658508301e-01 2.043953537940979004e-01 5.601100623607635498e-02 3.391933143138885498e-01 -1.689590364694595337e-01 -2.712406776845455170e-02 -3.233203887939453125e-01 -5.628550425171852112e-02 4.200560227036476135e-02 -1.368075013160705566e-01 5.436995252966880798e-02 -4.100570455193519592e-02 1.530801355838775635e-01 -5.327417515218257904e-03 -5.642529577016830444e-02 4.840328916907310486e-02 -4.460945352911949158e-02 -1.725046336650848389e-01 -1.328419428318738937e-02 -3.897294402122497559e-01
-5.809740163385868073e-03 -1.535893883556127548e-02 -5.035421252250671387e-02 -4.992974177002906799e-02 -4.610966518521308899e-02 -1.906714737415313721e-01 -1.177799701690673828e-01 -3.008627798408269882e-03 2.197125107049942017e-01 2.238109558820724487e-01 7.324001193046569824e-02 -6.090191379189491272e-02 -1.823396980762481689e-01 1.818338334560394287e-01 1.391465663909912109e-01 3.778904676437377930e-01 1.345331314951181412e-02 -1.014752089977264404e-01 -1.987556964159011841e-01 2.238894850015640259e-01 4.627830535173416138e-02 1.000133007764816284e-01 1.829584836959838867e-01 -2.340340018272399902e-01 -6.076369062066078186e-02 -2.873535454273223877e-01 -2.523181736469268799e-01 -3.368435660377144814e-03 -6.066937930881977081e-03 2.303632944822311401e-01 4.275476932525634766e-01 -1.417274922132492065e-01
1.843685656785964966e-02 -2.117941528558731079e-01 -7.725410908460617065e-02 5.944694392383098602e-03 1.732448190450668335e-01 2.267514467239379883e-01 -7.745139300823211670e-02 2.546249926090240479e-01 2.098520696163177490e-01 2.475819438695907593e-01 2.328507415950298309e-02 -3.293941617012023926e-01 -2.418139576911926270e-02 3.474084436893463135e-01 -4.793953895568847656e-02 1.976256817579269409e-01 -3.361368179321289062e-01 7.122421264648437500e-02 -1.423055827617645264e-01 5.005633458495140076e-02 -8.998940140008926392e-02 -5.911192856729030609e-03 -1.430381685495376587e-01 2.949238121509552002e-01 -2.725959382951259613e-02 -1.790131814777851105e-02 -4.115612432360649109e-02 3.711131513118743896e-01 9.835288673639297485e-02 -7.382309064269065857e-03 2.461331710219383240e-02 1.110036373138427734e-01
1.561454148031771183e-03 -2.026374489068984985e-01 -2.442751973867416382e-01 -1.780849695205688477e-01 -1.190311368554830551e-02 -1.419644951820373535e-01 1.943517290055751801e-02 1.986292935907840729e-02 1.578755676746368408e-01 4.232173860073089600e-01 3.150407969951629639e-01 -7.446070760488510132e-02 -1.509096622467041016e-01 2.039284259080886841e-01 8.824553340673446655e-03 5.818866193294525146e-02 -2.530427277088165283e-01 1.770149618387222290e-01 -7.111496478319168091e-02 1.302041113376617432e-01 1.971541345119476318e-01 -1.402064263820648193e-01 -3.452142477035522461e-01 -2.738952822983264923e-02 3.140037134289741516e-02 -3.000274300575256348e-01 1.465009432286024094e-02 -8.954154327511787415e-03 -1.797129511833190918e-01 -3.879956156015396118e-02 1.347281131893396378e-02 -2.207241356372833252e-01
-8.585655689239501953e-02 -3.410322591662406921e-03 5.607517436146736145e-03 -5.488981306552886963e-02 -1.772010624408721924e-01 -1.845588982105255127e-01 1.047828979790210724e-02 2.950964681804180145e-02 -2.596415281295776367e-01 2.035572677850723267e-01 1.977083086967468262e-01 1.256863474845886230e-01 1.196554824709892273e-01 5.065931007266044617e-02 -3.630827739834785461e-02 3.014228045940399170e-01 -1.296725869178771973e-01 1.015905216336250305e-01 -3.162290751934051514e-01 1.092040911316871643e-01 2.407802939414978027e-01 -5.350740253925323486e-02 -1.073696017265319824e-01 8.640722185373306274e-02 -2.749162316322326660e-01 -3.505314886569976807e-01 1.341644525527954102e-01 -1.278865784406661987e-01 -2.004359364509582520e-01 1.790856420993804932e-01 3.495925962924957275e-01 6.461271643638610840e-02
1.682957559823989868e-01 1.725071221590042114e-01 -1.954029351472854614e-01 -1.341060549020767212e-01 1.587558835744857788e-01 2.675757929682731628e-02 1.658474802970886230e-01 3.074081987142562866e-02 -1.250473968684673309e-02 6.885267794132232666e-02 2.391353994607925415e-01 -9.972595423460006714e-02 9.474981925450265408e-04 3.043706417083740234e-01 2.492902427911758423e-01 3.354296684265136719e-01 -2.107384055852890015e-01 -2.001305371522903442e-01 -1.420281976461410522e-01 2.283762097358703613e-01 2.100724577903747559e-01 -3.160345554351806641e-02 6.484358757734298706e-02 1.316457986831665039e-02 -1.508700400590896606e-01 1.635816097259521484e-01 1.848184317350387573e-01 1.797734797000885010e-01 1.071276590228080750e-01 8.648259192705154419e-02 3.841836154460906982e-01 5.660943314433097839e-02
1.526691913604736328e-01 -1.768620014190673828e-01 -1.024501994252204895e-01 2.901409864425659180e-01 1.382314413785934448e-01 -2.902772724628448486e-01 1.262976080179214478e-01 -3.103331103920936584e-02 -9.756975620985031128e-02 2.809044122695922852e-01 2.385882288217544556e-01 -2.056482248008251190e-03 1.295936703681945801e-01 -1.610756851732730865e-02 -6.263536959886550903e-02 1.455669254064559937e-01 -1.169394999742507935e-01 8.947186172008514404e-02 -2.812437117099761963e-01 -1.507453992962837219e-02 3.327983617782592773e-01 -4.425986483693122864e-02 -5.838847532868385315e-02 1.390443295240402222e-01 1.661223620176315308e-01 -1.440997570753097534e-01 8.079649507999420166e-02 -4.806851223111152649e-02 -4.259659349918365479e-02 1.799929141998291016e-01 4.428026974201202393e-01 -1.377710402011871338e-01
-8.991181105375289917e-02 -1.184238865971565247e-02 -4.417107254266738892e-02 2.104032486677169800e-01 -1.897349655628204346e-01 -7.781963795423507690e-02 -2.705898880958557129e-01 -6.523965299129486084e-02 -3.935979679226875305e-02 2.338327020406723022e-01 2.663940787315368652e-01 2.099814414978027344e-01 -7.285396009683609009e-02 3.270317912101745605e-01 2.030651271343231201e-01 2.330517768859863281e-01 -1.228849738836288452e-01 1.891776733100414276e-02 -4.169790148735046387e-01 2.397417649626731873e-02 -9.957638394553214312e-05 -4.112044721841812134e-02 1.091014873236417770e-02 7.498857378959655762e-02 -2.251545190811157227e-01 3.285080194473266602e-02 1.280875355005264282e-01 1.186693012714385986e-01 -1.710668057203292847e-01 1.909789256751537323e-02 2.177662402391433716e-01 -3.004703819751739502e-01
-2.373224049806594849e-01 -2.061638832092285156e-01 -7.143202424049377441e-02 -1.174323111772537231e-01 1.564524918794631958e-01 8.286494761705398560e-02 -9.305872023105621338e-02 -8.213144028559327126e-04 2.246364057064056396e-01 4.150665998458862305e-01 -1.485001146793365479e-01 -3.395684435963630676e-02 1.847536265850067139e-01 2.435720711946487427e-01 2.373679168522357941e-02 5.258254408836364746e-01 -2.595774233341217041e-01 2.011251822113990784e-02 -1.504601240158081055e-01 1.278603523969650269e-01 -1.135649308562278748e-01 -3.785722702741622925e-02 -3.906602784991264343e-02 2.531945332884788513e-02 -1.570515185594558716e-01 -9.547966718673706055e-02 -8.038586378097534180e-02 9.169413894414901733e-02 -1.003617942333221436e-01 9.929166734218597412e-02 1.545259058475494385e-01 1.004151552915573120e-01
-2.698734104633331299e-01 -1.896350681781768799e-01 -1.213675141334533691e-01 -4.019039496779441833e-02 5.094332247972488403e-02 -1.389175057411193848e-01 1.006548106670379639e-01 -5.774863064289093018e-02 3.068557381629943848e-01 4.628232419490814209e-01 -1.431096196174621582e-01 -1.365595161914825439e-01 1.360695511102676392e-01 1.574995666742324829e-01 1.486029196530580521e-02 3.713911771774291992e-01 -2.288483083248138428e-01 1.464966684579849243e-01 -6.876686960458755493e-02 1.431770175695419312e-01 -4.678834602236747742e-02 4.404612409416586161e-04 -9.496523439884185791e-02 -6.139203906059265137e-02 -1.538249999284744263e-01 -2.213054001331329346e-01 1.013417243957519531e-01 1.663643568754196167e-01 -6.234965100884437561e-02 -1.559188030660152435e-02 2.649910748004913330e-01 1.075157150626182556e-01
-3.345292508602142334e-01 -2.954438328742980957e-01 3.334520151838660240e-03 -1.057259812951087952e-01 -7.384523004293441772e-02 -4.153335466980934143e-02 1.105065047740936279e-01 1.041358453221619129e-03 3.193781375885009766e-01 2.290123999118804932e-01 1.115821860730648041e-02 -2.841793596744537354e-01 1.618528664112091064e-01 2.793516814708709717e-01 -5.495635420083999634e-02 3.790377974510192871e-01 -2.165406942367553711e-01 1.023513600230216980e-01 -1.711172610521316528e-01 2.009353041648864746e-01 -1.666329652070999146e-01 -5.035140085965394974e-03 1.317021101713180542e-01 -1.202466264367103577e-01 -1.222001761198043823e-01 -9.309828281402587891e-02 4.102158546447753906e-02 4.246963188052177429e-02 2.986581996083259583e-02 2.322841901332139969e-03 2.504598796367645264e-01 -8.145931363105773926e-02
-2.455850839614868164e-01 -1.504665315151214600e-01 1.056019812822341919e-01 -6.527669727802276611e-02 1.007028017193078995e-02 -9.944602847099304199e-02 -2.700818777084350586e-01 -1.042514014989137650e-02 -2.595249414443969727e-01 3.194647729396820068e-01 2.307147383689880371e-01 9.511535987257957458e-03 4.414397478103637695e-02 3.648774325847625732e-01 2.092969268560409546e-01 2.078912109136581421e-01 -2.691808938980102539e-01 1.041544377803802490e-01 -1.603686213493347168e-01 -1.719889640808105469e-01 -2.612497285008430481e-02 -1.010927483439445496e-01 1.354586929082870483e-01 3.616351168602705002e-03 1.662182062864303589e-01 -5.959890782833099365e-02 1.382350921630859375e-01 9.996040910482406616e-02 -2.054725736379623413e-01 -1.495715677738189697e-01 2.644782662391662598e-01 -1.051763370633125305e-01
4.849290847778320312e-02 -5.277859978377819061e-03 2.552641630172729492e-01 -5.388867110013961792e-02 -1.442079152911901474e-02 -5.026432871818542480e-02 -6.728588044643402100e-02 1.522781252861022949e-01 -9.707551449537277222e-02 3.533296883106231689e-01 3.026243448257446289e-01 -1.312827616930007935e-01 6.167814135551452637e-02 3.005310893058776855e-01 2.232930809259414673e-01 3.460401296615600586e-01 -2.573076486587524414e-01 1.195476297289133072e-02 2.855782397091388702e-02 -6.846622377634048462e-02 1.546766161918640137e-01 -1.733689457178115845e-01 2.405068092048168182e-02 3.496331349015235901e-02 6.324318051338195801e-02 -1.275933533906936646e-01 2.722258567810058594e-01 -1.728954613208770752e-01 -1.245314776897430420e-01 -1.040467172861099243e-01 2.836229205131530762e-01 -1.833206564188003540e-01
-1.024303436279296875e-01 2.625042945146560669e-02 -1.689755171537399292e-01 1.902087479829788208e-01 1.643789708614349365e-01 -2.511740326881408691e-01 4.831177741289138794e-02 1.217807382345199585e-01 5.850067362189292908e-02 3.656635284423828125e-01 3.082413375377655029e-01 -2.551675140857696533e-01 -5.392812564969062805e-02 1.739716231822967529e-01 -6.896293722093105316e-03 2.666279077529907227e-01 -1.430207788944244385e-01 8.457487076520919800e-02 -7.651556283235549927e-02 -1.520822523161768913e-03 1.333706378936767578e-01 -2.539171874523162842e-01 -3.476294875144958496e-01 -1.277385745197534561e-02 1.943342536687850952e-01 -1.900474876165390015e-01 -4.034470021724700928e-02 -6.860049068927764893e-02 -2.792336344718933105e-01 -1.208003833889961243e-01 3.762852028012275696e-02 -6.566733121871948242e-02
-1.256955265998840332e-01 -2.674915790557861328e-01 1.348071247339248657e-01 1.532810181379318237e-02 -1.608687490224838257e-01 -1.137049794197082520e-01 2.257205694913864136e-01 2.251911908388137817e-01 -1.703264266252517700e-01 3.752948641777038574e-01 4.563652575016021729e-01 -1.422469764947891235e-01 -1.003443971276283264e-01 1.615153551101684570e-01 2.169357053935527802e-02 2.006085216999053955e-01 -1.039646044373512268e-01 -1.012994274497032166e-01 -5.266804248094558716e-02 -3.072645701467990875e-02 3.245747983455657959e-01 -8.159013092517852783e-02 -5.426432937383651733e-03 9.906778484582901001e-02 7.344321347773075104e-03 -7.104649394750595093e-02 1.128274202346801758e-01 1.583034098148345947e-01 -5.072062369436025620e-03 -1.357617825269699097e-01 5.605100467801094055e-02 -2.596401274204254150e-01
-2.982968091964721680e-02 -8.454015851020812988e-02 1.268904358148574829e-01 -8.977977186441421509e-02 -7.707905024290084839e-02 -1.129465457051992416e-02 7.852919399738311768e-02 -5.177326127886772156e-02 -1.334227472543716431e-01 1.811599284410476685e-01 4.144119322299957275e-01 -1.022036559879779816e-02 1.597757786512374878e-01 3.878288865089416504e-01 2.152868211269378662e-01 2.553015649318695068e-01 -2.650651037693023682e-01 6.988010834902524948e-03 -1.454261839389801025e-01 -3.049260079860687256e-01 -4.038758575916290283e-02 -3.263716399669647217e-01 -4.171308502554893494e-02 -6.309749558568000793e-03 1.791201978921890259e-01 3.447637427598237991e-03 1.441754698753356934e-01 2.317830175161361694e-02 -1.916741430759429932e-01 -2.022322965785861015e-03 2.025778144598007202e-01 -1.318689584732055664e-01
1.963959261775016785e-02 -9.911696612834930420e-02 3.622317686676979065e-02 2.101724296808242798e-01 -1.292369365692138672e-01 -7.807973772287368774e-02 -1.630732417106628418e-01 3.570462763309478760e-01 -5.797180533409118652e-02 2.184028029441833496e-01 3.008480370044708252e-01 7.724191993474960327e-02 -1.954456977546215057e-02 2.522389292716979980e-01 -1.882418245077133179e-02 2.047942727804183960e-01 -1.666423678398132324e-01 -1.081844717264175415e-01 -2.215641289949417114e-01 1.210318412631750107e-02 1.764300744980573654e-03 -1.674682274460792542e-02 1.372103244066238403e-01 3.201292827725410461e-02 -7.103849947452545166e-02 -1.695424318313598633e-01 1.751676946878433228e-01 4.011915624141693115e-02 -2.472619414329528809e-01 -4.955710098147392273e-02 3.559682071208953857e-01 -3.851706683635711670e-01
1.575286984443664551e-01 -1.142319813370704651e-01 1.274489425122737885e-02 -1.674445867538452148e-01 -1.171661168336868286e-02 7.718896120786666870e-02 -1.328298151493072510e-01 7.303245365619659424e-03 2.390098124742507935e-01 2.961809039115905762e-01 1.643954962491989136e-01 -2.571575343608856201e-01 -1.858114898204803467e-01 2.364362031221389771e-01 2.404333502054214478e-01 1.927288323640823364e-01 -1.070040017366409302e-01 3.923553600907325745e-02 -1.489166915416717529e-01 1.193152461200952530e-02 2.460541278123855591e-01 -4.290148615837097168e-02 9.666187316179275513e-02 -8.767985552549362183e-02 8.462144434452056885e-02 2.228347659111022949e-01 6.512192636728286743e-02 4.050384759902954102e-01 -9.940450638532638550e-02 2.077867835760116577e-01 2.812462449073791504e-01 -1.215166226029396057e-01
2.357534319162368774e-01 -3.384059295058250427e-02 -3.176409751176834106e-02 -1.760102994740009308e-02 1.436070203781127930e-01 -3.021241128444671631e-01 6.055743992328643799e-02 1.410247832536697388e-01 -3.192797303199768066e-01 4.835987091064453125e-01 5.894706118851900101e-03 -1.305392533540725708e-01 -2.001356333494186401e-01 5.290624126791954041e-02 -6.963196396827697754e-02 5.987391248345375061e-02 -7.955197989940643311e-02 2.189242541790008545e-01 -2.689385414123535156e-01 -4.871319606900215149e-02 -1.441496796905994415e-02 -1.047248095273971558e-01 -1.308530867099761963e-01 5.246053263545036316e-02 1.474765539169311523e-01 -2.870439291000366211e-01 1.191385388374328613e-01 1.031451597809791565e-01 -1.410256624221801758e-01 1.332152485847473145e-01 2.159498333930969238e-01 -1.705211997032165527e-01
2.466067075729370117e-01 1.968486048281192780e-02 3.870308026671409607e-02 4.590188711881637573e-02 1.776969060301780701e-02 1.008098721504211426e-01 2.169622629880905151e-01 -5.774302408099174500e-03 -8.233080059289932251e-02 2.802148163318634033e-01 -1.514050066471099854e-01 -2.465479075908660889e-01 2.487635314464569092e-01 3.212793767452239990e-01 -1.857759058475494385e-01 2.353848963975906372e-01 -1.279812008142471313e-01 9.234524518251419067e-02 -2.532585561275482178e-01 3.506975620985031128e-02 -1.958141475915908813e-02 -1.405910402536392212e-01 -2.414782345294952393e-01 1.231244578957557678e-01 -5.061097070574760437e-02 1.530909687280654907e-01 9.604363143444061279e-02 2.598001360893249512e-01 3.717524185776710510e-02 5.358626320958137512e-02 4.028870463371276855e-01 1.975831761956214905e-02
-7.787754293531179428e-03 -1.119943782687187195e-01 -7.778616994619369507e-02 -2.917626798152923584e-01 -4.095133394002914429e-02 -1.154919788241386414e-01 5.651976168155670166e-02 -3.523705527186393738e-02 -2.744182050228118896e-01 2.872355580329895020e-01 1.816180646419525146e-01 -1.468604207038879395e-01 5.492761731147766113e-02 -8.550829952582716942e-04 -7.614657282829284668e-02 3.022309839725494385e-01 -1.843073777854442596e-02 -5.064198002219200134e-02 -1.296721249818801880e-01 -3.511826395988464355e-01 1.209618970751762390e-01 -3.698567301034927368e-02 1.530026737600564957e-02 -2.594175040721893311e-01 -1.494443118572235107e-01 -3.205944299697875977e-01 -9.556732326745986938e-02 -3.357442468404769897e-02 -5.905264057219028473e-03 4.226356744766235352e-01 8.086186647415161133e-02 -1.307572573423385620e-01
3.246536105871200562e-02 3.501765802502632141e-02 -1.074058040976524353e-01 -2.394513040781021118e-02 -2.902718782424926758e-01 -2.688259780406951904e-01 1.382510662078857422e-01 7.384774088859558105e-02 -3.790152966976165771e-01 3.788737952709197998e-02 -5.131575092673301697e-02 -1.317203491926193237e-01 3.208759725093841553e-01 2.014344036579132080e-01 -6.998947262763977051e-02 3.794020414352416992e-01 -2.501963973045349121e-01 7.948561012744903564e-02 -1.528053134679794312e-01 -4.907979164272546768e-03 1.214188188314437866e-01 2.611965686082839966e-02 8.630257844924926758e-02 1.891713403165340424e-02 1.314681917428970337e-01 2.859024330973625183e-02 2.988675050437450409e-02 2.782559394836425781e-01 -1.307106614112854004e-01 2.759258747100830078e-01 1.812921166419982910e-01 -9.506066143512725830e-02
-1.713713407516479492e-01 -2.260192185640335083e-01 -3.179294168949127197e-01 -7.130769640207290649e-02 4.801588878035545349e-02 -1.882784217596054077e-01 1.550131738185882568e-01 -1.725774072110652924e-02 4.539683833718299866e-02 3.459149897098541260e-01 3.696779310703277588e-01 -6.197109818458557129e-02 -7.489077001810073853e-02 1.870150864124298096e-01 1.219985932111740112e-01 2.113980650901794434e-01 -1.626765727996826172e-01 -2.781791426241397858e-02 -6.370334327220916748e-02 1.210565119981765747e-01 2.005465328693389893e-01 -2.254918962717056274e-01 -2.279703617095947266e-01 2.239820733666419983e-02 1.050189808011054993e-01 -2.248521447181701660e-01 -5.475897714495658875e-02 -1.995961517095565796e-01 -1.062593162059783936e-01 -7.449897378683090210e-02 5.222545936703681946e-02 -2.746718823909759521e-01
1.874261796474456787e-01 -9.707784652709960938e-02 -6.721099466085433960e-02 -5.485510453581809998e-02 -4.106109961867332458e-02 -2.931431233882904053e-01 8.104666322469711304e-02 -2.092125713825225830e-01 -1.660993099212646484e-01 2.155061215162277222e-01 4.425182007253170013e-03 -5.556897446513175964e-02 -1.990738958120346069e-01 1.967683434486389160e-01 4.466957226395606995e-02 4.046148955821990967e-01 -5.982961878180503845e-02 -2.992710769176483154e-01 -2.349093742668628693e-02 -3.617804348468780518e-01 8.887711912393569946e-02 1.051207035779953003e-01 -2.610939741134643555e-01 -5.655967816710472107e-02 8.338119089603424072e-02 -2.200138121843338013e-01 -8.552231639623641968e-02 5.954574048519134521e-02 1.522549893707036972e-02 2.777240574359893799e-01 1.214932873845100403e-01 -1.246109381318092346e-01
4.893501102924346924e-02 -1.048860773444175720e-01 -6.297171115875244141e-02 -1.284365206956863403e-01 -1.460781395435333252e-01 -3.719850257039070129e-02 -1.068529486656188965e-01 7.465047389268875122e-02 2.230283766984939575e-01 3.408974409103393555e-02 -4.177168011665344238e-02 -3.555811047554016113e-01 -3.803845643997192383e-01 1.237274408340454102e-01 1.425106972455978394e-01 1.306277811527252197e-01 -3.093265593051910400e-01 -1.791774183511734009e-01 -7.067575305700302124e-02 1.318821799941360950e-03 1.153178811073303223e-01 5.927225574851036072e-02 1.220898777246475220e-01 4.406864568591117859e-02 -2.466038241982460022e-02 -2.615026831626892090e-01 1.661876589059829712e-01 -6.772129982709884644e-02 -3.407398164272308350e-01 1.636119037866592407e-01 2.749153077602386475e-01 -2.527428567409515381e-01
-1.101916506886482239e-01 -4.462296143174171448e-02 2.315956801176071167e-01 3.995861485600471497e-02 -9.382793679833412170e-03 -2.190768867731094360e-01 -1.574887484312057495e-01 -1.919052004814147949e-01 -2.807324826717376709e-01 3.110307455062866211e-01 2.335720211267471313e-01 -2.992076873779296875e-01 9.545960463583469391e-03 2.021605223417282104e-01 2.362856119871139526e-01 1.226931512355804443e-01 -2.123816013336181641e-01 -2.463567070662975311e-02 -3.000752329826354980e-01 -1.298144906759262085e-01 -3.735731914639472961e-02 -4.960723966360092163e-02 1.523928344249725342e-01 -1.062269359827041626e-01 -4.518643021583557129e-02 -1.137826815247535706e-01 2.268183082342147827e-01 7.029753923416137695e-02 -2.867868840694427490e-01 -6.662105768918991089e-02 1.560865491628646851e-01 -1.266695559024810791e-01
4.380674287676811218e-02 -5.021486803889274597e-02 -6.021780520677566528e-02 -1.710501313209533691e-01 -2.126796869561076164e-03 -7.973664999008178711e-02 1.484245359897613525e-01 1.021496281027793884e-01 -2.729587629437446594e-02 3.335923254489898682e-01 3.365237265825271606e-02 -2.463679909706115723e-01 4.023122135549783707e-03 2.260989248752593994e-01 4.651255160570144653e-02 3.297935724258422852e-01 -2.873984277248382568e-01 -1.060099154710769653e-01 -1.117310896515846252e-01 9.804523736238479614e-02 -1.204555556178092957e-01 -1.305069625377655029e-01 -9.099390357732772827e-02 -1.102458536624908447e-01 3.599253669381141663e-02 3.453599810600280762e-01 -2.125330269336700439e-01 4.045463800430297852e-01 -6.443990021944046021e-02 1.901395171880722046e-01 2.189445346593856812e-01 -4.876534640789031982e-02
-6.674566864967346191e-02 1.265979260206222534e-01 -3.374594449996948242e-02 -2.232358455657958984e-01 1.264862120151519775e-01 -5.575157329440116882e-02 9.969992190599441528e-02 1.330992430448532104e-01 -1.791172921657562256e-01 -4.447701945900917053e-02 1.512596160173416138e-01 -1.476891040802001953e-01 -9.324696660041809082e-02 4.366331994533538818e-01 9.427417814731597900e-02 4.331824481487274170e-01 -7.227051258087158203e-02 -1.247871816158294678e-01 2.919715084135532379e-02 -6.800535321235656738e-02 2.518183290958404541e-01 -1.546651590615510941e-02 1.157901287078857422e-01 -9.263459593057632446e-02 -7.851721346378326416e-02 2.087341099977493286e-01 2.805605530738830566e-01 1.917545646429061890e-01 -2.426173724234104156e-02 9.127814322710037231e-02 3.324337899684906006e-01 -1.028971746563911438e-01
8.437106013298034668e-02 -1.411813646554946899e-01 -8.805641846265643835e-05 -4.111702553927898407e-03 -2.927213162183761597e-02 8.190202713012695312e-02 -3.805684298276901245e-02 4.991245269775390625e-02 -1.540279835462570190e-01 4.174429476261138916e-01 1.194297820329666138e-01 -2.941192388534545898e-01 -2.832413837313652039e-02 1.395165473222732544e-01 2.638741135597229004e-01 -1.262297853827476501e-02 -1.563610136508941650e-02 -4.213394597172737122e-02 -2.199416905641555786e-01 -1.446176022291183472e-01 1.745806336402893066e-01 1.794465780258178711e-01 -1.008997708559036255e-01 -1.459359228610992432e-01 3.133086562156677246e-01 3.123369626700878143e-02 1.078994497656822205e-01 3.352483510971069336e-01 -1.985376700758934021e-02 5.374120548367500305e-03 3.997821509838104248e-01 1.540550291538238525e-01
-1.453493982553482056e-01 -3.124517500400543213e-01 8.366054296493530273e-02 5.257062148302793503e-03 1.307799946516752243e-02 -4.631491377949714661e-02 1.323306113481521606e-01 -2.289040014147758484e-02 1.908547431230545044e-01 3.429001271724700928e-01 -4.932114481925964355e-02 -2.478036582469940186e-01 1.155649572610855103e-01 1.972346007823944092e-01 -8.769083023071289062e-02 3.354227840900421143e-01 -2.735070884227752686e-01 8.017026633024215698e-02 -1.939929872751235962e-01 5.251039564609527588e-02 -1.114321798086166382e-01 -6.505689118057489395e-03 1.189285367727279663e-01 -1.490996032953262329e-01 -2.555127143859863281e-01 -1.948243230581283569e-01 1.296369242481887341e-03 2.987977564334869385e-01 -1.330791264772415161e-01 1.067846082150936127e-02 2.779495120048522949e-01 7.420184463262557983e-02
-1.933846995234489441e-02 -3.203047215938568115e-01 -2.067283689975738525e-01 5.437297746539115906e-02 5.744088068604469299e-02 -4.799718037247657776e-02 5.525345448404550552e-03 -5.509674176573753357e-02 -3.000281751155853271e-01 2.357945889234542847e-01 3.682581186294555664e-01 -1.031083762645721436e-01 -8.772139251232147217e-02 1.401585489511489868e-01 1.166741847991943359e-01 7.261727005243301392e-02 -1.274406462907791138e-01 5.722539499402046204e-02 7.397555559873580933e-02 1.558035612106323242e-01 4.007361829280853271e-01 -1.466121375560760498e-01 1.493149995803833008e-01 6.229313835501670837e-02 4.390500858426094055e-02 -2.464068494737148285e-02 1.258404105901718140e-01 3.707904219627380371e-01 1.249561756849288940e-01 9.657914936542510986e-02 2.206639647483825684e-01 -1.325452774763107300e-01
2.111829370260238647e-01 2.623115107417106628e-02 -2.094776928424835205e-01 -2.884610891342163086e-01 2.143507124856114388e-03 2.229833230376243591e-02 2.695368826389312744e-01 2.048876285552978516e-01 -2.186418324708938599e-01 1.406769156455993652e-01 4.017150104045867920e-01 -2.278201878070831299e-01 5.362421646714210510e-02 1.324098557233810425e-01 1.281807720661163330e-01 1.897762715816497803e-01 -2.640783786773681641e-01 1.466611027717590332e-01 -1.265769265592098236e-02 4.185798764228820801e-02 1.358347237110137939e-01 9.762766771018505096e-03 -1.842848360538482666e-01 -1.926231831312179565e-01 -2.151707559823989868e-01 -1.373764872550964355e-01 1.568397693336009979e-02 1.854560673236846924e-01 8.890080451965332031e-02 -3.566134721040725708e-02 2.412170618772506714e-01 -9.394644200801849365e-02
9.299837797880172729e-02 -8.317816257476806641e-02 -2.790556848049163818e-01 -6.937503814697265625e-02 -1.395665705204010010e-01 -3.498008102178573608e-02 2.506028115749359131e-01 -5.447866395115852356e-02 -2.022818662226200104e-02 1.249405369162559509e-01 2.878527641296386719e-01 1.464696526527404785e-01 -1.916278600692749023e-01 -2.144234254956245422e-02 6.311531364917755127e-02 4.256029725074768066e-01 -2.334566414356231689e-01 1.048799827694892883e-01 -2.902938127517700195e-01 -2.185281664133071899e-01 8.112748712301254272e-02 -1.006538942456245422e-01 2.972169592976570129e-02 2.340801758691668510e-03 1.666589826345443726e-01 -2.651611864566802979e-01 -4.796925559639930725e-02 2.463344112038612366e-02 2.393215894699096680e-02 1.634759455919265747e-01 1.141142398118972778e-01 -3.408811390399932861e-01
-1.529745310544967651e-01 -1.139426827430725098e-01 -4.483727216720581055e-01 2.872468829154968262e-01 -7.654915750026702881e-02 1.305400133132934570e-01 3.596174716949462891e-02 -2.215231359004974365e-01 9.861103899311274290e-05 2.383757233619689941e-01 1.507837772369384766e-01 -2.156077921390533447e-01 -1.938059478998184204e-01 3.419309258460998535e-01 1.462166011333465576e-01 1.635832935571670532e-01 9.163150191307067871e-02 -1.573804318904876709e-01 -2.036341428756713867e-01 3.395413979887962341e-02 -3.603342175483703613e-02 -1.097793951630592346e-01 1.832447499036788940e-01 7.725699990987777710e-02 1.368868798017501831e-01 -1.212178170680999756e-02 2.179885804653167725e-01 1.043617427349090576e-01 -8.618069440126419067e-02 2.389018088579177856e-01 5.826167762279510498e-02 -6.531597673892974854e-02
-1.163282096385955811e-01 -1.568603813648223877e-01 3.866913169622421265e-02 5.022536218166351318e-02 -1.544907391071319580e-01 -3.020737133920192719e-02 -2.319369167089462280e-01 -6.673831492662429810e-02 -1.402496695518493652e-01 2.161798626184463501e-01 2.734297513961791992e-01 -1.963727027177810669e-01 -9.085387736558914185e-02 3.150053024291992188e-01 4.855156317353248596e-02 2.652064263820648193e-01 -2.756148874759674072e-01 -2.337409555912017822e-01 -3.907893784344196320e-03 -2.955428659915924072e-01 1.513842493295669556e-01 -8.744104765355587006e-03 -3.127258643507957458e-02 -8.022371679544448853e-02 -2.185741253197193146e-02 -1.433017700910568237e-01 2.752926945686340332e-01 -5.956748500466346741e-02 -6.482178717851638794e-02 5.684752017259597778e-02 2.455909103155136108e-01 -3.137660324573516846e-01
-4.590808600187301636e-02 -5.708404257893562317e-02 2.356447651982307434e-02 -2.314724959433078766e-02 -1.133317649364471436e-01 -4.754837974905967712e-02 -1.558029502630233765e-01 -6.652649492025375366e-02 -1.124750897288322449e-01 2.137333899736404419e-01 2.800998091697692871e-01 -3.041732311248779297e-01 9.650741517543792725e-02 2.340205758810043335e-01 -3.760853037238121033e-02 2.265359163284301758e-01 -2.817012369632720947e-01 -1.590990275144577026e-01 -1.327030360698699951e-01 -3.157061338424682617e-01 -1.716242730617523193e-01 3.002963028848171234e-02 1.040198355913162231e-01 3.817967697978019714e-02 -1.199355535209178925e-02 3.192392364144325256e-02 2.341947257518768311e-01 -2.193953990936279297e-01 -1.670377999544143677e-01 -9.063345193862915039e-02 3.044364154338836670e-01 -3.257149159908294678e-01
1.022649109363555908e-01 7.512169331312179565e-02 1.019630357623100281e-01 -1.060622036457061768e-01 -5.058540403842926025e-02 -1.589546203613281250e-01 4.460525512695312500e-02 7.428688555955886841e-02 8.138944208621978760e-02 2.236347794532775879e-01 -1.397856026887893677e-01 -1.102303862571716309e-01 -4.975776188075542450e-03 3.192332386970520020e-01 2.593888342380523682e-01 2.750400900840759277e-01 -3.174446821212768555e-01 -2.201182991266250610e-01 -8.177294582128524780e-02 2.690443396568298340e-01 1.086034402251243591e-01 4.411450028419494629e-02 -4.625855386257171631e-02 -1.856232285499572754e-01 -2.089955508708953857e-01 -9.910609573125839233e-02 -8.119802922010421753e-03 1.153827160596847534e-01 -1.842041611671447754e-01 6.513600051403045654e-02 4.537083208560943604e-01 6.473446637392044067e-02
1.054628863930702209e-01 8.570840209722518921e-02 -1.702736318111419678e-01 -2.198563218116760254e-01 -2.042089402675628662e-01 1.461872644722461700e-02 -1.218956634402275085e-01 2.602963447570800781e-01 6.034460291266441345e-02 2.023334950208663940e-01 9.946902841329574585e-02 -1.006994321942329407e-01 -1.711386442184448242e-01 1.542781293392181396e-02 6.949563324451446533e-02 2.044463008642196655e-01 3.307094052433967590e-02 -1.508977264165878296e-01 -2.351691722869873047e-01 -7.155329734086990356e-02 1.411365568637847900e-01 2.802917547523975372e-02 -6.960286200046539307e-02 7.834074646234512329e-02 -1.638334095478057861e-01 -3.691962957382202148e-01 6.114155426621437073e-02 5.328263714909553528e-02 -5.281394720077514648e-01 1.043607071042060852e-01 1.921060383319854736e-01 -1.627208143472671509e-01
1.609371304512023926e-01 -1.558916270732879639e-01 1.092191413044929504e-01 -1.290261298418045044e-01 -1.744130440056324005e-02 -2.075588852167129517e-01 -7.728116959333419800e-02 5.450831726193428040e-02 -1.451666951179504395e-01 -3.902855142951011658e-02 1.658130995929241180e-02 -3.321178555488586426e-01 -1.566147953271865845e-01 1.760791242122650146e-01 -5.700267106294631958e-02 2.520773708820343018e-01 -2.807908654212951660e-01 -1.242002174258232117e-01 -3.924627602100372314e-01 -3.799803927540779114e-02 -1.663274019956588745e-01 -6.417473405599594116e-02 -2.981523796916007996e-02 8.681458234786987305e-02 4.174434021115303040e-02 1.934320926666259766e-01 1.514199823141098022e-01 3.522877395153045654e-01 1.147575154900550842e-01 1.396296173334121704e-01 3.087911009788513184e-01 -9.609327465295791626e-02
-1.171023771166801453e-01 -5.531364679336547852e-02 -1.051729768514633179e-01 -4.506454244256019592e-02 2.211632579565048218e-01 -1.692920923233032227e-01 5.295746773481369019e-02 -4.262564238160848618e-03 -1.399818509817123413e-01 4.349509179592132568e-01 2.431852668523788452e-01 9.650789201259613037e-02 4.259297624230384827e-02 7.651092112064361572e-02 2.727167904376983643e-01 -1.595922373235225677e-02 -2.399680614471435547e-01 -5.236234515905380249e-03 -1.354516148567199707e-01 -3.123737871646881104e-02 -1.652648448944091797e-01 -4.148499071598052979e-01 -1.891397088766098022e-01 -5.026322603225708008e-02 5.431779660284519196e-03 -1.501746624708175659e-01 1.329173445701599121e-01 -4.440913349390029907e-02 -2.017895430326461792e-01 1.058353558182716370e-01 3.011506795883178711e-01 -1.753029227256774902e-01
-6.874782592058181763e-02 -2.493559122085571289e-01 -4.200873896479606628e-02 -1.497164368629455566e-01 1.518995463848114014e-01 -1.028242185711860657e-01 -2.542830072343349457e-02 2.339750528335571289e-01 1.535789370536804199e-01 3.319024741649627686e-01 3.290081222075968981e-04 -2.342495471239089966e-01 1.081734523177146912e-01 2.159487158060073853e-01 -2.472329586744308472e-01 4.050211906433105469e-01 -2.277645617723464966e-01 -1.781306229531764984e-02 -1.339973211288452148e-01 -6.526558101177215576e-02 -1.409151703119277954e-01 2.078677713871002197e-01 -7.708758860826492310e-02 -5.094368010759353638e-02 4.159746319055557251e-02 -2.082777768373489380e-01 6.849637627601623535e-02 2.157297283411026001e-01 -1.122811138629913330e-01 -1.378232687711715698e-01 2.269733250141143799e-01 1.492825746536254883e-01
3.987455964088439941e-01 2.100538928061723709e-03 -6.703522801399230957e-02 2.946213074028491974e-02 9.712985903024673462e-02 -2.020875215530395508e-01 -2.388562820851802826e-02 -8.659728616476058960e-02 -1.938909739255905151e-01 1.229695901274681091e-01 3.849519044160842896e-02 -3.585482239723205566e-01 -1.712385714054107666e-01 2.768875658512115479e-01 5.027297884225845337e-03 3.329638838768005371e-01 -2.115975767374038696e-01 -1.262993812561035156e-01 -1.172467097640037537e-01 -7.633780129253864288e-03 1.594086438417434692e-01 4.633371904492378235e-02 7.605371624231338501e-02 -1.257942523807287216e-02 8.910617977380752563e-02 2.968870997428894043e-01 1.181239038705825806e-01 1.524062901735305786e-01 -8.552481234073638916e-02 1.749467253684997559e-01 3.084049224853515625e-01 5.771960318088531494e-02
-1.079686731100082397e-01 -3.172135949134826660e-01 -4.567462205886840820e-02 -8.388423174619674683e-02 1.060151979327201843e-01 -5.210173130035400391e-02 7.706525921821594238e-02 1.287408173084259033e-01 2.280444055795669556e-01 2.554951012134552002e-01 -6.484922021627426147e-02 -2.971325814723968506e-01 1.518544703722000122e-01 3.661088049411773682e-01 -1.289587914943695068e-01 3.604388833045959473e-01 -1.855391263961791992e-01 -1.188830435276031494e-01 -2.030300498008728027e-01 2.415105327963829041e-02 -1.216905564069747925e-01 1.663270592689514160e-01 5.699742957949638367e-02 -1.234819740056991577e-01 1.347704827785491943e-01 -2.443167567253112793e-01 3.989495709538459778e-02 2.464831471443176270e-01 2.122589573264122009e-02 -8.344363421201705933e-02 1.252359896898269653e-01 1.186694353818893433e-01
-1.595888882875442505e-01 -1.755596548318862915e-01 4.715086892247200012e-03 5.134861916303634644e-02 1.493797451257705688e-02 9.322403930127620697e-03 -1.560957431793212891e-01 -5.217304825782775879e-02 -1.771087944507598877e-02 2.725828886032104492e-01 -2.502214908599853516e-01 -8.741311728954315186e-02 1.636114716529846191e-01 1.894449293613433838e-01 1.398997604846954346e-01 4.455939233303070068e-01 -1.875951290130615234e-01 -1.038824766874313354e-01 -9.699095785617828369e-02 2.940212488174438477e-01 -3.865870088338851929e-02 -9.068518131971359253e-02 1.024445146322250366e-01 1.727783493697643280e-02 -1.878544241189956665e-01 -2.401468008756637573e-01 -8.133774250745773315e-02 1.237557157874107361e-01 -6.483795493841171265e-02 8.316529542207717896e-02 4.126856327056884766e-01 -1.712615340948104858e-01
-6.643705815076828003e-02 2.230141311883926392e-01 -2.758744359016418457e-01 -2.040216624736785889e-01 4.455908387899398804e-02 -2.814617753028869629e-01 -1.648530513048171997e-01 5.659867078065872192e-02 1.838716707425191998e-04 1.166938021779060364e-01 7.663761824369430542e-02 -2.331591546535491943e-01 -2.198949307203292847e-01 1.331371068954467773e-01 -4.735206067562103271e-02 2.092947661876678467e-01 -1.327542066574096680e-01 -1.438654214143753052e-01 -1.917010843753814697e-01 1.996411085128784180e-01 1.256702989339828491e-01 -2.445174008607864380e-01 5.414981860667467117e-03 -2.646888196468353271e-01 1.300074439495801926e-02 2.436274588108062744e-01 2.324460744857788086e-01 1.324932277202606201e-01 -2.784114331007003784e-02 1.421982496976852417e-01 2.641160786151885986e-01 -2.193026244640350342e-01
-7.375329732894897461e-02 2.133999019861221313e-02 4.138007760047912598e-02 1.398736536502838135e-01 7.341722398996353149e-02 2.418771386146545410e-02 1.413459144532680511e-02 -2.411783114075660706e-02 -3.581632673740386963e-01 3.636820912361145020e-01 6.679296493530273438e-02 -2.027676701545715332e-01 -2.494535036385059357e-02 3.818562030792236328e-01 2.472150176763534546e-01 8.719445019960403442e-02 -1.356260925531387329e-01 7.885141670703887939e-02 -2.611320912837982178e-01 -8.682656288146972656e-02 -9.285169839859008789e-02 -4.571111872792243958e-02 1.090419143438339233e-01 -2.293592840433120728e-01 1.057141423225402832e-01 1.684185490012168884e-02 -5.942532792687416077e-03 4.315162077546119690e-03 -2.522329688072204590e-01 -2.418794929981231689e-01 3.682311773300170898e-01 3.669432830065488815e-03
3.448173776268959045e-02 -2.432101964950561523e-01 -1.580975800752639771e-01 -1.366145312786102295e-01 2.236075848340988159e-01 -5.186777934432029724e-02 -6.169127300381660461e-02 1.970424801111221313e-01 1.534334570169448853e-01 2.188004851341247559e-01 1.685460656881332397e-01 -2.422321885824203491e-01 1.024390608072280884e-01 1.296371817588806152e-01 -2.061644941568374634e-01 1.754304915666580200e-01 -3.606833517551422119e-01 -6.336394231766462326e-03 -1.314613670110702515e-01 -8.905097097158432007e-02 -1.047037988901138306e-01 2.206685692071914673e-01 3.427226468920707703e-02 -1.920284926891326904e-01 -4.072353616356849670e-02 -7.105165719985961914e-02 4.034299030900001526e-02 1.545561403036117554e-01 -1.485303491353988647e-01 1.442178636789321899e-01 3.591363430023193359e-01 2.906675040721893311e-01
6.361166387796401978e-02 -1.162662208080291748e-01 1.105279102921485901e-01 -2.120313942432403564e-01 4.285987466573715210e-03 -2.476543188095092773e-02 -1.343729197978973389e-01 6.982968747615814209e-02 9.447152726352214813e-03 1.779984235763549805e-01 -9.525702893733978271e-02 -2.138452380895614624e-01 -1.439576745033264160e-01 3.019666671752929688e-01 1.770865619182586670e-01 2.374544441699981689e-01 4.969463683664798737e-03 -8.450050652027130127e-02 -2.633727192878723145e-01 1.285792049020528793e-02 1.854557543992996216e-01 -1.548685133457183838e-01 2.614432573318481445e-01 1.272465288639068604e-01 8.844724297523498535e-02 1.617164909839630127e-01 -1.387575827538967133e-02 3.099537491798400879e-01 -7.444919645786285400e-02 2.187836319208145142e-01 4.524609744548797607e-01 -8.650388568639755249e-02
-1.343053858727216721e-02 7.545980624854564667e-03 1.288473755121231079e-01 -1.461915522813796997e-01 -1.131203621625900269e-01 -9.327624738216400146e-02 -1.179911196231842041e-01 1.011739447712898254e-01 -7.764481008052825928e-02 1.641937941312789917e-01 1.372268050909042358e-02 -1.464872360229492188e-01 -1.202998980879783630e-01 3.157401084899902344e-01 1.517199575901031494e-01 3.886637091636657715e-01 -1.873772405087947845e-02 -1.520185321569442749e-01 -2.493926286697387695e-01 -1.369037292897701263e-02 2.892186641693115234e-01 3.379686549305915833e-02 2.966357171535491943e-01 -2.305320464074611664e-03 9.326711297035217285e-02 1.657691299915313721e-01 -2.721693180501461029e-02 1.807526499032974243e-01 4.420367628335952759e-02 2.166144996881484985e-01 4.366393983364105225e-01 7.418863475322723389e-02
1.302544842474162579e-03 2.302664797753095627e-03 1.753510236740112305e-01 2.933532297611236572e-01 -3.265822306275367737e-02 -5.823201686143875122e-02 6.306220591068267822e-02 7.024519890546798706e-02 7.555788010358810425e-02 2.329880446195602417e-01 2.526854872703552246e-01 -2.146206796169281006e-01 2.540940046310424805e-01 1.770500540733337402e-01 -1.152966096997261047e-01 3.200540840625762939e-01 2.720329165458679199e-02 1.220081076025962830e-01 -3.054256141185760498e-01 -1.992449462413787842e-01 5.581534281373023987e-02 -1.659683734178543091e-01 5.358800292015075684e-02 -3.184280171990394592e-02 -7.162192463874816895e-02 -1.521901935338973999e-01 1.315684430301189423e-02 3.351520895957946777e-01 5.621582642197608948e-02 -5.967170931398868561e-03 3.933033347129821777e-01 -8.029057830572128296e-02
1.463679969310760498e-01 -9.460044652223587036e-02 -1.167547255754470825e-01 -2.741274833679199219e-01 1.107637658715248108e-01 -3.762445226311683655e-02 -4.096303135156631470e-02 1.861899942159652710e-01 -8.981953375041484833e-03 2.646711468696594238e-01 3.175811143592000008e-03 -1.180810481309890747e-01 -1.387737393379211426e-01 2.313862890005111694e-01 2.502740621566772461e-01 2.570744752883911133e-01 -3.745687007904052734e-01 -4.496597498655319214e-02 -1.534719467163085938e-01 1.788693219423294067e-01 -9.564378857612609863e-02 -3.323522210121154785e-02 1.135910004377365112e-01 3.188008666038513184e-01 -6.550022214651107788e-02 2.774208188056945801e-01 -1.694597862660884857e-02 3.300155103206634521e-01 3.914371877908706665e-02 9.822779893875122070e-02 1.268239170312881470e-01 -6.955507397651672363e-02
-1.461107376962900162e-02 -3.831340372562408447e-01 -8.776908367872238159e-02 -1.027561724185943604e-01 1.403455622494220734e-03 -8.123682439327239990e-02 1.010751947760581970e-01 2.325923442840576172e-01 1.283275187015533447e-01 2.530983090400695801e-01 -4.132895916700363159e-02 -2.600745558738708496e-01 1.297463923692703247e-01 2.676064372062683105e-01 -9.216260910034179688e-02 3.875851035118103027e-01 -8.548865467309951782e-02 2.414011210203170776e-02 -6.476410478353500366e-02 -1.654191464185714722e-01 -9.190046787261962891e-02 1.572380959987640381e-01 5.671751871705055237e-02 -9.873267263174057007e-02 1.346512436866760254e-01 -2.486838102340698242e-01 -8.214984089136123657e-02 3.147818446159362793e-01 -1.340850889682769775e-01 -1.681948900222778320e-01 2.147548794746398926e-01 5.474010109901428223e-02
1.026502847671508789e-01 4.775976389646530151e-02 -4.631178081035614014e-01 4.861445352435112000e-02 -1.677287518978118896e-01 8.259892463684082031e-02 1.658312827348709106e-01 -2.781708491966128349e-03 -9.486743807792663574e-02 5.215262621641159058e-02 1.636742055416107178e-01 -4.602047204971313477e-01 1.581571549177169800e-01 1.374774873256683350e-01 -2.773416414856910706e-02 2.601154707372188568e-02 -4.180515110492706299e-01 -1.446982175111770630e-01 -1.042909100651741028e-01 -5.759701505303382874e-02 1.088562384247779846e-01 -6.866538524627685547e-02 1.849822700023651123e-01 1.010306477546691895e-01 -8.295627683401107788e-02 -2.129178047180175781e-01 -4.612646624445915222e-02 1.203350573778152466e-01 -2.743922732770442963e-02 1.917908042669296265e-01 1.005296856164932251e-01 1.576854586601257324e-01
1.935847848653793335e-01 -7.229519635438919067e-02 -2.369720488786697388e-01 -1.301215142011642456e-01 -2.120902761816978455e-02 -1.563516408205032349e-01 2.047335505485534668e-01 8.145827800035476685e-02 -3.406076878309249878e-02 1.722877174615859985e-01 1.610010489821434021e-02 -2.353384196758270264e-01 -8.524574339389801025e-02 2.444683760404586792e-01 -5.285039171576499939e-02 2.058512568473815918e-01 -2.105001658201217651e-01 7.156147062778472900e-02 -2.882034182548522949e-01 8.720117062330245972e-02 2.276094816625118256e-02 -1.045096293091773987e-01 -3.242103457450866699e-01 -2.184402383863925934e-02 1.786676496267318726e-01 2.708511650562286377e-01 -1.523621231317520142e-01 3.892609477043151855e-01 -9.172372519969940186e-02 1.742171645164489746e-01 -1.585390605032444000e-02 -1.895114630460739136e-01
-1.206684857606887817e-01 -2.482622116804122925e-01 -7.886008173227310181e-02 -8.425784111022949219e-02 1.410705745220184326e-01 -1.834828853607177734e-01 -4.413440451025962830e-02 1.838907152414321899e-01 2.027102261781692505e-01 3.230974376201629639e-01 -1.886459067463874817e-02 -1.625783443450927734e-01 1.063385382294654846e-01 2.665274441242218018e-01 -1.995850652456283569e-01 3.899175822734832764e-01 -2.050782591104507446e-01 1.106370687484741211e-01 -1.739120632410049438e-01 -1.677205264568328857e-01 -1.305683553218841553e-01 2.096326649188995361e-01 -7.661960273981094360e-02 -4.193599894642829895e-02 1.646146923303604126e-02 -1.072649657726287842e-01 8.060477674007415771e-02 2.582760751247406006e-01 -1.464035809040069580e-01 -2.556801401078701019e-02 2.308522760868072510e-01 1.816956400871276855e-01
-6.953433156013488770e-02 -1.713741011917591095e-02 6.393625587224960327e-02 5.551062151789665222e-02 -1.986836083233356476e-02 -2.185727804899215698e-01 -1.305315047502517700e-01 1.107642129063606262e-01 1.203190833330154419e-01 1.369344294071197510e-01 -1.653248071670532227e-01 6.046109832823276520e-03 5.043539777398109436e-02 3.192057013511657715e-01 2.916662096977233887e-01 4.109134674072265625e-01 -5.713927000761032104e-02 -1.486257882788777351e-03 -2.445622235536575317e-01 7.843875139951705933e-02 -8.865194022655487061e-02 1.872519962489604950e-02 -2.917676605284214020e-02 -7.794087380170822144e-02 -3.023566007614135742e-01 -2.252986729145050049e-01 3.374958410859107971e-02 1.302212774753570557e-01 -8.884450793266296387e-02 1.839032471179962158e-01 3.784681558609008789e-01 -2.483560740947723389e-01
2.408530116081237793e-01 -3.868961334228515625e-02 -6.758789718151092529e-02 -7.864254713058471680e-02 -1.550086438655853271e-01 -3.734264522790908813e-02 1.481702923774719238e-01 6.209094543009996414e-03 -2.987328171730041504e-01 3.078337311744689941e-01 2.440033406019210815e-01 -3.054793477058410645e-01 -1.741524487733840942e-01 1.730013489723205566e-01 -9.604175388813018799e-02 1.656331419944763184e-01 -3.827081620693206787e-01 3.477722778916358948e-02 -1.045103818178176880e-01 -2.041254192590713501e-01 -7.213892042636871338e-02 -1.074315682053565979e-01 9.633148461580276489e-02 1.425552815198898315e-01 4.614619910717010498e-02 -5.965968221426010132e-02 -4.916153475642204285e-02 -2.187004238367080688e-01 8.282934874296188354e-02 1.985282152891159058e-01 2.961232364177703857e-01 -1.097242906689643860e-01
3.923072665929794312e-02 -2.782772779464721680e-01 -9.638255462050437927e-03 -6.029576063156127930e-02 1.850538700819015503e-01 -1.226345896720886230e-01 4.804193601012229919e-02 2.771791219711303711e-01 2.963347733020782471e-01 2.303386181592941284e-01 -6.043338403105735779e-02 -3.339522778987884521e-01 -1.785339973866939545e-02 3.066688179969787598e-01 -1.009554043412208557e-01 2.122048437595367432e-01 -1.314689069986343384e-01 -3.547133132815361023e-02 -1.998187005519866943e-01 -7.783798966556787491e-03 1.581993885338306427e-02 -3.815573453903198242e-02 -3.691242262721061707e-02 -9.890187531709671021e-02 1.641821675002574921e-02 -1.615806668996810913e-01 -7.093294709920883179e-02 4.162783026695251465e-01 7.077605277299880981e-02 -2.072322219610214233e-01 2.427951097488403320e-01 1.607478782534599304e-02
5.495594069361686707e-02 -1.141493096947669983e-01 -1.311600655317306519e-01 -4.138787984848022461e-01 -3.153360635042190552e-02 -1.025371775031089783e-01 1.074679940938949585e-02 1.671668440103530884e-01 8.973608911037445068e-02 2.874128222465515137e-01 -3.078285977244377136e-02 -6.564261764287948608e-02 -2.260035574436187744e-01 1.728901565074920654e-01 9.064154326915740967e-02 2.319023609161376953e-01 -2.058773934841156006e-01 -4.931110143661499023e-01 1.683154609054327011e-03 1.570488214492797852e-01 1.193525940179824829e-01 2.062554508447647095e-01 -1.008378248661756516e-02 -3.793645277619361877e-02 4.071235284209251404e-02 -4.029120784252882004e-03 2.660860121250152588e-01 1.323877871036529541e-01 -1.486562788486480713e-01 -5.112716462463140488e-03 1.899069100618362427e-01 -1.656119525432586670e-02
-1.188134476542472839e-01 -8.187918365001678467e-02 7.781157642602920532e-02 1.319852769374847412e-01 6.528044492006301880e-02 -6.902923434972763062e-02 -2.106549888849258423e-01 2.745850384235382080e-01 2.009612768888473511e-01 1.045177429914474487e-01 3.342726230621337891e-01 -2.686086297035217285e-01 -1.036470662802457809e-02 3.544179201126098633e-01 1.027449872344732285e-02 2.176524400711059570e-01 5.259041115641593933e-02 1.601934432983398438e-01 -2.272381484508514404e-01 -2.008479237556457520e-01 9.278132021427154541e-02 -1.126190274953842163e-02 3.791938349604606628e-02 -7.802918553352355957e-02 -2.350520342588424683e-01 2.504640631377696991e-02 9.207742661237716675e-02 -4.318282753229141235e-02 9.038745611906051636e-02 -1.226822263561189175e-03 3.640246391296386719e-01 -2.737478911876678467e-01
4.790408536791801453e-02 -3.664844110608100891e-02 -2.122217416763305664e-01 -2.230883687734603882e-01 -4.403628781437873840e-02 -1.473467946052551270e-01 -1.989013999700546265e-01 -5.616848543286323547e-02 -1.635753922164440155e-02 1.473874449729919434e-01 2.895667254924774170e-01 1.944407261908054352e-02 2.980665862560272217e-01 4.228423535823822021e-01 4.915697127580642700e-02 3.368908464908599854e-01 -2.675947844982147217e-01 1.784224249422550201e-02 -1.830729842185974121e-01 -7.571086287498474121e-02 3.608633950352668762e-02 -3.477809429168701172e-01 1.362984776496887207e-01 -1.800975576043128967e-02 1.692109853029251099e-01 -4.978967085480690002e-02 7.073653489351272583e-02 -9.690167009830474854e-02 3.775054216384887695e-02 1.770859211683273315e-01 1.482093334197998047e-02 -1.207567676901817322e-01
-8.876565843820571899e-03 1.755399405956268311e-01 -1.653331220149993896e-01 -1.447576284408569336e-01 -8.555351197719573975e-02 -1.634465605020523071e-01 3.615648746490478516e-01 2.332415580749511719e-01 -3.562680259346961975e-02 1.748711913824081421e-01 1.927705556154251099e-01 -2.455556541681289673e-01 1.863062381744384766e-01 5.590355023741722107e-02 2.276200242340564728e-02 3.007859587669372559e-01 2.426732778549194336e-01 -1.602187603712081909e-01 -8.542857319116592407e-02 -8.584183454513549805e-02 3.402633592486381531e-03 -7.714182883501052856e-02 1.188874170184135437e-01 9.786173701286315918e-02 7.334108650684356689e-02 -4.271296560764312744e-01 1.364739835262298584e-01 1.256415396928787231e-01 7.211033999919891357e-02 1.899755597114562988e-01 2.191108167171478271e-01 -5.557670816779136658e-02
-3.326138108968734741e-02 -3.413221240043640137e-01 -1.843520104885101318e-01 -2.373112738132476807e-01 1.264737099409103394e-01 9.252227097749710083e-02 1.070189327001571655e-01 6.933944672346115112e-02 1.097254902124404907e-01 2.901689708232879639e-01 1.470146141946315765e-02 -2.011179327964782715e-01 -1.556269079446792603e-01 2.602944970130920410e-01 1.802034080028533936e-01 1.958509236574172974e-01 -3.989815413951873779e-01 -1.861708611249923706e-01 -4.969520121812820435e-02 1.335065662860870361e-01 1.382469683885574341e-01 3.780633509159088135e-01 1.842533983290195465e-02 -1.803908646106719971e-01 -1.437547383829951286e-03 -7.344084978103637695e-02 4.486155509948730469e-02 1.507274955511093140e-01 -6.575255095958709717e-02 -9.207117371261119843e-03 7.650225609540939331e-02 4.599835723638534546e-02
3.352416679263114929e-02 -6.537767499685287476e-02 1.298493891954421997e-01 -2.027497887611389160e-01 -1.406046003103256226e-02 -7.259436696767807007e-02 -1.486219912767410278e-01 1.802658475935459137e-02 -5.290966108441352844e-02 1.119450386613607407e-02 4.410030320286750793e-02 -1.758080273866653442e-01 -1.029310598969459534e-01 3.290320336818695068e-01 1.303100585937500000e-01 3.901233375072479248e-01 -6.920900940895080566e-02 -9.019497036933898926e-02 -2.574114203453063965e-01 5.350978672504425049e-02 2.225130051374435425e-01 -1.445987820625305176e-02 2.618604898452758789e-01 5.179164931178092957e-02 2.796301431953907013e-02 1.128400787711143494e-01 -3.205733746290206909e-02 3.154270052909851074e-01 1.624042913317680359e-02 1.478598117828369141e-01 4.933835268020629883e-01 4.823680222034454346e-02
4.300379008054733276e-02 -1.814195513725280762e-01 2.114048227667808533e-02 -7.309819757938385010e-02 6.305622518993914127e-04 -1.755382865667343140e-01 -7.694835215806961060e-02 -5.525917559862136841e-02 -2.368217557668685913e-01 1.227783709764480591e-01 1.343956291675567627e-01 -1.038589477539062500e-01 5.446326360106468201e-02 6.400440335273742676e-01 1.980222165584564209e-01 1.425025165081024170e-01 -2.800690233707427979e-01 -1.162071377038955688e-01 2.868942357599735260e-02 -5.416347458958625793e-02 6.098145619034767151e-02 -9.993723034858703613e-02 5.583320185542106628e-02 -1.154894307255744934e-01 2.520031034946441650e-01 2.012145705521106720e-02 2.556516602635383606e-02 3.401467800140380859e-01 -9.658964723348617554e-02 -4.457336850464344025e-03 1.686309427022933960e-01 -5.998260527849197388e-02
-6.751352921128273010e-03 -2.788553535938262939e-01 -1.604414582252502441e-01 -1.703042387962341309e-01 1.711726486682891846e-01 -2.223680913448333740e-02 -5.015804991126060486e-02 1.565908081829547882e-02 3.575440049171447754e-01 2.715914845466613770e-01 2.192794531583786011e-01 -1.152902171015739441e-01 1.475926041603088379e-01 4.306140244007110596e-01 -1.391593664884567261e-01 2.111810892820358276e-01 -6.111875548958778381e-02 -1.378606110811233521e-01 -1.759882122278213501e-01 -6.716783158481121063e-03 -7.249750941991806030e-02 2.503762207925319672e-02 -1.555693149566650391e-01 -1.765256226062774658e-01 -7.745648920536041260e-02 -4.765964299440383911e-02 9.683845937252044678e-02 2.848531305789947510e-01 -1.587376743555068970e-01 1.114661023020744324e-01 8.851353079080581665e-02 2.036987096071243286e-01
-4.068582318723201752e-03 -1.685283333063125610e-01 -2.661620676517486572e-01 8.280723541975021362e-02 -6.123874336481094360e-02 4.489930346608161926e-02 1.520101875066757202e-01 1.307001560926437378e-01 -7.782173156738281250e-02 4.608930945396423340e-01 1.590353697538375854e-01 -2.519671916961669922e-01 3.791463375091552734e-02 8.370511233806610107e-03 3.978867083787918091e-03 1.806799322366714478e-01 -2.540992200374603271e-01 -2.627563849091529846e-02 -2.276430130004882812e-01 1.798784881830215454e-01 -4.507829621434211731e-02 -1.048821285367012024e-01 -2.667050957679748535e-01 -1.676126942038536072e-02 1.540168970823287964e-01 -3.146294951438903809e-01 3.869991749525070190e-02 -1.655562222003936768e-01 -2.574119269847869873e-01 9.153342992067337036e-02 2.733543701469898224e-02 -2.135747373104095459e-01
-3.565169870853424072e-02 -9.086752682924270630e-02 -2.050217986106872559e-02 -1.111467257142066956e-01 -1.243457794189453125e-01 -1.363019198179244995e-01 7.938931137323379517e-02 1.836165189743041992e-01 4.655248299241065979e-02 3.087226748466491699e-01 -1.102419719099998474e-01 -1.661580055952072144e-01 -9.765636175870895386e-02 9.938510507345199585e-02 1.510263532400131226e-01 4.461657702922821045e-01 -2.328113764524459839e-01 3.425940498709678650e-02 -8.471454679965972900e-02 8.879180997610092163e-02 3.262803703546524048e-02 -4.202149063348770142e-02 -7.063693553209304810e-02 1.826547086238861084e-02 1.523294448852539062e-01 1.995582729578018188e-01 -2.341624945402145386e-01 4.449723660945892334e-01 -1.226120814681053162e-01 1.599122285842895508e-01 2.859488427639007568e-01 -9.106572717428207397e-02
-5.528996512293815613e-02 -2.696804106235504150e-01 -2.106733769178390503e-01 -1.887429803609848022e-01 -2.091130465269088745e-01 5.150458216667175293e-02 -1.153404358774423599e-02 5.521838366985321045e-02 3.443740570219233632e-05 1.605019271373748779e-01 8.922166377305984497e-02 -7.774150371551513672e-02 -2.130007892847061157e-01 3.820642828941345215e-02 2.975395917892456055e-01 4.857905507087707520e-01 1.016325205564498901e-01 -2.302573435008525848e-02 -2.595338821411132812e-01 -1.044661998748779297e-01 1.993274241685867310e-01 3.695658966898918152e-02 8.989381045103073120e-02 6.365166977047920227e-03 -2.644319273531436920e-02 -3.939228653907775879e-01 6.964814662933349609e-02 -1.001634746789932251e-01 -2.406763285398483276e-01 1.516399811953306198e-02 -6.136036477982997894e-03 -1.273926943540573120e-01
-3.930824622511863708e-02 -1.065947115421295166e-02 -9.510890394449234009e-02 -7.966066896915435791e-02 -6.580527126789093018e-02 -1.738040298223495483e-01 -1.742741316556930542e-01 1.986570209264755249e-01 2.573937922716140747e-02 3.314039707183837891e-01 -1.984892413020133972e-02 -6.082136556506156921e-02 -8.166714012622833252e-02 4.334016740322113037e-01 1.470346748828887939e-01 2.122240960597991943e-01 -1.728260219097137451e-01 -5.709652602672576904e-02 -1.453487724065780640e-01 1.400969028472900391e-01 -2.093663811683654785e-02 2.286594510078430176e-01 -1.753203421831130981e-01 -2.272172644734382629e-02 2.349636703729629517e-01 1.518369764089584351e-01 -6.955026090145111084e-02 3.575921356678009033e-01 -1.792310327291488647e-01 1.979922801256179810e-01 2.264443188905715942e-01 -1.067412495613098145e-01
1.807522401213645935e-02 -3.670058846473693848e-01 -8.450593799352645874e-02 -1.705480664968490601e-01 2.627137303352355957e-01 -1.009073406457901001e-01 7.365102320909500122e-02 1.250409185886383057e-01 1.594086289405822754e-01 1.688745766878128052e-01 -1.922997236251831055e-01 -1.509776413440704346e-01 9.099306166172027588e-02 -7.535301148891448975e-02 1.668379306793212891e-01 3.108226060867309570e-01 -1.060415953397750854e-01 -3.598506748676300049e-01 -1.382180452346801758e-01 1.880309879779815674e-01 2.595902681350708008e-01 -2.728692591190338135e-01 3.045943938195705414e-02 8.682988584041595459e-02 -1.329783350229263306e-01 6.762491166591644287e-02 7.339971140027046204e-03 1.365708559751510620e-02 -5.065293237566947937e-02 3.223005682229995728e-02 3.184145987033843994e-01 -5.819520726799964905e-02
1.755772382020950317e-01 -3.838594630360603333e-02 1.802312731742858887e-01 -9.410320222377777100e-02 1.325886249542236328e-01 -1.776864677667617798e-01 -3.456553816795349121e-02 1.116738617420196533e-01 -2.996441125869750977e-01 1.687725633382797241e-01 9.775575250387191772e-02 -2.758338153362274170e-01 -6.174483522772789001e-02 2.579526901245117188e-01 -4.470661655068397522e-02 2.718652188777923584e-01 -2.151852250099182129e-01 -5.691498890519142151e-02 -3.052175939083099365e-01 -1.089508756995201111e-01 -2.464061602950096130e-02 -1.418312489986419678e-01 4.802697896957397461e-02 -2.611038740724325180e-03 1.853731870651245117e-01 3.406329751014709473e-01 1.785314381122589111e-01 2.004285007715225220e-01 -7.521155290305614471e-03 9.702213108539581299e-02 2.999618649482727051e-01 -1.177923306822776794e-01
-2.328981645405292511e-02 -4.854201804846525192e-03 7.308829575777053833e-02 2.779611349105834961e-01 3.309840336441993713e-02 -3.139645755290985107e-01 -6.731423735618591309e-02 1.181228458881378174e-01 2.077203243970870972e-01 2.448468357324600220e-01 4.048998653888702393e-01 -2.085020542144775391e-01 1.988666355609893799e-01 3.766850233078002930e-01 4.204528033733367920e-02 2.262830734252929688e-01 -5.355397611856460571e-02 -9.359648823738098145e-02 -1.611477136611938477e-01 -9.516238421201705933e-02 2.193395607173442841e-02 -2.303627133369445801e-01 5.040175467729568481e-02 -1.944000273942947388e-02 -4.368246719241142273e-02 -7.688271999359130859e-02 -9.347760677337646484e-02 1.788171529769897461e-01 9.792350232601165771e-03 -1.410440951585769653e-01 1.684412062168121338e-01 -2.318110167980194092e-01
-9.649884700775146484e-02 1.628515683114528656e-02 -2.541263401508331299e-01 1.555019617080688477e-02 -1.492955386638641357e-01 1.025155633687973022e-01 2.451867014169692993e-01 -1.858507981523871422e-03 -1.973070055246353149e-01 3.218328356742858887e-01 1.328743547201156616e-01 -4.762000739574432373e-01 2.862086892127990723e-02 2.235767096281051636e-01 -2.789688855409622192e-02 2.199733555316925049e-01 3.895844891667366028e-02 2.131449803709983826e-02 -2.564078271389007568e-01 -2.367895841598510742e-01 7.238513231277465820e-02 8.568631485104560852e-03 3.210386037826538086e-01 1.128204092383384705e-01 -1.651607751846313477e-01 -1.084725931286811829e-01 7.053586840629577637e-02 2.106832712888717651e-02 -1.474408358335494995e-01 1.589386463165283203e-01 2.761992625892162323e-02 -9.306573122739791870e-02
8.445679396390914917e-02 -1.370109915733337402e-01 -1.261861920356750488e-01 -2.135268747806549072e-01 1.734792590141296387e-01 -1.770741641521453857e-01 2.168378233909606934e-01 1.924868375062942505e-01 -1.868676990270614624e-01 1.640155613422393799e-01 4.512595534324645996e-01 -4.769513010978698730e-02 2.093737944960594177e-02 -4.439623281359672546e-02 -2.560172230005264282e-02 3.890223801136016846e-01 -3.164503574371337891e-01 8.169676363468170166e-02 5.596635118126869202e-02 -3.810445591807365417e-02 9.209985285997390747e-02 -7.757503539323806763e-02 -1.030829548835754395e-01 -1.535466965287923813e-02 -1.201486885547637939e-01 -2.132654190063476562e-01 3.640705347061157227e-02 1.247386485338211060e-01 1.469939053058624268e-01 -9.294854849576950073e-02 3.140805959701538086e-01 -4.966432973742485046e-02
1.611789315938949585e-01 2.431409806013107300e-02 9.872686117887496948e-02 -2.324246466159820557e-01 -1.464711409062147141e-02 -8.362698554992675781e-02 -1.521470397710800171e-01 5.659893900156021118e-02 -1.000646650791168213e-01 2.116581201553344727e-01 1.104233860969543457e-01 -2.090039551258087158e-01 -1.248447224497795105e-01 1.406104415655136108e-01 1.608289331197738647e-01 4.090767800807952881e-01 -2.611806616187095642e-02 -2.218009829521179199e-01 -1.829790771007537842e-01 -1.315609961748123169e-01 1.854403018951416016e-01 7.833290845155715942e-02 7.258050888776779175e-02 2.137140743434429169e-02 3.382397815585136414e-02 2.459233850240707397e-01 1.558876316994428635e-02 2.218303233385086060e-01 -6.573137827217578888e-03 2.121929377317428589e-01 4.699442088603973389e-01 -1.137528866529464722e-01
9.446706622838973999e-02 -7.088935375213623047e-02 -1.712153255939483643e-01 5.983719229698181152e-02 1.476181298494338989e-01 1.515467762947082520e-01 -9.112959355115890503e-02 1.973064690828323364e-01 -4.941572621464729309e-02 4.963792860507965088e-01 1.570604555308818817e-02 -2.291937544941902161e-02 -1.646042168140411377e-01 1.011966690421104431e-01 1.335248053073883057e-01 8.178482204675674438e-02 -1.499415487051010132e-01 -2.027638405561447144e-01 -1.614488661289215088e-01 -1.322911530733108521e-01 -8.309312909841537476e-02 2.650644630193710327e-02 5.878788232803344727e-02 1.280501633882522583e-01 2.385150790214538574e-01 2.006227225065231323e-01 -8.725871145725250244e-02 2.884556055068969727e-01 -1.634216904640197754e-01 8.861505985260009766e-02 4.378696382045745850e-01 2.886465564370155334e-02
-4.092124477028846741e-02 2.124152146279811859e-02 -3.375493586063385010e-01 -5.881430953741073608e-02 -1.040362939238548279e-01 -9.594292938709259033e-02 2.797222137451171875e-02 -1.904652640223503113e-02 -1.928706914186477661e-01 2.806437611579895020e-01 2.160346657037734985e-01 -9.490948915481567383e-02 1.491667702794075012e-02 4.457184076309204102e-01 3.361611664295196533e-01 5.649633333086967468e-02 -1.128223240375518799e-01 -1.059008482843637466e-02 -9.587456006556749344e-04 -5.107386037707328796e-02 -1.884381473064422607e-01 -1.803075671195983887e-01 -1.308107227087020874e-01 -2.253292053937911987e-01 -4.722286947071552277e-03 7.266767323017120361e-02 1.207219585776329041e-01 5.200650542974472046e-02 -5.943064391613006592e-02 -2.403580546379089355e-01 3.666233718395233154e-01 5.409663170576095581e-02
-1.027228310704231262e-01 -3.100994527339935303e-01 2.502408921718597412e-01 1.333362460136413574e-01 4.263345152139663696e-02 -9.905868768692016602e-02 -9.422957152128219604e-02 1.829046308994293213e-01 -7.483334746211767197e-03 -7.889650762081146240e-02 9.370650351047515869e-02 -3.193549513816833496e-01 -5.828354507684707642e-02 1.908054351806640625e-01 -2.271003872156143188e-01 3.747471868991851807e-01 -8.317782729864120483e-02 -2.765569835901260376e-02 -2.789101004600524902e-01 -1.718484982848167419e-02 1.167712286114692688e-01 5.722081661224365234e-02 -3.265497386455535889e-01 5.728123337030410767e-02 2.154149301350116730e-02 7.812177389860153198e-02 8.056171238422393799e-02 3.675175905227661133e-01 7.260544807650148869e-04 4.164051730185747147e-03 2.173619568347930908e-01 -4.555368423461914062e-02
7.642749696969985962e-02 -6.541166454553604126e-02 -3.601822257041931152e-02 2.883179485797882080e-01 7.818388938903808594e-02 -2.089132070541381836e-01 1.557986158877611160e-02 6.100524961948394775e-02 -2.179871499538421631e-01 3.305703401565551758e-01 2.178632467985153198e-01 2.357086725533008575e-02 1.848350763320922852e-01 1.542206406593322754e-01 -7.616874761879444122e-03 1.537294983863830566e-01 -3.345777094364166260e-01 1.173402369022369385e-01 -1.936744153499603271e-01 -5.489663779735565186e-02 5.971106886863708496e-02 -5.090697482228279114e-02 -2.143969088792800903e-01 2.329965122044086456e-02 4.801659286022186279e-02 -1.396509706974029541e-01 1.084338948130607605e-01 -4.330836609005928040e-02 -1.228889450430870056e-01 1.575322151184082031e-01 4.978773891925811768e-01 -1.521126776933670044e-01
-4.210048541426658630e-02 9.169521741569042206e-03 -1.717796176671981812e-02 -1.959342658519744873e-01 1.443532109260559082e-01 2.092815786600112915e-01 4.191317595541477203e-03 1.002637222409248352e-01 1.432243734598159790e-01 1.521573811769485474e-01 2.276251018047332764e-01 -2.156836241483688354e-01 4.482993856072425842e-02 4.333170056343078613e-01 8.404178172349929810e-02 3.287542462348937988e-01 -2.323863953351974487e-01 -1.265455931425094604e-01 1.535478532314300537e-01 2.197199128568172455e-02 -2.069520652294158936e-01 4.001839831471443176e-02 4.914607480168342590e-02 -1.760068535804748535e-01 2.281013578176498413e-01 -3.070862591266632080e-02 1.124232113361358643e-01 6.461742520332336426e-02 1.589749902486801147e-01 2.365847826004028320e-01 3.233843743801116943e-01 -1.016159728169441223e-01
3.953996580094099045e-03 -7.120610773563385010e-02 -4.120689630508422852e-01 -2.428755909204483032e-02 -6.284438818693161011e-02 -1.974026262760162354e-01 -1.256661862134933472e-01 -1.311924606561660767e-01 -3.277102368883788586e-04 6.295248866081237793e-02 2.515382170677185059e-01 -3.124225139617919922e-01 -1.145148053765296936e-01 5.723053961992263794e-02 -8.265002816915512085e-02 3.274259567260742188e-01 1.021822392940521240e-01 -2.190045267343521118e-01 -8.781918138265609741e-02 5.922514572739601135e-02 1.197417601943016052e-01 -1.644623577594757080e-01 6.792917102575302124e-02 -1.601325869560241699e-01 -1.370879858732223511e-01 3.975109755992889404e-02 3.071472048759460449e-01 2.766351401805877686e-01 -3.179259300231933594e-01 -7.286833971738815308e-02 1.196889355778694153e-01 1.067562680691480637e-02
3.693820238113403320e-01 -2.550038099288940430e-01 -1.997029930353164673e-01 1.565553098917007446e-01 -1.196256205439567566e-01 1.398359984159469604e-01 7.835299707949161530e-03 1.418151557445526123e-01 -8.577686548233032227e-02 -5.748711526393890381e-02 -2.324145473539829254e-02 -2.964853644371032715e-01 -2.110862173140048981e-02 1.760978996753692627e-01 -2.250110208988189697e-01 4.296435117721557617e-01 -1.883720010519027710e-01 1.937294751405715942e-01 -2.843160629272460938e-01 -1.628700345754623413e-01 -7.773273438215255737e-02 -1.709696054458618164e-01 1.766200363636016846e-01 7.216992788016796112e-03 8.982237428426742554e-02 -1.498284786939620972e-01 -4.082305729389190674e-02 -1.567696407437324524e-02 -1.134557351469993591e-01 9.471173584461212158e-02 6.253170967102050781e-02 -9.611032158136367798e-02
7.546707987785339355e-02 1.224392279982566833e-01 1.719044148921966553e-02 -1.583955436944961548e-01 7.261730730533599854e-02 9.889299049973487854e-03 -1.311455219984054565e-01 1.020599436014890671e-02 -8.020073175430297852e-02 3.557402491569519043e-01 1.278936713933944702e-01 -2.039597928524017334e-02 2.530959248542785645e-01 4.305880367755889893e-01 1.393101215362548828e-01 3.950444757938385010e-01 -2.597835958003997803e-01 8.746098726987838745e-02 -1.150309816002845764e-01 -4.580634459853172302e-02 -9.959413670003414154e-03 -3.901365101337432861e-01 1.601919680833816528e-01 2.929738909006118774e-02 1.760650277137756348e-01 -1.334461104124784470e-02 8.794895559549331665e-02 -1.255941390991210938e-01 -5.310739576816558838e-02 1.231454685330390930e-01 1.171849891543388367e-01 2.951562777161598206e-02
2.883569598197937012e-01 -3.616973385214805603e-02 -5.731290578842163086e-02 9.371953085064888000e-03 -5.921931937336921692e-02 -9.147644788026809692e-02 3.957663103938102722e-02 7.745626568794250488e-02 -1.223491057753562927e-01 2.355498820543289185e-01 -8.531796932220458984e-02 -1.865794062614440918e-01 3.306761085987091064e-01 3.676343858242034912e-01 -8.173125237226486206e-02 2.108341157436370850e-01 -1.053351089358329773e-01 -2.969509735703468323e-02 -2.121538370847702026e-01 -7.303717732429504395e-02 1.130739599466323853e-01 -1.792316436767578125e-01 -3.416735529899597168e-01 1.766481995582580566e-01 -6.054739654064178467e-02 1.330144256353378296e-01 8.679499477148056030e-02 1.098236814141273499e-01 3.778533637523651123e-02 -8.363530784845352173e-02 3.838708102703094482e-01 -1.806741207838058472e-01
1.550849974155426025e-01 -7.034626603126525879e-02 1.308862864971160889e-01 -1.413521319627761841e-01 -1.583561152219772339e-01 -2.681837677955627441e-01 -1.091400720179080963e-02 5.820315703749656677e-02 -2.408631742000579834e-01 6.363020837306976318e-02 1.170525923371315002e-01 -2.681483030319213867e-01 -1.515834778547286987e-01 1.681561321020126343e-01 -1.467389613389968872e-02 2.474649548530578613e-01 -3.716156482696533203e-01 -1.997586935758590698e-01 -2.625708580017089844e-01 -2.312487550079822540e-02 3.947530314326286316e-02 7.275868672877550125e-03 1.856468245387077332e-02 3.107424825429916382e-02 1.220483109354972839e-01 2.228716313838958740e-01 2.572520971298217773e-01 2.672658562660217285e-01 9.692174196243286133e-02 -1.398145779967308044e-02 3.216820061206817627e-01 -8.577942848205566406e-02
3.326896727085113525e-01 -3.513824939727783203e-02 -2.122765639796853065e-03 1.221769452095031738e-01 -3.279651328921318054e-02 -1.911456137895584106e-01 -2.829268388450145721e-02 5.085347965359687805e-02 -2.532762587070465088e-01 3.202905654907226562e-01 1.612237691879272461e-01 -3.521484881639480591e-02 7.101180404424667358e-02 2.197635024785995483e-01 -7.342255860567092896e-02 4.701308161020278931e-02 -1.471173912286758423e-01 -3.640810400247573853e-02 -4.812967181205749512e-01 1.773859560489654541e-02 6.235395744442939758e-02 -1.171327680349349976e-01 -1.369209140539169312e-01 5.283130705356597900e-02 -7.822263240814208984e-02 -1.246731504797935486e-01 1.190894376486539841e-02 -1.376561522483825684e-01 -1.391301304101943970e-01 -2.229408174753189087e-02 2.280560880899429321e-01 -4.129778146743774414e-01
1.827639341354370117e-01 1.240631416440010071e-01 -1.811241209506988525e-01 -7.470301818102598190e-03 5.836009234189987183e-02 -2.103630751371383667e-01 1.045426577329635620e-01 -1.159130334854125977e-01 -1.841078102588653564e-01 2.350389808416366577e-01 3.156065046787261963e-01 -2.064640074968338013e-01 6.902252137660980225e-02 2.045969367027282715e-01 1.553811579942703247e-01 5.096790790557861328e-01 -2.549802958965301514e-01 1.097071319818496704e-01 -1.392705645412206650e-02 9.973863512277603149e-02 -1.053027808666229248e-02 -5.801579728722572327e-02 1.422014236450195312e-01 -1.390726864337921143e-01 -4.997725412249565125e-02 4.310636967420578003e-02 2.263628691434860229e-02 -1.687826663255691528e-01 4.313187301158905029e-02 2.417572308331727982e-03 3.410272002220153809e-01 -5.150955915451049805e-02
3.050565719604492188e-02 2.135751694440841675e-01 -4.761718586087226868e-02 -7.964695990085601807e-02 3.189059346914291382e-02 9.400488436222076416e-02 3.408967703580856323e-02 2.270748093724250793e-02 -1.442647725343704224e-01 2.942567169666290283e-01 1.759228259325027466e-01 -3.603024780750274658e-02 2.393134236335754395e-01 2.658719122409820557e-01 9.815531224012374878e-02 4.929514229297637939e-01 -6.824100017547607422e-02 -4.000876843929290771e-02 -1.902080476284027100e-01 -2.083462178707122803e-01 -8.920777589082717896e-02 -2.110704332590103149e-01 -1.190998479723930359e-01 -1.859615594148635864e-01 1.394502222537994385e-01 -1.977584511041641235e-01 -6.445914506912231445e-02 -3.022885322570800781e-01 -2.538186497986316681e-02 1.502519845962524414e-01 2.198018729686737061e-01 -1.818883605301380157e-02
2.462465167045593262e-01 -2.229580432176589966e-01 5.347871407866477966e-02 1.634756922721862793e-01 1.771052032709121704e-01 -1.529916971921920776e-01 -1.518723648041486740e-02 1.413053125143051147e-01 -1.585280150175094604e-01 2.737573683261871338e-01 2.191840559244155884e-01 -6.905348598957061768e-02 1.987484991550445557e-01 -1.334569230675697327e-02 3.742501512169837952e-02 1.367071866989135742e-01 -1.987310349941253662e-01 -4.805955290794372559e-02 -1.370320767164230347e-01 -1.277945488691329956e-01 1.007167100906372070e-01 1.204318851232528687e-01 -2.362864017486572266e-01 3.875185921788215637e-02 2.662091851234436035e-01 8.762664347887039185e-02 1.426059156656265259e-01 1.264681816101074219e-01 -2.028993517160415649e-01 7.635439187288284302e-02 4.971005916595458984e-01 -6.758356094360351562e-02
2.885124385356903076e-01 -3.291435167193412781e-02 2.276517637073993683e-02 -1.180319562554359436e-01 -2.469257116317749023e-01 -1.161064803600311279e-01 1.496060937643051147e-01 -4.402517527341842651e-02 -9.046479128301143646e-03 1.225840672850608826e-01 6.729425489902496338e-02 -3.684862256050109863e-01 6.323615461587905884e-02 8.620132505893707275e-02 1.149909272789955139e-01 2.523191869258880615e-01 -4.397384822368621826e-01 -1.012457534670829773e-01 -1.631942540407180786e-01 2.261123359203338623e-01 -9.018354862928390503e-02 -1.677456796169281006e-01 1.915189623832702637e-01 1.269731819629669189e-01 -1.097231209278106689e-01 -3.849742710590362549e-01 1.042385399341583252e-01 1.246464401483535767e-01 3.592044115066528320e-02 -4.190904553979635239e-03 1.688870787620544434e-02 4.956430289894342422e-03
-4.412535205483436584e-02 -1.179345026612281799e-01 2.333211712539196014e-02 -1.741629689931869507e-01 -3.419779706746339798e-03 8.274497091770172119e-02 -1.603282839059829712e-01 2.738578021526336670e-01 1.256632357835769653e-01 4.205059111118316650e-01 4.834465682506561279e-02 -3.434208035469055176e-01 -1.071524098515510559e-01 2.047370225191116333e-01 6.805261224508285522e-02 2.156277149915695190e-01 -3.338268995285034180e-01 4.674173146486282349e-02 -4.565428197383880615e-02 -2.000734806060791016e-01 -1.808661371469497681e-01 1.531091053038835526e-02 -1.151206493377685547e-01 2.502745687961578369e-01 -5.901255458593368530e-02 1.622780971229076385e-02 -9.053018689155578613e-02 2.920914888381958008e-01 -7.544054184108972549e-03 1.476082056760787964e-01 -2.183579606935381889e-03 2.111964821815490723e-01
1.535694748163223267e-01 -1.743570119142532349e-01 -2.885900251567363739e-02 -1.947866380214691162e-01 3.546642512083053589e-02 3.182785585522651672e-02 -2.545929253101348877e-01 1.461139023303985596e-01 8.643334358930587769e-02 3.810440301895141602e-01 6.876682490110397339e-02 -2.956515550613403320e-01 -1.391922533512115479e-01 2.246162146329879761e-01 1.677383333444595337e-01 7.942779362201690674e-02 -5.030639097094535828e-02 -6.229714304208755493e-02 -2.335197627544403076e-01 5.843215063214302063e-02 5.098650231957435608e-02 -1.400671452283859253e-01 1.145220994949340820e-01 -1.257640123367309570e-01 1.051154732704162598e-01 2.482842803001403809e-01 -1.560841780155897141e-02 3.949064314365386963e-01 -1.598627120256423950e-01 1.938792020082473755e-01 2.397860586643218994e-01 -6.847301125526428223e-02
5.062491446733474731e-02 -4.827170073986053467e-02 1.253677755594253540e-01 1.938661485910415649e-01 -3.964275494217872620e-02 1.488941013813018799e-01 -1.939530223608016968e-01 2.294246554374694824e-01 -6.834599375724792480e-02 2.978515923023223877e-01 2.084644436836242676e-01 -1.728970408439636230e-01 -2.428631484508514404e-01 2.400487810373306274e-01 3.199484571814537048e-02 1.360100358724594116e-01 -1.487736552953720093e-01 -3.849243000149726868e-02 -2.634847760200500488e-01 -1.090334206819534302e-01 -5.671067629009485245e-03 9.497322887182235718e-02 -1.287803202867507935e-01 -1.193844005465507507e-01 -5.372770130634307861e-02 -9.770110249519348145e-02 2.120428383350372314e-01 1.113688424229621887e-01 -1.972247213125228882e-01 -1.420192122459411621e-01 4.241997003555297852e-01 -2.670557200908660889e-01
-4.495632275938987732e-02 4.735407978296279907e-02 1.792879998683929443e-01 -3.509495407342910767e-03 -2.424669265747070312e-01 -3.014227747917175293e-02 1.241251304745674133e-01 1.903872489929199219e-01 1.667839586734771729e-01 2.321742177009582520e-01 -1.647979170083999634e-01 -2.313033193349838257e-01 4.855728894472122192e-02 4.118780493736267090e-01 -1.558503359556198120e-01 1.806638091802597046e-01 -7.303230464458465576e-03 2.018629200756549835e-02 -1.356439590454101562e-01 -1.651964336633682251e-01 1.403875648975372314e-01 -6.347836554050445557e-02 -2.716092467308044434e-01 3.661590814590454102e-01 -9.604717046022415161e-02 7.063063979148864746e-02 2.863673865795135498e-02 4.340747371315956116e-02 1.324640400707721710e-02 -3.516809642314910889e-02 3.852351605892181396e-01 -1.282451897859573364e-01
2.073154449462890625e-01 3.277674317359924316e-02 1.013998910784721375e-01 -2.144465893507003784e-01 -2.171162515878677368e-01 3.200363367795944214e-02 -2.381951361894607544e-01 6.333703547716140747e-02 2.240516692399978638e-01 2.051702588796615601e-01 2.463990077376365662e-02 -3.722309768199920654e-01 1.430158466100692749e-01 2.124669551849365234e-01 -8.237822353839874268e-02 1.160883251577615738e-02 -3.644040524959564209e-01 -3.611609935760498047e-01 -1.539997756481170654e-01 -1.349468231201171875e-01 4.033163189888000488e-02 -1.285364329814910889e-01 -1.063980162143707275e-01 -2.816628105938434601e-02 -1.406762450933456421e-01 -1.033834666013717651e-01 -3.464307636022567749e-02 2.329646944999694824e-01 -2.024358324706554413e-02 -7.921278476715087891e-02 2.407055944204330444e-01 2.828720770776271820e-02
3.910217583179473877e-01 -3.040411472320556641e-01 -2.007360458374023438e-01 -1.395842730998992920e-01 -1.122110486030578613e-01 3.332836180925369263e-02 -1.900208368897438049e-02 -5.441036447882652283e-02 2.368610166013240814e-02 -1.118186935782432556e-01 -4.957054927945137024e-02 5.874262005090713501e-02 -1.776894479990005493e-01 2.982649505138397217e-01 -9.912612289190292358e-02 4.020123481750488281e-01 -2.269276231527328491e-01 3.317466005682945251e-02 -1.780504286289215088e-01 -2.091284096240997314e-01 -7.374165952205657959e-02 -6.943150609731674194e-02 -6.316507607698440552e-02 1.056663617491722107e-01 5.683927237987518311e-02 -2.367561608552932739e-01 1.536081880331039429e-01 1.589349359273910522e-01 -2.455489486455917358e-01 9.613563865423202515e-02 -3.335377201437950134e-02 -1.862117797136306763e-01
1.365381926298141479e-01 -1.178849935531616211e-01 -2.748527526855468750e-01 -1.807902902364730835e-01 -3.180005550384521484e-01 -8.206712082028388977e-03 1.955964118242263794e-01 2.052692621946334839e-01 -2.257760316133499146e-01 3.354736566543579102e-01 2.030101120471954346e-01 -1.275768727064132690e-01 -1.670603454113006592e-01 6.425492465496063232e-02 2.426606416702270508e-01 8.372486382722854614e-02 9.238180518150329590e-02 -9.607913345098495483e-02 -3.294540941715240479e-01 -1.362138427793979645e-02 -1.848570555448532104e-01 -1.950037293136119843e-02 1.672254800796508789e-01 2.542936205863952637e-01 6.308437138795852661e-02 4.852250218391418457e-02 1.990945786237716675e-01 8.480812609195709229e-02 7.079349365085363388e-03 1.674005091190338135e-01 -2.290121838450431824e-02 -1.525518596172332764e-01
1.819165237247943878e-02 1.963182240724563599e-01 -1.040520817041397095e-01 -4.860642924904823303e-02 9.638168849050998688e-03 -8.970689028501510620e-02 6.497084349393844604e-02 7.001296430826187134e-02 -2.552753686904907227e-01 2.690058052539825439e-01 2.563204169273376465e-01 -4.853492975234985352e-02 -1.006565615534782410e-01 1.270185261964797974e-01 9.301199764013290405e-02 4.998299479484558105e-01 -2.117272466421127319e-01 1.920147389173507690e-01 -2.230858206748962402e-01 -4.416440054774284363e-02 2.607240080833435059e-01 -2.469669133424758911e-01 -1.152020134031772614e-02 -1.812697649002075195e-01 -8.208532631397247314e-02 -1.689330190420150757e-01 -2.472479827702045441e-02 -2.033109962940216064e-01 1.074640750885009766e-01 -1.244931519031524658e-01 1.991496533155441284e-01 -3.218531608581542969e-02
-5.682665482163429260e-02 -1.747461408376693726e-01 -2.371630221605300903e-01 9.166149049997329712e-02 5.290468409657478333e-02 5.839367210865020752e-02 1.848584562540054321e-01 8.815672993659973145e-02 -7.518280297517776489e-02 3.762924075126647949e-01 1.322312653064727783e-01 -2.877796888351440430e-01 1.451025456190109253e-01 4.105423390865325928e-02 -2.813821099698543549e-02 1.666437536478042603e-01 -3.959209620952606201e-01 3.686143318191170692e-03 -1.874722391366958618e-01 2.249392718076705933e-01 -3.342413529753684998e-02 -1.217942908406257629e-01 -9.732908010482788086e-02 6.445086002349853516e-02 2.131668627262115479e-01 -2.972445189952850342e-01 -1.881105452775955200e-02 -1.143838167190551758e-01 -1.320893913507461548e-01 1.124922707676887512e-01 9.725618362426757812e-02 -3.093534111976623535e-01
-1.621188968420028687e-02 1.742731034755706787e-01 4.858414828777313232e-02 -1.768572330474853516e-01 -3.899672627449035645e-02 -1.229836866259574890e-01 1.322758495807647705e-01 -7.587143033742904663e-02 -2.754541337490081787e-01 3.046132326126098633e-01 1.543778330087661743e-01 -1.761750727891921997e-01 -4.880314320325851440e-02 -4.994842037558555603e-02 9.662432223558425903e-02 5.731862187385559082e-01 -2.285567112267017365e-02 7.371037453413009644e-02 -1.135688126087188721e-01 -2.279976606369018555e-01 8.099714666604995728e-02 -1.120117902755737305e-01 -1.358340382575988770e-01 -1.913740485906600952e-01 -9.648944437503814697e-02 -1.594317853450775146e-01 -1.621839031577110291e-02 -3.903596848249435425e-02 -1.553221195936203003e-01 2.931626327335834503e-02 3.495865762233734131e-01 2.844501286745071411e-02
-1.693523488938808441e-02 7.192676514387130737e-02 6.346784532070159912e-02 2.970126271247863770e-01 -5.501421540975570679e-02 -3.390602171421051025e-01 6.725967675447463989e-02 1.623965948820114136e-01 2.498929202556610107e-01 1.847124099731445312e-01 7.260162383317947388e-03 -2.438138425350189209e-01 2.601953744888305664e-01 1.074293777346611023e-01 -8.499659597873687744e-02 4.358506500720977783e-01 1.390685141086578369e-02 6.281207501888275146e-02 -2.279122769832611084e-01 -9.025020897388458252e-02 1.111352294683456421e-01 2.198241092264652252e-02 7.230266183614730835e-02 8.510203659534454346e-02 -6.886371970176696777e-02 -1.020103693008422852e-01 -5.221742019057273865e-02 2.037687599658966064e-01 -7.488693296909332275e-02 -3.115156292915344238e-02 3.529291749000549316e-01 -2.021086812019348145e-01
-1.611280590295791626e-01 -1.320207267999649048e-01 1.105138137936592102e-01 1.906592845916748047e-01 1.942064017057418823e-01 -1.123987734317779541e-01 -4.741575941443443298e-02 2.679403126239776611e-01 9.987308830022811890e-02 2.875924110412597656e-01 2.333740890026092529e-01 1.099391579627990723e-01 -3.130080923438072205e-02 -1.880602166056632996e-02 1.070212274789810181e-01 3.022013902664184570e-01 -3.163495063781738281e-01 -3.716112300753593445e-02 -3.556722700595855713e-01 -2.763118147850036621e-01 2.536772191524505615e-01 -6.352843344211578369e-02 -1.158795803785324097e-01 1.552015691995620728e-01 -3.446215996518731117e-03 -2.765706777572631836e-01 3.892666101455688477e-02 -6.438531726598739624e-02 4.554988816380500793e-02 -5.213920027017593384e-02 1.376205086708068848e-01 6.479391455650329590e-02
-1.130019798874855042e-01 -2.963393554091453552e-02 -2.446977049112319946e-02 -5.073289945721626282e-02 -7.813548296689987183e-02 -1.187738552689552307e-01 2.068932801485061646e-01 2.796930074691772461e-01 6.541877239942550659e-02 1.879959404468536377e-01 -5.466637387871742249e-02 -1.387667804956436157e-01 -1.872454285621643066e-01 1.643236875534057617e-01 3.154210448265075684e-01 4.093324840068817139e-01 -6.502030789852142334e-02 2.702874243259429932e-01 -2.427997142076492310e-01 -2.444688379764556885e-01 -2.576246671378612518e-02 1.630189269781112671e-01 7.323697954416275024e-02 1.637730151414871216e-01 -7.188177853822708130e-02 -2.646646201610565186e-01 2.245216220617294312e-01 -3.073312900960445404e-02 -1.680479198694229126e-01 -2.085473574697971344e-02 -5.788902938365936279e-02 -1.922031939029693604e-01
3.712515160441398621e-02 8.479512482881546021e-02 -1.960736960172653198e-01 -2.802595496177673340e-01 1.277033123187720776e-03 -1.600291021168231964e-02 1.710460186004638672e-01 -2.402515560388565063e-01 -2.619030773639678955e-01 3.291236460208892822e-01 1.622778922319412231e-01 -1.239712089300155640e-01 -4.545601829886436462e-02 -6.743966788053512573e-02 6.374915689229965210e-02 4.403446912765502930e-01 -1.022872626781463623e-01 1.443150043487548828e-01 -1.632646173238754272e-01 -1.356591135263442993e-01 -6.625187397003173828e-02 -1.828406453132629395e-01 -5.936522409319877625e-02 -1.086724996566772461e-01 -1.999842226505279541e-01 -1.915260553359985352e-01 -6.890874821692705154e-03 -4.301115497946739197e-02 -2.941131591796875000e-01 6.743694096803665161e-02 2.261698395013809204e-01 1.171625182032585144e-01
-3.944790735840797424e-02 1.515296250581741333e-01 8.798308670520782471e-02 -3.606460690498352051e-01 -4.420590773224830627e-02 8.655358850955963135e-02 -1.394268572330474854e-01 3.431855142116546631e-02 -4.666221886873245239e-02 1.367662101984024048e-01 3.559613525867462158e-01 -1.163013055920600891e-01 -2.306869179010391235e-01 3.615378141403198242e-01 1.332796663045883179e-01 3.734613656997680664e-01 -6.559538096189498901e-02 -1.508603990077972412e-01 -1.302160918712615967e-01 -1.614101347513496876e-03 -1.336943358182907104e-01 -2.675022482872009277e-01 1.617971993982791901e-02 4.895742237567901611e-02 6.867613177746534348e-03 -2.349904738366603851e-02 2.130920737981796265e-01 1.218913942575454712e-01 -1.063125953078269958e-02 1.833436936140060425e-01 2.545675337314605713e-01 9.911889582872390747e-02
5.254901200532913208e-02 -3.197504207491874695e-02 -2.404548376798629761e-01 -3.412266820669174194e-02 1.418633945286273956e-02 -1.648975610733032227e-01 1.403058320283889771e-01 -1.211130544543266296e-01 -1.707117855548858643e-01 4.541690647602081299e-01 9.738943725824356079e-02 -4.226637780666351318e-01 5.769986659288406372e-02 1.668100804090499878e-01 2.515980415046215057e-02 6.024004891514778137e-02 1.291133016347885132e-01 9.272298216819763184e-02 -2.519421279430389404e-01 -2.857903949916362762e-02 2.488062232732772827e-01 3.246347606182098389e-02 3.087894916534423828e-01 9.287769347429275513e-02 -2.170355767011642456e-01 -1.403202861547470093e-01 -6.413677334785461426e-02 1.739277094602584839e-01 -2.153104096651077271e-01 8.203881233930587769e-02 -5.867800861597061157e-02 4.840337112545967102e-02
3.625758886337280273e-01 1.090540289878845215e-01 -5.811863765120506287e-02 1.800402998924255371e-01 1.407694369554519653e-01 -2.044832259416580200e-01 2.557258903980255127e-01 -1.155335903167724609e-01 2.852248027920722961e-02 3.712595403194427490e-01 1.498584747314453125e-01 -1.611061692237854004e-01 -4.853289201855659485e-02 3.556245863437652588e-01 -1.921933293342590332e-01 3.070673048496246338e-01 -1.780589520931243896e-01 1.299010664224624634e-01 -4.764420911669731140e-02 -1.617342084646224976e-01 5.814631655812263489e-02 1.654389947652816772e-01 9.460221230983734131e-02 -2.469946071505546570e-02 4.741177707910537720e-02 -3.940311819314956665e-02 4.282245412468910217e-02 -4.312812536954879761e-02 -1.678963750600814819e-02 1.594087481498718262e-01 2.831481993198394775e-01 -5.186093598604202271e-02
1.053948402404785156e-01 -4.132192954421043396e-02 9.574094414710998535e-02 -1.932553350925445557e-01 3.887146245688199997e-03 -9.246972948312759399e-02 -1.734086312353610992e-02 6.956266611814498901e-02 2.493076026439666748e-01 2.666608095169067383e-01 -1.377478837966918945e-01 -2.551206052303314209e-01 -1.830715090036392212e-01 2.415914833545684814e-01 7.906943559646606445e-02 2.725231647491455078e-01 -1.902162879705429077e-01 -3.718742430210113525e-01 -1.838777065277099609e-01 2.388194799423217773e-01 -2.664788961410522461e-01 1.027117967605590820e-01 -9.785763174295425415e-02 3.935405611991882324e-02 -1.155983656644821167e-01 -7.918768376111984253e-02 1.002101898193359375e-01 2.616848051548004150e-01 -3.601406468078494072e-03 8.168058097362518311e-02 1.636139303445816040e-01 -2.182345241308212280e-01
-1.836063563823699951e-01 3.061564862728118896e-01 -2.811221480369567871e-01 1.286447644233703613e-01 1.667482256889343262e-01 3.658849745988845825e-02 -1.303106248378753662e-01 9.853749722242355347e-02 -9.136687964200973511e-02 2.180987596511840820e-01 8.031620085239410400e-02 -2.958755195140838623e-01 -2.955521643161773682e-01 1.370861530303955078e-01 3.172046542167663574e-01 2.831605970859527588e-01 -6.679474562406539917e-02 9.767270088195800781e-02 -7.290121167898178101e-02 -1.461470872163772583e-01 1.340338122099637985e-02 -6.246850825846195221e-04 5.543836578726768494e-02 1.912889033555984497e-01 2.450217865407466888e-02 -1.332602649927139282e-01 2.092920690774917603e-01 4.135164245963096619e-02 1.452961415052413940e-01 1.636192202568054199e-01 2.675572037696838379e-01 -1.429426968097686768e-01
-1.151625588536262512e-01 -2.671795487403869629e-01 -9.297552704811096191e-02 3.019291460514068604e-01 8.548622019588947296e-03 -1.311308294534683228e-01 1.533556282520294189e-01 2.290688902139663696e-01 -5.742011964321136475e-02 8.876280486583709717e-02 2.402441650629043579e-01 8.779462426900863647e-03 2.816279828548431396e-01 2.961343824863433838e-01 2.321286359801888466e-03 1.667670160531997681e-01 -3.885854184627532959e-01 -6.941808015108108521e-02 -2.647455036640167236e-01 1.207731813192367554e-01 2.579415738582611084e-01 4.666731506586074829e-02 -1.707005202770233154e-01 1.435876786708831787e-01 2.804243378341197968e-02 -1.594261378049850464e-01 -1.113940626382827759e-01 -1.015462353825569153e-02 -8.715877681970596313e-02 1.436795294284820557e-01 1.725486665964126587e-01 -5.292903631925582886e-02
-7.175096869468688965e-02 5.233437567949295044e-02 6.586665660142898560e-02 -8.272845298051834106e-02 -1.871854513883590698e-01 -1.798952966928482056e-01 2.039252817630767822e-01 5.434189457446336746e-03 -1.620385348796844482e-01 6.608167290687561035e-02 -9.780850261449813843e-02 -1.165838912129402161e-01 5.447899922728538513e-02 2.526169717311859131e-01 -1.133998036384582520e-01 5.783181786537170410e-01 -2.360518276691436768e-01 -5.462536588311195374e-02 -1.608897894620895386e-01 1.376848369836807251e-01 1.434484422206878662e-01 -1.133631840348243713e-01 -3.468644246459007263e-02 1.017007231712341309e-01 3.206217586994171143e-01 9.037660062313079834e-02 -2.121949568390846252e-03 2.848727107048034668e-01 -1.574959903955459595e-01 7.127808779478073120e-02 1.826505511999130249e-01 -1.209951937198638916e-02
-1.345527917146682739e-01 6.680883467197418213e-02 5.946037545800209045e-02 -1.934267580509185791e-01 6.938543915748596191e-02 -2.456615716218948364e-01 9.149971604347229004e-02 3.243361115455627441e-01 -1.901286393404006958e-01 2.075435668230056763e-01 2.918330952525138855e-02 -8.797506242990493774e-02 5.211051926016807556e-02 3.538236320018768311e-01 2.075726538896560669e-01 3.312564268708229065e-02 -1.002722755074501038e-01 -3.654982894659042358e-02 -3.967742621898651123e-01 -2.889557927846908569e-02 2.460047751665115356e-01 -1.022737100720405579e-01 3.087102063000202179e-02 1.922882199287414551e-01 -3.066741228103637695e-01 -1.117119751870632172e-02 -8.500415086746215820e-02 1.301874667406082153e-01 1.569910645484924316e-01 1.658189296722412109e-01 1.128957346081733704e-01 1.898707449436187744e-01
5.229361355304718018e-03 1.281550079584121704e-01 -3.233055397868156433e-02 5.912117660045623779e-02 4.939428716897964478e-02 -1.337163895368576050e-01 -5.786127224564552307e-02 1.127837300300598145e-01 -2.966009080410003662e-01 3.203408718109130859e-01 2.536605298519134521e-01 -4.046756029129028320e-01 -7.272721827030181885e-02 -4.632561281323432922e-02 -6.714019179344177246e-02 2.571634948253631592e-01 -3.488925993442535400e-01 -6.186704616993665695e-03 -2.061040401458740234e-01 -1.641524583101272583e-02 4.296899586915969849e-02 -2.227734625339508057e-01 1.699633151292800903e-01 5.367971584200859070e-02 1.834897249937057495e-01 -2.216079831123352051e-01 -3.118584491312503815e-02 1.722196638584136963e-01 1.447481960058212280e-01 -6.050769705325365067e-03 -7.460015360265970230e-03 -2.522629201412200928e-01
-1.154168229550123215e-02 -3.221150934696197510e-01 -8.367842435836791992e-02 1.630689054727554321e-01 -9.504619985818862915e-03 -4.263369366526603699e-02 2.932283096015453339e-02 2.192977368831634521e-01 -6.835587322711944580e-02 1.699788719415664673e-01 1.815608590841293335e-01 2.017790218815207481e-03 2.093575596809387207e-01 1.574460566043853760e-01 -1.087200790643692017e-01 3.862875699996948242e-02 -3.012588620185852051e-01 -1.472913026809692383e-01 -3.448583781719207764e-01 -7.177346199750900269e-02 4.964390769600868225e-02 1.304034143686294556e-01 -3.084552586078643799e-01 1.987928897142410278e-01 1.739363968372344971e-01 -2.870704531669616699e-01 -6.079156696796417236e-02 5.553092062473297119e-02 -2.506022453308105469e-01 6.259706616401672363e-02 2.928465902805328369e-01 2.459922432899475098e-02
-8.607754111289978027e-02 -3.530723452568054199e-01 1.182932630181312561e-01 6.776560842990875244e-02 -1.601952463388442993e-01 1.781291961669921875e-01 -5.673039704561233521e-02 2.673474252223968506e-01 -2.407636493444442749e-01 3.749320805072784424e-01 1.454002708196640015e-01 -3.155297040939331055e-02 5.336245521903038025e-02 -2.613922394812107086e-02 2.019774019718170166e-01 3.288909494876861572e-01 -1.091380268335342407e-01 1.489308476448059082e-01 -4.389045238494873047e-01 -1.425111740827560425e-01 -1.271467283368110657e-02 -5.984699726104736328e-02 -9.004221111536026001e-02 1.991430297493934631e-02 1.896818727254867554e-02 -2.909501269459724426e-02 1.949547789990901947e-02 5.341967940330505371e-02 -7.143981754779815674e-02 -1.523982454091310501e-02 -2.503562159836292267e-02 -2.727602422237396240e-01
1.172423288226127625e-01 2.090724371373653412e-02 -1.567434072494506836e-01 -2.944182753562927246e-01 -1.157805621623992920e-01 1.041847541928291321e-01 1.518329046666622162e-02 4.701800271868705750e-02 9.625706076622009277e-02 3.529999256134033203e-01 -2.917756140232086182e-01 -2.194959521293640137e-01 6.475252658128738403e-02 2.897312939167022705e-01 1.332104112952947617e-02 2.205690741539001465e-01 -7.283049821853637695e-02 3.899478539824485779e-02 -3.249770104885101318e-01 -2.916711010038852692e-02 -8.665964752435684204e-02 -2.039528787136077881e-01 -1.900960355997085571e-01 -1.309399604797363281e-01 -1.210787221789360046e-01 -5.501108989119529724e-02 -7.364033907651901245e-02 1.907585114240646362e-01 7.695511728525161743e-02 -1.746659129858016968e-01 3.014205396175384521e-01 2.031206041574478149e-01
-6.691114604473114014e-02 -3.601228892803192139e-01 2.187991514801979065e-02 2.805898487567901611e-01 8.957082778215408325e-02 -1.381732076406478882e-01 7.003551721572875977e-02 7.902236282825469971e-02 1.198894083499908447e-01 -4.140857141464948654e-03 1.019481346011161804e-01 -2.961619496345520020e-01 2.671285299584269524e-03 5.291682481765747070e-02 -2.716441154479980469e-01 2.500250339508056641e-01 -1.048125401139259338e-01 6.678100675344467163e-02 -3.062695562839508057e-01 -2.246983582153916359e-03 -5.169503856450319290e-03 -2.552233338356018066e-01 1.180300563573837280e-01 1.465763151645660400e-01 1.050146073102951050e-01 -4.685810953378677368e-02 1.173098161816596985e-01 3.203310370445251465e-01 2.059786915779113770e-01 8.843009173870086670e-02 3.054570257663726807e-01 -1.173595339059829712e-01
1.041909232735633850e-01 -1.959624141454696655e-02 -2.889573276042938232e-01 -1.622243076562881470e-01 -7.997610606253147125e-03 -1.719674766063690186e-01 1.115701720118522644e-01 1.266506612300872803e-01 -9.851747006177902222e-02 2.109826505184173584e-01 -6.325648725032806396e-02 -1.116256043314933777e-01 -1.290518045425415039e-01 6.226301938295364380e-02 2.131046801805496216e-01 4.628942012786865234e-01 -3.468531742691993713e-02 -8.424124866724014282e-02 -2.173831462860107422e-01 -3.453089296817779541e-01 1.514595150947570801e-01 1.574242711067199707e-01 3.339718794450163841e-03 -2.165689468383789062e-01 -7.525242120027542114e-02 -1.784937381744384766e-01 -8.221502602100372314e-02 -1.140757724642753601e-01 -3.181318044662475586e-01 1.537416428327560425e-01 3.139275312423706055e-02 -1.317995637655258179e-01
-9.713104926049709320e-03 6.227350980043411255e-02 -8.864212781190872192e-02 -5.731519684195518494e-02 -1.667830199003219604e-01 -3.726713955402374268e-01 -6.957036256790161133e-02 1.891116611659526825e-02 -2.371540963649749756e-01 6.828921288251876831e-02 2.118595987558364868e-01 4.312044009566307068e-02 1.106247585266828537e-02 3.106707036495208740e-01 1.485607922077178955e-01 2.683523595333099365e-01 -6.655081361532211304e-02 -2.130490541458129883e-02 -6.710631400346755981e-02 -1.852631866931915283e-01 -1.030665487051010132e-01 -1.008323132991790771e-01 4.451806843280792236e-02 1.629804670810699463e-01 1.755548268556594849e-02 -1.176749616861343384e-01 3.103760778903961182e-01 2.120895534753799438e-01 -1.921557784080505371e-01 3.352906927466392517e-02 4.505681991577148438e-01 1.582471877336502075e-01
7.993420213460922241e-02 5.495783314108848572e-02 -1.894866079092025757e-01 -1.137827709317207336e-01 7.389102131128311157e-02 -8.078314363956451416e-02 6.541168689727783203e-02 -3.915908932685852051e-02 -1.466634273529052734e-01 3.186002969741821289e-01 -6.431658565998077393e-02 -9.293718636035919189e-02 -4.183371067047119141e-01 2.965467274188995361e-01 2.790124528110027313e-02 3.946843743324279785e-01 -5.172689631581306458e-02 -1.704047322273254395e-01 4.334607161581516266e-03 -1.895511150360107422e-02 -4.880167543888092041e-02 -1.691675372421741486e-02 -8.488528430461883545e-02 -2.192918807268142700e-01 7.679887861013412476e-02 6.122986227273941040e-02 -1.473460793495178223e-01 2.437939792871475220e-01 -2.225635573267936707e-02 3.039444983005523682e-01 3.066217601299285889e-01 -3.014106303453445435e-02
-1.097344905138015747e-01 -1.969420015811920166e-01 -1.130646243691444397e-01 -2.236220091581344604e-01 2.527761161327362061e-01 -3.721143677830696106e-02 9.605885297060012817e-02 2.975277304649353027e-01 6.962492316961288452e-02 1.372224241495132446e-01 2.560164332389831543e-01 -3.158979415893554688e-01 4.971996694803237915e-02 1.235474199056625366e-01 -1.194907501339912415e-01 2.978245615959167480e-01 -2.739855945110321045e-01 8.069112896919250488e-02 -1.229134798049926758e-01 -5.871707201004028320e-02 -9.770111739635467529e-02 1.046913564205169678e-01 4.070414975285530090e-02 -2.496307641267776489e-01 1.828200882300734520e-03 -9.088858217000961304e-02 8.377565443515777588e-02 2.405430525541305542e-01 -1.260473877191543579e-01 4.132274538278579712e-02 2.547034621238708496e-01 2.709220051765441895e-01
2.807457447052001953e-01 -7.251763343811035156e-02 9.473127126693725586e-02 -2.788511216640472412e-01 2.462143301963806152e-01 4.170543327927589417e-02 3.356744349002838135e-02 -9.395872801542282104e-02 -2.132301405072212219e-02 2.670187056064605713e-01 -2.108065783977508545e-02 -9.857326000928878784e-02 -1.058854535222053528e-01 1.267638951539993286e-01 8.680129051208496094e-02 9.165511280298233032e-02 -2.894007265567779541e-01 7.129700481891632080e-02 -5.075783729553222656e-01 -3.229938447475433350e-02 1.132120788097381592e-01 -2.087658792734146118e-01 1.168446540832519531e-01 2.434144020080566406e-01 1.171875745058059692e-01 3.032143786549568176e-02 2.922300994396209717e-01 6.150395050644874573e-02 -7.432559877634048462e-02 -1.918657571077346802e-01 6.894891709089279175e-02 6.325971335172653198e-02
1.578132063150405884e-01 1.801207363605499268e-01 -3.488871753215789795e-01 1.037263944745063782e-01 9.859915822744369507e-02 -1.954605877399444580e-01 2.529304325580596924e-01 1.308404356241226196e-01 -2.113551273941993713e-02 1.095469072461128235e-01 3.087592683732509613e-02 -1.251422017812728882e-01 4.148982465267181396e-02 1.757978200912475586e-01 1.040868461132049561e-01 2.124700844287872314e-01 -1.306893229484558105e-01 -2.077356129884719849e-01 -2.316574901342391968e-01 -1.504037678241729736e-01 -1.676944047212600708e-01 -9.051293134689331055e-02 1.366371959447860718e-01 3.239979445934295654e-01 -1.544426660984754562e-02 -1.333963871002197266e-02 1.091734543442726135e-01 3.263416886329650879e-01 -2.121769636869430542e-01 2.681983411312103271e-01 -6.035527959465980530e-02 -1.660735756158828735e-01
-1.222494244575500488e-01 -5.590752512216567993e-02 -9.968066960573196411e-02 -2.801941521465778351e-02 2.049145549535751343e-01 2.582358755171298981e-02 -1.332276165485382080e-01 -4.653639334719628096e-04 9.905628114938735962e-02 4.623033404350280762e-01 6.425338983535766602e-02 -8.983970433473587036e-02 -4.530873894691467285e-02 2.061567157506942749e-01 1.407770514488220215e-01 8.599574863910675049e-02 -3.302137851715087891e-01 -1.148885264992713928e-01 -1.840877234935760498e-01 -5.893534049391746521e-02 6.455627828836441040e-02 -1.161354780197143555e-01 -2.362494319677352905e-01 1.644495129585266113e-01 -1.324640065431594849e-01 6.352240452542901039e-04 -1.936579942703247070e-01 3.928906023502349854e-01 1.873482614755630493e-01 1.888730525970458984e-01 1.259418129920959473e-01 2.171094268560409546e-01
-1.278612911701202393e-01 -1.878620125353336334e-02 2.858839184045791626e-02 -1.394904404878616333e-01 -3.091635704040527344e-01 -3.174545764923095703e-01 1.036465391516685486e-01 1.012578308582305908e-01 -3.438055217266082764e-01 -1.617856696248054504e-02 1.473364382982254028e-01 -1.079716905951499939e-01 1.776699423789978027e-01 2.233055531978607178e-01 -1.212701853364706039e-02 4.615884125232696533e-01 -4.716235771775245667e-02 1.080762147903442383e-01 -5.573116987943649292e-02 1.379050612449645996e-01 9.253444522619247437e-02 -1.612454652786254883e-01 2.755497582256793976e-02 1.315011680126190186e-01 6.115104630589485168e-02 1.636799238622188568e-02 1.128272563219070435e-01 3.005256950855255127e-01 -2.008145749568939209e-01 2.290174216032028198e-01 9.601138532161712646e-02 -3.880546987056732178e-02
-5.830300971865653992e-03 -9.117554873228073120e-02 -8.696967363357543945e-02 2.700047492980957031e-01 1.193833574652671814e-01 -1.750980317592620850e-01 -1.693738400936126709e-01 8.383732289075851440e-02 -2.637926675379276276e-02 2.128502428531646729e-01 1.045152321457862854e-01 -3.505837023258209229e-01 -6.340005248785018921e-02 9.262862056493759155e-02 -3.377881348133087158e-01 3.283381760120391846e-01 -1.806390434503555298e-01 1.364378817379474640e-02 -4.745378717780113220e-02 -1.009401306509971619e-01 -8.821531198918819427e-03 -7.527825236320495605e-02 3.041107952594757080e-02 2.556287869811058044e-02 -1.106301248073577881e-01 -1.301763504743576050e-01 -3.053693771362304688e-01 1.834656000137329102e-01 -7.291886955499649048e-02 -5.367438867688179016e-02 4.430750608444213867e-01 -5.504856258630752563e-02
1.296503394842147827e-01 -4.904035329818725586e-01 7.218821346759796143e-02 -8.053404837846755981e-02 -2.513283863663673401e-02 -1.174688488245010376e-01 -5.956403166055679321e-02 7.213156670331954956e-02 -6.693842262029647827e-02 1.946670413017272949e-01 -2.553756721317768097e-02 -1.764048635959625244e-01 -1.973680108785629272e-01 5.883539840579032898e-02 1.724682450294494629e-01 2.437350302934646606e-01 -2.217550724744796753e-01 8.433834463357925415e-02 -1.887768507003784180e-01 -5.937586352229118347e-02 1.926182955503463745e-02 9.355574101209640503e-02 7.167526334524154663e-02 4.969540238380432129e-02 2.306802198290824890e-02 9.088142216205596924e-02 -8.586248010396957397e-02 4.741989970207214355e-01 -1.431099474430084229e-01 3.094504773616790771e-01 1.797045469284057617e-01 -1.894415169954299927e-02
1.940435320138931274e-01 9.006697684526443481e-03 -1.393968313932418823e-01 -1.381313800811767578e-01 -1.136645302176475525e-01 -2.540450915694236755e-02 -1.327223479747772217e-01 6.569294631481170654e-02 -1.529706120491027832e-01 1.092228293418884277e-01 1.367458701133728027e-01 -8.566998294554650784e-04 1.562900841236114502e-01 2.335556149482727051e-01 7.830590754747390747e-02 5.013318657875061035e-01 -1.852653771638870239e-01 1.751400232315063477e-01 -2.421371638774871826e-01 -4.442812874913215637e-02 -6.745790690183639526e-02 -2.835636138916015625e-01 1.990521401166915894e-01 -2.707248181104660034e-02 1.893010735511779785e-01 -2.185484319925308228e-01 -1.054621860384941101e-02 -1.972378045320510864e-01 -2.046828269958496094e-01 1.396799366921186447e-02 2.456396631896495819e-02 -2.856001853942871094e-01
-4.327777773141860962e-02 -2.060643732547760010e-01 -3.290526270866394043e-01 4.161511361598968506e-02 6.280221045017242432e-02 -4.556019976735115051e-02 1.753187328577041626e-01 -1.551252696663141251e-02 1.577976532280445099e-02 4.490783214569091797e-01 1.769690811634063721e-01 -1.988076269626617432e-01 -4.069888964295387268e-02 2.465176768600940704e-02 -5.413372814655303955e-02 2.918687164783477783e-01 -2.421940416097640991e-01 -7.620699703693389893e-02 -1.920927315950393677e-01 1.699612289667129517e-01 1.842646151781082153e-01 -1.485799700021743774e-01 -2.337487190961837769e-01 -8.243127912282943726e-02 1.303073167800903320e-01 -2.686729133129119873e-01 -1.028002426028251648e-02 -1.299590319395065308e-01 -1.987894475460052490e-01 1.604552962817251682e-03 -7.249756157398223877e-02 -2.164822518825531006e-01
1.576727181673049927e-01 7.037289440631866455e-03 -1.052822396159172058e-01 1.380974352359771729e-01 -9.908709675073623657e-02 -1.341067701578140259e-01 -3.564874455332756042e-02 1.206459924578666687e-01 -1.166846305131912231e-01 1.612388193607330322e-01 1.466374248266220093e-01 -9.054428339004516602e-02 7.131116837263107300e-02 2.775013446807861328e-01 -1.823529452085494995e-01 2.529473602771759033e-01 -1.221386641263961792e-01 1.271508447825908661e-02 -4.819804430007934570e-01 1.243408489972352982e-02 2.210185676813125610e-02 -5.877847224473953247e-02 -2.696120925247669220e-02 -2.176302820444107056e-01 -1.547135710716247559e-01 -3.652544021606445312e-01 -2.105043828487396240e-01 -5.131986737251281738e-02 -1.359910424798727036e-02 1.021509319543838501e-01 1.576857566833496094e-01 -3.366219103336334229e-01
1.422735750675201416e-01 -1.598610430955886841e-01 -3.416303545236587524e-02 -1.344857513904571533e-01 7.539110630750656128e-02 -1.470100949518382549e-03 1.638585478067398071e-01 5.725169554352760315e-02 -1.089092493057250977e-01 9.079929441213607788e-02 -1.328547298908233643e-01 -2.500784993171691895e-01 1.726063638925552368e-01 3.525549173355102539e-01 -1.922742724418640137e-01 1.985648721456527710e-01 -6.271822005510330200e-02 8.154432289302349091e-03 -3.313052058219909668e-01 -7.998256944119930267e-03 -5.622093100100755692e-03 -5.287249758839607239e-02 -2.520609200000762939e-01 -2.695462666451931000e-02 1.749952733516693115e-01 3.151090145111083984e-01 1.302836686372756958e-01 2.719011902809143066e-01 8.908084034919738770e-02 6.226513534784317017e-02 3.868437111377716064e-01 -7.181976735591888428e-02
-6.698402762413024902e-02 -1.603418588638305664e-01 1.155516318976879120e-02 -3.133800625801086426e-01 -4.564114660024642944e-02 -7.909913361072540283e-02 7.591110654175281525e-03 2.853450365364551544e-02 3.289982974529266357e-01 3.632281720638275146e-01 7.878213375806808472e-02 -1.847483217716217041e-01 6.918700039386749268e-02 2.699190676212310791e-01 -1.421577185392379761e-01 1.310878340154886246e-02 4.155351594090461731e-02 -1.325661540031433105e-01 -3.234263956546783447e-01 -6.163635104894638062e-02 -7.592296600341796875e-02 -8.641041070222854614e-02 -1.694654673337936401e-01 -1.196801960468292236e-01 -6.553115695714950562e-02 2.292264811694622040e-02 3.402147069573402405e-02 4.575640857219696045e-01 -1.370802074670791626e-01 1.834566444158554077e-01 1.766257286071777344e-01 2.741244062781333923e-02
2.191939949989318848e-02 -2.598281204700469971e-01 -2.321549057960510254e-01 -2.298173308372497559e-01 1.556600332260131836e-01 -1.367450356483459473e-01 -4.050647467374801636e-02 1.936393529176712036e-01 1.079401895403862000e-01 1.758574545383453369e-01 2.435972690582275391e-01 -3.861425817012786865e-01 7.298292964696884155e-02 1.410494148731231689e-01 -1.667128801345825195e-01 2.407652139663696289e-01 -2.530630230903625488e-01 -3.427800163626670837e-02 -4.889545962214469910e-02 1.907742465846240520e-03 3.863757243379950523e-03 2.657558321952819824e-01 -7.922386750578880310e-03 -2.017765790224075317e-01 -5.870021879673004150e-02 -9.537692368030548096e-02 -2.669157274067401886e-02 8.978953212499618530e-02 -1.611647009849548340e-01 -6.040778476744890213e-03 2.424831241369247437e-01 3.099547922611236572e-01
3.912342488765716553e-01 -8.794787526130676270e-02 -1.305165141820907593e-01 -1.793090552091598511e-01 -2.579981833696365356e-02 -1.314899325370788574e-01 1.876009106636047363e-01 -5.929592624306678772e-02 1.184735894203186035e-01 2.201348841190338135e-01 2.056230753660202026e-01 -3.044263124465942383e-01 6.880593299865722656e-02 9.755934588611125946e-03 7.472057640552520752e-02 6.671134382486343384e-02 -1.234945654869079590e-01 -1.634070575237274170e-01 -1.021026670932769775e-01 1.736474931240081787e-01 4.200958460569381714e-02 -4.020951092243194580e-01 5.680197104811668396e-02 -1.044100150465965271e-01 -1.916355043649673462e-01 -2.616171538829803467e-01 1.498773396015167236e-01 1.537467241287231445e-01 -1.888717859983444214e-01 -1.334022730588912964e-01 2.370446920394897461e-01 1.573093002662062645e-03
1.212819740176200867e-01 -1.796804219484329224e-01 -1.921105533838272095e-01 1.743991486728191376e-02 -2.002620324492454529e-02 -1.126196905970573425e-01 1.825745850801467896e-01 -3.035324625670909882e-03 -6.459643691778182983e-02 2.327913641929626465e-01 -3.236549720168113708e-02 -1.769799739122390747e-01 1.204432696104049683e-01 1.440706849098205566e-01 8.077614754438400269e-02 4.261599779129028320e-01 -2.672863900661468506e-01 -1.080590561032295227e-01 -1.315821111202239990e-01 5.692965164780616760e-02 6.072141230106353760e-02 -1.123836934566497803e-01 -3.906925767660140991e-02 -1.113255545496940613e-01 2.542488276958465576e-01 3.638220727443695068e-01 -2.237209081649780273e-01 3.931764364242553711e-01 -4.410723969340324402e-02 -9.271036833524703979e-03 1.247459053993225098e-01 -4.563790187239646912e-02
-9.428624063730239868e-02 4.958553612232208252e-02 -6.007032096385955811e-02 -2.639147639274597168e-01 4.029923304915428162e-02 2.226100303232669830e-02 8.463966101408004761e-02 -7.100423425436019897e-02 -3.690032660961151123e-01 2.902504205703735352e-01 2.099265903234481812e-01 -1.730622202157974243e-01 -5.590190738439559937e-02 -3.367687016725540161e-02 3.544151037931442261e-02 4.644297659397125244e-01 -2.154245376586914062e-01 9.733944386243820190e-02 -1.433603912591934204e-01 -2.003536522388458252e-01 -6.887928396463394165e-02 -1.584525853395462036e-01 -1.594326347112655640e-01 -2.238716781139373779e-01 -2.728067040443420410e-01 -1.557640582323074341e-01 -6.177965924143791199e-02 -6.947117298841476440e-02 -7.357688248157501221e-02 -1.322185434401035309e-02 1.972206234931945801e-01 1.079331636428833008e-01
1.619222946465015411e-02 -2.096909731626510620e-01 -2.229154109954833984e-01 6.814991682767868042e-02 1.143166720867156982e-01 -5.306380987167358398e-02 1.979867070913314819e-01 2.312123589217662811e-02 4.339583590626716614e-02 5.706207156181335449e-01 7.129063457250595093e-02 -2.264075875282287598e-01 -4.665133729577064514e-02 5.812037736177444458e-02 1.499903500080108643e-01 2.182946056127548218e-01 -2.289406955242156982e-01 -2.128300257027149200e-02 -8.590480685234069824e-02 1.771290749311447144e-01 1.059006676077842712e-01 -2.094106227159500122e-01 -2.284758388996124268e-01 -1.245801672339439392e-01 1.499076783657073975e-01 -2.362883985042572021e-01 -5.521880462765693665e-02 -1.698192805051803589e-01 -1.558463126420974731e-01 8.151943981647491455e-02 7.302127033472061157e-02 -1.594008654356002808e-01
7.768844813108444214e-02 -3.814297914505004883e-02 -1.851842701435089111e-01 1.450249087065458298e-02 5.927146598696708679e-02 2.137578837573528290e-02 4.566894099116325378e-02 -5.539086088538169861e-02 2.366047911345958710e-02 2.174393981695175171e-01 2.910351455211639404e-01 -2.718405127525329590e-01 -3.577821422368288040e-03 -2.773324213922023773e-02 -2.135645225644111633e-02 1.887440085411071777e-01 6.835578009486198425e-03 9.062284976243972778e-02 -1.801423728466033936e-01 6.659376621246337891e-02 6.938283890485763550e-02 -8.728698641061782837e-02 1.690497994422912598e-01 -9.725631773471832275e-02 -3.382067680358886719e-01 9.817187674343585968e-03 -2.131664901971817017e-01 2.856637835502624512e-01 -1.450982242822647095e-01 -1.876104325056076050e-01 4.352341592311859131e-01 -3.503749966621398926e-01
-1.139715015888214111e-01 -9.768250584602355957e-02 3.470032708719372749e-03 4.341632127761840820e-02 1.181775629520416260e-01 -2.138910591602325439e-01 5.441029090434312820e-03 -1.090765446424484253e-01 1.670431196689605713e-01 2.000968456268310547e-01 -1.551385223865509033e-02 -2.707221508026123047e-01 -3.929737024009227753e-03 2.382966727018356323e-01 -1.842097640037536621e-01 4.265725910663604736e-01 -2.155661396682262421e-02 4.058447107672691345e-02 -5.758706107735633850e-02 8.322416990995407104e-02 9.956266731023788452e-02 -1.832953095436096191e-01 1.046369299292564392e-01 1.185240224003791809e-02 1.310428977012634277e-01 -7.529266923666000366e-02 5.470657721161842346e-03 5.271801948547363281e-01 -2.407500706613063812e-02 6.245294958353042603e-02 3.352815806865692139e-01 7.155453413724899292e-02
-1.106066331267356873e-01 -1.468642354011535645e-01 -1.796441674232482910e-01 4.652417730540037155e-03 1.459300965070724487e-01 -3.121824562549591064e-01 -1.318395733833312988e-01 9.190217405557632446e-02 -1.342323720455169678e-01 2.080014944076538086e-01 1.548881381750106812e-01 -1.635532453656196594e-02 -1.186806708574295044e-01 4.355577230453491211e-01 2.705537378787994385e-01 -7.613664027303457260e-03 -2.257385700941085815e-01 6.112765148282051086e-02 -1.155254319310188293e-01 -2.041875869035720825e-01 -1.204329803586006165e-01 -2.183494567871093750e-01 7.720975577831268311e-02 -1.154642403125762939e-01 4.461551457643508911e-02 2.946168370544910431e-02 9.567860513925552368e-02 -1.015297919511795044e-01 -1.428931951522827148e-01 -1.712970435619354248e-01 3.964441120624542236e-01 7.919073104858398438e-02
1.293150242418050766e-02 1.188083589076995850e-01 1.528584957122802734e-01 3.722703456878662109e-01 3.963442891836166382e-02 -2.896606028079986572e-01 1.545712649822235107e-01 -9.659014642238616943e-03 1.860173791646957397e-02 1.779457181692123413e-01 4.452983289957046509e-02 -3.488292992115020752e-01 2.030877396464347839e-02 1.279327571392059326e-01 -2.492918223142623901e-01 3.662919402122497559e-01 -8.159040659666061401e-02 1.578243821859359741e-02 -3.176406323909759521e-01 6.621063500642776489e-02 1.082538813352584839e-01 -4.901786148548126221e-02 4.013560712337493896e-02 -6.875825673341751099e-02 -1.843615174293518066e-01 -9.755221009254455566e-02 2.761443518102169037e-02 3.475802242755889893e-01 -1.146580427885055542e-01 -2.531001158058643341e-02 1.831079423427581787e-01 2.223237417638301849e-02
-1.258772760629653931e-01 3.115344094112515450e-03 -1.594943106174468994e-01 -2.154334448277950287e-02 1.203371658921241760e-01 -2.338509410619735718e-01 1.663857847452163696e-01 1.089510098099708557e-01 -2.856902591884136200e-02 3.906860053539276123e-01 3.678902387619018555e-01 -1.587070375680923462e-01 -1.938990950584411621e-01 1.387465596199035645e-01 8.776035904884338379e-02 2.861730158329010010e-01 -2.228139489889144897e-01 1.939741671085357666e-01 -1.046523004770278931e-01 -8.006857708096504211e-03 1.543141007423400879e-01 -1.437119394540786743e-01 -3.092872500419616699e-01 -7.436919957399368286e-02 5.073073506355285645e-02 -1.580699682235717773e-01 1.421790868043899536e-01 -2.273364663124084473e-01 -1.693234443664550781e-01 -2.779647894203662872e-02 9.294239431619644165e-02 -8.724815398454666138e-02
8.056049793958663940e-02 -1.208796277642250061e-01 1.714432090520858765e-01 -3.751501441001892090e-01 -7.469440251588821411e-02 -1.145813241600990295e-01 1.291124615818262100e-02 1.701028943061828613e-01 8.364602923393249512e-02 2.046875208616256714e-01 1.690079271793365479e-02 -1.344616562128067017e-01 -4.165114462375640869e-01 3.042280673980712891e-01 7.021831721067428589e-02 1.546565294265747070e-01 -2.173575609922409058e-01 -3.771697580814361572e-01 -1.746671050786972046e-01 1.657787114381790161e-01 6.026853248476982117e-02 -8.545565418899059296e-03 5.673056468367576599e-02 -1.183894947171211243e-01 -8.056547492742538452e-02 5.649299547076225281e-02 2.429053187370300293e-01 1.036176159977912903e-01 -7.056738436222076416e-02 1.101464480161666870e-01 1.734522283077239990e-01 -6.132744997739791870e-02
2.566088736057281494e-01 1.030226051807403564e-01 -3.084965646266937256e-01 -2.928903102874755859e-01 -3.473964631557464600e-01 -9.162739664316177368e-02 1.047149151563644409e-01 7.882138341665267944e-02 6.762752681970596313e-02 6.027169898152351379e-02 5.426939576864242554e-03 -2.332874089479446411e-01 -1.334242373704910278e-01 1.179728433489799500e-01 3.811853751540184021e-02 2.552942037582397461e-01 -1.552344858646392822e-01 5.595854297280311584e-02 -2.574565112590789795e-01 -1.044220551848411560e-01 -8.433666825294494629e-02 -3.731966614723205566e-01 4.594887420535087585e-02 -1.136010289192199707e-01 -9.583838284015655518e-02 -2.893779873847961426e-01 -1.634949818253517151e-02 9.589721448719501495e-03 -1.544213593006134033e-01 -1.213915944099426270e-01 1.561528593301773071e-01 -1.150997430086135864e-01
1.796831637620925903e-01 4.344084486365318298e-02 -2.463511973619461060e-01 -9.371109306812286377e-02 -4.727836698293685913e-02 9.093422442674636841e-02 -9.229293093085289001e-03 -1.663166657090187073e-02 9.790068864822387695e-02 1.495871692895889282e-01 -7.748070359230041504e-02 -5.194693431258201599e-02 8.886735886335372925e-03 2.011716961860656738e-01 -2.529405653476715088e-01 1.587411016225814819e-02 -3.503953814506530762e-01 1.171990111470222473e-01 -5.125054121017456055e-01 -2.376731485128402710e-01 1.543747484683990479e-01 -1.006402820348739624e-01 -1.926624029874801636e-01 5.569182336330413818e-02 1.297879070043563843e-01 -1.096878051757812500e-01 3.400404453277587891e-01 -1.139428988099098206e-01 -1.236419752240180969e-01 1.397884188918396831e-04 1.531613618135452271e-01 -1.182026490569114685e-01
9.588422626256942749e-02 -5.955303087830543518e-02 1.187614053487777710e-01 -3.164227679371833801e-02 -2.387351822108030319e-03 -2.624061405658721924e-01 2.678070962429046631e-01 -1.176848188042640686e-01 -2.100535035133361816e-01 -4.085334390401840210e-02 -2.873865514993667603e-02 -1.504314690828323364e-01 2.153709297999739647e-03 1.180193051695823669e-01 2.931759320199489594e-02 5.984882712364196777e-01 -1.979157626628875732e-01 2.226812765002250671e-02 -1.743251979351043701e-01 -8.568197488784790039e-02 3.012381307780742645e-02 7.231042720377445221e-03 -6.784162484109401703e-03 1.849299669265747070e-02 1.131654381752014160e-01 1.643420755863189697e-01 2.743565440177917480e-01 1.105905696749687195e-01 1.040964014828205109e-02 1.457889676094055176e-01 3.475321233272552490e-01 -1.651984453201293945e-01
-1.238274201750755310e-01 2.475233748555183411e-02 1.934681683778762817e-01 2.034357637166976929e-01 -3.500113263726234436e-02 -1.818740814924240112e-01 1.516583859920501709e-01 2.210697829723358154e-01 1.391945928335189819e-01 7.526901364326477051e-02 -1.026528999209403992e-01 -2.949380576610565186e-01 2.943338081240653992e-02 2.687947452068328857e-01 -1.983132064342498779e-01 3.040914833545684814e-01 -1.250924170017242432e-01 -1.841072440147399902e-01 -1.979700475931167603e-01 -1.233523413538932800e-01 -7.659036666154861450e-02 -4.017112776637077332e-02 1.339835347607731819e-03 2.006661444902420044e-01 -1.116302832961082458e-01 -2.622884809970855713e-01 -8.895494043827056885e-02 3.393579721450805664e-01 -1.119972243905067444e-01 1.576965153217315674e-01 2.552253007888793945e-01 -1.139932349324226379e-01
2.620005011558532715e-01 -5.042821541428565979e-02 -1.514035463333129883e-01 3.121551685035228729e-02 -2.618817985057830811e-01 -1.274628341197967529e-01 -1.079027540981769562e-02 -1.572726517915725708e-01 1.396988034248352051e-01 2.405012995004653931e-01 1.569628417491912842e-01 -3.217835426330566406e-01 7.392486929893493652e-02 -7.748819887638092041e-02 1.960892677307128906e-01 8.990265429019927979e-02 -2.952466905117034912e-01 -5.270273983478546143e-02 -2.627838551998138428e-01 9.794510155916213989e-02 5.798454210162162781e-02 -1.881511658430099487e-01 5.921511352062225342e-02 -6.568508595228195190e-02 -2.477931380271911621e-01 -3.671116530895233154e-01 1.251310016959905624e-02 -1.260171532630920410e-01 -6.411418318748474121e-02 -5.551578849554061890e-02 3.111161291599273682e-01 -1.782766729593276978e-02
2.128136157989501953e-01 -8.941387385129928589e-02 -1.337961852550506592e-01 -1.230492889881134033e-01 -2.467139214277267456e-01 3.701147809624671936e-02 -1.408382803201675415e-01 2.603858113288879395e-01 -2.868447601795196533e-01 2.315257787704467773e-01 1.232428178191184998e-01 -1.456205844879150391e-01 -5.567315965890884399e-02 1.781238764524459839e-01 -6.038184463977813721e-02 2.983510196208953857e-01 -3.219154179096221924e-01 2.217046022415161133e-01 -1.677222102880477905e-01 -9.904541075229644775e-02 -2.416254207491874695e-02 -1.058945730328559875e-01 1.255423724651336670e-01 8.540231734514236450e-02 4.553647711873054504e-02 -9.933876991271972656e-02 1.311820000410079956e-01 -5.941300094127655029e-02 -1.179937086999416351e-02 -1.109060719609260559e-01 -1.360929291695356369e-02 -4.394928514957427979e-01
1.757256984710693359e-01 -2.299457341432571411e-01 -1.502361148595809937e-01 -1.071374043822288513e-01 -8.553881943225860596e-02 -7.977169752120971680e-02 1.415862888097763062e-01 1.028387099504470825e-01 -1.438453048467636108e-01 5.830764770507812500e-02 -1.819194704294204712e-01 -2.256114482879638672e-01 3.394574522972106934e-01 3.632528483867645264e-01 -1.164114102721214294e-01 2.698266208171844482e-01 -4.670415818691253662e-02 -1.454610284417867661e-02 -2.174376323819160461e-02 1.646522060036659241e-02 2.634523995220661163e-02 -8.118346333503723145e-02 -3.327176272869110107e-01 1.005565673112869263e-01 1.058119013905525208e-01 1.494260728359222412e-01 9.139656275510787964e-02 1.621362715959548950e-01 -8.187963813543319702e-02 1.264531258493661880e-02 4.015257358551025391e-01 -1.696393638849258423e-01
1.206436604261398315e-01 -1.375417113304138184e-01 -7.403982430696487427e-02 -2.347303479909896851e-01 -1.736340969800949097e-01 -1.750881075859069824e-01 2.826178371906280518e-01 -1.770889461040496826e-01 -7.872714847326278687e-02 4.291729629039764404e-01 4.072419181466102600e-02 -6.654205918312072754e-02 -1.744230687618255615e-01 2.712256312370300293e-01 -2.277626246213912964e-01 2.968246042728424072e-01 -2.555344998836517334e-01 1.863636523485183716e-01 -8.135485649108886719e-02 -7.373407483100891113e-02 -6.803241372108459473e-02 -1.986605226993560791e-01 1.452506482601165771e-01 1.222554966807365417e-01 3.180233016610145569e-02 -3.733643889427185059e-02 8.624462783336639404e-02 -1.193993911147117615e-01 6.763622164726257324e-02 1.727318465709686279e-01 -2.148317638784646988e-03 -2.067109048366546631e-01
5.729344859719276428e-02 9.428325109183788300e-03 -4.750004783272743225e-02 -8.187098056077957153e-02 -1.618661731481552124e-01 -2.615448236465454102e-01 6.369934231042861938e-02 1.464405059814453125e-01 -1.330469548702239990e-01 -8.038359694182872772e-03 -8.743663877248764038e-02 -8.496372401714324951e-02 -2.571222186088562012e-01 1.150316372513771057e-01 5.048783496022224426e-02 1.812357753515243530e-01 -1.969329714775085449e-01 4.811666160821914673e-02 -3.218151628971099854e-01 -2.590606510639190674e-01 -3.098647296428680420e-02 -3.559161722660064697e-01 -1.006518304347991943e-01 -1.176047995686531067e-01 -2.473416477441787720e-01 -4.019707266706973314e-04 1.594279557466506958e-01 1.357393860816955566e-01 2.761358022689819336e-01 1.101391091942787170e-01 4.038764834403991699e-01 -1.730394363403320312e-02
2.108576893806457520e-01 -1.169235110282897949e-01 -5.822054669260978699e-02 3.242649510502815247e-02 -1.042360663414001465e-01 -1.866436749696731567e-02 -4.665057174861431122e-03 1.319308727979660034e-01 -5.868047848343849182e-02 3.108196854591369629e-01 1.916028708219528198e-01 -1.895651966333389282e-01 1.761889606714248657e-01 2.584574222564697266e-01 -1.338120847940444946e-01 2.984114736318588257e-02 7.221418432891368866e-03 -6.332200020551681519e-02 -4.785952866077423096e-01 -6.103629618883132935e-02 4.970402270555496216e-02 -8.105946332216262817e-02 -1.578397303819656372e-01 -1.128235682845115662e-01 -6.436557322740554810e-02 -3.049847781658172607e-01 -6.834570318460464478e-02 -1.894758790731430054e-01 -1.086476817727088928e-01 3.367166966199874878e-02 1.535441577434539795e-01 -4.020931422710418701e-01
-1.006386578083038330e-01 3.411651402711868286e-02 -4.542218148708343506e-01 1.692449897527694702e-01 -2.132680453360080719e-02 1.822073012590408325e-01 4.988358821719884872e-03 9.450848400592803955e-02 -9.928404539823532104e-02 1.099517717957496643e-01 3.976074233651161194e-02 -2.116253823041915894e-01 -7.108806073665618896e-02 3.331849873065948486e-01 -8.898191899061203003e-02 1.566327363252639771e-01 3.112035430967807770e-02 -1.068255603313446045e-01 -3.116484582424163818e-01 -1.030346006155014038e-01 -2.910565733909606934e-01 -9.273406118154525757e-02 1.912053674459457397e-01 -9.135773777961730957e-02 -3.529708459973335266e-02 2.272653765976428986e-02 2.208289802074432373e-01 -5.550394952297210693e-02 -3.109603226184844971e-01 1.653981357812881470e-01 2.373962253332138062e-01 -4.411939531564712524e-02
-7.965930551290512085e-02 2.447026968002319336e-01 2.182591520249843597e-02 -1.204004660248756409e-01 1.221593692898750305e-01 -1.550905555486679077e-01 1.988391391932964325e-02 6.488469988107681274e-02 -1.330299377441406250e-01 2.468043714761734009e-01 2.408519238233566284e-01 -3.832346200942993164e-01 -5.190091207623481750e-02 2.297861278057098389e-01 7.366695255041122437e-02 3.409019410610198975e-01 -2.013813108205795288e-01 2.812362015247344971e-01 -2.435399293899536133e-01 -4.410474002361297607e-02 4.558059573173522949e-02 -7.173348963260650635e-02 -3.109399974346160889e-01 -2.098291069269180298e-01 -9.978664666414260864e-02 -4.350351169705390930e-03 -1.015969552099704742e-02 -1.177788674831390381e-01 -1.123799681663513184e-01 -1.443743407726287842e-01 8.348541334271430969e-03 -1.681136786937713623e-01
3.404047712683677673e-02 7.566311955451965332e-02 1.941364705562591553e-01 -1.315975785255432129e-01 7.370374351739883423e-02 -4.586108401417732239e-02 5.469715222716331482e-02 1.364066451787948608e-01 1.716468930244445801e-01 2.383575290441513062e-01 3.503942862153053284e-02 -1.724474728107452393e-01 7.057698071002960205e-02 4.488074481487274170e-01 -5.800037086009979248e-02 4.075575992465019226e-02 -1.042900085449218750e-01 -1.974273473024368286e-01 -3.529457747936248779e-01 -9.753131866455078125e-02 1.274796668440103531e-02 -2.442868649959564209e-01 -1.771366596221923828e-01 2.280420623719692230e-02 -3.200606405735015869e-01 -1.383943557739257812e-01 -6.667269766330718994e-02 3.082788884639739990e-01 5.809042602777481079e-02 -1.556293666362762451e-01 2.359923124313354492e-01 1.628390699625015259e-02
-2.660737335681915283e-01 -3.250357210636138916e-01 -1.348293721675872803e-01 -2.043738812208175659e-01 2.551321871578693390e-02 -5.017531663179397583e-02 1.029394473880529404e-02 -5.123480409383773804e-02 2.083313614130020142e-01 3.383558690547943115e-01 -1.947332769632339478e-01 -9.098874032497406006e-02 1.765616238117218018e-01 3.066010773181915283e-01 -8.883049339056015015e-02 3.402686417102813721e-01 -1.268390119075775146e-01 1.111180987209081650e-02 -1.745381653308868408e-01 2.421520352363586426e-01 1.131842881441116333e-01 -1.163703128695487976e-01 -7.762704044580459595e-02 6.262131035327911377e-02 -2.596457861363887787e-02 -1.976806074380874634e-01 -1.740647256374359131e-01 6.590288877487182617e-02 -2.070892155170440674e-01 7.783294469118118286e-02 1.008534431457519531e-01 1.721891015768051147e-01
-1.449287403374910355e-02 -1.149547174572944641e-01 -1.872278898954391479e-01 -2.800621092319488525e-01 -3.200300633907318115e-01 4.649477079510688782e-02 4.194922000169754028e-02 2.686153054237365723e-01 -7.272912561893463135e-02 9.078890830278396606e-02 1.082117408514022827e-01 -6.929078698158264160e-02 -1.037014052271842957e-01 1.194128692150115967e-01 1.258852332830429077e-01 3.446062505245208740e-01 5.047665163874626160e-02 -5.092504993081092834e-02 -3.114864230155944824e-01 -1.516062319278717041e-01 2.051353305578231812e-01 3.208951652050018311e-02 4.896746203303337097e-02 -6.116635724902153015e-02 1.049961312673985958e-03 -4.329816699028015137e-01 4.634467884898185730e-02 9.992273524403572083e-03 -2.948936522006988525e-01 7.732383161783218384e-02 -2.234115265309810638e-02 -2.176538556814193726e-01
2.179422602057456970e-02 -1.141469255089759827e-01 -5.865931883454322815e-02 -3.626806139945983887e-01 -8.590589277446269989e-03 -4.560939967632293701e-02 -1.238032151013612747e-02 3.941992297768592834e-02 -4.172790795564651489e-02 9.073664993047714233e-02 4.616061598062515259e-02 -8.441158384084701538e-02 -2.337106466293334961e-01 1.697878837585449219e-01 1.696299463510513306e-01 5.126674175262451172e-01 -1.763612329959869385e-01 -4.065374433994293213e-01 6.544160097837448120e-02 8.993210643529891968e-02 -3.673325106501579285e-02 -1.576102338731288910e-02 -1.394281983375549316e-01 9.068530797958374023e-02 -1.369517892599105835e-01 -3.365112096071243286e-02 -2.299043163657188416e-02 2.636632025241851807e-01 1.478910446166992188e-01 2.267450280487537384e-02 3.102285563945770264e-01 -8.248711377382278442e-02
6.290488876402378082e-03 -1.163375750184059143e-01 -4.359204471111297607e-01 1.362376362085342407e-01 -1.400406807661056519e-01 1.307916045188903809e-01 2.161971628665924072e-01 5.718294158577919006e-02 -5.075976997613906860e-02 3.083502650260925293e-01 3.668824210762977600e-02 6.395579874515533447e-02 6.727906409651041031e-03 7.042162865400314331e-02 -4.064656421542167664e-02 4.565245807170867920e-01 -8.527044951915740967e-02 2.003849297761917114e-01 -1.621067821979522705e-01 1.916532032191753387e-02 4.474341496825218201e-02 -3.424351662397384644e-02 3.262089192867279053e-01 1.190687343478202820e-02 1.260960996150970459e-01 -1.559848189353942871e-01 1.421754211187362671e-01 5.022381618618965149e-02 -3.285962641239166260e-01 2.362507954239845276e-02 5.017126910388469696e-03 1.327382922172546387e-01
-1.442820578813552856e-01 -1.279496550559997559e-01 1.402540504932403564e-02 -6.708877533674240112e-02 -1.457449980080127716e-02 -1.426596492528915405e-01 -1.234584078192710876e-01 -3.572334349155426025e-02 1.925543844699859619e-01 3.712289929389953613e-01 -3.234085738658905029e-01 -1.677671372890472412e-01 -5.860371887683868408e-02 2.129230946302413940e-01 4.799285903573036194e-02 2.236601859331130981e-01 -2.790480554103851318e-01 -3.429425060749053955e-01 -3.212973773479461670e-01 2.319212853908538818e-01 -1.129044452682137489e-03 -1.704762130975723267e-01 -1.645510643720626831e-01 1.425331532955169678e-01 2.632912993431091309e-02 -2.081090807914733887e-01 -1.504665166139602661e-01 -8.778539299964904785e-02 -3.463254496455192566e-02 2.982933819293975830e-02 7.939225435256958008e-02 -2.474671043455600739e-02
4.170210659503936768e-01 -2.937459647655487061e-01 -1.797051280736923218e-01 8.842715620994567871e-02 -2.698032855987548828e-01 -9.598060511052608490e-03 -1.408080756664276123e-01 2.117747813463211060e-01 -1.366922110319137573e-01 9.213417768478393555e-02 2.588724158704280853e-02 -3.111454546451568604e-01 -5.217258632183074951e-02 1.700946688652038574e-01 -7.075989991426467896e-02 1.149068772792816162e-01 -4.061206057667732239e-02 1.176825910806655884e-01 -2.583967447280883789e-01 -3.683586120605468750e-01 -1.366345677524805069e-02 -2.294032573699951172e-01 -1.232884302735328674e-01 4.949222505092620850e-02 -1.553335320204496384e-02 -1.943338811397552490e-01 -1.701633073389530182e-02 2.221570461988449097e-01 -7.643366605043411255e-02 -6.652277708053588867e-02 3.271444886922836304e-02 1.438075210899114609e-02
-4.385840147733688354e-02 -3.851346299052238464e-02 -2.991773486137390137e-01 -2.100438624620437622e-01 -2.481051981449127197e-01 -4.606211930513381958e-02 -1.460090279579162598e-03 5.882914364337921143e-02 -5.394085496664047241e-02 2.068971395492553711e-01 -7.539524137973785400e-02 -1.495841890573501587e-01 -1.662525385618209839e-01 1.132632344961166382e-01 9.034802764654159546e-02 4.496552944183349609e-01 -7.728764414787292480e-02 2.801143936812877655e-02 -2.591661512851715088e-01 -2.609481513500213623e-01 1.173887923359870911e-01 1.776330769062042236e-01 -7.328875362873077393e-02 9.907548315823078156e-03 -1.410817503929138184e-01 -3.294584453105926514e-01 3.092805854976177216e-02 3.534747287631034851e-02 -2.783010005950927734e-01 7.009730488061904907e-02 -1.787936389446258545e-01 -1.828178912401199341e-01
1.165570598095655441e-02 -2.080919146537780762e-01 1.278860121965408325e-01 1.725438423454761505e-02 -1.927824132144451141e-02 -2.637317180633544922e-01 4.409906640648841858e-02 -7.789353281259536743e-02 -3.353667855262756348e-01 2.686528861522674561e-02 -2.453985689498949796e-05 -1.384957730770111084e-01 -1.216948628425598145e-01 1.955191642045974731e-01 -1.103504188358783722e-02 4.174221158027648926e-01 -2.251874804496765137e-01 -4.762940108776092529e-02 -3.625382184982299805e-01 9.518335014581680298e-02 -5.620972719043493271e-03 3.513686358928680420e-02 5.071005225181579590e-02 1.028409376740455627e-01 1.694478243589401245e-01 2.319041490554809570e-01 2.348204106092453003e-01 1.224292367696762085e-01 1.200295984745025635e-01 9.043292701244354248e-02 3.385815024375915527e-01 -6.683579832315444946e-02
-9.398616850376129150e-02 5.324208736419677734e-02 -2.321123182773590088e-01 9.423100203275680542e-02 -1.054491996765136719e-01 1.204685568809509277e-01 1.939229071140289307e-01 1.104597449302673340e-01 -1.496559977531433105e-01 2.087016850709915161e-01 2.788908481597900391e-01 -5.177748575806617737e-02 -1.748236715793609619e-01 3.941734433174133301e-01 6.501988321542739868e-02 1.798057258129119873e-01 1.847296059131622314e-01 1.714823246002197266e-01 -1.999550461769104004e-01 5.734061822295188904e-02 -1.007617413997650146e-01 -2.693774998188018799e-01 1.463098973035812378e-01 -1.217202320694923401e-01 6.572037935256958008e-02 -2.730382978916168213e-01 -3.012702334672212601e-03 2.107020318508148193e-01 -9.904566407203674316e-02 -2.492991508916020393e-03 3.104744553565979004e-01 -1.612566262483596802e-01
2.214364558458328247e-01 -1.879947818815708160e-02 2.640444226562976837e-02 -2.330614924430847168e-01 1.910654902458190918e-01 -2.241010777652263641e-02 -4.452705010771751404e-02 1.740793595672585070e-05 -7.695680856704711914e-02 -3.576400130987167358e-02 7.661525160074234009e-02 -3.287926614284515381e-01 -6.891108304262161255e-02 4.224302172660827637e-01 -1.650107325986027718e-03 3.710421919822692871e-01 -2.440391331911087036e-01 -9.880208224058151245e-02 -1.635823994874954224e-01 -2.406465122476220131e-03 6.672438979148864746e-02 -1.890399493277072906e-03 3.676362708210945129e-02 -1.031521242111921310e-02 7.746610324829816818e-03 3.253427743911743164e-01 1.732334345579147339e-01 2.702377438545227051e-01 1.291473805904388428e-01 6.566900759935379028e-02 2.827641963958740234e-01 -5.168274417519569397e-02
3.151682019233703613e-01 -1.964622437953948975e-01 5.729196965694427490e-02 -1.183303371071815491e-01 3.677464649081230164e-02 -1.460087001323699951e-01 6.676336377859115601e-02 -1.567416340112686157e-01 -4.141642153263092041e-02 4.186827838420867920e-01 -6.606275588274002075e-02 -1.707757413387298584e-01 -1.301770061254501343e-01 4.460362717509269714e-02 3.699096664786338806e-02 2.626867294311523438e-01 -3.220837116241455078e-01 -6.347388774156570435e-02 -4.254848361015319824e-01 6.010213401168584824e-03 4.650101810693740845e-02 -8.412250131368637085e-02 -1.626215875148773193e-02 -4.017320275306701660e-02 3.445253893733024597e-02 -3.391667455434799194e-02 3.676683604717254639e-01 -1.053426600992679596e-02 2.126829326152801514e-01 4.542804509401321411e-02 -7.216197997331619263e-02 -5.614958703517913818e-02
4.265450686216354370e-02 7.511912286281585693e-02 -1.347863227128982544e-01 9.203676879405975342e-02 -5.776558443903923035e-02 -4.560950770974159241e-02 -1.781883537769317627e-01 8.349957317113876343e-02 6.460270378738641739e-03 -8.052458055317401886e-03 -1.649964004755020142e-01 -8.115106076002120972e-02 2.808158993721008301e-01 3.388185203075408936e-01 2.174748480319976807e-01 4.159837961196899414e-01 -1.592068225145339966e-01 -9.031400829553604126e-02 -1.767630428075790405e-01 6.958449631929397583e-02 -2.818664722144603729e-02 1.137494966387748718e-01 -1.458926126360893250e-02 -2.052788995206356049e-02 -1.652446985244750977e-01 -2.761008441448211670e-01 -1.439409404993057251e-01 -1.647715084254741669e-02 -1.711889952421188354e-01 1.182687431573867798e-01 4.538091421127319336e-01 -1.269957870244979858e-01
-1.661438611336052418e-03 6.280461791902780533e-03 -1.609659940004348755e-01 -1.200949326157569885e-01 1.559424586594104767e-02 -1.531192362308502197e-01 -8.566685020923614502e-02 1.529475748538970947e-01 -1.246328353881835938e-01 6.104371696710586548e-02 4.091508090496063232e-01 -9.357003867626190186e-02 1.670991033315658569e-01 2.462992072105407715e-01 2.447743564844131470e-01 1.065203472971916199e-01 1.379019813612103462e-03 -2.450048625469207764e-01 -2.138349264860153198e-01 1.289813220500946045e-01 -1.893507782369852066e-03 -8.351666480302810669e-02 5.044413357973098755e-02 -1.690143346786499023e-01 -3.019944727420806885e-01 -3.647015988826751709e-02 1.643965244293212891e-01 2.116459906101226807e-01 -7.987406849861145020e-02 1.714620441198348999e-01 4.337214231491088867e-01 -3.484778851270675659e-02
3.500312864780426025e-01 -3.281529247760772705e-02 -2.257843166589736938e-01 8.794222772121429443e-02 -5.229886621236801147e-02 -1.056484878063201904e-01 2.253347635269165039e-01 1.815770715475082397e-01 -5.344385281205177307e-03 3.366138637065887451e-01 -1.765002608299255371e-01 -3.522569537162780762e-01 2.039997465908527374e-02 3.016030415892601013e-02 1.207831129431724548e-01 3.000907599925994873e-01 -2.921302430331707001e-02 -1.683664917945861816e-01 4.284736141562461853e-02 3.313029184937477112e-03 -1.042012870311737061e-02 -1.423171311616897583e-01 -7.839045673608779907e-02 -2.718964815139770508e-01 -9.363981336355209351e-02 -2.216820716857910156e-01 1.106321346014738083e-02 -2.199952751398086548e-01 2.901220321655273438e-02 -3.783419355750083923e-02 3.192266821861267090e-01 5.838645249605178833e-02
1.015498712658882141e-01 -1.433369815349578857e-01 4.952128604054450989e-02 8.798655867576599121e-02 1.285167783498764038e-01 -8.549643307924270630e-02 -1.922174990177154541e-01 2.726112008094787598e-01 9.141063690185546875e-02 -1.552028022706508636e-02 2.625490427017211914e-01 -2.902582883834838867e-01 1.092272773385047913e-01 2.564961016178131104e-01 -1.423470526933670044e-01 8.519595861434936523e-02 -2.189810127019882202e-01 9.361893683671951294e-02 -1.731685362756252289e-02 -2.134442329406738281e-01 -7.649541646242141724e-02 -2.601440250873565674e-01 6.779490411281585693e-02 -3.888812288641929626e-02 -2.536095976829528809e-01 -1.044206991791725159e-01 5.614605545997619629e-02 2.296591997146606445e-01 -4.856654256582260132e-02 9.323780238628387451e-02 4.820774197578430176e-01 -7.670180872082710266e-03
1.519908905029296875e-01 7.382293045520782471e-02 -3.349358960986137390e-02 -2.912979125976562500e-01 -1.142308861017227173e-01 -1.023118346929550171e-01 1.425856202840805054e-01 -4.828543588519096375e-02 1.571244746446609497e-01 1.174911633133888245e-01 -3.902868181467056274e-02 -1.208681538701057434e-01 6.602506153285503387e-03 3.670166432857513428e-02 -3.582608699798583984e-02 1.527773886919021606e-01 -4.266255199909210205e-01 4.131229594349861145e-02 -2.172041237354278564e-01 -9.097590297460556030e-02 -3.415251523256301880e-02 -1.570036411285400391e-01 -1.574956625699996948e-01 1.926198899745941162e-01 1.722771115601062775e-02 -3.733009099960327148e-01 2.126322686672210693e-01 1.670157909393310547e-01 2.064130455255508423e-01 -1.992942690849304199e-01 3.679892420768737793e-01 -3.553174808621406555e-02
-1.078952029347419739e-01 2.725896835327148438e-01 -7.062368094921112061e-02 -2.812769412994384766e-01 1.255314946174621582e-01 1.381770223379135132e-01 -2.230027616024017334e-01 1.897709667682647705e-01 -7.943338900804519653e-02 2.050512880086898804e-01 2.200030535459518433e-01 -1.657583415508270264e-01 -1.319409720599651337e-02 3.486456573009490967e-01 1.376293599605560303e-01 4.675282537937164307e-01 -1.958377510309219360e-01 -1.230098083615303040e-01 8.040023595094680786e-02 5.588430911302566528e-02 -6.197673827409744263e-02 -7.993523031473159790e-02 -4.773025587201118469e-02 -1.493335068225860596e-01 1.381123512983322144e-01 -3.753408789634704590e-02 1.991787254810333252e-01 4.580887407064437866e-02 -5.901537463068962097e-02 1.219662427902221680e-01 2.134520262479782104e-01 4.259384050965309143e-02
1.929127126932144165e-01 -5.555758997797966003e-02 9.747062623500823975e-02 -1.680809706449508667e-01 1.060657426714897156e-01 -2.838979959487915039e-01 1.101420298218727112e-01 2.356054037809371948e-01 -7.769094407558441162e-02 3.030274212360382080e-01 -1.623506993055343628e-01 -3.750671744346618652e-01 6.281852722167968750e-02 2.950130701065063477e-01 1.150498017668724060e-01 3.013598322868347168e-01 1.185257360339164734e-01 -2.336100861430168152e-02 -8.126864582300186157e-02 1.358073949813842773e-02 3.439799416810274124e-03 -1.169762164354324341e-01 -3.961287811398506165e-02 2.660197019577026367e-01 7.654448039829730988e-03 -3.006613552570343018e-01 1.128404140472412109e-01 -1.954466849565505981e-01 1.399355679750442505e-01 1.720800250768661499e-01 -6.121324747800827026e-02 2.804480493068695068e-02
3.290075436234474182e-02 -3.052288889884948730e-01 -2.163032293319702148e-01 -2.682386040687561035e-01 1.855302155017852783e-01 -1.438300013542175293e-01 2.361693885177373886e-03 2.308700531721115112e-01 9.695658832788467407e-02 2.419617623090744019e-01 1.885507404804229736e-01 -2.539616227149963379e-01 1.344069242477416992e-01 1.813063323497772217e-01 5.460370797663927078e-03 2.271503955125808716e-01 -2.480581551790237427e-01 1.437886245548725128e-02 -3.418235480785369873e-02 -8.898571878671646118e-02 1.553176087327301502e-03 1.775244474411010742e-01 7.610014826059341431e-02 -1.768301427364349365e-01 -6.469050049781799316e-02 -6.729158759117126465e-02 -1.360117644071578979e-02 1.471604555845260620e-01 -2.052809745073318481e-01 -2.846381999552249908e-02 2.902236878871917725e-01 3.330194652080535889e-01
-3.084336221218109131e-02 -2.651019692420959473e-01 7.611482590436935425e-02 -5.976370722055435181e-02 -2.179657295346260071e-02 4.893611744046211243e-02 -1.314852386713027954e-01 2.533445321023464203e-02 1.564770787954330444e-01 4.281619489192962646e-01 -1.575448215007781982e-01 -3.197909146547317505e-02 1.783529855310916901e-02 3.120622038841247559e-01 6.650697439908981323e-02 4.063181877136230469e-01 -2.609015703201293945e-01 5.867894738912582397e-03 -6.287437677383422852e-02 2.135209888219833374e-01 -3.713127225637435913e-02 -2.708789519965648651e-02 8.668466657400131226e-02 2.658872865140438080e-02 -1.784561574459075928e-01 -3.293453156948089600e-01 -1.181023642420768738e-01 8.338996767997741699e-02 -1.262051612138748169e-01 1.852869689464569092e-01 1.342465579509735107e-01 2.006357908248901367e-01
3.240742534399032593e-02 -2.097025513648986816e-02 -3.261397778987884521e-02 -1.384590864181518555e-01 -5.082634091377258301e-02 -1.473879069089889526e-01 -1.340797245502471924e-01 8.069431036710739136e-02 -6.893951445817947388e-02 3.038616478443145752e-01 2.292179316282272339e-01 -3.529884666204452515e-02 2.478277534246444702e-01 3.821920454502105713e-01 1.022243946790695190e-01 3.293687403202056885e-01 -2.773100137710571289e-01 5.051440000534057617e-02 -1.750691086053848267e-01 -1.402239948511123657e-01 -1.259044110774993896e-01 -3.693553507328033447e-01 2.165928781032562256e-01 -7.409251481294631958e-02 2.398709803819656372e-01 5.323726683855056763e-02 -6.193408742547035217e-02 -8.799319714307785034e-02 -4.310014098882675171e-02 7.246015220880508423e-02 1.931275427341461182e-01 -3.723225370049476624e-02
1.045110076665878296e-01 -2.302699163556098938e-02 -1.855153143405914307e-01 -5.101821944117546082e-02 2.478220015764236450e-01 -1.251870691776275635e-01 2.781183719635009766e-01 -6.501100491732358932e-03 -1.806723773479461670e-01 1.623023003339767456e-01 3.819443285465240479e-01 -1.602460443973541260e-01 1.314731538295745850e-01 1.082704588770866394e-01 1.362075805664062500e-01 2.058258503675460815e-01 -3.522018194198608398e-01 7.780247926712036133e-02 -2.826099842786788940e-02 -5.732348561286926270e-02 1.894462108612060547e-01 3.234725445508956909e-02 -1.389693468809127808e-01 -1.253793686628341675e-01 -4.738100990653038025e-02 -2.637004852294921875e-01 -3.713724762201309204e-02 2.557024359703063965e-01 6.954512745141983032e-02 -4.075544700026512146e-02 3.388438224792480469e-01 1.028018519282341003e-01
-2.127781324088573456e-02 -1.871915906667709351e-02 -2.961258031427860260e-02 -1.542096305638551712e-02 3.535342216491699219e-02 -7.616115361452102661e-02 -3.930146619677543640e-02 -1.002044156193733215e-01 -2.236329615116119385e-01 3.367066085338592529e-01 1.017542332410812378e-01 1.630918234586715698e-01 2.202601432800292969e-01 4.264981150627136230e-01 8.986507356166839600e-02 2.749167978763580322e-01 -2.407140284776687622e-01 -3.073929809033870697e-03 -3.176057636737823486e-01 -4.968021437525749207e-02 -2.751048095524311066e-02 -3.383642733097076416e-01 1.347984671592712402e-01 -1.201154291629791260e-01 3.017452955245971680e-01 3.533278405666351318e-02 1.533108800649642944e-01 -2.488267421722412109e-02 8.208584971725940704e-03 1.387034505605697632e-01 1.369877010583877563e-01 3.750615566968917847e-02
-1.835588961839675903e-01 -1.605113148689270020e-01 -2.084642946720123291e-01 9.424506872892379761e-02 9.792096167802810669e-02 -2.960621118545532227e-01 1.834345757961273193e-01 4.826716333627700806e-02 1.835238188505172729e-01 4.382120370864868164e-01 2.209186851978302002e-01 -2.480020821094512939e-01 -1.185813322663307190e-01 1.219484284520149231e-01 4.058007150888442993e-02 1.345694363117218018e-01 -5.785362794995307922e-02 8.386881649494171143e-02 -9.953308105468750000e-02 -6.392605602741241455e-02 7.619843631982803345e-02 -1.285130679607391357e-01 -3.629853725433349609e-01 -1.304479986429214478e-01 8.183367550373077393e-02 -1.525232940912246704e-01 1.718860417604446411e-01 -1.729423254728317261e-01 -1.730215400457382202e-01 1.773020066320896149e-02 9.584309905767440796e-02 -2.143643796443939209e-01
7.457538694143295288e-02 -9.148272126913070679e-02 -2.582095265388488770e-01 -1.943376660346984863e-02 -6.364230066537857056e-02 -1.007963269948959351e-01 2.660778462886810303e-01 -4.664123058319091797e-03 1.019471362233161926e-01 1.809872239828109741e-01 -1.333407014608383179e-01 -6.556321680545806885e-02 -1.873670220375061035e-01 2.021608352661132812e-01 1.814841628074645996e-01 2.202486544847488403e-01 -8.743841946125030518e-02 -5.489807128906250000e-01 -7.126084063202142715e-03 1.020543426275253296e-01 1.905976831912994385e-01 5.719365552067756653e-02 -1.393956039100885391e-02 -1.853958815336227417e-01 -1.390678435564041138e-02 -1.771955043077468872e-01 -5.808597430586814880e-02 2.032059580087661743e-01 -1.187324896454811096e-01 -6.637885421514511108e-02 2.995735108852386475e-01 -1.821513026952743530e-01
1.445118058472871780e-02 5.629836395382881165e-02 9.006290882825851440e-02 -1.224349066615104675e-01 -2.021173834800720215e-01 -1.009921878576278687e-01 3.073935955762863159e-02 1.492646783590316772e-01 9.733010828495025635e-02 -4.600644856691360474e-02 1.137631833553314209e-01 -4.356516599655151367e-01 -5.328122526407241821e-02 1.195957660675048828e-01 9.834308177232742310e-02 9.010395407676696777e-02 -2.812649607658386230e-01 -3.817016184329986572e-01 -3.578512966632843018e-01 2.394357472658157349e-01 1.035256162285804749e-01 -1.792431175708770752e-01 3.401947766542434692e-02 -1.345639824867248535e-01 -6.034399941563606262e-02 -2.067996710538864136e-01 2.902810573577880859e-01 1.041805669665336609e-01 -8.906691521406173706e-02 7.747936248779296875e-02 1.292510479688644409e-01 -7.428776472806930542e-02
-6.689513567835092545e-03 -7.850714772939682007e-02 -3.516722470521926880e-02 -9.414335340261459351e-02 -1.115548834204673767e-01 -3.241623938083648682e-02 8.710061758756637573e-02 3.229707852005958557e-02 -5.506952852010726929e-02 3.448206186294555664e-01 3.651409745216369629e-01 -1.489608287811279297e-01 -1.829630322754383087e-02 6.104156002402305603e-02 -6.049078330397605896e-02 1.278814226388931274e-01 -8.245140314102172852e-02 -7.483667135238647461e-02 -3.846548497676849365e-01 -9.851344674825668335e-02 6.902428716421127319e-02 -1.990481317043304443e-01 -1.475593000650405884e-01 8.281374350190162659e-03 -1.328527182340621948e-01 -3.299055397510528564e-01 1.416708678007125854e-01 -3.734788894653320312e-01 5.883617699146270752e-02 -1.100500002503395081e-01 2.327207028865814209e-01 -2.607227265834808350e-01
-4.909176006913185120e-02 -8.333595097064971924e-02 -3.262591063976287842e-01 4.792103916406631470e-02 -6.527911871671676636e-02 2.814005501568317413e-02 3.262101113796234131e-01 -2.585942298173904419e-02 -2.118785381317138672e-01 2.776172161102294922e-01 1.619184017181396484e-01 -4.208597540855407715e-01 1.149207260459661484e-02 2.978255152702331543e-01 3.301646187901496887e-02 1.370670795440673828e-01 7.064253836870193481e-02 1.328343003988265991e-01 -2.156619727611541748e-01 -2.251202166080474854e-01 3.129258751869201660e-02 -1.762806177139282227e-01 2.830645740032196045e-01 1.607269793748855591e-01 -1.177255511283874512e-01 -9.105351567268371582e-02 -5.024351179599761963e-02 9.558711946010589600e-02 -1.202799081802368164e-01 1.579654514789581299e-01 5.220167338848114014e-02 -4.428065195679664612e-02
1.035759299993515015e-01 -2.274819612503051758e-01 -4.787758737802505493e-02 -8.189425803720951080e-03 -3.322951495647430420e-02 -1.588730141520500183e-02 1.595496535301208496e-01 5.500811710953712463e-02 -1.268416494131088257e-01 2.062274068593978882e-01 -7.982111722230911255e-02 -2.466159760951995850e-01 3.756000399589538574e-01 2.605607509613037109e-01 -1.436516344547271729e-01 2.261884808540344238e-01 -1.003519818186759949e-01 -5.944043397903442383e-02 -1.666073650121688843e-01 -1.805235892534255981e-01 2.254572063684463501e-01 -1.750048547983169556e-01 -2.426089495420455933e-01 4.009099211543798447e-03 -4.107255954295396805e-03 2.644208073616027832e-01 1.857979297637939453e-01 -2.530082501471042633e-02 5.090440623462200165e-03 -1.907350420951843262e-01 3.765511512756347656e-01 -3.429836407303810120e-02
5.502896849066019058e-03 -1.915369033813476562e-01 -1.144900172948837280e-01 -2.572103142738342285e-01 -8.388319984078407288e-03 -1.985887624323368073e-02 -1.969590783119201660e-02 1.398713886737823486e-01 2.203554287552833557e-02 2.343954145908355713e-01 7.927510142326354980e-02 -1.477754563093185425e-01 -3.176719546318054199e-01 2.753773331642150879e-01 5.564048187807202339e-04 1.766968667507171631e-01 -3.531428277492523193e-01 -5.330164432525634766e-01 -6.210280582308769226e-02 1.586531102657318115e-01 -1.302493643015623093e-02 1.137760877609252930e-01 -9.091204404830932617e-02 -1.043554991483688354e-01 -3.861164301633834839e-02 1.052459701895713806e-02 1.701498329639434814e-01 1.924737840890884399e-01 -1.212756410241127014e-01 8.168929070234298706e-02 5.538083612918853760e-02 -9.960893541574478149e-02
-1.116703599691390991e-01 -2.207173258066177368e-01 -2.239484190940856934e-01 -2.846507728099822998e-01 2.822991013526916504e-01 -1.925562024116516113e-01 -3.069164045155048370e-02 2.500810921192169189e-01 9.983931481838226318e-02 1.159782260656356812e-01 2.496620267629623413e-01 -1.993386596441268921e-01 1.542707085609436035e-01 6.387459486722946167e-02 -9.724406152963638306e-02 2.916981875896453857e-01 -2.703514397144317627e-01 -5.159977078437805176e-02 -1.484896242618560791e-01 -1.746928244829177856e-01 -6.276001036167144775e-02 1.434224247932434082e-01 1.088298559188842773e-01 -1.563538163900375366e-01 -8.582995086908340454e-02 -1.114942654967308044e-01 7.262168079614639282e-02 2.527424693107604980e-01 -1.529913693666458130e-01 1.361276656389236450e-01 1.569705009460449219e-01 1.866175830364227295e-01
-4.788255318999290466e-02 -2.255425006151199341e-01 -3.592282161116600037e-02 -8.774136193096637726e-03 1.278328895568847656e-01 -1.935601681470870972e-01 3.120661899447441101e-02 7.284346967935562134e-02 -2.196501940488815308e-01 2.798438072204589844e-01 -6.033810228109359741e-02 -2.107736766338348389e-01 -1.650339812040328979e-01 3.801690638065338135e-01 3.380396217107772827e-02 1.090698763728141785e-01 -2.816531956195831299e-01 2.170188128948211670e-01 -2.477822601795196533e-01 -5.763204395771026611e-02 -1.869969069957733154e-02 6.937928497791290283e-02 9.686572104692459106e-02 1.662491708993911743e-01 7.291281968355178833e-02 4.142804443836212158e-01 1.706964969635009766e-01 1.800930500030517578e-01 7.489279657602310181e-02 1.111444234848022461e-01 1.127484068274497986e-01 -1.530917733907699585e-01
2.643862366676330566e-02 5.098800174891948700e-03 -8.473405987024307251e-02 -1.317843645811080933e-01 6.677791476249694824e-02 -4.572220146656036377e-03 -8.002816885709762573e-02 -1.937001496553421021e-01 3.033057041466236115e-02 3.601409494876861572e-01 2.914122641086578369e-01 -6.044923886656761169e-02 2.300287038087844849e-01 2.757288813591003418e-01 -2.764358371496200562e-02 4.817842245101928711e-01 -1.902313083410263062e-01 -1.590814813971519470e-02 -1.963104456663131714e-01 -2.118888050317764282e-01 -5.510237440466880798e-02 -3.635739386081695557e-01 4.287237673997879028e-02 -1.681681424379348755e-01 9.372020512819290161e-02 -2.649926580488681793e-02 8.295417763292789459e-03 -1.260317414999008179e-01 2.170455083250999451e-02 1.292739510536193848e-01 9.566354006528854370e-02 9.120091795921325684e-02
-3.221821272745728493e-03 -9.200809150934219360e-02 -3.380001485347747803e-01 1.958497986197471619e-02 1.102044507861137390e-01 9.546954184770584106e-02 1.006835997104644775e-01 8.531922101974487305e-02 -7.382356561720371246e-03 4.983514547348022461e-01 1.177733857184648514e-02 -2.473754137754440308e-01 -4.207929223775863647e-02 -4.634644463658332825e-02 1.494715362787246704e-01 2.266786992549896240e-01 -2.935285866260528564e-01 -1.585811958648264408e-03 -1.201203688979148865e-01 1.932934522628784180e-01 1.184353381395339966e-01 -8.494671434164047241e-02 -2.709157466888427734e-01 4.309122264385223389e-02 1.850809305906295776e-01 -2.579801976680755615e-01 3.197586163878440857e-02 -1.107515990734100342e-01 -1.641881167888641357e-01 4.844747483730316162e-02 3.509831055998802185e-02 -2.678675055503845215e-01
-1.704099625349044800e-01 -1.070543751120567322e-01 -3.928983211517333984e-01 6.444764137268066406e-02 1.833315789699554443e-01 -2.216389477252960205e-01 5.080033093690872192e-02 2.171949297189712524e-01 -3.983020782470703125e-02 2.341292947530746460e-01 -1.087107509374618530e-02 -5.453627184033393860e-02 1.069552600383758545e-01 1.414881180971860886e-02 1.735033243894577026e-01 1.747255325317382812e-01 -4.125918149948120117e-01 -1.713434904813766479e-01 -1.807725876569747925e-01 2.162358611822128296e-01 -1.530955433845520020e-01 -3.181466758251190186e-01 1.690349131822586060e-01 1.472464203834533691e-01 -9.197817742824554443e-02 -7.034802436828613281e-02 4.513650014996528625e-02 1.112965866923332214e-01 -1.110411882400512695e-01 1.654058694839477539e-01 -8.498662710189819336e-02 -8.966115117073059082e-02
-3.903422877192497253e-02 -1.677980720996856689e-01 1.791379302740097046e-01 -1.008804589509963989e-01 -1.375048756599426270e-01 -2.263118922710418701e-01 -1.664707213640213013e-01 -1.210826858878135681e-01 -2.536711990833282471e-01 1.909728199243545532e-01 2.184077650308609009e-01 -1.206516847014427185e-01 1.445719152688980103e-01 4.667000174522399902e-01 3.036461472511291504e-01 2.388973832130432129e-01 -1.984256356954574585e-01 -2.576356381177902222e-02 -4.224547743797302246e-02 -1.563453078269958496e-01 1.234525889158248901e-01 -1.192836686968803406e-01 9.183241426944732666e-02 -1.341919451951980591e-01 1.052023917436599731e-01 2.294388972222805023e-02 2.979870885610580444e-02 6.834552437067031860e-02 -2.758406996726989746e-01 5.012874305248260498e-02 2.066170424222946167e-01 6.224058941006660461e-02
7.719644159078598022e-02 -1.991720050573348999e-01 -2.879933118820190430e-01 -1.974950134754180908e-01 1.122708432376384735e-02 -2.987916469573974609e-01 -3.065821826457977295e-01 -3.520041704177856445e-02 2.318133860826492310e-01 2.730995118618011475e-01 -7.279588282108306885e-02 -2.330041974782943726e-01 2.546084858477115631e-02 3.710965067148208618e-02 6.185920443385839462e-03 2.959053814411163330e-01 -2.685291171073913574e-01 -1.188068613409996033e-01 -2.045325636863708496e-01 1.807450801134109497e-01 9.609416872262954712e-02 -1.029196605086326599e-01 2.550410479307174683e-02 1.277002096176147461e-01 8.893547207117080688e-02 1.340896189212799072e-01 7.396851480007171631e-02 8.438067883253097534e-02 2.243130356073379517e-01 1.526789069175720215e-01 -4.336361587047576904e-02 -2.424042820930480957e-01
-1.352747082710266113e-01 -6.258381903171539307e-02 -2.043272554874420166e-01 -2.082393020391464233e-01 -1.821027696132659912e-01 -1.714928597211837769e-01 2.856949567794799805e-01 -7.665292918682098389e-02 1.949544548988342285e-01 1.826651543378829956e-01 1.773362755775451660e-01 -4.039767980575561523e-01 -9.376260451972484589e-03 -9.410616010427474976e-02 3.897252678871154785e-02 2.036277204751968384e-01 -1.209160983562469482e-01 -3.495167195796966553e-02 -2.362982034683227539e-01 3.583760932087898254e-02 -2.864650189876556396e-01 -3.305885791778564453e-01 5.978082120418548584e-02 6.792733073234558105e-02 -1.041470095515251160e-01 -1.884167641401290894e-01 -6.392706930637359619e-02 -1.515564508736133575e-02 1.219103578478097916e-02 -1.136905252933502197e-01 2.973397672176361084e-01 2.198610221967101097e-03
2.814829163253307343e-02 -1.110519617795944214e-01 2.530560195446014404e-01 1.176666915416717529e-01 -1.089146435260772705e-01 1.055779457092285156e-01 -9.796406328678131104e-02 2.523596584796905518e-01 -9.225113689899444580e-02 2.017381638288497925e-01 2.124237418174743652e-01 -1.415715515613555908e-01 -1.354709267616271973e-01 2.016771137714385986e-01 1.175826042890548706e-01 2.472719997167587280e-01 -2.633433938026428223e-01 -3.633205220103263855e-02 -2.493018507957458496e-01 -1.669387668371200562e-01 1.553707271814346313e-01 -5.232059955596923828e-02 3.461898490786552429e-02 -7.227413356304168701e-02 7.839105091989040375e-03 -1.118831485509872437e-01 2.118794620037078857e-01 -2.469549886882305145e-02 -1.739106327295303345e-01 -1.470635384321212769e-01 4.269978106021881104e-01 -2.793916165828704834e-01
1.684013307094573975e-01 -2.741971611976623535e-01 -5.452627316117286682e-02 -2.297028154134750366e-01 -4.925419576466083527e-03 1.115906424820423126e-02 -1.040208041667938232e-01 -1.324596703052520752e-01 -1.020347699522972107e-01 3.018296658992767334e-01 -9.706875681877136230e-02 -2.055553495883941650e-01 -3.279986605048179626e-02 2.488789334893226624e-02 2.340872734785079956e-01 2.404044270515441895e-01 -2.302161157131195068e-01 -1.266898214817047119e-01 -3.542086184024810791e-01 3.666887059807777405e-02 1.030491217970848083e-01 -2.223975807428359985e-01 9.300102293491363525e-02 1.256273984909057617e-01 2.264603674411773682e-01 1.276569217443466187e-01 2.715229094028472900e-01 1.027823761105537415e-01 2.824839949607849121e-01 1.463408470153808594e-01 9.608747810125350952e-02 -4.524729773402214050e-02
1.387152075767517090e-01 -3.026039339601993561e-02 -7.168567180633544922e-02 5.469344090670347214e-03 -1.834738068282604218e-02 7.412399351596832275e-02 7.936147600412368774e-02 9.184040874242782593e-02 -3.416870534420013428e-02 2.442631274461746216e-01 -2.119515687227249146e-01 -2.039099335670471191e-01 2.316393405199050903e-01 3.303687274456024170e-01 -2.134888172149658203e-01 2.447945475578308105e-01 -1.349857151508331299e-01 1.648871228098869324e-02 -2.701120078563690186e-01 -6.043391674757003784e-02 -1.642125286161899567e-02 -1.243011578917503357e-01 -3.308670818805694580e-01 1.862512826919555664e-01 -1.400963366031646729e-01 2.465938478708267212e-01 1.116483137011528015e-01 1.432811766862869263e-01 1.157580465078353882e-01 5.932507291436195374e-02 3.800448775291442871e-01 -9.327568113803863525e-02
-2.356540262699127197e-01 1.853213645517826080e-02 8.062247931957244873e-02 1.806579083204269409e-01 -1.698738187551498413e-01 5.353698879480361938e-02 9.584794752299785614e-03 -3.884113207459449768e-02 -2.350336760282516479e-01 2.888491153717041016e-01 2.084835022687911987e-01 -4.800723865628242493e-02 1.392901688814163208e-01 3.742305338382720947e-01 1.064039319753646851e-01 2.398192137479782104e-02 -2.819058895111083984e-01 -7.375279068946838379e-02 -3.166167736053466797e-01 7.521507143974304199e-02 1.164799630641937256e-01 -2.724391035735607147e-02 2.887803874909877777e-02 -8.071222156286239624e-02 -1.985971480607986450e-01 1.040277332067489624e-01 1.930448710918426514e-01 1.166244596242904663e-01 -1.229441761970520020e-01 7.606295496225357056e-02 4.256642460823059082e-01 -1.333346776664257050e-02
2.674545347690582275e-02 -1.488179247826337814e-02 3.611525520682334900e-02 2.138967812061309814e-01 1.633910685777664185e-01 1.777419298887252808e-01 -2.113464288413524628e-02 4.031402170658111572e-01 2.437742426991462708e-02 2.715246975421905518e-01 2.935081720352172852e-01 -7.240926474332809448e-02 1.081156507134437561e-01 5.076986178755760193e-02 1.010346710681915283e-01 3.342818021774291992e-01 -2.535818219184875488e-01 -7.005303353071212769e-02 -3.158807158470153809e-01 -3.619886562228202820e-02 5.756366997957229614e-02 -2.920015715062618256e-02 -2.490763068199157715e-01 2.825253009796142578e-01 1.598921604454517365e-02 -1.491340100765228271e-01 -5.242043733596801758e-02 -9.689248353242874146e-02 -7.775566726922988892e-02 -1.702560484409332275e-01 7.602497190237045288e-02 1.924763619899749756e-01
1.678945869207382202e-01 -8.018897846341133118e-03 -1.794448643922805786e-01 -6.838540732860565186e-02 1.610638350248336792e-01 -1.750120669603347778e-01 1.832225024700164795e-01 -1.977035850286483765e-01 -2.838613698258996010e-03 4.511400163173675537e-01 1.087496653199195862e-01 -4.893306642770767212e-02 -2.010556459426879883e-01 2.060211896896362305e-01 -2.259162664413452148e-01 2.473485618829727173e-01 -1.414996683597564697e-01 1.368364840745925903e-01 -8.419099450111389160e-02 -2.329500019550323486e-01 -5.125882104039192200e-02 -1.535520702600479126e-01 1.748613119125366211e-01 2.484921365976333618e-02 -1.065317839384078979e-01 5.614536628127098083e-02 6.149218976497650146e-02 -4.561768099665641785e-02 -9.503636509180068970e-02 2.548355162143707275e-01 3.292202651500701904e-01 -1.804876327514648438e-01
-7.536479085683822632e-02 -3.224807605147361755e-02 -1.417945623397827148e-01 1.210247203707695007e-01 1.134785115718841553e-01 -2.241880595684051514e-01 2.957096323370933533e-02 -2.866602875292301178e-02 -8.073639124631881714e-02 4.756177365779876709e-01 2.828530073165893555e-01 -2.743302583694458008e-01 -1.295113414525985718e-01 2.315952330827713013e-01 1.064601540565490723e-01 1.820507645606994629e-01 -1.445553451776504517e-01 1.496655493974685669e-01 -2.267002612352371216e-01 2.307495325803756714e-01 6.802295148372650146e-02 -6.416258215904235840e-02 -2.365875840187072754e-01 -8.427432924509048462e-02 5.501221492886543274e-02 -2.935789525508880615e-01 -1.103716045618057251e-01 -1.438795626163482666e-01 -1.522109508514404297e-01 -1.402499526739120483e-02 2.609122358262538910e-02 -1.578488945960998535e-01
-9.902186691761016846e-02 -3.115419149398803711e-01 -1.518577039241790771e-01 -1.742439121007919312e-01 2.767432928085327148e-01 -2.161836773157119751e-01 5.735097080469131470e-02 9.923370927572250366e-02 1.555992960929870605e-01 7.934910058975219727e-02 -1.988291144371032715e-01 -1.039863303303718567e-01 6.762497872114181519e-02 1.378635019063949585e-01 2.264860570430755615e-01 2.169131338596343994e-01 -1.154787987470626831e-01 -4.025420546531677246e-01 -3.162463307380676270e-01 1.937656700611114502e-01 1.770552843809127808e-01 -2.757824063301086426e-01 -6.722083687782287598e-02 1.698509305715560913e-01 -3.170102834701538086e-02 -1.341508179903030396e-01 -8.072233945131301880e-02 -2.197936549782752991e-02 1.117288414388895035e-02 -1.091519370675086975e-01 7.835537940263748169e-02 -5.090788751840591431e-02
-6.140201166272163391e-02 -1.855539381504058838e-01 -3.482408523559570312e-01 1.709645427763462067e-02 1.182412430644035339e-01 2.682574838399887085e-02 3.501711785793304443e-02 9.145707637071609497e-02 -3.328856825828552246e-02 5.450169444084167480e-01 1.285500377416610718e-01 -1.306123435497283936e-01 -3.338333219289779663e-02 -4.664524644613265991e-02 -7.059017661958932877e-03 1.530398428440093994e-01 -2.075899690389633179e-01 2.769819274544715881e-02 -2.847692668437957764e-01 2.203976809978485107e-01 -1.827934198081493378e-02 -1.363455504179000854e-01 -1.500513702630996704e-01 -1.693662554025650024e-01 1.385853737592697144e-01 -1.592637896537780762e-01 -1.828007586300373077e-02 -1.428563743829727173e-01 -9.374910593032836914e-02 4.985455051064491272e-02 1.473136246204376221e-01 -3.398588597774505615e-01
-1.928770728409290314e-02 -2.046055719256401062e-02 -1.587284952402114868e-01 6.876067817211151123e-02 5.369406193494796753e-02 -1.233596727252006531e-01 -1.704968884587287903e-02 5.139195546507835388e-02 -4.214614257216453552e-02 3.814238011837005615e-01 2.342248409986495972e-01 2.473712339997291565e-02 -6.872992962598800659e-02 -2.222307771444320679e-02 -1.753873229026794434e-01 2.088909149169921875e-01 -7.470051292330026627e-03 -2.101354487240314484e-02 -4.559157192707061768e-01 -1.219130028039216995e-02 -8.610276877880096436e-02 -2.875263094902038574e-01 -8.676695078611373901e-02 7.634247187525033951e-03 -1.779734715819358826e-02 -3.531461358070373535e-01 1.712395437061786652e-02 -2.331636101007461548e-01 -1.466414034366607666e-01 1.215415075421333313e-02 3.208957016468048096e-01 -2.354073226451873779e-01
-7.135140895843505859e-02 9.301336854696273804e-02 -1.412199884653091431e-01 -1.955617517232894897e-01 6.361661851406097412e-02 -8.890804648399353027e-02 1.095080450177192688e-01 2.038069218397140503e-01 -9.699977189302444458e-02 2.818028330802917480e-01 3.269279301166534424e-01 1.743235252797603607e-02 -5.882255360484123230e-02 1.412969380617141724e-01 -1.568723842501640320e-02 3.628720939159393311e-01 -2.846671044826507568e-01 3.594172596931457520e-01 3.344284836202859879e-03 -9.161823987960815430e-02 1.506660506129264832e-02 -9.130815416574478149e-02 -3.315418064594268799e-01 -3.673662245273590088e-02 -2.477238625288009644e-01 -1.021158769726753235e-01 9.092330932617187500e-02 -6.104144454002380371e-02 -5.611884593963623047e-02 -4.959015548229217529e-02 2.875022888183593750e-01 2.692887559533119202e-02
-1.814666241407394409e-01 -1.407058089971542358e-01 8.108007023110985756e-06 -1.580659747123718262e-01 6.361696869134902954e-02 4.611477255821228027e-02 7.913265377283096313e-02 3.284714221954345703e-01 5.525402724742889404e-02 1.376636028289794922e-01 1.857730597257614136e-01 -3.362534642219543457e-01 1.372997462749481201e-01 1.121721193194389343e-01 1.755747199058532715e-02 1.985685974359512329e-01 -3.792376220226287842e-01 -1.025413870811462402e-01 -2.112633436918258667e-01 -7.855252921581268311e-02 -2.852267920970916748e-01 1.182968914508819580e-01 1.073163673281669617e-01 -1.841623187065124512e-01 -7.119862735271453857e-02 2.466122247278690338e-02 8.718206733465194702e-02 1.365123093128204346e-01 -1.514401435852050781e-01 2.311185002326965332e-02 2.778773009777069092e-01 2.875524163246154785e-01
1.177572011947631836e-01 -1.468809843063354492e-01 -6.611685454845428467e-02 -1.264278590679168701e-01 1.234034448862075806e-01 -9.133748710155487061e-02 -8.508023805916309357e-03 6.827269098721444607e-04 3.207328915596008301e-02 3.452787697315216064e-01 2.933342456817626953e-01 -4.355587810277938843e-02 3.204897344112396240e-01 1.952026486396789551e-01 -3.971815109252929688e-02 3.001035451889038086e-01 -1.774667203426361084e-01 1.578635349869728088e-02 -1.855499148368835449e-01 -2.756454348564147949e-01 -6.702816486358642578e-02 -3.807303011417388916e-01 2.542473375797271729e-01 -1.338357031345367432e-01 1.206811368465423584e-01 -1.239877045154571533e-01 4.348682984709739685e-02 1.829346455633640289e-02 1.619183868169784546e-01 2.053020596504211426e-01 7.135701179504394531e-02 1.177154947072267532e-02
-1.508129388093948364e-01 -7.875152677297592163e-02 -8.084857463836669922e-02 -1.260589510202407837e-01 1.370067149400711060e-01 -2.165935561060905457e-02 -4.494630917906761169e-02 2.036458998918533325e-01 2.201158702373504639e-01 3.230351209640502930e-01 1.945641785860061646e-01 -1.794365942478179932e-01 -3.289031237363815308e-02 6.342449039220809937e-02 -1.172632053494453430e-01 2.741806507110595703e-01 -3.863371610641479492e-01 2.539985999464988708e-02 -1.399915516376495361e-01 -4.119376465678215027e-02 -1.406245082616806030e-01 9.160773456096649170e-02 1.564261913299560547e-01 -2.772335708141326904e-01 -1.312451902776956558e-02 1.046424061059951782e-01 1.114360615611076355e-01 1.701133102178573608e-01 -2.210371941328048706e-01 2.816249988973140717e-02 3.427436649799346924e-01 2.207155376672744751e-01
6.345421820878982544e-02 -2.057589739561080933e-01 -1.608241535723209381e-02 -3.953559696674346924e-02 -3.300171494483947754e-01 -3.056554868817329407e-02 8.182730525732040405e-02 4.216118715703487396e-03 -1.849509328603744507e-01 4.488215148448944092e-01 3.645897209644317627e-01 -2.066653221845626831e-01 -4.148798435926437378e-02 1.154863387346267700e-01 -2.663091421127319336e-01 1.979139894247055054e-01 -1.259040981531143188e-01 7.903786748647689819e-02 8.144762367010116577e-02 -1.684584468603134155e-01 2.016879618167877197e-01 -1.442468911409378052e-01 2.873366512358188629e-02 2.731578648090362549e-01 -8.295739442110061646e-02 1.307878941297531128e-01 1.370375603437423706e-01 1.278588473796844482e-01 2.102826256304979324e-03 5.903559550642967224e-02 1.844046413898468018e-01 -9.042838960886001587e-02
6.675088405609130859e-02 -2.913625538349151611e-02 7.161596417427062988e-02 -1.617742143571376801e-02 -4.594086110591888428e-02 -4.683258011937141418e-02 -6.132027134299278259e-02 3.353943526744842529e-01 9.396570920944213867e-02 7.553800940513610840e-02 2.203529477119445801e-01 -6.844465434551239014e-02 8.720295876264572144e-02 2.560811042785644531e-01 1.885948628187179565e-01 2.635015845298767090e-01 -4.295363649725914001e-02 1.048732846975326538e-01 -1.574033647775650024e-01 7.001691311597824097e-02 -4.008005559444427490e-02 -2.903164736926555634e-02 -1.576393959112465382e-03 -3.110765814781188965e-01 -3.519181609153747559e-01 -1.495952904224395752e-02 2.101612240076065063e-01 7.523991167545318604e-02 -1.101417988538742065e-01 6.542773544788360596e-02 4.863729476928710938e-01 -2.327686399221420288e-01
2.647033929824829102e-01 -2.733138203620910645e-01 9.180013090372085571e-03 2.124243080615997314e-01 1.359983682632446289e-01 -5.243200436234474182e-02 -3.565591201186180115e-02 1.185705959796905518e-01 -3.604851067066192627e-01 2.551272809505462646e-01 -1.401750463992357254e-02 -8.137881755828857422e-02 2.022805213928222656e-01 1.452575176954269409e-01 -8.410914987325668335e-02 2.344579994678497314e-01 -1.789211779832839966e-01 -2.795512229204177856e-02 -2.102836370468139648e-01 1.868201419711112976e-02 5.831758677959442139e-02 -3.559706360101699829e-02 -1.573362499475479126e-01 1.643540263175964355e-01 2.549789845943450928e-01 1.921145170927047729e-01 3.130745887756347656e-02 6.347183883190155029e-02 -1.867896877229213715e-02 1.411802172660827637e-01 4.089572727680206299e-01 -1.388258934020996094e-01
-2.103044651448726654e-02 -2.563366107642650604e-02 -4.575387537479400635e-01 1.682635396718978882e-01 1.015935763716697693e-01 -2.577480077743530273e-01 -1.058064997196197510e-01 -6.090317666530609131e-02 -1.025460883975028992e-01 -8.530884049832820892e-03 6.330629345029592514e-03 -2.159497886896133423e-01 -1.323488354682922363e-01 7.585829496383666992e-02 -3.632999584078788757e-02 3.358551859855651855e-01 -2.616793289780616760e-02 -1.715109050273895264e-01 -3.195832073688507080e-01 -6.230658292770385742e-02 1.523170918226242065e-01 -2.202543616294860840e-01 5.233794823288917542e-02 -2.409693086519837379e-03 -1.381088495254516602e-01 -2.699088770896196365e-03 3.160968720912933350e-01 1.361695826053619385e-01 -2.432876080274581909e-01 8.568027056753635406e-03 1.720343381166458130e-01 1.948380917310714722e-01
-6.872578710317611694e-02 -1.012159213423728943e-01 1.411290955729782581e-03 3.677276521921157837e-02 -1.069672852754592896e-01 -2.329628169536590576e-01 -8.523457497358322144e-02 7.598245516419410706e-03 7.582646608352661133e-02 1.079703047871589661e-01 -9.063895046710968018e-02 -2.406054735183715820e-01 1.622225046157836914e-01 2.555404901504516602e-01 3.291959762573242188e-01 2.975758314132690430e-01 -1.830081045627593994e-01 7.138404250144958496e-02 -1.898599863052368164e-01 2.180956006050109863e-01 -2.891060151159763336e-02 9.000428766012191772e-02 -1.169718336313962936e-02 -8.185871690511703491e-02 -2.277909964323043823e-01 -2.482562214136123657e-01 -1.780873239040374756e-01 6.262686103582382202e-02 -1.913276761770248413e-01 1.468558162450790405e-01 4.354703128337860107e-01 -6.041960045695304871e-02
-1.812563650310039520e-02 1.599960178136825562e-01 7.561415433883666992e-02 1.805202215909957886e-01 -1.286682635545730591e-01 -4.104507714509963989e-02 -3.138184547424316406e-01 -6.004465278238058090e-03 1.619153767824172974e-01 2.038225978612899780e-01 1.731191128492355347e-01 -1.688015609979629517e-01 -6.187086552381515503e-02 4.420288205146789551e-01 4.079491496086120605e-01 2.832753658294677734e-01 -7.233416289091110229e-02 -2.775452286005020142e-02 -2.333960682153701782e-01 4.949032515287399292e-02 5.532872304320335388e-02 -2.971976809203624725e-02 -5.968426913022994995e-02 -5.556027963757514954e-02 1.734637469053268433e-01 -2.200876176357269287e-02 -9.386903792619705200e-02 2.381336502730846405e-02 -1.174234524369239807e-01 -8.089148998260498047e-02 2.949466407299041748e-01 -1.615639328956604004e-01
-1.574246436357498169e-01 -3.040531873703002930e-01 -1.169157102704048157e-01 -3.603329062461853027e-01 2.498730868101119995e-01 -1.474436372518539429e-02 1.814970374107360840e-02 2.629739046096801758e-01 1.684493571519851685e-01 1.321240812540054321e-01 1.609491854906082153e-01 -2.052344977855682373e-01 3.545124828815460205e-02 2.302142381668090820e-01 -2.977823093533515930e-02 2.593805491924285889e-01 -2.250190228223800659e-01 -1.133324764668941498e-02 -1.805672496557235718e-01 2.830642834305763245e-02 1.220923364162445068e-01 1.286687403917312622e-01 1.252502202987670898e-01 -3.085786700248718262e-01 4.119099304080009460e-02 -1.654155366122722626e-02 -1.187408156692981720e-02 1.408198326826095581e-01 -5.974810943007469177e-02 1.305880304425954819e-02 2.692589461803436279e-01 2.147619575262069702e-01
1.783398389816284180e-01 -1.005812436342239380e-01 1.031326279044151306e-01 -1.441338658332824707e-01 1.875756308436393738e-02 -2.054663449525833130e-01 4.248530417680740356e-02 2.183958888053894043e-02 -1.187632605433464050e-01 1.618049740791320801e-01 -6.801439076662063599e-02 -1.315164268016815186e-01 3.995920531451702118e-03 3.371822834014892578e-01 9.673976153135299683e-02 4.047979712486267090e-01 -1.183091774582862854e-01 -1.280210763216018677e-01 -1.412018686532974243e-01 2.659618388861417770e-03 9.759590774774551392e-02 -9.775951504707336426e-02 -5.265077948570251465e-02 -7.816343009471893311e-02 1.467031091451644897e-01 2.239709198474884033e-01 -4.055326431989669800e-02 4.773122966289520264e-01 -5.604346469044685364e-02 2.200185656547546387e-01 3.166584670543670654e-01 -3.752670064568519592e-02
-2.821589410305023193e-01 -3.177723288536071777e-01 -4.881690442562103271e-02 -5.637862160801887512e-02 1.129514798521995544e-01 -3.825799003243446350e-02 1.452580839395523071e-01 -6.102632358670234680e-02 1.557224094867706299e-01 1.393706202507019043e-01 -1.261048465967178345e-01 -2.337733209133148193e-01 5.755446851253509521e-02 3.505731821060180664e-01 1.372186839580535889e-01 2.851486206054687500e-01 -2.778301537036895752e-01 9.735929965972900391e-02 -1.981804370880126953e-01 1.734177023172378540e-01 -1.592486351728439331e-01 2.322576195001602173e-02 -2.353901974856853485e-02 -3.749319538474082947e-02 -1.946828365325927734e-01 -2.987475395202636719e-01 3.171298187226057053e-03 2.852311134338378906e-01 8.676281571388244629e-02 6.052948161959648132e-02 1.648034304380416870e-01 -5.893667042255401611e-02
1.046881824731826782e-01 -2.543353475630283356e-02 -2.266815900802612305e-01 -7.540863007307052612e-02 1.683329194784164429e-01 1.783250421285629272e-01 -1.372098550200462341e-02 2.696724534034729004e-01 1.864615380764007568e-01 3.985262513160705566e-01 -3.619807958602905273e-01 -1.677761077880859375e-01 1.001970842480659485e-01 2.865641117095947266e-01 -1.662890315055847168e-01 1.851852536201477051e-01 -1.839259266853332520e-01 -7.960478216409683228e-02 -2.256612479686737061e-01 1.794773526489734650e-02 -2.664382755756378174e-02 -3.252753615379333496e-02 -1.673481464385986328e-01 6.882606446743011475e-02 6.720740348100662231e-02 -1.935346573591232300e-01 -1.018206179141998291e-01 1.930386722087860107e-01 -2.340279752388596535e-03 -4.197971522808074951e-02 1.958227157592773438e-01 1.891078650951385498e-01
-9.991550445556640625e-02 -1.632217466831207275e-01 -7.183393836021423340e-02 1.933571547269821167e-01 -8.396362513303756714e-02 5.243729799985885620e-02 3.214563429355621338e-01 9.047921746969223022e-02 -2.337496578693389893e-01 1.727391183376312256e-01 -7.083807140588760376e-02 1.031238436698913574e-01 -9.531868994235992432e-02 2.539215385913848877e-01 1.296170204877853394e-01 1.823372393846511841e-01 -5.267863348126411438e-02 -1.179194822907447815e-01 -3.751424551010131836e-01 -4.443608596920967102e-02 1.435684561729431152e-01 2.964671328663825989e-02 -9.929744154214859009e-02 -2.749864570796489716e-02 1.501628905534744263e-01 -4.214787855744361877e-02 1.475573033094406128e-01 3.394100815057754517e-02 -2.151649743318557739e-01 -1.301784664392471313e-01 5.062838196754455566e-01 1.321327835321426392e-01
2.244496345520019531e-01 -1.883709579706192017e-01 -1.450881659984588623e-01 2.475287169218063354e-01 8.332558721303939819e-02 -2.178447991609573364e-01 -4.421100020408630371e-02 1.757105886936187744e-01 -2.202677428722381592e-01 2.574237287044525146e-01 1.238721609115600586e-01 -4.636998474597930908e-02 3.974926844239234924e-02 1.328581273555755615e-01 1.562183201313018799e-01 1.789713352918624878e-01 -3.066691756248474121e-02 2.676520645618438721e-01 -3.421351909637451172e-01 1.057850718498229980e-01 8.967221528291702271e-02 -1.204716637730598450e-01 -2.201103977859020233e-02 -2.887262701988220215e-01 -2.005330286920070648e-02 -2.294908910989761353e-01 1.018040031194686890e-01 9.010405093431472778e-02 -2.485150843858718872e-01 -8.081376552581787109e-03 8.829016238451004028e-02 -2.970619201660156250e-01
4.692728444933891296e-02 1.061963811516761780e-01 8.883864432573318481e-02 7.478816062211990356e-02 -8.955699950456619263e-02 1.568384282290935516e-02 7.756286114454269409e-02 2.083108425140380859e-01 -8.720450103282928467e-02 2.663309276103973389e-01 3.432352840900421143e-01 4.076275974512100220e-02 1.069912314414978027e-01 4.496773183345794678e-01 2.176563739776611328e-01 2.416656166315078735e-01 -1.265870034694671631e-01 -9.647677093744277954e-02 -8.564931899309158325e-02 2.264106720685958862e-01 -2.767776325345039368e-02 1.081779226660728455e-01 -1.123894006013870239e-01 2.012244462966918945e-01 -1.702021807432174683e-01 1.137715131044387817e-01 6.711302697658538818e-02 2.165001481771469116e-01 -5.987939238548278809e-02 1.579028666019439697e-01 3.544898927211761475e-01 -3.040918894112110138e-02
-2.096105664968490601e-01 6.924175471067428589e-02 -6.950273527763783932e-04 1.290977895259857178e-01 2.049649134278297424e-02 -8.621322363615036011e-02 1.063301339745521545e-01 3.868056833744049072e-01 -2.615427970886230469e-01 2.315375506877899170e-01 1.827559322118759155e-01 -8.968006819486618042e-02 5.688186362385749817e-02 5.256505310535430908e-02 -9.882239997386932373e-02 4.496317207813262939e-01 -2.982503175735473633e-01 -7.140436023473739624e-02 -2.283473759889602661e-01 -2.885364741086959839e-02 2.002325356006622314e-01 1.849516108632087708e-02 5.486552044749259949e-02 -5.309962481260299683e-02 -4.542169626802206039e-03 -2.789852321147918701e-01 8.849672973155975342e-02 -5.048099905252456665e-02 9.844439476728439331e-02 -3.012312948703765869e-02 -1.464455295354127884e-02 -3.034744560718536377e-01
-2.165519595146179199e-01 -3.657135963439941406e-01 -1.885150521993637085e-01 -7.891193777322769165e-02 2.251552343368530273e-01 -5.074172466993331909e-02 7.872518151998519897e-02 1.148547381162643433e-01 2.208988741040229797e-02 2.689052224159240723e-01 -7.418087124824523926e-02 5.070706084370613098e-02 -9.740937501192092896e-02 3.133486807346343994e-01 6.135792285203933716e-02 2.033943086862564087e-01 -3.793317973613739014e-01 -2.452722052112221718e-03 -2.453331053256988525e-01 7.446386665105819702e-02 1.181943714618682861e-01 2.890949547290802002e-01 -1.053700670599937439e-01 -6.329093873500823975e-02 -1.030684038996696472e-01 2.179828733205795288e-01 -7.210650295019149780e-02 2.291543036699295044e-01 -9.468385577201843262e-02 1.358555108308792114e-01 7.514826208353042603e-02 -6.855823565274477005e-03
-2.854152210056781769e-02 2.316701784729957581e-02 -2.525679469108581543e-01 1.261246949434280396e-01 7.012116163969039917e-02 -2.081743329763412476e-01 9.146782010793685913e-02 -1.978452131152153015e-02 -2.315902820555493236e-04 9.340409189462661743e-02 3.666953742504119873e-02 2.896835505962371826e-01 1.949641406536102295e-01 2.794916033744812012e-01 8.331323415040969849e-02 3.911550939083099365e-01 -1.432097107172012329e-01 5.245755240321159363e-02 -3.617132604122161865e-01 -2.601799927651882172e-02 1.017715111374855042e-01 1.638991683721542358e-01 -3.428716063499450684e-01 -5.807786062359809875e-02 -6.904853880405426025e-02 1.976163126528263092e-02 2.977673113346099854e-01 -1.076416112482547760e-02 -2.605429477989673615e-02 5.397027125582098961e-04 2.543147206306457520e-01 1.402162462472915649e-01
2.359597384929656982e-01 -4.448530822992324829e-02 -2.601334750652313232e-01 8.078201115131378174e-02 -9.331792593002319336e-02 -1.358898580074310303e-01 3.232656046748161316e-02 1.953816860914230347e-01 -1.189619023352861404e-02 2.406182885169982910e-01 5.174943804740905762e-02 5.042919889092445374e-02 -1.475800126791000366e-01 2.167454361915588379e-01 -2.032536715269088745e-01 1.318483948707580566e-01 -1.904191672801971436e-01 7.295987755060195923e-02 -4.727441966533660889e-01 -1.064248904585838318e-01 2.059914469718933105e-01 3.156358003616333008e-02 8.738826960325241089e-02 -3.555981814861297607e-02 6.479418277740478516e-02 -3.086471855640411377e-01 1.253769397735595703e-01 -2.255459725856781006e-01 -1.806282103061676025e-01 1.056640893220901489e-01 1.250655055046081543e-01 -2.383923679590225220e-01
8.656829595565795898e-03 -9.006118774414062500e-02 -6.001305766403675079e-03 5.188821349292993546e-03 -7.168230414390563965e-02 -2.290869951248168945e-01 1.242768540978431702e-01 1.741731017827987671e-01 4.293619096279144287e-02 2.818304002285003662e-01 -1.257605850696563721e-03 -2.197855263948440552e-01 -3.686182200908660889e-02 3.086728453636169434e-01 1.993046551942825317e-01 3.451984226703643799e-01 -1.902861148118972778e-01 5.585293099284172058e-02 -1.245373412966728210e-01 8.134563267230987549e-02 -9.964773803949356079e-02 -1.109968572854995728e-01 -1.348352283239364624e-01 -5.580141767859458923e-02 2.491914182901382446e-01 1.832039654254913330e-01 -1.223488450050354004e-01 4.333595335483551025e-01 -4.942053556442260742e-02 2.071044892072677612e-01 1.659572273492813110e-01 -1.641468703746795654e-01
8.404112607240676880e-02 -1.839392781257629395e-01 -2.923512756824493408e-01 2.211487665772438049e-02 -1.357459276914596558e-01 3.733059763908386230e-02 1.275913715362548828e-01 1.455242037773132324e-01 1.090154126286506653e-01 2.888579070568084717e-01 -1.292378455400466919e-01 1.325153629295527935e-03 -1.212937459349632263e-01 3.070625662803649902e-01 2.575891613960266113e-01 2.748518586158752441e-01 8.874352276325225830e-02 2.009956806432455778e-04 -3.213891685009002686e-01 -2.772949635982513428e-01 -6.539569795131683350e-02 1.423616558313369751e-01 7.198190689086914062e-02 -4.106803610920906067e-02 -3.220667690038681030e-02 -1.840219497680664062e-01 2.209895402193069458e-01 -5.250700935721397400e-02 -2.967208921909332275e-01 1.361043006181716919e-01 -8.168499171733856201e-02 -1.836842000484466553e-01
1.394880097359418869e-02 -2.195526063442230225e-01 -1.957816928625106812e-01 -2.667099051177501678e-02 9.650234133005142212e-02 -1.237174049019813538e-01 9.551107883453369141e-02 1.187027022242546082e-01 -7.053136080503463745e-02 5.026664137840270996e-01 2.578493952751159668e-01 -4.854178521782159805e-03 -2.325015068054199219e-01 1.305167376995086670e-01 1.786161027848720551e-02 1.974342316389083862e-01 -3.178831338882446289e-01 3.997273370623588562e-02 -4.659785889089107513e-03 4.728008806705474854e-02 1.282413899898529053e-01 -2.514940798282623291e-01 -3.582316040992736816e-01 -8.496089279651641846e-02 3.736031800508499146e-02 -5.076071619987487793e-02 -3.128590807318687439e-02 -1.459082961082458496e-01 -8.009632676839828491e-02 -2.178934067487716675e-01 1.555237919092178345e-01 -7.556995749473571777e-02
-6.539241969585418701e-02 -5.378237739205360413e-02 -3.242197632789611816e-02 2.587420493364334106e-02 6.955211609601974487e-02 -1.732504367828369141e-01 -1.782888360321521759e-02 1.903089582920074463e-01 -7.371510565280914307e-02 2.655614912509918213e-01 1.014978662133216858e-01 -1.011860668659210205e-01 -1.695564091205596924e-01 2.343738526105880737e-01 -7.608994096517562866e-02 3.489185869693756104e-01 -1.446763575077056885e-01 -9.301883168518543243e-03 5.771871656179428101e-02 8.584265410900115967e-02 3.883633613586425781e-01 -4.219971969723701477e-02 -1.214022189378738403e-01 -7.110689580440521240e-02 -6.846068799495697021e-02 -9.091459214687347412e-02 1.324270963668823242e-01 -5.223027244210243225e-02 -2.386073023080825806e-01 -3.411056697368621826e-01 1.937875002622604370e-01 -4.047633707523345947e-01
3.692924380302429199e-01 -1.203870102763175964e-01 -1.800808683037757874e-02 -7.648115605115890503e-02 -9.567867219448089600e-02 1.107211858034133911e-01 1.859046146273612976e-02 -6.540866941213607788e-02 -1.596359536051750183e-02 3.216036409139633179e-02 -6.835936754941940308e-02 4.572924226522445679e-02 -1.603658497333526611e-01 2.825279831886291504e-01 -1.164572164416313171e-01 3.471504747867584229e-01 -4.048639535903930664e-01 2.614377737045288086e-01 -3.491924107074737549e-01 -1.046114116907119751e-01 1.817857660353183746e-02 -3.357175365090370178e-02 1.156962588429450989e-01 2.691729068756103516e-01 -7.896922528743743896e-02 -8.662645518779754639e-02 1.149429902434349060e-01 5.776922777295112610e-02 -2.216672450304031372e-01 -2.541263587772846222e-02 -3.536397358402609825e-03 -1.916403472423553467e-01
1.216347813606262207e-01 1.033539548516273499e-01 -3.953485488891601562e-01 -1.490349769592285156e-01 1.694413274526596069e-01 -5.472874268889427185e-02 5.528744682669639587e-02 -2.052565366029739380e-01 -2.160235345363616943e-01 2.252621650695800781e-01 1.867766529321670532e-01 -3.055571913719177246e-01 -1.609810888767242432e-01 1.675250232219696045e-01 -4.141182079911231995e-02 1.959238648414611816e-01 1.377204507589340210e-01 4.574916791170835495e-03 -1.648683696985244751e-01 -1.698648333549499512e-01 8.483844995498657227e-02 -2.875248491764068604e-01 -2.178741246461868286e-01 1.548981070518493652e-01 3.022547438740730286e-02 -7.379861921072006226e-02 -1.296332478523254395e-01 1.380222439765930176e-01 -2.279317229986190796e-01 3.477407991886138916e-02 2.409622222185134888e-01 -9.789857268333435059e-02
6.474137306213378906e-02 1.238704174757003784e-01 5.703036487102508545e-02 -2.121140360832214355e-01 -5.189269036054611206e-02 7.119087874889373779e-02 -1.062106490135192871e-01 5.645341426134109497e-02 -1.195012703537940979e-01 2.137811332941055298e-01 -1.266469806432723999e-01 -5.314317345619201660e-02 6.441712379455566406e-02 2.244902700185775757e-01 1.472137719392776489e-01 2.883433103561401367e-01 -8.050251752138137817e-02 -1.237962916493415833e-01 -2.912507355213165283e-01 -9.564714133739471436e-02 2.475778907537460327e-01 8.930968493223190308e-02 2.670122385025024414e-01 2.468210309743881226e-01 2.071554400026798248e-02 -4.040139168500900269e-02 -7.771171629428863525e-02 8.378639817237854004e-02 -4.889699816703796387e-02 2.074006646871566772e-01 5.317241549491882324e-01 1.061109825968742371e-01
-1.194575335830450058e-02 -4.125451296567916870e-02 1.391488313674926758e-01 1.553374826908111572e-01 3.847185894846916199e-02 1.482810676097869873e-01 -3.602587804198265076e-02 4.044930934906005859e-01 -8.172836154699325562e-02 2.483397573232650757e-01 3.804400563240051270e-01 -4.379867095849476755e-05 -8.080927655100822449e-03 1.926259398460388184e-01 7.820434868335723877e-02 2.914151251316070557e-01 -1.081044748425483704e-01 -5.427561327815055847e-02 -3.580801188945770264e-01 -1.258000135421752930e-01 2.532003521919250488e-01 1.575497165322303772e-02 2.214664220809936523e-02 -1.749309450387954712e-01 -7.124580908566713333e-03 -1.437008529901504517e-01 1.206410303711891174e-01 3.586181625723838806e-02 4.240622278302907944e-03 5.184468999505043030e-02 3.145233690738677979e-01 -1.807944476604461670e-01
2.594224512577056885e-01 4.873996227979660034e-02 -7.597627490758895874e-02 -5.991172045469284058e-02 8.203409612178802490e-02 -2.296354249119758606e-02 -3.672377020120620728e-02 -1.483536064624786377e-01 -3.199518322944641113e-01 3.810651898384094238e-01 2.438095510005950928e-01 -3.050973415374755859e-01 -2.745338976383209229e-01 1.424559801816940308e-01 -1.613477766513824463e-01 4.535629972815513611e-02 -3.012860119342803955e-01 1.436916925013065338e-02 -1.485875695943832397e-01 2.226212806999683380e-02 3.287516161799430847e-02 -2.808484733104705811e-01 2.775671333074569702e-02 7.570236921310424805e-02 1.537939906120300293e-01 2.840832062065601349e-02 -2.782560139894485474e-02 9.604879468679428101e-02 -2.354596741497516632e-02 1.695617288351058960e-01 3.134481906890869141e-01 -6.679812073707580566e-02
-4.107175394892692566e-02 5.184153094887733459e-03 -2.961446642875671387e-01 -2.394225895404815674e-01 2.885063886642456055e-01 -8.514937013387680054e-02 -1.445211172103881836e-01 -1.440516412258148193e-01 -9.512071311473846436e-02 2.094299793243408203e-01 -1.918308809399604797e-02 -1.628742516040802002e-01 -1.540284231305122375e-02 3.221341967582702637e-01 1.952280402183532715e-01 9.241340309381484985e-02 -2.494157403707504272e-01 5.010625720024108887e-02 -5.433651804924011230e-02 1.686007678508758545e-01 -2.188275940716266632e-02 -1.949921250343322754e-01 -1.042678356170654297e-01 -2.205030322074890137e-01 -1.503096520900726318e-01 3.035031631588935852e-02 3.109551668167114258e-01 2.283202558755874634e-01 5.673338472843170166e-02 -1.362126469612121582e-01 3.196215927600860596e-01 1.764237135648727417e-02
2.942845523357391357e-01 -2.636204063892364502e-01 -2.840514667332172394e-02 -1.332781165838241577e-01 -1.020035669207572937e-01 -7.758953422307968140e-02 -4.657930135726928711e-02 -2.493345886468887329e-01 -3.108821064233779907e-02 2.093784809112548828e-01 -9.738779067993164062e-02 -3.437595665454864502e-01 -1.322658210992813110e-01 2.639472112059593201e-02 6.145413592457771301e-02 3.222496807575225830e-01 -2.307804077863693237e-01 -1.116905510425567627e-01 -4.116261005401611328e-01 2.459840849041938782e-02 1.082574352622032166e-01 -2.196283824741840363e-02 -3.390301391482353210e-02 2.049227803945541382e-02 1.513281613588333130e-01 2.195672690868377686e-02 2.510683834552764893e-01 -2.243811730295419693e-03 2.555696070194244385e-01 1.813286691904067993e-01 8.586269617080688477e-02 -6.897615641355514526e-02
4.470816850662231445e-01 1.396166626363992691e-02 4.130527749657630920e-02 -8.787797391414642334e-02 -1.299843192100524902e-01 5.316608026623725891e-02 1.532773673534393311e-01 -6.630861759185791016e-02 1.852177828550338745e-02 2.665496170520782471e-01 9.474910795688629150e-02 -2.300230562686920166e-01 -5.287904292345046997e-03 7.291293889284133911e-02 2.072955369949340820e-01 1.544337719678878784e-01 -2.428169697523117065e-01 -2.432007342576980591e-01 -2.212552130222320557e-01 2.211581021547317505e-01 1.332262605428695679e-01 -1.951245963573455811e-01 1.470033377408981323e-01 2.331625670194625854e-02 -2.776859104633331299e-01 -2.858496904373168945e-01 1.972782015800476074e-01 1.008836552500724792e-01 4.660241678357124329e-02 -9.863997250795364380e-02 1.536234468221664429e-01 8.389255031943321228e-03
-5.119119957089424133e-02 1.171841248869895935e-01 -2.683323919773101807e-01 -1.794850975275039673e-01 -1.297249048948287964e-01 -1.606881804764270782e-02 2.760983109474182129e-01 3.216609358787536621e-01 2.663370966911315918e-01 -1.538935117423534393e-02 2.686330489814281464e-02 -2.861662507057189941e-01 -2.931178808212280273e-01 1.157565265893936157e-01 3.899127990007400513e-02 2.195901274681091309e-01 -9.301597625017166138e-02 -1.607689708471298218e-01 -7.254617661237716675e-02 3.300914540886878967e-02 1.518087834119796753e-01 -5.538345128297805786e-02 -9.554194658994674683e-02 1.378119885921478271e-01 6.521523930132389069e-03 -2.337168753147125244e-01 9.635504335165023804e-02 7.849938422441482544e-02 -2.777478694915771484e-01 3.024690039455890656e-02 2.497303932905197144e-01 -2.723661661148071289e-01
-1.226941868662834167e-02 2.977026626467704773e-02 -3.742036521434783936e-01 -1.354701370000839233e-01 6.421693600714206696e-03 5.744682997465133667e-02 5.542033468373119831e-04 7.806307822465896606e-02 2.287698388099670410e-01 3.142658174037933350e-01 1.851115077733993530e-01 7.587561756372451782e-02 -8.632279932498931885e-02 2.787102013826370239e-02 3.855449706315994263e-02 5.048798918724060059e-01 4.966605454683303833e-02 1.853278279304504395e-01 -3.045562803745269775e-01 6.755532324314117432e-02 1.411510258913040161e-01 4.029744770377874374e-03 1.874025464057922363e-01 -2.006254158914089203e-02 2.491168677806854248e-02 -6.532601267099380493e-02 1.823869943618774414e-01 2.647557295858860016e-02 -1.863182485103607178e-01 -4.970471188426017761e-02 1.846800209023058414e-03 -3.313167095184326172e-01
-6.392215937376022339e-02 3.626338392496109009e-02 -4.814539570361375809e-03 2.808631956577301025e-01 1.312486976385116577e-01 -1.122059822082519531e-01 -1.563869975507259369e-02 3.167015314102172852e-01 -3.781586885452270508e-02 -2.448576036840677261e-03 1.134112402796745300e-01 -2.365602701902389526e-01 5.822413042187690735e-02 6.555055081844329834e-02 7.236839830875396729e-02 3.273960649967193604e-01 -3.063121736049652100e-01 2.481020390987396240e-01 -2.219227403402328491e-01 -1.424946486949920654e-01 7.621017098426818848e-02 -1.554727703332901001e-01 1.525796949863433838e-01 -1.385628730058670044e-01 -1.781754493713378906e-01 -1.785539984703063965e-01 -2.725985646247863770e-02 2.618428170680999756e-01 -4.107190668582916260e-02 -6.927852332592010498e-02 2.616833150386810303e-01 -2.994429469108581543e-01
-9.735266864299774170e-02 -3.029368221759796143e-01 -8.045361936092376709e-02 9.600723860785365105e-04 2.284434139728546143e-01 -7.725211232900619507e-02 1.085206791758537292e-01 2.218482941389083862e-01 1.724815815687179565e-01 3.363710939884185791e-01 -3.283088281750679016e-02 -2.232090532779693604e-01 5.874022096395492554e-02 2.233033329248428345e-01 -1.071351245045661926e-01 2.680708765983581543e-01 -2.427063733339309692e-01 -1.644446887075901031e-02 -2.651484906673431396e-01 5.982567369937896729e-02 -1.387853771448135376e-01 1.353987455368041992e-01 1.461706608533859253e-01 -1.170908063650131226e-01 -5.337294191122055054e-03 -2.765151858329772949e-01 8.675923943519592285e-02 2.774510085582733154e-01 1.500605605542659760e-02 -1.668759286403656006e-01 1.633132398128509521e-01 1.456386446952819824e-01
-1.425628513097763062e-01 -2.067278772592544556e-01 -1.572035849094390869e-01 1.015666220337152481e-02 -3.553986921906471252e-02 -1.293605864048004150e-01 2.193761169910430908e-01 8.187169581651687622e-02 9.129677712917327881e-02 -1.260925782844424248e-03 1.035283654928207397e-01 -2.565046772360801697e-02 -1.275925040245056152e-01 2.989261150360107422e-01 2.462023645639419556e-01 2.182020545005798340e-01 -5.252903699874877930e-02 1.924844384193420410e-01 -3.171757459640502930e-01 -2.240258753299713135e-01 1.855754852294921875e-01 8.355938643217086792e-02 6.546272337436676025e-02 -4.155902657657861710e-03 -2.059064060449600220e-02 -4.720731079578399658e-01 1.836642175912857056e-01 1.256817281246185303e-01 -2.365429997444152832e-01 1.957731507718563080e-02 -8.603295683860778809e-02 -1.812635362148284912e-01
-3.301380202174186707e-02 -2.230554632842540741e-02 -1.600155085325241089e-01 -8.975245803594589233e-02 -9.355917572975158691e-03 -7.559286803007125854e-02 -1.620194688439369202e-02 -1.920483857393264771e-01 -1.203931570053100586e-01 2.604587972164154053e-01 1.351125240325927734e-01 -2.835161611437797546e-02 -1.700091958045959473e-01 2.134349048137664795e-01 -1.593018621206283569e-01 4.380620718002319336e-01 -1.506159752607345581e-01 1.442946642637252808e-01 -3.059283792972564697e-01 -2.344967722892761230e-01 2.937287092208862305e-01 -6.316389143466949463e-02 1.334477216005325317e-01 1.391573995351791382e-01 1.328157484531402588e-01 -1.774913221597671509e-01 -1.412155479192733765e-01 -2.381020337343215942e-01 1.528479009866714478e-01 -1.490786112844944000e-02 2.362780123949050903e-01 -6.295576691627502441e-02
-8.330243825912475586e-02 -7.873355597257614136e-02 -2.440618127584457397e-01 -2.950057983398437500e-01 -1.984774470329284668e-01 -1.154011487960815430e-01 6.785557139664888382e-03 3.750003874301910400e-02 -3.314846381545066833e-02 2.520151138305664062e-01 1.420896966010332108e-02 -4.000960290431976318e-02 -1.644050329923629761e-01 7.538876682519912720e-02 2.784658074378967285e-01 3.450655937194824219e-01 -2.579569257795810699e-02 1.552215069532394409e-01 -2.984617352485656738e-01 -2.443434298038482666e-01 6.806311011314392090e-02 1.451676040887832642e-01 -1.029287353157997131e-01 -1.157745160162448883e-02 -6.554511189460754395e-02 -3.797443509101867676e-01 7.356657832860946655e-02 -2.156192809343338013e-02 -3.171006441116333008e-01 1.141223236918449402e-01 -6.782631576061248779e-02 -8.850067108869552612e-02
3.137103021144866943e-01 -1.124461516737937927e-01 -4.411360621452331543e-02 -5.216645449399948120e-02 -1.678875535726547241e-01 -1.473874449729919434e-01 -6.770381331443786621e-02 1.079156547784805298e-01 -2.812293469905853271e-01 -9.772564470767974854e-02 -5.652958154678344727e-02 -9.345959126949310303e-02 -1.427115201950073242e-01 1.578276604413986206e-01 -2.173204161226749420e-02 4.541412889957427979e-01 -3.059965372085571289e-01 -1.788823306560516357e-02 -2.663033306598663330e-01 -3.443513810634613037e-02 -7.458933442831039429e-02 -3.730627149343490601e-02 3.638039156794548035e-02 1.494332700967788696e-01 4.196590483188629150e-01 -9.151035547256469727e-02 1.347503215074539185e-01 7.981176674365997314e-02 -9.118186682462692261e-02 9.500292688608169556e-02 1.503528468310832977e-02 -2.057298868894577026e-01
-7.566164433956146240e-02 -2.756151556968688965e-01 -1.908080875873565674e-01 1.998681873083114624e-01 -1.342306286096572876e-02 -2.526836395263671875e-01 -2.167896367609500885e-02 2.049836814403533936e-01 9.873064234852790833e-03 2.650334239006042480e-01 3.421465456485748291e-01 -1.142265796661376953e-01 -1.360937952995300293e-02 1.515328586101531982e-01 -6.476067751646041870e-02 1.400855183601379395e-01 -2.396267205476760864e-01 1.275366991758346558e-01 4.627992212772369385e-02 9.707643091678619385e-02 1.790787726640701294e-01 6.885573267936706543e-02 -1.582951098680496216e-01 -4.636839963495731354e-03 5.086668580770492554e-02 -1.063117608428001404e-01 9.407532215118408203e-02 -9.496324509382247925e-02 -4.120444655418395996e-01 1.281433105468750000e-01 3.008227646350860596e-01 -1.800738275051116943e-01
-1.505952179431915283e-01 -2.206111550331115723e-01 -3.197549581527709961e-01 -9.945210814476013184e-02 7.038707379251718521e-03 -8.448767662048339844e-02 3.627657890319824219e-02 1.509278118610382080e-01 -2.924050018191337585e-02 3.856608867645263672e-01 3.271717131137847900e-01 -4.522403702139854431e-02 -1.323284357786178589e-01 2.195540219545364380e-01 -5.160954967141151428e-02 2.215206325054168701e-01 -1.520393341779708862e-01 -2.498647756874561310e-02 -2.977529726922512054e-02 2.165650874376296997e-01 1.312783956527709961e-01 -2.793558239936828613e-01 -2.320438176393508911e-01 -1.530091017484664917e-01 -3.339608758687973022e-02 -2.441466599702835083e-01 -3.535315021872520447e-02 -1.840238571166992188e-01 -1.036531850695610046e-01 9.835442528128623962e-03 8.029650151729583740e-02 -2.278733998537063599e-01
8.850975334644317627e-02 -9.493827819824218750e-02 -2.599998414516448975e-01 -7.887499034404754639e-02 8.660821616649627686e-02 -9.584231674671173096e-02 1.810632944107055664e-01 -2.330335080623626709e-01 -1.298074517399072647e-02 1.978101432323455811e-01 1.389579921960830688e-01 1.145485341548919678e-01 -3.511497974395751953e-01 3.957702219486236572e-01 -4.088484495878219604e-02 2.261308878660202026e-01 -1.332817524671554565e-01 -1.415759474039077759e-01 -8.771248161792755127e-02 -8.024977147579193115e-02 7.765216380357742310e-02 -1.726196557283401489e-01 -1.405139546841382980e-02 -9.025764465332031250e-02 8.228735066950321198e-03 2.414695471525192261e-01 -1.212617456912994385e-01 2.059728354215621948e-01 -4.600058495998382568e-02 1.241660267114639282e-01 3.789903223514556885e-01 -1.682179868221282959e-01
1.014288142323493958e-01 2.770574763417243958e-02 -1.018629223108291626e-01 3.350793123245239258e-01 1.399281620979309082e-01 -8.791052550077438354e-02 -8.416527509689331055e-02 2.516919374465942383e-01 -2.064516544342041016e-01 3.051410913467407227e-01 8.226818591356277466e-02 -1.109222024679183960e-01 -2.106469422578811646e-01 1.484575420618057251e-01 1.595811843872070312e-01 2.805959582328796387e-01 -2.089881002902984619e-01 7.611942291259765625e-02 -2.085511833429336548e-01 1.119294464588165283e-01 -2.181329876184463501e-01 -2.148982137441635132e-01 3.536344692111015320e-02 -1.645826697349548340e-01 2.497824840247631073e-02 -1.757596880197525024e-01 9.210555255413055420e-02 1.839690953493118286e-01 -1.282479017972946167e-01 5.481721088290214539e-02 -1.087422855198383331e-02 -3.494638800621032715e-01
1.668744981288909912e-01 2.635298967361450195e-01 5.782418884336948395e-03 -2.518764138221740723e-01 -1.001371219754219055e-01 1.106392517685890198e-01 -2.272483408451080322e-01 1.052275579422712326e-02 -1.432193815708160400e-01 1.938467472791671753e-01 2.958235442638397217e-01 -1.317799836397171021e-01 -1.339884251356124878e-01 4.459287822246551514e-01 -1.281881183385848999e-01 2.286538481712341309e-01 -2.786679267883300781e-01 -1.014864295721054077e-01 -1.035811975598335266e-01 3.938987106084823608e-02 -1.082370653748512268e-01 -1.522396206855773926e-01 -1.954586058855056763e-01 1.781806536018848419e-02 1.312367916107177734e-01 -7.306224107742309570e-02 1.577856838703155518e-01 1.102165654301643372e-01 -1.997049003839492798e-01 3.366225957870483398e-02 2.051540911197662354e-01 1.909523084759712219e-02
-5.822009406983852386e-03 -3.908209875226020813e-02 -1.295675151050090790e-02 3.795218095183372498e-02 -5.885736391064710915e-05 -7.818762958049774170e-02 -1.696276813745498657e-01 1.399522572755813599e-01 1.235143318772315979e-01 1.072464063763618469e-01 4.468323290348052979e-01 -2.342457324266433716e-01 2.773093245923519135e-02 1.283756494522094727e-01 1.954136639833450317e-01 3.617493510246276855e-01 1.351235061883926392e-02 -1.345766931772232056e-01 -1.520119756460189819e-01 -4.920543730258941650e-02 -2.167197018861770630e-01 7.079300284385681152e-02 -2.206501662731170654e-01 -3.155246376991271973e-01 -1.304631978273391724e-01 7.554894685745239258e-02 1.297867298126220703e-01 -7.047877460718154907e-02 4.409864544868469238e-02 2.458484377712011337e-03 3.715640604496002197e-01 -2.148867994546890259e-01
-8.616058528423309326e-02 -2.736241817474365234e-01 -3.729006946086883545e-01 5.172283947467803955e-02 1.613070257008075714e-02 6.220460683107376099e-02 9.499908983707427979e-02 1.367530077695846558e-01 -4.268176387995481491e-03 5.237067937850952148e-01 7.190470397472381592e-02 -2.630750536918640137e-01 7.855914533138275146e-02 -3.316249465569853783e-03 -4.106507077813148499e-02 1.347898989915847778e-01 -3.219891190528869629e-01 -7.112260907888412476e-02 -1.088427007198333740e-01 1.107309833168983459e-01 2.416495792567729950e-02 -1.472147405147552490e-01 -1.056351810693740845e-01 -6.598409265279769897e-02 8.139917999505996704e-02 -2.340748757123947144e-01 -5.686214938759803772e-02 -1.994688957929611206e-01 -7.922679185867309570e-02 2.312455624341964722e-01 6.396736204624176025e-02 -1.747103482484817505e-01
-1.833440065383911133e-01 7.336626946926116943e-02 -4.196449182927608490e-03 1.895894557237625122e-01 1.224264949560165405e-01 -2.977894842624664307e-01 -8.816332370042800903e-02 2.215936332941055298e-01 -2.549168467521667480e-02 2.228132188320159912e-01 9.476044028997421265e-02 -1.878584325313568115e-01 3.820288926362991333e-02 2.340318262577056885e-01 -2.189926207065582275e-01 2.377455979585647583e-01 -1.144978553056716919e-01 4.826268926262855530e-02 -1.248924210667610168e-01 -2.288831472396850586e-01 -1.613541096448898315e-01 -3.340806961059570312e-01 7.148681581020355225e-02 -5.346723645925521851e-02 -8.115473389625549316e-02 -2.050279229879379272e-01 3.782131522893905640e-02 2.812646925449371338e-01 -2.062760060653090477e-03 -6.218870729207992554e-02 3.762469291687011719e-01 -7.473527640104293823e-02
-4.481307044625282288e-02 1.128712743520736694e-01 -1.212132424116134644e-01 -9.119141846895217896e-02 1.648962311446666718e-02 -2.107519507408142090e-01 3.466014191508293152e-02 -7.705701887607574463e-02 -5.716033279895782471e-02 4.364986717700958252e-01 3.567693233489990234e-01 -1.929828971624374390e-01 -3.357443585991859436e-02 9.958982467651367188e-02 -2.150345444679260254e-01 2.384007126092910767e-01 -2.606876492500305176e-01 -1.597799360752105713e-02 -2.026673406362533569e-01 1.291786581277847290e-01 1.307993978261947632e-01 -2.035621404647827148e-01 -1.793991029262542725e-01 -7.864925265312194824e-02 -4.781852290034294128e-02 -1.679212003946304321e-01 -7.018796354532241821e-02 -1.776449531316757202e-01 -2.243512123823165894e-01 2.938218228518962860e-02 8.980930596590042114e-02 -2.980769276618957520e-01
3.212345764040946960e-02 -2.256978154182434082e-01 -9.563291817903518677e-02 -1.737882047891616821e-01 1.939312368631362915e-02 -3.730511292815208435e-02 -2.425409108400344849e-01 2.009634077548980713e-01 1.449567675590515137e-01 1.341927200555801392e-01 1.050336956977844238e-01 -1.925584971904754639e-01 -1.240059658885002136e-01 2.795586585998535156e-01 2.675003707408905029e-01 1.153311356902122498e-01 1.625603064894676208e-02 -7.193202525377273560e-02 -2.823649346828460693e-01 -7.287847809493541718e-03 1.025799065828323364e-01 -1.980012655258178711e-01 7.229794561862945557e-02 1.020369976758956909e-01 2.839472591876983643e-01 1.838754564523696899e-01 -1.352322250604629517e-01 3.012373447418212891e-01 -1.237008646130561829e-01 1.846050494350492954e-03 2.415478229522705078e-01 -3.073685765266418457e-01
2.703447341918945312e-01 1.479476094245910645e-01 -2.415133714675903320e-01 3.603936731815338135e-02 -1.762755513191223145e-01 -5.358099564909934998e-02 1.150623038411140442e-01 1.676402091979980469e-01 -1.247470676898956299e-01 2.066271901130676270e-01 -5.365404859185218811e-02 -1.816283464431762695e-01 -6.696613132953643799e-02 1.719744950532913208e-01 9.233903139829635620e-03 2.036467753350734711e-02 -3.518029451370239258e-01 -1.371593773365020752e-01 -3.346666395664215088e-01 1.506150811910629272e-01 1.857742071151733398e-01 -1.931345611810684204e-01 -1.970738619565963745e-01 -2.801999151706695557e-01 -1.169044896960258484e-01 -9.570500254631042480e-02 2.314983308315277100e-01 -3.872630419209599495e-03 1.173840984702110291e-01 -3.142562508583068848e-02 1.398333460092544556e-01 2.534698545932769775e-01
-1.067767888307571411e-01 9.161791531369090080e-04 -1.795654594898223877e-01 -1.304373294115066528e-01 -1.191796883940696716e-01 -1.544730067253112793e-01 1.508968770503997803e-01 1.938733085989952087e-02 -2.599177062511444092e-01 2.370913140475749969e-02 -1.284398436546325684e-01 -5.720204859972000122e-02 -1.599593460559844971e-01 7.246544212102890015e-02 -6.245557218790054321e-02 1.212019249796867371e-01 -1.481549292802810669e-01 1.633840985596179962e-02 -3.256932795047760010e-01 -4.977776855230331421e-02 1.367172598838806152e-01 -4.489257335662841797e-01 -1.933791637420654297e-01 -1.556991040706634521e-01 -2.729578018188476562e-01 -3.527721017599105835e-02 1.807335019111633301e-01 1.899359375238418579e-01 4.581088945269584656e-02 -7.923980243504047394e-03 4.172996580600738525e-01 8.594397455453872681e-02
-1.254077814519405365e-02 4.464266449213027954e-02 -2.409638911485671997e-01 2.891556918621063232e-02 -1.597208976745605469e-01 1.097676753997802734e-01 6.991616450250148773e-03 9.994650632143020630e-02 -7.199221104383468628e-02 1.437087804079055786e-01 3.472341895103454590e-01 1.487780082970857620e-02 -1.873895823955535889e-01 2.945152521133422852e-01 -4.357095435261726379e-02 2.198072969913482666e-01 1.061093434691429138e-01 1.623775213956832886e-01 -4.143031537532806396e-01 3.927825763821601868e-02 -1.525489031337201595e-03 -1.500868648290634155e-01 1.858255416154861450e-01 -4.774666205048561096e-02 -2.581380307674407959e-01 -1.457382142543792725e-01 1.087341737002134323e-02 2.184644639492034912e-01 -1.348514258861541748e-01 -8.746549487113952637e-02 3.038606345653533936e-01 -2.204889655113220215e-01
4.363601654767990112e-02 -1.120862439274787903e-01 -2.176517844200134277e-01 -2.094225436449050903e-01 -3.583154082298278809e-02 -1.935276016592979431e-02 -6.192827597260475159e-02 1.368477344512939453e-01 -7.204213738441467285e-02 1.656322926282882690e-01 9.162691980600357056e-02 -2.778304219245910645e-01 -1.003003418445587158e-01 3.077643811702728271e-01 1.436591893434524536e-01 3.523165881633758545e-01 -2.612326145172119141e-01 1.408751159906387329e-01 -5.137440562248229980e-02 -5.869022756814956665e-02 -7.477752864360809326e-02 -1.148189455270767212e-01 -5.041538923978805542e-02 1.146906465291976929e-01 3.884285688400268555e-02 3.031257987022399902e-01 -2.912967205047607422e-01 3.996259272098541260e-01 1.222304850816726685e-01 4.513286426663398743e-02 1.369649916887283325e-01 2.173753600800409913e-04
1.030407175421714783e-01 4.299366846680641174e-02 7.065610587596893311e-02 3.863494377583265305e-03 -1.025019213557243347e-01 -1.572263389825820923e-01 6.955155730247497559e-02 3.493577837944030762e-01 -1.376451402902603149e-01 2.145452499389648438e-01 -1.256162077188491821e-01 -1.483630836009979248e-01 4.904069006443023682e-02 3.076990544795989990e-01 1.400272995233535767e-01 2.315084040164947510e-01 8.540250360965728760e-02 -1.564078181982040405e-01 -9.978236258029937744e-02 -6.443424522876739502e-02 4.054228067398071289e-01 -1.687313169240951538e-01 2.166116088628768921e-01 1.734249442815780640e-01 6.459013372659683228e-02 -2.150564640760421753e-01 6.090706586837768555e-02 6.777596473693847656e-02 4.778284206986427307e-02 2.832747697830200195e-01 2.765055596828460693e-01 1.181101500988006592e-01
-6.778047978878021240e-02 -1.679082065820693970e-01 -2.714488804340362549e-01 -3.110472671687602997e-02 3.339613229036331177e-02 -4.340245574712753296e-02 1.479526907205581665e-01 1.186960190534591675e-01 -9.823850542306900024e-02 3.961703479290008545e-01 4.570559784770011902e-02 -2.262270897626876831e-01 1.470301765948534012e-02 1.257710158824920654e-01 -5.661089345812797546e-02 1.797756999731063843e-01 -3.062245845794677734e-01 4.541502520442008972e-02 -1.924857795238494873e-01 1.733121126890182495e-01 -2.435333281755447388e-02 -1.588725894689559937e-01 -1.473668813705444336e-01 -1.246969476342201233e-01 1.974579691886901855e-01 -2.519210875034332275e-01 -9.973139315843582153e-02 -7.989764958620071411e-02 -2.237126231193542480e-01 2.534862160682678223e-01 -4.723432473838329315e-03 -3.507449924945831299e-01
-1.209678202867507935e-01 1.609760075807571411e-01 -3.497440740466117859e-02 -2.815614342689514160e-01 8.850263804197311401e-02 -3.088149428367614746e-02 -2.429182529449462891e-01 -1.931582763791084290e-02 -2.540894746780395508e-01 1.957198828458786011e-01 5.421718582510948181e-02 -1.577006131410598755e-01 8.018329739570617676e-03 2.924943864345550537e-01 -9.580810368061065674e-02 3.596600294113159180e-01 -2.179401181638240814e-02 2.592607168480753899e-03 -2.179071456193923950e-01 -2.071250975131988525e-01 -5.125890299677848816e-02 -4.148816466331481934e-01 -3.395612537860870361e-02 -2.132707238197326660e-01 -8.992803841829299927e-02 -5.314527079463005066e-02 -6.250018626451492310e-02 -2.067594081163406372e-01 -1.786690801382064819e-01 -2.594924345612525940e-02 2.275438755750656128e-01 4.194213449954986572e-02
1.047808900475502014e-01 -3.072671219706535339e-02 -2.129828631877899170e-01 2.098852396011352539e-01 -3.312197700142860413e-02 7.427769154310226440e-02 1.519026458263397217e-01 -4.548888653516769409e-02 1.376889348030090332e-01 -1.291201449930667877e-02 2.220700979232788086e-01 -3.760975003242492676e-01 -2.466271221637725830e-01 1.581849306821823120e-01 2.437947541475296021e-01 4.276896417140960693e-01 -1.398334950208663940e-01 -2.542343437671661377e-01 -7.489628624171018600e-03 -1.169397383928298950e-01 7.049877196550369263e-02 -5.816745012998580933e-02 2.535336464643478394e-02 9.515231102705001831e-02 -2.320397794246673584e-01 -9.314147382974624634e-02 7.030395418405532837e-02 6.426061689853668213e-02 -2.813372574746608734e-02 3.662765622138977051e-01 6.179082021117210388e-02 4.986504837870597839e-02
-3.726271167397499084e-02 -1.829320937395095825e-01 -3.277784213423728943e-02 2.101542353630065918e-01 -1.807092279195785522e-01 2.080353945493698120e-01 6.753652542829513550e-02 1.208693534135818481e-01 -1.033009365200996399e-01 4.268223941326141357e-01 1.269848793745040894e-01 -6.546276155859231949e-03 -1.119946688413619995e-01 1.176399737596511841e-01 3.037114394828677177e-03 2.236517220735549927e-01 -2.275048792362213135e-01 -2.237065695226192474e-02 -2.460079938173294067e-01 -1.667625457048416138e-01 2.682453691959381104e-01 1.309005357325077057e-02 4.952207207679748535e-02 1.026929542422294617e-01 1.182085722684860229e-01 -9.667599946260452271e-02 1.853943765163421631e-01 4.017140716314315796e-02 1.727980561554431915e-02 -9.688482433557510376e-02 4.667572677135467529e-01 -1.637362390756607056e-01
1.076943129301071167e-01 -9.982744604349136353e-02 -2.898046076297760010e-01 -1.732416301965713501e-01 1.832898706197738647e-01 -1.041983664035797119e-01 2.182624638080596924e-01 4.669748991727828979e-02 -6.298070400953292847e-02 1.454203426837921143e-01 5.304762721061706543e-01 -1.502623409032821655e-01 4.833279922604560852e-02 1.754068434238433838e-01 -8.019202202558517456e-02 2.276526540517807007e-01 -2.697823047637939453e-01 1.035270169377326965e-01 1.055538374930620193e-02 -5.148728936910629272e-02 2.892476916313171387e-01 6.654031574726104736e-02 -8.961082249879837036e-02 -4.863729700446128845e-02 -3.014225065708160400e-01 -9.377720952033996582e-02 -8.569462597370147705e-02 8.781323581933975220e-02 -1.495717018842697144e-01 -9.944331645965576172e-02 1.219408065080642700e-01 -5.588326975703239441e-02
2.053970657289028168e-02 4.266105219721794128e-02 8.949755690991878510e-03 2.990270964801311493e-02 1.668286696076393127e-02 -1.068423241376876831e-01 -3.688335046172142029e-02 1.637501269578933716e-02 5.031543225049972534e-02 9.834241122007369995e-02 -2.259592711925506592e-01 -1.343822926282882690e-01 2.899455726146697998e-01 2.507932782173156738e-01 2.674959897994995117e-01 3.968597948551177979e-01 -1.045238152146339417e-01 -8.549584448337554932e-02 -1.180979534983634949e-01 1.291868835687637329e-01 -4.085693508386611938e-03 8.465488255023956299e-02 2.849084790796041489e-03 -3.742492059245705605e-03 -1.278488188982009888e-01 -2.517890632152557373e-01 -7.432655990123748779e-02 1.044353693723678589e-01 -1.390794515609741211e-01 7.850589603185653687e-02 5.657947659492492676e-01 -1.680611371994018555e-01
-1.610619723796844482e-01 -4.152892529964447021e-01 -1.507502943277359009e-01 -1.351580172777175903e-01 8.096032589673995972e-02 -5.968834459781646729e-02 1.034590303897857666e-01 2.556311190128326416e-01 2.034510970115661621e-01 2.436486631631851196e-01 7.224359083920717239e-03 -3.228630423545837402e-01 1.376096159219741821e-01 1.411907225847244263e-01 -8.593343198299407959e-02 2.846002280712127686e-01 -2.866217792034149170e-01 9.025985747575759888e-02 -9.816636145114898682e-02 -1.116223726421594620e-02 -1.193851828575134277e-01 1.062531843781471252e-01 2.619541995227336884e-02 -2.041185796260833740e-01 6.348052620887756348e-02 -1.712428778409957886e-01 1.255508810281753540e-01 2.081152796745300293e-01 1.016089878976345062e-02 -3.954389691352844238e-02 2.202826589345932007e-01 1.776395887136459351e-01
2.585707046091556549e-02 2.095012553036212921e-02 -7.176244258880615234e-02 -1.501967906951904297e-01 8.125251531600952148e-02 -9.518287144601345062e-03 2.091135531663894653e-01 -1.969355493783950806e-01 -1.873032450675964355e-01 3.096709549427032471e-01 1.795105785131454468e-01 -1.600534170866012573e-01 -1.084886789321899414e-01 1.933614909648895264e-01 -7.316269725561141968e-02 4.280231595039367676e-01 -8.262009918689727783e-02 1.653927713632583618e-01 -2.132613807916641235e-01 5.243772757239639759e-04 2.147895395755767822e-01 -9.788358211517333984e-02 -1.663161963224411011e-01 -3.046642988920211792e-03 -2.888365983963012695e-01 -3.217668235301971436e-01 -2.292896956205368042e-01 -1.060761958360671997e-01 2.063834667205810547e-02 1.063233241438865662e-01 1.664813160896301270e-01 4.651460051536560059e-02
-5.020252987742424011e-02 -4.862289130687713623e-01 -1.620837152004241943e-01 -9.804337285459041595e-03 -2.373443730175495148e-02 9.676047414541244507e-02 1.355020236223936081e-02 -1.906593441963195801e-01 1.134576275944709778e-01 3.741478621959686279e-01 -2.819964475929737091e-02 9.374625049531459808e-03 2.608838677406311035e-01 1.045080646872520447e-01 -7.604707032442092896e-02 4.118606448173522949e-01 -7.743790745735168457e-02 2.464464120566844940e-02 2.032837364822626114e-03 2.228086888790130615e-01 -1.857821270823478699e-02 -7.182459533214569092e-02 -1.855362057685852051e-01 -8.782970719039440155e-03 -1.351060271263122559e-01 -1.766340583562850952e-01 5.616545304656028748e-02 2.572718560695648193e-01 7.101465761661529541e-02 2.101230770349502563e-01 1.088137775659561157e-01 6.330928951501846313e-02
1.648914515972137451e-01 -1.461023092269897461e-01 4.098769649863243103e-02 -2.318155020475387573e-01 -2.305935323238372803e-01 -2.848798930644989014e-01 7.939600944519042969e-02 1.338213980197906494e-01 -9.037818759679794312e-02 1.724517345428466797e-01 -1.795616447925567627e-01 -2.146968394517898560e-01 -1.327722221612930298e-01 3.195422515273094177e-02 -5.689559131860733032e-02 3.606790304183959961e-01 -3.149434030055999756e-01 -2.522537857294082642e-02 -1.113920733332633972e-01 -6.241461262106895447e-02 -1.361972372978925705e-02 1.108975932002067566e-01 -5.944073572754859924e-02 4.615374654531478882e-02 1.208077967166900635e-01 9.710628539323806763e-02 -1.739462614059448242e-01 3.499507904052734375e-01 -3.512290865182876587e-02 2.035250514745712280e-01 2.814688980579376221e-01 -1.907336711883544922e-01
-1.753982529044151306e-02 -1.392693221569061279e-01 -2.004621475934982300e-01 -2.493259608745574951e-01 1.661828160285949707e-01 -6.099947541952133179e-02 -6.524879485368728638e-02 3.312619924545288086e-01 1.234788894653320312e-01 9.737122058868408203e-02 2.161708027124404907e-01 -2.561470270156860352e-01 1.639405041933059692e-01 2.075930684804916382e-01 -1.343851983547210693e-01 2.194001227617263794e-01 -4.016367495059967041e-01 -2.421459555625915527e-02 -1.642185300588607788e-01 -2.040580287575721741e-02 -3.725520521402359009e-02 1.358186006546020508e-01 9.389324486255645752e-02 -2.037981450557708740e-01 4.194672033190727234e-02 -1.197447255253791809e-01 -7.046134024858474731e-02 1.547624170780181885e-01 -1.786211133003234863e-01 5.432276055216789246e-02 2.091749608516693115e-01 2.762061655521392822e-01
-8.646326512098312378e-02 1.003189086914062500e-01 -5.131128802895545959e-02 -9.538131952285766602e-02 -4.186306893825531006e-02 -1.183529421687126160e-01 -1.551279425621032715e-01 1.429958641529083252e-01 -1.976337730884552002e-01 1.645328104496002197e-01 -7.436309754848480225e-02 -1.154626440256834030e-02 1.349361613392829895e-02 2.987786233425140381e-01 1.190634444355964661e-01 2.194139063358306885e-01 -1.304280757904052734e-01 -2.113117873668670654e-01 -2.744400203227996826e-01 -1.170090958476066589e-01 2.842200398445129395e-01 3.974594920873641968e-02 2.832839488983154297e-01 2.219630628824234009e-01 -2.930782269686460495e-03 6.400257349014282227e-02 -8.472524583339691162e-02 8.733089081943035126e-03 -1.829604059457778931e-02 2.110298573970794678e-01 5.118330121040344238e-01 7.837776094675064087e-02
1.481556743383407593e-01 1.679827421903610229e-01 -1.471847593784332275e-01 -2.008071988821029663e-01 1.384939104318618774e-01 -1.282903552055358887e-01 3.468075022101402283e-02 9.919641911983489990e-02 -4.536912590265274048e-02 3.843786427751183510e-03 8.493835479021072388e-02 -1.012355685234069824e-01 -4.146599769592285156e-02 3.376512229442596436e-01 2.184400111436843872e-01 1.279436647891998291e-01 -2.268753200769424438e-01 -1.658528298139572144e-01 -1.720062643289566040e-01 -7.320623844861984253e-02 2.068910300731658936e-01 -1.601719707250595093e-01 -4.811900109052658081e-02 -1.123713999986648560e-01 -3.806584477424621582e-01 3.018493950366973877e-02 1.766361594200134277e-01 2.172344177961349487e-01 -1.674240678548812866e-01 8.621887862682342529e-02 4.290052354335784912e-01 -2.781584113836288452e-02
2.523065507411956787e-01 9.698895364999771118e-02 -1.756693720817565918e-01 5.981424078345298767e-02 5.003186315298080444e-02 -1.071521192789077759e-01 1.484936475753784180e-01 2.718251347541809082e-01 -9.567952156066894531e-02 1.916574537754058838e-01 -2.656324803829193115e-01 -2.015972584486007690e-01 -1.103771384805440903e-03 1.572300642728805542e-01 -3.122917376458644867e-02 2.096652090549468994e-01 -1.698131710290908813e-01 1.422529816627502441e-01 -2.506026923656463623e-01 -4.942090436816215515e-02 7.553583383560180664e-02 -2.670824825763702393e-01 -3.293290138244628906e-01 -1.935238242149353027e-01 -1.410899609327316284e-01 -2.521072700619697571e-02 2.476217597723007202e-01 -2.760060690343379974e-02 1.035469472408294678e-01 -1.486568804830312729e-02 2.911742031574249268e-01 2.005409002304077148e-01
4.898946359753608704e-02 -9.049020707607269287e-02 3.917095251381397247e-03 -1.462766081094741821e-01 1.184282749891281128e-01 -1.866437196731567383e-01 -1.729121953248977661e-01 8.607067167758941650e-02 -3.100733757019042969e-01 1.559347808361053467e-01 2.424176931381225586e-01 -2.110139727592468262e-01 1.057957038283348083e-01 9.994994103908538818e-02 2.370676100254058838e-01 8.968844264745712280e-02 -2.220963984727859497e-01 5.509667098522186279e-02 -3.410260677337646484e-01 5.644502490758895874e-02 1.347682178020477295e-01 9.545118361711502075e-02 4.854524135589599609e-02 1.789899915456771851e-01 6.657474488019943237e-02 1.181508153676986694e-01 3.641239702701568604e-01 1.764154881238937378e-01 8.799801021814346313e-02 1.622827351093292236e-01 3.417221903800964355e-01 7.861791551113128662e-02
1.099876165390014648e-01 -1.582350879907608032e-01 -2.088015973567962646e-01 9.187193214893341064e-02 -9.507359564304351807e-02 3.252210095524787903e-02 1.819280087947845459e-01 6.412614881992340088e-02 -3.155026584863662720e-02 3.370085060596466064e-01 1.307437568902969360e-01 1.387044191360473633e-01 -9.787109494209289551e-02 -2.649812027812004089e-02 -6.923604756593704224e-02 4.659111201763153076e-01 5.681761726737022400e-02 1.123514249920845032e-01 -4.246478974819183350e-01 1.325406134128570557e-01 1.705594360828399658e-01 8.580775558948516846e-02 1.844104081392288208e-01 -2.025978416204452515e-01 5.391936749219894409e-02 -2.624918818473815918e-01 1.696805506944656372e-01 1.416630446910858154e-01 -1.756439507007598877e-01 4.347134381532669067e-02 -3.352620825171470642e-02 2.615589462220668793e-02
4.938209801912307739e-02 6.194595247507095337e-02 1.579790562391281128e-02 4.780263453722000122e-02 9.043117053806781769e-03 4.503267258405685425e-02 1.938750147819519043e-01 1.907367855310440063e-01 -1.023642159998416901e-02 1.891689598560333252e-01 -6.089891865849494934e-02 -3.175545930862426758e-01 3.220348358154296875e-01 1.854105442762374878e-01 -2.915668785572052002e-01 3.609228134155273438e-01 -1.781113445758819580e-02 -1.701900660991668701e-01 -3.560346364974975586e-01 -1.775226593017578125e-01 5.692480131983757019e-02 4.756620526313781738e-02 -1.011937260627746582e-01 7.985156029462814331e-03 6.395568698644638062e-02 3.172976374626159668e-01 1.249459683895111084e-01 -3.205423057079315186e-02 6.445527821779251099e-02 8.223884552717208862e-02 2.926122546195983887e-01 1.397073501721024513e-03
-1.548817157745361328e-01 -1.820173412561416626e-01 1.680894494056701660e-01 -6.779409945011138916e-02 -2.051086574792861938e-01 -1.185128465294837952e-01 -1.261862963438034058e-01 -1.022614240646362305e-01 -2.174631655216217041e-01 3.163460195064544678e-01 1.098094061017036438e-01 -2.067336440086364746e-01 1.838131695985794067e-01 4.140686690807342529e-01 1.590372025966644287e-01 9.387685358524322510e-02 -1.829333454370498657e-01 -2.875512093305587769e-02 -2.491466701030731201e-01 -1.265256851911544800e-01 2.128905802965164185e-02 -1.012374646961688995e-03 1.757924556732177734e-01 -1.527321338653564453e-01 -8.417735993862152100e-02 8.027981966733932495e-02 1.431233882904052734e-01 5.959076434373855591e-02 -2.157525122165679932e-01 -1.535601019859313965e-01 3.018099665641784668e-01 -1.420717239379882812e-01
-1.187741607427597046e-01 1.751260608434677124e-01 -1.014041528105735779e-01 -4.999855160713195801e-02 -1.879099458456039429e-01 -7.558618485927581787e-02 -5.398230999708175659e-02 -1.399764325469732285e-02 -9.229850769042968750e-02 3.619111776351928711e-01 1.764618009328842163e-01 -1.753249391913414001e-02 -1.119498014450073242e-01 7.005821913480758667e-02 -1.407492458820343018e-01 3.450947701930999756e-01 -3.354225158691406250e-01 1.342551261186599731e-01 -4.378938078880310059e-01 -2.697862684726715088e-01 1.875171661376953125e-01 1.052968297153711319e-02 1.477371901273727417e-01 4.259602352976799011e-02 1.828341782093048096e-01 -1.197245088405907154e-03 -3.677699714899063110e-02 -1.728090792894363403e-01 1.088379845023155212e-01 -1.179205952212214470e-03 1.753382235765457153e-01 -9.900743514299392700e-02
-1.483515650033950806e-01 4.633191227912902832e-02 1.667375117540359497e-01 -2.008765190839767456e-01 2.613368257880210876e-02 -1.536327898502349854e-01 6.663091480731964111e-02 1.030814424157142639e-01 3.152091428637504578e-02 -6.747052818536758423e-02 -9.334287047386169434e-02 -4.650095999240875244e-01 -1.079241111874580383e-01 1.347262561321258545e-01 -5.223575606942176819e-02 2.144577801227569580e-01 -2.854003012180328369e-01 -3.321720659732818604e-01 -2.986855506896972656e-01 1.167763695120811462e-01 -4.024786874651908875e-02 -1.593055576086044312e-01 -7.819123566150665283e-02 7.104662060737609863e-02 -7.224151492118835449e-02 -9.531010687351226807e-02 2.664115726947784424e-01 2.998333275318145752e-01 -9.753397107124328613e-02 1.375089883804321289e-01 1.410455852746963501e-01 -5.508458241820335388e-02
-2.225888520479202271e-02 -1.928797960281372070e-01 7.445938140153884888e-02 -1.905863583087921143e-01 7.745777070522308350e-02 -4.852103069424629211e-02 -1.464756578207015991e-01 2.339107841253280640e-01 2.294411212205886841e-01 1.786841265857219696e-02 -1.366419047117233276e-01 -1.264932751655578613e-01 -2.685778960585594177e-02 1.649007499217987061e-01 1.511140465736389160e-01 2.876793146133422852e-01 -6.918888539075851440e-02 -6.735909730195999146e-02 -1.707512438297271729e-01 6.227944418787956238e-02 -2.130632251501083374e-01 2.177889496088027954e-01 -5.098929628729820251e-02 6.904298812150955200e-02 -6.444867700338363647e-02 -3.669910132884979248e-01 9.431082755327224731e-02 2.262308448553085327e-01 -9.696679562330245972e-02 1.636881232261657715e-01 4.292217791080474854e-01 -2.299482077360153198e-01
-1.414880901575088501e-01 8.647024631500244141e-02 -3.280220031738281250e-01 2.666204934939742088e-03 -1.529966294765472412e-01 -2.687810063362121582e-01 -1.175701990723609924e-02 2.612060606479644775e-01 6.589736789464950562e-02 -3.736302023753523827e-03 2.141300737857818604e-01 -1.940685063600540161e-01 1.322240531444549561e-01 2.131115347146987915e-01 2.668990567326545715e-02 6.157670915126800537e-02 -3.811836987733840942e-02 -6.180861592292785645e-02 -3.618171811103820801e-01 1.393044888973236084e-01 -6.947188824415206909e-02 -1.257578283548355103e-01 -9.038119018077850342e-02 -1.468021869659423828e-01 -9.678765386343002319e-02 -3.427545428276062012e-01 -1.498991549015045166e-01 3.439463302493095398e-02 -4.620060697197914124e-02 2.992081046104431152e-01 2.581005990505218506e-01 -1.757186502218246460e-01
5.510728061199188232e-02 -2.522725760936737061e-01 3.932282328605651855e-02 3.685655072331428528e-02 -2.076288312673568726e-02 -7.275757193565368652e-02 -4.385337233543395996e-03 -5.040537565946578979e-02 4.706787690520286560e-02 1.976557523012161255e-01 -7.553085684776306152e-02 -2.511364519596099854e-01 7.090526819229125977e-02 1.860094070434570312e-01 7.635711133480072021e-02 4.432063698768615723e-01 -3.517909049987792969e-01 -1.583492383360862732e-02 -1.228095740079879761e-01 2.711004912853240967e-01 9.012073278427124023e-02 6.467601656913757324e-02 -6.887945532798767090e-02 -2.163556069135665894e-01 7.909854501485824585e-02 3.162926137447357178e-01 -1.540194600820541382e-01 2.386073023080825806e-01 -1.304092407226562500e-01 1.098575145006179810e-01 2.657068371772766113e-01 8.433753252029418945e-02
-2.442003041505813599e-02 -1.557680517435073853e-01 -1.621588021516799927e-01 -2.705608308315277100e-01 -7.670005410909652710e-02 4.063653759658336639e-03 -3.557090088725090027e-02 5.302414670586585999e-02 4.351183027029037476e-02 3.097464144229888916e-01 1.879606209695339203e-02 -3.305882588028907776e-02 -3.186960220336914062e-01 3.007085025310516357e-01 4.491572454571723938e-02 1.454559117555618286e-01 -1.630648672580718994e-01 -4.387564212083816528e-02 -1.602726280689239502e-01 2.164164185523986816e-01 -1.531503200531005859e-01 2.381636500358581543e-01 -2.765029072761535645e-01 4.831283818930387497e-03 3.549901545047760010e-01 6.367187947034835815e-02 -1.313157081604003906e-01 2.181750237941741943e-01 -1.974116712808609009e-01 -2.315571904182434082e-02 2.118019312620162964e-01 -1.193247213959693909e-01
-1.468711495399475098e-01 -8.486868441104888916e-02 -7.295077294111251831e-02 -9.976344555616378784e-02 -2.028196491301059723e-02 -1.314398497343063354e-01 -1.060569658875465393e-02 6.490990519523620605e-02 1.259453147649765015e-01 3.566027283668518066e-01 1.051576212048530579e-01 8.803706616163253784e-03 -1.458147764205932617e-01 2.516723871231079102e-01 4.857107251882553101e-02 3.303430676460266113e-01 -2.472857981920242310e-01 -7.455291599035263062e-02 -1.271678060293197632e-01 1.481075733900070190e-01 -1.073732506483793259e-02 1.129514947533607483e-01 -2.291976660490036011e-01 7.749005407094955444e-02 2.303015291690826416e-01 1.645723879337310791e-01 -2.019095122814178467e-01 3.906815648078918457e-01 -9.965071082115173340e-02 1.636577397584915161e-01 2.562529444694519043e-01 -1.776526421308517456e-01
3.311206027865409851e-02 -1.337735354900360107e-01 -1.535993069410324097e-01 2.176467776298522949e-01 7.126431167125701904e-02 -3.698489069938659668e-01 4.646883532404899597e-02 1.071300059556961060e-01 -2.576864361763000488e-01 4.123979210853576660e-01 5.317697301506996155e-02 -1.455799490213394165e-01 -6.517911702394485474e-02 -9.189398027956485748e-03 -1.505586802959442139e-01 1.178463846445083618e-01 -2.926743924617767334e-01 1.541192531585693359e-01 -3.524193167686462402e-01 -5.385442450642585754e-02 9.826334565877914429e-02 -7.532413583248853683e-03 -1.955258846282958984e-01 -9.636837989091873169e-02 1.990622282028198242e-02 -1.781007945537567139e-01 -4.387872666120529175e-02 -1.473721414804458618e-01 -9.919239580631256104e-02 8.809959143400192261e-02 2.286667227745056152e-01 -1.837626993656158447e-01
8.142100274562835693e-02 1.760325729846954346e-01 -1.153104603290557861e-01 -1.830575317144393921e-01 2.276058197021484375e-01 -4.719117656350135803e-02 -2.391320616006851196e-01 1.262236535549163818e-01 -1.101284921169281006e-01 2.279004901647567749e-01 1.666704714298248291e-01 -5.458313226699829102e-02 4.976062104105949402e-02 3.354611992835998535e-01 7.371205836534500122e-02 3.791778385639190674e-01 -1.040326058864593506e-01 -1.487290263175964355e-01 -5.406391620635986328e-02 -2.218482196331024170e-01 -1.514406800270080566e-01 -4.493248462677001953e-01 -1.963986270129680634e-02 -1.211205348372459412e-01 1.481258869171142578e-01 -1.157243028283119202e-01 5.467749759554862976e-02 1.599293649196624756e-01 -3.468047454953193665e-02 1.293833851814270020e-01 1.046579331159591675e-01 1.078029498457908630e-01
-1.871825605630874634e-01 -9.285891056060791016e-02 6.620576977729797363e-02 8.454821258783340454e-02 3.155846893787384033e-02 -6.845994357718154788e-05 1.712637096643447876e-01 6.149587407708168030e-02 -2.723955549299716949e-02 3.020512163639068604e-01 -2.099346071481704712e-01 1.004797313362360001e-02 -2.673240900039672852e-01 -4.083504900336265564e-02 2.765339016914367676e-01 2.008261531591415405e-01 -1.996401101350784302e-01 5.740951374173164368e-02 -2.104327827692031860e-01 1.079195141792297363e-01 1.688408404588699341e-01 -1.710141748189926147e-01 -8.511661738157272339e-02 -1.321564316749572754e-01 4.624817892909049988e-02 5.465184524655342102e-02 1.568465232849121094e-01 4.641875624656677246e-01 -1.992347985506057739e-01 4.767372831702232361e-02 3.288845717906951904e-01 -8.800199627876281738e-02
2.967062294483184814e-01 -1.744470745325088501e-01 1.023273076862096786e-02 -1.690297387540340424e-02 -1.247719302773475647e-01 -7.720741629600524902e-02 -5.243160948157310486e-02 1.319562047719955444e-01 -1.431389749050140381e-01 1.666015833616256714e-01 1.557200998067855835e-01 9.055399894714355469e-02 3.543603420257568359e-02 1.783599704504013062e-01 1.546862125396728516e-01 4.119133055210113525e-01 -7.011441886425018311e-02 8.939640223979949951e-02 -1.286599338054656982e-01 -2.638400495052337646e-01 -2.370843105018138885e-02 -2.393208593130111694e-01 1.690536439418792725e-01 3.562040254473686218e-02 6.326015293598175049e-02 -1.051663011312484741e-01 1.561539918184280396e-01 4.134166985750198364e-02 -1.793028861284255981e-01 -7.401350885629653931e-02 9.944530576467514038e-02 -5.066178441047668457e-01
-1.682561933994293213e-01 1.223273649811744690e-01 -3.303353115916252136e-02 -1.401462852954864502e-01 1.702548563480377197e-01 -1.637052446603775024e-01 8.454644121229648590e-04 2.731118500232696533e-01 -1.420450955629348755e-01 3.187049925327301025e-01 3.173275887966156006e-01 -3.059904873371124268e-01 -9.487315267324447632e-02 -1.257385313510894775e-01 -8.963638544082641602e-02 2.603085637092590332e-01 -3.330671191215515137e-01 5.584208294749259949e-02 -2.372195273637771606e-01 -1.222801879048347473e-01 4.175619035959243774e-02 -1.241895258426666260e-01 3.077557496726512909e-02 5.070221424102783203e-02 1.961454376578330994e-02 -1.787542104721069336e-01 1.013610959053039551e-01 6.786283850669860840e-02 1.059538424015045166e-01 -2.774507738649845123e-02 -6.387986987829208374e-02 -3.459448516368865967e-01
2.287733107805252075e-01 -2.756955474615097046e-02 1.902506500482559204e-01 -5.824338272213935852e-02 1.993097960948944092e-01 7.612895965576171875e-02 1.727589517831802368e-01 -6.859591603279113770e-02 -2.385916411876678467e-01 2.615818977355957031e-01 -2.388966642320156097e-02 -1.616827100515365601e-01 2.664550393819808960e-02 2.629978954792022705e-01 1.309774667024612427e-01 1.088977307081222534e-01 -2.105852067470550537e-01 4.766644909977912903e-02 -5.926054120063781738e-01 -5.834966152906417847e-02 9.803768247365951538e-02 -1.850468963384628296e-01 1.654628217220306396e-01 -4.419374093413352966e-02 2.334676310420036316e-02 -7.009896636009216309e-02 2.984964251518249512e-01 -4.570814594626426697e-02 -4.537944495677947998e-02 -3.141744807362556458e-02 -2.013268135488033295e-02 4.243235662579536438e-02
-5.796621739864349365e-02 -3.121789097785949707e-01 -1.083286404609680176e-01 -2.140040509402751923e-02 1.674868166446685791e-01 1.127644330263137817e-01 -3.134391456842422485e-02 5.977198854088783264e-02 2.953309714794158936e-01 2.699188590049743652e-01 -3.785965740680694580e-01 -1.136233732104301453e-01 1.300403475761413574e-01 3.450013399124145508e-01 -3.948970139026641846e-02 2.715342938899993896e-01 -2.105024904012680054e-01 -3.096213191747665405e-02 -4.094555974006652832e-01 1.315215229988098145e-02 -6.392718292772769928e-03 -1.500892490148544312e-01 -8.694106340408325195e-02 2.290261350572109222e-02 -2.657164074480533600e-02 -9.810492396354675293e-02 -3.177573159337043762e-02 1.615534871816635132e-01 -2.244156226515769958e-02 -8.206455409526824951e-02 1.104371994733810425e-01 1.161775365471839905e-01
2.336185425519943237e-01 8.409995585680007935e-02 -1.889420300722122192e-01 8.235219866037368774e-02 6.823816895484924316e-02 1.342913061380386353e-01 2.003576755523681641e-01 -1.393743455410003662e-01 -1.176559552550315857e-01 2.023005336523056030e-01 -2.371322549879550934e-02 4.039954021573066711e-02 -1.058739796280860901e-01 3.718281686305999756e-01 5.567838996648788452e-02 1.057072877883911133e-01 -1.832376420497894287e-01 1.311114728450775146e-01 -5.691335797309875488e-01 -1.032394473440945148e-03 1.674874871969223022e-01 -2.086710333824157715e-01 3.954323381185531616e-02 5.588857922703027725e-03 7.564152032136917114e-02 -3.401709198951721191e-01 8.659748733043670654e-02 -2.197306603193283081e-02 -8.307449519634246826e-02 -8.229099959135055542e-02 -3.199445456266403198e-02 -3.032374568283557892e-02
-1.699689030647277832e-02 -2.659333944320678711e-01 -8.211345225572586060e-02 1.807825416326522827e-01 -2.485487423837184906e-02 -5.476931482553482056e-02 3.779450058937072754e-02 2.687869966030120850e-01 -8.448205888271331787e-02 4.821049273014068604e-01 2.237150222063064575e-01 -1.208258867263793945e-01 -3.426583111286163330e-02 4.533098079264163971e-03 1.516562551259994507e-01 6.460387259721755981e-02 -2.024846374988555908e-01 2.791316509246826172e-01 -3.915779888629913330e-01 1.052903980016708374e-01 -1.656094640493392944e-01 -1.052469313144683838e-01 -6.986606866121292114e-02 -1.099533960223197937e-01 1.209660470485687256e-01 -2.019646018743515015e-01 -1.698876917362213135e-02 2.299281582236289978e-02 -5.027536302804946899e-02 5.505817383527755737e-02 7.071109861135482788e-02 -2.721917033195495605e-01
-6.597336381673812866e-02 -1.327183991670608521e-01 -2.721388079226016998e-02 1.392623037099838257e-01 9.381966292858123779e-02 -4.536165669560432434e-02 1.866316050291061401e-01 2.951685488224029541e-01 -5.358745902776718140e-02 1.971892416477203369e-01 2.870894372463226318e-01 1.244047135114669800e-01 1.843056082725524902e-01 6.759063154458999634e-02 3.427985310554504395e-02 2.723374366760253906e-01 -3.376094996929168701e-01 -9.965436905622482300e-02 -3.175011277198791504e-01 5.339572206139564514e-02 1.956786662340164185e-01 7.831724733114242554e-02 -1.896905601024627686e-01 2.332654446363449097e-01 -1.029405295848846436e-01 -2.001058012247085571e-01 -9.478185325860977173e-02 6.179861724376678467e-02 -1.998899132013320923e-01 1.058816686272621155e-01 2.436530590057373047e-01 -1.875836253166198730e-01
1.478620320558547974e-01 6.699452549219131470e-02 -1.927920281887054443e-01 -1.763124316930770874e-01 -4.732392728328704834e-02 -1.227097958326339722e-01 2.272568047046661377e-01 -5.899684969335794449e-03 4.435343295335769653e-02 1.623957008123397827e-01 2.342335507273674011e-02 -9.272258728742599487e-02 1.372455805540084839e-01 2.873859368264675140e-02 1.195885464549064636e-01 2.803226411342620850e-01 -1.992271691560745239e-01 2.256897464394569397e-02 -2.310132086277008057e-01 -7.312624156475067139e-02 -3.351121768355369568e-02 -2.607691586017608643e-01 -2.495939135551452637e-01 2.223057597875595093e-01 9.934315085411071777e-02 -4.275376498699188232e-01 -9.573634713888168335e-02 1.536867767572402954e-01 9.410107880830764771e-02 -3.097953796386718750e-01 2.616215348243713379e-01 8.895667642354965210e-02
-1.144970208406448364e-01 -1.069648191332817078e-01 -4.237099289894104004e-01 1.093909069895744324e-01 -1.464427709579467773e-01 5.866000056266784668e-02 2.194432914257049561e-01 1.294682770967483521e-01 -6.299718469381332397e-02 7.074224948883056641e-02 -9.314218908548355103e-02 -2.315319180488586426e-01 1.994663849472999573e-02 3.843297660350799561e-01 2.035269439220428467e-01 3.255958855152130127e-01 -5.476889759302139282e-02 -5.959254130721092224e-02 -3.319667577743530273e-01 -1.583562642335891724e-01 3.627587854862213135e-02 9.695429354906082153e-02 2.209784537553787231e-01 1.018241047859191895e-01 -4.996461421251296997e-02 -7.853216677904129028e-02 1.751717478036880493e-01 -1.007123887538909912e-01 -2.468712031841278076e-01 5.106706917285919189e-02 -8.313348516821861267e-03 -4.990350082516670227e-02
-1.189688742160797119e-01 1.078014224767684937e-01 -4.035663902759552002e-01 -9.499869495630264282e-02 -1.787676662206649780e-01 -2.893823087215423584e-01 1.452145874500274658e-01 -1.479507237672805786e-02 1.143813058733940125e-01 3.206508159637451172e-01 2.403798513114452362e-02 -3.142368495464324951e-01 7.803412526845932007e-02 6.936598569154739380e-02 1.813293099403381348e-01 -1.724059134721755981e-02 -9.747599810361862183e-02 -7.333026081323623657e-02 -3.028403818607330322e-01 -1.858560889959335327e-01 -2.048088312149047852e-01 -2.050749659538269043e-01 1.614464372396469116e-01 1.189256608486175537e-01 -1.564334705471992493e-02 -1.484935134649276733e-01 7.331386953592300415e-02 9.108333289623260498e-02 -1.485514491796493530e-01 1.796242445707321167e-01 1.898916661739349365e-01 1.196894869208335876e-01
1.172425970435142517e-01 3.425716236233711243e-02 -1.906910091638565063e-01 -1.415558606386184692e-01 -3.419331461191177368e-02 -4.466401413083076477e-02 1.051181405782699585e-01 2.718534469604492188e-01 -4.523411393165588379e-02 1.685417145490646362e-01 -1.804868578910827637e-01 -8.039534837007522583e-02 3.583590388298034668e-01 2.407041043043136597e-01 -1.434731185436248779e-01 3.012739419937133789e-01 -1.721863001585006714e-01 -1.108799129724502563e-01 -6.998103857040405273e-02 -2.482776641845703125e-01 1.801803559064865112e-01 -1.405618935823440552e-01 -1.604291796684265137e-01 2.147616744041442871e-01 -6.763657927513122559e-02 6.935165822505950928e-02 7.844343781471252441e-02 1.564370840787887573e-01 1.230703294277191162e-02 -1.178169399499893188e-01 3.410539031028747559e-01 -2.653958201408386230e-01
2.530933320522308350e-01 -4.353280961513519287e-01 6.429449468851089478e-02 -1.467468887567520142e-01 -1.401235908269882202e-01 1.350435055792331696e-02 -2.035379968583583832e-02 -7.990548014640808105e-02 -1.289395093917846680e-01 2.233823239803314209e-01 -6.909193098545074463e-02 -3.986950218677520752e-01 -1.171621084213256836e-01 1.531072407960891724e-01 1.210426613688468933e-01 2.738290131092071533e-01 -1.717637479305267334e-02 -9.002310037612915039e-02 -3.579702079296112061e-01 -2.251000842079520226e-03 9.697616845369338989e-02 -1.701683104038238525e-01 3.757420554757118225e-02 -1.302115023136138916e-01 1.200046017765998840e-01 1.327558457851409912e-01 7.606405019760131836e-02 -5.077273771166801453e-02 2.932905852794647217e-01 4.294407367706298828e-02 1.222745925188064575e-01 -2.471796981990337372e-02
1.681003272533416748e-01 -2.120038866996765137e-01 1.741644591093063354e-01 -1.084908321499824524e-01 3.269177675247192383e-02 -1.025401800870895386e-01 -2.518804930150508881e-02 -1.060053706169128418e-01 2.131857909262180328e-02 3.546053171157836914e-01 -6.067354604601860046e-02 -3.452840819954872131e-02 3.296836912631988525e-01 2.839030325412750244e-01 -3.258467838168144226e-02 2.902688980102539062e-01 -6.934882700443267822e-02 -7.419541478157043457e-02 -3.559165894985198975e-01 3.122198879718780518e-01 -4.219678044319152832e-02 -1.323940008878707886e-01 -3.153117299079895020e-01 -1.407666802406311035e-01 1.633868217468261719e-01 2.736537717282772064e-03 1.932016611099243164e-01 2.361240983009338379e-02 -3.286437690258026123e-02 9.345001727342605591e-02 1.170297618955373764e-02 -8.944680541753768921e-02
-2.299930155277252197e-01 7.915579527616500854e-02 5.511443316936492920e-02 -8.863254636526107788e-02 1.015480682253837585e-01 -2.215027660131454468e-01 -1.409384906291961670e-01 9.337127208709716797e-02 -8.232230693101882935e-02 3.358214795589447021e-01 1.343103349208831787e-01 -1.746603101491928101e-01 -2.842091619968414307e-01 6.652368605136871338e-02 4.675631970167160034e-02 4.272417426109313965e-01 -2.776814103126525879e-01 2.891030013561248779e-01 -1.421260982751846313e-01 -3.987349197268486023e-02 4.241335764527320862e-02 -1.669214367866516113e-01 -3.011938035488128662e-01 -1.424864530563354492e-01 -1.303684711456298828e-01 -1.848374605178833008e-01 8.551535755395889282e-02 -1.147016361355781555e-01 -3.424099832773208618e-02 5.413971096277236938e-02 6.616769731044769287e-02 -2.637175470590591431e-02
1.085750460624694824e-01 -5.609969422221183777e-02 -1.478291898965835571e-01 4.948187153786420822e-03 -1.926144771277904510e-02 -6.951527297496795654e-02 1.128365173935890198e-01 2.289052754640579224e-01 1.244966611266136169e-01 2.674239873886108398e-01 -1.807487308979034424e-01 -2.101906388998031616e-01 3.241837620735168457e-01 2.285351604223251343e-01 2.109576202929019928e-02 2.251503765583038330e-01 -1.007323041558265686e-01 3.506471961736679077e-02 -9.435179084539413452e-02 -1.140096411108970642e-01 3.055115640163421631e-01 -1.398680359125137329e-01 -9.207481518387794495e-03 4.201019704341888428e-01 -9.720884263515472412e-02 1.644971221685409546e-01 7.070450484752655029e-02 -3.320191055536270142e-03 6.678268313407897949e-02 -7.593869417905807495e-02 3.398049473762512207e-01 -1.748313009738922119e-01
3.181711584329605103e-02 -2.274222224950790405e-01 -3.134333193302154541e-01 1.051702424883842468e-01 -5.542936734855175018e-03 5.422491580247879028e-03 8.450544625520706177e-02 1.933868527412414551e-01 -8.959669619798660278e-02 3.925292491912841797e-01 1.084630265831947327e-01 -1.385582983493804932e-01 2.251416444778442383e-02 -4.159054253250360489e-03 -1.283402442932128906e-01 1.081357970833778381e-01 -3.144651055335998535e-01 -1.427023112773895264e-01 -1.611542552709579468e-01 -2.806308120489120483e-02 3.606219589710235596e-02 1.476884912699460983e-02 -2.087845355272293091e-01 6.667701900005340576e-02 1.905658245086669922e-01 -2.910755276679992676e-01 5.328245088458061218e-02 -4.841059073805809021e-02 -2.754172086715698242e-01 2.141251713037490845e-01 2.047097682952880859e-01 -2.936128377914428711e-01
1.803862601518630981e-01 1.459308564662933350e-01 -2.342856675386428833e-01 8.969467878341674805e-02 1.788438856601715088e-02 -1.863132864236831665e-01 -1.682199984788894653e-01 -2.983563393354415894e-02 -2.657847106456756592e-01 4.054248332977294922e-01 -3.997743129730224609e-02 -1.910226494073867798e-01 -8.507713675498962402e-02 1.299872994422912598e-01 -1.842556148767471313e-01 2.592260539531707764e-01 -1.747822612524032593e-01 2.667224705219268799e-01 -2.006484121084213257e-01 8.572673797607421875e-02 -4.888654500246047974e-02 -3.055543079972267151e-02 -1.985556483268737793e-01 -2.709397114813327789e-02 2.054851800203323364e-01 -2.715994417667388916e-01 9.834992885589599609e-02 1.462578326463699341e-01 -1.491257697343826294e-01 1.429276913404464722e-01 1.680432856082916260e-01 -9.943471848964691162e-02
-4.856225848197937012e-02 3.912493959069252014e-02 -8.209739625453948975e-02 -5.444226041436195374e-02 -3.065461851656436920e-02 -2.335806488990783691e-01 1.102439686655998230e-01 1.996225863695144653e-01 -1.510899662971496582e-01 2.699766755104064941e-01 3.901979029178619385e-01 -9.184083342552185059e-02 -1.630407869815826416e-01 1.842713952064514160e-01 -3.884414955973625183e-02 3.777960538864135742e-01 -2.259100079536437988e-01 2.444809824228286743e-01 2.996630407869815826e-02 -1.323910951614379883e-01 4.612637311220169067e-02 -1.954513341188430786e-01 -3.718329668045043945e-01 -1.744997203350067139e-01 -1.980656832456588745e-01 -6.908384710550308228e-02 -4.973817616701126099e-02 -5.277750268578529358e-02 -3.136848285794258118e-02 -8.841490745544433594e-02 1.336201429367065430e-01 5.945386737585067749e-02
1.136925071477890015e-01 -6.293213367462158203e-02 -7.118900120258331299e-02 -1.072778254747390747e-01 -4.669536650180816650e-02 1.414844244718551636e-01 -1.889883875846862793e-01 1.909297704696655273e-02 -2.801705896854400635e-01 1.555511057376861572e-01 2.430047690868377686e-01 -2.190848626196384430e-02 2.112980037927627563e-01 2.705637514591217041e-01 1.067848727107048035e-01 3.491670489311218262e-01 -2.463607937097549438e-01 -1.104270890355110168e-01 -3.845121562480926514e-01 -1.200476884841918945e-01 -1.745226420462131500e-02 -1.757152676582336426e-01 -2.419142425060272217e-02 -4.368612170219421387e-02 3.758677542209625244e-01 -5.002093315124511719e-02 -1.270235031843185425e-01 -4.109648615121841431e-02 1.568784415721893311e-01 1.390027850866317749e-01 1.258629709482192993e-01 -6.828573346138000488e-02
1.155015751719474792e-01 -2.601999342441558838e-01 -2.638444863259792328e-02 -2.247079014778137207e-01 -1.803909838199615479e-01 -1.916418522596359253e-01 2.191830128431320190e-01 6.472612172365188599e-02 -3.656252026557922363e-01 -6.112246960401535034e-02 -4.295014962553977966e-02 -2.660915553569793701e-01 7.793599367141723633e-02 1.319668022915720940e-03 -7.076752930879592896e-02 4.385322630405426025e-01 -1.238975524902343750e-01 1.726133190095424652e-02 -1.884518861770629883e-01 -2.695392817258834839e-02 1.221293732523918152e-01 -5.814230069518089294e-02 -7.030864059925079346e-02 5.402511358261108398e-02 2.118871212005615234e-01 6.647394597530364990e-02 3.271565539762377739e-03 2.642825841903686523e-01 -3.114141821861267090e-01 7.794711738824844360e-02 1.799154579639434814e-01 1.278640795499086380e-02
1.221887320280075073e-01 -8.020893484354019165e-02 -1.156066954135894775e-01 -5.739546194672584534e-02 1.301120668649673462e-01 -2.442978471517562866e-01 2.096308767795562744e-01 -1.586276590824127197e-01 -3.841757774353027344e-02 2.417283505201339722e-01 1.396928876638412476e-01 2.107188664376735687e-02 -1.491606086492538452e-01 2.806654870510101318e-01 -1.873860657215118408e-01 3.333974480628967285e-01 -3.012957237660884857e-02 2.219830155372619629e-01 -1.783900521695613861e-02 -1.973378658294677734e-01 -6.748906522989273071e-02 -7.029803097248077393e-02 1.178223341703414917e-01 2.135113030672073364e-01 -2.174835652112960815e-01 2.376071363687515259e-02 3.422929346561431885e-02 1.484361737966537476e-01 -1.868357658386230469e-01 3.476770818233489990e-01 2.782122194766998291e-01 -1.625873595476150513e-01
8.809394389390945435e-02 -8.739222586154937744e-02 -1.592634916305541992e-01 6.966778635978698730e-02 7.069282233715057373e-02 -1.267950832843780518e-01 8.011004328727722168e-02 2.668942138552665710e-02 2.009895257651805878e-02 3.741425573825836182e-01 4.265595972537994385e-01 -1.606129705905914307e-01 -2.575517296791076660e-01 2.365007400512695312e-01 -1.264479607343673706e-01 1.775754988193511963e-01 -2.186385095119476318e-01 4.383418709039688110e-03 2.327395975589752197e-02 1.637526899576187134e-01 2.390481680631637573e-01 5.582638084888458252e-02 -2.308438569307327271e-01 -1.209806650876998901e-01 -2.269049733877182007e-01 -1.619948744773864746e-01 3.736807405948638916e-02 9.603922069072723389e-02 -2.274803966283798218e-01 -1.903551518917083740e-01 -8.979829028248786926e-03 -1.687597185373306274e-01
-1.092518344521522522e-01 -2.142527997493743896e-01 3.373192995786666870e-02 1.173515915870666504e-01 3.274638578295707703e-02 9.841531515121459961e-02 -2.484570443630218506e-02 2.664663456380367279e-02 2.329885959625244141e-01 3.723770081996917725e-01 1.971999369561672211e-02 -1.666885018348693848e-01 3.229238688945770264e-01 1.391210258007049561e-01 -4.449597373604774475e-02 4.828545153141021729e-01 -1.390645802021026611e-01 -9.977224469184875488e-02 -2.417899370193481445e-01 2.011506408452987671e-01 -1.145742386579513550e-01 -5.949673429131507874e-02 -1.286752223968505859e-01 -2.587876617908477783e-01 -1.810121685266494751e-01 -1.646169722080230713e-01 -9.304510802030563354e-02 8.878658711910247803e-02 -1.304483506828546524e-03 -9.645990282297134399e-02 1.433628052473068237e-01 -2.456863969564437866e-02
-1.550486087799072266e-01 4.951577633619308472e-02 -9.426310658454895020e-02 -2.752262651920318604e-01 3.705860301852226257e-02 -1.125737652182579041e-01 -1.337708830833435059e-01 -5.397633090615272522e-02 -1.184211373329162598e-01 9.492831677198410034e-02 2.863159216940402985e-02 -2.877742946147918701e-01 -1.404575556516647339e-01 2.699501812458038330e-01 1.820694059133529663e-01 3.408100306987762451e-01 -1.731760352849960327e-01 -1.825328320264816284e-01 -5.232100188732147217e-02 1.773285716772079468e-01 -4.542029276490211487e-02 -1.336292773485183716e-01 7.233846932649612427e-03 -2.346207499504089355e-01 -7.858595997095108032e-02 9.014853835105895996e-02 4.155478626489639282e-02 3.594180345535278320e-01 1.187230739742517471e-02 -1.359667479991912842e-01 4.098443686962127686e-01 -3.357004374265670776e-02
-2.330958545207977295e-01 -2.818212807178497314e-01 -1.376052796840667725e-01 -2.554360777139663696e-02 1.785978376865386963e-01 -2.159384787082672119e-01 1.048336029052734375e-01 -6.644065957516431808e-03 2.411908209323883057e-01 2.408610880374908447e-01 -5.322990566492080688e-02 -3.458548486232757568e-01 2.022015452384948730e-01 3.208590447902679443e-01 1.521717011928558350e-01 3.637249171733856201e-01 -2.420403957366943359e-01 1.591067910194396973e-01 -9.944192320108413696e-02 1.569057255983352661e-01 -3.309544920921325684e-02 4.584820941090583801e-02 2.032507956027984619e-02 -1.687498092651367188e-01 -1.160099878907203674e-01 -8.550125360488891602e-02 -2.518982812762260437e-02 1.222947612404823303e-01 1.076020225882530212e-01 -2.270381338894367218e-02 1.297892332077026367e-01 -5.812592804431915283e-02
-1.856319159269332886e-01 -1.157855242490768433e-01 -9.202564507722854614e-02 2.602582275867462158e-01 -3.181592002511024475e-02 1.558460742235183716e-01 1.244609355926513672e-01 2.415165305137634277e-01 -2.281898707151412964e-01 3.079743087291717529e-01 8.950790017843246460e-02 -5.057118460536003113e-02 -5.343601480126380920e-02 1.541055589914321899e-01 1.196671351790428162e-01 1.348424255847930908e-01 -4.012345969676971436e-01 -5.106736347079277039e-02 -1.912664622068405151e-01 -1.514588296413421631e-01 1.524249762296676636e-01 7.605329155921936035e-02 -1.389061510562896729e-01 -2.786609902977943420e-02 -1.325106015428900719e-03 -1.059822216629981995e-01 5.361162126064300537e-02 2.453128993511199951e-02 -2.062366344034671783e-02 -1.308573503047227859e-02 5.042580962181091309e-01 -1.357363015413284302e-01
5.461274087429046631e-02 -7.047027815133333206e-03 -3.383783698081970215e-01 -2.122517377138137817e-01 -1.949968934059143066e-02 7.984153181314468384e-02 3.774311393499374390e-02 -1.196484565734863281e-01 -9.414429962635040283e-02 3.943420052528381348e-01 1.485221832990646362e-01 -1.151177585124969482e-01 -5.830406770110130310e-02 -2.365228533744812012e-02 7.870574481785297394e-03 3.210042417049407959e-01 -9.605724364519119263e-02 2.121162116527557373e-01 -2.904947102069854736e-01 -2.302411645650863647e-01 6.120521202683448792e-02 -7.694118469953536987e-02 -1.741971820592880249e-01 -1.114733368158340454e-01 -3.112314641475677490e-01 -9.035754948854446411e-02 -2.451778054237365723e-01 -1.004011183977127075e-01 -4.962847381830215454e-02 1.969879120588302612e-01 1.922140568494796753e-01 1.033766493201255798e-01
2.743335068225860596e-01 -1.511508375406265259e-01 -1.355740129947662354e-01 1.587360166013240814e-02 1.690047979354858398e-01 -1.339628696441650391e-01 9.567862004041671753e-02 4.080598801374435425e-02 -5.398194491863250732e-02 3.236361742019653320e-01 8.791295439004898071e-02 -2.489214539527893066e-01 -6.160426512360572815e-02 2.204331308603286743e-01 1.268248409032821655e-01 3.778399229049682617e-01 -2.215420752763748169e-01 8.281387388706207275e-02 -6.057536974549293518e-02 3.077401816844940186e-01 -5.824273824691772461e-02 -1.006406266242265701e-02 8.986419439315795898e-02 1.662028022110462189e-02 9.092478454113006592e-02 3.011900186538696289e-01 -1.876253187656402588e-01 1.868329346179962158e-01 -1.538150943815708160e-02 2.578979730606079102e-01 1.853649169206619263e-01 -3.158218786120414734e-02
-7.072533946484327316e-03 -2.683099210262298584e-01 -6.861636042594909668e-02 -2.029972076416015625e-01 2.836586833000183105e-01 7.255604863166809082e-02 -5.824902560561895370e-03 2.497000396251678467e-01 1.611859351396560669e-01 6.583343446254730225e-02 1.769041270017623901e-01 -2.332943081855773926e-01 2.663101069629192352e-02 3.160965442657470703e-01 8.337043225765228271e-02 2.490150779485702515e-01 -4.213161170482635498e-01 9.661304950714111328e-02 -1.072715595364570618e-01 7.780146598815917969e-02 -8.476882427930831909e-02 1.673523336648941040e-01 6.303887069225311279e-02 -1.946250349283218384e-01 1.064554378390312195e-01 -2.045526541769504547e-02 6.116360053420066833e-02 1.231510117650032043e-01 -7.946849614381790161e-02 1.476174890995025635e-01 2.736212313175201416e-01 1.822947859764099121e-01
9.689731895923614502e-02 6.579369306564331055e-02 4.676140961237251759e-04 -1.032087132334709167e-01 -7.317338883876800537e-02 9.637438342906534672e-04 -1.370344907045364380e-01 -2.785017341375350952e-02 1.602902635931968689e-02 3.744702041149139404e-01 1.930913329124450684e-01 -2.265318483114242554e-01 3.235813379287719727e-01 1.513836979866027832e-01 2.177218906581401825e-02 3.192907869815826416e-01 -2.125775963068008423e-01 -1.081929653882980347e-01 -1.659768223762512207e-01 -2.302667200565338135e-01 1.210222318768501282e-01 -4.261717498302459717e-01 9.804321080446243286e-02 2.812990918755531311e-03 1.078224927186965942e-01 -1.139214858412742615e-01 3.763455152511596680e-02 2.538510831072926521e-03 2.569360435009002686e-01 4.753012210130691528e-02 2.266291230916976929e-01 -5.073865503072738647e-02
1.536830514669418335e-01 1.342316274531185627e-03 -8.223237842321395874e-02 -6.596360355615615845e-02 -1.135333701968193054e-01 -2.067362815141677856e-01 2.073626071214675903e-01 -1.581514067947864532e-02 1.241528317332267761e-01 3.873256444931030273e-01 1.417466551065444946e-01 -2.275421023368835449e-01 -3.016138672828674316e-01 3.020350635051727295e-01 -1.963305920362472534e-01 -2.983563020825386047e-02 -2.662166766822338104e-02 1.121956259012222290e-01 -2.752204537391662598e-01 -6.792286038398742676e-02 -4.086776077747344971e-02 -1.212432309985160828e-01 -1.348485797643661499e-02 -1.368711441755294800e-01 1.803427636623382568e-01 1.364388912916183472e-01 -2.186531722545623779e-01 3.023099713027477264e-02 -9.030456840991973877e-02 2.657213807106018066e-01 2.978571057319641113e-01 -1.056731119751930237e-01
-2.574193291366100311e-02 4.911601543426513672e-02 -3.479714989662170410e-01 -2.524942755699157715e-01 1.735073886811733246e-02 -1.665481925010681152e-01 -1.161691993474960327e-01 -1.033091545104980469e-01 -3.364951610565185547e-01 1.852048784494400024e-01 1.560052037239074707e-01 -3.327184021472930908e-01 -1.910922974348068237e-01 1.953032463788986206e-01 -5.571877211332321167e-02 1.732264012098312378e-01 1.539910435676574707e-01 -1.467355899512767792e-02 -8.113990724086761475e-02 -8.398740738630294800e-02 2.600609958171844482e-01 -9.146603196859359741e-02 -4.835545271635055542e-02 1.880553364753723145e-01 -1.001442149281501770e-01 -6.272320449352264404e-02 7.251124363392591476e-03 3.142643570899963379e-01 -6.993817538022994995e-02 -8.549412339925765991e-02 2.743403315544128418e-01 -1.342809945344924927e-01
3.929183185100555420e-01 -3.586830571293830872e-02 2.880560420453548431e-02 -1.566523015499114990e-01 -8.848661929368972778e-02 -7.246884983032941818e-03 2.317403815686702728e-02 -5.468635354191064835e-03 1.516708433628082275e-01 2.072099149227142334e-01 8.082111179828643799e-02 -3.710840344429016113e-01 -6.581864506006240845e-02 2.825424633920192719e-02 1.909251213073730469e-01 2.139029055833816528e-01 -2.628074884414672852e-01 -1.538756042718887329e-01 -8.518605679273605347e-02 2.495765089988708496e-01 5.531214550137519836e-02 -2.793337404727935791e-01 -1.987487450242042542e-02 4.170767217874526978e-02 -2.291104197502136230e-01 -3.515993952751159668e-01 1.671181619167327881e-01 1.578513085842132568e-01 -4.710860550403594971e-03 -1.189355477690696716e-01 1.452345252037048340e-01 -5.713872984051704407e-02
-1.516377478837966919e-01 -7.551138848066329956e-02 -1.690299361944198608e-01 1.475978493690490723e-01 -2.721082866191864014e-01 -6.399881839752197266e-02 1.218252032995223999e-01 1.456213146448135376e-01 -2.450435608625411987e-01 3.924973905086517334e-01 3.708583712577819824e-01 -2.375834137201309204e-01 -9.936755895614624023e-02 1.800106763839721680e-01 -2.850736491382122040e-02 5.521826073527336121e-02 -2.072040736675262451e-01 1.202687695622444153e-01 -4.533320665359497070e-02 -1.715688258409500122e-01 3.055486083030700684e-01 -3.057118318974971771e-02 1.293197125196456909e-01 2.027585916221141815e-02 -1.177451685070991516e-01 -2.192078623920679092e-03 2.328753322362899780e-01 2.101157009601593018e-01 -1.097318753600120544e-01 6.362466514110565186e-02 -9.601720608770847321e-03 -1.542475819587707520e-01
1.855845935642719269e-02 -1.956001073122024536e-01 -5.710726603865623474e-02 -3.155779838562011719e-01 6.093326956033706665e-02 -5.175061523914337158e-02 -3.803678601980209351e-02 5.058665201067924500e-02 -7.663950091227889061e-04 2.679704725742340088e-01 -8.009683340787887573e-03 -1.775173395872116089e-01 -4.370813369750976562e-01 2.541489303112030029e-01 -2.989584207534790039e-02 9.444158524274826050e-02 -2.402418106794357300e-01 -4.942652881145477295e-01 -1.011397317051887512e-01 2.604733109474182129e-01 1.283395010977983475e-02 3.046507015824317932e-02 -3.312022238969802856e-02 -7.291566114872694016e-03 -4.851423203945159912e-02 3.316446021199226379e-02 1.020740717649459839e-01 1.785296499729156494e-01 -1.021755263209342957e-01 5.739647895097732544e-02 1.851256191730499268e-01 -5.687401443719863892e-02
1.048517320305109024e-02 -6.380334496498107910e-02 1.495331227779388428e-01 -1.979459635913372040e-02 7.053518667817115784e-03 -1.609650254249572754e-01 -3.350944444537162781e-02 6.415591388940811157e-02 1.473277108743786812e-03 3.524217009544372559e-02 -1.005018129944801331e-02 -4.326643347740173340e-01 -2.029928267002105713e-01 6.765710562467575073e-02 -1.350912600755691528e-01 3.500056862831115723e-01 -3.078749775886535645e-01 -2.574590742588043213e-01 -4.006610214710235596e-01 -9.195509552955627441e-02 -1.499665677547454834e-01 -7.924374938011169434e-02 -1.276522129774093628e-01 1.741178035736083984e-01 1.749200373888015747e-01 1.944116503000259399e-01 1.297242939472198486e-01 2.476178407669067383e-01 -9.342555701732635498e-02 5.304058641195297241e-02 5.405214801430702209e-02 1.870814897119998932e-02
1.411633193492889404e-01 -2.324327826499938965e-01 -1.998229473829269409e-01 -1.044078692793846130e-01 1.333938837051391602e-01 -2.314618527889251709e-01 6.501999497413635254e-02 5.369138717651367188e-02 -5.493549630045890808e-02 3.296901881694793701e-01 1.198245882987976074e-01 -1.423326879739761353e-01 6.344912573695182800e-03 1.947871893644332886e-01 2.337556332349777222e-01 3.263495564460754395e-01 -4.404549300670623779e-02 1.318079680204391479e-01 6.490755081176757812e-02 1.451423168182373047e-01 -1.291892528533935547e-01 1.104969233274459839e-01 5.858976021409034729e-02 -7.339704781770706177e-02 1.443336308002471924e-01 3.200815916061401367e-01 -9.786308743059635162e-03 2.336655706167221069e-01 -9.777345508337020874e-02 2.904365956783294678e-01 3.093459308147430420e-01 3.716147691011428833e-02
2.423444390296936035e-02 -5.675150454044342041e-02 -1.551761198788881302e-02 1.624484509229660034e-01 -6.098750606179237366e-02 -9.450896643102169037e-03 7.303813844919204712e-02 1.562343072146177292e-02 1.200174465775489807e-01 3.425194323062896729e-02 -6.300983577966690063e-02 -2.793252766132354736e-01 3.912833631038665771e-01 2.520334124565124512e-01 -1.950384974479675293e-01 2.957065105438232422e-01 -2.137616425752639771e-01 -9.029353410005569458e-02 -2.924211025238037109e-01 -8.876321464776992798e-02 1.539972275495529175e-01 1.390744000673294067e-01 -6.313565373420715332e-02 9.663423150777816772e-02 -7.218007743358612061e-02 1.083787251263856888e-02 -3.240482136607170105e-02 3.368756175041198730e-01 9.264608472585678101e-02 -3.327712044119834900e-02 3.875045478343963623e-01 -1.927899420261383057e-01
4.065500572323799133e-02 6.900656223297119141e-02 -1.476422548294067383e-01 -2.524745464324951172e-01 -1.114867180585861206e-01 -4.877432435750961304e-02 -2.195731848478317261e-01 -8.643034845590591431e-02 5.174414254724979401e-03 2.830581367015838623e-01 1.973838210105895996e-01 -1.913482099771499634e-01 1.439422369003295898e-01 3.110333681106567383e-01 6.416087597608566284e-02 4.362400472164154053e-01 -1.581413298845291138e-01 1.693317443132400513e-01 -2.284243516623973846e-02 -1.470550000667572021e-01 -1.397301536053419113e-02 -3.176926374435424805e-01 2.634885609149932861e-01 -4.410557076334953308e-02 1.615368872880935669e-01 -7.339505944401025772e-03 7.048202306032180786e-02 -1.227521970868110657e-01 -7.089214026927947998e-02 9.039705991744995117e-02 2.476297616958618164e-01 3.034052066504955292e-02
-4.568238556385040283e-02 5.692739412188529968e-02 1.808635890483856201e-01 1.828846405260264874e-03 5.440147593617439270e-02 9.119345992803573608e-02 -8.469834923744201660e-02 4.218092262744903564e-01 4.912208765745162964e-03 2.673191428184509277e-01 3.139873743057250977e-01 3.058506548404693604e-02 1.439220458269119263e-02 2.106357216835021973e-01 7.584445178508758545e-02 2.874136567115783691e-01 -8.048795163631439209e-02 1.029299497604370117e-01 -2.942653000354766846e-01 -1.130129843950271606e-01 2.065230607986450195e-01 -6.191053614020347595e-02 4.373911768198013306e-02 8.793624490499496460e-02 -2.150481007993221283e-02 -2.696298062801361084e-01 1.407883316278457642e-01 7.147474586963653564e-02 -1.408209353685379028e-01 -2.061636894941329956e-01 3.327632546424865723e-01 -1.338599920272827148e-01
2.206439338624477386e-02 -5.126638337969779968e-02 -9.606832265853881836e-02 4.448522627353668213e-02 4.500036686658859253e-02 -1.490752398967742920e-01 1.407415568828582764e-01 2.765111625194549561e-01 -2.378494739532470703e-01 4.096903502941131592e-01 3.471351265907287598e-01 -1.304717212915420532e-01 -2.541514039039611816e-01 2.182373106479644775e-01 2.955765649676322937e-02 2.355393469333648682e-01 -1.143791303038597107e-01 1.587913036346435547e-01 1.671267114579677582e-02 -1.573443114757537842e-01 3.992075845599174500e-02 -1.962862908840179443e-01 -3.721536397933959961e-01 -6.233496218919754028e-02 -9.972354769706726074e-02 -1.005510687828063965e-01 3.308197855949401855e-02 -6.369282305240631104e-02 -4.207224398851394653e-02 -1.293079257011413574e-01 1.215170174837112427e-01 1.741880774497985840e-01
-6.927602738142013550e-02 4.185133054852485657e-02 1.870291121304035187e-02 4.516496136784553528e-02 5.415460467338562012e-02 -4.178332909941673279e-02 -2.052374333143234253e-01 -3.525293618440628052e-02 -1.149688214063644409e-01 2.679008841514587402e-01 3.146997988224029541e-01 -7.917820662260055542e-02 -1.919755339622497559e-02 3.213179111480712891e-01 3.253742158412933350e-01 2.783018648624420166e-01 -1.267358064651489258e-01 -6.003244966268539429e-02 -3.106787502765655518e-01 2.557504177093505859e-02 -2.422662824392318726e-01 -1.439777761697769165e-01 -8.605425804853439331e-02 -2.266763150691986084e-01 -7.550489902496337891e-02 -7.926294207572937012e-02 -7.695440948009490967e-02 -6.542064249515533447e-02 -1.334529370069503784e-02 -4.128634929656982422e-02 3.484835922718048096e-01 -2.553977370262145996e-01
-6.073355674743652344e-02 -3.335493430495262146e-02 -2.411722987890243530e-01 6.844145059585571289e-02 8.209563791751861572e-02 -1.747385859489440918e-01 1.650078743696212769e-01 1.817879080772399902e-02 2.734485454857349396e-02 5.507024526596069336e-01 4.684588685631752014e-02 -2.892544865608215332e-01 -5.736564844846725464e-02 -2.981440629810094833e-03 7.959365099668502808e-02 1.437546312808990479e-01 -2.373443245887756348e-01 7.116560637950897217e-02 -2.888215184211730957e-01 8.134403824806213379e-02 1.940893977880477905e-01 -9.907469153404235840e-02 -1.474808752536773682e-01 -1.563530564308166504e-01 1.807245761156082153e-01 -2.091378718614578247e-01 -1.585724577307701111e-02 -1.839070320129394531e-01 -1.739827692508697510e-01 1.032211706042289734e-01 5.492080748081207275e-02 -2.186463326215744019e-01
2.126081883907318115e-01 -9.555046260356903076e-02 -4.320906009525060654e-03 -3.230488002300262451e-01 2.204331606626510620e-01 -7.525285333395004272e-02 -9.221816807985305786e-02 -1.525454968214035034e-01 -7.628368586301803589e-02 3.114557564258575439e-01 1.761528253555297852e-01 -9.633627533912658691e-02 2.235253602266311646e-01 4.163567125797271729e-01 1.515540629625320435e-01 1.997048854827880859e-01 -1.204916536808013916e-01 -6.987112015485763550e-02 -1.682036072015762329e-01 -1.924508213996887207e-01 -5.560027807950973511e-02 -3.114992678165435791e-01 1.642427742481231689e-01 3.942339122295379639e-02 2.046908438205718994e-01 -1.258450746536254883e-01 -4.502422362565994263e-02 3.001640737056732178e-02 -1.475491076707839966e-01 1.309152543544769287e-01 9.626433253288269043e-02 -6.112459674477577209e-02
-8.773971349000930786e-02 -3.998447954654693604e-02 -1.780360005795955658e-02 8.283303119242191315e-03 -1.269314438104629517e-01 -7.848227769136428833e-02 3.742774948477745056e-02 1.791300326585769653e-01 7.691673934459686279e-02 1.780215352773666382e-01 1.244164481759071350e-01 -7.059707492589950562e-02 -8.296729624271392822e-02 1.501470990478992462e-02 -2.851635450497269630e-03 5.728034973144531250e-01 5.981344729661941528e-02 1.080735474824905396e-01 -4.435288906097412109e-01 -1.225188523530960083e-01 9.885956346988677979e-02 -5.007735639810562134e-02 1.091710776090621948e-01 -1.039027124643325806e-01 1.858667135238647461e-01 -1.176776140928268433e-01 1.738445013761520386e-01 9.586378931999206543e-02 -2.888552248477935791e-01 -1.267234832048416138e-01 -1.016779243946075439e-01 -2.857333123683929443e-01
8.278883993625640869e-02 -2.452951520681381226e-01 4.753321409225463867e-02 -1.403105556964874268e-01 -2.361278086900711060e-01 -1.899588406085968018e-01 1.194292828440666199e-01 -1.775062978267669678e-01 7.544995099306106567e-02 4.740803837776184082e-01 3.533230721950531006e-02 -1.610330641269683838e-01 -9.718555212020874023e-02 -2.360457926988601685e-02 1.638617068529129028e-01 1.548592299222946167e-01 -3.272250592708587646e-01 -1.540362983942031860e-01 -3.978694975376129150e-01 9.942904114723205566e-03 3.493794426321983337e-02 -8.982750587165355682e-03 -2.301557920873165131e-02 -1.958994120359420776e-01 8.316183835268020630e-02 4.053515568375587463e-02 2.590636909008026123e-01 -5.330028012394905090e-02 1.895251721143722534e-01 1.013010591268539429e-01 -2.108417078852653503e-02 2.020044438540935516e-02
-2.148932814598083496e-01 1.996007859706878662e-01 -3.314820304512977600e-02 -1.300217956304550171e-01 1.136591434478759766e-01 -2.192404121160507202e-01 1.237350106239318848e-01 1.225329935550689697e-01 1.443610060960054398e-03 6.870490312576293945e-02 -2.357331663370132446e-01 -3.395531773567199707e-01 1.174950003623962402e-01 3.294435143470764160e-01 -1.407574489712715149e-02 9.702660888433456421e-02 -2.087775021791458130e-01 -2.562483549118041992e-01 -3.452447950839996338e-01 1.377342045307159424e-01 9.137888997793197632e-02 -1.411134302616119385e-01 3.479509055614471436e-02 4.764930903911590576e-02 5.942593794316053391e-03 -3.116628527641296387e-01 2.407922297716140747e-01 1.441556680947542191e-02 -9.117693454027175903e-02 9.746341407299041748e-02 7.236229628324508667e-02 -1.988982856273651123e-01
-1.828191727399826050e-01 6.075539812445640564e-02 -2.231914252042770386e-01 -1.088956668972969055e-01 -1.709483265876770020e-01 1.382654160261154175e-01 1.229014098644256592e-01 -3.898758068680763245e-02 -3.023582994937896729e-01 4.079078733921051025e-01 1.078140661120414734e-01 -3.778893947601318359e-01 1.256942451000213623e-01 2.355658710002899170e-01 -9.782756865024566650e-02 1.191033944487571716e-01 1.168245729058980942e-02 1.099668890237808228e-01 -2.331706881523132324e-01 -6.141403317451477051e-02 1.190201044082641602e-01 -7.779598236083984375e-02 2.882921099662780762e-01 9.509384632110595703e-02 -1.349759399890899658e-01 -2.147372663021087646e-01 4.744134470820426941e-02 2.377506494522094727e-01 -1.359797865152359009e-01 1.179351191967725754e-02 9.467250201851129532e-04 6.699331104755401611e-02
-9.078930318355560303e-02 -3.378661349415779114e-02 -2.112467586994171143e-01 -3.491423279047012329e-02 2.769339829683303833e-02 3.259013220667839050e-02 1.587497740983963013e-01 -2.039445191621780396e-01 -3.056871592998504639e-01 2.295223474502563477e-01 1.224870607256889343e-01 -1.913334876298904419e-01 -1.258196830749511719e-01 8.601393550634384155e-02 -6.615225970745086670e-02 4.622776508331298828e-01 -1.274368166923522949e-01 2.371332347393035889e-01 -1.230459660291671753e-01 -2.064272910356521606e-01 -1.402491778135299683e-01 -2.512884736061096191e-01 -1.505077779293060303e-01 -1.088723614811897278e-01 -1.040116623044013977e-01 -1.743475049734115601e-01 -8.319960534572601318e-02 -1.368083506822586060e-01 -1.346114277839660645e-01 2.794580534100532532e-02 2.807818353176116943e-01 1.580037027597427368e-01
-1.105999015271663666e-02 -1.485044807195663452e-01 -6.851600855588912964e-02 -1.269249618053436279e-01 6.163083761930465698e-02 -2.557025551795959473e-01 5.897549167275428772e-02 1.193902119994163513e-01 -1.792532056570053101e-01 1.656426489353179932e-01 1.981316655874252319e-01 -1.844982355833053589e-01 -1.704525500535964966e-01 2.289768159389495850e-01 3.524471223354339600e-01 1.330621391534805298e-01 -2.653545439243316650e-01 4.159082472324371338e-02 -1.645471304655075073e-01 1.665226519107818604e-01 -8.285471051931381226e-02 -2.650652080774307251e-02 1.287838220596313477e-01 2.394159436225891113e-01 -3.087659478187561035e-01 6.631797552108764648e-02 1.552920043468475342e-01 4.017870426177978516e-01 -6.337480992078781128e-02 -5.659036338329315186e-02 -1.006090044975280762e-01 -5.278637260198593140e-02
-1.016679108142852783e-01 3.956505283713340759e-02 1.091656610369682312e-01 2.205835431814193726e-01 -4.920088872313499451e-02 -1.184425503015518188e-01 -2.033161930739879608e-02 4.292365536093711853e-02 -2.499295398592948914e-02 2.294678539037704468e-01 1.964616477489471436e-01 -4.007467627525329590e-02 3.618415445089340210e-02 5.923311710357666016e-01 9.546876884996891022e-03 2.595996558666229248e-01 -3.634706139564514160e-02 -2.270174324512481689e-01 -1.810522675514221191e-01 -2.049927711486816406e-01 7.483193278312683105e-02 -2.801031470298767090e-01 1.303102672100067139e-01 -8.628306537866592407e-02 -1.545622479170560837e-02 -8.361962437629699707e-02 -3.616194799542427063e-02 7.325281202793121338e-02 -1.944869309663772583e-01 -1.705564856529235840e-01 1.444984078407287598e-01 -2.405086457729339600e-01
2.010082006454467773e-01 6.436376273632049561e-02 -2.845696806907653809e-01 -1.497868150472640991e-01 4.341981187462806702e-02 -1.335139125585556030e-01 1.871171146631240845e-01 7.140417397022247314e-02 2.215022966265678406e-02 3.115068674087524414e-01 3.425741791725158691e-01 1.268313527107238770e-01 -6.611372530460357666e-02 4.415205121040344238e-01 -8.154166489839553833e-02 1.615052968263626099e-01 -6.447674334049224854e-02 1.259808391332626343e-01 -1.661369949579238892e-01 -4.774166643619537354e-02 -1.367756538093090057e-02 1.247492968104779720e-03 1.359228976070880890e-02 -2.314940653741359711e-02 -2.911419272422790527e-01 -1.433043740689754486e-02 -1.973021328449249268e-01 -2.242632210254669189e-02 1.577314687892794609e-03 2.080092430114746094e-01 2.846374809741973877e-01 -1.723146885633468628e-01
-6.468162685632705688e-02 -1.841397210955619812e-02 -1.925852000713348389e-01 1.772588118910789490e-02 3.755617141723632812e-02 -2.182288914918899536e-01 1.021743044257164001e-01 1.389979422092437744e-01 -7.344119995832443237e-02 3.409834206104278564e-01 2.698194384574890137e-01 6.513324379920959473e-02 9.182172268629074097e-02 3.916203379631042480e-01 2.641343474388122559e-01 -7.174994796514511108e-02 -3.856857419013977051e-01 -7.809235900640487671e-02 -1.045533940196037292e-01 6.827141344547271729e-02 -1.253675222396850586e-01 -3.004879653453826904e-01 -2.116946876049041748e-01 -1.459470987319946289e-01 6.617230921983718872e-02 -1.203535497188568115e-01 2.777829300612211227e-03 -9.963086806237697601e-03 -2.210708111524581909e-01 9.812944382429122925e-02 1.264198571443557739e-01 -8.851450681686401367e-02
-1.161107793450355530e-01 -1.572082489728927612e-01 -2.912425622344017029e-02 -1.466014683246612549e-01 8.884093165397644043e-02 4.579471796751022339e-02 -1.521455347537994385e-01 1.501482725143432617e-01 2.303595393896102905e-01 4.333803355693817139e-01 6.542402505874633789e-02 -2.869608104228973389e-01 -1.076018065214157104e-01 1.895609945058822632e-01 3.827482461929321289e-02 2.392663061618804932e-01 -3.088107407093048096e-01 7.748986780643463135e-02 -1.317690033465623856e-02 -1.864996254444122314e-01 7.165891677141189575e-02 -1.129144504666328430e-01 -1.412146836519241333e-01 3.428563177585601807e-01 2.311858348548412323e-02 1.624496430158615112e-01 -1.354441940784454346e-01 3.148658275604248047e-01 -2.097721584141254425e-02 -4.531654715538024902e-02 4.607205092906951904e-02 9.652882069349288940e-02
1.941401213407516479e-01 -9.345116466283798218e-02 -1.233743652701377869e-01 1.504111289978027344e-01 1.084458380937576294e-01 -8.563135564327239990e-02 -1.848273724317550659e-01 1.589225679636001587e-01 -3.161435248330235481e-03 1.352333743125200272e-02 3.114847838878631592e-01 -4.207047224044799805e-01 2.734122797846794128e-02 -1.329751461744308472e-01 -1.902940571308135986e-01 3.894397318363189697e-01 -2.527621947228908539e-02 -9.756670147180557251e-02 -2.963175177574157715e-01 1.001096591353416443e-01 -1.437773257493972778e-01 -1.618201285600662231e-01 -2.158747166395187378e-01 5.860301479697227478e-02 1.571338921785354614e-01 -1.924592442810535431e-02 1.207085251808166504e-01 2.620552182197570801e-01 1.614821404218673706e-01 -3.156837821006774902e-02 1.204455792903900146e-01 4.409757256507873535e-02
-9.628342092037200928e-02 -2.992685697972774506e-02 -6.006762757897377014e-02 -1.068998575210571289e-01 -1.201152335852384567e-02 -1.043450981378555298e-01 2.313244342803955078e-01 -3.847618773579597473e-02 -2.817582488059997559e-01 2.137975841760635376e-01 7.881336659193038940e-02 -1.986070424318313599e-01 6.283696740865707397e-02 -1.253261417150497437e-01 3.800107538700103760e-02 3.786005675792694092e-01 8.549692109227180481e-03 2.850567223504185677e-03 -3.164160549640655518e-01 -2.373988181352615356e-01 4.547151178121566772e-02 -1.452819705009460449e-01 -2.366679608821868896e-01 -4.581648111343383789e-02 -1.176874935626983643e-01 -2.394906729459762573e-01 -3.389451801776885986e-01 -1.129517927765846252e-01 -9.743093699216842651e-02 2.486849725246429443e-01 2.429657578468322754e-01 8.076071739196777344e-02
-1.804929077625274658e-01 -6.758714467287063599e-02 -3.713393807411193848e-01 8.386082202196121216e-02 -3.377290070056915283e-02 -1.789602637290954590e-01 -4.387508705258369446e-02 4.508489742875099182e-02 -1.540152728557586670e-01 -9.255293011665344238e-02 1.907292008399963379e-02 -3.283610045909881592e-01 -1.634594351053237915e-01 2.114717811346054077e-01 3.962419927120208740e-02 2.747242152690887451e-01 5.899937823414802551e-02 -5.023643374443054199e-02 -2.078980058431625366e-01 -2.494122833013534546e-03 8.595503866672515869e-02 -2.987484931945800781e-01 -4.278524965047836304e-02 -1.853783279657363892e-01 -2.069904804229736328e-01 4.240139201283454895e-02 4.018719792366027832e-01 1.172793284058570862e-01 -1.219399198889732361e-01 -1.885149395093321800e-03 2.090462148189544678e-01 1.769482642412185669e-01
-1.543895453214645386e-01 -1.903097182512283325e-01 5.694147571921348572e-02 2.485998719930648804e-01 2.288843244314193726e-01 6.873857975006103516e-02 -9.994802065193653107e-03 2.502397894859313965e-01 -1.248859018087387085e-01 2.124687135219573975e-01 1.873427629470825195e-01 -5.483276024460792542e-02 5.551632866263389587e-02 2.211320847272872925e-01 -7.043632678687572479e-03 1.431306600570678711e-01 -2.213400304317474365e-01 -6.218910962343215942e-02 -4.584091603755950928e-01 -1.663149148225784302e-01 8.391208946704864502e-02 9.137906134128570557e-03 -1.658358722925186157e-01 3.083865046501159668e-01 -3.194868937134742737e-02 -1.685631424188613892e-01 1.658074706792831421e-01 -2.817593812942504883e-01 5.053219385445117950e-03 -2.742779813706874847e-02 1.613055914640426636e-01 1.445994712412357330e-02
-1.156991124153137207e-01 -9.853538870811462402e-02 -2.561076581478118896e-01 -4.081221669912338257e-02 -4.292937740683555603e-02 -3.306547552347183228e-02 1.189823001623153687e-01 5.076103657484054565e-02 -1.291859596967697144e-01 4.263370335102081299e-01 5.918449535965919495e-02 -3.070761263370513916e-01 1.735251843929290771e-01 -6.755364127457141876e-03 -1.026913076639175415e-01 2.129849791526794434e-01 -1.574587821960449219e-01 -1.060317382216453552e-01 -2.069477885961532593e-01 8.571183681488037109e-02 8.965725451707839966e-02 -7.163228839635848999e-02 -2.989827990531921387e-01 -6.743795424699783325e-02 2.376484125852584839e-01 -2.556753456592559814e-01 2.671893872320652008e-02 -1.633118838071823120e-01 -2.530311942100524902e-01 4.030361771583557129e-02 7.468553632497787476e-02 -3.064078986644744873e-01
-1.068862304091453552e-01 5.134944617748260498e-02 -4.396299719810485840e-01 -2.795143723487854004e-01 -1.788119077682495117e-01 -1.104891821742057800e-01 -9.191215038299560547e-02 -9.690321981906890869e-02 -1.437109708786010742e-01 3.240323066711425781e-02 1.227964013814926147e-01 -2.313772439956665039e-01 -1.616186797618865967e-01 8.500979840755462646e-02 -1.119066402316093445e-01 3.604518175125122070e-01 -3.972374647855758667e-02 -1.871778368949890137e-01 -3.902301937341690063e-02 7.861211150884628296e-02 2.260283827781677246e-01 -1.107104495167732239e-01 1.357334703207015991e-01 -2.209882438182830811e-02 1.217408031225204468e-01 6.518160551786422729e-02 2.365124672651290894e-01 3.593920469284057617e-01 -3.735234215855598450e-02 -7.418685406446456909e-02 2.176453471183776855e-01 -3.729068115353584290e-02
3.087494894862174988e-02 -4.005150794982910156e-01 1.659196764230728149e-01 -3.261834084987640381e-01 -1.036679521203041077e-01 -8.948988467454910278e-02 -4.551716148853302002e-02 6.326162815093994141e-02 1.370829194784164429e-01 3.806093335151672363e-01 -1.671032905578613281e-01 1.296158581972122192e-01 1.770728230476379395e-01 2.727308273315429688e-01 5.737879872322082520e-02 1.594242155551910400e-01 9.777999483048915863e-03 5.625615268945693970e-02 -2.552456259727478027e-01 1.777626574039459229e-01 -2.467039972543716431e-02 -1.590258777141571045e-01 -2.607766091823577881e-01 5.060331150889396667e-02 4.896428436040878296e-03 -8.238241076469421387e-02 2.679626345634460449e-01 8.455609530210494995e-02 -5.840955674648284912e-02 1.598980575799942017e-01 9.729339182376861572e-02 -1.279574036598205566e-01
-1.107957661151885986e-01 -3.102589249610900879e-01 6.210202723741531372e-02 -1.724476180970668793e-02 -8.951434493064880371e-02 -1.683717407286167145e-02 -1.229598894715309143e-01 -1.131513342261314392e-01 -2.280925661325454712e-01 1.409790664911270142e-01 2.709235548973083496e-01 -2.320687919855117798e-01 1.011648178100585938e-01 2.488124966621398926e-01 1.076185423880815506e-02 3.111904263496398926e-01 -2.074209600687026978e-01 -2.068466693162918091e-01 -1.152285095304250717e-02 -3.342242538928985596e-01 -9.615236520767211914e-02 5.545619409531354904e-03 2.016036510467529297e-01 -8.379344642162322998e-02 -8.423295617103576660e-02 -1.813350617885589600e-01 1.296395957469940186e-01 1.044962182641029358e-01 -1.214834973216056824e-01 3.583729267120361328e-02 2.389991283416748047e-01 -2.956031858921051025e-01
1.206786036491394043e-01 -2.475315928459167480e-01 1.548401918262243271e-02 -2.976289987564086914e-01 -9.361388534307479858e-02 -6.304697692394256592e-02 -7.236061990261077881e-02 6.346264481544494629e-02 2.170089185237884521e-01 3.038796186447143555e-01 1.241557225584983826e-01 -3.059844374656677246e-01 -1.726412475109100342e-01 3.301615417003631592e-01 2.338455468416213989e-01 5.745238438248634338e-02 2.468992769718170166e-02 -1.337622702121734619e-01 -2.185350358486175537e-01 3.438384085893630981e-02 7.594598084688186646e-02 -5.537970364093780518e-02 5.992640927433967590e-02 -7.332424819469451904e-02 1.640293002128601074e-01 2.841427922248840332e-01 -6.075540091842412949e-03 3.084898293018341064e-01 -5.544464290142059326e-02 6.487490981817245483e-02 2.575488984584808350e-01 -7.976834475994110107e-02
9.376377612352371216e-02 -2.966366708278656006e-02 1.125345379114151001e-02 8.682841062545776367e-02 -1.614207625389099121e-01 -9.027665108442306519e-02 1.093273460865020752e-01 9.043957293033599854e-02 -2.217782735824584961e-01 3.823831975460052490e-01 4.335579276084899902e-01 -3.570869565010070801e-01 -2.467244863510131836e-02 2.178066875785589218e-03 1.671163551509380341e-02 1.636042296886444092e-01 -6.349860131740570068e-02 2.115821391344070435e-01 -9.515828639268875122e-02 1.296595018357038498e-02 2.381443232297897339e-01 -2.099821716547012329e-02 9.462773799896240234e-02 1.017150059342384338e-01 -1.908634155988693237e-01 9.414137899875640869e-02 3.032728731632232666e-01 2.417007386684417725e-01 -1.480400264263153076e-01 1.248673498630523682e-01 1.413200944662094116e-01 -4.624385759234428406e-02
9.125221520662307739e-02 -6.481758505105972290e-02 -1.542604714632034302e-02 2.019238099455833435e-02 -4.250075668096542358e-02 -2.183811217546463013e-01 2.085603307932615280e-03 1.846293359994888306e-01 4.726933315396308899e-02 2.379270493984222412e-01 -3.086569011211395264e-01 -2.987483739852905273e-01 1.817539520561695099e-02 3.356170654296875000e-01 2.469241321086883545e-01 2.517670989036560059e-01 -2.029624879360198975e-01 -2.832228541374206543e-01 -2.472904324531555176e-01 3.877120465040206909e-02 4.792809858918190002e-02 -8.739066869020462036e-02 -8.462969213724136353e-02 1.251409947872161865e-01 -2.374083399772644043e-01 -2.040824294090270996e-02 -2.938666045665740967e-01 1.784224063158035278e-01 -4.185403883457183838e-02 2.288599126040935516e-02 1.216728165745735168e-01 1.169348359107971191e-01
6.165055092424154282e-03 -1.079141795635223389e-01 1.471496075391769409e-01 4.268876835703849792e-02 3.983155637979507446e-02 -1.792446710169315338e-02 -1.255178153514862061e-01 -3.643604740500450134e-02 -2.258528172969818115e-01 2.071518599987030029e-01 3.360961079597473145e-01 -1.411812901496887207e-01 1.550145596265792847e-01 2.313489168882369995e-01 4.936682060360908508e-02 3.106907606124877930e-01 -2.127278298139572144e-01 -1.584724038839340210e-01 -1.414817422628402710e-01 -3.762891888618469238e-01 -1.360829323530197144e-01 -2.449322789907455444e-01 3.482811525464057922e-02 -4.815813526511192322e-02 -7.912835478782653809e-02 -1.913226991891860962e-01 2.001662552356719971e-01 -7.723074406385421753e-02 -2.275650799274444580e-01 6.269813328981399536e-02 1.824886351823806763e-01 -2.249085009098052979e-01
4.159333556890487671e-02 -2.660676240921020508e-01 -2.468580901622772217e-01 -2.633033096790313721e-01 -9.360590577125549316e-02 -1.238980516791343689e-01 -1.419961005449295044e-01 2.131537906825542450e-02 2.187402844429016113e-01 1.560934484004974365e-01 -6.521447002887725830e-02 -2.564741373062133789e-01 -2.279523573815822601e-02 4.625810310244560242e-02 8.680780977010726929e-02 3.066536486148834229e-01 -1.513735800981521606e-01 -5.900701880455017090e-02 -1.811874955892562866e-01 1.441163569688796997e-01 2.336034625768661499e-01 -2.693659663200378418e-01 1.803297176957130432e-02 -4.019236564636230469e-02 1.086669489741325378e-01 9.316169470548629761e-02 1.544364392757415771e-01 2.003793120384216309e-01 2.912296950817108154e-01 2.433518320322036743e-01 7.627233117818832397e-02 -2.501973509788513184e-01
-2.099790275096893311e-01 2.171227149665355682e-02 -1.990346014499664307e-01 -1.175219118595123291e-01 7.087741047143936157e-02 -7.819564640522003174e-02 1.432633548974990845e-01 2.017517834901809692e-01 -1.229362264275550842e-01 2.844005823135375977e-01 2.000274360179901123e-01 -7.650483399629592896e-02 8.892380446195602417e-02 2.287920415401458740e-01 9.501690417528152466e-02 1.823836266994476318e-01 -3.958292305469512939e-01 -1.687496453523635864e-01 -1.982777565717697144e-01 5.621283873915672302e-02 7.097897585481405258e-03 -1.345342956483364105e-02 -1.935992985963821411e-01 -6.219392642378807068e-02 2.477088421583175659e-01 -3.660515546798706055e-01 -4.046919289976358414e-03 -2.924329340457916260e-01 5.768603086471557617e-02 1.029436439275741577e-01 1.048377379775047302e-01 -1.011161506175994873e-01
-1.414700746536254883e-01 7.933824509382247925e-02 4.743086546659469604e-02 2.483476139605045319e-02 1.049496307969093323e-01 -1.003386005759239197e-01 1.699335128068923950e-01 3.919943869113922119e-01 -1.230930685997009277e-01 3.526796996593475342e-01 1.739801019430160522e-01 -1.773199290037155151e-01 4.939728882163763046e-03 7.833310216665267944e-02 -1.844927668571472168e-01 2.925875782966613770e-01 -3.235127329826354980e-01 4.193322733044624329e-02 -5.203365907073020935e-02 5.810597538948059082e-02 1.684973537921905518e-01 -1.083982810378074646e-01 -1.468841135501861572e-01 -3.231788426637649536e-02 6.212759390473365784e-02 -1.807865947484970093e-01 2.454217970371246338e-01 1.318660825490951538e-01 -5.939300730824470520e-02 -1.212615668773651123e-01 -1.410878542810678482e-02 -3.637240529060363770e-01
1.617958396673202515e-01 1.314760930836200714e-02 -2.824136987328529358e-02 9.458524873480200768e-04 -1.050285622477531433e-01 1.256700158119201660e-01 9.601650387048721313e-02 1.042488291859626770e-01 1.538477987051010132e-01 4.789812490344047546e-02 3.548244759440422058e-02 -3.669129014015197754e-01 2.194959819316864014e-01 3.118553459644317627e-01 -2.789754867553710938e-01 2.436293661594390869e-01 -1.051033362746238708e-01 -6.288050115108489990e-02 -3.823488652706146240e-01 6.021193787455558777e-02 2.157236076891422272e-02 -4.700407758355140686e-02 -1.933357417583465576e-01 -4.411651287227869034e-03 1.620193477720022202e-03 4.078941941261291504e-01 1.937670111656188965e-01 8.880485594272613525e-02 -7.094907108694314957e-03 -3.332749381661415100e-02 2.371071130037307739e-01 -8.599338680505752563e-02
-1.121494844555854797e-01 -2.640071138739585876e-02 -3.352271020412445068e-01 -3.167906403541564941e-01 2.839291989803314209e-01 -1.378039717674255371e-01 6.355030834674835205e-02 -3.196014463901519775e-01 -1.785759925842285156e-01 1.856802850961685181e-01 2.270148694515228271e-02 -1.046835035085678101e-01 -2.412539273500442505e-01 6.942128390073776245e-02 1.163725405931472778e-01 3.712422251701354980e-01 -2.157184928655624390e-01 -2.085503935813903809e-01 -7.239380478858947754e-02 -1.626016348600387573e-01 -7.305317372083663940e-02 4.977788403630256653e-02 -1.655589044094085693e-01 -6.732066720724105835e-02 1.361823757179081440e-03 2.005126886069774628e-02 1.365331932902336121e-02 1.641578823328018188e-01 6.116896495223045349e-02 1.111965626478195190e-01 1.910508573055267334e-01 -1.853829026222229004e-01
7.581166923046112061e-02 -2.165581881999969482e-01 -2.009786814451217651e-01 5.023976787924766541e-03 -1.687443852424621582e-01 -9.372424334287643433e-02 4.270352050662040710e-02 2.739289104938507080e-01 2.144298329949378967e-02 1.562916487455368042e-01 2.058512717485427856e-01 8.152925223112106323e-02 -8.641179651021957397e-02 5.402432382106781006e-02 1.674667596817016602e-01 4.809184372425079346e-01 -9.071288257837295532e-02 6.832024455070495605e-02 -2.501529455184936523e-01 -1.028624847531318665e-01 5.075959861278533936e-02 1.144186258316040039e-01 1.911064684391021729e-01 -1.334472000598907471e-01 -4.284714907407760620e-02 -2.630285620689392090e-01 1.001300439238548279e-01 1.706217825412750244e-01 -2.562613487243652344e-01 2.139027602970600128e-02 -1.394141018390655518e-01 -3.121262788772583008e-01
-2.274967432022094727e-01 -2.005569934844970703e-01 1.121255662292242050e-02 9.958958625793457031e-02 6.049606949090957642e-02 3.649153932929039001e-02 -1.140449047088623047e-01 5.448257178068161011e-02 1.161043569445610046e-01 2.712811827659606934e-01 1.702997535467147827e-01 -2.307626307010650635e-01 -2.466379106044769287e-02 2.332905530929565430e-01 -7.146333903074264526e-02 4.107531607151031494e-01 -1.197368279099464417e-01 1.070337444543838501e-01 -1.316952854394912720e-01 7.212442904710769653e-02 -2.983287349343299866e-02 2.083491533994674683e-01 1.672871708869934082e-01 -1.629090607166290283e-01 -2.410729080438613892e-01 -1.545695215463638306e-01 -1.406540442258119583e-02 2.459617257118225098e-01 1.315867900848388672e-01 -1.277685910463333130e-01 3.772078156471252441e-01 -1.141768321394920349e-01
-8.192555606365203857e-02 -8.159597963094711304e-02 -2.622400783002376556e-02 -1.948115527629852295e-01 -3.371226489543914795e-01 -3.370453119277954102e-01 1.613959074020385742e-01 1.833152398467063904e-02 -3.329041004180908203e-01 -4.037506133317947388e-02 6.823922041803598404e-03 -1.689841151237487793e-01 1.675795912742614746e-01 9.342065453529357910e-02 -2.733517810702323914e-02 4.590314328670501709e-01 -7.265360653400421143e-02 -4.259202629327774048e-02 -2.326442301273345947e-01 1.398787461221218109e-02 5.213153734803199768e-02 -1.368362009525299072e-01 1.482046907767653465e-03 2.985224314033985138e-02 1.599686145782470703e-01 8.127938956022262573e-02 1.033330857753753662e-01 3.200003206729888916e-01 -1.379696428775787354e-01 1.126113012433052063e-01 2.103061527013778687e-01 -7.977574132382869720e-03
3.855910152196884155e-02 -9.066975861787796021e-02 -3.294693529605865479e-01 6.835165619850158691e-02 1.314421445131301880e-01 -3.546592220664024353e-02 -1.846187934279441833e-02 -1.989909447729587555e-02 -2.797907451167702675e-03 5.077751874923706055e-01 2.145091742277145386e-01 -2.225589454174041748e-01 -4.225753992795944214e-02 1.211740225553512573e-01 -4.610942560248076916e-04 1.559707820415496826e-01 -1.834154278039932251e-01 4.339168220758438110e-02 -2.556836307048797607e-01 1.917178481817245483e-01 1.435022503137588501e-01 -1.223252266645431519e-01 -2.272068262100219727e-01 -6.587586551904678345e-02 1.282748878002166748e-01 -2.398342341184616089e-01 -4.481510445475578308e-02 2.695541083812713623e-02 -2.493993937969207764e-01 1.465507894754409790e-01 -9.519270062446594238e-02 -2.549330592155456543e-01
-2.972657047212123871e-02 -4.326685369014739990e-01 -1.954291015863418579e-01 1.071405336260795593e-01 3.203594312071800232e-02 1.847388446331024170e-01 -1.007802486419677734e-01 -1.520801484584808350e-01 2.658159136772155762e-01 3.129582107067108154e-01 -1.249169409275054932e-01 -1.838571019470691681e-02 2.370196878910064697e-01 2.420403957366943359e-01 -8.533192425966262817e-02 3.500270247459411621e-01 -1.706443578004837036e-01 -8.544910699129104614e-02 3.209948539733886719e-02 1.051699370145797729e-01 -8.739318698644638062e-02 -1.853363066911697388e-01 -5.677809938788414001e-02 3.459394350647926331e-02 -1.484990715980529785e-01 -4.089930653572082520e-02 1.656510531902313232e-01 7.303041219711303711e-02 -2.400558069348335266e-02 2.634054422378540039e-01 2.078235000371932983e-01 -1.139164716005325317e-02
-2.768555879592895508e-01 4.762262105941772461e-02 3.731808066368103027e-02 -1.349679827690124512e-01 -3.970399126410484314e-02 -2.063295990228652954e-01 -1.650064587593078613e-01 5.592801794409751892e-02 1.102602109313011169e-01 4.128094911575317383e-01 2.235263399779796600e-02 3.286211518570780754e-03 -1.273027211427688599e-01 2.510131895542144775e-01 2.391378283500671387e-01 2.533565163612365723e-01 -2.695700526237487793e-01 5.148181691765785217e-02 -2.286428660154342651e-01 5.925907939672470093e-02 -6.066060438752174377e-02 8.370858430862426758e-02 -1.892464756965637207e-01 1.451875083148479462e-02 9.432522207498550415e-02 2.047525793313980103e-01 2.386305853724479675e-02 4.020203649997711182e-01 -1.088400259613990784e-01 1.823278814554214478e-01 6.061774864792823792e-02 -6.088615953922271729e-02
9.489396587014198303e-03 -2.985388971865177155e-03 -3.348857164382934570e-01 -2.059934437274932861e-01 2.454382739961147308e-02 -1.577859222888946533e-01 -2.831667959690093994e-01 -5.748301371932029724e-02 -2.302186489105224609e-01 2.509438097476959229e-01 -4.427528008818626404e-02 -3.919547200202941895e-01 -2.581834793090820312e-01 5.619585886597633362e-02 4.260440543293952942e-02 2.651348710060119629e-01 1.183809190988540649e-01 1.599084772169589996e-02 5.794939398765563965e-02 -7.888103276491165161e-02 1.997974067926406860e-01 -2.002834677696228027e-01 3.273956850171089172e-02 1.047732830047607422e-01 2.893643267452716827e-02 -8.522560447454452515e-02 1.478275954723358154e-01 3.082877695560455322e-01 -4.888386279344558716e-02 -7.329916954040527344e-02 2.356854528188705444e-01 -1.364011913537979126e-01
2.567707933485507965e-02 -1.055633574724197388e-01 -7.999304682016372681e-02 2.862947285175323486e-01 1.025798246264457703e-01 -2.227337658405303955e-01 2.220444828271865845e-01 1.666579991579055786e-01 -1.299107074737548828e-01 1.844942867755889893e-01 1.593035906553268433e-01 -5.129306390881538391e-02 2.298755049705505371e-01 1.706619262695312500e-01 -6.664991378784179688e-02 4.058298468589782715e-02 -4.045574069023132324e-01 8.294054307043552399e-03 -3.102254867553710938e-01 -6.455107033252716064e-02 1.060055121779441833e-01 3.311780840158462524e-02 -2.160234302282333374e-01 3.103192448616027832e-01 3.175101801753044128e-02 -1.414064764976501465e-01 9.003614634275436401e-02 -1.123103201389312744e-01 -1.688210517168045044e-01 -1.011996436864137650e-02 3.160832226276397705e-01 -7.723463326692581177e-02
1.423808336257934570e-01 -2.828518152236938477e-01 5.829208716750144958e-02 8.459931239485740662e-03 -6.142374128103256226e-03 2.278599143028259277e-01 -1.819762885570526123e-01 6.914359331130981445e-02 -3.551486134529113770e-01 2.407736480236053467e-01 2.244028300046920776e-01 -6.736821681261062622e-02 3.918865025043487549e-01 1.337763220071792603e-01 7.344018667936325073e-02 1.900690346956253052e-01 -2.988324761390686035e-01 -5.487978830933570862e-02 -2.737933993339538574e-01 1.768608018755912781e-02 1.887732744216918945e-01 -1.370999813079833984e-01 -1.260830909013748169e-01 1.771065741777420044e-01 1.379109025001525879e-01 -1.301992833614349365e-01 -7.073761522769927979e-02 7.911868393421173096e-03 -4.895980656147003174e-02 1.337043941020965576e-01 1.284586787223815918e-01 -8.551894873380661011e-02
6.850742548704147339e-02 9.192035347223281860e-02 -1.679794192314147949e-01 -2.432684600353240967e-01 -9.538477659225463867e-02 -1.327537745237350464e-01 2.772791087627410889e-01 2.806561589241027832e-01 1.133666187524795532e-01 1.287015974521636963e-01 5.552741512656211853e-02 1.433506011962890625e-01 5.285922065377235413e-02 8.703508973121643066e-02 -2.621040679514408112e-02 3.765718638896942139e-01 -2.407064884901046753e-01 9.610656648874282837e-02 -3.718508183956146240e-01 -2.093426287174224854e-01 -6.167131289839744568e-02 -1.812112182378768921e-01 -1.454746909439563751e-02 -6.747940182685852051e-02 -1.590041220188140869e-01 -4.807038232684135437e-02 1.357453465461730957e-01 -1.426273882389068604e-01 -3.442182838916778564e-01 4.096270725131034851e-02 -5.792317539453506470e-02 -1.749710887670516968e-01
-3.462873026728630066e-02 -1.250505745410919189e-01 3.384257853031158447e-02 -2.309349328279495239e-01 1.593074500560760498e-01 -6.020558532327413559e-03 -4.423425719141960144e-02 6.088072434067726135e-02 1.206957027316093445e-01 1.071626916527748108e-01 1.914089769124984741e-01 -2.534813582897186279e-01 -1.900231689214706421e-01 -6.168806180357933044e-02 1.012439876794815063e-01 2.714038193225860596e-01 -2.007452398538589478e-01 -1.102725192904472351e-01 -4.055757224559783936e-01 -1.006119996309280396e-01 -5.299024656414985657e-02 -1.588155627250671387e-01 -2.419514507055282593e-01 1.404300928115844727e-01 4.711568355560302734e-02 1.390328705310821533e-01 -9.538447111845016479e-02 4.235882759094238281e-01 -3.005423769354820251e-02 1.941861361265182495e-01 1.286504268646240234e-01 2.196370959281921387e-01
-1.187805980443954468e-01 -2.251979559659957886e-01 -1.061481833457946777e-01 1.744393557310104370e-01 -5.277302116155624390e-02 3.044384419918060303e-01 3.568682819604873657e-03 -1.685858704149723053e-02 -1.428206861019134521e-01 3.197055160999298096e-01 -4.529537633061408997e-02 1.267063431441783905e-02 -1.060538291931152344e-01 4.403652623295783997e-02 2.108727395534515381e-01 1.275970786809921265e-01 -1.905062496662139893e-01 -1.569384783506393433e-01 -3.483814895153045654e-01 -1.712573617696762085e-01 1.279448270797729492e-01 -8.063513785600662231e-02 -9.776370227336883545e-02 1.637407094240188599e-01 8.514622598886489868e-02 4.529901966452598572e-02 2.272457033395767212e-01 -5.307215079665184021e-02 -4.348260536789894104e-02 4.930111765861511230e-02 5.003659129142761230e-01 9.824020415544509888e-02
1.343330442905426025e-01 2.320853322744369507e-01 -1.552756726741790771e-01 5.921606346964836121e-02 -6.270661205053329468e-02 1.311613172292709351e-01 1.138083785772323608e-01 1.199043765664100647e-01 2.076257616281509399e-01 1.432082504034042358e-01 -8.524939417839050293e-02 -4.862870275974273682e-01 1.169416308403015137e-02 1.935597658157348633e-01 -2.988382242619991302e-02 2.533793151378631592e-01 -9.975382685661315918e-02 -1.755198985338211060e-01 -2.235108166933059692e-01 -4.193611815571784973e-02 1.637139469385147095e-01 8.975917100906372070e-02 -1.706306934356689453e-01 1.735381186008453369e-01 5.986959859728813171e-02 -1.432178765535354614e-01 4.602140188217163086e-02 -9.117065370082855225e-02 -3.294782042503356934e-01 3.120144307613372803e-01 2.159626036882400513e-02 -1.203712895512580872e-01
-2.783893048763275146e-01 -8.100626617670059204e-02 -4.918043613433837891e-01 -1.885088682174682617e-01 -2.333843857049942017e-01 -1.655192822217941284e-01 -2.685208432376384735e-02 1.943656429648399353e-02 -2.700985781848430634e-02 3.825032711029052734e-01 3.517615422606468201e-02 -2.236938178539276123e-01 -6.370919197797775269e-02 -6.154945120215415955e-02 5.874568969011306763e-02 8.771994709968566895e-02 -4.784886538982391357e-02 -2.306396067142486572e-01 -2.309564948081970215e-01 5.888655781745910645e-02 -2.705626189708709717e-01 -1.588000804185867310e-01 3.874555230140686035e-02 8.875502645969390869e-02 3.919586166739463806e-02 -4.015822708606719971e-02 -3.566161915659904480e-02 -4.610944911837577820e-02 -1.927676945924758911e-01 1.233544051647186279e-01 1.886583268642425537e-01 1.537904441356658936e-01
2.465780973434448242e-01 -5.125899612903594971e-02 -3.960201144218444824e-01 -1.138956472277641296e-01 -1.437579933553934097e-02 1.918346248567104340e-02 1.983916163444519043e-01 5.211854353547096252e-02 -1.548324972391128540e-01 1.383232027292251587e-01 -9.697282314300537109e-02 -1.794488579034805298e-01 2.107788575813174248e-03 -3.494343161582946777e-02 -1.014548242092132568e-01 1.499106436967849731e-01 -1.387133449316024780e-01 7.739138603210449219e-02 -2.103129327297210693e-01 -1.100535504519939423e-02 -3.501641377806663513e-02 -8.590142428874969482e-02 -1.431168168783187866e-01 -2.953495457768440247e-02 -2.840220034122467041e-01 -1.640658266842365265e-02 3.890409469604492188e-01 2.695777118206024170e-01 2.448654323816299438e-01 4.120851680636405945e-02 3.573090434074401855e-01 1.076123937964439392e-01
-1.414479129016399384e-02 -2.709648311138153076e-01 -3.007248044013977051e-01 -3.389943242073059082e-01 1.272182613611221313e-01 -2.403830140829086304e-01 2.634650096297264099e-03 -2.101496607065200806e-01 -6.913320720195770264e-02 2.486360073089599609e-01 1.313829272985458374e-01 3.842453239485621452e-03 -7.715618703514337540e-03 -4.862051457166671753e-02 -2.557834982872009277e-02 2.851683199405670166e-01 -1.608501225709915161e-01 -2.580356001853942871e-01 -5.400071293115615845e-02 -1.804187297821044922e-01 1.087568178772926331e-01 7.624197006225585938e-02 -1.590555161237716675e-01 -1.130759418010711670e-01 -5.753707513213157654e-02 -3.217512741684913635e-02 -1.351282000541687012e-01 1.979587376117706299e-01 3.609586134552955627e-02 2.109051048755645752e-01 2.188692688941955566e-01 -3.090054988861083984e-01
-7.599519938230514526e-02 -2.599460631608963013e-02 -4.920974969863891602e-01 -2.841557748615741730e-02 -7.194501906633377075e-02 -3.016924113035202026e-02 1.021886691451072693e-01 -2.040525525808334351e-01 -1.836168766021728516e-01 3.761215507984161377e-01 1.696620881557464600e-01 -2.491780072450637817e-01 1.026351675391197205e-01 2.621279060840606689e-01 -6.145671755075454712e-02 1.250206828117370605e-01 1.193169429898262024e-01 1.130579710006713867e-01 -1.566819697618484497e-01 -1.809352785348892212e-01 2.388173490762710571e-01 -2.771035581827163696e-02 1.262892633676528931e-01 9.521484375000000000e-02 -5.817620456218719482e-02 -4.586590826511383057e-02 -3.813245100900530815e-03 2.745549678802490234e-01 -1.004557013511657715e-01 1.829109638929367065e-01 1.009753271937370300e-01 1.611115634441375732e-01
-2.354182153940200806e-01 -2.337346076965332031e-01 1.583074592053890228e-02 3.595823049545288086e-02 -1.698260307312011719e-01 -7.888495922088623047e-02 8.796445280313491821e-02 3.687392547726631165e-02 -2.014406770467758179e-01 1.857062131166458130e-01 -3.797603026032447815e-02 1.061015427112579346e-01 -2.097505331039428711e-02 1.407794356346130371e-01 1.924640983343124390e-01 5.884454846382141113e-01 -6.685935705900192261e-02 -8.290850371122360229e-02 -1.861890405416488647e-01 -2.196527719497680664e-01 3.721849247813224792e-02 6.150501221418380737e-02 -1.012553498148918152e-01 3.497622311115264893e-01 -9.672258049249649048e-02 7.126928120851516724e-02 1.892849057912826538e-01 1.524116545915603638e-01 7.635647803544998169e-02 -2.851147390902042389e-02 1.054972633719444275e-01 1.721325665712356567e-01
1.094409972429275513e-01 -8.425400406122207642e-02 -7.434743642807006836e-02 -1.826244443655014038e-01 -6.885966658592224121e-02 -2.055376768112182617e-01 2.757941484451293945e-01 1.695540398359298706e-01 1.734666712582111359e-02 3.188818395137786865e-01 8.469650149345397949e-02 -2.957805991172790527e-01 -2.108194530010223389e-01 2.425725162029266357e-01 8.193277567625045776e-02 2.827702164649963379e-01 -1.488607227802276611e-01 -6.550724804401397705e-02 -3.579734126105904579e-03 1.485702097415924072e-01 -6.621968001127243042e-02 -1.140929982066154480e-01 -9.847506135702133179e-02 5.449627339839935303e-02 1.485267430543899536e-01 2.724149227142333984e-01 -1.574563980102539062e-01 3.771997094154357910e-01 5.902144312858581543e-02 8.228192478418350220e-02 2.005591839551925659e-01 -1.059039756655693054e-01
1.104998365044593811e-01 1.932159066200256348e-02 -2.970161139965057373e-01 -3.987487778067588806e-02 -6.212856993079185486e-02 -3.343996405601501465e-02 2.059274911880493164e-01 1.901230365037918091e-01 2.292633056640625000e-01 -4.019458964467048645e-02 1.298694610595703125e-01 -2.080409377813339233e-01 1.204277798533439636e-01 2.087415456771850586e-01 1.447850465774536133e-01 3.000496625900268555e-01 8.853561431169509888e-02 -9.659726917743682861e-02 -6.861988455057144165e-02 -1.030597537755966187e-01 9.888991713523864746e-02 -1.193527057766914368e-01 -8.784431964159011841e-02 1.143899410963058472e-01 1.223027035593986511e-01 -4.448195993900299072e-01 4.025429785251617432e-01 2.510566450655460358e-02 4.412453621625900269e-02 1.755456626415252686e-01 2.111833691596984863e-01 -2.243070676922798157e-02
-1.035543065518140793e-02 -2.808621823787689209e-01 -1.080150380730628967e-01 -2.487422525882720947e-01 1.265347898006439209e-01 9.510710835456848145e-02 7.248258590698242188e-02 -5.992595106363296509e-03 3.297289311885833740e-01 3.917214274406433105e-01 1.738496571779251099e-01 -7.360854744911193848e-02 1.310267597436904907e-01 3.610914349555969238e-01 -4.925426095724105835e-02 1.252276599407196045e-01 -1.159332459792494774e-03 -2.448575943708419800e-02 -2.237086743116378784e-01 7.218553125858306885e-02 5.250728502869606018e-02 -2.826580218970775604e-02 -1.082650944590568542e-01 -8.535427600145339966e-02 -2.446444779634475708e-01 4.652093723416328430e-02 1.438727974891662598e-02 4.178458154201507568e-01 -5.707362666726112366e-02 8.808637037873268127e-03 1.418023705482482910e-01 1.223580390214920044e-01
-2.637629806995391846e-01 -1.399902403354644775e-01 -3.901970684528350830e-01 -1.067536026239395142e-01 -8.879134804010391235e-02 -1.589200496673583984e-01 1.730664670467376709e-01 -1.642189919948577881e-01 -1.943092420697212219e-02 3.538599312305450439e-01 -4.661765322089195251e-02 -4.056310951709747314e-01 1.037521567195653915e-02 -3.870065137743949890e-02 -2.148025110363960266e-02 -6.122491508722305298e-02 -1.239716634154319763e-01 -4.794249311089515686e-02 -2.799181342124938965e-01 1.735219359397888184e-02 -1.477375477552413940e-01 -2.559619545936584473e-01 5.969738587737083435e-02 7.132228463888168335e-02 -4.849156364798545837e-02 1.147047244012355804e-02 8.361687511205673218e-02 1.512314775027334690e-03 -3.104575574398040771e-01 1.171879991888999939e-01 2.169087231159210205e-01 6.570881698280572891e-03
2.190712839365005493e-02 -1.742861121892929077e-01 -1.509672999382019043e-01 1.078267768025398254e-01 -1.551044434309005737e-01 -1.197558268904685974e-01 8.008097857236862183e-02 2.532741129398345947e-01 -9.573417901992797852e-02 2.034255713224411011e-01 2.396682649850845337e-01 -1.810295879840850830e-01 3.184542292729020119e-03 4.481885582208633423e-02 -1.132554188370704651e-01 1.559371352195739746e-01 -3.673922419548034668e-01 -5.840528011322021484e-02 1.793933566659688950e-03 -1.953682675957679749e-02 2.603749930858612061e-01 1.331169456243515015e-01 -2.840402722358703613e-01 1.280038207769393921e-01 3.796256706118583679e-02 -1.246034651994705200e-01 1.600344479084014893e-01 -2.250415459275245667e-02 -3.122572302818298340e-01 5.800420418381690979e-02 3.544709980487823486e-01 -2.342859953641891479e-01
-2.043404616415500641e-02 -3.302434086799621582e-01 1.029166802763938904e-01 -2.485079225152730942e-03 1.406509280204772949e-01 -1.881749778985977173e-01 -3.900758177042007446e-02 1.571430861949920654e-01 -9.608303755521774292e-02 4.241727590560913086e-01 3.207508027553558350e-01 -1.907019466161727905e-01 -1.552264392375946045e-02 1.288594752550125122e-01 3.106257691979408264e-02 2.249604165554046631e-01 -1.545455753803253174e-01 -8.784215152263641357e-02 -3.294728696346282959e-02 3.269568085670471191e-03 2.086188942193984985e-01 -1.782448887825012207e-01 -1.367124468088150024e-01 -4.895430803298950195e-02 2.156997472047805786e-01 -3.175780177116394043e-01 2.908632159233093262e-02 -2.677889913320541382e-02 -1.963214129209518433e-01 -1.121104732155799866e-01 -1.159031293354928493e-03 -2.693718075752258301e-01
[truncated: 3,272,404 more chars]
