# Supplementary material for: The Language of Innovation
Source: PLoS One. 2020 Apr 30;15(4):e0230107. doi: 10.1371/journal.pone.0230107 (PMC7194493; doi:10.1371/journal.pone.0230107)
Supplement: S25 File — (GZ) [file pone.0230107.s025.tar.gz › 2003-2007/V2Run_19_VS_4500_embeddings2003-2007ED32.txt]

4.462350159883499146e-02 -3.500334024429321289e-01 -7.913964986801147461e-02 2.633863687515258789e-02 -9.055656194686889648e-02 2.828037440776824951e-01 2.185495048761367798e-01 1.165404021739959717e-01 -4.098069071769714355e-01 9.210233576595783234e-03 -2.980203926563262939e-01 1.535785794258117676e-01 -5.700236186385154724e-02 -9.593559056520462036e-02 2.888759374618530273e-01 -5.735474079847335815e-02 9.540890157222747803e-02 9.141273051500320435e-02 3.174317535012960434e-03 2.025364190340042114e-01 1.639818847179412842e-01 -1.777139008045196533e-01 1.017131209373474121e-01 -3.998107090592384338e-02 -7.246801257133483887e-02 -5.974424630403518677e-02 8.910905569791793823e-03 1.964056193828582764e-01 -8.718247525393962860e-03 -1.318869292736053467e-01 -2.196910828351974487e-01 3.118771612644195557e-01
-2.933125477284193039e-03 -2.621130943298339844e-01 -8.059486746788024902e-02 2.213810831308364868e-01 -1.527783572673797607e-01 1.025348380208015442e-01 -7.196486741304397583e-02 -5.094518512487411499e-02 -4.227138161659240723e-01 -3.126549422740936279e-01 9.189046174287796021e-02 2.421507611870765686e-02 2.608962655067443848e-01 4.626008123159408569e-02 1.780339777469635010e-01 -2.098414301872253418e-01 -2.635678648948669434e-01 -9.955406188964843750e-02 1.506104767322540283e-01 -1.397456526756286621e-01 7.905762642621994019e-02 -6.543606519699096680e-02 5.543810874223709106e-02 -2.574089169502258301e-01 3.623507544398307800e-02 -3.402066975831985474e-02 1.159318685531616211e-01 2.342770546674728394e-01 -1.227588858455419540e-02 2.938004136085510254e-01 -1.134436875581741333e-01 1.765105575323104858e-01
2.197221517562866211e-01 -1.000410988926887512e-01 -2.011305987834930420e-01 -5.095655471086502075e-02 -3.392618894577026367e-01 3.177094832062721252e-02 1.206635758280754089e-01 -9.681136161088943481e-02 -2.314066290855407715e-01 -2.286917530000209808e-02 3.244078159332275391e-01 2.565055191516876221e-01 -7.680289447307586670e-02 4.515777900815010071e-02 3.124387860298156738e-01 5.373760685324668884e-02 3.072558715939521790e-02 -1.520570740103721619e-02 -1.257973462343215942e-01 4.103804528713226318e-01 -2.137592807412147522e-02 -1.735334545373916626e-01 2.363263517618179321e-01 -5.907048657536506653e-02 3.333436558023095131e-03 7.046246901154518127e-03 -1.162600740790367126e-01 2.649912536144256592e-01 6.858515739440917969e-02 1.586013883352279663e-01 -1.899682581424713135e-01 -2.496833913028240204e-03
-9.114672243595123291e-02 7.829454541206359863e-02 -1.135596781969070435e-01 6.237647309899330139e-02 7.906632870435714722e-02 2.539462447166442871e-01 1.026754975318908691e-01 -1.326205432415008545e-01 -2.980981767177581787e-02 -2.436068654060363770e-01 -9.345032274723052979e-02 3.378170430660247803e-01 1.906545311212539673e-01 1.886805146932601929e-01 2.555400729179382324e-01 -8.581266552209854126e-02 1.278543025255203247e-01 2.165886610746383667e-01 7.451631128787994385e-02 7.910557091236114502e-02 1.164476498961448669e-01 6.127173081040382385e-02 2.132110446691513062e-01 -2.592877447605133057e-01 5.252769589424133301e-02 -2.920111715793609619e-01 -1.127760484814643860e-01 2.852351367473602295e-01 2.320634201169013977e-02 1.967129409313201904e-01 -4.652311280369758606e-02 3.370867371559143066e-01
-4.379764571785926819e-02 -1.817412972450256348e-01 4.182914495468139648e-01 -6.462898105382919312e-02 -1.597666740417480469e-01 1.058956310153007507e-01 4.159108549356460571e-02 8.625792711973190308e-02 -2.236471176147460938e-01 -8.614037185907363892e-02 3.828300535678863525e-02 2.864018082618713379e-01 2.323409914970397949e-01 -9.308431297540664673e-03 1.175653841346502304e-02 1.033054739236831665e-01 -2.820106595754623413e-02 2.040274292230606079e-01 2.613366115838289261e-03 1.853675991296768188e-01 1.290297210216522217e-01 -1.154645234346389771e-01 1.947825551033020020e-01 -1.853264123201370239e-02 8.191630989313125610e-02 -3.499931842088699341e-02 -1.044048368930816650e-01 2.396650016307830811e-01 -3.016739152371883392e-03 1.479723602533340454e-01 -1.338029205799102783e-01 5.225426554679870605e-01
-4.145401716232299805e-02 -2.135176211595535278e-01 -8.157689124345779419e-02 1.195916458964347839e-01 -6.476640701293945312e-02 6.579320877790451050e-02 1.443825066089630127e-01 -8.780553936958312988e-02 -1.617497801780700684e-01 -5.548396706581115723e-02 9.013891965150833130e-02 3.396987318992614746e-01 2.712329626083374023e-01 -1.137734055519104004e-01 2.584112882614135742e-01 -2.118309736251831055e-01 -1.319347321987152100e-01 1.684388518333435059e-01 -2.149462252855300903e-01 1.664934754371643066e-01 2.955226227641105652e-02 -3.410992324352264404e-01 3.423491716384887695e-01 -8.385502547025680542e-02 1.127270087599754333e-01 -1.640702337026596069e-01 -2.069713734090328217e-02 4.650481045246124268e-02 1.438215374946594238e-01 5.962712317705154419e-02 7.373496145009994507e-02 3.326885998249053955e-01
-1.294816583395004272e-01 -2.460056990385055542e-01 5.391170270740985870e-03 1.693398952484130859e-01 -1.858181059360504150e-01 1.404675692319869995e-01 -4.683384322561323643e-04 5.173221603035926819e-02 -1.121918335556983948e-01 8.861268311738967896e-02 1.082664802670478821e-01 1.034590303897857666e-01 1.877623498439788818e-01 7.008548080921173096e-02 2.699747085571289062e-01 -5.214276164770126343e-02 1.432293057441711426e-01 2.347009479999542236e-01 1.413854807615280151e-01 2.666788697242736816e-01 1.555550396442413330e-01 -2.190180271863937378e-01 1.376329511404037476e-01 -2.734266221523284912e-01 7.768074050545692444e-03 -1.703086197376251221e-01 -3.571304725483059883e-03 2.360789477825164795e-01 -1.664963960647583008e-01 2.134279906749725342e-01 1.428171098232269287e-01 4.091205894947052002e-01
-1.001529917120933533e-01 -1.872153878211975098e-01 -3.107465617358684540e-02 3.789114579558372498e-02 6.384548544883728027e-02 -4.061320796608924866e-02 2.656480669975280762e-01 -1.456115543842315674e-01 -1.119478791952133179e-01 -2.027298808097839355e-01 1.921038329601287842e-01 2.103219926357269287e-01 1.013189833611249924e-02 9.185014665126800537e-02 1.741640418767929077e-01 -4.907178506255149841e-02 -1.486900448799133301e-01 7.546997070312500000e-02 1.214437112212181091e-01 -1.482069790363311768e-01 2.878133021295070648e-02 -2.815147638320922852e-01 4.718009233474731445e-01 -8.873956650495529175e-02 8.699020743370056152e-02 9.452412277460098267e-02 1.525168269872665405e-01 3.719451427459716797e-01 -1.392669789493083954e-02 2.566143572330474854e-01 -1.591204851865768433e-01 1.855563223361968994e-01
5.498825386166572571e-02 -3.183941245079040527e-01 -6.750082224607467651e-02 9.963621199131011963e-02 -2.551355063915252686e-01 -3.078952245414257050e-02 -4.307951778173446655e-02 -3.419827222824096680e-01 -1.945674866437911987e-01 -2.344414740800857544e-01 2.484817430377006531e-02 3.349093198776245117e-01 1.799232885241508484e-02 1.605746150016784668e-02 3.633915260434150696e-02 2.256287075579166412e-02 1.829782724380493164e-01 3.973565995693206787e-02 1.661993414163589478e-01 1.147863105870783329e-03 1.140470430254936218e-01 -3.773520886898040771e-02 3.129456639289855957e-01 -3.155145645141601562e-01 3.475704416632652283e-02 1.876657009124755859e-01 -1.299165934324264526e-01 3.189125061035156250e-01 -6.433506309986114502e-02 -1.919385045766830444e-02 -1.829292029142379761e-01 1.437930464744567871e-01
-6.976308673620223999e-02 -2.367399036884307861e-01 -2.079755961894989014e-01 -1.172258257865905762e-01 7.016977667808532715e-02 1.675357967615127563e-01 -1.510237902402877808e-01 -2.738320454955101013e-02 -8.317749202251434326e-02 -1.036600619554519653e-01 1.159995496273040771e-01 2.656218707561492920e-01 2.508901059627532959e-01 1.425754725933074951e-01 1.864422857761383057e-01 1.548350900411605835e-01 -2.010486647486686707e-02 2.427181601524353027e-01 -8.171998709440231323e-02 1.624375432729721069e-01 3.294277191162109375e-02 -1.294853836297988892e-01 3.662993907928466797e-01 -1.724292933940887451e-01 -1.501657217741012573e-01 -2.596348524093627930e-01 5.941046029329299927e-02 2.706246972084045410e-01 -1.322989761829376221e-01 -9.506342560052871704e-02 -8.637341111898422241e-02 3.270953595638275146e-01
-2.630939781665802002e-01 -1.201341301202774048e-01 4.479688033461570740e-02 -9.195507317781448364e-02 -3.114496469497680664e-01 6.719488650560379028e-03 4.480479983612895012e-04 -8.553921431303024292e-02 -2.534164786338806152e-01 -2.007837742567062378e-01 1.211592182517051697e-01 2.820139825344085693e-01 7.884681969881057739e-02 1.491906493902206421e-01 1.999066472053527832e-01 7.051519304513931274e-02 -2.517105042934417725e-01 4.529939219355583191e-02 3.448996692895889282e-02 2.032174468040466309e-01 -8.481711149215698242e-02 -1.364696323871612549e-01 -1.517068296670913696e-01 1.923490129411220551e-02 -1.472448557615280151e-02 -1.052617356181144714e-01 1.942003816366195679e-01 2.269743084907531738e-01 1.788285523653030396e-01 1.410461664199829102e-01 -4.145311713218688965e-01 2.191598713397979736e-01
-1.929327696561813354e-01 -1.599432379007339478e-01 -1.751922369003295898e-01 -1.432378739118576050e-01 -3.137870132923126221e-02 1.921883821487426758e-01 -1.872085928916931152e-01 -3.407564759254455566e-02 -1.746201366186141968e-01 4.591049626469612122e-02 -2.529484033584594727e-02 1.686284542083740234e-01 1.659251302480697632e-01 1.003845334053039551e-01 2.371664196252822876e-01 -2.494601458311080933e-01 -3.114309394732117653e-03 2.391607314348220825e-01 8.504996448755264282e-02 8.374781161546707153e-02 3.728381693363189697e-01 -6.768979132175445557e-02 2.182075381278991699e-01 -6.738723069429397583e-02 -3.092094510793685913e-02 -7.312874495983123779e-02 -7.417407631874084473e-02 9.373801201581954956e-02 -1.629325095564126968e-03 3.320212960243225098e-01 -1.852782964706420898e-01 4.021600186824798584e-01
8.329705148935317993e-02 -1.924796104431152344e-01 8.931664377450942993e-02 8.896064013242721558e-02 -1.345141232013702393e-01 5.043027549982070923e-02 -9.629421681165695190e-02 8.042345196008682251e-02 -2.216223776340484619e-01 -9.428530186414718628e-02 3.385628759860992432e-02 3.639781773090362549e-01 -7.853043265640735626e-03 2.260212600231170654e-02 3.405147492885589600e-01 -1.412951648235321045e-01 -3.737423196434974670e-02 2.349896430969238281e-01 1.263363286852836609e-02 1.846664100885391235e-01 1.913624852895736694e-01 -5.964666604995727539e-02 1.614264547824859619e-01 -1.233772486448287964e-01 -5.149345099925994873e-02 -1.999292969703674316e-01 -8.088890463113784790e-02 1.004234328866004944e-01 -6.453919410705566406e-02 6.772787123918533325e-02 1.014070734381675720e-01 5.700886845588684082e-01
-4.221952706575393677e-02 -9.075444936752319336e-02 1.024101227521896362e-01 1.248745024204254150e-01 -1.266714036464691162e-01 7.699590176343917847e-02 -2.351436913013458252e-01 -4.797409102320671082e-02 -3.358115553855895996e-01 -1.043116003274917603e-01 -4.921062290668487549e-02 2.411862164735794067e-01 1.725758761167526245e-01 1.044305041432380676e-01 2.204745858907699585e-01 -1.942057609558105469e-01 3.382477676495909691e-03 2.201118469238281250e-01 -2.492640316486358643e-01 4.504259824752807617e-01 7.175276521593332291e-03 -1.683197021484375000e-01 2.305476218461990356e-01 -1.957774460315704346e-01 6.878845859318971634e-03 -1.112437471747398376e-01 -5.593615397810935974e-02 9.194882214069366455e-02 6.464751064777374268e-02 6.197629123926162720e-02 -4.518631100654602051e-02 3.250641524791717529e-01
-1.913232505321502686e-01 -1.331034600734710693e-01 -7.919001579284667969e-02 1.206116080284118652e-01 2.134769111871719360e-01 1.295515596866607666e-01 -2.871726872399449348e-03 3.024410828948020935e-02 -1.753851622343063354e-01 -3.453284800052642822e-01 4.387986846268177032e-03 1.768877208232879639e-01 1.397707909345626831e-01 -1.782166957855224609e-01 2.617608010768890381e-01 -8.548786491155624390e-02 -2.985916100442409515e-02 2.151257246732711792e-01 -1.443677395582199097e-01 3.915473818778991699e-01 2.132423222064971924e-02 -1.725191771984100342e-01 3.004854917526245117e-01 -1.153911277651786804e-01 6.197521463036537170e-03 1.073104515671730042e-01 -8.919654041528701782e-02 1.371061950922012329e-01 -3.548267111182212830e-02 5.766494572162628174e-02 -1.794831454753875732e-01 3.505491018295288086e-01
6.418157368898391724e-02 9.935449063777923584e-02 -4.086070358753204346e-01 -1.709107011556625366e-01 -2.647949457168579102e-01 -9.520432353019714355e-02 1.817076504230499268e-01 -1.107762083411216736e-01 -5.340777710080146790e-02 -1.176844909787178040e-01 1.111934706568717957e-01 2.084317505359649658e-01 -2.101593613624572754e-01 -7.029312849044799805e-02 2.006725370883941650e-01 7.062700390815734863e-02 6.700144708156585693e-02 1.706539392471313477e-01 -9.196384809911251068e-03 2.071384787559509277e-01 -5.084038153290748596e-02 -1.779457777738571167e-01 4.226096346974372864e-02 -6.061004009097814560e-03 -1.224934086203575134e-01 -1.219066530466079712e-01 2.301222383975982666e-01 3.342063724994659424e-01 1.622788608074188232e-01 2.748917937278747559e-01 -2.461261749267578125e-01 1.697809398174285889e-01
3.592815995216369629e-02 -9.500368684530258179e-02 -2.106434702873229980e-01 1.521049998700618744e-02 -1.163094416260719299e-01 5.610252916812896729e-02 2.430371642112731934e-01 -1.015863940119743347e-01 -2.756822407245635986e-01 -4.088527858257293701e-01 6.151465699076652527e-02 1.738750040531158447e-01 6.325179338455200195e-02 -1.645570248365402222e-01 -2.566352784633636475e-01 -2.177523374557495117e-01 -1.753195375204086304e-01 4.428755491971969604e-02 2.361470460891723633e-01 1.991508603096008301e-01 1.019235923886299133e-01 -5.560606345534324646e-02 1.944127380847930908e-01 -2.678399980068206787e-01 2.606764435768127441e-01 7.775253802537918091e-02 8.199203759431838989e-02 2.445999234914779663e-01 -9.665743261575698853e-02 4.705099388957023621e-02 4.044492915272712708e-02 1.805610060691833496e-01
8.718718588352203369e-02 -4.543488845229148865e-02 -5.207126587629318237e-02 2.093765735626220703e-01 -2.157595157623291016e-01 2.365807741880416870e-01 5.053536221385002136e-02 -3.090468049049377441e-02 -2.488494664430618286e-01 -1.717987358570098877e-01 2.395834326744079590e-01 3.013012707233428955e-01 7.995281368494033813e-03 9.006931632757186890e-02 3.006834350526332855e-02 -3.588585183024406433e-02 1.011100709438323975e-01 -1.226153448224067688e-01 3.464034497737884521e-01 2.061059176921844482e-01 2.562299370765686035e-01 -6.445266306400299072e-02 1.207404360175132751e-01 -3.084571957588195801e-01 1.565096378326416016e-01 9.468028694391250610e-02 -2.021720558404922485e-01 2.942214608192443848e-01 7.245050370693206787e-02 8.898004889488220215e-02 -1.564605832099914551e-01 1.481553614139556885e-01
7.347687333822250366e-02 -1.208255216479301453e-01 8.605180680751800537e-02 -5.797287449240684509e-02 -4.251338839530944824e-01 -4.032511636614799500e-02 2.021154910326004028e-01 1.479281783103942871e-01 -2.376350909471511841e-01 -5.726961791515350342e-02 -6.418931484222412109e-02 3.158909678459167480e-01 4.830410331487655640e-02 1.780267953872680664e-01 1.218595951795578003e-01 3.927906230092048645e-02 -1.161146443337202072e-02 6.969832628965377808e-02 3.411552403122186661e-03 3.751210272312164307e-01 4.343079403042793274e-02 -1.174570694565773010e-01 -1.662214249372482300e-01 8.038715273141860962e-02 -1.820064336061477661e-01 -1.967378407716751099e-01 4.441305063664913177e-03 4.128412902355194092e-01 1.037783250212669373e-01 -3.450375050306320190e-02 -2.034504711627960205e-01 1.375672221183776855e-01
-1.336928755044937134e-01 -2.792454063892364502e-01 -2.654405497014522552e-02 2.343398928642272949e-01 1.415481865406036377e-01 -7.809191010892391205e-03 -1.928842812776565552e-01 4.464069753885269165e-02 -1.724234521389007568e-01 -1.165128871798515320e-01 7.076665014028549194e-02 2.811904847621917725e-01 1.504584103822708130e-01 -5.149157345294952393e-02 1.673734933137893677e-01 1.007020920515060425e-01 3.518304228782653809e-02 7.346472889184951782e-02 -3.217132091522216797e-01 2.242840081453323364e-01 5.416745692491531372e-02 -2.784309685230255127e-01 2.685649096965789795e-01 -7.683034241199493408e-02 6.785399466753005981e-02 -1.365862935781478882e-01 -2.175250202417373657e-01 3.276998698711395264e-01 6.216139718890190125e-02 8.881386369466781616e-02 -1.130961328744888306e-01 2.774470448493957520e-01
6.002767384052276611e-02 -2.346247732639312744e-01 8.337408304214477539e-02 2.078021019697189331e-01 -1.860005222260951996e-02 1.944637298583984375e-01 -1.517066955566406250e-01 -1.443714499473571777e-01 -2.408433854579925537e-01 -1.540487408638000488e-01 -2.434773370623588562e-02 1.338903754949569702e-01 1.608105599880218506e-01 -2.144740149378776550e-02 2.353744655847549438e-01 -8.696693181991577148e-02 -1.806146092712879181e-02 1.159283742308616638e-01 -1.157720983028411865e-01 2.850090265274047852e-01 1.675129979848861694e-01 -1.040482968091964722e-01 2.884093523025512695e-01 -2.039825730025768280e-02 3.497498808428645134e-03 -8.154531568288803101e-02 7.884920388460159302e-02 9.598707407712936401e-02 -9.104312956333160400e-02 2.623091340065002441e-01 4.328971356153488159e-02 5.363873243331909180e-01
-1.543357670307159424e-01 -1.058604419231414795e-01 -8.257900178432464600e-02 1.254303157329559326e-01 7.448409497737884521e-02 -1.253638416528701782e-01 1.353688538074493408e-02 -9.115668386220932007e-02 -8.811747282743453979e-02 -3.453816473484039307e-02 3.295263973996043205e-03 2.455814480781555176e-01 7.855682820081710815e-02 1.252270787954330444e-01 9.764013439416885376e-02 -1.463809758424758911e-01 2.032606899738311768e-01 3.976279795169830322e-01 4.067793488502502441e-02 2.364264577627182007e-01 -1.217939630150794983e-01 -1.244609132409095764e-01 4.844508767127990723e-01 -9.040858596563339233e-02 -4.476345330476760864e-02 -1.023210287094116211e-01 -3.522411733865737915e-02 1.518912017345428467e-01 2.342280149459838867e-01 1.278830021619796753e-01 -3.856020793318748474e-02 3.884819447994232178e-01
2.984344661235809326e-01 -2.591086924076080322e-01 -2.209838479757308960e-01 7.301236689090728760e-02 -2.182196378707885742e-01 -2.838268131017684937e-02 6.039810180664062500e-02 -4.554898291826248169e-02 -2.008008211851119995e-02 -7.549984008073806763e-02 1.160820424556732178e-01 4.023146629333496094e-02 -1.098666712641716003e-01 -2.688327133655548096e-01 3.324150145053863525e-01 1.953063905239105225e-01 8.840220421552658081e-02 8.973725140094757080e-02 -1.124477535486221313e-01 3.027803003787994385e-01 5.650845542550086975e-02 -2.959862351417541504e-01 -1.319007854908704758e-02 4.660027846693992615e-02 -3.708264231681823730e-02 -7.150056771934032440e-03 1.405816823244094849e-01 4.248322248458862305e-01 -8.546295017004013062e-02 6.631414592266082764e-02 -1.308408081531524658e-01 1.935880780220031738e-01
-1.185549050569534302e-01 -2.473987638950347900e-01 1.202664077281951904e-01 9.176798909902572632e-02 -2.721441984176635742e-01 2.925663292407989502e-01 9.549430757761001587e-02 -1.084456741809844971e-01 -2.210739254951477051e-01 -6.200864538550376892e-02 -4.894975945353507996e-02 3.396357297897338867e-01 1.531628817319869995e-01 -1.638820618391036987e-01 -1.486015319824218750e-02 -2.325454540550708771e-02 -3.237531706690788269e-02 -2.335597760975360870e-02 -1.910117454826831818e-02 2.856466174125671387e-01 1.335736215114593506e-01 7.087536156177520752e-03 1.029116511344909668e-01 -4.807296767830848694e-02 -1.613112986087799072e-01 -3.746673464775085449e-01 -2.528652250766754150e-01 8.628159016370773315e-02 4.475821927189826965e-02 2.611420452594757080e-01 -8.002523332834243774e-02 2.665329575538635254e-01
-1.624580658972263336e-02 -3.073979020118713379e-01 -1.900213421322405338e-03 -1.028097346425056458e-01 -5.101364850997924805e-01 1.049140095710754395e-01 2.158653587102890015e-01 -9.522498399019241333e-02 -1.495849192142486572e-01 -4.567752033472061157e-02 7.856136560440063477e-02 1.450267583131790161e-01 -1.103448122739791870e-02 2.115381211042404175e-01 5.744190886616706848e-02 1.352435257285833359e-02 -2.003768682479858398e-01 7.803828921169042587e-03 2.232771366834640503e-02 2.866364121437072754e-01 -3.598294407129287720e-02 -9.717173129320144653e-02 -1.918553560972213745e-02 1.731044501066207886e-01 -3.155376389622688293e-02 -8.209100924432277679e-03 1.948452591896057129e-01 3.023412823677062988e-01 8.153235912322998047e-02 -2.528948523104190826e-02 -1.509936451911926270e-01 3.785136044025421143e-01
1.464469581842422485e-01 -2.588924169540405273e-01 5.878552794456481934e-02 1.092764660716056824e-01 -1.752846837043762207e-01 1.035314053297042847e-01 -1.156508848071098328e-01 -8.822445571422576904e-02 -2.620494067668914795e-01 -3.333497419953346252e-02 1.229064762592315674e-01 2.959518432617187500e-01 2.743862569332122803e-01 6.143004447221755981e-02 3.449397906661033630e-02 -4.333705827593803406e-02 -6.252493709325790405e-02 2.971509397029876709e-01 -1.825483702123165131e-02 2.603259384632110596e-01 1.551343798637390137e-01 2.616000920534133911e-02 2.456329762935638428e-01 -7.938122749328613281e-02 5.104881245642900467e-03 -1.826346367597579956e-01 7.487729191780090332e-02 1.938357353210449219e-01 7.692940533161163330e-02 2.526827752590179443e-01 4.071433469653129578e-02 4.233687222003936768e-01
1.102064475417137146e-01 -1.755723953247070312e-01 -2.731176018714904785e-01 -1.611141860485076904e-02 -2.400103062391281128e-01 -1.411580014973878860e-02 -1.584962457418441772e-01 -2.129428554326295853e-03 -2.247039526700973511e-01 3.263337165117263794e-02 1.228407490998506546e-02 1.783074438571929932e-01 -1.154274642467498779e-01 1.074425727128982544e-01 1.344685405492782593e-01 1.447730883955955505e-02 -8.610013127326965332e-02 -4.674955084919929504e-02 -1.587254106998443604e-01 1.603027731180191040e-01 -3.118832707405090332e-01 -2.912374436855316162e-01 3.860925883054733276e-02 2.047354355454444885e-02 -2.877350747585296631e-01 -1.900679618120193481e-01 2.699646055698394775e-01 4.497594535350799561e-01 -9.989934414625167847e-02 -1.015042215585708618e-01 -1.660270616412162781e-02 1.160003393888473511e-01
-1.645314320921897888e-02 -1.819335371255874634e-01 -2.720389068126678467e-01 -2.641588449478149414e-02 -4.216426312923431396e-01 -1.364277601242065430e-01 1.399180144071578979e-01 1.055830344557762146e-01 -2.608681321144104004e-01 -1.351580172777175903e-01 1.673360019922256470e-01 3.297219797968864441e-02 -5.763551965355873108e-02 6.855305284261703491e-02 2.895228862762451172e-01 8.052166551351547241e-02 -1.006936356425285339e-01 1.762055456638336182e-01 -1.977773904800415039e-01 3.896606862545013428e-01 1.157478243112564087e-01 -1.143837720155715942e-01 8.399300277233123779e-02 3.677824139595031738e-02 -1.190936490893363953e-01 3.743267804384231567e-02 1.202695444226264954e-01 1.491454541683197021e-01 1.947487741708755493e-01 -5.681459326297044754e-03 -2.801991403102874756e-01 1.236024051904678345e-01
5.617843940854072571e-02 -1.918047666549682617e-01 6.028912961483001709e-02 2.449752092361450195e-01 -1.039348319172859192e-01 1.681626141071319580e-01 -7.943634688854217529e-02 -1.287518292665481567e-01 3.689251467585563660e-02 -1.698355972766876221e-01 -1.853781193494796753e-01 1.639481335878372192e-01 1.760821789503097534e-01 -2.380144037306308746e-02 1.214925274252891541e-01 -2.226080186665058136e-02 2.519108951091766357e-01 2.013155966997146606e-01 1.292924880981445312e-01 3.495667874813079834e-01 1.785304695367813110e-01 -1.622783839702606201e-01 3.603138625621795654e-01 -1.430418789386749268e-01 1.706145852804183960e-01 1.309914439916610718e-01 6.062335893511772156e-02 4.051896184682846069e-02 2.127337157726287842e-01 9.062048792839050293e-02 4.902814328670501709e-02 3.705547451972961426e-01
1.721950769424438477e-01 1.045965123921632767e-02 -2.105368971824645996e-01 -5.819746106863021851e-02 -4.631786346435546875e-01 -3.810006752610206604e-02 1.491557955741882324e-01 -6.595273315906524658e-02 -2.857054471969604492e-01 -9.458614513278007507e-03 8.200372755527496338e-02 2.219479829072952271e-01 -5.615384876728057861e-02 3.151555731892585754e-02 2.303613275289535522e-01 7.710698246955871582e-02 -1.359648406505584717e-01 8.599872142076492310e-02 -1.181516349315643311e-01 2.837199866771697998e-01 7.629038393497467041e-02 -3.691522777080535889e-01 9.392328560352325439e-02 -5.815438553690910339e-02 2.608405984938144684e-02 1.140534132719039917e-01 6.969598680734634399e-02 2.435550540685653687e-01 1.129675656557083130e-01 2.028718739748001099e-01 -2.434748709201812744e-01 1.156824380159378052e-01
1.690756902098655701e-02 -1.739189624786376953e-01 -3.917239606380462646e-01 9.014654904603958130e-02 -1.445504426956176758e-01 -1.046978533267974854e-01 -2.869000844657421112e-02 -1.949448883533477783e-01 -1.873874664306640625e-01 -4.318875819444656372e-02 -7.614056766033172607e-02 -1.097068283706903458e-02 2.933563292026519775e-02 3.373087346553802490e-01 3.868066938593983650e-03 -2.407731860876083374e-01 2.563823200762271881e-02 2.990484051406383514e-02 -1.379136443138122559e-01 -1.726468950510025024e-01 2.678638100624084473e-01 -1.165371090173721313e-01 3.503182530403137207e-01 6.318223476409912109e-02 -1.022458299994468689e-01 -2.169111371040344238e-01 1.326660066843032837e-01 -2.530239522457122803e-02 4.231517016887664795e-02 2.310470491647720337e-01 1.294254064559936523e-01 3.340549468994140625e-01
1.682839393615722656e-01 -1.101355925202369690e-01 -1.314501762390136719e-01 4.756134375929832458e-02 -1.060103848576545715e-01 1.677108556032180786e-01 -1.567663252353668213e-01 -2.110559493303298950e-01 -2.519260048866271973e-01 -1.299494951963424683e-01 1.341778039932250977e-01 3.083516359329223633e-01 5.075075849890708923e-02 -1.255518347024917603e-01 1.485516875982284546e-01 -1.965368911623954773e-02 1.248280107975006104e-01 3.745269477367401123e-01 4.898861795663833618e-02 3.325586020946502686e-01 1.439967304468154907e-01 -1.291568428277969360e-01 1.189209222793579102e-01 -1.967525929212570190e-01 4.241961240768432617e-02 9.113756008446216583e-03 2.711152099072933197e-02 1.154126599431037903e-01 -1.188597991131246090e-03 5.096239224076271057e-02 7.970488816499710083e-02 4.618293642997741699e-01
9.899418056011199951e-02 -6.860974431037902832e-02 -1.902653723955154419e-01 -1.896726787090301514e-01 -3.931021988391876221e-01 1.729238405823707581e-02 2.272714525461196899e-01 -1.357093304395675659e-01 -2.696855068206787109e-01 -2.820233441889286041e-02 3.956951573491096497e-02 9.934477508068084717e-02 -1.649172417819499969e-02 1.769066303968429565e-01 2.415156662464141846e-01 1.114452257752418518e-01 -2.040971219539642334e-01 5.431695282459259033e-02 -1.460833549499511719e-01 2.960068285465240479e-01 5.301829427480697632e-02 -2.436284422874450684e-01 3.664429858326911926e-02 -1.595256328582763672e-01 5.841308832168579102e-02 2.578828483819961548e-02 -3.192777512595057487e-03 2.726646065711975098e-01 -3.647080808877944946e-02 5.586870759725570679e-02 -3.860014677047729492e-01 1.635080277919769287e-01
6.007781997323036194e-02 -4.530698657035827637e-01 5.174174532294273376e-02 5.635574087500572205e-02 1.862032338976860046e-02 7.244310528039932251e-02 1.317825913429260254e-02 1.478156596422195435e-01 -2.276954352855682373e-01 -2.969391644001007080e-01 3.419908927753567696e-03 3.752891719341278076e-01 -1.114934682846069336e-01 1.293914914131164551e-01 3.272324204444885254e-01 -2.805355750024318695e-02 1.125428676605224609e-01 9.742976725101470947e-02 1.362033039331436157e-01 -1.923800818622112274e-02 1.803249567747116089e-01 7.378707174211740494e-03 3.437860906124114990e-01 -3.021396994590759277e-01 9.597305208444595337e-03 -3.318447619676589966e-02 3.293668106198310852e-02 2.880400978028774261e-02 -1.049204915761947632e-01 1.717524677515029907e-01 -2.721780166029930115e-02 1.106797382235527039e-01
-7.868507504463195801e-02 -3.032745122909545898e-01 -1.927303075790405273e-01 -1.474548727273941040e-01 -2.374465763568878174e-01 7.565867155790328979e-02 -6.138461828231811523e-02 3.928923234343528748e-02 -1.842176765203475952e-01 -2.456882894039154053e-01 1.331767588853836060e-01 3.277130052447319031e-02 2.428693324327468872e-02 3.253590762615203857e-01 -2.391962856054306030e-01 -1.152265518903732300e-01 1.395598351955413818e-01 2.307764142751693726e-01 1.850981414318084717e-01 -9.258942306041717529e-02 2.862803936004638672e-01 -2.879088819026947021e-01 2.034613341093063354e-01 -5.385081470012664795e-02 -1.999661624431610107e-01 -6.303523480892181396e-02 8.084580302238464355e-02 2.442642450332641602e-01 -1.102526672184467316e-02 1.206063553690910339e-01 4.282230883836746216e-02 1.846719533205032349e-01
-4.240429773926734924e-02 -7.551837712526321411e-03 -2.266128957271575928e-01 -1.436132341623306274e-01 -3.145507574081420898e-01 -9.784013032913208008e-02 3.030095621943473816e-02 2.573321014642715454e-02 -2.423313856124877930e-01 -2.517340779304504395e-01 6.330946087837219238e-02 -4.512609168887138367e-02 1.018522977828979492e-01 -1.801155060529708862e-01 -3.374520689249038696e-02 2.649207413196563721e-01 -1.231502667069435120e-01 -1.593875586986541748e-01 -4.562527686357498169e-02 3.459334373474121094e-01 -8.030239492654800415e-03 -3.558567166328430176e-01 1.498044431209564209e-01 -1.106846556067466736e-01 -2.211339026689529419e-01 -5.511500686407089233e-02 3.486397117376327515e-02 3.452787399291992188e-01 3.662861138582229614e-02 2.024058550596237183e-01 -8.114735782146453857e-02 1.697553098201751709e-01
-1.137344986200332642e-01 -3.423012793064117432e-01 -9.582554548978805542e-02 -2.128336876630783081e-01 -6.007893756031990051e-02 2.694970369338989258e-01 2.836537659168243408e-01 8.711020648479461670e-02 -2.104400843381881714e-01 -3.141863048076629639e-01 1.150192990899085999e-01 1.024052575230598450e-01 -4.938406869769096375e-02 8.362007141113281250e-02 2.720731198787689209e-01 -1.005520224571228027e-01 3.661102801561355591e-02 1.491960436105728149e-01 1.088758781552314758e-01 -2.851672098040580750e-02 2.435545474290847778e-01 -3.431887179613113403e-02 2.763464748859405518e-01 -2.227501273155212402e-01 1.622579842805862427e-01 -8.081405609846115112e-02 1.936907619237899780e-01 2.735904157161712646e-01 -4.585930332541465759e-02 1.035571023821830750e-01 -6.480088829994201660e-02 -7.646236568689346313e-02
-2.352533303201198578e-02 -1.282360106706619263e-01 1.219873726367950439e-01 2.065667361021041870e-01 -2.025150656700134277e-01 3.005915284156799316e-01 -4.931519925594329834e-02 -1.156066805124282837e-01 -1.080441176891326904e-01 3.337515518069267273e-02 -2.558976970613002777e-02 2.111334502696990967e-01 1.752885729074478149e-01 -1.306933164596557617e-01 2.055901139974594116e-01 3.866867348551750183e-02 3.786271438002586365e-02 1.951592601835727692e-02 -1.500386931002140045e-02 3.111037909984588623e-01 1.448752284049987793e-01 -1.899525076150894165e-01 6.962672621011734009e-02 -8.568398654460906982e-02 -2.501308023929595947e-01 -1.570940762758255005e-01 1.007141917943954468e-01 1.464705169200897217e-01 7.081268727779388428e-02 1.647596508264541626e-01 -1.261507719755172729e-01 5.419383645057678223e-01
-2.153574526309967041e-01 -2.350626885890960693e-01 -2.702670097351074219e-01 -8.001447468996047974e-02 -2.054482400417327881e-01 -3.998742252588272095e-02 1.838132292032241821e-01 -2.862138487398624420e-02 -1.412650644779205322e-01 -2.688796073198318481e-02 1.520452350378036499e-01 3.388721644878387451e-01 -1.830899715423583984e-01 3.887492418289184570e-02 3.358351588249206543e-01 8.607316017150878906e-02 -4.463139548897743225e-02 2.536580264568328857e-01 1.833593398332595825e-01 1.565107107162475586e-01 -1.167070344090461731e-01 -5.323057621717453003e-02 9.453559666872024536e-02 5.459492281079292297e-02 -1.774990707635879517e-01 -1.613815426826477051e-01 4.083380568772554398e-03 -7.365329191088676453e-03 -1.552260015159845352e-02 -7.701194286346435547e-02 -3.660088777542114258e-02 4.568294584751129150e-01
-1.350127458572387695e-01 -9.317113459110260010e-02 4.151174053549766541e-02 -1.371524035930633545e-01 -4.568630456924438477e-01 1.028336677700281143e-02 3.383441362529993057e-03 4.706804081797599792e-02 -2.968206703662872314e-01 -1.506594475358724594e-02 1.366506665945053101e-01 1.521673053503036499e-01 1.713419109582901001e-01 1.247810423374176025e-01 2.447601258754730225e-01 8.661985397338867188e-02 1.897572726011276245e-01 1.079573705792427063e-01 1.881767064332962036e-01 -1.133247092366218567e-01 -9.390546008944511414e-03 -1.674563810229301453e-02 1.922041773796081543e-01 -1.413586437702178955e-01 8.605387061834335327e-02 1.135764271020889282e-02 1.340910494327545166e-01 5.541894584894180298e-02 1.345936655998229980e-01 -4.246554523706436157e-02 -4.022054076194763184e-01 3.681314289569854736e-01
7.442196458578109741e-02 -1.988609731197357178e-01 5.316719785332679749e-02 -2.792948111891746521e-02 -3.443833813071250916e-02 2.491715401411056519e-01 -4.587162286043167114e-02 -1.458233445882797241e-01 -3.967836499214172363e-01 1.196959316730499268e-01 9.807655215263366699e-02 1.846405714750289917e-01 7.102496176958084106e-02 -1.956872493028640747e-01 1.565649509429931641e-01 -2.931408397853374481e-02 1.713383495807647705e-01 9.654780477285385132e-02 -7.201090455055236816e-02 2.144296467304229736e-01 -3.223119769245386124e-03 -1.185814291238784790e-01 2.254395633935928345e-01 -1.968462020158767700e-01 -1.826330125331878662e-01 -1.550261825323104858e-01 6.391806155443191528e-02 -1.952549442648887634e-03 1.334390193223953247e-01 2.313596457242965698e-01 -1.788822188973426819e-02 5.038498044013977051e-01
1.878860592842102051e-01 -1.635838001966476440e-01 -6.985966116189956665e-02 -6.282236427068710327e-02 -3.432888388633728027e-01 -2.657661214470863342e-02 1.630441248416900635e-01 1.320424377918243408e-01 -3.990377187728881836e-01 -2.272858982905745506e-03 2.217020690441131592e-01 1.616402864456176758e-01 -1.629809290170669556e-01 8.311775326728820801e-02 1.130973547697067261e-01 9.821603447198867798e-02 -1.936977952718734741e-01 1.123819425702095032e-01 -3.642487898468971252e-02 2.280125021934509277e-01 -4.335264489054679871e-02 -1.096086855977773666e-02 -5.186269804835319519e-02 9.533746540546417236e-02 -1.549841612577438354e-01 8.127401582896709442e-03 -4.197394102811813354e-02 3.505488932132720947e-01 9.211599826812744141e-02 1.004481613636016846e-01 -3.387966156005859375e-01 2.770939469337463379e-01
1.416344791650772095e-01 -1.377977430820465088e-01 -3.105283975601196289e-01 -2.378456294536590576e-02 -3.655011355876922607e-01 -1.338324695825576782e-01 2.068645656108856201e-01 -8.363353461027145386e-02 -2.940388917922973633e-01 3.406947478652000427e-02 9.100078046321868896e-02 2.079633176326751709e-01 -2.944642864167690277e-02 1.401279568672180176e-01 2.431931644678115845e-01 1.880711913108825684e-01 -1.127557456493377686e-01 -1.511630369350314140e-03 -1.631626784801483154e-01 2.003991752862930298e-01 -2.845755219459533691e-02 -3.819508850574493408e-01 1.440005898475646973e-01 -2.222190797328948975e-02 3.910650312900543213e-02 1.317960619926452637e-01 5.791745614260435104e-03 2.191006988286972046e-01 1.267623249441385269e-02 3.504175692796707153e-02 -2.761990725994110107e-01 1.283164620399475098e-01
-1.927149482071399689e-02 3.653361648321151733e-02 -1.314638406038284302e-01 7.366618514060974121e-02 -9.805730730295181274e-02 5.619622394442558289e-02 -1.833677887916564941e-01 4.287847504019737244e-02 -1.810263991355895996e-01 -2.474585622549057007e-01 6.364683061838150024e-02 1.733325570821762085e-01 2.209746241569519043e-01 -1.740167587995529175e-01 1.391332000494003296e-01 3.150152415037155151e-02 5.259637907147407532e-02 2.643042802810668945e-01 -9.909252077341079712e-02 2.395277321338653564e-01 2.935378253459930420e-02 -8.160274475812911987e-02 1.990400403738021851e-01 -1.118755936622619629e-01 1.035443097352981567e-01 -3.184814453125000000e-01 -1.877397485077381134e-02 2.108088880777359009e-01 -6.526812911033630371e-02 2.532840669155120850e-01 1.796951517462730408e-02 5.240566730499267578e-01
-4.686790332198143005e-02 -2.375130914151668549e-02 1.889723241329193115e-01 -3.950956836342811584e-02 -2.710871994495391846e-01 -8.835793286561965942e-02 1.629641093313694000e-02 -2.593779936432838440e-02 -3.574527055025100708e-02 -3.013990819454193115e-01 7.687240093946456909e-02 3.358380496501922607e-01 -2.578489109873771667e-02 2.305482476949691772e-01 4.895372688770294189e-02 -1.784236431121826172e-01 4.466596245765686035e-02 -7.578930258750915527e-02 -1.968989893794059753e-02 -1.273109316825866699e-01 1.295730322599411011e-01 -7.908044010400772095e-02 1.582742482423782349e-01 -4.869609326124191284e-02 9.791132062673568726e-02 -1.252401471138000488e-01 1.305071264505386353e-01 6.034134626388549805e-01 -5.158397182822227478e-02 1.973225772380828857e-01 3.731845691800117493e-02 2.338124066591262817e-01
-1.297661215066909790e-01 -2.668716013431549072e-01 2.081104665994644165e-01 -1.390066295862197876e-01 -2.120716571807861328e-01 1.829327456653118134e-02 2.832028828561306000e-02 1.563423126935958862e-02 -4.126746356487274170e-01 -1.837774366140365601e-02 1.189368739724159241e-01 3.657272756099700928e-01 2.080722451210021973e-01 -1.551844477653503418e-01 1.393343210220336914e-01 8.015013486146926880e-02 -8.090512454509735107e-02 -3.476120159029960632e-02 6.731794774532318115e-02 2.757100760936737061e-01 1.018146201968193054e-01 6.386760622262954712e-02 7.503768801689147949e-02 -5.740139260888099670e-02 -5.917509272694587708e-02 -2.069876529276371002e-02 7.669978588819503784e-02 5.383950471878051758e-02 -7.481361180543899536e-02 7.665473967790603638e-02 -1.933569461107254028e-02 5.049415826797485352e-01
2.014924138784408569e-01 -7.066550850868225098e-02 -2.236053645610809326e-01 -1.555882245302200317e-01 -2.770629525184631348e-01 6.214804481714963913e-03 1.493969410657882690e-01 -1.371672898530960083e-01 -2.493150532245635986e-01 4.026248119771480560e-03 -6.838007271289825439e-02 1.126002296805381775e-01 -2.217177301645278931e-02 3.847849741578102112e-02 3.492010831832885742e-01 2.176837027072906494e-01 -3.243368268013000488e-01 1.713218539953231812e-02 -1.053660884499549866e-01 3.557105958461761475e-01 1.532811298966407776e-02 -1.633316278457641602e-01 1.254983246326446533e-01 -1.265924274921417236e-01 -5.364051833748817444e-02 5.395456030964851379e-02 1.169010922312736511e-01 3.013246059417724609e-01 2.050412893295288086e-01 2.374804206192493439e-02 -1.965070962905883789e-01 1.347423344850540161e-01
1.972230523824691772e-01 -8.530185371637344360e-02 -3.682323694229125977e-01 -1.828216612339019775e-01 -3.627603650093078613e-01 -2.574697881937026978e-02 1.695836484432220459e-01 -1.685111969709396362e-01 -2.685521543025970459e-01 -7.551717013120651245e-02 2.694903686642646790e-02 2.224581837654113770e-01 -2.017240040004253387e-03 1.739447116851806641e-01 2.599425911903381348e-01 1.509605944156646729e-01 -2.074820399284362793e-01 1.369093731045722961e-02 -1.694960594177246094e-01 2.892898023128509521e-01 5.571225285530090332e-02 -3.178377747535705566e-01 6.630737334489822388e-02 -7.410024106502532959e-02 2.201000042259693146e-02 -6.399916857481002808e-02 -1.605906151235103607e-02 1.453430503606796265e-01 -5.793773010373115540e-02 6.003309413790702820e-02 -1.892933696508407593e-01 9.119442105293273926e-02
-2.179076075553894043e-01 -1.506531983613967896e-01 1.388509757816791534e-02 -1.932225562632083893e-02 -2.741713225841522217e-01 1.614282429218292236e-01 -3.940561786293983459e-02 -8.522596210241317749e-02 -1.933850198984146118e-01 -1.344448477029800415e-01 7.935830205678939819e-02 1.563976556062698364e-01 7.805488258600234985e-02 3.568571805953979492e-02 1.957269459962844849e-01 1.411512047052383423e-01 -3.833178430795669556e-02 2.244495600461959839e-01 5.125925317406654358e-02 2.472897022962570190e-01 2.559317350387573242e-01 8.623671531677246094e-02 2.252441495656967163e-01 -3.070381879806518555e-01 -5.927708372473716736e-02 -1.356537044048309326e-01 -4.043668881058692932e-02 7.002494484186172485e-02 8.185984939336776733e-02 -2.918844111263751984e-02 -1.368566751480102539e-01 5.282703638076782227e-01
-3.414348661899566650e-01 -1.176103204488754272e-01 -4.354211315512657166e-02 -8.438355475664138794e-02 -2.100148946046829224e-01 9.905257821083068848e-02 -5.205843225121498108e-02 -1.466062664985656738e-01 -2.132981717586517334e-01 -1.240257993340492249e-01 -2.419693581759929657e-02 1.011235341429710388e-01 1.177966147661209106e-01 2.811475694179534912e-01 1.151643618941307068e-01 1.840546280145645142e-01 -9.028749167919158936e-02 7.725019007921218872e-02 -4.447773564606904984e-03 2.014048695564270020e-01 2.703428566455841064e-01 1.967953331768512726e-02 2.181337177753448486e-01 -2.162284553050994873e-01 6.704121083021163940e-02 -2.899340987205505371e-01 3.178165853023529053e-02 1.283585876226425171e-01 -1.140419840812683105e-01 7.763560861349105835e-02 -1.068610977381467819e-02 4.722303748130798340e-01
-8.571050129830837250e-04 2.653953805565834045e-02 -4.413852002471685410e-03 9.063034318387508392e-03 -1.293692439794540405e-01 2.441126704216003418e-01 -2.902352437376976013e-02 2.195127308368682861e-02 -3.226311802864074707e-01 -1.057456210255622864e-01 -9.796852618455886841e-02 1.361782103776931763e-01 2.544462680816650391e-01 -1.198001429438591003e-01 1.213553622364997864e-01 2.547396160662174225e-02 -1.154774576425552368e-01 3.135364651679992676e-01 -1.284462865442037582e-02 2.687549591064453125e-01 1.366236209869384766e-01 -9.521712362766265869e-02 2.519009411334991455e-01 -6.024647876620292664e-02 -9.931275993585586548e-02 -1.980354934930801392e-01 1.301093548536300659e-01 2.445648759603500366e-01 -8.529178053140640259e-02 2.097000926733016968e-02 1.479223966598510742e-01 4.993875324726104736e-01
-5.988947674632072449e-02 -7.832296937704086304e-02 1.631280034780502319e-02 -1.745676249265670776e-01 -6.367812305688858032e-02 1.001279428601264954e-02 3.993780910968780518e-02 9.794320166110992432e-02 -3.522120714187622070e-01 -1.454359292984008789e-01 -2.728107571601867676e-01 -1.906188018620014191e-02 -4.237586259841918945e-02 -8.664149045944213867e-02 2.267980277538299561e-01 -1.927129179239273071e-01 5.152188823558390141e-04 3.138005360960960388e-02 2.535687685012817383e-01 1.516809314489364624e-01 1.695538908243179321e-01 1.856719702482223511e-02 3.459597229957580566e-01 -8.526192605495452881e-02 -1.768936365842819214e-01 -1.206393986940383911e-01 2.221372127532958984e-01 4.408975243568420410e-01 1.272386312484741211e-01 2.389705181121826172e-01 -1.293247640132904053e-01 4.879764840006828308e-02
2.005023062229156494e-01 -1.876249909400939941e-01 -3.278103172779083252e-01 -6.638095527887344360e-02 -3.698286712169647217e-01 -3.304513171315193176e-02 1.537775546312332153e-01 -8.944408595561981201e-02 -2.462329864501953125e-01 1.155452337116003036e-02 1.011529117822647095e-01 1.847159266471862793e-01 -1.108714342117309570e-01 4.224884323775768280e-03 1.223752945661544800e-01 7.346280664205551147e-02 -2.380981855094432831e-02 3.284288570284843445e-02 -1.898307204246520996e-01 2.629653513431549072e-01 4.134725779294967651e-02 -3.483989834785461426e-01 1.192266717553138733e-01 -2.170517891645431519e-01 -8.154089748859405518e-02 3.335038945078849792e-02 9.056956321001052856e-02 2.102652192115783691e-01 -6.603670865297317505e-02 3.288962692022323608e-02 -3.752156794071197510e-01 8.810739964246749878e-02
9.913917630910873413e-02 6.137194857001304626e-02 1.909980922937393188e-02 2.820290029048919678e-01 -9.893391281366348267e-02 -8.397002518177032471e-02 -1.652635484933853149e-01 1.250327080488204956e-01 -1.039709523320198059e-01 -2.103669196367263794e-01 1.832641065120697021e-01 3.717774748802185059e-01 2.020365446805953979e-01 2.187382876873016357e-01 1.202770248055458069e-01 1.004100497812032700e-02 -4.514586552977561951e-02 -3.217342868447303772e-02 2.608633935451507568e-01 2.270425856113433838e-01 2.365756547078490257e-03 -7.247795164585113525e-02 2.947646379470825195e-01 -3.716848418116569519e-02 7.877050340175628662e-02 -6.224694103002548218e-02 1.372472792863845825e-01 2.411013245582580566e-01 5.991839244961738586e-02 -2.078476995229721069e-01 -5.606242921203374863e-03 4.081034958362579346e-01
-1.474790722131729126e-01 -1.720781624317169189e-01 -1.053752005100250244e-02 7.024671137332916260e-02 -9.363791346549987793e-02 3.701027929782867432e-01 -2.769909054040908813e-02 1.674579642713069916e-02 -9.537282586097717285e-02 -1.645145714282989502e-01 3.083515353500843048e-02 3.694284260272979736e-01 -6.174152344465255737e-02 2.555769383907318115e-01 1.064904332160949707e-01 -7.657602429389953613e-02 -9.243445098400115967e-02 2.834342420101165771e-01 5.022464692592620850e-02 2.009651213884353638e-01 8.651440590620040894e-02 -7.694350928068161011e-02 3.582749962806701660e-01 -3.120307922363281250e-01 -3.673144802451133728e-02 -2.881688065826892853e-02 4.234142228960990906e-02 3.941369056701660156e-02 -1.507289707660675049e-01 2.269814610481262207e-01 -1.358702778816223145e-01 2.602550387382507324e-01
1.705413870513439178e-02 -1.738821566104888916e-01 1.001728400588035583e-01 8.528790622949600220e-02 -2.510042302310466766e-02 2.031527161598205566e-01 -2.006338089704513550e-01 -6.962497532367706299e-02 -3.881584703922271729e-01 -1.847316324710845947e-01 9.280339628458023071e-02 3.723342120647430420e-01 9.847804158926010132e-02 9.876823425292968750e-02 8.234847337007522583e-02 -1.645742356777191162e-01 -1.543269604444503784e-01 7.978206127882003784e-02 -1.793996989727020264e-02 2.855692505836486816e-01 9.001149237155914307e-02 -2.131810337305068970e-01 1.010720655322074890e-01 -4.141782410442829132e-03 2.247787863016128540e-01 -1.734529733657836914e-01 6.089523807168006897e-02 9.951769560575485229e-02 -6.451614946126937866e-02 -3.436609357595443726e-02 6.458912789821624756e-02 4.474737644195556641e-01
-1.110377721488475800e-02 -1.836127489805221558e-01 -1.754618436098098755e-01 -9.503152966499328613e-02 -3.246577978134155273e-01 -1.705013066530227661e-01 3.025049269199371338e-01 -1.099775880575180054e-01 -2.583166658878326416e-01 -8.317231386899948120e-02 1.684441268444061279e-01 2.215904295444488525e-01 -9.589233249425888062e-02 -2.359566390514373779e-01 3.004005253314971924e-01 7.386789470911026001e-02 -1.212788075208663940e-01 -4.668527096509933472e-02 -1.772868484258651733e-01 2.643508315086364746e-01 6.013044342398643494e-02 -2.611487209796905518e-01 5.666458606719970703e-02 -2.782481908798217773e-02 -4.045339673757553101e-02 -5.518413707613945007e-02 1.259827762842178345e-01 3.228718936443328857e-01 7.030957192182540894e-02 6.107869371771812439e-02 -1.455945372581481934e-01 1.670560538768768311e-01
-5.143728107213973999e-02 -1.100084111094474792e-01 -2.279362380504608154e-01 2.487378269433975220e-01 -1.406487822532653809e-01 -2.056042850017547607e-01 1.399591416120529175e-01 -1.161051727831363678e-02 -4.000190794467926025e-01 -1.383974254131317139e-01 4.730945453047752380e-02 3.057377040386199951e-02 3.968081250786781311e-02 -1.381161808967590332e-01 5.279875919222831726e-02 -1.835810095071792603e-01 2.807526662945747375e-02 1.697967574000358582e-02 2.710038423538208008e-01 -3.221600502729415894e-02 2.923485338687896729e-01 1.439672056585550308e-02 2.333695143461227417e-01 -3.285712599754333496e-01 1.507016364485025406e-03 5.130072310566902161e-02 5.295833945274353027e-02 1.562215685844421387e-01 2.065449804067611694e-01 4.309023544192314148e-02 6.532956659793853760e-02 3.845566511154174805e-01
-1.394366025924682617e-01 -2.720820009708404541e-01 -5.761540308594703674e-02 9.243901818990707397e-02 -1.354312300682067871e-01 2.373264729976654053e-02 -1.455185562372207642e-01 -1.895983517169952393e-01 -1.069238036870956421e-01 -6.506881862878799438e-02 -4.834803566336631775e-02 9.444084763526916504e-02 -1.514077037572860718e-01 2.056378871202468872e-01 -4.841139074414968491e-03 -2.964018471539020538e-02 -3.078096918761730194e-02 3.320811986923217773e-01 5.409411713480949402e-02 7.728270138613879681e-04 3.013563454151153564e-01 -3.972570002079010010e-01 2.447642385959625244e-01 1.192928925156593323e-01 7.279743999242782593e-02 -8.902618288993835449e-02 -4.986068978905677795e-02 7.915057241916656494e-02 8.739816397428512573e-02 2.100443691015243530e-01 -1.211412437260150909e-02 4.634637534618377686e-01
2.828297317028045654e-01 -1.647523343563079834e-01 -5.904411152005195618e-02 -2.887289039790630341e-02 -1.673451811075210571e-01 -6.085725966840982437e-03 2.977892570197582245e-02 8.125377446413040161e-02 2.466586045920848846e-02 -1.220511868596076965e-01 8.030558377504348755e-02 9.449277073144912720e-02 -3.713975101709365845e-02 -1.876544207334518433e-01 2.696313261985778809e-01 -8.933098614215850830e-02 2.104004770517349243e-01 -2.898370623588562012e-01 1.446853280067443848e-01 1.649217456579208374e-01 -1.777384132146835327e-01 -9.574934840202331543e-02 8.693362027406692505e-02 3.522798884660005569e-03 8.760660886764526367e-02 -2.552555799484252930e-01 -1.150122284889221191e-01 3.043214976787567139e-01 3.424152135848999023e-01 -1.020104736089706421e-01 -2.042458206415176392e-01 3.634285628795623779e-01
1.140849068760871887e-01 -3.305422365665435791e-01 6.641277670860290527e-02 3.308524787425994873e-01 -1.743386387825012207e-01 -3.500643000006675720e-02 1.919983178377151489e-01 1.661895215511322021e-01 -1.131868213415145874e-01 -2.849265038967132568e-01 -2.193126082420349121e-01 4.378111287951469421e-02 2.121967971324920654e-01 2.421394363045692444e-02 4.429813846945762634e-02 -1.834140419960021973e-01 8.876790292561054230e-03 4.023543894290924072e-01 2.282864004373550415e-01 1.295051723718643188e-01 1.002732589840888977e-01 -2.162098437547683716e-01 2.420637309551239014e-01 -1.335546225309371948e-01 4.059090837836265564e-02 4.912436380982398987e-02 1.008139625191688538e-01 1.306187361478805542e-01 1.489290744066238403e-01 -3.625768050551414490e-02 -7.035078853368759155e-02 1.367788165807723999e-01
1.962207853794097900e-01 -1.684917956590652466e-01 -2.487920969724655151e-01 -2.376078963279724121e-01 -4.072030782699584961e-01 -3.856347501277923584e-02 1.368423849344253540e-01 -1.723966598510742188e-01 -2.130826264619827271e-01 -1.179101038724184036e-02 -2.982567623257637024e-02 1.762514114379882812e-01 1.078096479177474976e-01 7.342305034399032593e-02 2.859889268875122070e-01 1.052940562367439270e-01 -5.858765915036201477e-02 4.756783694028854370e-02 -1.990007758140563965e-01 2.508180141448974609e-01 -1.036968007683753967e-01 -3.241745233535766602e-01 1.298533529043197632e-01 -5.989744141697883606e-02 -5.434921756386756897e-02 3.666530549526214600e-02 7.729516178369522095e-02 2.679811120033264160e-01 4.398041870445013046e-03 1.492024660110473633e-01 -2.417187839746475220e-01 6.575684994459152222e-02
1.224486082792282104e-01 -4.540519788861274719e-02 -4.155433271080255508e-03 -5.995591636747121811e-03 -3.983851075172424316e-01 -3.023628331720829010e-02 1.303068995475769043e-01 1.827028244733810425e-01 -2.601342797279357910e-01 1.146157644689083099e-02 1.261288225650787354e-01 7.532618939876556396e-02 7.215970754623413086e-02 1.414376124739646912e-02 3.354510962963104248e-01 -6.921871006488800049e-02 -1.063251495361328125e-01 9.705255180597305298e-02 2.275168150663375854e-02 4.334904253482818604e-01 -7.423341274261474609e-02 2.230116538703441620e-02 -6.345911324024200439e-02 6.925880908966064453e-02 -1.283003855496644974e-02 5.797031335532665253e-03 1.861121058464050293e-01 3.739652037620544434e-01 -1.039317399263381958e-01 1.149396970868110657e-02 -2.786064445972442627e-01 2.712339162826538086e-01
-6.660148501396179199e-02 -1.877099722623825073e-01 -3.785316646099090576e-02 3.000588389113545418e-03 -1.410341113805770874e-01 1.647251248359680176e-01 -1.093756631016731262e-01 -2.780254743993282318e-02 -2.656850516796112061e-01 -1.959779411554336548e-01 6.537333130836486816e-02 4.131542742252349854e-01 2.684705257415771484e-01 -5.816130712628364563e-02 5.353002250194549561e-02 -1.598460972309112549e-02 -1.298844218254089355e-01 3.049022890627384186e-02 -1.437265574932098389e-01 3.486129343509674072e-01 1.672612875699996948e-01 4.888793453574180603e-02 8.433041721582412720e-02 -1.218772530555725098e-01 -6.901145726442337036e-02 -1.114435940980911255e-01 1.431701034307479858e-01 1.766365319490432739e-01 -1.049184426665306091e-01 6.395091861486434937e-02 1.904290914535522461e-01 4.516844451427459717e-01
-4.576287791132926941e-02 -1.341090053319931030e-01 -1.973019354045391083e-02 6.114104017615318298e-02 -1.394802778959274292e-01 4.110192507505416870e-02 9.328844398260116577e-02 -1.716552227735519409e-01 -2.251711189746856689e-01 -1.592718362808227539e-01 -6.314098834991455078e-02 1.674911230802536011e-01 -1.764815300703048706e-02 3.006267845630645752e-01 1.863248497247695923e-01 2.014755606651306152e-01 -1.126416996121406555e-01 -2.356033623218536377e-01 2.254377454519271851e-01 2.125644870102405548e-02 2.339833974838256836e-01 -3.203087747097015381e-01 4.270360767841339111e-01 -1.923829317092895508e-01 2.230065017938613892e-01 -1.987866498529911041e-02 -2.568330802023410797e-02 2.626391947269439697e-01 -1.136880144476890564e-01 1.096232458949089050e-01 -3.827926889061927795e-02 3.500997088849544525e-03
-1.320319622755050659e-01 -2.348437905311584473e-01 -2.415144294500350952e-01 -1.294322758913040161e-01 -1.197235733270645142e-01 1.691844463348388672e-01 1.253717988729476929e-01 2.894118893891572952e-03 -2.010887265205383301e-01 -1.872065067291259766e-01 -1.252302229404449463e-01 1.225988715887069702e-01 -8.080755919218063354e-02 9.199767559766769409e-02 -1.739238202571868896e-01 -2.215815633535385132e-01 1.039606332778930664e-01 5.870659649372100830e-02 -5.921287834644317627e-02 2.432701922953128815e-02 3.462278246879577637e-01 -1.695748418569564819e-01 2.776856422424316406e-01 1.267832666635513306e-01 -4.511498287320137024e-02 -1.320849210023880005e-01 2.504790388047695160e-02 1.163620734587311745e-03 -2.357450127601623535e-01 1.620770692825317383e-01 1.395417451858520508e-01 4.599142074584960938e-01
-1.225712448358535767e-01 -1.217105761170387268e-01 3.178432956337928772e-02 3.664689138531684875e-02 2.557398378849029541e-02 1.708531230688095093e-01 -1.669957675039768219e-02 1.270224899053573608e-01 -2.886083126068115234e-01 -3.676825463771820068e-01 -1.009352058172225952e-01 1.580574661493301392e-01 -1.255207210779190063e-01 1.008834764361381531e-01 1.219947785139083862e-01 4.307000711560249329e-02 -5.905302707105875015e-03 7.097829878330230713e-02 2.850020229816436768e-01 1.807762384414672852e-01 6.554105877876281738e-02 -2.845751307904720306e-02 4.294316470623016357e-01 -2.609542608261108398e-01 6.391995400190353394e-02 1.167588457465171814e-01 2.144452333450317383e-01 7.637058198451995850e-02 -1.914209276437759399e-01 3.019226193428039551e-01 -1.099217608571052551e-01 1.980211287736892700e-01
-7.739154994487762451e-02 -2.563373744487762451e-02 -1.606394201517105103e-01 6.676431745290756226e-02 2.272724658250808716e-01 2.586365938186645508e-01 1.910880953073501587e-01 2.488313913345336914e-01 -2.528447210788726807e-01 6.309292465448379517e-02 2.249828726053237915e-01 3.277961909770965576e-01 4.447133094072341919e-02 3.358800336718559265e-02 -6.536769215017557144e-03 1.870492398738861084e-01 -1.201071310788393021e-02 2.455005422234535217e-02 2.625435823574662209e-03 1.345293223857879639e-01 8.791995048522949219e-02 -1.504160091280937195e-02 3.174351751804351807e-01 -2.431300431489944458e-01 -1.274367719888687134e-01 -2.643823325634002686e-01 -1.344671286642551422e-02 1.162199527025222778e-01 2.206258242949843407e-03 1.021455749869346619e-01 -6.634449958801269531e-02 4.250261187553405762e-01
7.205760478973388672e-02 -1.060153692960739136e-01 -3.368082344532012939e-01 -8.476229757070541382e-02 -1.888545453548431396e-01 4.671254009008407593e-02 1.277597844600677490e-01 -1.081551462411880493e-01 -2.299157977104187012e-01 -5.921139195561408997e-02 1.044847145676612854e-01 1.930979788303375244e-01 -7.609548419713973999e-02 -9.100986272096633911e-02 1.408612132072448730e-01 2.058253064751625061e-02 -1.787944883108139038e-01 -3.682674467563629150e-02 -1.730976253747940063e-01 4.095392227172851562e-01 5.063985660672187805e-02 -3.504257202148437500e-01 3.790873661637306213e-02 4.558142647147178650e-02 -1.607664972543716431e-01 1.148862838745117188e-01 1.164451539516448975e-01 3.338276147842407227e-01 2.273641154170036316e-02 1.802121251821517944e-01 -3.070190250873565674e-01 8.355004340410232544e-02
-2.244364842772483826e-02 -2.283510714769363403e-01 -9.792306274175643921e-02 -1.618161946535110474e-01 -2.201495319604873657e-02 1.606517434120178223e-01 2.430069819092750549e-02 -1.269938647747039795e-01 -3.297244012355804443e-01 -3.349300920963287354e-01 1.304116658866405487e-02 1.323495209217071533e-01 1.316322535276412964e-01 1.582081615924835205e-01 7.558763027191162109e-02 9.436378628015518188e-02 7.917533069849014282e-02 -6.463890895247459412e-03 2.374734133481979370e-01 4.495791718363761902e-02 9.915710240602493286e-02 -4.932369291782379150e-02 4.354890286922454834e-01 -1.389688462950289249e-03 3.388860523700714111e-01 1.988933831453323364e-01 -4.536132887005805969e-02 7.736208289861679077e-02 4.606965556740760803e-02 -1.385573856532573700e-02 -3.532302081584930420e-01 1.297521144151687622e-01
-2.127185091376304626e-02 -2.407438606023788452e-01 -3.187724649906158447e-01 -1.907728016376495361e-01 -3.965106606483459473e-01 -4.604131728410720825e-02 1.291782110929489136e-01 5.408164858818054199e-02 -9.582902491092681885e-02 -4.665997624397277832e-02 1.288478970527648926e-01 2.936520576477050781e-01 -1.302060335874557495e-01 -1.528004854917526245e-01 1.497550904750823975e-01 1.153219193220138550e-01 -3.712782636284828186e-03 1.707963831722736359e-02 -1.469607204198837280e-01 3.742614686489105225e-01 -8.505037426948547363e-02 -3.292616456747055054e-02 -7.111791521310806274e-02 -6.988384574651718140e-02 5.368478223681449890e-02 1.442257463932037354e-01 1.051187962293624878e-01 4.067541062831878662e-01 1.300891637802124023e-01 3.236237168312072754e-02 -1.856911331415176392e-01 3.922977671027183533e-02
-8.478333801031112671e-02 9.477135539054870605e-02 -1.249439194798469543e-01 -5.730762332677841187e-02 -2.062451839447021484e-01 7.443755399435758591e-03 2.326906770467758179e-01 -1.005112677812576294e-01 -3.936103582382202148e-01 -1.533687561750411987e-01 -1.151664033532142639e-01 -1.204791814088821411e-01 5.670355260372161865e-02 8.868578821420669556e-02 1.659716963768005371e-01 -1.284448057413101196e-01 2.490041255950927734e-01 -2.068776637315750122e-01 -1.333089731633663177e-02 2.610023915767669678e-01 7.708983123302459717e-02 -1.442220509052276611e-01 3.635257780551910400e-01 1.461239624768495560e-02 9.329991042613983154e-02 -3.922538831830024719e-02 2.769320085644721985e-02 4.136785268783569336e-01 1.137648448348045349e-01 2.445130199193954468e-01 -1.501248963177204132e-02 9.714373946189880371e-02
-2.567224800586700439e-01 1.618358120322227478e-02 -8.557505905628204346e-02 -9.644876234233379364e-03 -1.947413533926010132e-01 3.269572928547859192e-02 2.283728867769241333e-01 -4.579700157046318054e-02 -4.671339094638824463e-01 -2.406247258186340332e-01 -2.726274132728576660e-01 -9.974810481071472168e-02 3.044560737907886505e-02 5.738854408264160156e-02 1.274462640285491943e-01 -1.670966297388076782e-01 1.032366305589675903e-01 -1.375706344842910767e-01 3.764503821730613708e-02 2.699790596961975098e-01 -8.525235950946807861e-02 -1.849518567323684692e-01 2.104449570178985596e-01 -9.227409958839416504e-02 2.051487937569618225e-02 -1.793018728494644165e-02 1.607773751020431519e-01 4.185298383235931396e-01 -1.384154241532087326e-02 8.238364011049270630e-02 -9.794039279222488403e-02 8.888768404722213745e-02
-1.489457935094833374e-01 -1.187627613544464111e-01 -6.948862224817276001e-02 1.766919940710067749e-01 2.455918677151203156e-02 1.462963670492172241e-01 -1.128299757838249207e-01 1.312007606029510498e-01 3.521316125988960266e-02 1.379158496856689453e-01 7.708947360515594482e-02 2.372392416000366211e-01 4.050131514668464661e-02 -2.698050253093242645e-02 7.528681308031082153e-02 -2.801108062267303467e-01 -2.289879508316516876e-02 1.494822651147842407e-01 -1.679105013608932495e-01 4.097895920276641846e-01 7.187850773334503174e-02 -1.952863037586212158e-01 2.717345654964447021e-01 -1.764057874679565430e-01 1.351990252733230591e-01 -2.358265370130538940e-01 -8.455199003219604492e-02 1.726071387529373169e-01 5.144093930721282959e-02 1.644782572984695435e-01 -1.607369631528854370e-01 4.160576462745666504e-01
1.926526874303817749e-01 -1.292803734540939331e-01 -2.682902514934539795e-01 -2.029049247503280640e-01 -4.106481373310089111e-01 -8.675400912761688232e-02 2.121566422283649445e-02 -1.076693981885910034e-01 -9.712781012058258057e-02 -1.366089796647429466e-03 5.576474592089653015e-02 1.596730947494506836e-01 -1.126261651515960693e-01 1.160877421498298645e-01 1.735075265169143677e-01 1.725569218397140503e-01 -2.205461077392101288e-02 -9.625682607293128967e-03 -1.893537342548370361e-01 3.393012881278991699e-01 1.010373756289482117e-01 -3.261238634586334229e-01 2.133975028991699219e-01 -5.371758714318275452e-02 -3.584673255681991577e-02 1.430502980947494507e-01 8.124459534883499146e-02 3.386286199092864990e-01 1.183075830340385437e-02 4.455619677901268005e-02 -2.029583603143692017e-01 1.336169093847274780e-01
3.459707647562026978e-02 -1.739998012781143188e-01 -1.391471475362777710e-01 1.143917907029390335e-04 2.777613401412963867e-01 -1.447494179010391235e-01 9.103486686944961548e-02 -8.918032050132751465e-02 -5.196034908294677734e-01 -3.895275294780731201e-03 2.006588876247406006e-02 2.599821686744689941e-01 5.728789046406745911e-02 -8.715662360191345215e-02 -1.822651550173759460e-02 -7.079816609621047974e-02 1.200545057654380798e-01 -1.362197697162628174e-01 2.053668648004531860e-01 2.650532424449920654e-01 7.153786718845367432e-03 -4.069936573505401611e-01 1.956590414047241211e-01 -7.436383515596389771e-02 7.655052840709686279e-02 -1.884206198155879974e-02 1.181893050670623779e-01 1.363814324140548706e-01 -1.754592508077621460e-01 -7.536949217319488525e-02 -9.582291543483734131e-02 2.031361907720565796e-01
1.150493100285530090e-01 -4.266911000013351440e-02 1.355495005846023560e-01 -5.618090927600860596e-02 6.307116895914077759e-02 7.031591981649398804e-02 1.817656904458999634e-01 1.651209443807601929e-01 -8.410192281007766724e-02 -1.961482018232345581e-01 -1.754754632711410522e-01 1.780001670122146606e-01 -1.964787840843200684e-01 -1.832401454448699951e-01 -5.569045897573232651e-03 -1.379059553146362305e-01 -1.470317784696817398e-02 -1.168709844350814819e-01 1.638319939374923706e-01 7.827121019363403320e-02 -1.218453943729400635e-01 -2.221166491508483887e-01 -1.497435718774795532e-01 -2.118264883756637573e-01 4.521282762289047241e-02 -2.423885315656661987e-01 1.377220153808593750e-01 1.952611953020095825e-01 1.954718232154846191e-01 5.282902717590332031e-02 -3.928942680358886719e-01 4.509540498256683350e-01
-7.788264751434326172e-02 -1.929221004247665405e-01 -3.815918043255805969e-02 1.447732597589492798e-01 5.419947579503059387e-02 7.794926408678293228e-03 1.057149171829223633e-01 2.653445303440093994e-02 -2.608799636363983154e-01 4.452792927622795105e-02 1.677966676652431488e-02 1.613977700471878052e-01 1.757583469152450562e-01 -7.466492056846618652e-02 2.287844568490982056e-01 -7.586155831813812256e-02 8.448018878698348999e-02 7.446268200874328613e-02 -4.234082400798797607e-01 3.512809276580810547e-01 6.679466366767883301e-02 -1.936050057411193848e-01 3.336740136146545410e-01 -3.767253458499908447e-02 -5.027868598699569702e-02 -3.166414201259613037e-01 -4.417813941836357117e-02 1.633566170930862427e-01 -2.434208616614341736e-02 1.141099184751510620e-01 -1.585431629791855812e-03 3.367304503917694092e-01
-1.610494852066040039e-01 -2.912839949131011963e-01 4.760481417179107666e-02 2.430277168750762939e-01 7.508990168571472168e-02 1.148672625422477722e-01 4.192973300814628601e-02 7.458399981260299683e-02 -1.045597344636917114e-01 -6.749532371759414673e-02 2.523789368569850922e-02 3.284197747707366943e-01 1.604869365692138672e-01 -6.548158079385757446e-02 2.350807934999465942e-01 -1.146301776170730591e-01 8.315827697515487671e-02 1.159515902400016785e-01 -2.074491083621978760e-01 3.578180074691772461e-01 1.291277855634689331e-01 -8.802582323551177979e-02 3.400612473487854004e-01 -9.699856489896774292e-02 -8.100458234548568726e-02 -1.711845993995666504e-01 -4.720664396882057190e-02 2.597728967666625977e-01 1.016394495964050293e-01 1.595681905746459961e-02 8.415051735937595367e-03 3.495258986949920654e-01
-1.143194437026977539e-01 3.630991280078887939e-02 -2.600792050361633301e-01 4.130103886127471924e-01 -9.716382250189781189e-03 9.356778860092163086e-02 1.695618927478790283e-01 1.288440823554992676e-01 -2.147240936756134033e-01 -1.078515648841857910e-01 2.817445434629917145e-02 -7.389707025140523911e-03 1.036382168531417847e-01 -8.881413191556930542e-02 -8.001967519521713257e-02 -8.502732217311859131e-02 -4.293286765459924936e-04 2.423180043697357178e-01 2.455337345600128174e-01 7.273183763027191162e-02 3.075287677347660065e-02 -4.308812320232391357e-01 2.702360749244689941e-01 -1.393395364284515381e-01 1.433564275503158569e-01 5.169655755162239075e-02 3.553841263055801392e-02 1.510790139436721802e-01 9.880999475717544556e-02 -6.406427174806594849e-02 -1.457554399967193604e-01 3.414354622364044189e-01
9.523378312587738037e-02 -4.745712578296661377e-01 -5.917865410447120667e-02 -1.630907207727432251e-01 7.434654235839843750e-02 1.277327686548233032e-01 -1.728425621986389160e-01 -1.071074903011322021e-01 -1.414915621280670166e-01 -2.820079922676086426e-01 -1.089801825582981110e-02 9.409673511981964111e-02 8.081795275211334229e-02 -5.458913277834653854e-03 2.293416708707809448e-01 5.950745940208435059e-02 -5.163459479808807373e-02 3.774608671665191650e-01 -1.317688375711441040e-01 2.626754045486450195e-01 1.044816896319389343e-01 6.577708572149276733e-02 5.096765607595443726e-02 -2.129109650850296021e-01 1.395701318979263306e-01 9.494584053754806519e-02 -4.789605364203453064e-02 2.605260610580444336e-01 9.003976732492446899e-02 8.713200688362121582e-02 7.123286277055740356e-02 2.951086759567260742e-01
-8.595786243677139282e-02 -3.023257665336132050e-02 -2.617356181144714355e-01 2.902193963527679443e-01 -9.432953596115112305e-02 1.763862371444702148e-01 1.443626731634140015e-02 -6.101480126380920410e-02 -9.266182780265808105e-02 -3.337829709053039551e-01 1.635635793209075928e-01 1.436498165130615234e-01 1.534731313586235046e-02 7.659498602151870728e-02 2.616690397262573242e-01 -1.925833672285079956e-01 4.581716656684875488e-02 1.514357179403305054e-01 9.952288120985031128e-03 9.636411815881729126e-02 1.355256587266921997e-01 4.185450822114944458e-02 2.942231297492980957e-01 -4.374128580093383789e-02 1.150717660784721375e-01 2.550062164664268494e-02 5.058357119560241699e-01 2.473573684692382812e-01 -4.705414548516273499e-02 -1.195911690592765808e-01 -1.202348917722702026e-01 1.050694137811660767e-01
1.167894601821899414e-01 -2.176908850669860840e-01 -9.765648841857910156e-02 -7.748492807149887085e-02 -7.978013157844543457e-02 1.036483570933341980e-01 1.867987215518951416e-01 -7.532435655593872070e-02 -3.427746891975402832e-01 -4.354926198720932007e-02 9.326681494712829590e-02 2.296729981899261475e-01 -1.318740658462047577e-02 1.639516353607177734e-01 2.007784098386764526e-01 7.207809016108512878e-03 1.748997122049331665e-01 -1.115729436278343201e-01 3.193776607513427734e-01 -1.429546922445297241e-01 9.191691875457763672e-02 -2.195177674293518066e-01 3.534768521785736084e-01 -1.426401883363723755e-01 1.099129840731620789e-01 1.059029325842857361e-01 -4.491696134209632874e-02 1.057156249880790710e-01 -1.154314726591110229e-01 4.135787785053253174e-01 -4.751705005764961243e-02 1.642339080572128296e-01
-4.974344000220298767e-02 -2.308769077062606812e-01 7.424385100603103638e-02 2.519392073154449463e-01 -7.184930145740509033e-02 1.576295495033264160e-01 1.517794579267501831e-01 5.223520472645759583e-02 -1.135358735918998718e-01 -4.149788245558738708e-02 -5.148440971970558167e-02 1.887925416231155396e-01 4.980718716979026794e-02 -5.151188233867287636e-04 2.149284034967422485e-01 -9.085341542959213257e-02 1.658963263034820557e-01 1.796530932188034058e-01 -1.416466683149337769e-01 3.067958056926727295e-01 7.209884375333786011e-02 -2.351318299770355225e-01 2.842241525650024414e-01 -2.206760346889495850e-01 -4.025021567940711975e-02 -3.957121074199676514e-01 -1.188888549804687500e-01 -1.473468355834484100e-02 5.780445411801338196e-02 -5.681120231747627258e-02 -1.332991123199462891e-01 3.857167959213256836e-01
1.540870219469070435e-01 -1.744713820517063141e-02 -1.969498246908187866e-01 -5.252345278859138489e-02 -4.893852472305297852e-01 -2.236690139397978783e-03 1.608658283948898315e-01 4.725279286503791809e-03 -2.602074742317199707e-01 -1.083113029599189758e-01 7.311915606260299683e-02 2.821290791034698486e-01 2.836880646646022797e-02 -6.135550513863563538e-02 9.902981668710708618e-02 5.991383269429206848e-02 -6.659938395023345947e-02 -8.229595259763300419e-04 -1.801260560750961304e-01 2.557603716850280762e-01 1.579213589429855347e-01 1.020588353276252747e-02 7.512717694044113159e-02 1.775280088186264038e-01 -1.042086854577064514e-01 -5.911929905414581299e-02 -5.017532501369714737e-03 2.497920691967010498e-01 8.038589358329772949e-02 -3.856226801872253418e-02 -4.111952483654022217e-01 2.614356279373168945e-01
1.484863758087158203e-01 -2.296293973922729492e-01 -5.418100859969854355e-03 -2.178560048341751099e-01 -3.630640804767608643e-01 -6.025628373026847839e-02 9.200482815504074097e-02 2.140762358903884888e-01 -1.324176881462335587e-02 -1.171443983912467957e-01 7.114659994840621948e-02 1.923784464597702026e-01 7.349277380853891373e-03 1.137886643409729004e-01 1.369701474905014038e-01 -1.585307568311691284e-01 -1.617438532412052155e-02 1.915177516639232635e-02 -1.721722483634948730e-01 2.426987588405609131e-01 -1.562492698431015015e-01 -8.429098874330520630e-02 4.683167859911918640e-02 2.847474254667758942e-02 -1.931257396936416626e-01 -1.966713182628154755e-02 4.674261435866355896e-03 4.098242819309234619e-01 1.392888575792312622e-01 -2.817083382979035378e-03 -4.120616316795349121e-01 2.378321141004562378e-01
2.620990872383117676e-01 -3.745862245559692383e-01 -1.262628138065338135e-01 1.010487303137779236e-01 1.693989038467407227e-01 -1.496348381042480469e-01 1.840956062078475952e-01 8.213565498590469360e-02 -3.673816025257110596e-01 -4.007121175527572632e-02 2.953660488128662109e-02 6.232789158821105957e-02 -9.895719587802886963e-02 1.053512170910835266e-01 1.030995771288871765e-01 -2.707852721214294434e-01 1.825475245714187622e-01 -1.715536862611770630e-01 2.751414477825164795e-01 8.986198902130126953e-02 7.994189113378524780e-02 -3.262793719768524170e-01 7.748434785753488541e-03 7.361426949501037598e-02 1.290558874607086182e-01 -2.279314845800399780e-01 2.086452245712280273e-01 6.698209047317504883e-02 3.796899318695068359e-02 -2.792034484446048737e-02 -5.148157477378845215e-02 2.014321386814117432e-01
1.106119453907012939e-01 -1.597548425197601318e-01 -3.241195082664489746e-01 -1.450832933187484741e-01 -4.069494605064392090e-01 -8.712180703878402710e-02 1.605440229177474976e-01 2.238101884722709656e-02 -2.898497581481933594e-01 1.575323008000850677e-02 1.089924722909927368e-01 2.037675678730010986e-01 -1.051739603281021118e-01 7.884500920772552490e-02 3.374769687652587891e-01 1.812343895435333252e-01 -1.333295553922653198e-01 -4.995186254382133484e-02 -9.704869240522384644e-02 2.703891396522521973e-01 6.121496111154556274e-02 -1.754000186920166016e-01 2.536528557538986206e-02 -1.125336741097271442e-03 -9.671169519424438477e-02 -7.448154687881469727e-02 8.346097916364669800e-02 2.594977915287017822e-01 3.597964823711663485e-04 1.813705414533615112e-01 -2.552992403507232666e-01 9.876636415719985962e-02
-1.923226714134216309e-01 -1.219123005867004395e-01 -4.462605714797973633e-01 -2.181345969438552856e-01 -3.204974830150604248e-01 -1.566222161054611206e-01 4.255252331495285034e-02 1.584861874580383301e-01 -1.449832767248153687e-01 -6.469335407018661499e-02 1.203664690256118774e-01 2.251208573579788208e-01 -4.271956160664558411e-02 -1.797309219837188721e-01 1.087717711925506592e-01 1.762477457523345947e-01 2.780557796359062195e-02 6.271943449974060059e-02 1.365776807069778442e-01 3.109926283359527588e-01 8.932695537805557251e-02 4.153028503060340881e-02 1.618573814630508423e-01 6.727271527051925659e-02 1.268589943647384644e-01 -1.349212825298309326e-01 1.090508177876472473e-01 1.336374878883361816e-01 -3.015495240688323975e-01 1.743279546499252319e-01 -4.091864917427301407e-03 1.842645406723022461e-01
-1.254059970378875732e-01 -9.279726445674896240e-02 -1.559758484363555908e-01 1.511014550924301147e-01 -5.929720029234886169e-02 -6.533125042915344238e-02 4.788633063435554504e-02 -7.705550524406135082e-05 -2.476972639560699463e-01 -3.340451121330261230e-01 -6.320699304342269897e-02 -7.199304550886154175e-02 1.487098634243011475e-01 6.905728578567504883e-02 -7.053462415933609009e-02 -1.996662020683288574e-01 -7.691506762057542801e-03 1.255305409431457520e-01 2.382988333702087402e-01 5.644521862268447876e-02 1.009612828493118286e-01 -2.263088226318359375e-01 3.459813594818115234e-01 -2.379620373249053955e-01 2.981017529964447021e-01 1.036186292767524719e-01 -3.258907794952392578e-02 4.321486651897430420e-01 8.207670599222183228e-02 -5.310888588428497314e-02 6.217589601874351501e-02 2.240863740444183350e-01
2.577446103096008301e-01 -1.906000375747680664e-01 -2.649549245834350586e-01 -1.018292978405952454e-01 -3.944782912731170654e-01 -9.218880534172058105e-02 1.673937141895294189e-01 -1.269027031958103180e-02 -2.054047435522079468e-01 -6.187543645501136780e-02 8.598884195089340210e-02 2.392444163560867310e-01 -1.006314828991889954e-01 6.528830528259277344e-02 2.456122934818267822e-01 6.782184541225433350e-02 -1.887705475091934204e-01 1.225350052118301392e-01 -1.320976465940475464e-01 3.412770330905914307e-01 7.091376930475234985e-02 -2.335591018199920654e-01 4.355541244149208069e-02 -1.486062556505203247e-01 -1.094506755471229553e-01 4.656842350959777832e-02 2.228436619043350220e-02 2.231699377298355103e-01 8.806657046079635620e-02 8.433692902326583862e-02 -2.727752327919006348e-01 1.120561659336090088e-01
-9.467873722314834595e-03 -3.015053272247314453e-01 8.180836588144302368e-02 3.140506893396377563e-02 1.653611660003662109e-01 2.202448099851608276e-01 -5.141257122159004211e-02 -9.861576557159423828e-02 -2.259354293346405029e-01 -8.845319598913192749e-02 1.928328871726989746e-01 -3.780267760157585144e-02 4.674901813268661499e-02 1.858734786510467529e-01 2.456642240285873413e-01 -1.620384752750396729e-01 2.783398143947124481e-02 1.661646515130996704e-01 1.460189670324325562e-01 1.008297875523567200e-02 4.977596551179885864e-02 -2.127386480569839478e-01 -1.224535778164863586e-01 -5.356053262948989868e-02 1.318135857582092285e-01 -1.470206212252378464e-02 1.015096381306648254e-01 6.226999163627624512e-01 -8.985479176044464111e-02 8.367176353931427002e-02 -3.688273951411247253e-02 2.116277068853378296e-01
-2.926867008209228516e-01 -9.110645204782485962e-02 7.460343092679977417e-02 9.684181213378906250e-02 -1.562294811010360718e-01 1.856565177440643311e-01 -1.770872324705123901e-01 -6.815841048955917358e-02 -2.934843897819519043e-01 -2.191244810819625854e-01 -5.543631687760353088e-02 9.830307215452194214e-02 1.651859581470489502e-01 -7.712482661008834839e-02 7.178528606891632080e-02 1.026072502136230469e-01 -3.895189240574836731e-02 1.660922467708587646e-01 2.065847814083099365e-01 1.480731070041656494e-01 1.485498528927564621e-02 -1.482278704643249512e-01 3.552010953426361084e-01 5.631761997938156128e-02 -1.542699337005615234e-02 -8.454381674528121948e-02 -9.199342876672744751e-02 2.626493275165557861e-01 3.092826604843139648e-01 1.415751278400421143e-01 1.339640617370605469e-01 3.697164356708526611e-01
3.150857985019683838e-01 -3.354459702968597412e-01 -2.561696171760559082e-01 4.301449656486511230e-02 1.338398158550262451e-01 2.973583154380321503e-02 9.415437281131744385e-02 -6.911709904670715332e-02 -2.035294622182846069e-01 -1.137353479862213135e-01 -1.315126270055770874e-01 -7.710745185613632202e-02 -7.721260190010070801e-03 2.631204202771186829e-02 -2.469373494386672974e-01 -2.060282789170742035e-02 8.431553095579147339e-02 2.446224354207515717e-02 -1.646233648061752319e-01 5.403137300163507462e-03 -1.246613934636116028e-01 1.058493927121162415e-01 3.202036023139953613e-01 1.612540781497955322e-01 -1.242894097231328487e-03 -1.657802960835397243e-03 1.698574423789978027e-01 3.693355023860931396e-01 -6.840314716100692749e-02 1.667703390121459961e-01 -2.823505103588104248e-01 2.844920456409454346e-01
8.584461361169815063e-02 -7.802127301692962646e-02 -2.931442111730575562e-02 -2.849296927452087402e-01 -3.593450188636779785e-01 -1.007033884525299072e-01 2.474630922079086304e-01 7.255177944898605347e-02 -3.288487792015075684e-01 -4.989311844110488892e-02 5.009559169411659241e-02 2.285481393337249756e-01 1.433131247758865356e-01 1.089904680848121643e-01 1.986521780490875244e-01 -4.224760830402374268e-02 -1.199373528361320496e-01 -2.253307402133941650e-02 -1.051865294575691223e-01 3.365350663661956787e-01 -8.004777878522872925e-02 -4.253190755844116211e-02 -1.136689707636833191e-01 7.915560901165008545e-02 -9.765687584877014160e-02 -1.773351803421974182e-02 4.120096191763877869e-02 2.676701545715332031e-01 1.522581726312637329e-01 1.262111663818359375e-01 -1.770478039979934692e-01 3.733870983123779297e-01
3.619678020477294922e-01 1.640514880418777466e-01 -2.605380713939666748e-01 4.656223580241203308e-03 3.826081752777099609e-02 -1.174258887767791748e-01 1.045516431331634521e-01 -1.790509074926376343e-01 -3.737221062183380127e-01 2.712285146117210388e-03 -9.825327992439270020e-02 1.781868636608123779e-01 -1.526576653122901917e-02 9.396742284297943115e-02 1.110258549451828003e-01 -3.569144010543823242e-02 -2.057663351297378540e-02 -1.648441851139068604e-01 3.244481980800628662e-01 1.324521750211715698e-01 1.958211660385131836e-01 -1.975498199462890625e-01 1.374110281467437744e-01 -7.719349861145019531e-02 -4.895262420177459717e-02 -2.496959716081619263e-01 5.576384067535400391e-02 1.376657634973526001e-01 2.075615525245666504e-01 -1.505309641361236572e-01 -9.255685657262802124e-02 3.137590587139129639e-01
2.697108685970306396e-02 -7.464173436164855957e-02 1.119266226887702942e-01 8.807698637247085571e-02 -2.666430771350860596e-01 1.861183047294616699e-01 1.178101357072591782e-02 -3.369381278753280640e-02 -1.162150651216506958e-01 -2.891738712787628174e-02 -2.602661252021789551e-01 3.489708006381988525e-01 -2.460098639130592346e-02 -2.762926518917083740e-01 -1.333996746689081192e-02 9.642399847507476807e-02 9.356779605150222778e-02 1.274542063474655151e-01 1.882164925336837769e-01 7.956787198781967163e-02 9.741029888391494751e-02 -2.380637526512145996e-01 1.815765053033828735e-01 -4.961900785565376282e-02 -4.892133292742073536e-04 -1.727204173803329468e-01 2.644197940826416016e-01 5.335163474082946777e-01 1.267836540937423706e-01 -4.207697883248329163e-02 -4.153592512011528015e-02 -6.174618750810623169e-02
-1.207983195781707764e-01 -1.571000814437866211e-01 3.827983886003494263e-02 1.094265654683113098e-01 6.524708867073059082e-02 -3.837017714977264404e-02 2.067502401769161224e-02 6.883819401264190674e-02 -1.528907269239425659e-01 7.993189245462417603e-02 -1.981210149824619293e-02 3.869358301162719727e-01 1.628820300102233887e-01 -1.654397100210189819e-01 2.075833678245544434e-01 -1.836917921900749207e-02 1.223482787609100342e-01 1.467571705579757690e-01 -2.566798925399780273e-01 4.602066278457641602e-01 4.415239393711090088e-02 -2.043927162885665894e-01 2.852655351161956787e-01 -1.319648474454879761e-01 3.714527003467082977e-03 -1.229352056980133057e-01 -1.156429126858711243e-01 2.465129345655441284e-01 1.364724040031433105e-01 5.054443143308162689e-03 -1.111876666545867920e-01 2.867164015769958496e-01
-2.079985737800598145e-01 -1.605410724878311157e-01 -2.488944381475448608e-01 -8.841920644044876099e-02 -2.084458470344543457e-01 -2.362359762191772461e-01 2.725789546966552734e-01 -1.211338769644498825e-02 -1.015233471989631653e-01 1.008351296186447144e-01 1.261784583330154419e-01 1.502225846052169800e-01 -9.342226386070251465e-02 -9.945806860923767090e-02 2.784776985645294189e-01 -1.525263935327529907e-01 -1.354344487190246582e-01 1.611469388008117676e-01 1.236746832728385925e-01 2.268585860729217529e-01 -1.166821345686912537e-01 -1.013712733983993530e-01 1.073506698012351990e-01 1.038819178938865662e-01 1.561028808355331421e-01 -3.125926107168197632e-02 1.231825053691864014e-01 3.519254922866821289e-01 -1.743539869785308838e-01 1.822258532047271729e-01 -3.141272366046905518e-01 1.586428880691528320e-01
2.364817559719085693e-01 -6.066154688596725464e-02 -3.795358538627624512e-01 5.403322633355855942e-03 -3.615232408046722412e-01 -7.571889460086822510e-02 1.114911064505577087e-01 -1.265759021043777466e-01 -3.253978490829467773e-01 -2.995306067168712616e-02 5.937467212788760662e-04 2.220172137022018433e-01 -5.589838325977325439e-02 -6.883477792143821716e-03 2.707081139087677002e-01 8.874348551034927368e-02 -1.600297242403030396e-01 1.512117218226194382e-02 -2.230477333068847656e-01 3.479642271995544434e-01 4.651296138763427734e-02 -1.648056507110595703e-01 2.335250750184059143e-02 -1.921178698539733887e-01 -3.405325487256050110e-02 1.147240325808525085e-01 -1.732543855905532837e-02 1.633308976888656616e-01 4.994521662592887878e-02 1.046412140130996704e-01 -2.548028230667114258e-01 8.898846805095672607e-02
-1.391507834196090698e-01 -1.952601224184036255e-01 -2.613489925861358643e-01 2.090820521116256714e-01 -1.906279325485229492e-01 9.514374285936355591e-02 2.290972918272018433e-01 -2.829540669918060303e-01 -1.681672036647796631e-01 -2.382892221212387085e-01 1.456997916102409363e-02 2.696000635623931885e-01 -3.386978060007095337e-02 1.003688648343086243e-01 4.318419471383094788e-02 -1.063823997974395752e-01 1.287329494953155518e-01 -2.499891668558120728e-01 1.813864335417747498e-02 -7.807295769453048706e-02 4.063440859317779541e-02 -2.459463896229863167e-03 3.799044489860534668e-01 -1.276063024997711182e-01 2.952068150043487549e-01 1.688574999570846558e-01 3.466391935944557190e-02 2.031758874654769897e-01 -3.223458677530288696e-02 2.200095802545547485e-01 -2.774235978722572327e-02 1.186446249485015869e-01
-5.981172993779182434e-02 -9.487858973443508148e-03 4.528375342488288879e-02 -1.514243036508560181e-01 -8.845516294240951538e-02 -1.046262383460998535e-01 1.466694474220275879e-01 -1.113872528076171875e-01 -4.135850071907043457e-01 -1.271425634622573853e-01 -1.496757268905639648e-01 -3.416664153337478638e-02 1.743676327168941498e-02 4.043677821755409241e-02 8.180299401283264160e-02 -2.910488545894622803e-01 2.121040970087051392e-01 -5.370001494884490967e-02 1.277487277984619141e-01 3.119732737541198730e-01 -5.541778355836868286e-02 -8.108843117952346802e-02 3.514654338359832764e-01 -4.498941451311111450e-02 1.499643176794052124e-02 -1.485245116055011749e-02 2.716699838638305664e-01 4.144268333911895752e-01 1.889231652021408081e-01 9.990753978490829468e-02 -1.280021220445632935e-01 9.878907352685928345e-02
1.685427576303482056e-01 -1.496448665857315063e-01 -2.908456623554229736e-01 -5.717686936259269714e-02 -3.736012578010559082e-01 3.471944248303771019e-03 1.591447740793228149e-01 -1.183338761329650879e-01 -2.324528694152832031e-01 -2.348384819924831390e-02 7.694271206855773926e-02 2.051923424005508423e-01 -4.064112901687622070e-02 1.071225665509700775e-02 1.864310652017593384e-01 2.081893235445022583e-01 -8.503548800945281982e-02 -1.895943284034729004e-02 -2.114977836608886719e-01 3.488026857376098633e-01 2.899342961609363556e-02 -2.886687517166137695e-01 9.354022890329360962e-02 -1.663876473903656006e-01 4.402342438697814941e-02 7.143118232488632202e-02 1.413977444171905518e-01 1.846909523010253906e-01 8.365516550838947296e-03 4.595622792840003967e-02 -3.756505846977233887e-01 3.023292869329452515e-02
-1.746018975973129272e-01 -2.009971141815185547e-01 9.977203607559204102e-02 8.020110428333282471e-02 1.193012520670890808e-01 2.425262033939361572e-01 2.505314350128173828e-01 -1.564281806349754333e-02 -2.844725251197814941e-01 8.748335391283035278e-02 1.838853210210800171e-01 3.336856663227081299e-01 1.764990091323852539e-01 2.103548943996429443e-01 4.192947223782539368e-02 7.452410459518432617e-02 1.180357709527015686e-01 -2.752732299268245697e-02 -1.080793216824531555e-01 2.856884896755218506e-01 1.608093827962875366e-01 -1.336841136217117310e-01 1.062965840101242065e-01 -1.456671208143234253e-01 -2.744619846343994141e-01 -6.384288519620895386e-02 -7.499229162931442261e-02 2.416838705539703369e-01 2.874644473195075989e-02 1.049943864345550537e-01 -1.727789044380187988e-01 3.013855218887329102e-01
-4.255419224500656128e-02 -2.187085747718811035e-01 -1.732648909091949463e-01 1.779297739267349243e-01 -2.312284857034683228e-01 2.228878140449523926e-01 2.322062253952026367e-01 2.202527970075607300e-02 1.576501131057739258e-01 -1.910702884197235107e-01 -1.151459943503141403e-02 2.332457304000854492e-01 1.724392473697662354e-01 5.037623271346092224e-02 1.411889940500259399e-01 -5.564476363360881805e-03 3.873986899852752686e-01 -6.049674749374389648e-02 1.164812222123146057e-01 1.037937179207801819e-01 -7.678584009408950806e-02 -1.609285175800323486e-01 3.848757743835449219e-01 -2.204637080430984497e-01 5.801562592387199402e-02 -1.901240646839141846e-02 2.062334269285202026e-01 1.896231323480606079e-01 1.943621337413787842e-01 1.601818650960922241e-01 -8.710262179374694824e-02 5.608185753226280212e-02
2.317745424807071686e-02 -4.439997076988220215e-01 -1.065592765808105469e-01 -8.682712912559509277e-02 4.904856439679861069e-03 -2.365913838148117065e-01 4.825345426797866821e-02 1.538121253252029419e-01 -7.069617509841918945e-02 1.668348722159862518e-02 -4.354888200759887695e-02 3.156712353229522705e-01 1.335147321224212646e-01 1.427294015884399414e-01 -1.346714645624160767e-01 1.373354047536849976e-01 -9.249561280012130737e-02 9.817754477262496948e-02 -1.977854073047637939e-01 -5.386121571063995361e-02 9.731915593147277832e-02 -4.088227748870849609e-01 -2.719091996550559998e-02 -3.434481844305992126e-02 7.296189665794372559e-02 -9.208289533853530884e-02 6.373343616724014282e-02 8.949144184589385986e-02 3.316058963537216187e-02 -7.152314484119415283e-02 -2.400799393653869629e-01 4.369936585426330566e-01
-8.659557998180389404e-02 -2.929838001728057861e-01 -8.737093955278396606e-02 5.500829592347145081e-02 2.246640995144844055e-02 -2.563431486487388611e-02 2.853815555572509766e-01 2.117051482200622559e-01 -5.466950535774230957e-01 -2.204613387584686279e-02 -7.445027679204940796e-02 8.304343372583389282e-02 7.279850542545318604e-02 -1.732182689011096954e-02 1.354038994759321213e-02 2.085068821907043457e-01 8.364213258028030396e-02 2.055274248123168945e-01 -6.769415736198425293e-02 8.278092741966247559e-02 2.201850265264511108e-01 1.944387145340442657e-02 1.522755324840545654e-01 -3.047653436660766602e-01 -1.708476841449737549e-01 9.612540155649185181e-02 3.237644582986831665e-02 -1.189063936471939087e-01 1.639269739389419556e-01 -5.413330346345901489e-02 -2.294572740793228149e-01 2.141233086585998535e-01
8.247455209493637085e-02 -1.978110522031784058e-01 -8.885106444358825684e-02 -7.345759123563766479e-02 -2.489085346460342407e-01 -1.544371545314788818e-01 -5.639648810029029846e-02 1.543312072753906250e-01 -3.774891197681427002e-01 -2.213045507669448853e-01 8.518989384174346924e-02 1.621469408273696899e-01 1.282324939966201782e-01 1.336719393730163574e-01 2.183635532855987549e-01 1.565212905406951904e-01 -8.582118153572082520e-02 3.743002191185951233e-03 3.862550556659698486e-01 1.465464681386947632e-01 6.262791156768798828e-02 -5.617303773760795593e-02 3.153157234191894531e-02 1.073053702712059021e-01 -4.157643392682075500e-02 -6.264672428369522095e-02 8.084414154291152954e-02 -8.683875203132629395e-02 1.755128949880599976e-01 -6.319303810596466064e-02 -2.487320154905319214e-01 4.271146357059478760e-01
-9.918760508298873901e-02 -2.252513021230697632e-01 -2.459467351436614990e-01 1.110943704843521118e-01 -3.513410687446594238e-01 3.222498670220375061e-02 2.421168684959411621e-01 -9.303791821002960205e-02 -1.014315187931060791e-01 -2.007955759763717651e-01 2.567672170698642731e-02 -6.734301894903182983e-02 -2.791842818260192871e-01 -5.788863077759742737e-02 1.379595324397087097e-02 1.173878163099288940e-01 -1.650812923908233643e-01 -9.967923164367675781e-02 -1.642155647277832031e-01 2.728579342365264893e-01 -1.070751324295997620e-01 -1.726613938808441162e-01 6.355310231447219849e-02 -1.160489469766616821e-01 -2.023451626300811768e-01 -1.431489735841751099e-02 -5.909035727381706238e-02 4.597833156585693359e-01 1.068892553448677063e-01 2.133750319480895996e-01 -1.432708371430635452e-02 1.148030385375022888e-01
8.812937885522842407e-02 -1.544486880302429199e-01 -1.254286319017410278e-01 8.857980370521545410e-02 6.616590172052383423e-02 -3.707239776849746704e-02 -1.336829960346221924e-01 8.415475487709045410e-02 -2.485203891992568970e-01 -1.301617827266454697e-02 1.560439616441726685e-01 1.303984820842742920e-01 1.069640219211578369e-01 -7.357717305421829224e-02 2.320394665002822876e-01 -1.271621286869049072e-01 1.329632848501205444e-01 9.819283336400985718e-02 -2.667824923992156982e-01 1.606548130512237549e-01 -5.801086872816085815e-02 -7.126408815383911133e-02 3.776169121265411377e-01 -4.076186567544937134e-02 2.309750914573669434e-01 2.522693015635013580e-02 -1.597277522087097168e-01 2.309494763612747192e-01 6.411488354206085205e-02 -7.862686365842819214e-02 7.598913460969924927e-02 5.459251403808593750e-01
-3.628275543451309204e-02 -1.634153127670288086e-01 8.447466045618057251e-02 1.196302473545074463e-01 -5.759678408503532410e-02 2.123517245054244995e-01 -1.318913698196411133e-01 1.222480088472366333e-01 -2.044257372617721558e-01 2.154985815286636353e-01 -5.423448607325553894e-02 3.563835024833679199e-01 1.787644773721694946e-01 -2.717010490596294403e-02 1.417173296213150024e-01 -8.619750291109085083e-02 -1.056198105216026306e-01 8.827626705169677734e-02 2.348959594964981079e-01 1.944828182458877563e-01 -2.947988733649253845e-02 6.218901276588439941e-02 2.204405069351196289e-01 1.065095737576484680e-01 -2.092788368463516235e-02 5.664667114615440369e-02 1.666342914104461670e-01 1.801492273807525635e-01 3.678311407566070557e-02 -5.603455007076263428e-02 -2.628926187753677368e-02 5.879779458045959473e-01
8.387964218854904175e-02 -3.338758647441864014e-01 -1.248304396867752075e-01 1.062421351671218872e-01 -1.249221041798591614e-01 -5.906979367136955261e-02 -1.147669553756713867e-01 -4.825903847813606262e-02 -2.511889636516571045e-01 -1.803219467401504517e-01 -1.999457329511642456e-01 2.412024885416030884e-01 -2.296798825263977051e-01 1.643254309892654419e-01 8.067008852958679199e-02 -4.258965700864791870e-02 -9.189471602439880371e-02 -3.494634926319122314e-01 2.508904933929443359e-01 -9.790366888046264648e-02 1.140275076031684875e-01 8.674160577356815338e-03 1.748267114162445068e-01 -1.047309413552284241e-01 2.189170718193054199e-01 1.423439532518386841e-01 4.416887089610099792e-02 4.057529270648956299e-01 -2.400607801973819733e-02 7.240842282772064209e-02 -1.016159579157829285e-01 1.719033867120742798e-01
-3.019456863403320312e-01 -3.832243680953979492e-01 -2.211682312190532684e-02 1.674410551786422729e-01 -1.284282505512237549e-01 1.073869466781616211e-01 -1.532842069864273071e-01 7.682660222053527832e-02 -2.301978617906570435e-01 -9.954379498958587646e-02 -5.794941261410713196e-02 2.092096023261547089e-02 3.219763562083244324e-02 -1.275591403245925903e-01 -4.683698713779449463e-02 1.453580260276794434e-01 6.624797731637954712e-02 9.708434343338012695e-02 1.720394007861614227e-02 1.717831939458847046e-01 2.285095676779747009e-02 -7.105142623186111450e-02 3.194409906864166260e-01 3.348798677325248718e-02 -1.517944596707820892e-02 -1.774750202894210815e-01 -2.140152268111705780e-02 1.989793777465820312e-01 1.602108627557754517e-01 1.298022456467151642e-02 2.220321297645568848e-01 5.190612673759460449e-01
-2.739604115486145020e-01 -1.005385667085647583e-01 -5.723332986235618591e-02 -1.382909268140792847e-01 -1.593959927558898926e-01 1.982689648866653442e-01 3.075592219829559326e-01 7.016586512327194214e-02 -2.783680856227874756e-01 -7.230030000209808350e-02 1.038658991456031799e-01 2.912131547927856445e-01 6.703178584575653076e-02 1.151802539825439453e-01 2.069818042218685150e-02 4.901438020169734955e-03 -1.215558871626853943e-01 1.001100912690162659e-01 8.033218979835510254e-02 -6.372489035129547119e-02 2.464905530214309692e-01 1.607764214277267456e-01 1.569322794675827026e-01 -1.377665102481842041e-01 1.309269517660140991e-01 1.377315539866685867e-02 1.958080828189849854e-01 9.197729080915451050e-02 1.419821381568908691e-02 -1.404848843812942505e-01 -2.295924276113510132e-01 4.789301753044128418e-01
2.239215970039367676e-01 -1.783642619848251343e-01 -5.689490213990211487e-02 -7.355533540248870850e-02 -4.061446189880371094e-01 1.825342333177104592e-04 1.759809404611587524e-01 9.419833123683929443e-02 -3.987266421318054199e-01 -6.919217854738235474e-02 1.246739700436592102e-01 2.494024038314819336e-01 2.790487185120582581e-02 1.559006273746490479e-01 1.242779567837715149e-01 -8.728022873401641846e-02 -1.951514780521392822e-01 -2.938015572726726532e-02 -1.749852001667022705e-01 2.167315334081649780e-01 -1.827210783958435059e-01 -4.857612773776054382e-02 -1.050274968147277832e-01 6.963545829057693481e-02 -1.095574274659156799e-01 -8.449261635541915894e-02 9.094350039958953857e-02 3.228670358657836914e-01 1.016684025526046753e-01 6.481815129518508911e-02 -2.598686814308166504e-01 1.817914098501205444e-01
2.038077563047409058e-01 -3.351568281650543213e-01 -1.333220601081848145e-01 -6.570539623498916626e-02 -4.154746234416961670e-01 -3.344480693340301514e-02 8.236237615346908569e-02 1.512798666954040527e-01 -3.056775033473968506e-01 6.863750517368316650e-02 9.992395341396331787e-02 1.895217448472976685e-01 -4.420905560255050659e-02 8.925172686576843262e-02 1.155763790011405945e-01 -9.211815148591995239e-02 -1.111143156886100769e-01 6.745196133852005005e-02 -1.468490809202194214e-01 2.683213651180267334e-01 9.931550174951553345e-02 -5.377690866589546204e-02 -1.204503998160362244e-01 1.252234280109405518e-01 -2.236103415489196777e-01 -5.936850979924201965e-02 8.385697752237319946e-02 2.876436710357666016e-01 1.726015061140060425e-01 1.415033638477325439e-01 -2.718205153942108154e-01 1.562584489583969116e-01
8.788909018039703369e-02 -1.731157302856445312e-01 -2.067796140909194946e-02 -9.087688475847244263e-02 -5.089219212532043457e-01 -6.049839034676551819e-02 1.960987001657485962e-01 4.138300567865371704e-02 -2.964844107627868652e-01 5.145436618477106094e-03 -1.934045739471912384e-02 1.688446402549743652e-01 -1.528230309486389160e-01 1.630782335996627808e-01 1.084047108888626099e-01 5.118024721741676331e-02 -4.015388339757919312e-02 2.107530087232589722e-01 -1.797112971544265747e-01 4.065445363521575928e-01 -3.968950733542442322e-02 1.176337525248527527e-01 6.357072293758392334e-02 6.605596095323562622e-02 -6.014382466673851013e-02 -1.207227166742086411e-02 1.529181599617004395e-01 2.287864089012145996e-01 1.289054900407791138e-01 1.113758981227874756e-01 -2.243508100509643555e-01 2.083097249269485474e-01
-1.253151595592498779e-01 -2.743670642375946045e-01 -4.177755489945411682e-02 -6.172129884362220764e-02 3.804567456245422363e-02 2.619096338748931885e-01 1.351100504398345947e-01 5.148382857441902161e-02 2.686877176165580750e-02 -9.046948701143264771e-02 1.962386369705200195e-01 9.234980493783950806e-02 -5.972915515303611755e-02 2.348824143409729004e-01 3.171147108078002930e-01 -4.026944935321807861e-02 3.663309663534164429e-02 1.777286082506179810e-01 1.305684447288513184e-01 1.839758083224296570e-02 2.291958183050155640e-01 5.276647210121154785e-02 3.429017961025238037e-01 -2.019675374031066895e-01 1.636362224817276001e-01 7.127238065004348755e-02 1.757761240005493164e-01 2.484571486711502075e-01 1.380138657987117767e-02 1.054398417472839355e-01 -2.891877889633178711e-01 3.349970579147338867e-01
-9.966012090444564819e-02 -2.222028076648712158e-01 -1.693174242973327637e-01 -3.371769562363624573e-02 7.166627794504165649e-02 4.527023136615753174e-01 2.193244174122810364e-02 -1.400732398033142090e-01 -1.138896122574806213e-01 -1.165827065706253052e-01 2.014568820595741272e-02 1.331258565187454224e-01 9.823501110076904297e-02 1.293089240789413452e-01 4.271286725997924805e-01 3.324472531676292419e-02 1.390256881713867188e-01 1.266233175992965698e-01 5.448849499225616455e-02 -6.205171346664428711e-03 1.203027367591857910e-01 -2.633321844041347504e-02 2.604712545871734619e-01 -2.022691220045089722e-01 7.913284003734588623e-02 -5.082471296191215515e-02 -5.269504711031913757e-02 3.057677149772644043e-01 -1.588228493928909302e-01 1.088379696011543274e-01 -9.605646133422851562e-02 3.352604210376739502e-01
-1.107674464583396912e-01 -1.324210315942764282e-01 -3.051423430442810059e-01 1.542607396841049194e-01 5.665410775691270828e-03 1.925251781940460205e-01 -1.769210100173950195e-01 1.948419213294982910e-01 -1.840880513191223145e-01 -3.828764334321022034e-02 1.614340394735336304e-01 1.502903699874877930e-01 2.202429324388504028e-01 -1.434524171054363251e-02 2.990099191665649414e-01 -1.427823007106781006e-01 -1.214593574404716492e-01 1.753948181867599487e-01 -2.265740782022476196e-01 2.217020243406295776e-01 -1.098526641726493835e-01 -6.104142963886260986e-02 3.077176511287689209e-01 -1.448883563280105591e-01 1.070696786046028137e-01 7.992723584175109863e-02 -2.307083606719970703e-01 3.198539912700653076e-01 -5.812054499983787537e-02 -4.287051409482955933e-02 1.407328248023986816e-02 2.194007635116577148e-01
6.801122333854436874e-03 -2.906463444232940674e-01 -6.291380524635314941e-02 -7.893981039524078369e-02 1.224096417427062988e-01 1.973502188920974731e-01 -2.046932578086853027e-01 -3.217000067234039307e-01 -1.271259784698486328e-01 -7.079730182886123657e-02 -6.915354728698730469e-02 4.846901167184114456e-03 1.241554617881774902e-01 1.179352402687072754e-01 4.552648589015007019e-02 6.151743233203887939e-02 -1.374950259923934937e-01 1.698418855667114258e-01 -5.125923454761505127e-02 2.134598195552825928e-01 -1.147423684597015381e-02 -1.434655189514160156e-01 1.414033472537994385e-01 -3.552727997303009033e-01 2.363617531955242157e-02 4.772567376494407654e-02 -3.124526329338550568e-02 3.097920417785644531e-01 1.111579909920692444e-01 1.827957630157470703e-01 -1.188433356583118439e-02 4.860466420650482178e-01
-1.258631944656372070e-01 -3.052358627319335938e-01 -9.475056827068328857e-02 -7.914299517869949341e-02 2.343159355223178864e-02 1.363095939159393311e-01 -1.442732661962509155e-01 -3.292495384812355042e-02 1.381423883140087128e-02 -1.310738474130630493e-01 9.306427091360092163e-02 7.179727405309677124e-02 1.429935917258262634e-02 2.701793015003204346e-01 6.702558696269989014e-02 -8.199056982994079590e-02 2.248782962560653687e-01 1.567102521657943726e-01 1.086009815335273743e-01 1.144425347447395325e-01 -5.214234814047813416e-02 4.765976592898368835e-02 4.151753783226013184e-01 -2.992437183856964111e-01 1.660029143095016479e-01 -1.240142211318016052e-01 2.742032110691070557e-01 1.819297224283218384e-01 -6.372340023517608643e-02 3.268151581287384033e-01 -2.118755429983139038e-01 2.126196026802062988e-01
-3.056103289127349854e-01 -2.619797885417938232e-01 -1.058211699128150940e-01 -1.078074723482131958e-01 -2.869307398796081543e-01 1.950841546058654785e-01 7.210510224103927612e-02 -1.322657242417335510e-02 -1.776265501976013184e-01 -1.674040406942367554e-01 -2.802127040922641754e-02 1.350438445806503296e-01 2.306986302137374878e-01 7.069555670022964478e-02 1.542752087116241455e-01 1.929724514484405518e-01 -9.582439437508583069e-03 2.281176447868347168e-01 -8.182710409164428711e-02 7.992154359817504883e-02 1.578618437051773071e-01 1.376128792762756348e-01 2.005533427000045776e-01 -2.114792615175247192e-01 -5.413153022527694702e-02 -1.545125097036361694e-01 2.195042371749877930e-02 7.812989503145217896e-02 1.817350566852837801e-04 8.142658323049545288e-02 -5.025737732648849487e-02 5.049445629119873047e-01
-8.072826266288757324e-02 4.769957438111305237e-02 -1.986216157674789429e-01 -2.612562179565429688e-01 -2.077395841479301453e-02 1.123003214597702026e-01 1.514629423618316650e-01 1.128516644239425659e-01 -1.771686226129531860e-01 -2.645497620105743408e-01 -2.669712007045745850e-01 -5.190885439515113831e-02 -1.448857784271240234e-02 2.431987412273883820e-02 3.075518906116485596e-01 -9.846492111682891846e-02 -1.147450413554906845e-02 -2.606904506683349609e-01 1.123821809887886047e-01 1.546831429004669189e-01 1.394425183534622192e-01 -1.791007965803146362e-01 1.796905249357223511e-01 -1.158017516136169434e-01 -1.317749768495559692e-01 -8.414537296630442142e-04 1.245869398117065430e-01 4.511409699916839600e-01 5.832672864198684692e-02 2.127850166289135814e-04 1.078989505767822266e-01 3.178474009037017822e-01
-2.906268537044525146e-01 -2.791600525379180908e-01 -1.025798246264457703e-01 1.297718137502670288e-01 1.937334425747394562e-02 -1.322243362665176392e-02 1.687638014554977417e-01 2.796465456485748291e-01 -2.347857207059860229e-01 -2.840161621570587158e-01 -1.516180695034563541e-03 1.176682934165000916e-01 9.423884004354476929e-02 -1.057663336396217346e-01 7.875949144363403320e-03 1.038882583379745483e-01 2.107049375772476196e-01 2.359854280948638916e-01 5.260073393583297729e-02 3.159892559051513672e-01 9.520879387855529785e-02 -9.630951285362243652e-02 2.309613674879074097e-01 -7.713530957698822021e-02 2.041780203580856323e-01 -1.155612021684646606e-01 -2.688873112201690674e-01 2.692530453205108643e-01 1.459785848855972290e-01 -3.086414746940135956e-02 5.627943202853202820e-02 1.297829300165176392e-01
-1.277603325434029102e-03 -2.014745771884918213e-01 -1.584720909595489502e-01 9.930381551384925842e-03 -3.144810199737548828e-01 4.343315586447715759e-02 -1.353168636560440063e-01 -8.613256365060806274e-02 -2.753646373748779297e-01 -4.075783491134643555e-02 -1.949544548988342285e-01 1.194894239306449890e-01 -1.624358445405960083e-01 -1.300036311149597168e-01 1.124442145228385925e-01 -2.908027172088623047e-02 -1.748932749032974243e-01 2.068599760532379150e-01 1.243010908365249634e-01 8.010775595903396606e-02 -2.215424925088882446e-01 -2.359700053930282593e-01 3.657624125480651855e-01 -5.787429213523864746e-02 6.943907588720321655e-02 -2.724968194961547852e-01 1.733252853155136108e-01 3.285667300224304199e-01 2.269109338521957397e-01 1.297811046242713928e-03 -1.045772582292556763e-01 -6.701301038265228271e-02
7.355429232120513916e-02 -2.864025533199310303e-01 -2.478872537612915039e-01 2.096013277769088745e-01 1.673900485038757324e-01 1.147103533148765564e-01 2.032974064350128174e-01 -6.301455199718475342e-02 -1.947102695703506470e-01 -1.141383200883865356e-01 -1.845176070928573608e-01 2.831794023513793945e-01 1.684306561946868896e-01 3.678573295474052429e-02 1.853298209607601166e-02 -6.808542460203170776e-02 7.968694716691970825e-02 -1.508854627609252930e-01 2.220679372549057007e-01 1.663288921117782593e-01 1.264599561691284180e-01 -2.681427001953125000e-01 2.785279154777526855e-01 -2.474523149430751801e-02 2.497876621782779694e-02 -2.621789276599884033e-01 4.773807153105735779e-02 9.716801345348358154e-02 -5.620198324322700500e-02 -3.294753432273864746e-01 8.158250153064727783e-02 2.218028604984283447e-01
-1.616896539926528931e-01 -3.249755203723907471e-01 -1.170515567064285278e-01 5.642154067754745483e-02 2.077067736536264420e-03 -5.835396051406860352e-02 2.630187869071960449e-01 -1.611042954027652740e-02 -2.774320542812347412e-01 5.271173268556594849e-02 -1.690360605716705322e-01 1.566241979598999023e-01 8.557201363146305084e-03 1.326435357332229614e-01 1.014025434851646423e-01 -1.197769120335578918e-01 1.731320843100547791e-02 -1.679062470793724060e-02 8.615204691886901855e-02 2.490600645542144775e-01 1.776624619960784912e-01 1.713984757661819458e-01 2.027142792940139771e-01 -2.990734763443470001e-02 3.143934309482574463e-01 -1.611950546503067017e-01 1.481356322765350342e-01 4.516011476516723633e-01 2.067133337259292603e-01 9.800627827644348145e-02 1.222051754593849182e-01 -1.114398166537284851e-01
1.787011325359344482e-02 -1.435151547193527222e-01 6.200876086950302124e-02 1.825982332229614258e-01 -3.395000472664833069e-02 1.522200275212526321e-02 -1.440003514289855957e-01 5.898844683542847633e-04 -2.952857613563537598e-01 -5.058649554848670959e-02 8.639524132013320923e-02 2.039096504449844360e-01 1.426115781068801880e-01 5.314942914992570877e-03 2.941787540912628174e-01 -1.836796551942825317e-01 -1.681996881961822510e-01 1.288289278745651245e-01 -2.614217102527618408e-01 2.218592613935470581e-01 -9.546735137701034546e-02 -8.903333544731140137e-02 3.856151103973388672e-01 -5.950526520609855652e-02 2.561604678630828857e-01 -1.067224889993667603e-01 -1.378605514764785767e-01 2.314625084400177002e-01 1.403762586414813995e-02 -4.854714125394821167e-02 -1.377955079078674316e-01 3.707732856273651123e-01
-1.800159923732280731e-02 -2.065623104572296143e-01 -2.703383266925811768e-01 1.320267170667648315e-01 2.719977498054504395e-01 -4.816299676895141602e-02 -2.469105273485183716e-02 -2.089999020099639893e-01 -2.603359818458557129e-01 -3.676187619566917419e-02 -1.797394454479217529e-01 1.943799257278442383e-01 -5.299661308526992798e-02 8.300201594829559326e-02 3.790860250592231750e-02 -1.309768855571746826e-01 -6.391690671443939209e-02 -9.782290458679199219e-02 2.451116591691970825e-01 3.751793205738067627e-01 1.437604874372482300e-01 -1.603202223777770996e-01 1.705566197633743286e-01 -6.303389370441436768e-02 6.828074343502521515e-03 -1.700122207403182983e-01 1.838594228029251099e-01 2.620532214641571045e-01 2.249789983034133911e-01 -2.847935855388641357e-01 6.053952872753143311e-02 1.328673511743545532e-01
2.212668359279632568e-01 -2.346807867288589478e-01 -1.518124043941497803e-01 -1.402315646409988403e-01 8.353074640035629272e-02 -2.034158557653427124e-01 -1.090961322188377380e-01 2.949737608432769775e-01 -2.639117836952209473e-01 -3.080750107765197754e-01 -2.786843180656433105e-01 2.209333032369613647e-01 -1.610827296972274780e-01 -2.218941412866115570e-02 -3.516737744212150574e-02 -8.115866221487522125e-03 -3.887843806296586990e-03 -4.742173850536346436e-02 -3.223888576030731201e-02 -1.447959542274475098e-01 6.084657087922096252e-02 -1.449362486600875854e-01 2.143972087651491165e-03 -8.507644385099411011e-02 4.993431270122528076e-02 -1.198390573263168335e-01 2.628975212574005127e-01 -2.924639545381069183e-02 8.497488498687744141e-02 -1.153183169662952423e-02 -1.803140491247177124e-01 4.519908726215362549e-01
-2.925322651863098145e-01 -2.475678026676177979e-01 -2.170204669237136841e-01 -1.119888871908187866e-01 -2.040301822125911713e-02 1.526034921407699585e-01 1.110739186406135559e-01 -1.547954827547073364e-01 5.603660270571708679e-02 -2.893442846834659576e-02 -1.524560451507568359e-01 1.065394431352615356e-01 2.141296714544296265e-01 1.013919189572334290e-01 1.902979761362075806e-01 2.639992162585258484e-02 1.146838515996932983e-01 8.717332780361175537e-02 1.893918961286544800e-02 9.003520756959915161e-02 2.772406339645385742e-01 6.448223441839218140e-02 2.056352794170379639e-01 -1.404471993446350098e-01 2.045358866453170776e-01 1.053742095828056335e-01 2.383192628622055054e-01 4.059624969959259033e-01 -1.303033083677291870e-01 -1.749060004949569702e-01 -1.929551959037780762e-01 2.651191949844360352e-01
-1.525417119264602661e-01 -6.991338729858398438e-02 -1.356778442859649658e-01 -7.130729407072067261e-02 -1.723716557025909424e-01 4.858748614788055420e-02 3.070922493934631348e-01 -8.666292577981948853e-02 -4.002305865287780762e-01 -2.946669757366180420e-01 -1.377995908260345459e-01 -1.647324115037918091e-01 -1.170386746525764465e-02 7.981559261679649353e-03 1.962330937385559082e-01 -1.651386618614196777e-01 9.899830818176269531e-02 -6.890276074409484863e-02 1.117771565914154053e-01 3.505361676216125488e-01 3.810613229870796204e-02 -1.415112763643264771e-01 2.473701387643814087e-01 -1.921236980706453323e-03 3.036928176879882812e-02 -6.437811255455017090e-02 1.632044166326522827e-01 3.867686986923217773e-01 8.910059928894042969e-02 1.486048698425292969e-01 -1.027085110545158386e-01 2.980501204729080200e-02
2.008061707019805908e-01 -7.730768620967864990e-02 -2.173673212528228760e-01 2.529323101043701172e-04 -1.701216213405132294e-02 -2.001746743917465210e-02 -2.228070944547653198e-01 -1.371933817863464355e-01 -1.220574453473091125e-01 -2.390245348215103149e-01 -2.235447317361831665e-01 2.754872143268585205e-01 -1.484952867031097412e-01 1.319040209054946899e-01 3.079354763031005859e-01 -7.793647050857543945e-02 -1.063036471605300903e-01 -1.348574310541152954e-01 3.104951381683349609e-01 6.635685916990041733e-03 2.537486553192138672e-01 1.372078657150268555e-01 1.663615107536315918e-01 -2.109557241201400757e-01 3.272750601172447205e-02 8.200473338365554810e-02 1.864675432443618774e-01 3.008444607257843018e-01 1.363074034452438354e-01 8.204323053359985352e-02 -1.092546954751014709e-01 2.177173942327499390e-01
-1.545850783586502075e-01 -6.670416146516799927e-02 -8.053835481405258179e-03 -1.844972968101501465e-01 -8.735168725252151489e-02 9.628172963857650757e-02 1.344336718320846558e-01 -1.540036648511886597e-01 -2.575960159301757812e-01 -1.878530234098434448e-01 -1.569886654615402222e-01 -2.046914584934711456e-02 -4.612245783209800720e-02 1.022603362798690796e-01 1.841145306825637817e-01 2.233733683824539185e-01 5.859286338090896606e-02 2.814116328954696655e-02 3.964893147349357605e-02 -2.546994481235742569e-03 4.129675030708312988e-01 -2.443386763334274292e-01 6.436942517757415771e-02 -8.923733234405517578e-02 2.274060249328613281e-02 -8.766290545463562012e-02 1.327479481697082520e-01 3.909803032875061035e-01 2.599192559719085693e-01 3.180120885372161865e-01 1.755242645740509033e-01 1.715534627437591553e-01
1.350744217634201050e-01 -1.524322479963302612e-01 -1.408601701259613037e-01 -1.078855693340301514e-01 -4.815159142017364502e-01 -5.432892218232154846e-02 1.466683596372604370e-01 1.555756777524948120e-01 -2.843959033489227295e-01 -3.403800353407859802e-02 2.578910905867815018e-03 2.555159032344818115e-01 -1.509090214967727661e-01 -1.652327738702297211e-02 2.379482388496398926e-01 -2.977366559207439423e-02 -2.183623313903808594e-01 7.405404001474380493e-02 -1.121780052781105042e-01 3.221239745616912842e-01 3.066029958426952362e-02 -2.699667960405349731e-02 1.074020192027091980e-01 1.250621229410171509e-01 -1.322702914476394653e-01 -3.202942013740539551e-02 1.163491904735565186e-01 1.552157253026962280e-01 -4.780708998441696167e-02 1.395682990550994873e-01 -3.113621771335601807e-01 2.130879759788513184e-01
1.295298188924789429e-01 -1.744127869606018066e-01 -2.673574984073638916e-01 2.047412283718585968e-02 1.497361063957214355e-01 2.772192284464836121e-02 1.258406639099121094e-01 -9.705465286970138550e-02 -1.579137891530990601e-01 -2.985338568687438965e-01 1.444835960865020752e-01 4.762531444430351257e-02 6.337071210145950317e-02 -9.743465483188629150e-02 2.436746656894683838e-01 -5.049481987953186035e-02 -2.384134083986282349e-01 2.246547490358352661e-01 2.328457534313201904e-01 -3.927642013877630234e-03 1.781550496816635132e-01 -1.596931219100952148e-01 -1.843046694993972778e-01 -2.287700176239013672e-01 6.566017121076583862e-02 6.003725156188011169e-02 4.580468521453440189e-04 4.223527312278747559e-01 1.095025241374969482e-01 1.533418055623769760e-02 9.825444966554641724e-02 3.264242112636566162e-01
2.526355981826782227e-01 -1.174674257636070251e-01 -7.486116141080856323e-02 4.182401672005653381e-02 -2.038478851318359375e-03 1.258395910263061523e-01 -2.475102692842483521e-01 -1.178180985152721405e-02 -3.094012439250946045e-01 -1.019772142171859741e-01 -3.271945752203464508e-03 3.752361536026000977e-01 1.994482725858688354e-01 -1.804768741130828857e-01 1.392122805118560791e-01 9.572558104991912842e-02 -5.653399974107742310e-02 -5.381307378411293030e-02 2.345233559608459473e-01 1.747021079063415527e-01 2.634975314140319824e-01 -9.203875809907913208e-02 2.006476968526840210e-01 -1.636549830436706543e-01 1.830501258373260498e-01 1.056460589170455933e-01 -1.441361904144287109e-01 3.261497616767883301e-01 -1.522548943758010864e-01 1.390530616044998169e-01 4.632111173123121262e-03 1.975658833980560303e-01
-1.321694906800985336e-02 -1.598488837480545044e-01 -2.476614564657211304e-01 1.435297876596450806e-01 2.266546189785003662e-01 7.104662060737609863e-02 1.984548568725585938e-02 1.958149522542953491e-01 -3.700957298278808594e-01 -1.484888046979904175e-01 -7.998151332139968872e-02 1.987206935882568359e-01 3.120870590209960938e-01 6.248979642987251282e-02 -4.084536433219909668e-02 1.193234175443649292e-01 1.406524181365966797e-01 1.671422868967056274e-01 8.268862217664718628e-02 2.931607365608215332e-01 1.840267628431320190e-01 -4.624541848897933960e-02 2.851225435733795166e-01 -6.432858109474182129e-02 3.493538498878479004e-02 1.466959621757268906e-02 2.130337059497833252e-01 -7.202008366584777832e-02 2.040797844529151917e-02 5.746931955218315125e-02 -5.135152116417884827e-02 3.933993875980377197e-01
1.518793255090713501e-01 -4.946878179907798767e-02 -1.938848644495010376e-01 1.602644920349121094e-01 4.300358891487121582e-02 1.590404659509658813e-01 4.506687521934509277e-01 1.896506845951080322e-01 -2.254676669836044312e-01 2.625694684684276581e-02 -2.154705971479415894e-01 1.849841922521591187e-01 3.570243343710899353e-02 1.411822438240051270e-01 2.353616505861282349e-01 -2.406015843152999878e-01 -2.371711656451225281e-03 2.262654006481170654e-01 6.568598002195358276e-02 1.221731454133987427e-01 7.944315671920776367e-02 -8.813323825597763062e-02 -1.714814603328704834e-01 -3.800126016139984131e-01 2.109706103801727295e-01 3.760919719934463501e-02 -6.106074526906013489e-02 2.497621178627014160e-01 -7.001946214586496353e-03 2.961819432675838470e-02 -6.023681163787841797e-02 5.839141830801963806e-02
1.863390579819679260e-02 -2.660385668277740479e-01 -2.341818809509277344e-01 -5.942455679178237915e-02 1.004432439804077148e-01 1.703704297542572021e-01 -5.013737455010414124e-02 -1.476579159498214722e-01 -7.495941221714019775e-02 -1.048032417893409729e-01 -1.392509341239929199e-01 9.508444368839263916e-02 2.754694521427154541e-01 1.211882829666137695e-01 5.923253297805786133e-02 -5.895167216658592224e-02 6.808539479970932007e-02 1.616490036249160767e-01 5.642479658126831055e-02 4.547273740172386169e-02 2.292449474334716797e-01 -6.008305773138999939e-02 2.423430979251861572e-01 -2.283084690570831299e-01 7.082074135541915894e-02 -3.466226756572723389e-01 1.065942719578742981e-01 1.976224482059478760e-01 -2.077986598014831543e-01 8.736835420131683350e-02 -3.019235432147979736e-01 3.793378174304962158e-01
-1.985866427421569824e-01 -1.508112251758575439e-01 -2.307514995336532593e-01 -7.681599259376525879e-02 5.896882340312004089e-02 2.486698329448699951e-01 1.128604114055633545e-01 -2.161664068698883057e-01 -1.860251873731613159e-01 -1.029313430190086365e-01 -2.376749515533447266e-01 3.475199267268180847e-02 1.962883472442626953e-01 1.010002195835113525e-01 6.133459508419036865e-02 -1.260974630713462830e-02 1.323193609714508057e-01 3.451220393180847168e-01 8.744545280933380127e-02 5.755911394953727722e-02 5.831129848957061768e-03 -1.167463585734367371e-01 2.159640341997146606e-01 -1.117034032940864563e-01 2.141913920640945435e-01 -1.892746686935424805e-01 1.553612202405929565e-01 2.406266182661056519e-01 -1.967857182025909424e-01 7.431065291166305542e-02 -2.600893080234527588e-01 3.199237883090972900e-01
-5.974863097071647644e-02 -3.752062022686004639e-01 6.393245607614517212e-02 -2.081191390752792358e-01 -4.012183845043182373e-01 -7.875552773475646973e-02 -1.014969944953918457e-01 2.142090117558836937e-03 -3.192780315876007080e-01 -1.680285632610321045e-01 1.229486055672168732e-02 6.899034976959228516e-02 -1.138112619519233704e-01 1.439324617385864258e-01 -2.536557440180331469e-04 -1.059759259223937988e-01 -3.820251673460006714e-02 -3.175865411758422852e-01 2.421744316816329956e-01 1.490649431943893433e-01 3.783996775746345520e-02 -9.560097008943557739e-02 1.549280527979135513e-02 -1.858248710632324219e-01 1.277253329753875732e-01 -1.592646539211273193e-01 8.813551813364028931e-02 9.642796963453292847e-02 1.309495568275451660e-01 1.313828527927398682e-01 -2.889988720417022705e-01 2.134823054075241089e-01
-6.219626963138580322e-02 -2.331708073616027832e-01 4.251252859830856323e-02 -6.981018930673599243e-02 -5.170933902263641357e-03 -8.211132138967514038e-02 9.269346296787261963e-02 2.202147245407104492e-01 -4.446609690785408020e-02 -2.552824318408966064e-01 -6.866663694381713867e-02 3.974099159240722656e-01 1.030166521668434143e-01 2.520836889743804932e-01 -1.808675825595855713e-01 1.412312984466552734e-01 -4.521740227937698364e-02 -5.688849464058876038e-02 -1.457535028457641602e-01 1.247161477804183960e-01 1.380917876958847046e-01 -3.597442805767059326e-01 6.871021538972854614e-02 6.032538414001464844e-02 2.143478244543075562e-01 -2.289055287837982178e-01 1.208053454756736755e-01 4.826518148183822632e-02 -6.170624867081642151e-02 4.430287051945924759e-03 -2.137953042984008789e-01 3.884405195713043213e-01
2.442638948559761047e-02 -2.668745815753936768e-01 -2.344838976860046387e-01 -2.025296837091445923e-01 8.290689438581466675e-02 -2.963339909911155701e-02 1.859718710184097290e-01 -3.070589713752269745e-02 -3.738020658493041992e-01 -1.454253029078245163e-02 -1.884007304906845093e-01 -1.338375508785247803e-01 -1.742922514677047729e-01 -1.456467807292938232e-01 6.785079836845397949e-02 5.073764547705650330e-02 5.167345516383647919e-03 -2.916928753256797791e-02 2.519261837005615234e-01 2.506010830402374268e-01 1.196682155132293701e-01 9.541261941194534302e-02 2.644636332988739014e-01 -8.635695092380046844e-03 -3.411239013075828552e-02 1.190057490020990372e-02 1.903078705072402954e-01 3.833890557289123535e-01 1.596433520317077637e-01 1.397177129983901978e-01 -2.594846487045288086e-01 1.391072869300842285e-01
-1.991425454616546631e-01 -6.368388235569000244e-02 5.847692489624023438e-02 2.048630863428115845e-01 1.731293797492980957e-01 2.688488066196441650e-01 -1.810139268636703491e-01 1.691301465034484863e-01 -1.780762970447540283e-01 -2.290642261505126953e-01 -2.817284688353538513e-02 3.812923431396484375e-01 8.031751215457916260e-02 1.219659447669982910e-01 2.248671650886535645e-01 -3.536552190780639648e-01 7.327938824892044067e-02 5.402972549200057983e-02 -1.002343297004699707e-01 -9.719510562717914581e-03 -4.617181047797203064e-02 -6.112637743353843689e-02 2.636899948120117188e-01 -8.147920668125152588e-02 6.960799545049667358e-02 5.557666718959808350e-02 1.305957436561584473e-01 2.054856717586517334e-01 1.175882369279861450e-01 -8.966573327779769897e-02 -2.887925207614898682e-01 2.167922258377075195e-01
2.904883921146392822e-01 -7.148129492998123169e-02 -3.679982721805572510e-01 -1.327445805072784424e-01 -3.247837722301483154e-01 -1.480631679296493530e-01 9.592565894126892090e-02 -7.474197447299957275e-02 -1.829574108123779297e-01 -3.061434719711542130e-03 6.992516666650772095e-02 2.553546130657196045e-01 -4.887129366397857666e-02 9.123787283897399902e-02 2.946032583713531494e-01 2.195422351360321045e-01 -7.079729437828063965e-02 -2.320042252540588379e-02 -1.932072490453720093e-01 3.127762973308563232e-01 -6.116664502769708633e-03 -2.504338920116424561e-01 1.280512511730194092e-01 -5.386517569422721863e-02 4.563611373305320740e-02 1.214945167303085327e-01 5.289494246244430542e-02 2.159708887338638306e-01 8.453318476676940918e-02 1.103627979755401611e-01 -2.091202139854431152e-01 1.178270131349563599e-01
8.875641971826553345e-02 -1.115595847368240356e-01 -1.587202996015548706e-01 -1.190272793173789978e-01 -2.444015070796012878e-02 -1.644805073738098145e-01 4.328479617834091187e-02 2.121968427672982216e-03 -2.885053157806396484e-01 -7.229582965373992920e-02 -3.037322461605072021e-01 -9.620390832424163818e-02 7.120089232921600342e-02 -7.082208991050720215e-02 1.739648431539535522e-01 -2.605986595153808594e-01 -4.954485967755317688e-02 8.992370963096618652e-02 4.204408228397369385e-01 6.867334246635437012e-02 1.137843132019042969e-01 -4.402070492506027222e-02 2.957196235656738281e-01 -2.155290991067886353e-01 -4.173034802079200745e-03 -1.980634033679962158e-02 9.889275580644607544e-02 4.302083253860473633e-01 1.495653986930847168e-01 9.447291493415832520e-02 -5.907257273793220520e-02 2.041773945093154907e-01
1.773845106363296509e-01 -1.349260509014129639e-01 -3.025753498077392578e-01 -2.265050411224365234e-01 -4.382517039775848389e-01 -3.309296071529388428e-02 5.835203453898429871e-02 -1.947198510169982910e-01 -2.706699371337890625e-01 -8.985747396945953369e-02 -5.318585783243179321e-03 2.362201958894729614e-01 -2.286822348833084106e-02 6.413108110427856445e-02 2.406489700078964233e-01 5.154454708099365234e-02 -1.331283450126647949e-01 2.040809020400047302e-03 -1.776801496744155884e-01 3.404444158077239990e-01 2.650889568030834198e-02 -2.542100846767425537e-01 7.780500221997499466e-03 -3.419670462608337402e-02 3.487670049071311951e-02 -6.236035260371863842e-04 -9.659484960138797760e-03 2.177283614873886108e-01 -2.784722484648227692e-02 1.830204725265502930e-01 -2.095812410116195679e-01 1.093433648347854614e-01
-5.709447711706161499e-02 -2.247170060873031616e-01 -3.327181190252304077e-02 -2.536840438842773438e-01 -3.946627080440521240e-01 1.240409761667251587e-01 7.886592298746109009e-02 2.848505601286888123e-02 -3.211451172828674316e-01 -9.505172073841094971e-02 2.068658471107482910e-01 2.302123606204986572e-01 1.818188279867172241e-02 1.145147606730461121e-01 3.321547806262969971e-02 -1.940116584300994873e-01 9.111151099205017090e-02 2.677126973867416382e-02 1.599190384149551392e-01 1.225738525390625000e-01 -2.413199096918106079e-01 7.656375318765640259e-02 -7.995079457759857178e-02 -1.605681492947041988e-03 3.525021672248840332e-02 -1.238137260079383850e-01 6.711769104003906250e-02 2.052093893289566040e-01 2.417337149381637573e-01 2.225107699632644653e-02 -3.923064768314361572e-01 2.152314633131027222e-01
-1.833344250917434692e-01 -1.676100492477416992e-02 -4.289443194866180420e-01 -7.215695083141326904e-02 -7.974814623594284058e-02 -1.491966843605041504e-01 -1.060468256473541260e-01 -1.465256959199905396e-01 -1.477566361427307129e-01 -3.099928200244903564e-01 -2.568320333957672119e-01 -8.679098635911941528e-02 6.741487979888916016e-02 1.598664969205856323e-01 1.080449149012565613e-01 -1.176692470908164978e-01 -1.003040894865989685e-01 -1.880960166454315186e-01 3.326756507158279419e-02 1.688290089368820190e-01 1.192206367850303650e-01 3.116974607110023499e-02 1.078202798962593079e-01 -1.714183986186981201e-01 1.252598464488983154e-01 1.156828776001930237e-01 1.101304497569799423e-02 2.620325088500976562e-01 9.112157672643661499e-02 -6.778280436992645264e-02 -4.190410077571868896e-01 2.256862819194793701e-01
-3.818977475166320801e-01 -2.788649797439575195e-01 -4.274479299783706665e-02 7.089569419622421265e-02 -2.230081111192703247e-01 2.135353684425354004e-01 1.261766999959945679e-01 -9.718100726604461670e-02 1.967857182025909424e-01 -1.262366771697998047e-01 1.603248119354248047e-01 8.219551295042037964e-02 6.122034508734941483e-03 2.315825521945953369e-01 1.374232023954391479e-01 -1.565529704093933105e-01 7.090392708778381348e-02 8.589477092027664185e-02 1.030551642179489136e-01 5.583794787526130676e-02 2.859632074832916260e-01 -1.962704062461853027e-01 1.121260672807693481e-01 -1.860122233629226685e-01 2.835661470890045166e-01 -5.142388865351676941e-03 8.233758807182312012e-02 2.724607884883880615e-01 4.235425963997840881e-02 1.156563237309455872e-01 -1.647966355085372925e-01 2.593568563461303711e-01
1.432010382413864136e-01 1.156440749764442444e-02 -1.514544934034347534e-01 -6.956572830677032471e-02 -1.443567425012588501e-01 -2.258974872529506683e-02 3.449666500091552734e-01 -9.503512829542160034e-02 -2.264903932809829712e-01 -1.508383154869079590e-01 1.473955251276493073e-02 2.386945039033889771e-01 -5.102852731943130493e-02 2.248041778802871704e-01 2.135018259286880493e-01 2.346394807100296021e-01 5.731439962983131409e-02 -1.197961047291755676e-01 -9.389227628707885742e-02 3.440523147583007812e-01 2.280369102954864502e-01 -2.533085942268371582e-01 1.172779053449630737e-01 -1.112320460379123688e-02 -8.529721200466156006e-02 1.550341844558715820e-01 1.452264487743377686e-01 2.494079768657684326e-01 -5.770771205425262451e-02 2.924938499927520752e-01 -1.182460710406303406e-01 1.576013863086700439e-01
-6.184689700603485107e-02 -1.643863618373870850e-01 -2.769167721271514893e-01 -3.804331421852111816e-01 -1.549697387963533401e-02 2.806083112955093384e-02 1.734826155006885529e-02 4.625668376684188843e-02 -2.044281214475631714e-01 -1.148542687296867371e-01 -1.344788223505020142e-01 6.788793252781033516e-04 -5.030567292124032974e-03 8.252235502004623413e-02 3.041794598102569580e-01 -1.651129126548767090e-01 -1.141921579837799072e-01 -1.924691051244735718e-01 2.403603047132492065e-01 -1.216475367546081543e-01 7.917634397745132446e-02 -2.395719438791275024e-01 2.552103102207183838e-01 -4.921870678663253784e-02 -9.099206328392028809e-02 -4.342181980609893799e-02 1.122050359845161438e-01 4.155096411705017090e-01 1.279416531324386597e-01 2.339702285826206207e-02 -8.691564202308654785e-03 2.798440456390380859e-01
-8.875914663076400757e-02 -2.905717194080352783e-01 -2.925750315189361572e-01 -3.493127822875976562e-01 -1.629191190004348755e-01 -4.924828559160232544e-02 -3.997713327407836914e-02 3.278043493628501892e-02 -1.716267317533493042e-01 -7.564818859100341797e-02 -1.578078269958496094e-01 1.009092703461647034e-01 -1.938031800091266632e-02 1.666318625211715698e-01 2.013556510210037231e-01 -8.456246554851531982e-02 -1.174194812774658203e-01 -2.132299393415451050e-01 3.220674991607666016e-01 -1.143180876970291138e-01 2.667991816997528076e-01 -1.064791083335876465e-01 2.568165957927703857e-01 -6.745921820402145386e-02 -4.624354094266891479e-02 8.280362188816070557e-02 1.033501476049423218e-01 3.110953271389007568e-01 1.569377183914184570e-01 1.495969593524932861e-01 2.017359994351863861e-02 1.714088320732116699e-01
-2.565264999866485596e-01 -2.179846316576004028e-01 -3.044162988662719727e-01 7.972044870257377625e-03 -2.458539903163909912e-01 2.501421113265678287e-05 6.011588871479034424e-02 -9.837528318166732788e-02 -1.042884886264801025e-01 6.415221095085144043e-02 2.070176415145397186e-02 2.922669649124145508e-01 -1.016269400715827942e-01 -2.008378207683563232e-01 3.283504843711853027e-01 1.731059402227401733e-01 -1.701940745115280151e-01 1.932405680418014526e-01 1.001396402716636658e-01 1.093412488698959351e-01 -1.505325138568878174e-01 1.655506938695907593e-01 2.768303155899047852e-01 -8.615151047706604004e-02 -5.231162905693054199e-02 -2.428961992263793945e-01 4.887493327260017395e-02 1.245727241039276123e-01 3.692855685949325562e-02 1.587817370891571045e-01 -2.348387539386749268e-01 2.171223908662796021e-01
-7.053433358669281006e-02 -1.641207374632358551e-02 -1.294174790382385254e-01 -6.506926566362380981e-02 -1.953050345182418823e-01 1.297774165868759155e-01 2.579397559165954590e-01 1.004623994231224060e-01 -2.411523163318634033e-01 -3.866141140460968018e-01 -1.950364112854003906e-01 6.884831190109252930e-02 -1.258279532194137573e-01 -4.319923743605613708e-02 7.484911382198333740e-02 -7.162445038557052612e-02 1.084619015455245972e-01 -3.110738396644592285e-01 -8.550325408577919006e-03 2.154525518417358398e-01 8.132287114858627319e-02 1.373998448252677917e-02 7.453445345163345337e-02 -9.368299692869186401e-02 5.222754180431365967e-02 1.765366494655609131e-01 8.371828496456146240e-02 5.231313109397888184e-01 2.178284227848052979e-01 1.445195078849792480e-01 -6.503178924322128296e-02 -5.928458645939826965e-03
2.270302623510360718e-01 -1.110459640622138977e-01 -3.209042847156524658e-01 -1.049129813909530640e-01 -3.343724310398101807e-01 -8.612413704395294189e-02 1.213896200060844421e-01 -1.130804270505905151e-01 -2.369265556335449219e-01 8.709141612052917480e-02 3.212850913405418396e-02 2.250119149684906006e-01 -8.146663010120391846e-02 -5.778931081295013428e-02 2.114620506763458252e-01 1.055352389812469482e-01 -4.278410971164703369e-02 -2.984611503779888153e-02 -1.325021684169769287e-01 4.125572443008422852e-01 -8.454878628253936768e-02 -3.352622389793395996e-01 8.968669176101684570e-02 -2.087332904338836670e-01 7.062777131795883179e-02 9.130175411701202393e-02 3.628807142376899719e-02 1.477984786033630371e-01 -4.350985214114189148e-02 5.391380935907363892e-02 -2.388332188129425049e-01 1.849645972251892090e-01
3.345991298556327820e-02 -4.728393554687500000e-01 -1.350987702608108521e-01 4.966207221150398254e-02 5.486547946929931641e-02 3.138169646263122559e-02 -4.729311913251876831e-03 1.232687011361122131e-01 3.963094204664230347e-02 3.016335889697074890e-02 -1.781862676143646240e-01 -2.437832057476043701e-01 1.923050172626972198e-02 1.435552239418029785e-01 1.527974307537078857e-01 -2.843177318572998047e-01 1.382892718538641930e-03 6.072010844945907593e-02 2.039424888789653778e-02 2.829041481018066406e-01 -1.918371617794036865e-01 -2.706903517246246338e-01 8.086077868938446045e-02 -2.108534872531890869e-01 3.108915984630584717e-01 1.476598232984542847e-01 1.595956683158874512e-01 1.170677617192268372e-01 1.334131881594657898e-02 1.732465773820877075e-01 -5.263369064778089523e-03 2.889388501644134521e-01
-1.517203599214553833e-01 2.389772050082683563e-02 -4.818341508507728577e-02 -4.374646395444869995e-02 -4.880935326218605042e-02 -1.138618066906929016e-01 2.847092747688293457e-01 1.776280440390110016e-02 -3.661440014839172363e-01 -3.172600269317626953e-01 -3.020120859146118164e-01 3.456763178110122681e-02 -9.062546491622924805e-02 -1.974084787070751190e-02 7.290387153625488281e-02 -8.004515618085861206e-02 1.470019966363906860e-01 -7.668749243021011353e-02 -5.137752369046211243e-02 3.208086788654327393e-01 7.583545893430709839e-02 -1.123471856117248535e-01 2.549964785575866699e-01 5.502912681549787521e-04 9.151287376880645752e-02 -3.072453439235687256e-01 8.113261312246322632e-02 3.989530503749847412e-01 1.685043424367904663e-01 1.151185110211372375e-01 -3.630238026380538940e-02 8.777147158980369568e-03
1.397991031408309937e-01 -3.837305307388305664e-02 -3.165100514888763428e-01 -6.697291135787963867e-02 -4.151185452938079834e-01 -1.044637113809585571e-01 9.035623073577880859e-02 -1.184566542506217957e-01 -1.354337483644485474e-01 1.037769839167594910e-01 7.871714234352111816e-02 9.941468387842178345e-02 -4.676491394639015198e-02 9.752421826124191284e-02 3.254200816154479980e-01 1.895962655544281006e-01 -5.480981990694999695e-02 -3.183807432651519775e-02 -1.920701712369918823e-01 2.896282374858856201e-01 3.551357612013816833e-02 -2.299464046955108643e-01 1.721613705158233643e-01 -1.784943789243698120e-01 3.093759901821613312e-02 8.214625529944896698e-03 1.119896396994590759e-01 3.272825181484222412e-01 -3.062840178608894348e-02 8.176480978727340698e-02 -2.911521494388580322e-01 1.290353536605834961e-01
4.238561540842056274e-02 -2.847192287445068359e-01 -1.032518595457077026e-01 -2.543796598911285400e-01 -3.934586346149444580e-01 4.944273829460144043e-02 -5.896485596895217896e-02 -4.053769633173942566e-02 -1.329480707645416260e-01 -1.484926342964172363e-01 7.733742147684097290e-02 3.118011653423309326e-01 7.057449966669082642e-02 9.721791744232177734e-02 7.966301590204238892e-02 1.141244769096374512e-01 5.446309689432382584e-03 -3.428128734230995178e-02 3.055305480957031250e-01 9.223307669162750244e-02 3.999708592891693115e-02 1.194750145077705383e-01 -4.785175248980522156e-02 5.292477086186408997e-02 9.141448885202407837e-02 -2.992931008338928223e-01 2.315965145826339722e-01 1.397153884172439575e-01 1.374842524528503418e-01 2.145734801888465881e-02 -2.835285067558288574e-01 3.283268213272094727e-01
1.019100844860076904e-02 -1.869921833276748657e-01 -4.181421920657157898e-02 3.475867211818695068e-01 4.279906675219535828e-02 4.928342998027801514e-02 5.280196666717529297e-02 9.177424013614654541e-02 -1.528089791536331177e-01 -9.897046536207199097e-02 -2.637115418910980225e-01 9.193317033350467682e-03 1.009432971477508545e-01 -6.875704042613506317e-03 -1.415195614099502563e-01 -1.809872686862945557e-01 1.342854499816894531e-01 3.068851232528686523e-01 3.146729767322540283e-01 2.626056373119354248e-01 1.346006542444229126e-01 -1.427374035120010376e-01 3.247496187686920166e-01 -2.103725820779800415e-01 2.116132825613021851e-01 -1.625748872756958008e-01 -8.688814938068389893e-03 2.390307188034057617e-01 5.554648861289024353e-02 1.052854806184768677e-01 -9.252800792455673218e-02 2.038211524486541748e-01
1.004862412810325623e-01 1.526744663715362549e-02 -3.186778128147125244e-01 -6.196313071995973587e-03 -3.814400732517242432e-01 -1.433508247137069702e-01 2.513363659381866455e-01 -6.571316719055175781e-02 -6.564672291278839111e-02 -9.984721243381500244e-02 1.345973908901214600e-01 1.575544178485870361e-01 -1.774350106716156006e-01 -1.524772495031356812e-01 2.334631979465484619e-01 4.839200526475906372e-02 -1.927431114017963409e-02 -5.532359331846237183e-02 8.802040666341781616e-02 3.274351358413696289e-01 -1.107498109340667725e-01 -3.393819034099578857e-01 9.605216979980468750e-02 -1.032942384481430054e-01 -2.144309505820274353e-02 -5.566195398569107056e-02 1.051863878965377808e-01 3.207613527774810791e-01 -9.170515462756156921e-03 8.421986550092697144e-02 -2.320728152990341187e-01 2.036254853010177612e-01
4.978513345122337341e-02 -1.227099522948265076e-01 -2.070838771760463715e-02 -2.084436267614364624e-01 1.106783971190452576e-01 -4.398093372583389282e-02 -5.726779624819755554e-02 -1.450683027505874634e-01 -2.095376551151275635e-01 -1.219168454408645630e-01 -9.677297621965408325e-02 3.359208256006240845e-02 -2.212127894163131714e-01 8.702966570854187012e-02 9.154676645994186401e-02 4.240145161747932434e-02 -7.004610449075698853e-02 -4.672682285308837891e-01 -1.833010651171207428e-02 2.351074963808059692e-01 3.076370246708393097e-02 -3.372359573841094971e-01 1.228570565581321716e-01 -1.177667528390884399e-01 1.867585480213165283e-01 -5.903158336877822876e-03 2.019768208265304565e-02 1.712011694908142090e-01 4.408235847949981689e-02 1.261845231056213379e-01 -3.131024241447448730e-01 4.013742506504058838e-01
-6.660838425159454346e-02 -1.132737100124359131e-01 -1.839113533496856689e-01 4.271733388304710388e-02 -1.930988281965255737e-01 9.933356195688247681e-02 1.265007853507995605e-01 -8.752006292343139648e-02 1.113314740359783173e-02 -1.223099529743194580e-01 2.501147426664829254e-02 2.646273672580718994e-01 5.978406965732574463e-02 5.152660235762596130e-02 2.802677452564239502e-01 3.188006281852722168e-01 -2.057625949382781982e-01 1.067757457494735718e-01 8.355362713336944580e-02 -1.944975741207599640e-02 1.579856425523757935e-01 4.521265625953674316e-03 2.307590395212173462e-01 9.298124909400939941e-02 -2.335216663777828217e-02 -2.693684101104736328e-01 -5.548890680074691772e-02 1.444868445396423340e-01 -2.538095712661743164e-01 1.474827527999877930e-01 -3.987072706222534180e-01 3.375587463378906250e-01
6.790882442146539688e-03 -1.050565838813781738e-01 -3.629077374935150146e-01 1.525199860334396362e-01 -1.330071687698364258e-02 8.307801932096481323e-02 2.270594984292984009e-01 1.281009614467620850e-01 -3.625967539846897125e-03 -1.679900735616683960e-01 1.365468557924032211e-02 1.472473889589309692e-01 2.309861928224563599e-01 1.466758251190185547e-01 4.998582601547241211e-02 1.361306458711624146e-01 1.068152487277984619e-01 -1.533574908971786499e-01 -3.410952538251876831e-02 -7.571341842412948608e-02 -6.772087514400482178e-02 -6.797572970390319824e-02 5.057765841484069824e-01 -3.196569085121154785e-01 5.348089709877967834e-02 -1.519470065832138062e-01 1.848725974559783936e-01 1.395147293806076050e-01 1.309454590082168579e-01 1.973826289176940918e-01 -9.679663181304931641e-02 2.425276190042495728e-01
5.500484630465507507e-02 -2.612363994121551514e-01 -3.689401745796203613e-01 -1.639999002218246460e-01 -7.807109970599412918e-03 2.991033345460891724e-02 1.925617009401321411e-01 2.799123227596282959e-01 -6.906573474407196045e-02 -3.660214692354202271e-02 2.016316354274749756e-02 3.462391793727874756e-01 2.021697908639907837e-02 -9.999400377273559570e-02 -2.036918699741363525e-01 -9.994453191757202148e-02 6.276921369135379791e-03 2.176457643508911133e-02 1.869066953659057617e-01 2.047124952077865601e-01 1.198836714029312134e-01 -5.406382307410240173e-02 2.319526672363281250e-02 1.513991653919219971e-01 2.862553894519805908e-01 -1.594664901494979858e-01 -1.255317330360412598e-01 2.043954282999038696e-02 1.132841259241104126e-01 3.047919273376464844e-01 5.818412452936172485e-02 3.320728838443756104e-01
9.561792016029357910e-02 6.550832092761993408e-02 -1.688614021986722946e-03 -2.337259985506534576e-02 -3.083658814430236816e-01 -6.856621801853179932e-02 3.259225748479366302e-03 2.403051592409610748e-02 -3.766661882400512695e-01 -1.598282605409622192e-01 9.557377547025680542e-02 -3.299289569258689880e-02 -2.890012264251708984e-01 2.312321960926055908e-01 1.633165478706359863e-01 8.378598839044570923e-02 -5.515138059854507446e-02 -2.821903526782989502e-01 -1.921031326055526733e-01 1.000964865088462830e-01 -6.946548074483871460e-02 -3.478586375713348389e-01 1.338605880737304688e-01 -1.457129865884780884e-01 1.651500314474105835e-01 4.900617152452468872e-02 2.182255126535892487e-02 1.194540932774543762e-01 -6.722664460539817810e-03 1.681544482707977295e-01 -1.776246577501296997e-01 3.720737397670745850e-01
-1.299391686916351318e-01 -2.715931832790374756e-01 -2.382250130176544189e-01 -2.651048302650451660e-01 -1.462792009115219116e-01 -9.392808377742767334e-02 4.631641507148742676e-02 -2.099858224391937256e-02 -2.276951521635055542e-01 -1.462103575468063354e-01 -1.726520955562591553e-01 9.590687602758407593e-02 -4.976465553045272827e-02 2.004513293504714966e-01 2.513083219528198242e-01 -1.600150465965270996e-01 -1.555290520191192627e-01 -1.807583868503570557e-01 2.663448154926300049e-01 -7.372746616601943970e-02 2.096971124410629272e-01 -6.846995651721954346e-02 2.523264586925506592e-01 -4.369514808058738708e-02 -6.460383534431457520e-02 2.501066774129867554e-02 6.786622107028961182e-02 3.824907839298248291e-01 2.237982749938964844e-01 8.390984684228897095e-02 -1.341170519590377808e-01 1.660493761301040649e-01
-2.221236675977706909e-01 -3.087429404258728027e-01 -8.195205032825469971e-02 -1.337508112192153931e-01 1.354406476020812988e-01 5.497368797659873962e-02 2.177488505840301514e-01 -2.009665034711360931e-02 -2.313196361064910889e-01 -1.544893383979797363e-01 1.804836243391036987e-01 1.382514368742704391e-02 -1.468760073184967041e-01 1.105811148881912231e-01 2.556355893611907959e-01 -9.064024686813354492e-02 1.243499368429183960e-01 6.784464232623577118e-03 1.705553084611892700e-01 -1.665726490318775177e-02 5.355111882090568542e-02 -5.132953077554702759e-02 2.430105060338973999e-01 -2.953064441680908203e-01 2.009330540895462036e-01 -2.934357337653636932e-02 -3.406506404280662537e-02 4.901786744594573975e-01 5.577797815203666687e-02 1.163589656352996826e-01 -2.098735719919204712e-01 6.352585554122924805e-02
1.331034153699874878e-01 4.361621662974357605e-02 -1.301842927932739258e-01 -1.778677552938461304e-01 -2.701059281826019287e-01 1.821862459182739258e-01 3.448069691658020020e-01 1.072905659675598145e-01 -1.575513184070587158e-01 1.070552021265029907e-01 2.204521326348185539e-03 2.322293519973754883e-01 6.594186276197433472e-02 8.236866444349288940e-02 1.811793595552444458e-01 4.636057466268539429e-02 -1.911431252956390381e-01 -2.383046597242355347e-01 -7.395869493484497070e-02 2.328343242406845093e-01 8.673796057701110840e-02 -2.702562808990478516e-01 1.730407029390335083e-01 -1.327225379645824432e-02 -4.160327091813087463e-02 4.311282560229301453e-02 2.571757137775421143e-01 3.424307703971862793e-01 2.513781376183032990e-02 2.273531258106231689e-01 -2.318037152290344238e-01 4.677463322877883911e-02
-9.406415373086929321e-02 -9.748852252960205078e-02 -1.906268112361431122e-02 1.216383725404739380e-01 2.874851413071155548e-02 -2.776728197932243347e-02 -4.648211225867271423e-02 2.597368955612182617e-01 -2.774806320667266846e-01 2.699684910476207733e-02 3.358933329582214355e-02 1.947734802961349487e-01 1.064529418945312500e-01 -9.466014057397842407e-02 2.561528980731964111e-01 -4.577364400029182434e-02 -3.538813441991806030e-02 9.445357322692871094e-02 -3.073760271072387695e-01 3.252168297767639160e-01 2.118764966726303101e-01 -2.220363318920135498e-01 3.950309455394744873e-01 -1.602985197678208351e-03 -7.913973182439804077e-02 -1.826288551092147827e-01 -1.638362556695938110e-01 1.376450657844543457e-01 8.930111676454544067e-02 5.023045837879180908e-02 -7.361203432083129883e-02 3.584561347961425781e-01
-1.459617614746093750e-01 -4.282345250248908997e-02 -1.420025080442428589e-01 -3.684819862246513367e-02 -2.786972224712371826e-01 -9.396863728761672974e-02 2.532026469707489014e-01 -3.975120186805725098e-02 -3.751662075519561768e-01 -2.416266351938247681e-01 -3.492552414536476135e-02 -7.153459638357162476e-02 -7.486962527036666870e-02 8.013536781072616577e-02 2.526682913303375244e-01 -2.241155207157135010e-01 8.806501328945159912e-02 -1.771958619356155396e-01 1.200345996767282486e-02 1.735647469758987427e-01 3.593457490205764771e-02 -1.045253947377204895e-01 3.197484314441680908e-01 2.073459923267364502e-01 -3.935256507247686386e-03 -2.444091290235519409e-01 8.144521713256835938e-02 3.870627582073211670e-01 1.502455398440361023e-02 1.235656216740608215e-01 -5.684323236346244812e-02 9.889464825391769409e-02
-1.483048796653747559e-01 -2.450527399778366089e-01 -9.282198548316955566e-02 -1.397400498390197754e-01 7.847351580858230591e-02 1.993297226727008820e-02 1.102719828486442566e-01 2.631359398365020752e-01 -3.936887383460998535e-01 -2.204842492938041687e-02 -4.914537817239761353e-02 2.310263514518737793e-01 2.048994749784469604e-01 2.728733420372009277e-01 -1.790389567613601685e-01 1.474729776382446289e-01 -1.273215860128402710e-01 -5.083137750625610352e-02 -8.297148346900939941e-02 3.706235587596893311e-01 4.310780763626098633e-02 -2.676548659801483154e-01 -5.527038872241973877e-02 -6.864871829748153687e-02 -6.164592131972312927e-02 -1.988758333027362823e-02 5.050673708319664001e-02 1.461938470602035522e-01 8.865584433078765869e-02 2.246357500553131104e-02 8.322568237781524658e-02 3.641806840896606445e-01
-5.374033376574516296e-02 -4.732432216405868530e-02 7.378669828176498413e-02 -1.232764199376106262e-01 -1.878298968076705933e-01 -6.157380342483520508e-02 7.160360366106033325e-02 1.251777112483978271e-01 -4.088928997516632080e-01 -3.227227926254272461e-01 1.381286382675170898e-01 -7.704007625579833984e-02 -2.003486305475234985e-01 1.013271361589431763e-01 1.801441460847854614e-01 -2.088850922882556915e-02 2.350446023046970367e-02 -2.254341989755630493e-01 2.908112294971942902e-02 2.336531728506088257e-01 1.676297187805175781e-01 -4.780584201216697693e-02 2.719095647335052490e-01 -6.836514919996261597e-02 -4.637065902352333069e-02 -2.817231714725494385e-01 1.379764229059219360e-01 3.886958062648773193e-01 9.656179696321487427e-02 6.049613002687692642e-03 -1.301950514316558838e-01 2.023655325174331665e-01
-2.229228429496288300e-02 -2.430592328310012817e-01 -1.234859302639961243e-01 -7.446433603763580322e-02 -2.683027684688568115e-01 2.761095166206359863e-01 -2.067373842000961304e-01 8.433471620082855225e-02 -8.968731760978698730e-02 -1.588570624589920044e-01 -1.375504732131958008e-01 5.972303822636604309e-02 1.530961878597736359e-02 1.103377435356378555e-02 1.189974248409271240e-01 -2.743684351444244385e-01 1.487354934215545654e-01 -2.109570950269699097e-01 -1.037308275699615479e-01 1.286490857601165771e-01 -5.365922674536705017e-02 -1.472645103931427002e-01 -4.033777862787246704e-03 -4.940553754568099976e-02 -7.884373515844345093e-02 -2.931621670722961426e-01 -2.797308005392551422e-02 2.279990613460540771e-01 2.110027521848678589e-02 1.168678104877471924e-01 -5.396276116371154785e-01 6.934096664190292358e-02
1.201265877170953900e-05 -7.204659283161163330e-02 -9.191446751356124878e-02 -1.116448566317558289e-01 5.292348191142082214e-02 6.053951382637023926e-02 -6.244169920682907104e-02 2.991698868572711945e-02 -3.283956050872802734e-01 -8.381338417530059814e-02 -2.055549621582031250e-01 -7.104357331991195679e-02 -1.685463935136795044e-01 -4.045869037508964539e-02 2.349270433187484741e-01 -6.880021095275878906e-02 4.416226595640182495e-02 1.234631240367889404e-01 3.148890137672424316e-01 8.317217230796813965e-02 1.285509765148162842e-01 9.165014326572418213e-02 4.665613770484924316e-01 -4.994398728013038635e-02 -5.791241303086280823e-02 -5.572378262877464294e-02 1.924196183681488037e-01 4.048543572425842285e-01 1.643824726343154907e-01 2.199693322181701660e-01 -1.440384984016418457e-01 1.964372396469116211e-01
-2.909352183341979980e-01 -2.161526679992675781e-01 -2.621282041072845459e-01 -4.738380759954452515e-02 -2.472739368677139282e-01 -5.510523542761802673e-02 2.637794911861419678e-01 4.077097773551940918e-02 3.671167790889739990e-02 -1.055446639657020569e-01 1.283980309963226318e-01 1.581913977861404419e-02 6.423575431108474731e-02 -1.197276264429092407e-01 2.709775269031524658e-01 2.111170440912246704e-01 -1.538018733263015747e-01 2.362360358238220215e-01 9.296738356351852417e-02 -7.562359329313039780e-03 -5.842114984989166260e-02 6.251421570777893066e-02 2.485546469688415527e-01 -2.039779275655746460e-01 2.607953846454620361e-01 -2.247688919305801392e-01 -5.480209738016128540e-02 1.459220796823501587e-01 7.944674044847488403e-02 1.363679915666580200e-01 -1.818053722381591797e-01 3.113011121749877930e-01
-8.838264644145965576e-02 -1.602333486080169678e-01 -3.621632158756256104e-01 -6.553889065980911255e-02 4.755987972021102905e-02 1.779281646013259888e-01 2.393468022346496582e-01 9.053583443164825439e-02 -3.074616752564907074e-02 -1.644714176654815674e-01 -3.607895970344543457e-01 1.547730267047882080e-01 1.768198609352111816e-01 3.055589795112609863e-01 9.447346441447734833e-03 1.778925396502017975e-02 7.337164133787155151e-02 1.222333386540412903e-01 2.042857371270656586e-02 2.983491420745849609e-01 -1.629916429519653320e-01 -1.659534573554992676e-01 -5.177584290504455566e-02 -4.814965650439262390e-03 1.899564117193222046e-01 2.196161299943923950e-01 1.040735989809036255e-01 2.355580031871795654e-01 -6.837227940559387207e-02 1.055411398410797119e-01 1.276944726705551147e-01 2.741842865943908691e-01
1.681982427835464478e-01 -2.634210586547851562e-01 -1.098732054233551025e-01 1.500686258077621460e-01 -2.210145890712738037e-01 3.002344071865081787e-01 -2.248394787311553955e-01 -7.417292892932891846e-02 -1.380793899297714233e-01 -2.406959831714630127e-01 1.491006761789321899e-01 2.590745091438293457e-01 1.469607353210449219e-01 -1.132626608014106750e-01 2.174251675605773926e-01 -2.906810492277145386e-02 -1.129449009895324707e-01 1.887110173702239990e-01 1.992232799530029297e-01 2.660611271858215332e-01 1.444251537322998047e-01 -1.585110276937484741e-01 1.682680994272232056e-01 -1.059568375349044800e-01 2.218526154756546021e-01 1.502972841262817383e-02 -1.493823230266571045e-01 2.302738279104232788e-01 -9.624337777495384216e-03 1.064852997660636902e-01 2.627191878855228424e-02 2.061748504638671875e-01
-1.362270712852478027e-01 -1.970216333866119385e-01 -1.987472176551818848e-01 -2.441510260105133057e-01 1.556193828582763672e-02 -3.460543602705001831e-02 -9.075129777193069458e-02 -8.900646120309829712e-02 -2.808322608470916748e-01 -1.798796206712722778e-01 -1.384027004241943359e-01 6.729879230260848999e-02 -5.537404865026473999e-02 2.397658228874206543e-01 2.404784262180328369e-01 -1.194836646318435669e-01 -5.822059512138366699e-02 -1.917138248682022095e-01 4.010740220546722412e-01 9.148487448692321777e-02 1.644148528575897217e-01 -1.321167647838592529e-01 2.572580873966217041e-01 -6.754942983388900757e-02 -1.272524893283843994e-01 5.978814885020256042e-02 9.513842314481735229e-02 2.949500083923339844e-01 2.485719621181488037e-01 1.387731730937957764e-01 -4.972563311457633972e-02 1.854993104934692383e-01
-1.334870457649230957e-01 -2.905135042965412140e-02 -1.046449765563011169e-01 9.583677351474761963e-02 -1.365493685007095337e-01 2.238528430461883545e-01 9.616374969482421875e-02 1.563622243702411652e-02 -1.128746569156646729e-01 -1.637577265501022339e-01 -7.582787424325942993e-02 -7.501967251300811768e-02 -2.955217957496643066e-01 2.919681370258331299e-01 1.998114436864852905e-01 4.126961156725883484e-02 -1.413960475474596024e-02 -6.098256260156631470e-02 1.038673296570777893e-01 4.038675129413604736e-02 3.472660481929779053e-01 -3.099408149719238281e-01 2.104963734745979309e-02 9.889353811740875244e-02 5.035451427102088928e-02 -7.232742756605148315e-02 1.465056240558624268e-01 4.660837948322296143e-01 1.356482505798339844e-01 1.695598214864730835e-01 2.162336707115173340e-01 1.849908977746963501e-01
-7.040044665336608887e-02 -9.033484756946563721e-02 -3.640383109450340271e-02 1.031927764415740967e-01 -4.059641063213348389e-02 1.969870179891586304e-01 1.195766963064670563e-02 -1.804734468460083008e-01 -5.346893519163131714e-02 -2.319328188896179199e-01 9.744021296501159668e-02 3.309787511825561523e-01 1.418438106775283813e-01 5.481961416080594063e-04 1.388020217418670654e-01 -5.503195151686668396e-02 9.145974367856979370e-02 2.702871151268482208e-02 -2.015442587435245514e-02 -3.479875251650810242e-02 3.487632870674133301e-01 -1.895493865013122559e-01 2.062302529811859131e-01 -2.251121103763580322e-01 3.462216854095458984e-01 1.236057057976722717e-01 2.187006175518035889e-01 2.303606569766998291e-01 2.170459330081939697e-01 2.595271728932857513e-02 -3.632157444953918457e-01 8.000185340642929077e-02
-1.153592467308044434e-01 -1.285507157444953918e-02 -3.222457468509674072e-01 -2.858189046382904053e-01 -1.850534379482269287e-01 5.085751786828041077e-02 4.922801256179809570e-02 -1.232754439115524292e-01 -2.694692611694335938e-01 -5.973546649329364300e-04 -4.126562178134918213e-02 1.676335372030735016e-02 -2.582116723060607910e-01 -2.633717060089111328e-01 2.542315423488616943e-01 9.197588264942169189e-02 -2.406504601240158081e-01 1.219142526388168335e-01 6.680352240800857544e-02 2.407283782958984375e-01 5.286981910467147827e-02 -6.505354493856430054e-02 3.423743546009063721e-01 2.025822103023529053e-01 3.183145448565483093e-02 -3.433248773217201233e-02 1.457999348640441895e-01 2.650571465492248535e-01 1.699103601276874542e-02 5.996290221810340881e-02 -1.420919001102447510e-01 2.110851407051086426e-01
-2.677941620349884033e-01 -2.338755726814270020e-01 -6.202160567045211792e-02 2.238718867301940918e-01 -9.853699803352355957e-02 1.982450187206268311e-01 -1.966666877269744873e-01 9.600645303726196289e-02 -2.672183513641357422e-01 -2.492492496967315674e-01 5.848248675465583801e-02 2.031685262918472290e-01 -1.402719528414309025e-03 -8.096423000097274780e-02 1.143676936626434326e-01 1.115174032747745514e-02 1.207459047436714172e-01 2.871675789356231689e-01 8.515673875808715820e-02 2.612327411770820618e-02 3.454074729233980179e-03 -3.091352805495262146e-02 2.353072911500930786e-01 9.360362892039120197e-04 -1.200511604547500610e-01 -1.902117431163787842e-01 5.123166739940643311e-02 2.303941249847412109e-01 7.145573198795318604e-02 6.852941960096359253e-02 7.307388633489608765e-02 4.919041097164154053e-01
9.076901525259017944e-02 -8.782429248094558716e-02 -1.393057554960250854e-01 -1.760220080614089966e-01 -1.345745474100112915e-01 1.429600864648818970e-01 1.743466407060623169e-01 -4.921150580048561096e-02 -4.018231034278869629e-01 -3.809388577938079834e-01 1.036515682935714722e-01 1.899558603763580322e-01 -7.468627393245697021e-02 2.345841228961944580e-01 5.502371117472648621e-02 1.537616699934005737e-01 -7.248347997665405273e-02 -1.213887799531221390e-02 1.879240423440933228e-01 -4.342485219240188599e-02 -5.527269240701571107e-05 -2.000032961368560791e-01 2.711467444896697998e-01 -3.294563889503479004e-01 -1.626489013433456421e-01 -4.662495478987693787e-02 3.179604187607765198e-02 1.333527117967605591e-01 -1.155057474970817566e-01 6.981936842203140259e-02 -3.001460731029510498e-01 -3.490610793232917786e-02
5.000613629817962646e-02 6.721195578575134277e-02 -2.694237828254699707e-01 -1.456851810216903687e-01 6.018801406025886536e-02 -1.467138230800628662e-01 1.029165685176849365e-01 1.170483306050300598e-01 -1.434024274349212646e-01 1.622822731733322144e-01 -2.175267487764358521e-01 2.026837021112442017e-01 4.046889021992683411e-02 1.365396231412887573e-01 6.345488876104354858e-02 -2.919805943965911865e-01 3.150752559304237366e-02 -4.968196898698806763e-02 1.679092198610305786e-01 2.891185879707336426e-01 1.028512343764305115e-01 -1.648624613881111145e-02 -9.174950537271797657e-05 -2.820931971073150635e-01 4.342657048255205154e-03 1.433585733175277710e-01 -6.854183226823806763e-02 3.118705749511718750e-01 -9.444065392017364502e-02 2.028820812702178955e-01 -3.195852339267730713e-01 3.527792990207672119e-01
-1.424045711755752563e-01 -8.928241580724716187e-02 -3.926710486412048340e-01 1.114998310804367065e-01 1.542382091283798218e-01 4.119805246591567993e-02 2.164270579814910889e-01 8.767514675855636597e-02 -3.211933374404907227e-01 1.838797777891159058e-01 -6.582476943731307983e-02 7.735531032085418701e-02 -1.521230936050415039e-01 1.599753946065902710e-01 -2.879147231578826904e-02 1.663864105939865112e-01 -1.536679118871688843e-01 3.404029607772827148e-01 1.827922277152538300e-02 2.598771452903747559e-01 2.077396400272846222e-02 -1.463588029146194458e-01 1.463911086320877075e-01 -1.240444406867027283e-01 -1.297646313905715942e-01 -2.547234669327735901e-02 1.776729971170425415e-01 -5.265246331691741943e-02 2.073881775140762329e-01 2.258946001529693604e-01 -2.546846270561218262e-01 1.543169319629669189e-01
6.663233041763305664e-02 -1.338419169187545776e-01 -1.945031285285949707e-01 1.483964771032333374e-01 5.203472101129591465e-04 1.731737107038497925e-01 1.618793606758117676e-01 1.060373038053512573e-01 3.725448390468955040e-03 -2.367470711469650269e-01 7.210332900285720825e-02 2.121975421905517578e-01 -9.162910864688456059e-04 -8.526358287781476974e-04 2.477590441703796387e-01 -2.974546328186988831e-02 2.748819589614868164e-01 -5.250783264636993408e-02 8.893820643424987793e-02 -1.204528808593750000e-01 -5.119982361793518066e-02 -1.171482652425765991e-01 4.462880492210388184e-01 -3.330889940261840820e-01 1.576381176710128784e-01 -1.091900765895843506e-01 2.144642174243927002e-01 2.502789497375488281e-01 -4.908661171793937683e-02 1.819093525409698486e-01 -2.114076763391494751e-01 1.702701002359390259e-01
-8.594045042991638184e-02 -1.389194577932357788e-01 -7.054753601551055908e-02 4.679560288786888123e-02 -3.162719607353210449e-01 2.354684770107269287e-01 -1.418744921684265137e-01 2.011222392320632935e-02 -3.169436752796173096e-01 9.068226069211959839e-02 -2.607314884662628174e-01 1.447979360818862915e-01 -1.262168288230895996e-01 -1.933686286211013794e-01 1.593478173017501831e-01 1.800605207681655884e-01 -1.210182309150695801e-01 -3.740564733743667603e-02 1.750141084194183350e-01 7.259825617074966431e-02 -9.152663871645927429e-03 -1.928871273994445801e-01 2.928318083286285400e-01 -1.133741587400436401e-01 1.488750576972961426e-01 -3.103937506675720215e-01 2.187593132257461548e-01 2.902982831001281738e-01 1.847254931926727295e-01 2.441991865634918213e-02 8.053651452064514160e-02 4.125519469380378723e-02
9.202770888805389404e-02 -2.409644424915313721e-01 -7.872629165649414062e-02 -2.888620197772979736e-01 7.684519886970520020e-02 3.102852962911128998e-02 -2.393917739391326904e-02 -1.157509088516235352e-01 -2.401053607463836670e-01 -1.424289047718048096e-01 -2.138581424951553345e-01 -1.147170588374137878e-01 -8.772453665733337402e-02 -5.283417552709579468e-02 2.338566631078720093e-02 7.293168455362319946e-02 -3.488279879093170166e-02 1.403684616088867188e-01 2.610971629619598389e-01 2.102003842592239380e-01 2.765958309173583984e-01 8.660152554512023926e-02 2.756021320819854736e-01 -1.478405147790908813e-01 5.413145199418067932e-02 -2.486392855644226074e-02 2.171257436275482178e-01 3.837759494781494141e-01 2.387734055519104004e-01 1.550569385290145874e-01 -2.124785929918289185e-01 1.747301667928695679e-01
-2.473273724317550659e-01 -2.307272404432296753e-01 -1.021742671728134155e-01 2.584614157676696777e-01 4.843678791075944901e-03 2.533878087997436523e-01 -4.991196841001510620e-02 1.751565188169479370e-01 -2.523442506790161133e-01 -2.791845500469207764e-01 -9.392818808555603027e-02 1.057445332407951355e-01 1.390540748834609985e-01 -2.629507519304752350e-02 2.466835975646972656e-01 1.144642904400825500e-01 -6.867671618238091469e-04 1.797319650650024414e-01 9.281998127698898315e-02 1.794598698616027832e-01 -6.172457337379455566e-02 1.210193857550621033e-01 2.631610035896301270e-01 -1.789633780717849731e-01 -3.143099695444107056e-02 -2.389058917760848999e-01 -9.753176942467689514e-03 5.279497243463993073e-03 2.979277968406677246e-01 -8.919056504964828491e-03 -9.357797354459762573e-02 3.266448974609375000e-01
3.940095379948616028e-02 -1.716981679201126099e-01 -1.814063042402267456e-01 2.308537214994430542e-01 -2.867239713668823242e-01 1.138332560658454895e-01 6.399360299110412598e-02 -4.476149007678031921e-02 -1.424252092838287354e-01 -3.754279911518096924e-01 -7.856097817420959473e-02 1.966248303651809692e-01 3.316834568977355957e-01 3.138641268014907837e-02 -9.310235828161239624e-02 -1.242873147130012512e-01 1.020724251866340637e-01 2.134630829095840454e-02 1.851169615983963013e-01 -6.681300583295524120e-04 1.562923192977905273e-01 -8.174358308315277100e-02 3.615496754646301270e-01 -1.656123250722885132e-01 1.148753166198730469e-01 1.984510868787765503e-01 2.053120918571949005e-02 2.626910805702209473e-01 1.079604476690292358e-01 1.783970557153224945e-02 -8.489883691072463989e-02 2.544258832931518555e-01
-3.757882490754127502e-02 -1.907229423522949219e-01 -1.698287129402160645e-01 1.808141469955444336e-01 -7.338064163923263550e-02 2.692734897136688232e-01 -1.058899834752082825e-01 1.198353990912437439e-01 9.719255380332469940e-03 -1.761451661586761475e-01 -7.816629856824874878e-02 3.773643076419830322e-01 2.275776267051696777e-01 1.155940741300582886e-01 2.620310187339782715e-01 -1.902660541236400604e-02 7.703147083520889282e-02 -1.231939196586608887e-01 1.684994399547576904e-01 5.906909331679344177e-02 -1.228164508938789368e-01 -2.044031023979187012e-01 4.288957715034484863e-01 -2.903948724269866943e-01 -7.215692102909088135e-02 1.697416999377310276e-03 1.808387786149978638e-01 1.392024941742420197e-02 -4.194689542055130005e-02 6.063674390316009521e-02 -1.911866962909698486e-01 1.586443930864334106e-01
-2.472724765539169312e-01 -1.299413740634918213e-01 8.996372669935226440e-02 1.408320218324661255e-01 -8.702737092971801758e-02 2.185184508562088013e-01 -1.786591708660125732e-01 1.037915572524070740e-01 -2.997413277626037598e-01 -1.224988475441932678e-01 7.578275352716445923e-02 -5.488066375255584717e-02 -2.127345800399780273e-01 -1.510778367519378662e-01 2.133955061435699463e-01 1.041676849126815796e-01 1.268914788961410522e-01 2.507523298263549805e-01 1.206142753362655640e-01 4.559471830725669861e-02 9.058748185634613037e-02 -5.867412686347961426e-02 2.175220102071762085e-01 -8.273802697658538818e-03 -1.268630772829055786e-01 -6.494029611349105835e-02 -4.272077232599258423e-02 4.169204235076904297e-01 2.063397020101547241e-01 2.412817925214767456e-01 4.002356901764869690e-02 3.239780664443969727e-01
1.767984032630920410e-01 -5.126817822456359863e-01 -2.063980400562286377e-01 7.013028115034103394e-02 7.873686403036117554e-02 1.355440318584442139e-01 2.341846823692321777e-01 5.986998602747917175e-02 -1.180267333984375000e-02 -5.657159537076950073e-02 -2.438691705465316772e-01 2.617190126329660416e-03 -3.317036479711532593e-02 -1.602098941802978516e-01 -5.950452014803886414e-02 -2.089997082948684692e-01 -2.578792572021484375e-01 -3.955389186739921570e-02 6.608406081795692444e-03 1.423006206750869751e-01 -8.342025429010391235e-02 3.613876178860664368e-02 1.531358063220977783e-01 -9.982890635728836060e-02 -3.401555120944976807e-02 -3.956133127212524414e-02 2.630060315132141113e-01 4.526221007108688354e-02 2.054867446422576904e-01 1.987221091985702515e-01 -1.885488629341125488e-01 3.425279855728149414e-01
-1.804657839238643646e-02 -2.119456231594085693e-01 -1.813208162784576416e-01 2.332766354084014893e-02 -1.549553275108337402e-01 -4.185803234577178955e-02 1.755053251981735229e-01 -9.311125427484512329e-02 -1.136012971401214600e-01 -1.277135312557220459e-01 9.476172924041748047e-02 -8.633808791637420654e-02 -1.913810223340988159e-01 -6.721151061356067657e-03 6.445116549730300903e-02 -5.452693253755569458e-02 -2.034199833869934082e-01 -1.000183075666427612e-01 -1.473974883556365967e-01 3.911530673503875732e-01 4.016803205013275146e-02 -3.605674803256988525e-01 4.819336533546447754e-02 -2.265656888484954834e-01 -1.745977997779846191e-01 -1.178673729300498962e-01 5.908017978072166443e-02 4.009361863136291504e-01 1.720524877309799194e-01 3.333993256092071533e-01 5.991657823324203491e-02 4.791815578937530518e-02
-1.222757995128631592e-01 4.665429890155792236e-02 -2.436380982398986816e-01 -2.073838114738464355e-01 -3.099333308637142181e-02 1.923526525497436523e-01 1.982080936431884766e-01 9.052295982837677002e-02 -2.395798414945602417e-01 -2.137772887945175171e-01 -2.131405323743820190e-01 -1.048939228057861328e-01 -4.069520905613899231e-02 1.496655773371458054e-02 2.223994582891464233e-01 -9.584965556859970093e-02 -5.688624922186136246e-03 -2.695867121219635010e-01 1.150763183832168579e-01 7.201396673917770386e-02 2.289757691323757172e-02 -2.004608958959579468e-01 1.636772900819778442e-01 -2.447043955326080322e-01 -1.705386787652969360e-01 2.374811656773090363e-02 9.010148793458938599e-02 4.687086641788482666e-01 1.102848127484321594e-01 -3.125076740980148315e-02 -6.632751319557428360e-03 2.930009663105010986e-01
-2.583363056182861328e-01 -2.015474736690521240e-01 -1.411913782358169556e-01 -1.045331731438636780e-01 -3.029426634311676025e-01 1.619317531585693359e-01 1.200844123959541321e-01 -1.673400700092315674e-01 -3.868667036294937134e-02 -5.652015283703804016e-02 -8.744740486145019531e-02 1.010429933667182922e-01 6.985741108655929565e-02 2.916917502880096436e-01 1.932927370071411133e-01 1.573754847049713135e-01 -1.289885938167572021e-01 1.360051184892654419e-01 5.825196579098701477e-02 3.497514128684997559e-02 2.276984602212905884e-01 1.134698465466499329e-02 2.795278429985046387e-01 -1.201018691062927246e-01 6.632794439792633057e-02 -1.593758016824722290e-01 -1.674191951751708984e-01 1.515524089336395264e-01 -4.614807665348052979e-02 4.515001550316810608e-02 -7.027049362659454346e-02 5.025210380554199219e-01
-2.750804424285888672e-01 -1.662467271089553833e-01 -1.952383518218994141e-01 -1.033956781029701233e-01 -2.943834066390991211e-01 1.233732700347900391e-01 -1.413138061761856079e-01 6.373056024312973022e-02 -2.180876880884170532e-01 2.247760444879531860e-01 2.586336049716919661e-04 1.392879486083984375e-01 -1.605166941881179810e-01 -1.094950437545776367e-01 -5.605326220393180847e-02 9.141909331083297729e-02 -5.868547782301902771e-02 -5.563613399863243103e-02 1.499133259057998657e-01 1.013049855828285217e-01 -1.802841760218143463e-02 -5.134371519088745117e-01 2.969070374965667725e-01 7.552605587989091873e-03 1.805612444877624512e-01 -1.779029518365859985e-01 -2.398052811622619629e-02 1.960780918598175049e-01 1.197238489985466003e-01 2.100950032472610474e-01 2.746288850903511047e-02 -3.601836413145065308e-02
1.871576607227325439e-01 -3.101566433906555176e-01 -1.528266817331314087e-01 -1.296581625938415527e-01 -5.929878354072570801e-02 1.253857165575027466e-01 1.501214057207107544e-01 -1.896366104483604431e-02 3.532333299517631531e-02 -1.380466222763061523e-01 4.353177174925804138e-02 2.157362177968025208e-02 -2.373931556940078735e-01 -2.426884621381759644e-01 6.634474545717239380e-02 3.888325393199920654e-02 -2.414065599441528320e-01 -2.042147368192672729e-01 8.656867593526840210e-02 1.029966473579406738e-01 -1.020534038543701172e-01 -1.789044141769409180e-01 3.445937633514404297e-01 -9.507565945386886597e-02 -1.631081104278564453e-01 -1.568026691675186157e-01 3.018814027309417725e-01 1.397778540849685669e-01 8.681047707796096802e-02 -8.177121728658676147e-02 -3.197167515754699707e-01 2.757711410522460938e-01
-7.464461773633956909e-02 -1.143077611923217773e-01 -2.104745507240295410e-01 1.958182305097579956e-01 2.231674641370773315e-01 -7.629518397152423859e-03 2.367144227027893066e-01 1.450541764497756958e-01 -3.171042501926422119e-01 -3.789898008108139038e-02 -1.955781280994415283e-01 2.727858424186706543e-01 -4.649094864726066589e-02 -1.788530871272087097e-02 -2.543662488460540771e-01 1.681850105524063110e-01 5.416861921548843384e-02 -6.661884486675262451e-03 -2.839563414454460144e-02 3.837499618530273438e-01 1.511156857013702393e-01 7.760545611381530762e-02 7.291429489850997925e-02 -1.215656325221061707e-01 7.441158592700958252e-02 -2.637846581637859344e-02 1.657528430223464966e-01 2.519367039203643799e-01 2.535593509674072266e-01 2.196200191974639893e-01 -2.279166579246520996e-01 -2.209508325904607773e-03
-2.711499109864234924e-02 -3.757791221141815186e-01 -3.080051578581333160e-02 1.944764256477355957e-01 -1.432201243005692959e-03 -7.472333312034606934e-02 3.141915798187255859e-01 3.093709051609039307e-01 -1.326588988304138184e-01 -1.620341837406158447e-01 -2.912065982818603516e-01 -1.020966768264770508e-01 6.776697188615798950e-02 1.913132518529891968e-01 -1.332492381334304810e-01 4.704122897237539291e-03 1.296216398477554321e-01 1.473829299211502075e-01 -1.335887610912322998e-01 6.394605338573455811e-02 1.297542899847030640e-01 -2.077606692910194397e-02 -9.542841464281082153e-02 -6.791184097528457642e-02 2.061284929513931274e-01 -1.821373403072357178e-01 7.417447865009307861e-02 3.370498716831207275e-01 -1.692994087934494019e-01 2.410925924777984619e-01 -9.137752465903759003e-03 2.194076180458068848e-01
-1.882758550345897675e-02 -2.707240879535675049e-01 -1.599429249763488770e-01 3.193534910678863525e-01 -1.017602309584617615e-01 2.254407405853271484e-01 1.678361929953098297e-02 7.010143995285034180e-02 -8.945507556200027466e-02 -3.655712008476257324e-01 4.534397274255752563e-02 4.997271001338958740e-01 1.351039856672286987e-01 4.319750145077705383e-02 1.852875575423240662e-02 -2.930313162505626678e-02 6.105278804898262024e-02 8.675400912761688232e-02 1.617369651794433594e-01 1.735819876194000244e-01 6.960862874984741211e-02 -5.955849215388298035e-02 3.239626884460449219e-01 2.222268842160701752e-02 2.287774160504341125e-02 4.921598732471466064e-02 8.599766530096530914e-03 1.610764712095260620e-01 -2.412303239107131958e-01 8.928229101002216339e-03 1.821331563405692577e-03 2.214506417512893677e-01
-9.508880227804183960e-02 -4.631208255887031555e-02 8.520317077636718750e-02 1.212877705693244934e-01 -1.399897038936614990e-02 -7.431876659393310547e-02 3.469281271100044250e-02 9.522866457700729370e-02 -1.038060560822486877e-01 -2.853962825611233711e-03 -8.478446304798126221e-02 3.660348653793334961e-01 2.025709599256515503e-01 -3.924418613314628601e-02 1.629104912281036377e-01 -1.277030110359191895e-01 -1.564152166247367859e-02 5.812019854784011841e-02 -2.148889452219009399e-01 4.016509950160980225e-01 1.714750528335571289e-01 -1.899638026952743530e-01 3.365428149700164795e-01 -2.500313892960548401e-02 -5.821129307150840759e-03 -2.765259444713592529e-01 -9.501064568758010864e-02 2.150758504867553711e-01 1.873852312564849854e-01 1.092222556471824646e-01 -6.756278872489929199e-02 3.736079335212707520e-01
1.608892977237701416e-01 -2.711921930313110352e-01 -1.919318884611129761e-01 1.347634792327880859e-01 -7.131600379943847656e-02 1.489449292421340942e-01 -4.231211170554161072e-02 1.570271998643875122e-01 -1.572739928960800171e-01 -2.592274546623229980e-02 5.231187678873538971e-03 1.716200709342956543e-01 2.780240476131439209e-01 1.329083740711212158e-01 5.926652252674102783e-02 -7.488106936216354370e-02 1.407298445701599121e-01 -1.269646883010864258e-01 3.571716845035552979e-01 2.643884122371673584e-01 1.473334133625030518e-01 -2.055313438177108765e-01 3.518667519092559814e-01 -6.234168261289596558e-02 -9.195178747177124023e-02 1.313230842351913452e-01 -7.438282668590545654e-02 1.166809797286987305e-01 -2.830650508403778076e-01 -3.408093005418777466e-02 -4.958561807870864868e-02 2.815020978450775146e-01
-9.049723297357559204e-02 -2.901044487953186035e-01 -4.000001847743988037e-01 1.971128396689891815e-02 -2.252434343099594116e-01 -1.531434059143066406e-01 -6.881956756114959717e-02 -3.309587761759757996e-02 -1.366447210311889648e-01 1.109314933419227600e-01 1.559655368328094482e-01 1.511083096265792847e-01 -5.204278230667114258e-02 -1.336703002452850342e-01 3.778701424598693848e-01 1.423234641551971436e-01 5.652452819049358368e-04 1.188703030347824097e-01 1.980223357677459717e-01 3.037919998168945312e-01 -1.234544068574905396e-01 -8.414751850068569183e-03 -2.206828445196151733e-02 -2.880085632205009460e-02 1.778968870639801025e-01 -2.916280329227447510e-01 9.599826484918594360e-02 1.274743080139160156e-01 1.804851591587066650e-01 1.891984939575195312e-01 -9.560207277536392212e-02 1.534794270992279053e-01
-1.101857721805572510e-01 -1.030771508812904358e-01 -2.544815279543399811e-02 1.534631997346878052e-01 1.025234535336494446e-02 2.650004327297210693e-01 5.759919434785842896e-02 -3.367822468280792236e-01 4.829474166035652161e-02 8.117497712373733521e-02 2.801670460030436516e-03 4.161682128906250000e-01 -2.045982927083969116e-01 7.806350290775299072e-02 7.098791748285293579e-02 1.659643501043319702e-01 -6.272166222333908081e-02 1.457154154777526855e-01 -8.981681615114212036e-02 2.606899440288543701e-01 -4.350664466619491577e-02 7.507369387894868851e-03 2.602522671222686768e-01 -1.062180846929550171e-01 1.416420638561248779e-01 -1.246869713068008423e-01 1.113352775573730469e-01 2.231041193008422852e-01 4.852915927767753601e-02 1.024249047040939331e-01 2.450377121567726135e-02 4.581696391105651855e-01
-1.160518452525138855e-01 -5.690622329711914062e-02 -5.021927133202552795e-02 3.677769750356674194e-02 7.775726169347763062e-02 -1.714771427214145660e-02 7.866282016038894653e-02 2.639459073543548584e-01 -2.152821123600006104e-01 1.578503251075744629e-01 -3.199389949440956116e-02 3.083837032318115234e-01 1.950621753931045532e-01 3.021102249622344971e-01 -1.156798284500837326e-02 5.178881436586380005e-02 -9.405761212110519409e-02 -1.862948089838027954e-01 -7.271874696016311646e-02 1.760918796062469482e-01 -1.740616112947463989e-01 -2.603950798511505127e-01 -1.302995532751083374e-01 -1.612934023141860962e-01 7.717557251453399658e-02 -2.639960870146751404e-02 7.752099633216857910e-02 2.306712865829467773e-01 6.557812541723251343e-02 3.995667397975921631e-01 1.230821982026100159e-01 3.630151748657226562e-01
4.949838295578956604e-02 -3.397141695022583008e-01 -1.897870898246765137e-01 1.756029576063156128e-01 4.866725951433181763e-02 1.739011518657207489e-02 -3.833843022584915161e-02 -3.963190596550703049e-03 -2.888959273695945740e-02 -1.347198933362960815e-01 -3.004769682884216309e-01 2.730814814567565918e-01 3.143871128559112549e-01 1.070654690265655518e-01 -1.184573303908109665e-02 -5.653244629502296448e-02 -2.711796201765537262e-02 -3.052138388156890869e-01 2.080979794263839722e-01 2.885034978389739990e-01 -4.375233873724937439e-02 -7.095597684383392334e-02 2.861281931400299072e-01 -4.824158176779747009e-02 -4.176442325115203857e-02 1.447906494140625000e-01 -2.782400324940681458e-02 1.446626186370849609e-01 -1.309613287448883057e-01 1.489353477954864502e-01 1.542704552412033081e-02 3.436478376388549805e-01
-9.234526753425598145e-02 -1.867167651653289795e-01 -1.922103315591812134e-01 1.417453438043594360e-01 -1.183176636695861816e-01 -4.587023705244064331e-02 2.428645193576812744e-01 4.404165968298912048e-02 -1.826342344284057617e-01 -3.670589923858642578e-01 -1.078243330121040344e-01 2.887372076511383057e-01 -2.334200292825698853e-01 2.054136544466018677e-01 1.418238729238510132e-01 -1.115035936236381531e-01 -5.120564252138137817e-02 5.200687330216169357e-03 3.355717360973358154e-01 -1.603489220142364502e-01 6.939818710088729858e-02 -1.139727979898452759e-01 1.274262368679046631e-01 -3.582402467727661133e-01 -1.803721673786640167e-02 -1.553029268980026245e-01 2.226412110030651093e-02 1.680626571178436279e-01 -3.511717170476913452e-02 1.764500588178634644e-01 -1.260829865932464600e-01 1.594949513673782349e-01
-4.061610624194145203e-02 -8.734910190105438232e-02 -2.118266522884368896e-01 1.051142439246177673e-01 2.997804060578346252e-02 1.040011346340179443e-01 2.431262582540512085e-01 1.308054029941558838e-01 -2.462903596460819244e-02 -1.489042788743972778e-01 -6.815219670534133911e-02 1.801246702671051025e-01 -6.836968660354614258e-02 3.256500661373138428e-01 3.943523764610290527e-02 -9.535647183656692505e-02 1.670144647359848022e-01 2.024868130683898926e-02 7.308850437402725220e-02 3.941514194011688232e-01 -1.716567575931549072e-01 -2.067638039588928223e-01 -1.293755471706390381e-01 6.017938628792762756e-02 2.632144689559936523e-01 2.228454500436782837e-01 -4.795857146382331848e-02 3.881058990955352783e-01 -9.691294282674789429e-02 -3.519185259938240051e-02 -3.493187716230750084e-03 3.186495304107666016e-01
-2.302168905735015869e-01 -4.531292244791984558e-02 -3.299030363559722900e-01 4.092181622982025146e-01 -1.776769161224365234e-01 1.046473383903503418e-01 3.162955865263938904e-02 2.021735459566116333e-01 -6.213337928056716919e-02 -2.368496507406234741e-01 -8.190266788005828857e-02 2.481351792812347412e-02 4.308707639575004578e-02 -3.062210977077484131e-02 -2.150028385221958160e-02 -1.232916936278343201e-01 -1.263352632522583008e-01 5.295739322900772095e-02 1.744701862335205078e-01 1.693229377269744873e-01 1.839067041873931885e-01 -2.109769582748413086e-01 3.523555397987365723e-01 1.086193230003118515e-02 1.441398262977600098e-01 -5.072673782706260681e-02 1.140245646238327026e-01 9.161710739135742188e-02 1.732646077871322632e-01 -4.586788639426231384e-02 9.631247073411941528e-02 3.631685376167297363e-01
1.015932857990264893e-01 -2.284037917852401733e-01 -1.281687617301940918e-01 -1.591279804706573486e-01 -1.191375479102134705e-01 -5.141405388712882996e-02 7.934256643056869507e-02 -1.493172254413366318e-02 -3.005763292312622070e-01 -3.677387237548828125e-01 -2.390671148896217346e-02 -5.673275515437126160e-02 -2.320754528045654297e-01 -2.425831742584705353e-02 -4.976494610309600830e-02 6.798714399337768555e-02 9.535700827836990356e-02 -1.321905106306076050e-01 2.303554564714431763e-01 2.209500223398208618e-01 -1.475154459476470947e-01 -2.683069109916687012e-01 5.799182504415512085e-02 1.297995448112487793e-01 4.722214862704277039e-02 -1.197594404220581055e-01 1.449665576219558716e-01 1.332718133926391602e-01 1.227995827794075012e-01 7.156258821487426758e-02 -4.216466844081878662e-01 2.928240001201629639e-01
-1.550704985857009888e-01 -2.807876765727996826e-01 -4.196907579898834229e-01 3.571589291095733643e-02 5.672797188162803650e-02 -8.160915225744247437e-02 6.493576616048812866e-02 -8.779112249612808228e-02 -1.570144551806151867e-03 -2.460777610540390015e-01 3.044499456882476807e-02 3.260068893432617188e-01 1.148919612169265747e-01 -6.756009906530380249e-02 -3.078763931989669800e-02 -1.399089097976684570e-01 8.032353967428207397e-02 -7.831229269504547119e-02 1.440756916999816895e-01 1.430400311946868896e-01 4.955427944660186768e-01 7.945434004068374634e-02 -1.050357371568679810e-01 -2.484004758298397064e-02 2.483106106519699097e-01 -7.856017351150512695e-02 6.598223000764846802e-02 2.127808481454849243e-01 -1.595703512430191040e-02 1.235064491629600525e-01 -5.401648953557014465e-02 1.965425163507461548e-01
-1.758545786142349243e-01 -6.426414847373962402e-02 1.259920448064804077e-01 1.642727106809616089e-02 -1.926998198032379150e-01 1.097069755196571350e-01 -1.442899554967880249e-01 7.989247143268585205e-02 -2.682704627513885498e-01 -7.347501069307327271e-02 -7.175786048173904419e-02 3.691681921482086182e-01 -8.519141376018524170e-02 -1.728897094726562500e-01 3.602320328354835510e-02 -4.567111656069755554e-02 -2.511956728994846344e-02 1.256225705146789551e-01 -3.798985853791236877e-02 2.059646844863891602e-01 -7.262115925550460815e-02 -1.867538988590240479e-01 1.114168688654899597e-01 -1.737855970859527588e-01 -2.560650408267974854e-01 -2.099136859178543091e-01 8.925909548997879028e-02 1.370337307453155518e-01 -7.223838567733764648e-02 1.710080951452255249e-01 -3.840550780296325684e-03 5.469902753829956055e-01
-2.029552608728408813e-01 -2.424025833606719971e-01 -1.425708830356597900e-01 -2.458183281123638153e-02 -1.440599467605352402e-02 -1.572002619504928589e-01 1.382124572992324829e-01 -6.270821392536163330e-02 -3.496183753013610840e-01 2.067889086902141571e-02 -1.324225515127182007e-01 -7.924044132232666016e-02 5.950535461306571960e-02 8.929179050028324127e-03 1.630253046751022339e-01 -2.445622831583023071e-01 -1.426985487341880798e-02 2.654531225562095642e-02 -9.917644411325454712e-02 7.993905991315841675e-02 4.286728426814079285e-02 -5.372044816613197327e-02 2.691181302070617676e-01 2.088595926761627197e-01 2.279725819826126099e-01 -2.292910516262054443e-01 2.761448323726654053e-01 4.515878260135650635e-01 -2.650765702128410339e-03 1.539011448621749878e-01 -2.155038863420486450e-01 4.368052631616592407e-02
-7.450418919324874878e-02 -3.160075247287750244e-01 -1.068710833787918091e-01 6.009601056575775146e-02 -3.241206407546997070e-01 1.278706490993499756e-01 -8.690971136093139648e-02 4.078978300094604492e-01 6.830932945013046265e-02 -7.909788191318511963e-02 1.344171017408370972e-01 1.882859617471694946e-01 -1.521704792976379395e-01 -1.517968177795410156e-01 5.935356020927429199e-02 -1.288574486970901489e-01 -1.474729776382446289e-01 -3.066796362400054932e-01 1.883039921522140503e-01 -1.095006521791219711e-02 1.494872570037841797e-01 -9.693134576082229614e-02 1.508305817842483521e-01 -1.109696179628372192e-01 1.083823367953300476e-01 -4.946767818182706833e-03 -3.840871900320053101e-02 3.705118596553802490e-01 1.372106373310089111e-01 4.541461542248725891e-02 -4.340904951095581055e-02 2.489269375801086426e-01
-1.600205004215240479e-01 -3.089689016342163086e-01 -2.216291874647140503e-01 8.627188205718994141e-02 6.625428050756454468e-02 -9.058549255132675171e-02 3.543749451637268066e-02 -1.112582813948392868e-02 1.651946604251861572e-01 -8.742675930261611938e-02 9.468464553356170654e-02 6.264274567365646362e-02 8.271040022373199463e-02 1.685056276619434357e-02 -1.724781543016433716e-01 -6.596772372722625732e-02 2.070749923586845398e-02 1.379726827144622803e-01 9.836895018815994263e-02 4.826840758323669434e-01 9.967719763517379761e-02 -2.106159366667270660e-02 3.052736818790435791e-01 -2.788868844509124756e-01 -6.007803604006767273e-02 -1.656357198953628540e-01 1.283187326043844223e-02 3.710724115371704102e-01 5.341534689068794250e-02 5.494365468621253967e-02 -5.644726008176803589e-02 3.129059374332427979e-01
-1.577138453722000122e-01 -3.958260267972946167e-02 -5.185643211007118225e-02 5.577601492404937744e-02 -1.732494980096817017e-01 3.270247280597686768e-01 -8.784978091716766357e-02 8.139210939407348633e-02 -2.711095474660396576e-02 1.693898066878318787e-02 -3.202871233224868774e-02 3.061809837818145752e-01 -3.696429729461669922e-02 -1.539339274168014526e-01 7.189910858869552612e-03 -3.628172725439071655e-02 1.681728810071945190e-01 1.034919545054435730e-01 -1.147625595331192017e-01 1.723348647356033325e-01 -9.501385688781738281e-02 -1.977514922618865967e-01 2.305060774087905884e-01 -6.961467117071151733e-02 -1.753673404455184937e-01 -1.493426412343978882e-01 1.499683829024434090e-03 1.386197060346603394e-01 2.157915383577346802e-01 2.513302862644195557e-01 1.016071885824203491e-01 5.602906346321105957e-01
2.243152074515819550e-02 -2.992677092552185059e-01 -7.401369512081146240e-02 -3.088389709591865540e-02 2.745803818106651306e-02 3.165589869022369385e-01 1.606331318616867065e-01 -6.613510847091674805e-02 -1.881507784128189087e-01 3.207176923751831055e-02 2.384328991174697876e-01 9.623772650957107544e-02 5.587290972471237183e-02 2.016347944736480713e-01 6.184289231896400452e-03 2.217579632997512817e-01 1.479844152927398682e-01 -9.200470894575119019e-02 -6.560235470533370972e-02 3.535577952861785889e-01 1.216731518507003784e-01 -3.663935884833335876e-02 2.956720888614654541e-01 -8.906618505716323853e-02 -1.072804704308509827e-01 -1.267736107110977173e-01 -1.608016341924667358e-01 -2.022160962224006653e-02 1.774002015590667725e-01 2.822411060333251953e-01 -6.882947869598865509e-03 3.750088512897491455e-01
2.864212095737457275e-01 -2.498215436935424805e-01 -1.736075580120086670e-01 -2.737477608025074005e-02 -2.956913411617279053e-01 2.783123590052127838e-02 2.450397908687591553e-01 1.344808638095855713e-01 -2.419964820146560669e-01 -1.029030755162239075e-01 -7.968474924564361572e-02 1.373881250619888306e-01 5.512556806206703186e-02 -2.624167799949645996e-01 1.354159563779830933e-01 -1.898560672998428345e-01 -8.314265310764312744e-02 1.086769178509712219e-01 8.195124566555023193e-02 -5.113884434103965759e-02 -3.320483565330505371e-01 -3.372088968753814697e-01 7.917034626007080078e-02 -8.539362996816635132e-02 -1.431122720241546631e-01 -9.929069131612777710e-02 3.770269453525543213e-02 2.642011344432830811e-01 -6.699520745314657688e-04 1.946992725133895874e-01 -1.793487370014190674e-01 2.113670110702514648e-02
-2.441469728946685791e-01 -2.120935916900634766e-01 -2.376832067966461182e-01 -1.859945356845855713e-01 -2.955474331974983215e-02 -4.140364937484264374e-03 1.313323378562927246e-01 1.588487997651100159e-02 -1.403317451477050781e-01 2.484506219625473022e-01 -1.671155691146850586e-01 2.103149592876434326e-01 -3.441143631935119629e-01 -1.004901230335235596e-01 1.319775730371475220e-01 1.041147932410240173e-01 -9.409328922629356384e-03 1.629473567008972168e-01 1.785497367382049561e-01 4.056835770606994629e-01 -4.350856319069862366e-02 5.659347772598266602e-02 1.030648946762084961e-01 -5.868176370859146118e-02 -1.212319452315568924e-02 -1.009388417005538940e-01 -3.047249652445316315e-02 2.238018065690994263e-01 -6.962343305349349976e-02 2.680515944957733154e-01 -2.823235392570495605e-01 1.247400492429733276e-01
-2.337691746652126312e-02 -1.010973304510116577e-01 -1.907677799463272095e-01 -1.907104812562465668e-02 7.441901415586471558e-02 2.166504226624965668e-02 2.315113507211208344e-02 6.424089521169662476e-02 -3.193781673908233643e-01 3.844007849693298340e-02 -3.344042003154754639e-01 3.903518915176391602e-01 1.908636391162872314e-01 2.325300723314285278e-01 -2.098239660263061523e-01 1.269892901182174683e-01 3.448677435517311096e-02 -2.053801268339157104e-01 1.084865853190422058e-01 3.533698618412017822e-01 2.400574833154678345e-02 -2.377439290285110474e-01 1.414081454277038574e-01 -1.608017683029174805e-01 1.029138416051864624e-01 -2.394344843924045563e-02 2.099693566560745239e-02 4.318545013666152954e-02 6.946641206741333008e-02 -9.525710344314575195e-02 1.847828365862369537e-02 3.358582258224487305e-01
-3.122220337390899658e-01 -3.965074196457862854e-02 -2.792860940098762512e-02 5.361019168049097061e-03 -3.473708778619766235e-02 1.691432856023311615e-02 -1.416021734476089478e-01 1.031586006283760071e-01 -1.981114447116851807e-01 3.672747313976287842e-02 -3.285354003310203552e-02 2.774873673915863037e-01 -3.919751942157745361e-02 1.276541650295257568e-01 1.136509552597999573e-01 -1.679642200469970703e-01 -2.309651523828506470e-01 1.351799815893173218e-01 2.112097591161727905e-01 1.103354766964912415e-01 2.702217400074005127e-01 1.101198419928550720e-01 1.229963824152946472e-01 -1.784041970968246460e-01 2.863729894161224365e-01 1.384644955396652222e-01 2.430192232131958008e-01 3.425996303558349609e-01 1.219160631299018860e-01 1.556134074926376343e-01 -3.079782426357269287e-01 1.351510137319564819e-01
6.453802436590194702e-02 1.605424433946609497e-01 -2.818154394626617432e-01 5.249993503093719482e-02 -7.423451542854309082e-02 -1.192334294319152832e-01 -1.721951551735401154e-02 -1.680152714252471924e-01 -5.053924322128295898e-01 -3.331126570701599121e-01 -1.803975701332092285e-01 6.399732828140258789e-02 -3.316912427544593811e-02 2.164157032966613770e-01 1.281240880489349365e-01 -1.560548841953277588e-01 3.724656999111175537e-02 -6.985555589199066162e-02 2.955645918846130371e-01 2.446952313184738159e-01 6.070928648114204407e-02 -1.783611029386520386e-01 1.739065647125244141e-01 -1.585697680711746216e-01 -4.981311969459056854e-03 -4.772937297821044922e-02 7.808768749237060547e-02 2.307965606451034546e-01 1.363155096769332886e-01 -6.353916972875595093e-02 -2.444844506680965424e-02 1.364928185939788818e-01
1.499996185302734375e-01 -4.619944468140602112e-02 -1.499820053577423096e-01 -3.016093373298645020e-02 -4.034188687801361084e-01 7.518476247787475586e-02 2.297115027904510498e-01 -6.772142369300127029e-03 -1.358365863561630249e-01 -2.243494242429733276e-01 -9.230883419513702393e-02 3.331001400947570801e-01 -1.713030040264129639e-01 2.193580865859985352e-01 1.822228431701660156e-01 1.303044855594635010e-01 1.527788490056991577e-02 -1.037462577223777771e-01 -1.927013397216796875e-01 2.195848524570465088e-01 2.387191951274871826e-01 -1.827169209718704224e-01 1.164111942052841187e-01 -1.234668791294097900e-01 -1.045432314276695251e-01 1.152588352560997009e-01 1.074238345026969910e-01 2.779496312141418457e-01 -1.645035743713378906e-01 2.305200397968292236e-01 -7.510171830654144287e-02 2.176755666732788086e-02
1.159340664744377136e-01 -4.103266820311546326e-02 -2.636228501796722412e-01 7.652059197425842285e-02 -6.749705225229263306e-02 -5.048113688826560974e-02 1.424073278903961182e-01 -1.110582426190376282e-02 3.064686246216297150e-02 -1.107155904173851013e-01 -2.318898886442184448e-01 5.265910178422927856e-02 1.004177406430244446e-01 2.492679506540298462e-01 -1.271887123584747314e-01 7.677262276411056519e-02 -1.081584692001342773e-01 1.471961438655853271e-01 6.170501187443733215e-02 2.132692337036132812e-01 -9.728429466485977173e-02 2.750225365161895752e-01 4.458233118057250977e-01 3.496714681386947632e-02 -5.149279907345771790e-02 -1.819141805171966553e-01 6.463814526796340942e-02 3.598155081272125244e-01 2.659054696559906006e-01 7.773525267839431763e-02 -2.838131785392761230e-01 1.534814238548278809e-01
3.202823922038078308e-02 -1.726480871438980103e-01 -2.771618068218231201e-01 5.220925062894821167e-02 -2.272985577583312988e-01 -5.956625938415527344e-02 2.326519787311553955e-01 2.161259800195693970e-01 -1.857792139053344727e-01 -1.416381448507308960e-01 -4.764706790447235107e-01 -1.369959264993667603e-01 2.194384336471557617e-01 5.142696946859359741e-02 1.239470466971397400e-01 -1.634158007800579071e-02 8.747343719005584717e-02 7.216297835111618042e-02 1.937209814786911011e-01 1.744129061698913574e-01 -3.028376214206218719e-02 1.058585941791534424e-03 -1.011548265814781189e-01 -8.085427433252334595e-02 2.145751118659973145e-01 -1.121621355414390564e-01 1.430745124816894531e-01 9.321158379316329956e-02 2.215171307325363159e-01 3.199541568756103516e-01 6.598360836505889893e-02 1.571822464466094971e-01
5.754739791154861450e-02 -2.889644801616668701e-01 -5.919116735458374023e-02 1.203307881951332092e-01 -2.970921695232391357e-01 -2.456786669790744781e-02 9.799560904502868652e-02 1.583955734968185425e-01 -7.057549804449081421e-02 -2.068708389997482300e-01 1.565888673067092896e-01 7.590675354003906250e-02 -1.058594807982444763e-01 -1.020047366619110107e-01 6.548245996236801147e-02 -3.291361778974533081e-02 -1.839271187782287598e-01 -3.836264908313751221e-01 -2.409753389656543732e-02 1.609328389167785645e-01 1.044319421052932739e-01 -2.803147435188293457e-01 1.843183040618896484e-01 1.072899252176284790e-01 -2.824672162532806396e-01 3.246475709602236748e-03 -1.687273196876049042e-02 4.454268515110015869e-01 1.094547435641288757e-01 8.119825273752212524e-02 -2.349085733294487000e-02 1.629281640052795410e-01
-1.901954561471939087e-01 -3.394249379634857178e-01 -7.340224087238311768e-02 3.773849084973335266e-02 -1.675699949264526367e-01 -1.107249781489372253e-01 2.171556055545806885e-01 -1.041696295142173767e-01 -2.528346180915832520e-01 3.130675852298736572e-01 3.743487596511840820e-02 4.419951140880584717e-02 1.326573789119720459e-01 2.443796247243881226e-01 4.230250045657157898e-02 -1.843479126691818237e-01 -5.336658656597137451e-02 -9.802998602390289307e-02 -5.622676573693752289e-03 6.822346895933151245e-02 7.403584569692611694e-02 1.255890280008316040e-01 2.908439934253692627e-01 -1.269800066947937012e-01 1.907169222831726074e-01 4.974473267793655396e-02 1.022116541862487793e-01 4.861518740653991699e-01 1.849289238452911377e-01 1.082188263535499573e-02 -6.189362704753875732e-02 4.663830623030662537e-02
-2.219864428043365479e-01 -1.483631581068038940e-01 -1.409200429916381836e-01 1.642369627952575684e-01 -2.213948220014572144e-01 -2.069202959537506104e-01 1.639435589313507080e-01 -6.728556007146835327e-02 -7.426230609416961670e-02 5.017573758959770203e-02 -1.205500215291976929e-03 2.528356909751892090e-01 5.806732922792434692e-02 -2.143067419528961182e-01 2.534626722335815430e-01 4.807412624359130859e-02 -8.001387864351272583e-02 -5.074106156826019287e-02 2.209748625755310059e-01 4.345577657222747803e-01 1.958185732364654541e-01 -1.717892736196517944e-01 2.471598386764526367e-01 6.304536014795303345e-02 -7.925470173358917236e-02 -4.842679575085639954e-02 -8.965892344713211060e-02 7.829661667346954346e-02 -2.100772038102149963e-02 4.540301859378814697e-02 -2.803700864315032959e-01 2.955610454082489014e-01
-3.381974250078201294e-02 -1.719955056905746460e-01 -2.409330010414123535e-01 -1.734670400619506836e-01 -3.108625486493110657e-02 5.330002307891845703e-02 3.584585487842559814e-01 -7.386772334575653076e-02 -3.958427906036376953e-01 -1.458473950624465942e-01 1.464855670928955078e-02 -2.030656114220619202e-02 -2.572040557861328125e-01 1.500722765922546387e-01 3.442311882972717285e-01 -2.860092818737030029e-01 -3.695894777774810791e-02 -9.004915505647659302e-02 -1.131607145071029663e-01 5.093377456068992615e-02 1.232758536934852600e-01 9.214491583406925201e-03 3.214590251445770264e-01 8.151103742420673370e-03 -9.791658818721771240e-02 5.967884138226509094e-02 -5.283242836594581604e-02 2.261754870414733887e-01 1.881911754608154297e-01 7.612711191177368164e-02 3.210752084851264954e-02 1.513918191194534302e-01
-2.113413512706756592e-01 -1.877059489488601685e-01 -3.374604582786560059e-01 1.697034984827041626e-01 1.743166893720626831e-01 1.775647103786468506e-01 1.528873592615127563e-01 1.402008980512619019e-01 -2.661953568458557129e-01 -1.072106212377548218e-01 4.768016189336776733e-02 2.684015333652496338e-01 1.809148639440536499e-01 5.809130612760782242e-03 8.808714896440505981e-02 1.334224492311477661e-01 1.544182151556015015e-01 -2.107873558998107910e-02 -6.163130700588226318e-02 1.346744447946548462e-01 -9.533092379570007324e-02 3.368368744850158691e-02 2.322978377342224121e-01 -4.171717762947082520e-01 -5.926798656582832336e-02 3.464821726083755493e-02 3.072458505630493164e-01 -1.593189500272274017e-02 8.706144988536834717e-02 1.517979502677917480e-01 -1.311001032590866089e-01 1.608282774686813354e-01
1.272635757923126221e-01 -1.580325961112976074e-01 -9.807961434125900269e-02 3.313864767551422119e-02 9.318409115076065063e-02 -8.657073229551315308e-02 -6.128086522221565247e-02 1.972383558750152588e-01 -2.109734117984771729e-01 1.528468169271945953e-02 1.178361326456069946e-01 1.483500152826309204e-01 2.738504111766815186e-01 -5.906810984015464783e-02 3.040638566017150879e-01 -3.200857713818550110e-02 -1.111435983330011368e-02 2.427071705460548401e-02 -3.254137933254241943e-01 3.658744096755981445e-01 -1.159513089805841446e-02 -1.968464851379394531e-01 3.854463994503021240e-01 -7.417161762714385986e-02 4.742626845836639404e-02 -2.247888743877410889e-01 -1.010887026786804199e-01 2.146397531032562256e-01 1.049092859029769897e-01 -8.719980251044034958e-04 -1.339944545179605484e-02 2.880935370922088623e-01
-1.570869237184524536e-01 -4.208907783031463623e-01 -7.814522087574005127e-02 1.927630752325057983e-01 4.158845636993646622e-03 6.955592334270477295e-02 1.012272462248802185e-01 1.809823513031005859e-01 -2.836492359638214111e-01 -3.271882981061935425e-02 5.450870469212532043e-02 2.841538488864898682e-01 1.343596577644348145e-01 -1.289103366434574127e-02 2.271500676870346069e-01 1.675011664628982544e-01 2.947695553302764893e-02 4.970531165599822998e-02 2.003117948770523071e-01 2.684643566608428955e-01 -2.407321706414222717e-02 -8.788111805915832520e-02 2.470930814743041992e-01 -3.704489767551422119e-02 5.394913721829652786e-03 -3.198295831680297852e-01 -5.557740852236747742e-02 -9.931128472089767456e-02 1.458928436040878296e-01 -2.864615805447101593e-02 -1.933495402336120605e-01 2.879418730735778809e-01
-9.536968171596527100e-02 -1.542256623506546021e-01 -8.870600163936614990e-02 -1.143009439110755920e-01 -2.324604429304599762e-02 1.894615590572357178e-02 3.725945483893156052e-03 9.243303537368774414e-02 -5.109729170799255371e-01 3.134947270154953003e-02 -2.168203592300415039e-01 4.501437395811080933e-02 -1.328906118869781494e-01 -2.270204722881317139e-01 9.348247945308685303e-02 1.618633605539798737e-02 3.062929958105087280e-02 1.020479947328567505e-01 7.636120170354843140e-02 2.316801063716411591e-02 -8.861187845468521118e-02 -2.689429223537445068e-01 3.138532042503356934e-01 -6.598198413848876953e-02 9.552165120840072632e-02 -1.878747493028640747e-01 2.694422006607055664e-01 4.704152345657348633e-01 2.799239940941333771e-02 5.656737089157104492e-02 -2.696168422698974609e-02 -6.029162555932998657e-02
1.516550332307815552e-01 -2.844700030982494354e-02 -1.764496117830276489e-01 -1.249694004654884338e-01 -2.244990766048431396e-01 2.499660402536392212e-01 4.387006163597106934e-01 2.395376712083816528e-01 -1.646510511636734009e-01 1.609609834849834442e-02 4.630970954895019531e-02 6.503986567258834839e-02 -1.158155733719468117e-03 -1.926818937063217163e-01 1.230518668889999390e-01 2.064771950244903564e-02 -6.761067360639572144e-02 -3.298779428005218506e-01 1.680052652955055237e-02 2.324366420507431030e-01 4.203347861766815186e-02 -2.057820260524749756e-01 2.381726652383804321e-01 -7.205146551132202148e-02 -6.179264560341835022e-02 -1.192687004804611206e-01 6.117969378829002380e-02 3.501178920269012451e-01 1.111493781208992004e-01 -1.410871930420398712e-02 -1.864576637744903564e-01 1.219091489911079407e-01
2.381148338317871094e-01 -1.266694441437721252e-02 -1.327448785305023193e-01 8.454126305878162384e-03 -3.845063745975494385e-01 -5.379874259233474731e-03 3.082296848297119141e-01 -6.468860805034637451e-02 -6.797442585229873657e-02 -2.169354408979415894e-01 -1.080836802721023560e-01 2.885993123054504395e-01 -5.734902992844581604e-02 2.543520927429199219e-01 2.470785379409790039e-01 1.209368333220481873e-01 2.876104228198528290e-02 -6.742578744888305664e-02 -1.880981773138046265e-01 2.859662473201751709e-01 2.488515526056289673e-01 -2.079750448465347290e-01 1.158010512590408325e-01 -6.028676405549049377e-02 2.593333460390567780e-02 1.027897298336029053e-01 8.857604861259460449e-02 2.150983065366744995e-01 -9.252879768610000610e-02 2.494022399187088013e-01 -6.278847157955169678e-02 5.710308626294136047e-02
1.723920106887817383e-01 -1.876801401376724243e-01 1.833576679928228259e-04 1.132271159440279007e-02 -5.937958508729934692e-02 8.133217692375183105e-02 1.425681859254837036e-01 2.758755981922149658e-01 2.873528189957141876e-02 -2.141632735729217529e-01 -1.151830628514289856e-01 7.462101429700851440e-02 -2.078082412481307983e-02 8.342954516410827637e-02 -1.052384749054908752e-01 -1.256512105464935303e-01 -2.677677571773529053e-01 -1.751974672079086304e-01 4.769526422023773193e-02 3.815974593162536621e-01 -1.337028294801712036e-01 -1.077985540032386780e-01 3.667895197868347168e-01 -1.638898402452468872e-01 1.903086714446544647e-02 -6.866731680929660797e-03 1.795187592506408691e-01 -4.114829748868942261e-02 9.572772681713104248e-02 7.674308121204376221e-02 -2.668720781803131104e-01 4.084020256996154785e-01
-1.033601537346839905e-01 -1.138966456055641174e-01 -7.292090356349945068e-02 -5.471912398934364319e-02 -2.665909230709075928e-01 -1.004480407573282719e-03 2.322930842638015747e-01 -7.479199767112731934e-02 -3.528115451335906982e-01 -1.344261318445205688e-01 -1.604468971490859985e-01 -1.366123259067535400e-01 -2.348788827657699585e-01 3.230823576450347900e-02 1.118835955858230591e-01 -2.745729684829711914e-01 1.797242760658264160e-01 1.927819568663835526e-03 7.082215044647455215e-03 2.980748414993286133e-01 -9.782528504729270935e-03 -2.168044447898864746e-01 3.252994716167449951e-01 -1.761864684522151947e-02 2.953981608152389526e-02 -1.753008961677551270e-01 1.094964742660522461e-01 4.163911938667297363e-01 -7.570744305849075317e-02 6.768987327814102173e-02 4.607238620519638062e-02 4.990771040320396423e-02
8.659712225198745728e-02 -3.985096514225006104e-01 -2.048974782228469849e-01 1.696116179227828979e-01 -7.454577833414077759e-03 1.561607718467712402e-01 -1.056245714426040649e-02 -5.439303815364837646e-02 1.429543923586606979e-02 -1.986624598503112793e-01 -1.366045922040939331e-01 4.062630236148834229e-01 2.122154384851455688e-01 3.878596797585487366e-02 2.871226519346237183e-02 -2.772860601544380188e-02 -2.202660031616687775e-02 -1.653500497341156006e-01 2.895599007606506348e-01 2.892373800277709961e-01 7.996746152639389038e-02 -2.337346076965332031e-01 2.722791135311126709e-01 -2.289656549692153931e-02 9.270683676004409790e-02 2.812932617962360382e-02 -6.990782916545867920e-02 2.488534599542617798e-01 -2.090979218482971191e-01 -2.753977105021476746e-02 2.351911738514900208e-02 1.079960241913795471e-01
-5.308095738291740417e-02 -3.743352368474006653e-02 -4.181068018078804016e-02 7.947363890707492828e-03 8.614028990268707275e-02 -8.606225252151489258e-02 -8.973765186965465546e-03 2.108177989721298218e-01 -2.341722697019577026e-01 6.568960379809141159e-03 -1.430580113083124161e-02 3.589636087417602539e-01 1.283227950334548950e-01 1.278904080390930176e-02 2.377510815858840942e-01 -1.652759462594985962e-01 5.385622382164001465e-02 8.927021920680999756e-02 -3.271220028400421143e-01 2.330231666564941406e-01 -5.690818279981613159e-02 -2.982577085494995117e-01 3.643688261508941650e-01 2.938254736363887787e-02 -8.414129726588726044e-03 -7.450712472200393677e-02 -1.686957031488418579e-01 3.411855101585388184e-01 4.483289550989866257e-03 -1.478677336126565933e-02 1.307062921114265919e-04 3.185554742813110352e-01
-5.642639473080635071e-02 -1.590027660131454468e-01 -1.593701839447021484e-01 -8.598082698881626129e-03 -8.318128436803817749e-02 -1.246617957949638367e-01 8.344894647598266602e-02 -1.267943829298019409e-01 -2.522114515304565430e-01 -5.819124728441238403e-02 8.011916279792785645e-02 1.726963818073272705e-01 1.143584698438644409e-01 -9.542320668697357178e-02 1.131921783089637756e-01 2.859832346439361572e-01 1.338421106338500977e-01 5.200715363025665283e-02 2.819698750972747803e-01 1.198925748467445374e-01 3.211773559451103210e-02 5.371219664812088013e-02 -9.679278731346130371e-02 4.653527960181236267e-02 1.567524969577789307e-01 1.166339740157127380e-01 -3.324116468429565430e-01 9.653994441032409668e-02 -8.665986359119415283e-02 2.419727146625518799e-01 -2.949740290641784668e-01 4.894134104251861572e-01
-8.699537068605422974e-02 3.112698346376419067e-02 -3.572428226470947266e-01 -1.960798949003219604e-01 -3.984749913215637207e-01 -3.270194828510284424e-01 2.993626892566680908e-02 5.362522974610328674e-02 -1.526690721511840820e-01 -4.225269332528114319e-02 3.090651147067546844e-02 2.874515391886234283e-02 -9.571805596351623535e-02 3.301809728145599365e-02 2.008001208305358887e-01 -1.197564527392387390e-01 -1.929963082075119019e-01 -2.226290665566921234e-02 9.508170187473297119e-02 3.401193320751190186e-01 -1.259036362171173096e-02 4.134219139814376831e-02 1.659936308860778809e-01 -2.246695384383201599e-02 1.324207708239555359e-02 -1.638368517160415649e-01 2.296171151101589203e-03 4.022369682788848877e-01 -6.540306657552719116e-02 1.875668880529701710e-03 -2.212255597114562988e-01 1.722717732191085815e-01
-2.519338428974151611e-01 -2.112770080566406250e-01 -5.090526491403579712e-02 1.664540320634841919e-01 -1.744168847799301147e-01 1.435414552688598633e-01 -2.580612711608409882e-02 -7.450380362570285797e-03 -5.293748155236244202e-02 -2.691246271133422852e-01 1.873605251312255859e-01 2.269879728555679321e-01 -2.061858475208282471e-01 1.622089147567749023e-01 1.902507990598678589e-01 -1.799676418304443359e-01 -3.114946186542510986e-02 9.293316304683685303e-02 -7.857914268970489502e-02 4.933473095297813416e-02 1.711477339267730713e-01 -7.554703205823898315e-02 1.937630921602249146e-01 -1.663485616445541382e-01 4.273088574409484863e-01 1.501210629940032959e-01 1.409848481416702271e-01 1.845001876354217529e-01 -1.212403178215026855e-02 4.672175273299217224e-02 -3.576412796974182129e-01 5.353984236717224121e-02
-2.377860397100448608e-01 -1.659853607416152954e-01 -3.962177038192749023e-01 -1.201931387186050415e-01 -2.187636345624923706e-01 -2.906255424022674561e-01 2.378051578998565674e-01 1.286488473415374756e-01 -1.826458275318145752e-01 2.882853709161281586e-02 7.406984269618988037e-02 2.773664593696594238e-01 9.438583254814147949e-02 -1.353250741958618164e-01 2.928327023983001709e-01 1.402760744094848633e-01 6.633088737726211548e-02 9.285953640937805176e-02 1.989746540784835815e-01 1.352691352367401123e-01 -5.040589720010757446e-02 5.042632669210433960e-02 2.004221230745315552e-01 7.979758828878402710e-02 1.211672276258468628e-01 -1.775355637073516846e-01 -1.031151786446571350e-01 1.596448272466659546e-01 5.579653009772300720e-02 2.448592633008956909e-01 -1.032079458236694336e-01 1.059153899550437927e-01
2.979880943894386292e-02 -2.868596911430358887e-01 -1.914242804050445557e-01 1.749943941831588745e-01 -7.921232283115386963e-02 9.766060858964920044e-02 -5.496794357895851135e-02 -2.037720941007137299e-02 -1.884387433528900146e-01 -2.285479307174682617e-01 9.590687602758407593e-02 2.693905830383300781e-01 2.221418470144271851e-01 -4.138537496328353882e-02 1.156332939863204956e-01 -2.551660537719726562e-01 5.493205413222312927e-02 4.471850767731666565e-02 -2.855712771415710449e-01 2.274261415004730225e-01 3.211774397641420364e-03 -8.421873301267623901e-02 3.459119498729705811e-01 5.244786851108074188e-03 1.650833338499069214e-02 4.057623818516731262e-02 -2.459486126899719238e-01 3.310142159461975098e-01 -1.315781325101852417e-01 -3.455486521124839783e-02 6.965237855911254883e-02 2.661579549312591553e-01
5.181181058287620544e-02 -2.088356018066406250e-01 -1.353304833173751831e-01 -1.303329318761825562e-01 9.977028518915176392e-02 -4.792304709553718567e-03 6.234027072787284851e-02 4.210121114738285542e-04 -7.187233120203018188e-02 -2.529202699661254883e-01 -1.508134603500366211e-01 1.795599353499710560e-03 -3.351009488105773926e-01 1.525045372545719147e-02 7.272606343030929565e-02 1.067546233534812927e-01 -6.139485910534858704e-02 -3.173196613788604736e-01 5.223621055483818054e-02 8.930577337741851807e-02 5.665317550301551819e-02 -2.994567155838012695e-01 1.409550756216049194e-01 -1.958116888999938965e-01 1.298935413360595703e-01 -1.222240924835205078e-01 7.225040346384048462e-02 2.452888488769531250e-01 2.549917399883270264e-01 6.414546817541122437e-02 -3.828969597816467285e-01 3.228662312030792236e-01
1.763729006052017212e-01 -3.508942723274230957e-01 -4.112116619944572449e-02 8.627563714981079102e-02 3.578938916325569153e-02 -1.235731877386569977e-02 3.545946180820465088e-01 2.658444046974182129e-01 -1.983403265476226807e-01 -1.206338182091712952e-01 -1.474898606538772583e-01 2.636601030826568604e-01 -9.875103086233139038e-02 1.703469902276992798e-01 -1.722458153963088989e-01 -6.014854088425636292e-02 2.115464396774768829e-02 3.352148830890655518e-02 1.424361318349838257e-01 2.643167376518249512e-01 7.849196344614028931e-02 -8.581246435642242432e-02 2.778044342994689941e-01 -1.552156805992126465e-01 3.490596264600753784e-02 -2.122924476861953735e-02 2.647001445293426514e-01 -1.968363970518112183e-01 2.045197933912277222e-01 4.216565191745758057e-02 -1.068853139877319336e-01 2.225855290889739990e-01
2.942937053740024567e-02 1.672516912221908569e-01 -1.391519755125045776e-01 2.967565655708312988e-01 -2.214054018259048462e-01 2.643607556819915771e-01 4.033576324582099915e-02 2.404395490884780884e-01 -7.731064409017562866e-02 -3.300799801945686340e-02 -2.769543230533599854e-01 1.263167411088943481e-01 1.498824357986450195e-01 1.972856074571609497e-01 9.381157159805297852e-02 1.449186205863952637e-01 1.579506993293762207e-01 1.931188255548477173e-01 6.256875116378068924e-03 3.514277040958404541e-01 3.462948370724916458e-03 8.987271785736083984e-02 2.246863543987274170e-01 -4.918726906180381775e-02 -9.229712933301925659e-02 -2.141081243753433228e-01 4.263630136847496033e-02 1.589287817478179932e-01 3.491330742835998535e-01 7.329867035150527954e-02 -8.146632462739944458e-02 1.798787862062454224e-01
-1.486803889274597168e-01 -2.666094303131103516e-01 3.832373768091201782e-03 -3.509739041328430176e-02 6.238427944481372833e-03 -1.626761257648468018e-01 2.579523622989654541e-02 3.077620826661586761e-02 -4.783517420291900635e-01 6.835865229368209839e-02 -1.064809411764144897e-01 1.822672784328460693e-02 -7.616230845451354980e-02 -7.901958376169204712e-02 2.474648132920265198e-02 -1.452057063579559326e-01 -1.826885156333446503e-02 1.745649725198745728e-01 1.156182438135147095e-01 2.963560260832309723e-02 1.287599056959152222e-01 1.397668272256851196e-01 2.344717532396316528e-01 1.682044938206672668e-02 2.712891995906829834e-01 -2.330539077520370483e-01 2.815653383731842041e-01 2.910499870777130127e-01 1.710981577634811401e-01 2.789289057254791260e-01 -1.808492690324783325e-01 1.744610369205474854e-01
-9.632859379053115845e-02 -1.697615087032318115e-01 -2.212934494018554688e-01 -4.358208924531936646e-02 -2.561056911945343018e-01 -1.632969528436660767e-01 2.889871783554553986e-02 -3.483651205897331238e-02 8.450960367918014526e-02 -1.047788709402084351e-01 -4.004006739705801010e-03 1.980038434267044067e-01 -1.648594439029693604e-01 -1.641335040330886841e-01 4.296990334987640381e-01 -6.927636265754699707e-02 -7.391463965177536011e-02 4.558594524860382080e-02 9.766471385955810547e-02 4.330342411994934082e-01 -2.826185710728168488e-02 -1.907513290643692017e-02 4.533898457884788513e-02 1.604662239551544189e-01 2.855030596256256104e-01 -2.314329594373703003e-01 8.478525280952453613e-02 7.756854593753814697e-02 2.257604300975799561e-01 5.860862135887145996e-02 -1.710177958011627197e-01 2.243465483188629150e-01
1.142814978957176208e-01 -4.344513416290283203e-01 -1.128942891955375671e-02 1.907191872596740723e-01 2.974814176559448242e-02 1.948623210191726685e-01 1.333553791046142578e-01 1.901646107435226440e-01 -8.156652748584747314e-02 -8.117375522851943970e-02 -1.602929830551147461e-01 1.025322303175926208e-01 -7.416806765832006931e-04 1.312716752290725708e-01 -3.979109227657318115e-02 -2.219219654798507690e-01 -1.420782804489135742e-01 -1.089174076914787292e-01 1.079111397266387939e-01 1.605684310197830200e-01 -3.914108127355575562e-02 -7.048281282186508179e-02 2.743309438228607178e-01 6.860324740409851074e-02 -3.977369517087936401e-02 -1.636988818645477295e-01 8.517044782638549805e-02 -9.235113114118576050e-02 -2.218244597315788269e-03 1.876994520425796509e-01 -2.256487756967544556e-01 5.148961544036865234e-01
-9.996522217988967896e-02 -2.573035657405853271e-01 -1.373824626207351685e-01 2.273624986410140991e-01 2.344792783260345459e-01 1.494892239570617676e-01 2.193016707897186279e-01 -1.485836459323763847e-03 -2.267255187034606934e-01 -5.985706672072410583e-02 -3.919249400496482849e-02 6.469902396202087402e-02 1.476642936468124390e-01 6.147767230868339539e-02 2.150156721472740173e-02 2.002659291028976440e-01 -3.320149332284927368e-02 3.253700137138366699e-01 -2.512091025710105896e-02 2.463503479957580566e-01 1.443704515695571899e-01 -2.784849889576435089e-02 2.793740034103393555e-01 -4.060714542865753174e-01 -1.199604645371437073e-01 -6.818680558353662491e-03 9.381332248449325562e-02 2.021048963069915771e-01 2.312232106924057007e-01 1.163530498743057251e-01 -9.809999912977218628e-02 1.654957532882690430e-01
-6.515199691057205200e-02 -9.315752238035202026e-02 -1.148083899170160294e-02 4.630888253450393677e-02 -1.742151826620101929e-01 1.509674638509750366e-01 7.713489234447479248e-02 2.390112355351448059e-02 -3.892931640148162842e-01 5.609480291604995728e-02 -2.395434677600860596e-01 4.343413189053535461e-02 -8.263618499040603638e-02 -1.573319882154464722e-01 7.564964145421981812e-02 -4.760459810495376587e-02 -2.480370998382568359e-01 8.968475274741649628e-03 -1.176012121140956879e-02 1.018572747707366943e-01 -3.448266163468360901e-02 -1.738135665655136108e-01 1.742686033248901367e-01 -1.775473952293395996e-01 1.739696264266967773e-01 -3.703164756298065186e-01 2.425342351198196411e-01 4.273830652236938477e-01 3.067823648452758789e-01 -2.698403969407081604e-02 2.174134738743305206e-02 -4.470887780189514160e-02
-3.491932898759841919e-02 -9.731821715831756592e-02 -4.327069595456123352e-02 4.346171617507934570e-01 9.038218855857849121e-02 -1.107789799571037292e-01 8.689636737108230591e-02 2.418096736073493958e-02 -1.046294420957565308e-01 -1.141850203275680542e-01 -2.416535317897796631e-01 2.937464276328682899e-03 2.540537118911743164e-01 6.094681099057197571e-02 -4.158063605427742004e-02 2.219668179750442505e-01 3.638876602053642273e-02 2.790496684610843658e-02 5.527200177311897278e-03 1.245576143264770508e-01 5.662578716874122620e-02 -2.920023202896118164e-01 3.212971389293670654e-01 1.414499431848526001e-01 2.012620568275451660e-01 -4.362098127603530884e-02 3.307533562183380127e-01 2.601908743381500244e-01 1.394070088863372803e-01 1.880625784397125244e-01 -6.670056283473968506e-02 2.453681230545043945e-01
-1.750284805893898010e-02 -2.593293488025665283e-01 -1.954586058855056763e-01 2.614979445934295654e-02 -3.561181128025054932e-01 -8.070403710007667542e-03 8.551123552024364471e-03 5.616684257984161377e-02 -3.029876947402954102e-01 1.243293508887290955e-01 -3.238891959190368652e-01 -5.855998769402503967e-02 -5.482387915253639221e-02 -4.220080375671386719e-02 1.621683826670050621e-03 -3.511615470051765442e-02 1.343741565942764282e-01 1.652971096336841583e-02 3.737917840480804443e-01 8.911791956052184105e-04 5.599521845579147339e-02 -6.016876548528671265e-02 4.271567463874816895e-01 -7.130965590476989746e-02 1.767598092555999756e-01 9.336102008819580078e-02 -1.444494128227233887e-01 1.035210862755775452e-02 -5.720284208655357361e-02 -1.996051520109176636e-01 -2.005713731050491333e-01 2.125914394855499268e-01
-2.812368869781494141e-01 -2.483040392398834229e-01 -2.300322353839874268e-01 1.961346566677093506e-01 1.587297767400741577e-01 2.565432488918304443e-01 -3.521808981895446777e-02 8.668850362300872803e-02 -2.570071220397949219e-01 8.323607593774795532e-02 -9.784912317991256714e-02 9.318856149911880493e-02 1.197854056954383850e-01 4.948597401380538940e-02 3.148151338100433350e-01 2.415675297379493713e-02 -2.955184131860733032e-02 1.896684989333152771e-02 5.252502858638763428e-02 2.506237030029296875e-01 -5.541906133294105530e-02 -8.561831712722778320e-02 1.319359987974166870e-01 -9.463487565517425537e-02 -1.174501776695251465e-01 -3.048389256000518799e-01 -1.778982281684875488e-01 -5.267917364835739136e-02 2.019898891448974609e-01 7.619967311620712280e-02 -2.284397780895233154e-01 3.418617844581604004e-01
-2.040300518274307251e-02 -2.629001066088676453e-02 -2.169145941734313965e-01 1.089543700218200684e-01 -1.703349649906158447e-01 8.134137094020843506e-02 2.000657171010971069e-01 1.043837592005729675e-01 -3.778462707996368408e-01 2.193667590618133545e-01 -2.506482005119323730e-01 1.335461437702178955e-01 1.256442964076995850e-01 1.969330459833145142e-01 2.335278838872909546e-01 -3.689602017402648926e-02 1.265806108713150024e-01 1.272885352373123169e-01 7.415528595447540283e-02 2.016378194093704224e-01 -2.068893313407897949e-01 -3.619511798024177551e-02 -1.714120656251907349e-01 -3.536969125270843506e-01 3.227657973766326904e-01 1.565313339233398438e-01 -8.352202177047729492e-02 1.335033178329467773e-01 -5.648573115468025208e-02 8.805776387453079224e-02 -4.839507117867469788e-02 1.663064956665039062e-01
-1.818930506706237793e-01 -2.553769946098327637e-01 -6.447676569223403931e-02 4.627412557601928711e-02 -1.430894732475280762e-01 2.034832835197448730e-01 -8.464748412370681763e-02 5.317179486155509949e-02 -1.158001124858856201e-01 -3.351421654224395752e-01 3.846588358283042908e-02 2.859263122081756592e-01 3.270225822925567627e-01 2.623756527900695801e-01 -7.827415317296981812e-02 -9.816277027130126953e-02 3.851796314120292664e-02 8.130463957786560059e-02 -4.240936785936355591e-02 2.544446885585784912e-01 -9.112568944692611694e-02 -5.905294418334960938e-02 2.441619187593460083e-01 -8.806528896093368530e-02 1.225768104195594788e-01 8.201384544372558594e-02 -2.307703793048858643e-01 3.916576504707336426e-01 -1.833529472351074219e-01 5.525087937712669373e-02 -5.155279487371444702e-02 3.858072310686111450e-02
-4.436207190155982971e-02 -1.914180517196655273e-01 -1.535127907991409302e-01 5.246010050177574158e-02 -3.261912465095520020e-01 1.412263363599777222e-01 6.418328732252120972e-02 2.139904201030731201e-01 -4.862764105200767517e-02 -7.536467909812927246e-02 -1.062952447682619095e-02 2.509792447090148926e-01 -1.601801216602325439e-01 -2.441408634185791016e-01 2.004689574241638184e-01 2.329733222723007202e-02 -1.772578954696655273e-01 -2.262661755084991455e-01 2.121510207653045654e-01 5.744820460677146912e-02 -2.177197933197021484e-01 -1.859582662582397461e-01 3.066227138042449951e-01 1.051041558384895325e-01 -9.717103838920593262e-02 -2.270665764808654785e-01 1.071539670228958130e-01 1.660195589065551758e-01 -5.013349279761314392e-02 -6.727600097656250000e-02 -3.164434134960174561e-01 1.910011023283004761e-01
2.550872862339019775e-01 -2.646942436695098877e-01 -5.363057926297187805e-02 -1.083372384309768677e-01 -2.493265569210052490e-01 3.998075798153877258e-02 1.981494426727294922e-01 2.479695975780487061e-01 -3.113999366760253906e-01 -1.474525034427642822e-01 -3.055421868339180946e-03 6.882292032241821289e-02 1.049045100808143616e-02 1.038704216480255127e-01 9.321322292089462280e-02 -1.473308205604553223e-01 -1.227129157632589340e-02 -3.313282504677772522e-02 -1.676906049251556396e-01 3.482497930526733398e-01 -2.178793996572494507e-01 -3.658958896994590759e-02 -1.819963008165359497e-01 -1.696905121207237244e-02 -1.445987373590469360e-01 5.968837067484855652e-02 1.154299229383468628e-01 2.874725162982940674e-01 1.097046881914138794e-01 5.044196546077728271e-02 -3.592671155929565430e-01 1.550226509571075439e-01
-6.817464530467987061e-02 -2.643083035945892334e-01 -1.330149918794631958e-01 -1.268183439970016479e-01 1.648605763912200928e-01 -1.640087179839611053e-02 7.545776665210723877e-02 4.184778034687042236e-01 -2.899206280708312988e-01 -5.018231458961963654e-03 -6.401619315147399902e-02 2.543368637561798096e-01 3.082228302955627441e-01 2.412356287240982056e-01 4.197540506720542908e-02 1.708975434303283691e-01 -4.375385493040084839e-02 -1.334933191537857056e-01 -2.781175635755062103e-02 2.379316836595535278e-01 6.404934078454971313e-02 -2.653759419918060303e-01 -2.667359448969364166e-02 1.741524599492549896e-02 8.665621280670166016e-03 -5.717932805418968201e-02 5.078123882412910461e-02 7.748783566057682037e-03 8.887522667646408081e-02 1.255046725273132324e-01 -1.390150040388107300e-01 3.805305361747741699e-01
5.448905751109123230e-02 -1.474728584289550781e-01 -1.083636581897735596e-01 1.326553802937269211e-02 -2.082652449607849121e-01 -5.563561990857124329e-02 -1.423403248190879822e-02 -2.731919586658477783e-01 -2.324694842100143433e-01 -3.500044047832489014e-01 -2.048696726560592651e-01 1.356722116470336914e-01 -2.573542296886444092e-01 1.562281418591737747e-02 1.047981753945350647e-01 -2.439853996038436890e-01 9.939424693584442139e-02 -2.367398440837860107e-01 1.811494231224060059e-01 2.157561630010604858e-01 1.821480989456176758e-01 -1.633100658655166626e-01 -3.428495675325393677e-02 -1.135525256395339966e-01 6.857392936944961548e-02 -8.359673619270324707e-02 2.158831954002380371e-01 1.836386471986770630e-01 4.800301417708396912e-02 5.126138776540756226e-02 -3.292310535907745361e-01 2.087927162647247314e-01
1.572817265987396240e-01 -1.216544359922409058e-01 -5.522241592407226562e-01 1.391724050045013428e-01 5.353487282991409302e-02 2.871607542037963867e-01 1.642409563064575195e-01 3.164250552654266357e-01 -2.635858952999114990e-01 -8.478384464979171753e-02 3.251501917839050293e-02 1.636372357606887817e-01 2.476339638233184814e-01 9.462551027536392212e-02 -1.354396790266036987e-01 9.394036978483200073e-02 3.602470457553863525e-02 1.066112220287322998e-01 4.819332063198089600e-02 1.456773430109024048e-01 1.869073882699012756e-02 -4.707166552543640137e-02 -1.680033802986145020e-01 -1.113371476531028748e-01 6.504184007644653320e-02 -1.430358272045850754e-02 3.250486031174659729e-02 2.123173028230667114e-01 8.036395162343978882e-02 5.670580640435218811e-02 1.245571523904800415e-01 2.581019997596740723e-01
5.629017949104309082e-02 -2.952654063701629639e-01 -1.457405239343643188e-01 -1.363639533519744873e-01 -1.599436551332473755e-01 2.402773499488830566e-01 -9.701105207204818726e-02 1.362345963716506958e-01 -1.924229562282562256e-01 -6.963446736335754395e-02 -9.969123452901840210e-02 7.826844602823257446e-02 9.840805828571319580e-02 -2.220788449048995972e-01 1.844147294759750366e-01 -2.113209068775177002e-01 1.112347021698951721e-01 -2.291301339864730835e-01 4.680078849196434021e-02 3.422670662403106689e-01 -2.335309684276580811e-01 -5.099422112107276917e-02 -1.194122284650802612e-01 2.053048163652420044e-01 5.686905235052108765e-02 -6.771694868803024292e-02 1.656234860420227051e-01 2.543334364891052246e-01 2.259371429681777954e-01 5.087381228804588318e-02 -2.775853872299194336e-01 1.858409792184829712e-01
-1.861179620027542114e-01 -2.791718244552612305e-01 -9.364403039216995239e-02 -3.403005003929138184e-02 6.905145943164825439e-02 1.772975921630859375e-01 1.426531523466110229e-01 1.792571693658828735e-01 -2.122274190187454224e-01 5.583940446376800537e-02 -2.520235478878021240e-01 1.625493913888931274e-01 -2.628536820411682129e-01 2.024921476840972900e-01 9.165648370981216431e-02 1.331734508275985718e-01 -1.851953566074371338e-01 1.730014085769653320e-01 -1.196222752332687378e-01 3.657982647418975830e-01 1.302430033683776855e-01 -5.722001567482948303e-02 3.849732875823974609e-01 2.982760034501552582e-02 1.052764877676963806e-01 8.071606978774070740e-03 7.320347428321838379e-02 -8.295674622058868408e-02 3.619564697146415710e-02 2.654486000537872314e-01 -1.883153617382049561e-01 -4.670860618352890015e-02
4.292106628417968750e-02 -2.596825063228607178e-01 -1.954878270626068115e-01 -1.048870459198951721e-01 6.784896552562713623e-02 -1.188406869769096375e-01 1.546015590429306030e-01 2.958750724792480469e-01 -2.407824993133544922e-01 1.072306409478187561e-01 -1.643250435590744019e-01 2.276189327239990234e-01 1.967323422431945801e-01 2.875365912914276123e-01 -1.203449368476867676e-01 1.222585365176200867e-01 -3.438440337777137756e-02 -2.387728542089462280e-01 -1.537626888602972031e-02 1.882799714803695679e-01 -5.277354270219802856e-02 -2.677114605903625488e-01 1.863975077867507935e-02 -1.281029880046844482e-01 -2.206952683627605438e-02 6.943349540233612061e-02 1.938924640417098999e-01 4.720966517925262451e-02 7.463927567005157471e-02 4.762222245335578918e-02 2.324055321514606476e-02 4.622057974338531494e-01
-1.426545828580856323e-01 -1.791743040084838867e-01 -1.452952325344085693e-01 -1.588289588689804077e-01 -2.776348590850830078e-02 -9.952811151742935181e-02 -6.116002053022384644e-02 -2.232564613223075867e-02 -4.502900540828704834e-01 3.451904281973838806e-02 -1.336201727390289307e-01 -1.487990189343690872e-02 -1.045152172446250916e-02 -5.063524842262268066e-02 -2.372132055461406708e-02 -7.678879797458648682e-02 2.809728309512138367e-02 1.148110628128051758e-01 3.193834722042083740e-01 7.315804064273834229e-02 1.436411142349243164e-01 1.444828361272811890e-01 3.416240215301513672e-01 -1.043602079153060913e-02 1.229311972856521606e-01 -9.516686201095581055e-02 1.355528235435485840e-01 4.010141491889953613e-01 1.856754571199417114e-01 2.247742414474487305e-01 -1.874959170818328857e-01 2.279699444770812988e-01
-2.104479968547821045e-01 -1.186298951506614685e-01 -1.875843703746795654e-01 2.487142682075500488e-01 3.792749345302581787e-02 3.998079895973205566e-02 -3.678683564066886902e-02 4.242891073226928711e-02 -3.411046266555786133e-01 -1.294851005077362061e-01 2.644605189561843872e-02 3.451497554779052734e-01 6.716344505548477173e-02 3.865816891193389893e-01 2.684473395347595215e-01 1.057258620858192444e-01 9.159360826015472412e-02 1.488111019134521484e-01 9.573133662343025208e-03 4.131642170250415802e-03 4.463974013924598694e-02 -4.217118397355079651e-02 -1.138661578297615051e-01 -5.508500710129737854e-02 2.382009625434875488e-01 1.551487743854522705e-01 5.305899307131767273e-02 8.790669590234756470e-02 -1.019095107913017273e-01 2.028853818774223328e-02 -1.922966837882995605e-01 3.983893692493438721e-01
5.944476649165153503e-02 -1.473119109869003296e-01 -1.364684849977493286e-01 -1.387767195701599121e-01 -9.186542779207229614e-02 1.320931781083345413e-02 -7.267641369253396988e-03 -1.502811312675476074e-01 -3.909505307674407959e-01 -1.431978940963745117e-01 -2.767442762851715088e-01 -4.682844877243041992e-02 -1.330855190753936768e-01 -7.595044095069169998e-03 2.504048049449920654e-01 -2.427786402404308319e-02 -4.994168132543563843e-02 -6.809187680482864380e-02 3.598195910453796387e-01 3.059969097375869751e-02 8.509591221809387207e-02 1.104991417378187180e-02 3.534706532955169678e-01 -1.820112764835357666e-01 -1.087114331312477589e-03 1.523752696812152863e-02 1.258365809917449951e-01 4.049253165721893311e-01 3.910573199391365051e-02 1.718390434980392456e-01 -2.369459420442581177e-01 4.730781167745590210e-02
3.500185310840606689e-01 -2.105808109045028687e-01 -2.346311956644058228e-01 9.095235168933868408e-02 -6.432029604911804199e-02 1.153563186526298523e-01 1.047855466604232788e-01 8.598341047763824463e-02 -1.464306414127349854e-01 -2.257681339979171753e-01 -3.129864335060119629e-01 -1.038097813725471497e-01 8.604324422776699066e-03 7.980217784643173218e-02 -1.157299280166625977e-01 1.183402314782142639e-01 -3.155604377388954163e-02 1.135075613856315613e-01 -4.794537648558616638e-02 1.918010599911212921e-02 1.798472255468368530e-01 1.458569914102554321e-01 3.076182007789611816e-01 5.025044083595275879e-02 3.573369234800338745e-02 -2.678361833095550537e-01 -3.505656786728650331e-04 3.258256614208221436e-01 -9.261733293533325195e-02 6.083877012133598328e-02 -3.602643907070159912e-01 1.744876056909561157e-01
-7.337687909603118896e-02 -4.005562067031860352e-01 6.164074875414371490e-03 -6.149944290518760681e-02 -5.323903560638427734e-01 8.201980032026767731e-03 -3.978630527853965759e-03 -1.402283608913421631e-01 -2.554651498794555664e-01 -1.189086437225341797e-01 8.648853749036788940e-02 1.782914251089096069e-01 9.288501739501953125e-02 1.777963191270828247e-01 7.565229386091232300e-02 6.726787984371185303e-02 4.124937579035758972e-02 2.315146103501319885e-02 2.034605145454406738e-01 -5.602082610130310059e-02 -9.283235669136047363e-02 -6.604220718145370483e-03 -4.088648781180381775e-02 2.389506064355373383e-02 9.521516412496566772e-02 -2.111568897962570190e-01 1.569789797067642212e-01 1.329945325851440430e-01 3.147396445274353027e-01 1.001564860343933105e-01 -1.188547164201736450e-01 2.848304808139801025e-01
-1.063177362084388733e-02 -3.418951630592346191e-01 1.190618146210908890e-02 1.410752385854721069e-01 -1.527168303728103638e-01 -1.884925737977027893e-02 2.020835429430007935e-01 -2.317309565842151642e-02 -1.274821758270263672e-01 -1.570574641227722168e-01 -1.595944762229919434e-01 2.490748465061187744e-01 -2.040197551250457764e-01 2.031088061630725861e-02 1.739640086889266968e-01 5.942719802260398865e-02 -1.336228102445602417e-01 -1.422068178653717041e-01 3.146130442619323730e-01 -2.060905694961547852e-01 9.052547067403793335e-02 8.407514542341232300e-02 1.458440814167261124e-02 -1.025503948330879211e-01 6.420484930276870728e-02 4.757252708077430725e-02 -6.654017418622970581e-02 2.340459525585174561e-01 -7.553640007972717285e-02 9.267605096101760864e-02 -2.749583721160888672e-01 4.823139011859893799e-01
1.371481418609619141e-01 -1.358084231615066528e-01 -7.366053014993667603e-02 8.170460164546966553e-02 -2.803000509738922119e-01 1.277192682027816772e-01 4.600249603390693665e-02 -8.066811412572860718e-02 -1.176816970109939575e-01 -1.639752089977264404e-02 -5.020262598991394043e-01 2.923784852027893066e-01 4.240410029888153076e-02 -2.841801568865776062e-02 2.797915227711200714e-02 -2.281591743230819702e-01 2.933735027909278870e-02 -1.424237191677093506e-01 -5.280101671814918518e-02 1.444327086210250854e-01 -4.637943208217620850e-02 -1.388762593269348145e-01 3.462105095386505127e-01 -5.808648187667131424e-03 7.659646123647689819e-02 -9.789552539587020874e-03 -1.749639809131622314e-01 -1.486453711986541748e-01 3.577760756015777588e-01 2.134421654045581818e-02 -1.135784238576889038e-01 2.321755290031433105e-01
-2.484239935874938965e-01 -3.279824852943420410e-01 -1.922209262847900391e-01 9.415585547685623169e-02 -2.666545212268829346e-01 6.263329833745956421e-02 2.423766255378723145e-01 -1.850138753652572632e-01 1.416984647512435913e-01 -1.054110154509544373e-01 -2.186933606863021851e-01 2.212454974651336670e-01 -9.560153633356094360e-02 -6.411543488502502441e-02 3.830130100250244141e-01 1.916062831878662109e-01 -4.550582543015480042e-02 -9.709535539150238037e-02 1.529292464256286621e-01 2.057890743017196655e-01 1.318649053573608398e-01 -2.588596381247043610e-02 2.157432138919830322e-01 1.482907235622406006e-01 -7.874204963445663452e-02 5.454174801707267761e-02 8.546487241983413696e-02 1.682847142219543457e-01 -6.460457295179367065e-02 2.237332612276077271e-02 -2.638897597789764404e-01 9.657339006662368774e-02
8.248469233512878418e-02 -1.571563482284545898e-01 -4.650657624006271362e-02 1.714694201946258545e-01 -2.157847285270690918e-01 7.784511893987655640e-02 8.353403769433498383e-03 2.010053247213363647e-01 -1.753966957330703735e-01 -1.981198489665985107e-01 -1.759163737297058105e-01 2.192873954772949219e-01 -1.668575853109359741e-01 -3.308368846774101257e-02 -2.377717345952987671e-01 -2.387215197086334229e-01 -1.156738698482513428e-01 9.202295541763305664e-02 6.381736602634191513e-03 2.560870051383972168e-01 -1.941888779401779175e-01 -8.453831076622009277e-02 4.835816323757171631e-01 6.722012907266616821e-02 -4.633442312479019165e-02 -3.729535266757011414e-02 2.092379033565521240e-01 -8.377288468182086945e-03 1.108552441000938416e-01 2.506655752658843994e-01 -2.292380481958389282e-01 8.107411861419677734e-02
1.804686933755874634e-01 -6.426728516817092896e-02 -1.214061602950096130e-01 6.032927706837654114e-02 -1.469939053058624268e-01 1.184258535504341125e-01 1.724470853805541992e-01 -1.342478394508361816e-01 -1.242192536592483521e-01 -3.515090048313140869e-01 -1.079445555806159973e-01 2.315167635679244995e-01 -9.304470568895339966e-02 2.400384098291397095e-01 1.463868021965026855e-01 1.170666590332984924e-01 5.566576123237609863e-02 -8.053077757358551025e-02 3.873052895069122314e-01 4.572191461920738220e-02 -4.931813478469848633e-02 -1.090631261467933655e-01 1.872181296348571777e-01 -4.330177307128906250e-01 -4.094014316797256470e-02 -2.032192982733249664e-02 1.310643702745437622e-01 1.912000328302383423e-01 -8.960241824388504028e-02 1.987184286117553711e-01 -9.307048469781875610e-02 2.128683924674987793e-01
-9.523765742778778076e-02 -4.231328070163726807e-01 -1.052427217364311218e-01 -1.402959227561950684e-02 -1.434028297662734985e-01 1.374963670969009399e-01 1.793541200459003448e-02 2.671714127063751221e-01 -4.136583767831325531e-03 -4.302500933408737183e-02 -2.761991620063781738e-01 6.485422700643539429e-02 -3.049987927079200745e-02 -1.801949888467788696e-01 -1.326302736997604370e-01 5.397373810410499573e-03 1.356367170810699463e-01 -1.583537459373474121e-01 3.968633338809013367e-02 2.515403628349304199e-01 -1.257031876593828201e-02 -6.640712171792984009e-02 2.096462547779083252e-01 7.606963068246841431e-02 4.308682978153228760e-01 3.886416181921958923e-02 -1.729401797056198120e-01 2.292192280292510986e-01 6.670990586280822754e-02 3.436346650123596191e-01 3.096146881580352783e-02 -1.829999871551990509e-02
3.083658218383789062e-01 3.342625219374895096e-03 -1.423669308423995972e-01 -9.425710886716842651e-02 -2.096266895532608032e-01 -5.259554460644721985e-02 2.569663226604461670e-01 6.969068944454193115e-02 -1.413322538137435913e-01 -1.081698387861251831e-01 2.231409586966037750e-02 3.146472275257110596e-01 -1.202163547277450562e-01 3.011023104190826416e-01 2.480283677577972412e-01 2.378387451171875000e-01 -7.961296290159225464e-02 -1.317909508943557739e-01 -1.504822373390197754e-01 1.135168895125389099e-01 2.218042463064193726e-01 -1.869820952415466309e-01 1.729330271482467651e-01 -7.633987069129943848e-02 8.989524096250534058e-03 4.893824830651283264e-02 8.158319629728794098e-03 3.456189632415771484e-01 -7.884448766708374023e-02 2.602047324180603027e-01 -1.326209008693695068e-01 1.055226027965545654e-01
1.362346559762954712e-01 -1.690849065780639648e-01 -2.339338697493076324e-02 -1.146143302321434021e-01 -4.794920682907104492e-01 1.099358722567558289e-01 -5.194992292672395706e-03 1.028094440698623657e-01 -3.577466011047363281e-01 -1.056177765130996704e-01 1.569406315684318542e-02 1.882056295871734619e-01 -7.259970158338546753e-02 2.021647244691848755e-01 3.556447029113769531e-01 -2.130206376314163208e-01 -1.136607006192207336e-01 7.579758018255233765e-02 -2.350602857768535614e-02 9.693384170532226562e-02 -1.156594380736351013e-01 -9.888525307178497314e-02 -1.038600057363510132e-01 -4.472554475069046021e-02 -2.829293310642242432e-01 -4.760417714715003967e-02 -4.862652160227298737e-03 1.626874953508377075e-01 1.513610333204269409e-01 1.602093223482370377e-03 -2.009314447641372681e-01 2.389898151159286499e-01
-1.600613743066787720e-01 -1.601140946149826050e-01 -3.101425170898437500e-01 1.425880938768386841e-01 -1.492174714803695679e-01 2.357320636510848999e-01 1.952062398195266724e-01 1.515652388334274292e-01 -1.347368024289608002e-02 -2.176876664161682129e-01 9.550441987812519073e-03 9.369208663702011108e-02 1.264710724353790283e-01 1.017173901200294495e-01 2.333429306745529175e-01 -4.667429625988006592e-02 2.462762892246246338e-01 -4.332972317934036255e-02 6.179177016019821167e-02 -8.971874415874481201e-02 -1.072897855192422867e-02 -7.583912461996078491e-02 4.240682125091552734e-01 -2.947802245616912842e-01 9.027760475873947144e-02 -4.591562598943710327e-02 2.486160397529602051e-01 2.125921547412872314e-01 -3.788214875385165215e-03 2.458923757076263428e-01 -1.397558450698852539e-01 9.817159175872802734e-02
1.696018278598785400e-01 -2.107573598623275757e-01 -8.206881582736968994e-03 3.813135251402854919e-02 -1.287673413753509521e-01 1.243412494659423828e-01 -2.036456465721130371e-01 -1.531711369752883911e-01 -2.164268940687179565e-01 -2.726242244243621826e-01 -1.701831258833408356e-02 3.857823014259338379e-01 2.220238596200942993e-01 -1.798916310071945190e-01 2.376655191183090210e-01 1.647487580776214600e-01 -9.983851760625839233e-02 1.610504114069044590e-03 2.619166672229766846e-01 2.100942730903625488e-01 1.402470916509628296e-01 -1.663385480642318726e-01 2.520624995231628418e-01 7.032325118780136108e-02 1.537025868892669678e-01 -1.251355465501546860e-02 -1.097857505083084106e-01 2.874953150749206543e-01 4.687349125742912292e-02 1.048975214362144470e-01 5.529934540390968323e-02 1.395727396011352539e-01
-1.613101959228515625e-01 -1.648899763822555542e-01 -2.270512133836746216e-01 7.556208223104476929e-02 2.307371608912944794e-02 2.618849575519561768e-01 1.319836825132369995e-01 2.205093502998352051e-01 -9.447104483842849731e-02 -8.518140763044357300e-02 1.181440725922584534e-01 1.526699960231781006e-01 -5.129297077655792236e-02 1.063490584492683411e-01 2.289441078901290894e-01 -6.301042437553405762e-02 1.989211142063140869e-01 -5.675739794969558716e-02 6.495588272809982300e-02 -8.445486426353454590e-02 3.487915918231010437e-02 -1.214669495820999146e-01 5.757991075515747070e-01 -2.080635279417037964e-01 1.923365294933319092e-01 -1.136915832757949829e-01 1.970688998699188232e-01 6.581259518861770630e-02 1.927490830421447754e-01 1.338434666395187378e-01 -1.472125798463821411e-01 1.257844120264053345e-01
1.420555450022220612e-02 -2.324290424585342407e-01 -1.631610095500946045e-01 6.692288070917129517e-02 -3.597594052553176880e-02 -9.594097733497619629e-03 -2.399532124400138855e-02 2.011393457651138306e-01 -2.085918188095092773e-01 -1.208291500806808472e-01 3.776359930634498596e-02 2.486720085144042969e-01 1.441644728183746338e-01 -1.328602153807878494e-02 2.040509283542633057e-01 -1.433143615722656250e-01 6.017101556062698364e-02 7.466737180948257446e-02 -3.808485269546508789e-01 1.222360730171203613e-01 -2.263703942298889160e-01 -1.393507421016693115e-01 3.652389347553253174e-01 -2.384969890117645264e-01 4.162895306944847107e-02 3.144202008843421936e-02 -2.332201600074768066e-01 2.321163415908813477e-01 -8.806815743446350098e-02 -1.151363365352153778e-02 9.671599417924880981e-02 3.307365179061889648e-01
2.089896500110626221e-01 -8.716247975826263428e-02 -1.293196976184844971e-01 -1.400741189718246460e-02 -6.123078241944313049e-02 -8.511130511760711670e-02 -1.243581250309944153e-01 -2.413579225540161133e-01 -3.151238560676574707e-01 -1.092731729149818420e-01 -2.264084070920944214e-01 7.664943486452102661e-02 -1.184454038739204407e-01 1.408155560493469238e-01 1.468718796968460083e-02 -1.645807027816772461e-01 8.972585946321487427e-02 -2.162849605083465576e-01 5.961206182837486267e-02 1.823419332504272461e-01 -1.906627863645553589e-01 -2.638937234878540039e-01 -4.850206524133682251e-02 -2.381801456212997437e-01 3.038167580962181091e-02 -2.879437804222106934e-01 2.688283324241638184e-01 2.756292372941970825e-02 2.602159976959228516e-01 5.296689644455909729e-02 -1.846751272678375244e-01 3.152171373367309570e-01
1.019656062126159668e-01 -1.480303853750228882e-01 -9.320722520351409912e-02 -2.790541648864746094e-01 1.017004102468490601e-01 3.757776319980621338e-02 5.821438878774642944e-02 2.457280457019805908e-01 -7.797630131244659424e-02 -2.151890248060226440e-01 2.249120920896530151e-02 8.037454634904861450e-02 -2.441687136888504028e-02 -1.995569467544555664e-01 -1.331117153167724609e-01 -1.571414619684219360e-01 -1.166356503963470459e-01 1.100150123238563538e-02 1.136780679225921631e-01 3.312992677092552185e-02 -8.815529756247997284e-03 -1.757452189922332764e-01 9.978447109460830688e-02 -8.039995282888412476e-02 1.879204958677291870e-01 -2.089555561542510986e-01 6.153452768921852112e-02 9.982136636972427368e-02 1.826886236667633057e-01 -3.121940232813358307e-02 -4.621469974517822266e-01 4.976282417774200439e-01
1.521642669104039669e-03 -4.674378335475921631e-01 -1.320207267999649048e-01 2.168800085783004761e-01 4.458514973521232605e-02 2.655643224716186523e-01 -5.731770579586736858e-05 1.146166305989027023e-02 -1.961014270782470703e-01 -1.098749414086341858e-02 -7.036750763654708862e-02 2.343459129333496094e-01 1.363349407911300659e-01 7.693915627896785736e-03 1.049232110381126404e-01 -1.374966055154800415e-01 1.735791414976119995e-01 2.430105358362197876e-01 3.498283401131629944e-02 2.953194677829742432e-01 -7.628928869962692261e-02 1.163953635841608047e-02 3.080873489379882812e-01 3.531552851200103760e-02 1.242814809083938599e-01 -2.015910595655441284e-01 -1.175267696380615234e-01 -8.807949721813201904e-02 6.142448633909225464e-02 -8.734412491321563721e-02 -1.734037846326828003e-01 3.138705790042877197e-01
-4.612144455313682556e-02 -1.887876838445663452e-01 -2.446442842483520508e-01 1.624968051910400391e-01 2.009013593196868896e-01 1.966585814952850342e-01 1.749324053525924683e-01 2.439674884080886841e-01 -1.148709133267402649e-01 -1.259574145078659058e-01 -2.184108644723892212e-01 1.013354584574699402e-01 -9.987077116966247559e-02 1.795932948589324951e-01 1.274758130311965942e-01 -7.018082588911056519e-02 9.653890877962112427e-02 1.110348850488662720e-01 6.107559800148010254e-02 1.943231076002120972e-01 -7.662647217512130737e-02 -2.299715876579284668e-01 -4.907456412911415100e-02 -1.721560582518577576e-02 3.720813095569610596e-01 3.274304568767547607e-01 2.094161510467529297e-02 2.134079635143280029e-01 -3.874006494879722595e-02 1.460469961166381836e-01 -3.693574666976928711e-02 3.405106663703918457e-01
3.325834870338439941e-02 -2.450978755950927734e-01 -1.152752265334129333e-01 -1.468882523477077484e-02 -1.610757261514663696e-01 1.869155764579772949e-01 -1.375202927738428116e-02 6.333989650011062622e-02 -3.724807202816009521e-01 8.686961233615875244e-02 -1.156233623623847961e-01 1.423911750316619873e-01 -1.391997486352920532e-01 -2.256319671869277954e-01 -1.625772416591644287e-01 1.480541825294494629e-01 -6.223867833614349365e-02 1.522853225469589233e-01 1.193928420543670654e-01 1.867834478616714478e-02 4.833335056900978088e-03 -1.613568663597106934e-01 2.351404577493667603e-01 -3.324781060218811035e-01 2.110792789608240128e-03 -3.619060218334197998e-01 1.102173775434494019e-01 3.846494853496551514e-01 1.706698685884475708e-01 -8.398503065109252930e-02 1.374232210218906403e-02 2.547166496515274048e-02
2.616232819855213165e-02 -1.008838266134262085e-01 -7.062445580959320068e-02 -8.319014310836791992e-02 1.491292119026184082e-01 -6.436482816934585571e-02 -6.972972303628921509e-03 -9.709095209836959839e-02 -3.847261071205139160e-01 -1.884513348340988159e-01 -2.413362860679626465e-01 7.148443907499313354e-02 -2.822329401969909668e-01 4.099712893366813660e-02 1.470802426338195801e-01 7.966886460781097412e-02 -4.804958030581474304e-02 -4.056573808193206787e-01 -6.766017526388168335e-02 8.610524237155914307e-03 -4.355566110461950302e-03 -2.356289625167846680e-01 2.014803700149059296e-02 -1.366563588380813599e-01 8.745560050010681152e-02 -7.742261979728937149e-03 3.038523904979228973e-02 1.689648181200027466e-01 2.175542116165161133e-01 1.161430254578590393e-01 -3.085350096225738525e-01 3.818915784358978271e-01
2.268748730421066284e-01 3.315697982907295227e-02 -1.696343719959259033e-01 -8.258095383644104004e-02 -2.999567091464996338e-01 6.037433445453643799e-02 1.507317125797271729e-01 1.439934037625789642e-02 -2.727637290954589844e-01 -2.812346071004867554e-02 -9.415854513645172119e-02 3.716573715209960938e-01 -4.096176475286483765e-02 1.622440963983535767e-01 2.705827057361602783e-01 1.235732212662696838e-01 -2.649588510394096375e-02 -8.806850761175155640e-02 -2.639814615249633789e-01 2.704999744892120361e-01 2.084246575832366943e-01 -2.021325379610061646e-01 2.537348866462707520e-01 -4.947670549154281616e-02 -6.628127396106719971e-02 1.497449576854705811e-01 2.168847024440765381e-01 1.890473067760467529e-01 -1.343444436788558960e-01 1.287110447883605957e-01 -5.868961289525032043e-02 8.073347061872482300e-02
-1.330053359270095825e-01 1.779036074876785278e-01 -7.577077299356460571e-02 -8.813998848199844360e-02 3.302477672696113586e-02 1.734648495912551880e-01 -2.130880253389477730e-03 1.880613416433334351e-01 -4.123901724815368652e-01 -1.554608643054962158e-01 -9.953249245882034302e-02 1.135772615671157837e-01 -1.265272647142410278e-01 -6.490305811166763306e-02 1.461887061595916748e-01 -3.393776342272758484e-02 8.915660530328750610e-02 3.109936974942684174e-02 2.016197592020034790e-01 1.435134261846542358e-01 9.316662698984146118e-02 -3.858320415019989014e-03 3.254386484622955322e-01 7.884671539068222046e-02 7.081706821918487549e-02 3.791950643062591553e-02 -6.772856414318084717e-02 5.329782366752624512e-01 2.131593823432922363e-01 2.568722069263458252e-01 3.612712770700454712e-02 1.095309555530548096e-01
4.197163041681051254e-03 -1.775336861610412598e-01 -2.544213533401489258e-01 2.360102534294128418e-01 -9.192790091037750244e-02 8.487710356712341309e-02 1.682449579238891602e-01 5.733228847384452820e-02 3.057260438799858093e-02 -1.031746566295623779e-01 -1.058140918612480164e-01 3.692216575145721436e-01 5.522287264466285706e-02 -3.710890561342239380e-02 1.641844809055328369e-01 -5.516739934682846069e-02 2.028070837259292603e-01 -1.695442646741867065e-01 5.783660709857940674e-02 -1.286409329622983932e-02 -2.337611019611358643e-01 -1.365372538566589355e-01 4.711703360080718994e-01 -2.737652063369750977e-01 8.862143009901046753e-02 -6.417284905910491943e-02 2.555180191993713379e-01 1.492015123367309570e-01 -4.026306793093681335e-02 1.438142508268356323e-01 1.883407123386859894e-02 2.036035060882568359e-01
-3.860138729214668274e-02 -1.139196678996086121e-01 1.302716438658535480e-03 -1.175703108310699463e-02 7.361209392547607422e-02 -9.969598799943923950e-02 4.032925516366958618e-02 1.460213363170623779e-01 -7.149781286716461182e-02 9.003728628158569336e-02 3.167413175106048584e-02 2.876074612140655518e-01 1.929327547550201416e-01 4.592470079660415649e-02 3.184968829154968262e-01 -8.581350743770599365e-02 8.459811657667160034e-02 1.065761744976043701e-01 -3.434751927852630615e-01 3.659330010414123535e-01 9.531838446855545044e-02 -1.396827101707458496e-01 3.544118106365203857e-01 3.397535532712936401e-02 1.081670168787240982e-02 -2.787541039288043976e-02 -4.225184023380279541e-02 3.540984690189361572e-01 1.776611804962158203e-01 -5.741343274712562561e-02 -7.235768437385559082e-02 3.287740051746368408e-01
2.820715866982936859e-02 5.523889139294624329e-02 -4.624885022640228271e-01 -9.729426354169845581e-02 -2.779587209224700928e-01 1.388005167245864868e-01 -7.085184752941131592e-02 -1.370676904916763306e-01 1.905232667922973633e-02 -1.225399523973464966e-01 -1.247171238064765930e-01 2.815892994403839111e-01 1.787276864051818848e-01 1.894042193889617920e-01 4.777162894606590271e-02 -9.331861883401870728e-02 1.136358156800270081e-01 -2.565723955631256104e-01 -9.176225215196609497e-02 1.691789031028747559e-01 -8.628469705581665039e-02 -2.868455462157726288e-02 6.343641877174377441e-02 2.729635536670684814e-01 1.627203077077865601e-01 5.962545797228813171e-02 1.687247008085250854e-01 1.340679377317428589e-01 2.761341631412506104e-01 1.385860741138458252e-01 2.765597600955516100e-04 2.981712818145751953e-01
-1.688158810138702393e-01 -2.910003662109375000e-01 -1.849198639392852783e-01 -1.121620014309883118e-01 8.754637092351913452e-02 2.739025056362152100e-01 2.430581003427505493e-01 -1.252721548080444336e-01 7.612790912389755249e-03 -1.200899854302406311e-01 1.940590739250183105e-01 1.068984437733888626e-02 6.872110813856124878e-02 1.922590881586074829e-01 1.945977509021759033e-01 -1.899234503507614136e-01 3.457148745656013489e-02 -3.227900341153144836e-02 9.748629480600357056e-02 6.737539172172546387e-02 2.628540396690368652e-01 1.156336963176727295e-01 3.060109615325927734e-01 -2.171705365180969238e-01 2.273598760366439819e-01 -1.037208810448646545e-01 1.503778994083404541e-01 3.395728766918182373e-01 2.428988367319107056e-02 7.509789615869522095e-02 -1.568222343921661377e-01 2.096733599901199341e-01
-6.481429561972618103e-03 1.879727840423583984e-02 -2.450570017099380493e-01 -1.556028127670288086e-01 -2.549303881824016571e-02 8.798176795244216919e-02 -1.100956201553344727e-01 -5.944636091589927673e-02 -1.180412173271179199e-01 -2.202586233615875244e-01 -8.449824154376983643e-02 4.044336080551147461e-02 -8.992252498865127563e-02 1.397926453500986099e-02 -9.178418549709022045e-04 -1.118353158235549927e-01 -2.632144466042518616e-02 -2.626538574695587158e-01 -2.783660292625427246e-01 1.215809881687164307e-01 -1.142605319619178772e-01 1.642573773860931396e-01 1.084123849868774414e-01 4.667595028877258301e-03 1.273227632045745850e-01 -1.841397285461425781e-01 1.066623628139495850e-01 6.088752150535583496e-01 -1.279125511646270752e-01 9.332251548767089844e-02 -2.385122627019882202e-01 2.670911550521850586e-01
1.464269906282424927e-01 -2.923280000686645508e-01 -1.311693787574768066e-01 1.107508912682533264e-01 -5.328685790300369263e-02 2.422397732734680176e-01 2.281070798635482788e-01 1.116816401481628418e-01 -2.355580925941467285e-01 -1.039084419608116150e-01 -5.360836163163185120e-02 1.626556515693664551e-01 -1.000926271080970764e-01 8.298256993293762207e-02 -1.129915118217468262e-01 -4.544988572597503662e-01 -1.633017212152481079e-01 -1.104699596762657166e-01 -1.981996931135654449e-02 4.578766524791717529e-01 -4.081545397639274597e-02 -1.188518404960632324e-01 1.312693655490875244e-01 3.846271336078643799e-02 9.509667754173278809e-02 3.605283796787261963e-02 -7.903792709112167358e-02 -9.977089613676071167e-02 7.040847092866897583e-02 2.305439114570617676e-01 -3.094360977411270142e-02 1.916335076093673706e-01
-2.428867369890213013e-01 -2.241436541080474854e-01 -1.585563272237777710e-01 -2.487040497362613678e-02 -1.165945678949356079e-01 2.410608083009719849e-01 6.084638088941574097e-02 -1.476205587387084961e-01 -1.287196427583694458e-01 7.413181941956281662e-03 1.056462898850440979e-02 1.585298925638198853e-01 -8.271054923534393311e-02 2.759541273117065430e-01 2.507876753807067871e-01 1.981914937496185303e-01 5.233271420001983643e-02 1.948552131652832031e-01 -6.301537901163101196e-02 3.808838874101638794e-02 2.344946861267089844e-01 -5.321305990219116211e-02 2.174072414636611938e-01 -2.222134917974472046e-01 2.374678477644920349e-02 -2.064853012561798096e-01 -1.146060004830360413e-01 1.212879791855812073e-01 -1.267391443252563477e-01 1.620807945728302002e-01 -9.782584756612777710e-02 4.660836458206176758e-01
1.324256956577301025e-01 -3.076689243316650391e-01 -3.413259983062744141e-01 -2.174058705568313599e-01 -1.164618059992790222e-01 1.241604313254356384e-01 9.591687470674514771e-02 9.644396603107452393e-02 -1.657595932483673096e-01 -1.553074568510055542e-01 -2.279124855995178223e-01 -2.887147963047027588e-01 -3.876516968011856079e-02 8.185452967882156372e-02 -2.757186256349086761e-02 1.522727757692337036e-01 -6.186764221638441086e-04 -2.146502025425434113e-02 2.570705860853195190e-02 -6.706028431653976440e-02 -1.399523299187421799e-02 2.024451792240142822e-01 3.451424241065979004e-01 -2.420821040868759155e-02 2.133817225694656372e-02 -4.241361282765865326e-03 1.100582182407379150e-01 4.226142168045043945e-01 -1.220230199396610260e-02 1.840585768222808838e-01 -1.174660772085189819e-01 2.280021011829376221e-01
-3.162491694092750549e-02 -1.470926105976104736e-01 -1.197155565023422241e-01 -1.132162064313888550e-01 -1.850172430276870728e-01 1.090405881404876709e-01 -2.107652872800827026e-01 -2.163480035960674286e-02 -3.055794239044189453e-01 5.675005912780761719e-02 -2.274633496999740601e-01 1.786456853151321411e-01 -2.595216408371925354e-02 -3.244816362857818604e-01 1.262996792793273926e-01 3.816155344247817993e-02 -5.819425731897354126e-02 1.382628530263900757e-01 1.128832176327705383e-01 1.091404482722282410e-01 -1.260254681110382080e-01 -2.164392769336700439e-01 2.232349365949630737e-01 -1.950453817844390869e-01 3.049875423312187195e-02 -2.539143860340118408e-01 2.234301269054412842e-01 4.169351160526275635e-01 2.052046656608581543e-01 1.309679150581359863e-01 -9.644294530153274536e-02 -9.790464304387569427e-03
-6.306531280279159546e-02 -2.637624442577362061e-01 5.360602587461471558e-02 6.768373772501945496e-03 -2.662387788295745850e-01 2.152862548828125000e-01 1.715291142463684082e-01 -4.445897415280342102e-02 3.919101506471633911e-02 -9.531471878290176392e-02 6.482516974210739136e-02 6.259494274854660034e-02 4.147329181432723999e-02 -3.011316992342472076e-02 -6.392744183540344238e-02 1.712507568299770355e-02 2.227404862642288208e-01 4.011045023798942566e-02 2.581644617021083832e-02 -2.281661331653594971e-01 3.528738021850585938e-01 -1.108333542943000793e-01 2.129002064466476440e-01 -5.860524252057075500e-02 4.561088979244232178e-02 8.818300813436508179e-02 8.722043037414550781e-02 3.174530863761901855e-01 -1.457196921110153198e-01 8.689422905445098877e-02 -1.628043055534362793e-01 5.348930358886718750e-01
-4.957528784871101379e-02 -7.299223542213439941e-02 -1.351718883961439133e-02 2.423229515552520752e-01 -1.573924273252487183e-01 3.768591284751892090e-01 3.479896485805511475e-01 -3.568471074104309082e-01 -1.698167026042938232e-01 1.104177683591842651e-01 -5.176580324769020081e-02 1.947630494832992554e-01 -6.497244536876678467e-02 2.871747419703751802e-04 4.493470117449760437e-02 3.122618980705738068e-02 -9.146556258201599121e-02 1.852969080209732056e-01 -8.967059850692749023e-02 1.711573749780654907e-01 -2.015071064233779907e-01 2.478874661028385162e-02 8.600564301013946533e-02 -2.292334847152233124e-02 2.222981303930282593e-02 -3.916055336594581604e-02 -3.338593058288097382e-03 2.907676100730895996e-01 8.159925788640975952e-02 1.149999126791954041e-01 1.355345696210861206e-01 4.185751676559448242e-01
-2.278274744749069214e-01 -7.042557746171951294e-02 -3.088858425617218018e-01 3.957037627696990967e-01 -7.130979001522064209e-02 -1.945505887269973755e-01 1.300987228751182556e-02 1.404097229242324829e-01 -2.180862277746200562e-01 -1.919065862894058228e-01 -2.037468850612640381e-01 7.598086260259151459e-03 7.104175537824630737e-02 -7.850895076990127563e-02 3.721972927451133728e-02 3.302118275314569473e-04 1.122832298278808594e-02 7.636616379022598267e-02 1.011822745203971863e-01 4.172137752175331116e-02 -4.158863425254821777e-02 -3.055357933044433594e-01 2.769010066986083984e-01 -8.967492729425430298e-02 2.014237940311431885e-01 1.460495144128799438e-01 2.778028249740600586e-01 1.429634541273117065e-01 4.378919547889381647e-04 -5.950053781270980835e-02 -4.492333531379699707e-02 3.563144803047180176e-01
-2.326524853706359863e-01 -1.671485602855682373e-01 -5.508689209818840027e-02 1.967212259769439697e-01 1.050688140094280243e-02 -5.046420171856880188e-02 5.344323068857192993e-02 1.453732848167419434e-01 -1.635620296001434326e-01 -1.549717932939529419e-01 1.925514489412307739e-01 2.844797372817993164e-01 1.988185644149780273e-01 1.729788780212402344e-01 1.310456693172454834e-01 -8.499711006879806519e-02 -7.441525161266326904e-02 1.030906736850738525e-01 -1.842015832662582397e-01 2.653101384639739990e-01 -1.115171164274215698e-01 -6.496790051460266113e-02 4.204393625259399414e-01 2.264838293194770813e-02 1.959409713745117188e-01 -1.146238222718238831e-01 -2.241962105035781860e-01 2.576435506343841553e-01 1.103558391332626343e-02 -3.136648982763290405e-02 -1.419536620378494263e-01 2.882290184497833252e-01
-4.164351150393486023e-02 -1.656727492809295654e-01 -8.076377213001251221e-02 6.243880465626716614e-02 -3.568242192268371582e-01 2.091771215200424194e-01 -1.787025928497314453e-01 1.493449807167053223e-01 -1.494354289025068283e-02 -2.255461215972900391e-01 -1.342841833829879761e-01 7.029259949922561646e-02 4.019139707088470459e-02 -5.070731788873672485e-02 6.877545267343521118e-02 -1.957208216190338135e-01 1.445762515068054199e-01 -2.176871597766876221e-01 -6.770561635494232178e-02 2.961292564868927002e-01 -2.856480423361063004e-03 -1.533415913581848145e-01 -9.321039170026779175e-02 5.859644711017608643e-02 1.287862956523895264e-01 -1.889545023441314697e-01 -1.802949048578739166e-02 3.234105706214904785e-01 1.293379962444305420e-01 -1.545962095260620117e-01 -4.549301564693450928e-01 1.130481809377670288e-01
-1.343734711408615112e-01 -1.341717988252639771e-01 -2.275832369923591614e-02 2.279710471630096436e-01 2.094457484781742096e-02 -1.532973051071166992e-01 2.083321288228034973e-02 1.316557079553604126e-01 -1.449644267559051514e-01 2.840694412589073181e-02 4.941174760460853577e-02 2.389991879463195801e-01 1.800897717475891113e-01 -3.666302934288978577e-02 3.036970496177673340e-01 -9.272290021181106567e-02 3.370236605405807495e-02 3.435802878811955452e-03 -2.943733632564544678e-01 2.350025475025177002e-01 5.623486638069152832e-02 -3.037600815296173096e-01 2.739750742912292480e-01 -4.052063822746276855e-02 -3.391945734620094299e-02 -1.349411457777023315e-01 -1.802743524312973022e-01 1.914214789867401123e-01 1.316041201353073120e-01 -3.339527174830436707e-02 -1.505630612373352051e-01 4.571498632431030273e-01
-1.674250364303588867e-01 -3.134023249149322510e-01 -6.264537572860717773e-02 3.521084785461425781e-01 -3.267084062099456787e-02 8.499553054571151733e-02 1.420359015464782715e-01 3.915923088788986206e-02 -2.973303794860839844e-01 -7.187427021563053131e-03 -1.565988920629024506e-02 3.314270973205566406e-01 2.841079235076904297e-01 1.140064075589179993e-01 3.699353337287902832e-01 3.327066777274012566e-03 1.180996596813201904e-01 6.530728191137313843e-02 -6.402544211596250534e-03 2.219069004058837891e-01 -7.147367298603057861e-02 -4.531392082571983337e-02 1.865131705999374390e-01 5.340414121747016907e-02 8.826483041048049927e-02 -2.697573006153106689e-01 -6.832858175039291382e-02 8.083949238061904907e-02 -3.226799890398979187e-02 -5.271415039896965027e-02 -5.806040018796920776e-02 2.747138142585754395e-01
1.005496084690093994e-01 -9.780393540859222412e-02 -7.395355403423309326e-02 2.224257588386535645e-01 -1.225770339369773865e-01 2.244544923305511475e-01 -1.895109415054321289e-01 9.198353439569473267e-02 -2.000509649515151978e-01 -2.188772261142730713e-01 9.301275759935379028e-02 5.283554196357727051e-01 1.150645762681961060e-01 -2.970311418175697327e-02 1.005551666021347046e-01 -9.821474552154541016e-02 -1.610798761248588562e-03 1.640244275331497192e-01 1.442560553550720215e-01 1.297415494918823242e-01 -6.608204543590545654e-02 -2.619726955890655518e-02 2.520973086357116699e-01 -1.376366019248962402e-01 1.587708294391632080e-01 2.200321704149246216e-01 -1.606511920690536499e-01 1.887256354093551636e-01 -1.070796847343444824e-01 2.090270519256591797e-01 -1.590296998620033264e-02 2.518419623374938965e-01
2.035555094480514526e-01 -1.272658109664916992e-01 -1.595528721809387207e-01 -7.364656776189804077e-02 -3.204077780246734619e-01 9.869651868939399719e-03 1.719250082969665527e-01 3.169379755854606628e-02 -1.343133598566055298e-01 -1.769994795322418213e-01 5.873605981469154358e-02 1.436959803104400635e-01 -1.282519549131393433e-01 2.797594964504241943e-01 3.609043359756469727e-01 2.169479727745056152e-01 -1.502149179577827454e-02 3.778032213449478149e-02 -2.228450030088424683e-02 2.212332338094711304e-01 2.034244835376739502e-01 -2.768079936504364014e-01 1.149970144033432007e-01 -1.563033014535903931e-01 -9.676771610975265503e-02 2.313249558210372925e-01 1.267551779747009277e-01 1.428890675306320190e-01 -1.818548142910003662e-01 2.137980610132217407e-01 -1.079404577612876892e-01 1.900591999292373657e-01
-6.872953474521636963e-02 -1.034883111715316772e-01 -3.014226555824279785e-01 1.377231031656265259e-01 -1.625198721885681152e-01 1.501029580831527710e-01 1.649830192327499390e-01 8.458600938320159912e-02 -4.871575906872749329e-02 -1.949324905872344971e-01 -1.956216394901275635e-01 1.578359007835388184e-01 1.666968613862991333e-01 -3.202399238944053650e-02 8.407444506883621216e-02 5.861766263842582703e-02 2.857296764850616455e-01 6.621509045362472534e-02 -5.297280382364988327e-03 2.240431495010852814e-03 -2.614275515079498291e-01 -1.402640044689178467e-01 5.309435129165649414e-01 -2.535726428031921387e-01 1.202126145362854004e-01 -5.397198721766471863e-02 2.458944022655487061e-01 1.090444996953010559e-01 3.243628516793251038e-02 1.021850407123565674e-01 -7.888446003198623657e-02 1.443701833486557007e-01
7.389930635690689087e-02 -5.062666255980730057e-03 -1.494255214929580688e-01 -2.788385003805160522e-02 -3.571027219295501709e-01 7.348237186670303345e-02 2.144476324319839478e-01 3.894110443070530891e-03 -3.013005256652832031e-01 -1.896872818470001221e-01 -1.641725935041904449e-02 1.496445387601852417e-01 -8.544923365116119385e-02 1.764903664588928223e-01 3.162321448326110840e-01 2.818963527679443359e-01 7.244490832090377808e-02 2.512975409626960754e-02 -2.312604710459709167e-02 2.091099321842193604e-01 3.141865730285644531e-01 -2.226119488477706909e-01 5.234773084521293640e-02 -7.863253355026245117e-02 -1.533268243074417114e-01 2.072311341762542725e-01 1.493657976388931274e-01 2.108628451824188232e-01 -8.966439217329025269e-02 1.701576262712478638e-01 -1.641382277011871338e-01 1.436716467142105103e-01
1.975612342357635498e-02 -2.478220611810684204e-01 -2.716418206691741943e-01 4.736069962382316589e-02 1.249234527349472046e-01 7.648456841707229614e-02 -1.055034622550010681e-01 -1.978753060102462769e-01 -1.632712036371231079e-01 -8.877070248126983643e-02 -6.164545565843582153e-02 -3.783424571156501770e-02 1.704269796609878540e-01 8.843557536602020264e-02 -8.415198326110839844e-02 8.244101703166961670e-02 -3.949347510933876038e-02 4.790100753307342529e-01 2.101360708475112915e-01 2.422967404127120972e-01 -5.353272706270217896e-02 -1.544502526521682739e-01 1.053030490875244141e-01 -1.553782224655151367e-01 1.506839394569396973e-01 3.696922585368156433e-02 7.279486954212188721e-02 3.617827594280242920e-01 2.017752826213836670e-01 2.656633257865905762e-01 1.210228949785232544e-01 1.337335705757141113e-01
-1.029627025127410889e-01 -3.364495933055877686e-01 -4.984810575842857361e-02 7.448697835206985474e-02 -3.726237416267395020e-01 1.043316423892974854e-01 -2.731473743915557861e-02 -9.803414344787597656e-02 -9.211708605289459229e-02 -2.949611246585845947e-01 -7.034508138895034790e-02 2.536035776138305664e-01 -7.872313261032104492e-02 2.894001901149749756e-01 2.212025076150894165e-01 1.785958856344223022e-01 -1.538849622011184692e-01 -3.748458251357078552e-02 1.311524212360382080e-01 -3.031337261199951172e-02 1.311468780040740967e-01 2.361371964216232300e-01 1.285586357116699219e-01 1.638827845454216003e-02 5.775464698672294617e-02 -1.497141569852828979e-01 -1.156689673662185669e-01 1.058563813567161560e-01 -3.145449981093406677e-02 -1.725481636822223663e-02 -2.290120869874954224e-01 3.681289851665496826e-01
-2.256832420825958252e-01 -1.166546046733856201e-01 7.947219163179397583e-02 1.919454187154769897e-01 -7.714676856994628906e-02 2.458533793687820435e-01 -1.276924610137939453e-01 1.683420389890670776e-01 -3.795180618762969971e-01 1.557551417499780655e-02 -1.008962690830230713e-01 -5.841383337974548340e-02 -1.615842580795288086e-01 -1.073969379067420959e-01 2.160555422306060791e-01 4.428377747535705566e-02 2.432791143655776978e-02 1.923404932022094727e-01 2.836876511573791504e-01 1.335975378751754761e-01 8.404766023159027100e-02 2.648003399372100830e-02 2.525335848331451416e-01 2.232421562075614929e-02 -1.573522835969924927e-01 -2.084268778562545776e-01 1.381792575120925903e-01 3.755220174789428711e-01 1.198848262429237366e-01 2.335443198680877686e-01 9.356120601296424866e-03 1.784418672323226929e-01
4.176182299852371216e-02 3.828081488609313965e-02 -3.403826355934143066e-01 -1.627078279852867126e-02 -1.755530834197998047e-01 -2.061304003000259399e-01 -8.482493460178375244e-02 2.274095565080642700e-01 -2.395205374341458082e-04 4.895043000578880310e-02 -3.012987971305847168e-01 3.168194293975830078e-01 -8.057457208633422852e-02 2.208869904279708862e-01 2.363907396793365479e-01 -3.726651966571807861e-01 1.409622747451066971e-02 5.688853189349174500e-02 -1.289424765855073929e-02 1.661352515220642090e-01 8.641295880079269409e-02 5.514481663703918457e-02 4.738052189350128174e-02 -2.776043415069580078e-01 7.763434201478958130e-02 -6.431208923459053040e-03 3.319671750068664551e-02 2.957702279090881348e-01 -1.027718931436538696e-01 -1.962146908044815063e-02 -7.609696686267852783e-02 2.691535055637359619e-01
-3.394734859466552734e-02 -4.086280465126037598e-01 -2.225523814558982849e-02 -1.710464060306549072e-01 -4.426353275775909424e-01 -7.134984433650970459e-02 9.091558866202831268e-03 -1.535273641347885132e-01 -2.069338113069534302e-01 -2.445524185895919800e-02 6.182847544550895691e-02 2.762600183486938477e-01 6.661518663167953491e-02 1.797190308570861816e-01 2.121531963348388672e-01 -9.105776250362396240e-02 -3.354156017303466797e-02 -6.183709576725959778e-02 1.144602373242378235e-01 8.787372149527072906e-03 -8.129547536373138428e-02 9.707082062959671021e-02 -3.745750337839126587e-02 -8.089498430490493774e-02 -1.709142513573169708e-02 -5.261177942156791687e-02 2.339766621589660645e-01 1.254197210073471069e-01 3.146860003471374512e-01 7.448807358741760254e-02 -2.303567975759506226e-01 3.009453415870666504e-01
-2.653674781322479248e-01 -1.476190090179443359e-01 -2.039941102266311646e-01 -9.314049035310745239e-02 -1.620016545057296753e-01 1.275369822978973389e-01 1.694606095552444458e-01 -4.066509753465652466e-02 -2.517036795616149902e-01 -1.972359418869018555e-01 1.195833384990692139e-01 2.867988348007202148e-01 6.762674450874328613e-02 1.557265669107437134e-01 3.238956928253173828e-01 -2.317439764738082886e-02 6.047547981142997742e-02 4.157774522900581360e-02 2.374868690967559814e-01 -1.898315995931625366e-01 6.739075481891632080e-02 -9.910658001899719238e-02 1.917200982570648193e-01 3.207403421401977539e-02 -1.701537519693374634e-01 -1.868716776371002197e-01 1.785608977079391479e-01 2.018147557973861694e-01 1.759279370307922363e-01 -2.508748471736907959e-01 -9.147366136312484741e-02 2.506496906280517578e-01
1.359183639287948608e-01 -8.160499855875968933e-03 -8.429720997810363770e-02 5.362284183502197266e-02 -3.453449606895446777e-01 1.346957385540008545e-01 1.718918830156326294e-01 -4.499964043498039246e-02 -2.877553403377532959e-01 -1.986602991819381714e-01 -8.335337787866592407e-02 2.089259028434753418e-01 -1.738788187503814697e-01 1.684471070766448975e-01 3.116022646427154541e-01 1.922087073326110840e-01 4.865641891956329346e-02 -1.839756667613983154e-01 -1.673841625452041626e-01 2.022029608488082886e-01 1.968448907136917114e-01 -2.546855807304382324e-01 1.185627132654190063e-01 -1.631909757852554321e-01 -9.633900970220565796e-02 1.668084710836410522e-01 1.989296525716781616e-01 2.061735391616821289e-01 7.128287106752395630e-02 1.629012972116470337e-01 -1.608156412839889526e-01 1.044001430273056030e-01
-1.835490316152572632e-01 -1.678584963083267212e-01 -1.560767441987991333e-01 -1.686936020851135254e-01 -1.622671484947204590e-01 -3.236503154039382935e-02 1.663473248481750488e-01 -2.144421450793743134e-02 -3.554218113422393799e-01 -1.253976523876190186e-01 -1.548052281141281128e-01 -6.193101406097412109e-02 -1.860819905996322632e-01 5.002306029200553894e-02 2.942501008510589600e-01 -1.696310937404632568e-01 1.200884431600570679e-01 -1.139048561453819275e-01 2.990539968013763428e-01 1.623918414115905762e-01 7.694565504789352417e-02 -5.256749317049980164e-02 3.111880123615264893e-01 -9.913624078035354614e-02 2.490054257214069366e-02 -2.867767587304115295e-02 2.142832130193710327e-01 3.972133994102478027e-01 1.374811530113220215e-01 3.195504471659660339e-02 2.609338797628879547e-02 1.522473543882369995e-01
8.087963610887527466e-02 -3.110275864601135254e-01 4.399031400680541992e-02 -2.097178436815738678e-02 -3.766266703605651855e-01 -1.464706063270568848e-01 1.215790212154388428e-01 -1.781146973371505737e-01 -3.314664661884307861e-01 -2.218368351459503174e-01 6.686340272426605225e-02 1.491726040840148926e-01 1.200992055237293243e-02 1.144494339823722839e-01 4.630461335182189941e-02 -9.116372466087341309e-02 -6.402837578207254410e-03 3.786820173263549805e-02 -1.423154324293136597e-01 2.618451118469238281e-01 -2.920550107955932617e-02 -7.721825689077377319e-02 -2.910746959969401360e-03 1.122908666729927063e-01 -1.461227238178253174e-01 -3.350121155381202698e-02 2.003423720598220825e-01 3.092986643314361572e-01 1.852973550558090210e-01 1.062946096062660217e-01 -3.713780045509338379e-01 1.532254070043563843e-01
3.301734328269958496e-01 -1.463403254747390747e-01 -4.208866059780120850e-01 -1.758021116256713867e-01 -1.894580572843551636e-01 6.363732367753982544e-02 4.303971305489540100e-03 4.030937701463699341e-02 -2.271219193935394287e-01 -1.679190248250961304e-01 9.990061633288860321e-03 3.313327133655548096e-01 -1.692255586385726929e-01 -2.465548962354660034e-01 7.995717227458953857e-02 -6.347161717712879181e-03 4.090891405940055847e-02 1.755861192941665649e-02 -1.457161307334899902e-01 1.583930402994155884e-01 -2.425824552774429321e-01 -2.536661922931671143e-01 -1.823791302740573883e-02 3.872510790824890137e-02 -5.148793384432792664e-02 8.957180194556713104e-03 1.124704033136367798e-01 3.341422677040100098e-01 8.890211582183837891e-02 1.360621154308319092e-01 -7.937550544738769531e-02 3.648369014263153076e-02
-3.039862811565399170e-01 -1.334328949451446533e-01 -7.144574820995330811e-02 1.505721062421798706e-01 -2.922776043415069580e-01 1.562234759330749512e-01 1.021579373627901077e-02 -9.583035111427307129e-02 -2.290521562099456787e-01 1.378837674856185913e-01 -1.244807019829750061e-01 7.643461227416992188e-02 -1.665054708719253540e-01 5.578775331377983093e-02 -8.657804876565933228e-02 -1.980618834495544434e-01 -1.920112222433090210e-02 2.788094058632850647e-02 -1.901705414056777954e-01 -1.939124315977096558e-01 3.255417644977569580e-01 -3.139732182025909424e-01 1.110788881778717041e-01 -6.780741363763809204e-02 7.236731052398681641e-02 -3.756565600633621216e-02 1.043366119265556335e-01 2.562376260757446289e-01 -1.282938867807388306e-01 7.693412154912948608e-02 -1.246887724846601486e-02 4.127776026725769043e-01
-3.658033907413482666e-01 -2.953247427940368652e-01 -1.469449400901794434e-01 1.623042374849319458e-01 1.519823563285171986e-03 2.038781493902206421e-01 1.190096363425254822e-01 2.444514781236648560e-01 -1.346448808908462524e-01 -1.017063409090042114e-01 1.860442161560058594e-01 2.964247167110443115e-01 1.058071926236152649e-01 -7.818355411291122437e-02 -3.060161136090755463e-03 1.834396868944168091e-01 6.847707182168960571e-02 -8.987966179847717285e-02 -1.642208248376846313e-01 1.399630010128021240e-01 1.553406417369842529e-01 -4.362931847572326660e-02 2.200059890747070312e-01 -7.221436500549316406e-02 -2.301613055169582367e-02 -1.018735766410827637e-01 -1.334431618452072144e-01 1.725200414657592773e-01 1.169349551200866699e-01 -2.441548109054565430e-01 -1.769845485687255859e-01 3.340089917182922363e-01
-9.104282595217227936e-03 -1.712369322776794434e-01 4.472173750400543213e-02 1.428780406713485718e-01 -2.258441448211669922e-01 -1.143389497883617878e-03 4.930404573678970337e-02 3.248634561896324158e-02 -1.304229497909545898e-01 -2.233746796846389771e-01 2.398248016834259033e-01 1.790320575237274170e-01 -8.888172358274459839e-02 7.470789551734924316e-02 4.918890446424484253e-02 3.127597272396087646e-02 -1.313984841108322144e-01 -6.024631857872009277e-02 2.140765488147735596e-01 -8.653028309345245361e-02 2.622871696949005127e-01 1.180208548903465271e-01 1.811817437410354614e-01 -1.115748509764671326e-01 -1.175890266895294189e-01 -4.388636723160743713e-02 1.876524239778518677e-01 4.764418900012969971e-01 -7.035454362630844116e-02 1.619393527507781982e-01 -3.333030641078948975e-02 4.559328556060791016e-01
5.706267803907394409e-02 -3.706480562686920166e-01 -1.909617707133293152e-02 1.992187649011611938e-01 1.007385328412055969e-01 1.362402737140655518e-01 1.267205476760864258e-01 9.843555279076099396e-03 9.475062252022325993e-04 -3.261880949139595032e-02 1.826062649488449097e-01 1.718227565288543701e-01 1.994714327156543732e-02 1.120203509926795959e-01 1.970438472926616669e-02 -1.033252850174903870e-01 -1.924345940351486206e-01 2.175946384668350220e-01 -1.596325486898422241e-01 2.378578037023544312e-01 4.925163090229034424e-02 -6.881615519523620605e-02 1.282972395420074463e-01 -2.655647993087768555e-01 -2.437995076179504395e-01 -1.524309962987899780e-01 -8.932185359299182892e-03 1.539687067270278931e-01 -7.083371281623840332e-02 2.941869497299194336e-01 -1.749220639467239380e-01 4.441828131675720215e-01
1.094564646482467651e-01 -5.074976384639739990e-02 -1.153652369976043701e-02 -1.745356470346450806e-01 -2.175606042146682739e-01 -1.573038659989833832e-02 1.387718319892883301e-01 5.717766284942626953e-02 -1.896514147520065308e-01 -2.482943683862686157e-01 2.565830349922180176e-01 -1.020853295922279358e-01 -2.715435922145843506e-01 1.561866998672485352e-01 1.945915520191192627e-01 1.104826331138610840e-01 8.071000874042510986e-02 -1.392907947301864624e-01 -2.234577834606170654e-01 1.378737092018127441e-01 1.259459108114242554e-01 -2.848811745643615723e-01 1.742893904447555542e-01 -1.955358237028121948e-01 2.134413272142410278e-01 3.900325670838356018e-02 2.298522507771849632e-03 2.802317142486572266e-01 3.043828010559082031e-01 7.607674598693847656e-02 -1.401605755090713501e-01 2.418266385793685913e-01
-4.520143568515777588e-02 6.318739801645278931e-02 -8.421370387077331543e-02 2.874124348163604736e-01 -4.152040779590606689e-01 -2.113250084221363068e-02 -1.795590817928314209e-01 2.232962986454367638e-03 -2.300429940223693848e-01 1.734814345836639404e-01 -8.850743621587753296e-02 3.557080030441284180e-01 8.075487613677978516e-02 -1.127201542258262634e-01 -9.182075411081314087e-02 7.027287036180496216e-02 7.979413494467735291e-03 1.729526929557323456e-02 -1.336810141801834106e-01 -2.416543364524841309e-01 8.696987479925155640e-02 -2.107692323625087738e-02 1.595041304826736450e-01 -5.987824127078056335e-02 -9.357632137835025787e-03 -9.956772625446319580e-02 1.087413430213928223e-01 3.437435626983642578e-01 2.677860856056213379e-01 1.115152016282081604e-01 -1.864948570728302002e-01 2.768191993236541748e-01
-1.263978779315948486e-01 -1.224865466356277466e-01 -1.972244381904602051e-01 2.176118791103363037e-01 4.089700058102607727e-02 1.415800601243972778e-01 -2.497585862874984741e-02 3.073311448097229004e-01 -3.108788430690765381e-01 -1.179193407297134399e-01 -2.789170444011688232e-01 3.452355563640594482e-01 2.535964548587799072e-01 5.705487914383411407e-03 8.360314369201660156e-02 1.994390040636062622e-01 1.264224499464035034e-01 1.487870216369628906e-01 -1.497357804328203201e-02 2.881577610969543457e-01 1.991137675940990448e-02 2.767252363264560699e-02 1.848813295364379883e-01 -1.457335948944091797e-01 -1.216164156794548035e-01 -1.694229841232299805e-01 -1.249306872487068176e-01 -1.754418388009071350e-02 1.552063673734664917e-01 5.709093809127807617e-02 -3.063361905515193939e-02 2.857874333858489990e-01
-2.984291687607765198e-02 -1.082064397633075714e-02 -1.685557216405868530e-01 -1.026046797633171082e-01 -6.302121281623840332e-02 1.204309538006782532e-01 3.290971815586090088e-01 3.305418416857719421e-02 -3.402937948703765869e-01 -3.616254925727844238e-01 -1.128915790468454361e-02 -6.951357237994670868e-03 -1.214260607957839966e-01 6.719731539487838745e-02 2.325820624828338623e-01 -2.130798548460006714e-01 1.211024448275566101e-01 -8.131725341081619263e-02 1.139808166772127151e-02 2.151964455842971802e-01 3.020369261503219604e-02 -9.380926378071308136e-03 3.181276917457580566e-01 9.299713373184204102e-02 -3.857372328639030457e-02 -1.695035845041275024e-01 1.527997702360153198e-01 4.485332369804382324e-01 -4.427466541528701782e-02 1.419060677289962769e-01 4.304267466068267822e-02 9.697347879409790039e-02
3.299044072628021240e-02 -2.776106297969818115e-01 -2.426262348890304565e-01 8.745416998863220215e-02 -2.306418260559439659e-03 -2.616247721016407013e-02 4.291046783328056335e-02 3.313693702220916748e-01 -3.260880112648010254e-01 1.811143010854721069e-01 -2.428474277257919312e-01 1.145468279719352722e-01 9.151043742895126343e-02 3.189249932765960693e-01 -1.263071596622467041e-01 1.748742461204528809e-01 -1.567320711910724640e-02 -7.795182615518569946e-02 -1.053100079298019409e-01 1.637701541185379028e-01 -1.586650460958480835e-01 -1.383215188980102539e-01 -1.419516503810882568e-01 -3.043607473373413086e-01 5.431595258414745331e-03 -1.039218530058860779e-01 1.592901200056076050e-01 2.075094580650329590e-01 1.049641445279121399e-01 1.032576188445091248e-01 6.631327420473098755e-02 2.616719305515289307e-01
1.853122711181640625e-01 -7.207679748535156250e-02 -1.185020431876182556e-01 2.242590337991714478e-01 2.124566212296485901e-02 1.560261845588684082e-01 1.119781564921140671e-02 -4.272848367691040039e-02 -3.064887821674346924e-01 -1.593112647533416748e-01 5.341352894902229309e-02 2.473807483911514282e-01 8.216471970081329346e-02 -4.496891051530838013e-02 2.797757685184478760e-01 -1.105242893099784851e-01 1.660634875297546387e-01 2.989079654216766357e-01 -1.846358031034469604e-01 1.164181977510452271e-01 -2.445594000164419413e-04 -1.171585619449615479e-01 3.530376851558685303e-01 -5.145904421806335449e-02 1.651694476604461670e-01 -2.158174850046634674e-02 -2.486713826656341553e-01 2.882282733917236328e-01 -1.635072082281112671e-01 -6.716035306453704834e-02 -3.155543818138539791e-04 2.779793143272399902e-01
1.582501642405986786e-02 -1.355806142091751099e-01 -2.026875317096710205e-01 1.547840535640716553e-01 -7.196681946516036987e-02 2.312359362840652466e-01 -8.213345706462860107e-02 3.625608980655670166e-02 -1.045073568820953369e-01 -2.358494549989700317e-01 8.340473473072052002e-02 -4.678658023476600647e-02 1.367008835077285767e-01 1.409281641244888306e-01 2.490842789411544800e-01 1.138341240584850311e-02 -1.504472047090530396e-01 1.950065195560455322e-01 -2.829390466213226318e-01 3.855074290186166763e-03 7.819299399852752686e-02 -6.477586179971694946e-02 1.402213424444198608e-01 -3.131476044654846191e-01 1.108872815966606140e-01 3.013147599995136261e-02 -1.818615943193435669e-01 2.171656042337417603e-01 -9.955917298793792725e-02 9.410005807876586914e-02 9.865842014551162720e-02 5.315086245536804199e-01
-2.046236395835876465e-02 -1.269209831953048706e-01 -2.889781892299652100e-01 3.619813024997711182e-01 1.633261442184448242e-01 -8.583031594753265381e-02 2.109906375408172607e-01 9.133223444223403931e-02 -3.101194202899932861e-01 -3.512460365891456604e-02 -3.049961924552917480e-01 2.491110563278198242e-01 5.272690951824188232e-02 1.013950407505035400e-01 4.335157945752143860e-02 2.358893007040023804e-01 -7.015641033649444580e-02 8.699806779623031616e-02 -1.688135555014014244e-03 2.930874526500701904e-01 1.105041336268186569e-02 2.049415111541748047e-01 2.065688371658325195e-01 -1.707178913056850433e-02 -1.512860804796218872e-01 1.480156928300857544e-02 1.058165431022644043e-01 2.245163172483444214e-01 1.814848333597183228e-01 7.968700677156448364e-02 -2.208556383848190308e-01 5.203320831060409546e-02
9.788467735052108765e-02 8.130816742777824402e-03 -4.435544312000274658e-01 9.573913365602493286e-02 -8.028412610292434692e-02 -1.805535703897476196e-01 2.722645998001098633e-01 -1.835304498672485352e-02 -3.915081173181533813e-02 -2.403592169284820557e-01 -1.042191609740257263e-01 1.138289049267768860e-01 3.283153176307678223e-01 3.433287888765335083e-02 -6.052203103899955750e-02 -7.995977252721786499e-02 7.932757586240768433e-02 2.708500251173973083e-02 2.619824707508087158e-01 2.442598342895507812e-01 1.118970438838005066e-01 -2.283458560705184937e-01 1.603286415338516235e-01 -1.185781415551900864e-02 7.300387602299451828e-03 9.019516408443450928e-02 -2.956091165542602539e-01 1.787806749343872070e-01 2.813364937901496887e-02 1.110634207725524902e-01 -3.483276069164276123e-02 3.179266154766082764e-01
-1.842456161975860596e-01 -3.394958078861236572e-01 -1.585455685853958130e-01 -2.225043028593063354e-01 -2.417971342802047729e-01 1.374403666704893112e-02 -2.073758989572525024e-01 8.596041053533554077e-02 -1.073121279478073120e-01 -8.822615444660186768e-02 -1.148820891976356506e-01 2.959561049938201904e-01 -1.370603591203689575e-01 1.678503751754760742e-01 2.073758691549301147e-01 -1.369726508855819702e-01 -1.051100641489028931e-01 -9.997428208589553833e-02 8.698014169931411743e-02 -1.491083651781082153e-01 3.706856071949005127e-01 -1.202158629894256592e-01 2.594559192657470703e-01 -8.624213188886642456e-02 -5.068753287196159363e-02 1.174187567085027695e-02 1.397372931241989136e-01 1.532121300697326660e-01 3.057622313499450684e-01 1.291802376508712769e-01 -5.472782067954540253e-03 7.012183964252471924e-02
-1.479991078376770020e-01 -2.483537644147872925e-01 -1.653161644935607910e-02 8.552006632089614868e-02 -1.808814704418182373e-01 1.990092396736145020e-01 5.484906211495399475e-02 -1.915645748376846313e-01 -2.022872269153594971e-01 -5.391896888613700867e-02 8.287839591503143311e-02 2.752019166946411133e-01 -8.130680769681930542e-02 2.514700591564178467e-01 1.845313608646392822e-01 2.089979648590087891e-01 -5.831704661250114441e-02 1.188397929072380066e-01 -4.348145797848701477e-02 1.733897477388381958e-01 2.704377770423889160e-01 9.298437833786010742e-02 2.754120230674743652e-01 -1.192313730716705322e-01 -9.635737538337707520e-02 -2.841231524944305420e-01 -4.889446496963500977e-02 1.814013123512268066e-01 -1.540933251380920410e-01 1.365143358707427979e-01 1.696280948817729950e-02 3.653543293476104736e-01
-4.288375750184059143e-02 -1.538953334093093872e-01 -1.309767663478851318e-01 2.077137976884841919e-01 1.107580736279487610e-01 -1.162618994712829590e-01 1.265576779842376709e-01 6.317324191331863403e-02 -4.018284752964973450e-02 -2.824790775775909424e-01 -2.279663681983947754e-01 -2.120638489723205566e-01 3.832281008362770081e-02 2.344681881368160248e-02 1.240712776780128479e-01 -9.142751246690750122e-02 3.317259624600410461e-02 1.704620420932769775e-01 3.913236260414123535e-01 1.344751566648483276e-01 1.404230594635009766e-01 -1.685569584369659424e-01 3.343229293823242188e-01 -1.228144317865371704e-01 7.384968549013137817e-02 -1.203469783067703247e-01 -1.641334295272827148e-01 3.630748093128204346e-01 1.853574365377426147e-01 9.223282337188720703e-02 -1.092988997697830200e-01 2.332255095243453979e-01
-4.891885444521903992e-02 9.421828389167785645e-02 -2.660413086414337158e-01 1.267567574977874756e-01 -2.718103826045989990e-01 3.619458898901939392e-02 -1.650707572698593140e-01 -2.199393361806869507e-01 -1.711518019437789917e-01 -1.432102471590042114e-01 1.269865781068801880e-01 1.981793791055679321e-01 -7.315662503242492676e-02 2.394991740584373474e-02 -8.792879432439804077e-02 1.976127922534942627e-02 1.456909719854593277e-02 -2.687667906284332275e-01 1.984817236661911011e-01 1.312578911893069744e-03 5.748883634805679321e-02 -3.497422114014625549e-02 1.518110185861587524e-01 -1.966592371463775635e-01 1.452547907829284668e-01 4.055071249604225159e-02 8.490876853466033936e-02 3.536899685859680176e-01 6.316193938255310059e-02 1.901208013296127319e-01 -4.777240455150604248e-01 1.741339713335037231e-01
1.484904736280441284e-01 -2.457352727651596069e-01 -2.096621394157409668e-01 -7.652562111616134644e-02 -7.876533269882202148e-02 9.474498778581619263e-02 1.693731918931007385e-02 1.011764481663703918e-01 -2.514521181583404541e-01 -1.761858761310577393e-01 -2.941678762435913086e-01 -2.429995685815811157e-01 4.746518284082412720e-02 5.726656317710876465e-02 1.927500125020742416e-03 2.666254527866840363e-02 -6.073408573865890503e-02 1.540198326110839844e-01 -1.072477176785469055e-01 -2.507810294628143311e-02 4.144496470689773560e-02 2.019275277853012085e-01 3.282395303249359131e-01 1.647848933935165405e-01 5.975018814206123352e-02 -2.498525194823741913e-02 6.695538014173507690e-02 3.989326655864715576e-01 7.218030095100402832e-02 1.601923108100891113e-01 -3.791830241680145264e-01 1.911564469337463379e-01
1.687055677175521851e-01 -3.435092866420745850e-01 -1.312396824359893799e-01 3.394116088747978210e-02 -1.167642548680305481e-01 7.290425896644592285e-02 2.162868231534957886e-01 1.216361075639724731e-01 1.028781011700630188e-01 -1.621584296226501465e-01 -2.057508379220962524e-01 -8.060896769165992737e-03 7.452012598514556885e-02 -1.015592068433761597e-01 -2.256949692964553833e-01 -3.449091687798500061e-02 -1.114331558346748352e-01 -8.232703804969787598e-02 1.669102758169174194e-01 1.326172947883605957e-01 -1.417850703001022339e-01 -1.599332690238952637e-02 2.778348922729492188e-01 -1.476518213748931885e-01 -1.535307522863149643e-02 -1.408222131431102753e-02 3.004685230553150177e-02 9.761503338813781738e-02 9.352031350135803223e-02 -1.915704645216464996e-02 -3.709228932857513428e-01 5.155684351921081543e-01
1.706150323152542114e-01 -2.449698150157928467e-01 4.504315182566642761e-02 -3.137016436085104942e-03 9.011865593492984772e-03 -1.204185932874679565e-01 3.610576316714286804e-02 1.933276206254959106e-01 -2.675934433937072754e-01 -1.040093749761581421e-01 -1.699744164943695068e-01 2.886568009853363037e-01 2.730972692370414734e-02 2.606119960546493530e-02 -9.291534870862960815e-02 -1.664646863937377930e-01 -1.175989359617233276e-01 -8.376383781433105469e-02 -2.177898436784744263e-01 1.321244239807128906e-01 2.405309230089187622e-01 -3.372878432273864746e-01 -4.049812257289886475e-02 -4.775176756083965302e-03 3.659062087535858154e-01 -2.122266143560409546e-01 1.326171904802322388e-01 3.148734942078590393e-02 1.924398094415664673e-01 2.970297448337078094e-02 -1.238961741328239441e-01 3.367275297641754150e-01
3.581526875495910645e-02 -4.155063033103942871e-01 -2.464969903230667114e-01 8.376231044530868530e-02 -3.788421396166086197e-03 7.200325280427932739e-02 2.088860124349594116e-01 1.746904999017715454e-01 -1.707376688718795776e-01 1.673507541418075562e-01 8.472340553998947144e-02 4.471454322338104248e-01 2.510453164577484131e-01 1.137566417455673218e-01 -7.523484528064727783e-02 1.461852043867111206e-01 -7.188871502876281738e-03 -4.635974392294883728e-02 -1.393019258975982666e-01 3.190421164035797119e-01 1.126348674297332764e-01 -9.486708045005798340e-02 -1.157395392656326294e-01 -1.658557504415512085e-01 1.280228793621063232e-01 -4.192657396197319031e-02 1.506009101867675781e-01 2.042425870895385742e-01 -1.568328123539686203e-03 8.563515543937683105e-02 1.320617496967315674e-01 1.355477869510650635e-01
-2.940735220909118652e-01 -2.795996069908142090e-01 -2.904461026191711426e-01 1.435963660478591919e-01 -2.653319835662841797e-01 -1.196540445089340210e-01 2.309704571962356567e-01 -1.469756942242383957e-02 5.902451276779174805e-02 -1.413330137729644775e-01 1.967362016439437866e-01 9.484050422906875610e-02 -2.936633676290512085e-02 -1.309449672698974609e-01 1.679228842258453369e-01 1.367947906255722046e-01 -5.031587183475494385e-02 1.260498464107513428e-01 -2.233727462589740753e-02 2.045790255069732666e-01 1.945754289627075195e-01 1.416901350021362305e-01 5.266331136226654053e-02 -1.127370446920394897e-01 -9.386331588029861450e-02 -1.980572938919067383e-01 1.301728421822190285e-03 9.395271539688110352e-02 -1.346501335501670837e-02 1.501596868038177490e-01 -2.592560350894927979e-01 4.183379113674163818e-01
1.381102800369262695e-01 -1.038507670164108276e-01 -3.185826539993286133e-01 -6.247711926698684692e-02 -3.561685383319854736e-01 -6.838028877973556519e-02 4.567005112767219543e-02 -2.033904381096363068e-02 -2.243184596300125122e-01 5.655284970998764038e-03 1.660151034593582153e-01 1.263304352760314941e-01 -1.647873222827911377e-01 1.496251970529556274e-01 1.624938994646072388e-01 1.549308747053146362e-01 -1.441548913717269897e-01 -2.999569522216916084e-03 -2.657764256000518799e-01 2.903742194175720215e-01 6.229959800839424133e-02 -2.055929601192474365e-01 4.113217070698738098e-02 3.748999163508415222e-02 1.400461494922637939e-01 7.872333377599716187e-02 1.889842301607131958e-01 2.506857514381408691e-01 1.083888486027717590e-01 2.652867734432220459e-01 -3.162179887294769287e-01 7.355819642543792725e-02
-2.214256972074508667e-01 -1.720459163188934326e-01 -9.105310589075088501e-02 -8.470538258552551270e-02 1.044461224228143692e-02 -6.661720573902130127e-02 -3.206776827573776245e-02 3.366304039955139160e-01 -2.166347503662109375e-01 1.095354855060577393e-01 -1.358263641595840454e-01 2.778688073158264160e-01 2.033121585845947266e-01 2.576273083686828613e-01 -3.150964388623833656e-03 1.128605529665946960e-01 -5.621667578816413879e-02 9.569462388753890991e-03 -3.823210671544075012e-02 2.270334064960479736e-01 -7.419055700302124023e-02 -9.007198363542556763e-02 -1.163299679756164551e-01 -2.051940411329269409e-01 3.095208480954170227e-02 -1.226091831922531128e-01 1.861986964941024780e-01 2.447926700115203857e-01 4.350616410374641418e-02 2.427130043506622314e-01 1.242988556623458862e-01 4.467853307723999023e-01
-8.690028637647628784e-02 -2.127986103296279907e-01 -2.036864906549453735e-01 4.801394045352935791e-01 2.396184392273426056e-02 3.431607410311698914e-02 -9.834206663072109222e-03 4.635111242532730103e-02 -4.990847781300544739e-03 -5.972540751099586487e-02 -2.308384031057357788e-01 3.427270650863647461e-01 4.696106165647506714e-02 -1.902438513934612274e-02 2.226196415722370148e-02 8.312585949897766113e-02 1.699710041284561157e-01 1.540737599134445190e-01 2.216918766498565674e-01 8.582375943660736084e-02 7.828808575868606567e-02 -2.622280716896057129e-01 1.753865182399749756e-01 1.202372536063194275e-01 -7.364326715469360352e-02 4.697156324982643127e-02 1.353901028633117676e-01 1.800210326910018921e-01 -1.423540711402893066e-01 2.410187572240829468e-01 -2.047055512666702271e-01 2.809885144233703613e-01
-2.625615708529949188e-02 -3.424991965293884277e-01 -7.362959533929824829e-02 -9.451829828321933746e-03 1.505001913756132126e-02 -8.820978552103042603e-02 -1.590675860643386841e-02 2.877855896949768066e-01 -2.341105341911315918e-01 8.754204213619232178e-02 -1.865717321634292603e-01 2.081001996994018555e-01 2.259427011013031006e-01 2.763677537441253662e-01 -1.771097630262374878e-01 1.825422495603561401e-01 4.416137933731079102e-02 -2.343217283487319946e-01 -1.913646236062049866e-02 2.525349557399749756e-01 6.261850148439407349e-02 -2.862205207347869873e-01 -7.942395750433206558e-04 -1.099422946572303772e-01 4.767786338925361633e-02 -1.916730217635631561e-02 1.023231521248817444e-01 1.187801882624626160e-01 -5.490687675774097443e-03 3.882322087883949280e-02 8.225409686565399170e-02 4.452616274356842041e-01
-8.861822634935379028e-02 -2.531456649303436279e-01 -2.220851629972457886e-01 5.014941096305847168e-03 1.854002773761749268e-01 8.258289098739624023e-02 2.357819676399230957e-01 1.062762960791587830e-01 -3.319739699363708496e-01 4.135983996093273163e-03 -1.846973150968551636e-01 -1.578041724860668182e-02 2.296418994665145874e-01 -2.501289173960685730e-02 -1.124482676386833191e-01 7.438331097364425659e-02 3.009022958576679230e-02 1.092663332819938660e-01 4.293814301490783691e-02 2.466384321451187134e-01 1.957156807184219360e-01 1.135494038462638855e-01 3.045073747634887695e-01 -7.665991038084030151e-02 -2.245678901672363281e-01 3.034803643822669983e-02 3.163972795009613037e-01 2.914476394653320312e-01 1.782198548316955566e-01 2.027448415756225586e-01 -1.400823444128036499e-01 1.736735738813877106e-02
-5.660871043801307678e-02 -9.140495210886001587e-02 -5.105698108673095703e-02 -2.416398748755455017e-02 -1.037575006484985352e-01 1.545870900154113770e-01 -9.486805647611618042e-02 7.401705533266067505e-02 -1.827169060707092285e-01 -3.808566927909851074e-01 -1.109963878989219666e-01 3.164871037006378174e-01 2.433138638734817505e-01 -4.365106672048568726e-02 1.078495010733604431e-01 -1.922713778913021088e-02 -1.230915077030658722e-02 2.636379599571228027e-01 -2.562290728092193604e-01 1.223312616348266602e-01 -1.782535463571548462e-01 -1.623201817274093628e-01 2.764346301555633545e-01 -8.077660202980041504e-02 -4.994771629571914673e-02 1.236576214432716370e-02 -1.196536701172590256e-02 2.086457312107086182e-01 3.200984746217727661e-02 5.501466989517211914e-02 2.089704275131225586e-01 4.320845305919647217e-01
1.047993153333663940e-01 -1.026097536087036133e-01 -1.564241796731948853e-01 2.780782580375671387e-01 7.246801257133483887e-02 2.985079586505889893e-02 -1.295297592878341675e-01 -2.744550816714763641e-03 -3.355329334735870361e-01 1.865221001207828522e-02 -4.166738595813512802e-03 1.844601929187774658e-01 3.037846386432647705e-01 -1.985491253435611725e-02 1.069952175021171570e-01 -1.842076033353805542e-01 9.946096688508987427e-03 9.437078237533569336e-02 -3.968163430690765381e-01 1.125450432300567627e-01 2.764529362320899963e-02 -1.407713443040847778e-01 2.745290994644165039e-01 -3.032890148460865021e-02 1.530254185199737549e-01 -1.016145478934049606e-02 -1.343932747840881348e-01 2.236832976341247559e-01 1.738003804348409176e-03 -8.403367549180984497e-02 -6.469690799713134766e-02 4.357335567474365234e-01
-8.664181083440780640e-02 1.626714766025543213e-01 -3.348856866359710693e-01 1.715993434190750122e-01 2.519346959888935089e-02 -4.580535367131233215e-02 1.011575460433959961e-01 -5.957400053739547729e-02 -3.987875580787658691e-01 -3.191183507442474365e-01 -1.847055256366729736e-01 1.180954976007342339e-03 -4.499152302742004395e-03 8.810199797153472900e-02 3.926538303494453430e-02 -1.289365440607070923e-01 -1.265632957220077515e-01 9.531354159116744995e-02 3.465126454830169678e-01 1.381738632917404175e-01 1.971253603696823120e-01 -2.450596392154693604e-01 1.116279861889779568e-03 3.867373988032341003e-02 6.833321601152420044e-02 -1.713925041258335114e-02 2.710225284099578857e-01 2.048284262418746948e-01 1.100885495543479919e-01 6.734533607959747314e-02 -1.575050801038742065e-01 2.459230571985244751e-01
-3.104779720306396484e-01 -2.268494069576263428e-01 -1.698498129844665527e-01 1.023024991154670715e-01 -4.242596041876822710e-04 -8.939078450202941895e-02 5.925851687788963318e-02 2.187553197145462036e-01 -1.341548711061477661e-01 -3.183376193046569824e-01 2.914606034755706787e-01 3.191088140010833740e-01 -2.576657384634017944e-02 1.445340663194656372e-01 4.465879872441291809e-02 1.308168470859527588e-01 1.022211685776710510e-01 9.047713130712509155e-02 -2.605946063995361328e-01 1.183488592505455017e-01 1.125935688614845276e-01 2.063802778720855713e-01 2.073508948087692261e-01 -1.513846218585968018e-01 9.078119881451129913e-03 -5.632012337446212769e-02 -3.310208767652511597e-02 2.148080170154571533e-01 3.738417103886604309e-02 2.204085513949394226e-02 -2.117746621370315552e-01 2.962038218975067139e-01
-4.566044360399246216e-02 -5.775312334299087524e-02 -1.282339394092559814e-01 1.064024716615676880e-01 4.491150006651878357e-02 -1.335788667201995850e-01 1.758568733930587769e-01 3.356951288878917694e-03 -9.692088514566421509e-02 -1.101863011717796326e-01 -5.566745996475219727e-02 8.216895163059234619e-02 -1.695365905761718750e-01 3.281837701797485352e-01 2.094893306493759155e-01 5.925397947430610657e-02 -9.759591519832611084e-02 1.726951003074645996e-01 4.107564687728881836e-01 2.469939179718494415e-02 -8.336743712425231934e-02 -2.250877320766448975e-01 3.573674559593200684e-01 -3.337177336215972900e-01 1.583715379238128662e-01 -1.056860461831092834e-01 2.258028462529182434e-02 2.036148607730865479e-01 -5.931309610605239868e-02 1.473267376422882080e-01 -1.391694545745849609e-01 2.694495916366577148e-01
-2.058655023574829102e-02 -2.590196430683135986e-01 -7.221322506666183472e-02 1.048698127269744873e-01 -2.052422165870666504e-01 1.921536773443222046e-01 3.350244462490081787e-02 -2.986592054367065430e-01 -2.195429205894470215e-01 -1.748139709234237671e-01 5.781346932053565979e-03 2.099089771509170532e-01 -4.255080129951238632e-03 2.399791032075881958e-01 2.538227140903472900e-01 7.100310176610946655e-02 -4.048826918005943298e-02 -3.593650460243225098e-02 8.935246616601943970e-02 3.259248659014701843e-02 -1.702872104942798615e-02 1.731490790843963623e-01 2.006181776523590088e-01 4.717127885669469833e-03 3.837209939956665039e-02 -1.278185248374938965e-01 -2.110111862421035767e-01 1.535325050354003906e-01 -2.208495885133743286e-01 1.347933709621429443e-01 -4.482784867286682129e-01 2.462784498929977417e-01
1.966654695570468903e-02 -2.206320464611053467e-01 -8.438431657850742340e-03 6.817240267992019653e-02 9.601673483848571777e-02 -1.073436141014099121e-01 7.187118381261825562e-02 2.011097222566604614e-01 -1.308136880397796631e-01 6.678949296474456787e-02 -6.713071465492248535e-02 2.703973352909088135e-01 1.804839670658111572e-01 -1.026143357157707214e-01 3.083816766738891602e-01 -1.026782691478729248e-01 3.191582113504409790e-02 2.036012560129165649e-01 -3.218156099319458008e-01 3.947103917598724365e-01 1.301905959844589233e-01 -1.474221348762512207e-01 1.793378740549087524e-01 -9.235848672688007355e-03 -2.340074069797992706e-02 -1.210075914859771729e-01 -1.511482149362564087e-01 2.374237626791000366e-01 1.444946378469467163e-01 1.755622327327728271e-01 -5.607855319976806641e-02 3.315224647521972656e-01
-3.931381106376647949e-01 -1.557745635509490967e-01 -2.870226800441741943e-01 7.658499479293823242e-02 -2.797365784645080566e-01 -1.141589954495429993e-01 1.754664033651351929e-01 2.217473462224006653e-02 1.744706183671951294e-01 3.138996660709381104e-03 -8.604869991540908813e-02 2.658473551273345947e-01 -2.499589696526527405e-02 -7.105790078639984131e-02 3.864999711513519287e-01 3.143859282135963440e-02 -1.141348760575056076e-02 8.649693801999092102e-03 5.905517935752868652e-02 2.446395605802536011e-01 1.327330339699983597e-02 2.471631206572055817e-02 1.996293365955352783e-01 -6.405241787433624268e-02 1.214555576443672180e-01 3.147386386990547180e-02 3.493904694914817810e-02 1.313752382993698120e-01 -6.373156607151031494e-02 2.118175178766250610e-01 -3.135175406932830811e-01 2.367786467075347900e-01
-8.127742260694503784e-02 -1.731261163949966431e-01 -1.928362548351287842e-01 3.574245274066925049e-01 1.130118742585182190e-01 6.468328088521957397e-02 -8.320872485637664795e-02 8.000406622886657715e-02 -1.450585126876831055e-01 -1.910168528556823730e-01 7.633293420076370239e-02 8.222538232803344727e-02 3.033879995346069336e-01 1.326535735279321671e-02 1.388076841831207275e-01 -2.422590851783752441e-01 -2.967847394756972790e-04 5.212181806564331055e-02 -1.328223496675491333e-01 2.299545258283615112e-01 -3.533985465764999390e-02 -9.738893806934356689e-02 3.106001317501068115e-01 -8.100890368223190308e-02 1.063421554863452911e-02 -1.710550934076309204e-01 -9.660051017999649048e-02 2.201001793146133423e-01 -1.352466195821762085e-01 7.325754314661026001e-02 -1.919329911470413208e-01 4.396106898784637451e-01
-1.081431508064270020e-01 4.739916324615478516e-02 -1.428402513265609741e-01 -3.594925701618194580e-01 -1.265091300010681152e-01 5.826386064291000366e-02 2.347710542380809784e-02 2.259052991867065430e-01 -1.640802174806594849e-01 -2.695613503456115723e-01 -1.220525056123733521e-01 -1.365353614091873169e-01 4.405800998210906982e-02 1.439787447452545166e-01 2.992587089538574219e-01 -9.851524233818054199e-02 1.167425140738487244e-01 -9.319799393415451050e-02 1.271900981664657593e-01 7.188370823860168457e-02 -6.618801504373550415e-02 -1.153800114989280701e-01 1.689783185720443726e-01 -8.242805302143096924e-02 -2.991961538791656494e-01 -5.997560545802116394e-02 1.333416104316711426e-01 3.003294765949249268e-01 7.601179182529449463e-02 -7.428811397403478622e-03 8.799196779727935791e-02 4.461059868335723877e-01
8.568914234638214111e-02 -2.836692035198211670e-01 -3.247125446796417236e-01 -3.725635586306452751e-03 -3.184523284435272217e-01 2.899075299501419067e-02 -6.089164689183235168e-02 3.620517253875732422e-02 1.461980398744344711e-02 -1.954451352357864380e-01 -3.140974342823028564e-01 6.683830171823501587e-03 7.949896901845932007e-02 4.014606028795242310e-02 -1.708550304174423218e-01 -8.882392197847366333e-02 -1.968134790658950806e-01 1.014641001820564270e-01 -2.217665128409862518e-02 1.651441678404808044e-02 -2.312575131654739380e-01 -1.291846334934234619e-01 3.425326645374298096e-01 -2.794451117515563965e-01 1.132613699883222580e-02 -2.240313030779361725e-02 -1.043558567762374878e-01 7.656260579824447632e-02 2.453328296542167664e-02 -2.455954253673553467e-01 -2.311210930347442627e-01 2.650258243083953857e-01
-3.041329793632030487e-02 -2.907619178295135498e-01 -1.182548478245735168e-01 -1.668817177414894104e-02 -4.224020838737487793e-01 -6.164916977286338806e-02 -1.346997544169425964e-02 1.652511358261108398e-01 -2.678791880607604980e-01 3.165844082832336426e-02 -3.022111356258392334e-01 1.117357169277966022e-03 2.778736874461174011e-02 -5.727972835302352905e-03 4.260798916220664978e-03 -2.799222469329833984e-01 4.279970005154609680e-02 -6.233216449618339539e-02 2.682671248912811279e-01 4.139916226267814636e-02 -6.919368356466293335e-02 -1.484910547733306885e-01 2.609460949897766113e-01 -1.793047040700912476e-01 8.576874434947967529e-02 -3.372066468000411987e-02 -1.633476167917251587e-01 1.071302741765975952e-01 -2.834796011447906494e-01 -1.686804741621017456e-01 -1.508980244398117065e-01 2.501340210437774658e-01
-1.629371047019958496e-01 -1.126806363463401794e-01 -2.571490705013275146e-01 1.001277565956115723e-01 -9.679293632507324219e-02 1.281170081347227097e-02 2.178233563899993896e-01 -3.376667201519012451e-02 -2.832958102226257324e-01 -6.760260462760925293e-02 4.130948334932327271e-02 3.491528332233428955e-01 1.002053543925285339e-01 1.651769429445266724e-01 -3.553498163819313049e-02 1.751726269721984863e-01 2.449407242238521576e-03 1.464350819587707520e-01 1.154765561223030090e-01 4.049446433782577515e-02 1.349112242460250854e-01 1.062676236033439636e-01 -1.132123917341232300e-01 -3.205972164869308472e-02 2.938978672027587891e-01 9.176346659660339355e-02 -4.244142770767211914e-02 8.448502421379089355e-02 -1.298440843820571899e-01 1.547178160399198532e-02 -1.947610080242156982e-01 5.569927096366882324e-01
-2.167807370424270630e-01 -1.261031031608581543e-01 -1.318894624710083008e-01 6.862044800072908401e-03 -7.665098458528518677e-02 9.759641438722610474e-02 3.168594241142272949e-01 -2.608639001846313477e-02 -2.715065181255340576e-01 -3.063551485538482666e-01 -8.276024833321571350e-03 -7.934239506721496582e-02 -3.995159175246953964e-03 -2.033891901373863220e-02 2.298265695571899414e-02 -6.128358468413352966e-02 6.430164724588394165e-02 -2.419128268957138062e-01 1.160492375493049622e-02 3.416264057159423828e-01 7.811927795410156250e-02 -2.006457298994064331e-01 2.319283038377761841e-01 -4.865553230047225952e-02 1.139579154551029205e-02 2.020780742168426514e-01 5.475534498691558838e-02 5.136137008666992188e-01 1.236803531646728516e-01 1.125021949410438538e-01 -7.975747436285018921e-02 -2.093691006302833557e-02
-6.748573854565620422e-03 -3.597897291183471680e-01 -3.316487371921539307e-01 -2.075763493776321411e-01 -9.790035337209701538e-02 8.435381203889846802e-02 4.703294113278388977e-02 1.445967853069305420e-01 1.679836362600326538e-01 3.842100733891129494e-03 -1.214413642883300781e-01 3.006863296031951904e-01 1.172939911484718323e-01 -1.289820522069931030e-01 5.186128616333007812e-02 -5.952111631631851196e-02 -1.931475400924682617e-01 -3.133055269718170166e-01 5.675666779279708862e-02 1.853746734559535980e-02 3.299126923084259033e-01 -1.153816431760787964e-01 2.125969231128692627e-01 5.287099629640579224e-02 2.032704204320907593e-01 -1.114517971873283386e-01 -4.978154599666595459e-02 2.177496105432510376e-01 2.435508817434310913e-01 1.380247175693511963e-01 -8.789017796516418457e-02 9.317199885845184326e-02
-8.696483075618743896e-02 -1.360393166542053223e-01 -2.012336812913417816e-02 2.382829971611499786e-02 2.058170586824417114e-01 -2.414584606885910034e-01 2.185315266251564026e-02 2.161115109920501709e-01 -1.085961610078811646e-01 4.141069017350673676e-03 -6.334377825260162354e-02 1.916697770357131958e-01 1.485018134117126465e-01 -2.520721033215522766e-02 1.930783390998840332e-01 -1.110879853367805481e-01 -6.404646672308444977e-03 1.074409112334251404e-01 -2.678795158863067627e-01 3.895235657691955566e-01 8.481518365442752838e-03 -1.742096990346908569e-01 3.315598666667938232e-01 -3.119586780667304993e-02 8.115945011377334595e-02 -8.658522367477416992e-02 -1.683720499277114868e-01 2.612338960170745850e-01 1.180660799145698547e-01 1.046741306781768799e-01 -6.340146064758300781e-02 4.292484521865844727e-01
-5.381661280989646912e-02 -3.801318705081939697e-01 -1.576580852270126343e-01 1.339706629514694214e-01 -1.045162603259086609e-01 1.594105809926986694e-01 1.714539974927902222e-01 1.136262789368629456e-01 1.027242317795753479e-01 -1.797732263803482056e-01 -1.293643470853567123e-02 2.966686487197875977e-01 4.869603738188743591e-02 1.266826838254928589e-01 1.157520338892936707e-01 -1.141513213515281677e-01 3.098916709423065186e-01 -1.665359735488891602e-01 2.871027290821075439e-01 1.026280149817466736e-01 -3.721061162650585175e-03 -2.290093451738357544e-01 2.377035617828369141e-01 -3.520315587520599365e-01 6.237430498003959656e-02 -1.015451177954673767e-01 -4.203617200255393982e-02 9.994519501924514771e-02 -1.691192537546157837e-01 -4.376569762825965881e-02 -4.236633330583572388e-02 2.176508754491806030e-01
1.218092590570449829e-01 -2.076244950294494629e-01 -2.287005633115768433e-01 2.101588994264602661e-02 -6.455834209918975830e-02 9.732413291931152344e-02 5.368627607822418213e-02 7.120108604431152344e-02 -4.228489473462104797e-02 1.221209913492202759e-01 -2.659799456596374512e-01 -6.780765205621719360e-02 1.788924783468246460e-01 1.771019957959651947e-02 3.107538521289825439e-01 -2.493871897459030151e-01 -2.359983772039413452e-01 -9.959384799003601074e-03 4.797723889350891113e-02 1.110233217477798462e-01 1.451075375080108643e-01 -2.278786450624465942e-01 -6.166087463498115540e-02 -3.478689491748809814e-01 1.477510482072830200e-01 -9.044955484569072723e-03 3.584655821323394775e-01 5.892294645309448242e-02 1.230453029274940491e-01 -3.896233811974525452e-02 -1.280910670757293701e-01 3.597571849822998047e-01
-1.225227117538452148e-01 -2.788817286491394043e-01 -1.933068931102752686e-01 1.455003116279840469e-02 -9.290616959333419800e-02 1.845598816871643066e-01 -4.994755983352661133e-02 -1.307553499937057495e-01 -2.249120175838470459e-01 -3.890626505017280579e-02 -1.038521081209182739e-01 1.627193838357925415e-01 2.698256447911262512e-02 1.004027873277664185e-01 1.243330091238021851e-01 -6.847643107175827026e-02 1.915449947118759155e-01 2.996898889541625977e-01 2.880305796861648560e-02 7.710527628660202026e-02 4.155247807502746582e-01 -1.975209265947341919e-01 2.618376910686492920e-01 7.947656512260437012e-02 -9.785908460617065430e-02 -1.591564267873764038e-01 1.161144077777862549e-01 7.814856618642807007e-02 -2.333098649978637695e-02 1.975081562995910645e-01 5.050015076994895935e-02 4.130371212959289551e-01
2.637916207313537598e-01 -2.635401487350463867e-01 -6.391452252864837646e-02 1.533096581697463989e-01 1.995685882866382599e-02 2.080179303884506226e-01 -1.935421377420425415e-01 -1.161863505840301514e-01 -3.634275197982788086e-01 -1.555651575326919556e-01 1.181507781147956848e-01 2.588471770286560059e-01 1.044286042451858521e-01 -8.967889100313186646e-02 1.683022528886795044e-01 1.308001726865768433e-01 -6.873260438442230225e-02 -3.284554183483123779e-02 7.946119457483291626e-02 1.444623246788978577e-02 3.910107165575027466e-02 -7.360327988862991333e-02 2.073798328638076782e-01 -7.730442285537719727e-02 3.596707880496978760e-01 6.637507677078247070e-02 -7.217786461114883423e-02 1.894492357969284058e-01 1.779756546020507812e-01 -2.628743415698409081e-03 1.610375046730041504e-01 3.692989349365234375e-01
-1.148162782192230225e-01 -2.818202376365661621e-01 -6.768423318862915039e-02 -1.455385833978652954e-01 -5.305954813957214355e-01 1.373850367963314056e-02 -4.858302325010299683e-02 -8.148364722728729248e-02 -1.551193743944168091e-01 -3.652045130729675293e-02 -5.372982006520032883e-03 2.468377053737640381e-01 -2.529438585042953491e-02 1.956165581941604614e-01 1.664317250251770020e-01 4.821730405092239380e-02 5.541892349720001221e-02 5.156940594315528870e-02 2.112985700368881226e-01 4.657488316297531128e-02 -9.167227894067764282e-02 1.254323869943618774e-01 -1.689425855875015259e-02 2.406429871916770935e-02 1.613412350416183472e-01 -2.227972000837326050e-01 1.400296092033386230e-01 1.863936185836791992e-01 3.944696784019470215e-01 1.191166862845420837e-01 -1.883182823657989502e-01 1.509976238012313843e-01
2.058992981910705566e-01 -1.468371152877807617e-01 -2.263719886541366577e-01 -2.305125258862972260e-02 -4.123089909553527832e-01 -6.502992659807205200e-02 1.582896858453750610e-01 -4.810467734932899475e-02 -2.313437312841415405e-01 -3.034744411706924438e-02 -4.280741140246391296e-02 2.635052204132080078e-01 -8.983016759157180786e-02 1.142343580722808838e-01 2.331234067678451538e-01 8.474794775247573853e-02 -5.629302561283111572e-02 2.625788375735282898e-02 -1.838870793581008911e-01 3.975614607334136963e-01 3.085932694375514984e-02 -2.564535737037658691e-01 -5.817323923110961914e-02 5.864171311259269714e-02 8.793163299560546875e-02 1.457942575216293335e-01 -5.846831481903791428e-03 2.863453328609466553e-01 -4.182784631848335266e-02 2.253886163234710693e-01 -1.876031756401062012e-01 7.926734536886215210e-02
4.832442384213209152e-03 -3.160240650177001953e-01 -2.255734354257583618e-01 3.559600412845611572e-01 -9.725220501422882080e-02 1.780003868043422699e-02 -1.277052909135818481e-01 -5.460204556584358215e-02 -1.852527856826782227e-01 -1.257094740867614746e-01 -2.361287362873554230e-02 2.618834078311920166e-01 2.552012801170349121e-01 -2.625822648406028748e-02 -5.733501538634300232e-02 -1.644594073295593262e-01 1.331774145364761353e-01 -9.163785725831985474e-02 2.290113717317581177e-01 2.922393083572387695e-01 -1.509541422128677368e-01 -2.121330350637435913e-01 1.549152284860610962e-01 1.183348447084426880e-01 1.488235313445329666e-02 2.906506508588790894e-02 6.220760941505432129e-02 1.256549805402755737e-01 -1.746709346771240234e-01 -4.816858842968940735e-02 -9.436532855033874512e-02 3.818415999412536621e-01
-2.084758505225181580e-02 -9.474781341850757599e-03 -2.268491536378860474e-01 -2.418062537908554077e-01 -4.305869638919830322e-01 1.725632697343826294e-01 3.798050805926322937e-02 4.286397397518157959e-01 -1.500950753688812256e-01 4.998843371868133545e-02 5.891722068190574646e-02 7.395133376121520996e-02 1.483557373285293579e-01 3.989221900701522827e-02 1.157549768686294556e-01 -1.579688340425491333e-01 -3.129721581935882568e-01 7.079279422760009766e-02 -1.259996891021728516e-01 2.992563843727111816e-01 3.446020185947418213e-02 -1.946040056645870209e-02 -1.202307827770709991e-02 -3.891788050532341003e-02 -1.301233917474746704e-01 -4.922400042414665222e-02 8.453612774610519409e-02 2.751503586769104004e-01 1.880909800529479980e-01 3.046226687729358673e-02 -3.827072679996490479e-02 2.041239142417907715e-01
-1.272116154432296753e-01 -1.269637700170278549e-02 -7.771569490432739258e-02 -8.484581112861633301e-02 -4.957627505064010620e-02 -1.588061600923538208e-01 2.383917868137359619e-01 5.050998553633689880e-02 -4.655451774597167969e-01 -1.279276330024003983e-02 -8.498631417751312256e-02 2.823306247591972351e-02 -1.036300733685493469e-01 1.109130457043647766e-01 2.851436100900173187e-02 -2.753322124481201172e-01 1.004035025835037231e-01 -1.974855512380599976e-01 7.605427503585815430e-02 1.547264605760574341e-01 -1.343235820531845093e-01 -6.992609798908233643e-02 3.448917269706726074e-01 1.691127568483352661e-01 -8.288089931011199951e-02 -1.547633856534957886e-01 1.540052592754364014e-01 2.988958060741424561e-01 1.024857386946678162e-01 2.551575005054473877e-01 -2.656055390834808350e-01 1.395019590854644775e-01
9.245008975267410278e-02 -1.025267988443374634e-01 -2.081205695867538452e-01 -6.951210647821426392e-02 -2.383800148963928223e-01 -6.973117589950561523e-02 2.191906124353408813e-01 -4.523891210556030273e-02 -1.251904219388961792e-01 -2.549323141574859619e-01 5.362427979707717896e-02 2.911670207977294922e-01 2.084856294095516205e-02 3.180827498435974121e-01 3.896738588809967041e-01 1.000290811061859131e-01 -2.493991889059543610e-02 -7.185450196266174316e-02 -2.589227855205535889e-01 1.557306200265884399e-01 1.472593545913696289e-01 -2.357700169086456299e-01 1.842904388904571533e-01 -1.447136253118515015e-01 -4.483870044350624084e-02 1.602099686861038208e-01 9.562905877828598022e-02 2.544410228729248047e-01 -6.753152608871459961e-02 1.803099960088729858e-01 -1.361337006092071533e-01 5.303962156176567078e-02
-1.063339114189147949e-01 -2.664149701595306396e-01 -1.811092644929885864e-01 -2.828226387500762939e-01 -2.407419532537460327e-01 7.121917326003313065e-03 -3.479882702231407166e-02 4.853319004178047180e-02 -9.546026587486267090e-02 -3.338328376412391663e-02 -4.903935268521308899e-02 3.185904622077941895e-01 -4.068635031580924988e-02 1.055294871330261230e-01 1.216196566820144653e-01 -4.047553241252899170e-02 -1.266909092664718628e-01 -1.388261765241622925e-01 2.959806919097900391e-01 -2.408053725957870483e-01 3.302342593669891357e-01 -7.807271927595138550e-02 1.907851845026016235e-01 -1.316245794296264648e-01 3.546744352206587791e-03 -9.277130663394927979e-02 -1.178733725100755692e-02 3.078086376190185547e-01 2.272487580776214600e-01 2.192421704530715942e-01 3.187182592228055000e-03 2.167653441429138184e-01
-8.897495269775390625e-02 -2.828462421894073486e-01 -1.601627841591835022e-02 3.590007126331329346e-02 -1.320651769638061523e-01 -1.740981359034776688e-03 7.154522836208343506e-02 -1.067875176668167114e-01 7.731996476650238037e-02 -1.804271191358566284e-01 -2.822455167770385742e-01 3.436379432678222656e-01 -1.169025897979736328e-01 -5.608119815587997437e-02 6.002139672636985779e-02 -1.078842356801033020e-01 -1.839900910854339600e-01 -4.137331247329711914e-01 2.123108208179473877e-01 -1.370751112699508667e-02 1.333129256963729858e-01 2.133755944669246674e-02 7.526104897260665894e-02 -2.792830765247344971e-01 1.682182103395462036e-01 -2.444860152900218964e-02 1.939414069056510925e-02 2.617797851562500000e-01 8.052308112382888794e-02 9.926743805408477783e-02 -2.218609452247619629e-01 3.044542372226715088e-01
8.119847625494003296e-02 -4.035980701446533203e-01 -8.769222348928451538e-02 -3.198292106389999390e-02 -4.538081884384155273e-01 -6.406877934932708740e-02 -1.350151747465133667e-01 -4.653600603342056274e-02 -1.613481193780899048e-01 4.155425354838371277e-02 -3.364945352077484131e-01 1.418311297893524170e-01 2.111014276742935181e-01 -1.200356334447860718e-01 1.345538794994354248e-01 -1.553570479154586792e-01 5.884584039449691772e-02 2.772255428135395050e-02 1.326219830662012100e-02 -1.894983276724815369e-02 -2.009284496307373047e-01 -3.160861730575561523e-01 2.862339615821838379e-01 -1.619785875082015991e-01 7.476712763309478760e-02 -3.388848528265953064e-02 -2.759783528745174408e-02 2.175597995519638062e-01 -3.889870271086692810e-02 -1.277466118335723877e-01 3.302806615829467773e-02 4.551866650581359863e-02
-6.065624207258224487e-02 -3.119839429855346680e-01 -3.093150071799755096e-02 -1.033451501280069351e-02 -1.814939975738525391e-01 1.331289708614349365e-01 -8.260058611631393433e-02 1.238213554024696350e-01 -1.284832954406738281e-01 -1.513984948396682739e-01 -1.013586521148681641e-01 -4.973907396197319031e-02 -1.090729013085365295e-01 7.907831668853759766e-02 -2.972265891730785370e-02 -1.876181736588478088e-02 -1.094778701663017273e-01 7.294790446758270264e-02 3.756484985351562500e-01 -4.015443474054336548e-02 9.664511680603027344e-02 1.143541559576988220e-01 1.566092222929000854e-01 5.998063087463378906e-02 -1.213191822171211243e-01 4.998662695288658142e-02 2.223942428827285767e-01 5.855863690376281738e-01 9.289722889661788940e-02 1.960052251815795898e-01 2.151734381914138794e-02 2.930389940738677979e-01
1.319970786571502686e-01 -2.869803905487060547e-01 -4.490027725696563721e-01 -2.078457921743392944e-02 5.716210231184959412e-02 2.033635377883911133e-01 -2.595565281808376312e-03 1.477568447589874268e-01 -3.138855099678039551e-01 -1.074819546192884445e-02 1.425213366746902466e-01 2.586824297904968262e-01 2.166776508092880249e-01 1.639859676361083984e-01 -1.844730228185653687e-01 2.099779695272445679e-01 -4.664215072989463806e-02 2.455561980605125427e-02 -1.317142397165298462e-01 2.610449492931365967e-01 6.759379804134368896e-02 -2.311630174517631531e-02 -3.755822032690048218e-02 -2.061530351638793945e-01 -3.367273509502410889e-02 8.767473697662353516e-02 2.653315477073192596e-02 1.719177961349487305e-01 -1.821625381708145142e-01 4.372059181332588196e-02 -1.364957094192504883e-01 2.525857686996459961e-01
4.253883380442857742e-03 -2.474439144134521484e-01 -1.282323300838470459e-01 -1.925510466098785400e-01 -8.433622121810913086e-02 8.084558695554733276e-02 -1.120790764689445496e-01 1.494345813989639282e-01 -1.781085431575775146e-01 1.262444704771041870e-01 -2.183049321174621582e-01 2.426252961158752441e-01 -2.996617555618286133e-01 -1.378003060817718506e-01 9.782313555479049683e-02 3.043992631137371063e-02 1.182167083024978638e-01 3.486669659614562988e-01 1.088384911417961121e-01 4.931928217411041260e-02 -3.060317039489746094e-02 -2.570267319679260254e-01 2.261267900466918945e-01 -5.802189558744430542e-02 -3.389702364802360535e-02 -3.482849001884460449e-01 2.505618333816528320e-01 2.732296884059906006e-01 1.637230366468429565e-01 2.379215694963932037e-02 -3.292970359325408936e-02 5.968633666634559631e-02
-2.161815762519836426e-01 -2.857232689857482910e-01 -2.465736120939254761e-01 -1.830380856990814209e-01 -1.769078709185123444e-02 2.534249722957611084e-01 1.149045228958129883e-01 -2.128096967935562134e-01 4.167803097516298294e-03 -2.173840701580047607e-01 8.077538013458251953e-02 1.026695668697357178e-01 -3.086279518902301788e-02 -3.710069507360458374e-02 1.594288647174835205e-01 -7.526178658008575439e-02 2.271537035703659058e-01 1.297166794538497925e-01 4.120545089244842529e-02 8.443489670753479004e-02 2.734136581420898438e-01 1.249678209424018860e-01 1.416866630315780640e-01 -1.919673979282379150e-01 1.088039577007293701e-01 -4.323427006602287292e-02 2.247699946165084839e-01 3.677113652229309082e-01 9.615809656679630280e-03 -2.991624549031257629e-02 -1.986757665872573853e-01 3.034749627113342285e-01
-1.652647405862808228e-01 -1.132521107792854309e-01 -2.185152284801006317e-02 3.724630177021026611e-01 9.611892513930797577e-03 1.131956204771995544e-01 3.861955180764198303e-02 1.259158402681350708e-01 -4.596922546625137329e-02 -1.465738862752914429e-01 -2.277414202690124512e-01 4.300313293933868408e-01 -5.148529633879661560e-02 3.849595040082931519e-02 -2.061466313898563385e-02 -2.030775882303714752e-02 1.652539372444152832e-01 2.733312547206878662e-01 1.038701087236404419e-01 7.412154227495193481e-02 2.124647349119186401e-01 -2.427046298980712891e-01 2.115527093410491943e-01 6.234900280833244324e-02 -1.607505381107330322e-01 -2.939185500144958496e-02 1.368705183267593384e-01 1.480243206024169922e-01 -1.764038503170013428e-01 2.366748005151748657e-01 -2.924788892269134521e-01 1.184313222765922546e-01
1.389174163341522217e-01 -1.898360401391983032e-01 -1.719559729099273682e-01 -3.597330152988433838e-01 1.113083288073539734e-01 -1.268078684806823730e-01 -1.378073729574680328e-02 9.974404424428939819e-02 -2.712193503975868225e-02 -1.397459059953689575e-01 -6.593734025955200195e-02 2.307272888720035553e-02 -1.818812638521194458e-01 -1.536175161600112915e-01 3.337906673550605774e-02 -2.081607431173324585e-01 -3.092782758176326752e-02 1.095387898385524750e-02 1.753292679786682129e-01 1.796868741512298584e-01 1.778684370219707489e-02 -1.710362732410430908e-01 1.389795988798141479e-01 7.879110425710678101e-02 1.875680387020111084e-01 -1.546823382377624512e-01 9.955499321222305298e-02 3.208451271057128906e-01 1.556269973516464233e-01 -7.822325825691223145e-02 -4.294715523719787598e-01 3.389209508895874023e-01
-3.446030989289283752e-02 -3.659626245498657227e-01 -4.520642757415771484e-02 -7.475589960813522339e-02 -2.135911583900451660e-01 1.598886772990226746e-02 1.801454648375511169e-02 -2.593819499015808105e-01 -5.776550248265266418e-02 -1.374541968107223511e-01 1.461523026227951050e-01 3.069126904010772705e-01 -2.221750319004058838e-01 1.548745483160018921e-01 2.445993423461914062e-01 1.212690621614456177e-01 5.884057655930519104e-02 -1.126823350787162781e-01 5.503226071596145630e-02 2.538886368274688721e-01 -1.787972301244735718e-01 -6.111388280987739563e-02 -5.048192292451858521e-02 -2.656414872035384178e-03 -1.620309986174106598e-02 -9.520053863525390625e-02 2.386701107025146484e-01 1.965564042329788208e-01 3.180046975612640381e-01 -1.375190466642379761e-01 -2.142990231513977051e-01 2.555576562881469727e-01
-1.042197048664093018e-01 -2.884832918643951416e-01 -4.883521422743797302e-02 2.263794392347335815e-01 -2.135948836803436279e-01 -1.504175215959548950e-01 -3.908560052514076233e-02 -2.193356491625308990e-02 -1.137863025069236755e-01 -1.281810849905014038e-01 1.154921874403953552e-01 3.306261599063873291e-01 1.326308399438858032e-01 2.169703990221023560e-01 3.439446911215782166e-02 8.473132550716400146e-02 1.232368722558021545e-01 -9.914151579141616821e-02 6.113028153777122498e-02 1.919500231742858887e-01 1.571655422449111938e-01 -1.024854034185409546e-01 -7.129690051078796387e-02 8.691149204969406128e-02 3.716953992843627930e-01 -3.098887205123901367e-01 -5.681582260876893997e-04 4.522893205285072327e-02 2.672342658042907715e-01 1.837799102067947388e-01 -1.039096713066101074e-01 3.021700978279113770e-01
-9.614799171686172485e-02 -1.490232348442077637e-01 -6.379708647727966309e-02 -2.902985215187072754e-01 -3.806704878807067871e-01 -7.601872086524963379e-02 9.583932906389236450e-02 -1.186524238437414169e-02 -3.240694701671600342e-01 -2.704112529754638672e-01 -7.688831537961959839e-02 -1.865652352571487427e-01 -1.878945529460906982e-01 1.134592071175575256e-01 3.049653470516204834e-01 -2.570971250534057617e-01 5.698168650269508362e-03 6.407406646758317947e-03 -8.367626368999481201e-02 2.998597323894500732e-01 1.126270592212677002e-01 -1.165063604712486267e-01 2.692824304103851318e-01 3.505903482437133789e-02 6.229795888066291809e-02 -7.871880382299423218e-02 2.865632437169551849e-02 2.408745884895324707e-01 9.423111379146575928e-02 1.071576029062271118e-01 -3.007474914193153381e-02 8.288355171680450439e-02
1.926587074995040894e-01 3.536113351583480835e-02 1.198760792613029480e-01 8.073054254055023193e-02 -1.062126904726028442e-01 -2.430253028869628906e-01 1.010952591896057129e-01 7.251090556383132935e-02 -4.740845859050750732e-01 -1.442284286022186279e-01 1.022498589009046555e-03 -2.176369726657867432e-02 -2.337442934513092041e-01 9.468179196119308472e-02 1.959888637065887451e-01 8.203755319118499756e-02 1.518599092960357666e-01 -2.270536124706268311e-01 -1.469470858573913574e-01 4.412247240543365479e-02 -5.506952852010726929e-02 1.965000480413436890e-02 3.261945545673370361e-01 -2.339539527893066406e-01 -7.589116692543029785e-02 -1.562366783618927002e-01 1.491911858320236206e-01 2.789046168327331543e-01 1.225962564349174500e-01 8.278555423021316528e-02 1.465801708400249481e-02 2.917601764202117920e-01
-8.141753822565078735e-02 1.421808265149593353e-02 1.083665564656257629e-01 -7.502638548612594604e-02 -1.371764540672302246e-01 -9.576514363288879395e-02 1.575262844562530518e-01 1.643690168857574463e-01 -3.518252074718475342e-01 -3.768852949142456055e-01 1.098313555121421814e-01 -3.473726660013198853e-02 -1.354259997606277466e-01 8.555947244167327881e-02 2.346854656934738159e-01 -4.185911267995834351e-02 7.622247189283370972e-02 -1.367280334234237671e-01 1.423841621726751328e-02 2.389025390148162842e-01 2.266194820404052734e-01 -1.211090460419654846e-01 2.911449670791625977e-01 2.432907186448574066e-02 -1.455360837280750275e-02 -3.070360124111175537e-01 7.277904450893402100e-02 3.849150538444519043e-01 7.611503452062606812e-02 -1.872397586703300476e-02 -9.020023047924041748e-02 1.975127160549163818e-01
-2.447825968265533447e-01 -1.902393698692321777e-01 -2.441601902246475220e-01 3.024202287197113037e-01 5.452082306146621704e-02 2.341269850730895996e-01 1.592384942341595888e-04 1.208586171269416809e-01 -2.318436801433563232e-01 -2.055488228797912598e-01 1.268333792686462402e-01 1.532623171806335449e-01 1.906392574310302734e-01 -1.624616533517837524e-01 7.111853361129760742e-02 -4.924046248197555542e-02 1.175461560487747192e-01 1.739729344844818115e-01 1.502925716340541840e-02 2.341582626104354858e-01 6.532408297061920166e-02 -1.273106783628463745e-01 2.302592843770980835e-01 1.183682456612586975e-01 -9.180879592895507812e-02 -2.248458564281463623e-01 -1.969989091157913208e-01 2.934508621692657471e-01 1.574671864509582520e-01 3.391633927822113037e-02 -8.239086018875241280e-04 2.795127034187316895e-01
1.780135091394186020e-03 -1.463610827922821045e-01 -2.643218040466308594e-01 -8.005686104297637939e-03 -1.674753725528717041e-01 1.512149255722761154e-02 2.336996197700500488e-01 9.335795789957046509e-02 -2.555053913965821266e-03 -1.736621111631393433e-01 -1.907708942890167236e-01 2.817850410938262939e-01 -1.654774397611618042e-01 2.394492477178573608e-01 1.571127623319625854e-01 -5.735232308506965637e-02 1.726205945014953613e-01 -8.449679613113403320e-02 3.778009712696075439e-01 -4.339298978447914124e-02 -1.416109055280685425e-01 -4.422112926840782166e-02 2.884177565574645996e-01 -3.084864914417266846e-01 7.752217352390289307e-02 -1.407383382320404053e-01 2.395372092723846436e-01 1.496307104825973511e-01 -7.488898932933807373e-02 1.238757446408271790e-01 -1.085696071386337280e-01 1.953105628490447998e-01
-2.493747770786285400e-01 -1.826391220092773438e-01 -1.489640027284622192e-01 -5.620416253805160522e-02 -2.358497232198715210e-01 -8.275601267814636230e-02 -5.171398445963859558e-02 7.349543273448944092e-02 -4.215373694896697998e-01 -1.008601188659667969e-01 2.254129946231842041e-01 -2.675050199031829834e-01 -2.190086394548416138e-01 2.630641162395477295e-01 -3.628220036625862122e-02 -1.238747313618659973e-01 1.116594150662422180e-01 -4.305216670036315918e-02 1.352198701351881027e-02 4.935733973979949951e-02 1.081810146570205688e-01 -3.302395045757293701e-01 1.525185853242874146e-01 1.895178295671939850e-02 1.051328778266906738e-01 -8.671965450048446655e-02 -2.021367698907852173e-01 1.237569525837898254e-01 -7.906081527471542358e-02 2.501487731933593750e-01 -3.780171275138854980e-02 2.411769181489944458e-01
-2.221085578203201294e-01 -1.511742174625396729e-01 -2.666043937206268311e-01 2.829594165086746216e-02 2.135313302278518677e-01 2.902389466762542725e-01 2.205613553524017334e-01 9.803877770900726318e-02 -3.512281775474548340e-01 -6.164226680994033813e-02 1.260342635214328766e-02 -5.809168796986341476e-03 1.756271272897720337e-01 1.502477079629898071e-01 6.607127375900745392e-03 1.472502201795578003e-01 1.043015867471694946e-01 1.793558299541473389e-01 6.215950474143028259e-02 5.819303542375564575e-02 1.196523830294609070e-01 1.053287908434867859e-01 1.728224903345108032e-01 -4.401212036609649658e-01 -4.178011044859886169e-02 -6.933310627937316895e-02 7.979271560907363892e-02 1.232900619506835938e-01 9.987532347440719604e-02 1.405064761638641357e-01 -1.985017359256744385e-01 2.623366713523864746e-01
-7.461778819561004639e-02 -3.403995931148529053e-01 -2.688594460487365723e-01 1.263184100389480591e-01 2.289012819528579712e-01 -1.847739890217781067e-02 6.141345575451850891e-02 -5.830303579568862915e-02 8.067871630191802979e-02 -1.576518714427947998e-01 1.514289528131484985e-01 1.869492232799530029e-01 -7.655286788940429688e-02 8.596089482307434082e-02 -5.639342218637466431e-02 -9.109478443861007690e-02 -1.516377627849578857e-01 2.011367827653884888e-01 -7.048742473125457764e-02 3.797019422054290771e-01 1.588008180260658264e-02 -6.346239894628524780e-02 1.708927452564239502e-01 -2.498254030942916870e-01 -1.454184949398040771e-01 -4.246206954121589661e-02 -5.225712805986404419e-02 3.902292847633361816e-01 -1.141086667776107788e-01 -5.215018615126609802e-02 -7.492909580469131470e-02 3.295989036560058594e-01
1.976943574845790863e-02 -2.069568485021591187e-01 -1.749637722969055176e-01 2.651215195655822754e-01 1.668664962053298950e-01 1.621923595666885376e-01 -2.480015344917774200e-02 1.926472187042236328e-01 -2.585158497095108032e-02 -5.351227149367332458e-02 -2.141700387001037598e-01 6.312434375286102295e-02 -7.679823040962219238e-02 3.228345215320587158e-01 -5.097725661471486092e-04 5.695528909564018250e-02 -2.289645373821258545e-01 1.226614713668823242e-01 8.365141600370407104e-02 9.816119819879531860e-02 -7.875143736600875854e-02 4.327639564871788025e-02 3.270326852798461914e-01 8.181323111057281494e-02 -1.186716780066490173e-01 2.505403943359851837e-02 6.632592529058456421e-03 3.005394935607910156e-01 9.895563870668411255e-02 3.803475946187973022e-02 -5.057152509689331055e-01 1.391417831182479858e-01
1.073892638087272644e-01 -4.137316346168518066e-02 -3.087084293365478516e-01 -2.870129048824310303e-01 -3.096385002136230469e-01 2.265781015157699585e-01 5.705333501100540161e-02 -6.626103073358535767e-03 -1.110772788524627686e-01 -3.073400259017944336e-02 -3.577053174376487732e-02 1.357788592576980591e-01 1.269007008522748947e-02 -1.114712581038475037e-01 3.025605902075767517e-02 4.611054807901382446e-02 -1.780851371586322784e-02 2.608569525182247162e-02 -2.060366570949554443e-01 1.957137584686279297e-01 -9.793728590011596680e-02 -3.433416187763214111e-01 -8.036647737026214600e-02 2.584860026836395264e-01 -1.238321885466575623e-01 -1.221971958875656128e-01 -1.231884490698575974e-02 4.016731381416320801e-01 2.905510552227497101e-02 1.587261706590652466e-01 -2.734566330909729004e-01 1.867113858461380005e-01
-1.009639948606491089e-01 -1.519625931978225708e-01 -3.196709156036376953e-01 3.378144502639770508e-01 -6.872230675071477890e-03 2.137350887060165405e-01 1.301591694355010986e-01 1.410561800003051758e-01 -1.675233058631420135e-02 -1.247231755405664444e-02 -1.801499277353286743e-01 2.913006842136383057e-01 1.893917657434940338e-02 2.952847778797149658e-01 -1.889028549194335938e-01 4.986155405640602112e-02 3.673575818538665771e-02 1.486643850803375244e-01 -2.958388999104499817e-02 2.444430440664291382e-01 -1.160703040659427643e-02 2.570443451404571533e-01 2.711121737957000732e-01 1.438089311122894287e-01 -2.240684814751148224e-02 -1.869605667889118195e-02 1.163316443562507629e-01 1.738413721323013306e-01 1.025946959853172302e-01 -1.076119169592857361e-01 -2.550464570522308350e-01 2.194110155105590820e-01
-2.026440054178237915e-01 -1.872924119234085083e-01 -4.907345026731491089e-02 2.184059321880340576e-01 6.388575583696365356e-02 1.808150112628936768e-01 1.411212831735610962e-01 4.424345120787620544e-02 -1.185682564973831177e-01 -4.577165842056274414e-02 2.085727900266647339e-01 2.534615993499755859e-01 5.075479391962289810e-03 9.896869212388992310e-02 1.118538901209831238e-01 1.409275531768798828e-01 4.173269122838973999e-02 -1.323633641004562378e-01 -2.243114709854125977e-01 3.481654524803161621e-01 2.248330712318420410e-01 -2.181534841656684875e-02 3.159244358539581299e-01 -3.179421275854110718e-02 4.322185739874839783e-02 -1.024620905518531799e-01 -1.854367554187774658e-01 5.517217144370079041e-02 2.116564810276031494e-01 -3.873646631836891174e-02 -1.198376789689064026e-01 4.426164031028747559e-01
-5.832076817750930786e-02 -1.708924174308776855e-01 1.781894476152956486e-03 5.973835289478302002e-02 -2.129372805356979370e-01 2.273246347904205322e-01 -1.345900148153305054e-01 -1.207746416330337524e-01 -1.731542944908142090e-01 -5.027971789240837097e-02 -5.686334520578384399e-02 4.405897855758666992e-01 1.299257874488830566e-01 -1.646795272827148438e-01 -3.283814992755651474e-03 -3.547089174389839172e-02 -1.123448237776756287e-01 1.115043982863426208e-01 -1.682848334312438965e-01 2.358091771602630615e-01 -1.083908006548881531e-01 -6.709261238574981689e-02 1.021619364619255066e-01 -3.293398767709732056e-02 -1.531326621770858765e-01 -1.381910890340805054e-01 -5.029180645942687988e-02 1.995687633752822876e-01 2.745112963020801544e-02 2.193616479635238647e-01 4.958533123135566711e-02 5.347741246223449707e-01
1.367159336805343628e-01 -2.766866981983184814e-01 1.782113872468471527e-02 1.362809538841247559e-01 -3.922474980354309082e-01 1.625103205442428589e-01 -2.236810512840747833e-02 2.311778962612152100e-01 -1.183572188019752502e-01 -1.009879931807518005e-01 -1.068333536386489868e-02 1.293362528085708618e-01 -7.654786854982376099e-02 -1.044585555791854858e-01 -1.241578832268714905e-01 -3.032844960689544678e-01 8.467819541692733765e-02 5.033893510699272156e-02 -1.525423079729080200e-01 3.225553333759307861e-01 -1.131731718778610229e-01 -1.365882456302642822e-01 3.252124786376953125e-01 -1.315729506313800812e-02 7.164239138364791870e-02 -8.900801651179790497e-03 2.989715039730072021e-01 -5.457809567451477051e-02 3.295643627643585205e-02 3.142209649085998535e-01 -3.859117627143859863e-02 1.146038398146629333e-01
3.117311559617519379e-02 -7.993140816688537598e-02 -2.205353379249572754e-01 4.443662241101264954e-02 -1.037910357117652893e-01 1.116002947092056274e-01 1.154986396431922913e-01 4.148120582103729248e-01 -2.893561124801635742e-01 1.492618173360824585e-01 -2.553749680519104004e-01 1.866679191589355469e-01 2.548862993717193604e-02 4.118597507476806641e-01 -1.009891740977764130e-02 -8.527853339910507202e-02 1.426385482773184776e-03 1.181398928165435791e-01 -8.893009275197982788e-02 1.514340043067932129e-01 -1.635573804378509521e-01 -7.986816763877868652e-02 -1.039383858442306519e-01 -2.660884261131286621e-01 1.951414942741394043e-01 -1.839302852749824524e-02 -1.407816354185342789e-02 1.999924778938293457e-01 1.710202246904373169e-01 6.568894535303115845e-02 9.478862583637237549e-02 2.626312077045440674e-01
2.774820625782012939e-01 -3.154628872871398926e-01 -4.271206557750701904e-01 1.157528162002563477e-01 -5.733544006943702698e-02 -2.269601449370384216e-02 8.309969305992126465e-02 1.975707560777664185e-01 -7.233311980962753296e-02 -3.244471549987792969e-01 -1.272711604833602905e-01 1.658001989126205444e-01 -1.659522950649261475e-01 2.740752398967742920e-01 7.008649408817291260e-02 -2.644756138324737549e-01 2.366800419986248016e-02 1.422124654054641724e-01 2.615347737446427345e-03 1.481675058603286743e-01 -8.376244455575942993e-02 -1.295694410800933838e-01 1.851434446871280670e-02 7.530531287193298340e-02 1.937626749277114868e-01 -1.156402938067913055e-02 1.640245616436004639e-01 1.860708743333816528e-02 1.808385998010635376e-01 2.267045974731445312e-01 4.324742406606674194e-02 1.508383154869079590e-01
-3.712413832545280457e-02 -1.689772009849548340e-01 -3.800170868635177612e-02 -7.547302544116973877e-02 -2.033441960811614990e-01 1.210894137620925903e-01 -1.190821751952171326e-01 1.925297975540161133e-01 -2.376007735729217529e-01 4.700349271297454834e-02 -1.132113113999366760e-01 3.072390854358673096e-01 6.736639142036437988e-02 -1.816090792417526245e-01 9.190879017114639282e-02 -2.706642262637615204e-02 -1.725151389837265015e-01 4.496980085968971252e-02 9.688437730073928833e-02 1.861213296651840210e-01 -2.619061432778835297e-02 -1.971649825572967529e-01 1.536391377449035645e-01 -2.460550367832183838e-01 2.135512381792068481e-01 -3.858403265476226807e-01 2.214052528142929077e-01 3.580402135848999023e-01 1.943081021308898926e-01 1.095578297972679138e-01 8.989327400922775269e-02 -1.185059472918510437e-01
2.263605445623397827e-01 -3.056744933128356934e-01 -2.283142805099487305e-01 -1.830993741750717163e-01 -1.180883347988128662e-01 4.898901656270027161e-02 1.590456664562225342e-01 8.784011751413345337e-02 -1.666947603225708008e-01 -6.216857954859733582e-02 -2.661570012569427490e-01 -2.309938073158264160e-01 6.111800670623779297e-02 3.457332402467727661e-02 3.251468762755393982e-02 -6.518940441310405731e-03 3.631019219756126404e-02 3.346638381481170654e-02 -1.154540572315454483e-02 -1.695552021265029907e-01 -1.058760434389114380e-01 1.186544150114059448e-01 4.627226293087005615e-01 1.800989061594009399e-01 -2.092443965375423431e-02 -4.852158948779106140e-02 -7.762186974287033081e-02 3.388578891754150391e-01 2.255377918481826782e-02 1.585218459367752075e-01 -1.644551455974578857e-01 2.809845209121704102e-01
2.663427293300628662e-01 -1.066435053944587708e-01 -3.310258314013481140e-02 -5.307177081704139709e-02 -8.145657181739807129e-02 3.960877954959869385e-01 1.748338341712951660e-03 1.357386857271194458e-01 -5.194465443491935730e-02 1.259131282567977905e-01 -5.178605020046234131e-02 6.216165795922279358e-02 1.433798968791961670e-01 3.367086872458457947e-02 6.845053285360336304e-02 6.129429116845130920e-02 -1.361445058137178421e-02 -1.143410950899124146e-01 1.542573422193527222e-01 3.597835898399353027e-01 -4.437043890357017517e-02 6.168424710631370544e-02 2.937117815017700195e-01 1.639121584594249725e-02 6.125082075595855713e-02 -3.587358444929122925e-02 1.795211285352706909e-01 5.751464366912841797e-01 1.309152599424123764e-02 -5.863143131136894226e-02 -2.126776278018951416e-01 -2.978502400219440460e-02
-2.797245606780052185e-02 -3.525577187538146973e-01 -1.278612017631530762e-01 1.677100062370300293e-01 -3.211769461631774902e-02 1.875933706760406494e-01 -7.581232488155364990e-02 1.064131557941436768e-01 2.614033222198486328e-02 -2.485415041446685791e-01 2.244936227798461914e-01 3.419063091278076172e-01 1.561405509710311890e-01 1.303649693727493286e-01 -3.033829294145107269e-02 -1.788517832756042480e-01 1.301757693290710449e-01 4.937477037310600281e-02 8.807259611785411835e-03 2.546454370021820068e-01 -4.377294704318046570e-02 3.839040175080299377e-02 1.557623445987701416e-01 -3.582925349473953247e-02 1.323265135288238525e-01 1.398968845605850220e-01 -2.868332862854003906e-01 4.072696268558502197e-01 -3.484612703323364258e-02 1.337205767631530762e-01 -1.243034079670906067e-01 2.002581655979156494e-01
-6.689624488353729248e-02 -2.096498161554336548e-01 -2.131869792938232422e-01 -4.619268700480461121e-02 -2.092187106609344482e-01 1.629436463117599487e-01 -1.421630233526229858e-01 -1.976067759096622467e-02 -8.355170488357543945e-02 5.466607585549354553e-02 -7.904069125652313232e-02 3.076502382755279541e-01 -1.129694953560829163e-01 -9.796935319900512695e-02 1.587078720331192017e-01 -6.519643962383270264e-02 -2.365017533302307129e-01 -1.176183018833398819e-02 2.102174609899520874e-02 1.832032501697540283e-01 -7.869278197176754475e-04 -1.227868720889091492e-01 1.925232559442520142e-01 -1.285325884819030762e-01 2.327005416154861450e-01 -3.852801620960235596e-01 5.508005991578102112e-02 3.531950712203979492e-01 3.438570201396942139e-01 1.247885599732398987e-01 1.073079481720924377e-01 -1.263557225465774536e-01
-6.725518405437469482e-02 -1.778159737586975098e-01 -4.663655906915664673e-02 5.419699847698211670e-02 -5.085315927863121033e-02 6.010303646326065063e-02 -2.229423448443412781e-02 2.373243272304534912e-01 -9.218125045299530029e-02 -1.014191880822181702e-01 -1.086717471480369568e-01 1.813731342554092407e-01 1.004658564925193787e-01 -1.655070781707763672e-01 1.528741717338562012e-01 -1.389630977064371109e-02 2.422478049993515015e-02 2.360495328903198242e-01 -3.399695754051208496e-01 4.474204778671264648e-01 1.910648792982101440e-01 -1.807444542646408081e-01 2.364412248134613037e-01 -3.323553875088691711e-02 -1.523767877370119095e-02 -2.458130568265914917e-01 -8.169692754745483398e-02 1.181173920631408691e-01 1.963132619857788086e-01 8.229728043079376221e-02 5.134125426411628723e-02 3.790844082832336426e-01
-3.119197785854339600e-01 -2.122034281492233276e-01 -1.664080768823623657e-01 8.224288374185562134e-02 -5.659072846174240112e-02 -4.737976938486099243e-02 -9.499701857566833496e-02 1.105105280876159668e-01 -3.031998872756958008e-01 -3.784202337265014648e-01 -1.102842241525650024e-01 2.969159483909606934e-01 2.682610228657722473e-02 -1.901346892118453979e-01 -5.843526124954223633e-02 1.318408995866775513e-01 1.755651384592056274e-01 1.349129229784011841e-01 -1.329995244741439819e-01 2.133731544017791748e-01 1.032823249697685242e-01 -5.446372553706169128e-02 3.989231884479522705e-01 -2.977199479937553406e-02 2.766170538961887360e-02 -1.775488629937171936e-02 -1.043977439403533936e-01 2.391560524702072144e-01 1.897588223218917847e-01 -1.036620214581489563e-01 -2.894850820302963257e-02 2.731860615313053131e-02
1.212558075785636902e-01 -2.898812592029571533e-01 -1.382019817829132080e-01 2.109656482934951782e-01 -1.047555431723594666e-01 1.800654083490371704e-01 -1.091039273887872696e-02 1.207100227475166321e-01 -2.186863124370574951e-01 -3.073702156543731689e-01 1.012860536575317383e-01 3.147614300251007080e-01 5.828429013490676880e-02 6.784927099943161011e-02 1.157774552702903748e-01 -5.511078611016273499e-02 -1.179001554846763611e-01 1.714966297149658203e-01 -7.322348654270172119e-03 1.908460259437561035e-01 -4.744611214846372604e-03 -1.034169644117355347e-02 3.222396671772003174e-01 1.626275666058063507e-02 1.568589806556701660e-01 1.334191113710403442e-01 -2.699702084064483643e-01 2.341839671134948730e-01 -2.973394095897674561e-01 6.230952963232994080e-02 7.776109874248504639e-02 2.258430421352386475e-01
-3.542120754718780518e-02 -2.671855688095092773e-01 1.818356662988662720e-02 1.634807586669921875e-01 7.823747396469116211e-02 2.847126424312591553e-01 1.578549891710281372e-01 1.093178689479827881e-01 -1.600449681282043457e-01 -1.986938714981079102e-02 1.376143918605521321e-04 8.910982310771942139e-02 2.980517968535423279e-02 8.809210360050201416e-02 1.135625019669532776e-01 2.203961834311485291e-02 2.121970355510711670e-01 -2.810567803680896759e-02 2.162278592586517334e-01 1.063049212098121643e-02 -8.883092552423477173e-02 -1.907877773046493530e-01 4.929504692554473877e-01 -2.463378757238388062e-01 -2.044192403554916382e-01 -2.159222774207592010e-02 2.287722975015640259e-01 1.384306699037551880e-01 5.320644006133079529e-02 3.781574964523315430e-01 -5.468974635004997253e-02 1.305078715085983276e-01
-4.264498129487037659e-02 -3.372384607791900635e-01 -1.418005824089050293e-01 1.336045190691947937e-02 6.158883497118949890e-02 -8.653783053159713745e-02 2.431955486536026001e-01 -4.628160240827128291e-05 -3.428746759891510010e-01 2.595290243625640869e-01 -3.761691600084304810e-02 -1.289566159248352051e-01 -2.643118239939212799e-02 1.832961291074752808e-01 5.177079886198043823e-02 -2.818261384963989258e-01 -5.575431138277053833e-02 -2.319060824811458588e-02 -7.918736338615417480e-02 1.898563504219055176e-01 1.023826897144317627e-01 4.564252868294715881e-02 3.434820771217346191e-01 8.269196748733520508e-02 9.752082824707031250e-02 -2.285778224468231201e-01 2.580461204051971436e-01 3.464010953903198242e-01 1.622008383274078369e-01 3.850638121366500854e-02 -1.699910126626491547e-02 1.208638325333595276e-01
-1.697915047407150269e-01 1.191649716929532588e-04 -3.567571341991424561e-01 5.164548158645629883e-01 -6.838053464889526367e-02 -1.166928261518478394e-01 -5.450782552361488342e-02 1.534910202026367188e-01 -2.762771844863891602e-01 -1.522623151540756226e-01 -1.813457459211349487e-01 2.375859394669532776e-02 -1.103460118174552917e-01 5.942526739090681076e-03 1.107874885201454163e-02 -7.666462659835815430e-02 2.845099661499261856e-03 3.818824514746665955e-02 1.173960939049720764e-01 2.500067651271820068e-02 1.052885949611663818e-01 -8.144768327474594116e-02 6.531624495983123779e-02 -5.895216017961502075e-02 2.884388864040374756e-01 6.423894315958023071e-02 1.754936873912811279e-01 2.527748346328735352e-01 7.873701304197311401e-02 -1.139985248446464539e-01 3.780508786439895630e-02 3.703982532024383545e-01
3.000087738037109375e-01 -1.753170639276504517e-01 -7.180589437484741211e-02 1.223153546452522278e-01 5.888214334845542908e-02 1.727041602134704590e-01 -1.266156286001205444e-01 -7.996576279401779175e-02 -2.275238931179046631e-01 -2.069930136203765869e-01 1.808091700077056885e-01 6.451613456010818481e-02 3.189885318279266357e-01 3.847618773579597473e-02 2.939236164093017578e-01 -3.358392417430877686e-02 -3.430283814668655396e-02 8.659345656633377075e-02 -1.877455115318298340e-01 2.035783082246780396e-01 -1.257510334253311157e-01 -6.896705180406570435e-02 2.659842073917388916e-01 -1.407249271869659424e-01 1.069726720452308655e-01 9.081220626831054688e-02 -1.358818709850311279e-01 2.695130407810211182e-01 2.220565527677536011e-01 1.438709441572427750e-02 7.163610309362411499e-02 3.453599810600280762e-01
8.094904571771621704e-02 -1.204565241932868958e-01 -2.237998098134994507e-01 -1.785408705472946167e-01 -5.132419466972351074e-01 3.259786590933799744e-02 -1.205981709063053131e-02 2.526915073394775391e-01 -1.458131521940231323e-01 8.454138296656310558e-04 1.512258648872375488e-01 1.056536063551902771e-01 7.538831979036331177e-02 5.085436627268791199e-02 3.295728564262390137e-02 3.842352703213691711e-02 -1.369331777095794678e-01 1.095792204141616821e-01 -7.382126897573471069e-02 4.306272566318511963e-01 -2.134250290691852570e-02 -3.751733154058456421e-02 -1.428932417184114456e-03 6.808380782604217529e-02 -1.847524046897888184e-01 -1.824830025434494019e-01 7.540128380060195923e-02 8.744411915540695190e-02 -2.206421829760074615e-02 1.375802159309387207e-01 -2.686760425567626953e-01 3.191460669040679932e-01
-8.111148327589035034e-02 -1.291979253292083740e-01 -1.798626929521560669e-01 4.668270051479339600e-02 -2.843843400478363037e-01 -9.415037184953689575e-02 4.887348785996437073e-02 -3.543663024902343750e-01 -3.170798718929290771e-01 -2.758052051067352295e-01 -3.108755685389041901e-02 1.450994163751602173e-01 -1.267652064561843872e-01 1.193070434965193272e-03 8.562085777521133423e-02 -1.058948934078216553e-01 -4.429925978183746338e-02 -2.281945496797561646e-01 3.083389997482299805e-01 8.524900674819946289e-02 1.445314586162567139e-01 -1.388956606388092041e-01 2.639411948621273041e-02 -1.619288027286529541e-01 -7.920620962977409363e-03 6.474738568067550659e-02 5.235513672232627869e-02 3.205837607383728027e-01 7.115320861339569092e-02 9.345569461584091187e-02 -2.539322674274444580e-01 2.823639512062072754e-01
1.655026972293853760e-01 -2.899381220340728760e-01 -5.017006769776344299e-02 -6.612687557935714722e-02 -4.839783012866973877e-01 -2.215304970741271973e-01 1.797310560941696167e-01 -2.830254845321178436e-02 -2.955103516578674316e-01 4.984183982014656067e-02 1.062920242547988892e-01 1.174240559339523315e-01 -1.107233110815286636e-02 5.470779165625572205e-02 1.332142353057861328e-01 5.079026520252227783e-02 5.623268708586692810e-02 1.825525797903537750e-02 -1.864753961563110352e-01 2.117527276277542114e-01 1.175592541694641113e-01 -2.352487668395042419e-02 -2.806433476507663727e-03 -2.209120430052280426e-02 -2.433598190546035767e-01 -1.197955980896949768e-01 1.411273609846830368e-02 3.093605339527130127e-01 6.089787185192108154e-02 2.562470734119415283e-01 -2.071157097816467285e-01 2.172055840492248535e-01
-2.658310234546661377e-01 -2.588314116001129150e-01 -2.462590113282203674e-02 3.663971275091171265e-02 -2.795118391513824463e-01 1.779577136039733887e-01 -8.630077540874481201e-02 -8.361361920833587646e-02 -1.795880496501922607e-01 -8.721401542425155640e-02 -3.754619136452674866e-02 1.504726111888885498e-01 2.293146587908267975e-02 1.102794781327247620e-01 8.844322711229324341e-02 1.484299264848232269e-02 1.238076016306877136e-01 2.692644000053405762e-01 -9.922984987497329712e-02 6.589498370885848999e-02 3.349815309047698975e-01 -8.328193426132202148e-02 2.685303688049316406e-01 2.894800854846835136e-03 -4.296645894646644592e-02 -1.746422611176967621e-02 5.063929036259651184e-02 1.733244508504867554e-01 -2.903251908719539642e-03 2.831131815910339355e-01 1.189794018864631653e-01 4.787026345729827881e-01
8.934674412012100220e-02 -2.979894280433654785e-01 -2.656702995300292969e-01 2.884956896305084229e-01 5.588430166244506836e-02 3.960195556282997131e-02 4.440371692180633545e-02 -4.079084377735853195e-03 -1.670075505971908569e-01 -8.050439506769180298e-02 -1.001063212752342224e-01 4.259604513645172119e-01 2.299035042524337769e-01 1.233637239784002304e-02 -1.197460144758224487e-01 -9.741143882274627686e-02 6.440958380699157715e-02 -1.327864080667495728e-01 2.842017114162445068e-01 3.104801476001739502e-01 -1.091360226273536682e-01 -2.013167589902877808e-01 8.124127238988876343e-02 1.147697642445564270e-01 4.717296361923217773e-02 5.035139247775077820e-02 1.406583655625581741e-02 2.253701686859130859e-01 -8.884385973215103149e-02 -1.295332908630371094e-01 -6.163888052105903625e-02 2.909899950027465820e-01
5.251418799161911011e-02 -4.568994790315628052e-02 -9.064039587974548340e-02 5.113071575760841370e-02 -2.261290848255157471e-01 7.268350571393966675e-02 3.933189809322357178e-01 -6.609387695789337158e-02 -4.385507702827453613e-01 -3.407845199108123779e-01 -2.453437745571136475e-01 -1.202783137559890747e-01 2.698151022195816040e-02 -4.523472860455513000e-02 1.015635132789611816e-01 -2.220290303230285645e-01 9.423969686031341553e-02 4.321226105093955994e-02 -3.022246435284614563e-02 4.732100293040275574e-02 1.599166244268417358e-01 -4.601329192519187927e-02 2.527775168418884277e-01 -1.640624105930328369e-01 9.818520396947860718e-02 8.687111735343933105e-02 -2.885738015174865723e-02 3.704104423522949219e-01 1.307240426540374756e-01 3.038497408851981163e-03 1.440231688320636749e-02 1.356395184993743896e-01
1.105870604515075684e-01 -4.958141595125198364e-02 -9.168266505002975464e-02 -1.203652471303939819e-02 -2.642712593078613281e-01 -5.367426574230194092e-02 1.924918740987777710e-01 -8.469310402870178223e-02 -1.763145625591278076e-01 -2.604225873947143555e-01 6.932913511991500854e-02 1.894423961639404297e-01 -1.816294193267822266e-01 3.708941042423248291e-01 2.930104136466979980e-01 1.210405901074409485e-01 -5.186925083398818970e-02 -1.305910199880599976e-01 -1.243345066905021667e-01 1.993841081857681274e-01 2.542013823986053467e-01 -2.035248130559921265e-01 1.192310079932212830e-01 -2.037750929594039917e-01 1.066122762858867645e-02 1.312084943056106567e-01 2.571865618228912354e-01 2.371885478496551514e-01 5.846471711993217468e-02 1.463141292333602905e-01 -1.941042840480804443e-01 1.009079068899154663e-01
-6.917259097099304199e-02 -2.950049936771392822e-01 -2.548836469650268555e-01 1.045725569128990173e-01 -1.141858026385307312e-01 2.141587138175964355e-01 1.582326442003250122e-01 8.578463643789291382e-02 1.626532375812530518e-01 -3.063723677769303322e-03 -1.267204582691192627e-01 1.665691435337066650e-01 3.014771826565265656e-02 9.571617469191551208e-03 7.623737305402755737e-02 1.000847443938255310e-01 4.580413177609443665e-02 9.056136012077331543e-03 1.041169315576553345e-01 -6.307838857173919678e-02 -2.124307453632354736e-01 -1.796646267175674438e-01 6.266860961914062500e-01 -1.699180006980895996e-01 -8.304378949105739594e-03 -4.309263825416564941e-02 1.297853589057922363e-01 2.545148432254791260e-01 1.516615040600299835e-03 1.371819153428077698e-02 -1.162068173289299011e-01 2.015765458345413208e-01
-1.946023851633071899e-01 4.723649844527244568e-02 -3.941949903964996338e-01 3.672186136245727539e-01 4.443822056055068970e-02 -1.605273336172103882e-01 2.634207010269165039e-01 1.603219360113143921e-01 -3.322507739067077637e-01 -3.195695281028747559e-01 -2.426350265741348267e-01 -5.754797533154487610e-02 9.232436865568161011e-02 9.385391324758529663e-02 2.302854359149932861e-01 -6.182878464460372925e-02 1.014534160494804382e-01 1.151731982827186584e-01 1.113406792283058167e-01 3.982862085103988647e-02 6.614103913307189941e-02 -1.855040341615676880e-01 1.064959466457366943e-01 4.725679755210876465e-02 2.364300005137920380e-02 -1.291769444942474365e-01 8.755356073379516602e-02 1.436969190835952759e-01 5.181114375591278076e-02 5.613137036561965942e-03 -1.709357500076293945e-01 1.747569739818572998e-01
1.122416630387306213e-01 -8.144564181566238403e-02 -3.926128149032592773e-01 6.592006981372833252e-02 -1.193878501653671265e-01 -1.063368692994117737e-01 5.841390788555145264e-02 -5.612578988075256348e-02 -2.316217720508575439e-01 -1.987293064594268799e-01 -7.742437720298767090e-02 3.735059127211570740e-02 9.312104433774948120e-02 1.315234899520874023e-01 8.975090831518173218e-02 -1.795525550842285156e-01 1.970486715435981750e-03 4.772876203060150146e-02 3.136231005191802979e-01 1.223969087004661560e-01 2.257588356733322144e-01 -1.335340291261672974e-01 -9.533166885375976562e-02 -2.288051508367061615e-02 5.425792932510375977e-02 1.265931874513626099e-01 -3.830246627330780029e-01 3.315592110157012939e-01 -1.584597080945968628e-01 1.208037659525871277e-01 -1.314308866858482361e-02 3.374042212963104248e-01
1.611870378255844116e-01 -3.510401844978332520e-01 -1.363074332475662231e-01 -2.695264667272567749e-02 -5.301507934927940369e-02 1.478216350078582764e-01 2.369326502084732056e-01 2.025603353977203369e-01 4.084456339478492737e-02 -1.835163086652755737e-01 -4.707394540309906006e-02 4.514736309647560120e-02 -1.681934595108032227e-01 -1.483118161559104919e-03 -1.463331282138824463e-01 -1.569033265113830566e-01 -1.945843845605850220e-01 -1.206411793828010559e-01 1.065004914999008179e-01 1.509454697370529175e-01 -1.037227883934974670e-01 -2.065644860267639160e-01 3.116251826286315918e-01 -1.833357848227024078e-02 -8.417695015668869019e-02 -1.326213032007217407e-01 1.647668629884719849e-01 -1.151708327233791351e-02 1.347580701112747192e-01 2.300381101667881012e-02 -3.273302614688873291e-01 4.248797893524169922e-01
1.750332489609718323e-02 -2.341106086969375610e-01 -1.150508150458335876e-01 -2.016772143542766571e-02 1.388400495052337646e-01 3.087286949157714844e-01 -1.546235531568527222e-01 -1.492109596729278564e-01 4.801484569907188416e-02 -4.400898516178131104e-02 -1.611246615648269653e-01 1.626083254814147949e-01 9.611919522285461426e-02 2.826193273067474365e-01 2.164079695940017700e-01 4.610857367515563965e-02 -5.447613075375556946e-02 3.628029227256774902e-01 9.906271100044250488e-02 3.243690431118011475e-01 -5.087459459900856018e-03 -1.047337427735328674e-01 6.883696652948856354e-03 -1.554574370384216309e-01 1.033895239233970642e-01 2.637621462345123291e-01 1.621496118605136871e-02 3.245345354080200195e-01 1.535822153091430664e-01 8.355777710676193237e-02 2.085112035274505615e-02 2.721820473670959473e-01
9.794969856739044189e-02 -1.619529575109481812e-01 -2.365430444478988647e-02 -4.691582545638084412e-02 1.227566152811050415e-01 8.491215109825134277e-02 2.944651059806346893e-02 -7.712867856025695801e-02 -3.417127132415771484e-01 -1.598969697952270508e-01 -2.101863473653793335e-01 3.011401928961277008e-02 -3.074353635311126709e-01 -3.106561116874217987e-02 1.522084921598434448e-01 8.393918722867965698e-02 3.180495696142315865e-03 -4.382895529270172119e-01 9.711861493997275829e-04 4.610037431120872498e-02 4.201162979006767273e-02 -3.340916037559509277e-01 8.812972158193588257e-02 -6.692684441804885864e-02 1.801248192787170410e-01 -4.386365413665771484e-02 6.970987468957901001e-02 2.684911489486694336e-01 5.001700669527053833e-02 -6.246232986450195312e-02 -2.843434214591979980e-01 3.174494802951812744e-01
7.608562707901000977e-02 -1.420786678791046143e-01 -2.088098675012588501e-01 -2.399459481239318848e-01 -1.984506659209728241e-02 -1.149508059024810791e-01 8.487692475318908691e-02 -1.564599387347698212e-02 -2.161972522735595703e-01 -1.096831187605857849e-01 -7.970418035984039307e-02 -6.457161903381347656e-02 -3.455098867416381836e-01 -2.459207028150558472e-01 -9.611925482749938965e-02 -1.032055914402008057e-01 8.147896081209182739e-02 6.682939827442169189e-02 1.081520020961761475e-01 3.149796724319458008e-01 1.344699859619140625e-01 8.163380622863769531e-02 2.305968999862670898e-01 1.243524774909019470e-01 -2.473923005163669586e-02 -3.040834330022335052e-02 8.249291777610778809e-02 3.559063673019409180e-01 2.386380434036254883e-01 2.045698761940002441e-01 -2.393238842487335205e-01 2.761730849742889404e-01
-5.725769326090812683e-02 -1.335250493139028549e-02 2.592737041413784027e-02 -4.754426702857017517e-02 -2.091058492660522461e-01 -6.306922435760498047e-02 2.923136949539184570e-01 7.971497625112533569e-02 -3.180664777755737305e-01 -3.207275569438934326e-01 -7.194362580776214600e-02 -1.359064131975173950e-01 5.555026605725288391e-02 8.342780917882919312e-02 3.040516972541809082e-01 -1.654296666383743286e-01 1.317247301340103149e-01 -9.389110654592514038e-02 2.742842771112918854e-02 1.730107069015502930e-01 1.725607961416244507e-01 -1.365549713373184204e-01 2.450497150421142578e-01 -1.775553226470947266e-01 1.583988815546035767e-01 1.776572167873382568e-01 -4.597966000437736511e-02 4.257392883300781250e-01 1.746897548437118530e-01 5.406994745135307312e-02 5.738283693790435791e-02 1.515304446220397949e-01
-1.328949928283691406e-01 -1.223948076367378235e-01 -1.384634822607040405e-01 -6.542135030031204224e-02 -3.626047670841217041e-01 -7.306093722581863403e-02 -8.065941184759140015e-02 -6.739768385887145996e-02 -1.947432309389114380e-01 1.026746630668640137e-01 -3.248444944620132446e-02 3.003309071063995361e-01 -1.524475216865539551e-01 -1.378494799137115479e-01 2.888323068618774414e-01 2.634168863296508789e-01 6.732012331485748291e-02 4.821103066205978394e-02 1.368158757686614990e-01 6.405654549598693848e-02 -5.237845331430435181e-02 -2.286522835493087769e-01 2.877540290355682373e-01 3.533089905977249146e-02 7.024578005075454712e-02 -3.329492807388305664e-01 2.117706984281539917e-01 2.269157469272613525e-01 1.834962666034698486e-01 1.812617033720016479e-01 -1.084688454866409302e-01 -4.569505155086517334e-02
-6.502911448478698730e-02 -1.902226060628890991e-01 -3.084761798381805420e-01 9.371475130319595337e-02 -2.287955582141876221e-01 1.468044966459274292e-01 2.230215966701507568e-01 1.010352298617362976e-01 -3.639039397239685059e-02 -1.206660568714141846e-01 -9.161198884248733521e-02 8.418745547533035278e-02 2.400937080383300781e-01 -2.389902994036674500e-02 1.529812663793563843e-01 -7.890620082616806030e-02 9.932149946689605713e-02 -6.822454929351806641e-02 1.135244816541671753e-01 -7.105827331542968750e-02 -1.568674743175506592e-01 -8.096411824226379395e-02 4.904520213603973389e-01 -3.644054830074310303e-01 1.463974714279174805e-01 1.095023304224014282e-01 1.094270348548889160e-01 1.265488117933273315e-01 6.987483054399490356e-02 2.353355139493942261e-01 -5.715318024158477783e-02 2.017253786325454712e-01
-1.631560772657394409e-01 -1.370634585618972778e-01 3.943044319748878479e-02 -7.990575581789016724e-02 -2.113083004951477051e-01 1.626899689435958862e-01 1.121631860733032227e-01 -1.347923129796981812e-01 -1.793457753956317902e-02 3.482162579894065857e-02 5.952124670147895813e-02 2.433386147022247314e-01 3.275767713785171509e-02 1.893750429153442383e-01 2.309649437665939331e-01 1.914354562759399414e-01 6.549113988876342773e-02 1.113834008574485779e-01 -3.323487192392349243e-02 2.573908865451812744e-01 1.660786271095275879e-01 1.853684633970260620e-01 2.786382436752319336e-01 -1.707134395837783813e-01 -2.560847904533147812e-03 2.572220005095005035e-02 -6.516182422637939453e-02 1.656488180160522461e-01 -7.305520027875900269e-02 3.584351241588592529e-01 -6.548526138067245483e-02 4.799329638481140137e-01
5.894884839653968811e-02 -2.119921743869781494e-01 -2.030993998050689697e-01 2.212914824485778809e-01 -6.726178526878356934e-02 2.174546420574188232e-01 -8.542315661907196045e-02 -1.416022926568984985e-01 -2.215379476547241211e-01 -2.529141604900360107e-01 -1.044104024767875671e-01 3.497255444526672363e-01 -1.313494611531496048e-02 1.420497894287109375e-03 1.006680652499198914e-01 -1.003347709774971008e-01 -6.927151978015899658e-02 2.280107140541076660e-01 -7.215867191553115845e-02 1.524986773729324341e-01 6.940598040819168091e-02 -3.573518246412277222e-02 2.769960165023803711e-01 -7.316635549068450928e-02 2.678238749504089355e-01 4.987066611647605896e-02 -3.008221089839935303e-01 2.442423850297927856e-01 -2.738863527774810791e-01 5.746840313076972961e-02 7.704436779022216797e-02 1.831246614456176758e-01
-1.457893252372741699e-01 -2.777571082115173340e-01 -1.022521927952766418e-01 9.417201578617095947e-02 -8.210199326276779175e-02 2.443128526210784912e-01 1.511156558990478516e-01 -1.082331985235214233e-01 -2.116155028343200684e-01 -2.182049453258514404e-01 1.243435218930244446e-01 3.381080925464630127e-01 1.066752895712852478e-01 2.409716248512268066e-01 1.951010227203369141e-01 -9.704887866973876953e-02 4.864590615034103394e-02 7.418034598231315613e-03 2.390949577093124390e-01 -5.460031330585479736e-02 4.464751482009887695e-02 4.555785283446311951e-02 2.910605072975158691e-01 -5.944789946079254150e-02 2.743219770491123199e-02 -8.741723746061325073e-02 8.716514706611633301e-02 1.997925341129302979e-02 4.112938418984413147e-03 -9.092930704355239868e-02 -4.075037240982055664e-01 3.107512295246124268e-01
-1.199943199753761292e-01 -2.115987688302993774e-01 -9.638087451457977295e-02 1.844922155141830444e-01 1.204814389348030090e-01 -1.144673004746437073e-01 5.258650332689285278e-02 1.175770834088325500e-01 -1.731864959001541138e-01 -1.940681412816047668e-02 -2.977508306503295898e-02 1.711232960224151611e-01 2.608678340911865234e-01 2.536473050713539124e-02 1.587998569011688232e-01 -1.380560249090194702e-01 1.517033576965332031e-02 4.351292550563812256e-02 -2.254409790039062500e-01 4.303489029407501221e-01 6.914491206407546997e-02 -2.186887115240097046e-01 3.658085763454437256e-01 2.925508655607700348e-02 1.138655543327331543e-01 -4.891854152083396912e-02 -1.952440291643142700e-01 2.807312011718750000e-01 5.074652284383773804e-02 -1.125694885849952698e-01 -7.011214736849069595e-03 3.267577290534973145e-01
2.575244382023811340e-02 -2.528466880321502686e-01 -2.492664903402328491e-01 1.915441900491714478e-01 -1.218920275568962097e-01 1.150681003928184509e-01 8.328046649694442749e-02 1.284556835889816284e-01 1.405505537986755371e-01 -8.058466762304306030e-02 7.322358340024948120e-02 5.811737850308418274e-02 4.098231345415115356e-02 2.208315879106521606e-01 1.645651012659072876e-01 -1.245783045887947083e-01 3.455891907215118408e-01 -4.320824146270751953e-02 2.410069853067398071e-01 4.170520603656768799e-02 -1.064157411456108093e-01 -1.502754092216491699e-01 3.870235085487365723e-01 -1.959080547094345093e-01 1.443213503807783127e-02 -1.265113949775695801e-01 3.237640261650085449e-01 2.477023005485534668e-01 1.366319954395294189e-01 1.202886998653411865e-01 -8.555677533149719238e-02 1.759685873985290527e-01
-2.588170468807220459e-01 -2.918179035186767578e-01 -2.037097513675689697e-01 5.823399499058723450e-02 1.870026811957359314e-02 1.391111761331558228e-01 2.213036827743053436e-02 1.882642507553100586e-01 -2.504809498786926270e-01 1.335634142160415649e-01 -8.275042474269866943e-02 4.477134644985198975e-01 1.858824044466018677e-01 -3.585827350616455078e-02 -3.203556314110755920e-02 1.457767784595489502e-01 -4.177324101328849792e-02 -7.356482744216918945e-02 -2.569870948791503906e-01 3.376005887985229492e-01 1.957876384258270264e-01 -7.161271572113037109e-02 -9.688073396682739258e-02 -2.816517651081085205e-01 3.087384998798370361e-02 6.216732412576675415e-02 1.847215443849563599e-01 3.450654819607734680e-02 1.550049986690282822e-02 1.253976523876190186e-01 -1.038923263549804688e-01 1.229024156928062439e-01
3.957930505275726318e-01 -4.393939971923828125e-01 -2.591724991798400879e-01 1.083473786711692810e-01 1.517611555755138397e-02 7.988139241933822632e-02 9.107468277215957642e-02 5.643171072006225586e-02 -1.902518719434738159e-01 -1.698373556137084961e-01 -2.627522945404052734e-01 -2.335861623287200928e-01 1.269105821847915649e-01 1.430252492427825928e-01 1.835056231357157230e-03 1.642755419015884399e-01 -1.021547690033912659e-01 -1.474848836660385132e-01 -1.385430097579956055e-01 2.204461395740509033e-02 8.977802097797393799e-02 1.593159586191177368e-01 9.562068432569503784e-02 3.893622383475303650e-02 -3.123858571052551270e-02 -7.719778269529342651e-02 9.463950991630554199e-02 3.551280796527862549e-01 1.014616489410400391e-01 1.886775344610214233e-02 -1.172912642359733582e-01 1.967294514179229736e-01
1.298763751983642578e-01 -3.341902792453765869e-01 -1.217124834656715393e-01 -2.876813709735870361e-01 -9.219048172235488892e-02 5.790614709258079529e-02 -6.383559107780456543e-02 2.541332542896270752e-01 -1.003670841455459595e-01 -2.557699978351593018e-01 -1.507395226508378983e-02 9.833448380231857300e-02 6.158894672989845276e-02 -1.701990365982055664e-01 6.693796068429946899e-02 -7.060556113719940186e-02 -6.705381721258163452e-02 -3.776275785639882088e-03 2.086730897426605225e-01 3.341334462165832520e-01 -3.839076682925224304e-02 -1.608719676733016968e-01 -1.902189850807189941e-02 1.904270201921463013e-01 3.863477408885955811e-01 -1.530357897281646729e-01 6.728894263505935669e-02 1.757576465606689453e-01 2.505524754524230957e-01 8.444912731647491455e-02 -1.925139576196670532e-01 1.643083989620208740e-01
-4.959702491760253906e-02 -3.289483785629272461e-01 -2.702034711837768555e-01 5.304113030433654785e-02 1.086432412266731262e-01 2.936332523822784424e-01 2.118913382291793823e-01 3.665481880307197571e-02 -3.093385323882102966e-02 -1.578728854656219482e-01 -3.308825194835662842e-01 1.764230430126190186e-01 -7.454977929592132568e-02 2.173848301172256470e-01 1.988525986671447754e-01 -1.651953905820846558e-02 3.112604096531867981e-02 -3.296833112835884094e-02 2.932584844529628754e-03 1.765971630811691284e-01 -6.417124718427658081e-02 -2.175041288137435913e-01 -5.910006910562515259e-02 5.918105691671371460e-02 1.354858726263046265e-01 3.457461893558502197e-01 -8.215815573930740356e-02 2.395523935556411743e-01 -1.078445836901664734e-01 4.244432598352432251e-02 9.904007613658905029e-02 3.052559792995452881e-01
-3.040022775530815125e-02 -3.721100091934204102e-01 -1.730332970619201660e-01 2.361975014209747314e-01 -1.410732697695493698e-02 1.219000369310379028e-01 1.962196640670299530e-02 -1.867709681391716003e-02 -1.046921834349632263e-01 -9.296871721744537354e-02 -1.929447054862976074e-01 2.365764230489730835e-01 2.857047021389007568e-01 6.048368755728006363e-03 -1.181509345769882202e-01 -1.638814806938171387e-01 6.418707221746444702e-02 -1.910506188869476318e-01 1.738406121730804443e-01 3.096614181995391846e-01 8.796358108520507812e-02 -1.964283138513565063e-01 2.867035567760467529e-01 9.191513806581497192e-02 8.124732226133346558e-02 2.363387495279312134e-01 -8.170960098505020142e-02 1.720148622989654541e-01 -1.828673332929611206e-01 1.545208245515823364e-01 -9.649698436260223389e-02 2.339994162321090698e-01
-1.462783515453338623e-01 -1.214115619659423828e-01 -1.166096851229667664e-01 -2.718506846576929092e-03 -9.237983822822570801e-02 -2.819563262164592743e-02 8.568596839904785156e-02 1.778770536184310913e-01 -3.206324875354766846e-01 -2.864519953727722168e-01 1.576511003077030182e-02 2.716775834560394287e-01 -1.945428848266601562e-01 -2.147255092859268188e-01 2.778289280831813812e-02 -2.238089777529239655e-02 3.343501687049865723e-02 -1.707488000392913818e-01 1.674077287316322327e-02 1.823431625962257385e-02 -4.944986477494239807e-02 6.303331255912780762e-02 -5.099162086844444275e-02 -1.143616996705532074e-02 1.948189586400985718e-01 3.342528045177459717e-01 1.334774345159530640e-01 4.539132714271545410e-01 -3.577580302953720093e-02 1.902099102735519409e-01 1.381606012582778931e-01 2.961167097091674805e-01
-3.784091174602508545e-01 -1.044030338525772095e-01 -2.259765863418579102e-01 -2.085745036602020264e-01 -4.482360556721687317e-03 1.953835338354110718e-01 2.164615690708160400e-01 -2.832990838214755058e-03 -1.416107267141342163e-01 -1.924823075532913208e-01 3.982318565249443054e-02 1.425918787717819214e-01 5.851469002664089203e-03 -1.749138087034225464e-01 2.570121884346008301e-01 -3.688025753945112228e-03 1.763389557600021362e-01 9.077842533588409424e-02 -6.441216170787811279e-02 7.186724990606307983e-02 8.479988574981689453e-02 6.978384405374526978e-02 7.671029120683670044e-02 -2.591431140899658203e-01 2.769417464733123779e-01 -6.227972730994224548e-02 1.325733214616775513e-01 4.907863214612007141e-02 -1.358135491609573364e-01 1.446279883384704590e-01 -3.813640177249908447e-01 2.672987878322601318e-01
-1.240083947777748108e-01 -1.677966713905334473e-01 -4.662040621042251587e-02 4.043793380260467529e-01 -5.898066610097885132e-02 -2.376523986458778381e-02 2.802610211074352264e-02 1.099041551351547241e-01 -4.008629024028778076e-01 -2.367007881402969360e-01 -2.501432783901691437e-02 1.462716162204742432e-01 -1.007022708654403687e-01 3.813557699322700500e-02 -8.144817501306533813e-02 1.124751642346382141e-01 -1.157688871026039124e-01 -1.534488648176193237e-01 1.470936387777328491e-01 -4.295950010418891907e-02 -3.658991679549217224e-02 -1.122569069266319275e-01 2.374231666326522827e-01 3.658265620470046997e-02 3.388780057430267334e-01 -2.932638116180896759e-02 1.608834019862115383e-03 2.085749506950378418e-01 -9.097064286470413208e-02 -1.850657612085342407e-01 1.349729299545288086e-02 4.126159846782684326e-01
-6.994719803333282471e-02 -1.056254580616950989e-01 6.508410722017288208e-02 1.054000183939933777e-01 5.506194755434989929e-02 1.693920195102691650e-01 -2.008931785821914673e-01 1.377994567155838013e-01 -1.405259519815444946e-01 -4.097016900777816772e-02 2.835828363895416260e-01 2.452001571655273438e-01 9.709457308053970337e-02 2.116475552320480347e-01 1.317256391048431396e-01 -2.129627615213394165e-01 1.473218947649002075e-01 5.273154377937316895e-02 -1.417905986309051514e-01 5.250011757016181946e-02 5.132405832409858704e-02 -1.235371530055999756e-01 3.558963239192962646e-01 -8.939961344003677368e-02 3.397902250289916992e-01 -1.463908404111862183e-01 4.763183370232582092e-02 2.740535140037536621e-01 1.965185999870300293e-01 -9.172314405441284180e-02 -3.469898998737335205e-01 1.305616796016693115e-01
-2.263828739523887634e-02 -7.999737560749053955e-02 -2.046314030885696411e-01 -2.388690412044525146e-02 -7.365789264440536499e-02 1.046317294239997864e-01 1.011110767722129822e-01 -3.744119033217430115e-02 -1.130794957280158997e-01 -2.153056859970092773e-01 3.017303906381130219e-02 -1.404068525880575180e-02 -7.581598311662673950e-02 3.428744897246360779e-02 1.267462968826293945e-01 5.207620933651924133e-02 -1.478877812623977661e-01 -1.257704645395278931e-01 -9.468385949730873108e-03 3.947057127952575684e-01 -4.402630031108856201e-02 -3.962090909481048584e-01 5.349368229508399963e-02 -6.611245125532150269e-02 -1.910074949264526367e-01 -1.365941166877746582e-01 -4.062697291374206543e-02 5.681692957878112793e-01 8.315029740333557129e-02 2.977437674999237061e-01 4.212563857436180115e-02 -4.599872045218944550e-03
5.486406758427619934e-02 -1.198477521538734436e-01 -1.304531693458557129e-01 -1.954568624496459961e-01 -4.898115247488021851e-02 1.322412341833114624e-01 1.303139626979827881e-01 1.993839163333177567e-03 -1.194572374224662781e-01 5.150356516242027283e-02 -1.531714797019958496e-01 2.551633119583129883e-01 -3.136203885078430176e-01 -3.313529789447784424e-01 2.570900022983551025e-01 -4.482477158308029175e-02 2.145858705043792725e-01 2.164009660482406616e-01 1.008670181035995483e-01 2.679175734519958496e-01 1.948768645524978638e-01 -4.550956934690475464e-02 3.950445950031280518e-01 -4.237309098243713379e-02 -1.454282850027084351e-01 1.211558207869529724e-01 4.821019247174263000e-02 -1.306952163577079773e-02 1.267328858375549316e-01 -6.823921948671340942e-02 -1.835697293281555176e-01 2.081101834774017334e-01
1.162101179361343384e-01 -2.844116687774658203e-01 -1.498497370630502701e-02 1.384216547012329102e-01 -6.976882368326187134e-02 1.071888804435729980e-01 9.476301819086074829e-02 -8.168664574623107910e-02 -1.877756416797637939e-01 -6.409728527069091797e-02 -1.993021368980407715e-01 1.575783044099807739e-01 3.191686272621154785e-01 5.931749939918518066e-02 9.202927350997924805e-02 -1.369721144437789917e-01 2.258919775485992432e-01 -1.380561590194702148e-01 1.957772970199584961e-01 1.448921263217926025e-01 -1.616137921810150146e-01 -3.103961050510406494e-01 2.129043489694595337e-01 1.458549797534942627e-01 -1.973307281732559204e-01 5.987864360213279724e-02 -4.301533102989196777e-03 2.025146223604679108e-02 -1.155551895499229431e-01 -3.142685443162918091e-02 -5.537424236536026001e-02 4.887081682682037354e-01
-5.397373461164534092e-04 -1.379108279943466187e-01 -1.846737116575241089e-01 6.148008164018392563e-03 -2.278002649545669556e-01 -1.973259598016738892e-01 3.194783627986907959e-02 1.827776879072189331e-01 -9.628807753324508667e-02 1.874279677867889404e-01 -2.726280093193054199e-01 2.365182489156723022e-01 3.542485088109970093e-02 1.322798728942871094e-01 1.661418080329895020e-01 -3.899977207183837891e-01 1.164806783199310303e-01 -1.302413344383239746e-01 -4.161664471030235291e-02 1.304189115762710571e-01 2.014360874891281128e-01 1.103925239294767380e-02 1.619118265807628632e-02 -3.293566703796386719e-01 1.228968128561973572e-01 9.477421641349792480e-02 1.577597483992576599e-02 2.489062249660491943e-01 -1.342860311269760132e-01 -9.723040461540222168e-02 -2.468239068984985352e-01 2.739567756652832031e-01
-1.832150220870971680e-01 -2.107181102037429810e-01 4.280855879187583923e-02 2.569739818572998047e-01 -1.924631595611572266e-01 2.647837996482849121e-01 1.329514943063259125e-02 -2.437925785779953003e-01 -1.335679590702056885e-01 6.110662594437599182e-02 -2.292644083499908447e-01 2.345391213893890381e-01 -1.666527688503265381e-01 -1.222911849617958069e-01 4.121601581573486328e-02 9.683898091316223145e-02 2.114398032426834106e-01 1.450642049312591553e-01 -1.314885318279266357e-01 2.461792081594467163e-01 -1.130485311150550842e-01 6.567862629890441895e-02 1.935857534408569336e-01 -1.020910218358039856e-01 2.599450014531612396e-02 -1.300208866596221924e-01 4.715605638921260834e-03 1.942511945962905884e-01 1.581241376698017120e-02 1.552849113941192627e-01 7.226808369159698486e-02 4.592269361019134521e-01
-2.373043894767761230e-01 -1.303727626800537109e-01 3.196439705789089203e-03 1.441345214843750000e-01 4.676079005002975464e-02 -1.339241862297058105e-01 4.526524990797042847e-02 1.636963933706283569e-01 -1.437802612781524658e-01 3.723619878292083740e-02 -5.739773809909820557e-02 2.591089606285095215e-01 1.267377883195877075e-01 7.210717536509037018e-03 3.002677261829376221e-01 -1.385084539651870728e-01 8.290050178766250610e-02 1.850102692842483521e-01 -2.568643391132354736e-01 3.154309391975402832e-01 7.005646079778671265e-02 -2.271194010972976685e-01 2.476080060005187988e-01 -7.047078758478164673e-02 7.942481338977813721e-02 -2.253864854574203491e-01 -4.422533139586448669e-02 1.872861087322235107e-01 1.808034777641296387e-01 8.283494412899017334e-02 -6.589174736291170120e-04 4.194643497467041016e-01
2.238147705793380737e-01 -5.862247571349143982e-02 -4.428289532661437988e-01 5.441087111830711365e-02 1.590901799499988556e-02 -1.908620893955230713e-01 -3.251483291387557983e-02 -1.155862808227539062e-01 -1.280359178781509399e-01 1.528109144419431686e-02 -9.538906812667846680e-02 -8.265247941017150879e-02 6.635264493525028229e-03 2.088613808155059814e-01 4.008824471384286880e-03 -2.496886551380157471e-01 -2.627925574779510498e-02 -1.771155446767807007e-01 8.805733174085617065e-02 2.831078469753265381e-01 3.211145997047424316e-01 -5.222892016172409058e-02 -3.456693515181541443e-02 -1.015835106372833252e-01 2.690218091011047363e-01 1.925641112029552460e-02 -6.338303536176681519e-02 3.703894913196563721e-01 -6.347342580556869507e-02 1.870876997709274292e-01 -1.731575280427932739e-01 1.935045123100280762e-01
1.811681091785430908e-01 1.440940517932176590e-02 -1.351783573627471924e-01 -5.083701014518737793e-02 -1.305262446403503418e-01 3.954981565475463867e-01 -5.017435923218727112e-02 2.247513234615325928e-01 -2.141556143760681152e-01 2.826263941824436188e-02 9.672122076153755188e-03 -1.362916082143783569e-01 2.690159082412719727e-01 5.086854845285415649e-02 4.645950719714164734e-02 2.671104390174150467e-03 -6.629823148250579834e-02 -5.671540647745132446e-02 7.758752256631851196e-02 3.579091131687164307e-01 -2.006997317075729370e-01 -5.250286310911178589e-02 2.811499126255512238e-02 -6.430134177207946777e-02 7.096464186906814575e-02 -3.646048158407211304e-02 1.065288484096527100e-01 5.389980673789978027e-01 -1.474453485570847988e-03 -2.246303111314773560e-02 -2.755151987075805664e-01 5.321930721402168274e-02
-1.032286807894706726e-01 -2.728765904903411865e-01 -1.455656290054321289e-01 -1.437574326992034912e-01 6.970396637916564941e-02 7.226379960775375366e-02 1.245533972978591919e-01 -1.440184563398361206e-01 -7.864812761545181274e-02 -8.318879641592502594e-03 -6.843969970941543579e-02 1.618152111768722534e-01 1.123506128787994385e-01 8.219717442989349365e-02 -7.191487401723861694e-02 -2.788801863789558411e-02 2.731309235095977783e-01 1.535576134920120239e-01 1.344349682331085205e-01 -3.942587971687316895e-02 -9.685670956969261169e-03 1.071133166551589966e-01 1.810929924249649048e-01 -2.105399370193481445e-01 1.857978403568267822e-01 -2.201416492462158203e-01 2.544989250600337982e-02 3.774489164352416992e-01 -2.363072484731674194e-01 1.095647364854812622e-01 -2.793163657188415527e-01 4.310237765312194824e-01
-2.451677061617374420e-02 -3.639161121100187302e-03 -3.068744540214538574e-01 -1.274917274713516235e-01 -8.312470465898513794e-02 2.406337708234786987e-01 1.752537786960601807e-01 1.790006309747695923e-01 -2.478192150592803955e-01 -2.481680512428283691e-01 -1.582366377115249634e-01 -2.038653939962387085e-01 -1.355649232864379883e-01 8.485207706689834595e-02 2.790369093418121338e-01 -1.194626539945602417e-01 -5.674167722463607788e-02 -1.582140177488327026e-01 1.905358284711837769e-01 1.306508183479309082e-01 8.496735990047454834e-02 -1.583166122436523438e-01 1.687046736478805542e-01 -1.826586723327636719e-01 -1.851184815168380737e-01 2.019492723047733307e-02 1.408249884843826294e-01 3.869887888431549072e-01 1.419923901557922363e-01 -7.258068770170211792e-02 3.078499622642993927e-02 2.183982878923416138e-01
8.215272426605224609e-02 -2.914083003997802734e-01 -2.003106325864791870e-01 -1.230350043624639511e-02 1.718915104866027832e-01 1.054608076810836792e-01 -5.118126794695854187e-02 -1.167849227786064148e-01 -1.033073738217353821e-01 -1.426002234220504761e-01 -8.018647134304046631e-02 7.428434491157531738e-02 1.697130054235458374e-01 4.274312779307365417e-02 1.592332422733306885e-01 4.396926984190940857e-02 2.278935536742210388e-02 2.232880145311355591e-01 1.832190006971359253e-01 2.515420615673065186e-01 1.584957391023635864e-01 1.050962731242179871e-01 -1.477048844099044800e-01 -1.391687989234924316e-01 2.109039872884750366e-01 1.460757553577423096e-01 2.559191919863224030e-02 4.663429260253906250e-01 1.985462009906768799e-01 2.830523625016212463e-02 1.635142415761947632e-01 3.671209812164306641e-01
2.871266379952430725e-02 -3.624559044837951660e-01 -2.969006896018981934e-01 -6.975568830966949463e-02 -3.756338655948638916e-01 9.577214717864990234e-02 7.262734323740005493e-02 1.721086539328098297e-02 -2.622026801109313965e-01 -8.490925282239913940e-02 4.965240880846977234e-02 -4.616660252213478088e-02 -5.250142887234687805e-02 -1.332324929535388947e-02 -2.272331714630126953e-02 -5.936045572161674500e-02 1.669169515371322632e-01 -4.140462875366210938e-01 1.678469181060791016e-01 1.291014403104782104e-01 -8.804138749837875366e-02 -2.012794613838195801e-01 8.575920015573501587e-02 1.164539381861686707e-01 1.414290517568588257e-01 -2.118535935878753662e-01 9.689315222203731537e-03 2.402819246053695679e-01 2.469747811555862427e-01 2.029358409345149994e-02 -4.140409175306558609e-03 1.842707991600036621e-01
-1.701181977987289429e-01 -2.208325415849685669e-01 -1.988340616226196289e-01 -7.007428258657455444e-02 2.488805167376995087e-02 6.448248773813247681e-02 2.560431510210037231e-02 -8.569012582302093506e-02 -1.367872655391693115e-01 -4.412309452891349792e-02 -2.037507146596908569e-01 2.503498792648315430e-01 3.077417612075805664e-01 -1.331156771630048752e-02 6.006474047899246216e-02 1.428111642599105835e-01 2.122557759284973145e-01 1.410052478313446045e-01 8.129455149173736572e-02 -6.309904903173446655e-02 8.773657493293285370e-03 2.929298207163810730e-02 3.168859481811523438e-01 -3.545270562171936035e-01 7.669285684823989868e-02 -2.478708624839782715e-01 1.917608827352523804e-01 2.413175702095031738e-01 -1.348334997892379761e-01 -1.508685573935508728e-02 -2.088871002197265625e-01 3.072517216205596924e-01
-9.855538606643676758e-02 -5.727550759911537170e-02 -3.653331995010375977e-01 -1.243121102452278137e-01 3.447013348340988159e-02 1.433496773242950439e-01 -1.488787382841110229e-01 4.462397843599319458e-02 -1.835179477930068970e-01 -3.158914744853973389e-01 -4.664389789104461670e-02 -1.920311301946640015e-01 -1.919090598821640015e-01 2.967761643230915070e-02 2.318395674228668213e-02 -2.646652236580848694e-02 -5.334794055670499802e-03 -1.332846879959106445e-01 -1.190848350524902344e-01 2.250933945178985596e-01 -8.505236357450485229e-02 1.353102475404739380e-01 -3.353354334831237793e-02 -9.806067496538162231e-02 1.482422202825546265e-01 -1.722909063100814819e-01 1.958310604095458984e-02 5.228788852691650391e-01 -2.120964974164962769e-02 1.156928911805152893e-01 -2.789788842201232910e-01 2.114024460315704346e-01
2.043829672038555145e-02 -3.108634948730468750e-01 -6.431385129690170288e-02 2.364117950201034546e-01 -1.924609206616878510e-02 -4.804661497473716736e-02 -6.311057507991790771e-02 1.721959859132766724e-01 -1.613791733980178833e-01 -6.429384648799896240e-02 1.365195512771606445e-01 2.137045860290527344e-01 1.504847258329391479e-01 -6.860177218914031982e-02 1.807293891906738281e-01 -3.134277462959289551e-01 1.686300933361053467e-01 2.787880301475524902e-01 -2.824117243289947510e-01 1.946901530027389526e-01 2.950550988316535950e-02 -8.209109306335449219e-02 2.268651574850082397e-01 -1.528907418251037598e-01 6.311842799186706543e-02 -3.485110998153686523e-01 1.408644467592239380e-01 1.247365102171897888e-01 1.176287829875946045e-01 1.107645183801651001e-01 -1.417804360389709473e-01 2.013567686080932617e-01
1.774992942810058594e-01 -2.826319336891174316e-01 -6.437242031097412109e-02 4.793502390384674072e-02 5.508542805910110474e-02 2.306002825498580933e-01 -9.418836794793605804e-03 -3.448389843106269836e-02 1.601354032754898071e-02 -1.099624261260032654e-01 1.372347623109817505e-01 7.945960015058517456e-02 1.337400674819946289e-01 -1.743478118441998959e-03 6.592354178428649902e-02 -1.838004291057586670e-01 -2.626306377351284027e-02 1.683731079101562500e-01 -2.040558606386184692e-01 2.973547875881195068e-01 1.493795365095138550e-01 -6.603664159774780273e-02 1.843188703060150146e-01 -3.243242502212524414e-01 -1.421853601932525635e-01 -8.882248774170875549e-03 -1.680472046136856079e-01 3.078373372554779053e-01 1.052143424749374390e-01 -2.058142609894275665e-02 -6.257681548595428467e-02 4.975219964981079102e-01
-7.375470548868179321e-02 -2.360951155424118042e-01 -5.907806754112243652e-02 -1.151072457432746887e-01 -1.761014312505722046e-01 5.451712291687726974e-03 -1.694243103265762329e-01 2.260749191045761108e-01 -3.251307606697082520e-01 -2.751864027231931686e-03 -1.688510775566101074e-01 4.618169367313385010e-02 -3.652709722518920898e-01 -2.312802672386169434e-01 -6.903858482837677002e-02 1.223022490739822388e-02 -4.854074213653802872e-03 2.510197758674621582e-01 9.817567467689514160e-02 2.234830260276794434e-01 3.216255083680152893e-02 -1.760870665311813354e-01 1.671618521213531494e-01 -1.464048922061920166e-01 4.629698395729064941e-02 -2.984243333339691162e-01 1.656170189380645752e-01 3.472254276275634766e-01 8.011264353990554810e-02 -6.040159985423088074e-02 -1.718223243951797485e-01 -1.457987353205680847e-02
1.216186732053756714e-01 2.308097481727600098e-02 -2.854136824607849121e-01 1.453511118888854980e-01 -1.377415843307971954e-02 -1.305574327707290649e-01 -4.215918853878974915e-02 -1.441957652568817139e-01 -4.679332375526428223e-01 -1.039025932550430298e-01 5.084613710641860962e-02 3.185714483261108398e-01 -7.864612340927124023e-02 1.587405502796173096e-01 1.327667478471994400e-02 -2.484422773122787476e-01 4.388951882719993591e-02 -1.069330945611000061e-01 2.708415389060974121e-01 1.659392714500427246e-01 8.901542425155639648e-02 -2.144470959901809692e-01 2.752228975296020508e-01 -7.706227246671915054e-03 -1.729316413402557373e-01 4.746541753411293030e-02 1.713925153017044067e-01 1.741321384906768799e-01 8.300954848527908325e-02 -1.938403993844985962e-01 -1.054355055093765259e-01 1.541493535041809082e-01
-5.953576043248176575e-02 -3.678058087825775146e-01 -2.035816758871078491e-01 -4.409358650445938110e-02 1.439848542213439941e-01 7.361145317554473877e-02 3.380557149648666382e-02 2.249291986227035522e-01 -3.407939970493316650e-01 1.268757432699203491e-01 -3.792001307010650635e-02 4.071043431758880615e-01 2.014490067958831787e-01 1.856748312711715698e-01 2.001161128282546997e-02 2.411995083093643188e-01 8.458121679723262787e-03 -1.373853087425231934e-01 -1.329643577337265015e-01 1.592125892639160156e-01 2.096543759107589722e-01 -3.529661148786544800e-02 -8.934962004423141479e-02 -3.060261607170104980e-01 -9.667415171861648560e-02 -7.051961869001388550e-02 -1.505718566477298737e-02 9.966028481721878052e-02 -2.819010801613330841e-02 4.759134724736213684e-02 -4.704973474144935608e-02 2.613280117511749268e-01
-1.283073127269744873e-01 -9.735447168350219727e-02 -1.673469692468643188e-01 -1.337637454271316528e-01 -4.901673495769500732e-01 6.418899446725845337e-02 2.188977152109146118e-01 -2.076455354690551758e-01 -3.175493478775024414e-01 -8.121981471776962280e-02 1.186281517148017883e-01 8.655723184347152710e-02 -1.830782927572727203e-02 1.836581677198410034e-01 3.046458959579467773e-01 1.753125488758087158e-01 -9.345350414514541626e-02 4.821591079235076904e-02 -2.054567448794841766e-02 1.998385936021804810e-01 6.067439168691635132e-02 -6.496744602918624878e-02 4.671433940529823303e-02 9.623707830905914307e-02 5.647875368595123291e-02 -1.348349004983901978e-01 -1.024319082498550415e-01 1.803079396486282349e-01 1.183756045065820217e-03 1.277847588062286377e-01 -3.244789838790893555e-01 2.222250849008560181e-01
-1.881082169711589813e-02 -3.140517473220825195e-01 -1.455559134483337402e-01 -2.399527467787265778e-02 -6.136036664247512817e-02 -7.356796413660049438e-02 1.339923143386840820e-01 -2.238205075263977051e-01 -3.669340908527374268e-01 1.475415229797363281e-01 1.568916253745555878e-02 -2.939166501164436340e-02 9.434182196855545044e-03 2.139664813876152039e-02 1.459601968526840210e-01 -2.414596527814865112e-01 8.000765740871429443e-02 -4.806220158934593201e-02 -3.690822422504425049e-02 1.792593449354171753e-01 2.106084823608398438e-01 1.817081868648529053e-01 3.084031045436859131e-01 4.308130592107772827e-02 2.636324167251586914e-01 -1.933608949184417725e-01 1.238292530179023743e-01 4.070172905921936035e-01 1.714953333139419556e-01 1.192336454987525940e-01 -1.259962469339370728e-01 2.040393836796283722e-02
-1.082561910152435303e-01 -2.331941574811935425e-01 5.625486746430397034e-02 1.215953752398490906e-02 1.868905276060104370e-01 -1.080971509218215942e-01 7.092337310314178467e-02 2.647421956062316895e-01 -2.528632581233978271e-01 -1.519907172769308090e-02 2.881605550646781921e-02 2.417785078287124634e-01 8.969592303037643433e-02 9.953051805496215820e-02 2.681604921817779541e-01 1.884904503822326660e-02 1.095905341207981110e-02 1.317925602197647095e-01 -2.998644411563873291e-01 2.853955030441284180e-01 -1.500625610351562500e-01 -1.986658424139022827e-01 3.628669977188110352e-01 -1.511283125728368759e-02 9.111642092466354370e-02 -1.755480282008647919e-02 -2.044037729501724243e-01 2.409749031066894531e-01 1.401214450597763062e-01 -2.379038371145725250e-02 -3.049243241548538208e-02 2.878290116786956787e-01
-1.722671091556549072e-02 -1.758126467466354370e-01 -8.749973028898239136e-02 -5.637663230299949646e-02 -3.983913958072662354e-01 6.793129444122314453e-02 1.606973409652709961e-01 3.593945503234863281e-01 -2.532898783683776855e-01 1.379713714122772217e-01 3.379568830132484436e-02 2.185778319835662842e-01 1.745206564664840698e-01 1.921181529760360718e-01 6.618285924196243286e-02 -2.471873611211776733e-01 -2.593072056770324707e-01 -1.983877085149288177e-02 -7.252021878957748413e-02 1.996349692344665527e-01 -1.389026939868927002e-01 -5.484472587704658508e-02 3.231061622500419617e-02 4.247888550162315369e-02 -1.191082447767257690e-01 6.484745442867279053e-02 7.151841372251510620e-02 3.501371145248413086e-01 -6.390915811061859131e-02 8.880997449159622192e-02 -2.742404043674468994e-01 5.917320400476455688e-02
-3.232307359576225281e-02 -3.400896489620208740e-02 5.320704076439142227e-03 -1.396277099847793579e-01 -1.690459400415420532e-01 1.897646859288215637e-02 8.172290027141571045e-02 2.111745029687881470e-01 -2.809691131114959717e-01 -4.222278296947479248e-01 2.626589238643646240e-01 -2.649004198610782623e-02 -1.552653312683105469e-01 3.356271982192993164e-02 1.222735047340393066e-01 6.888349354267120361e-02 1.431901007890701294e-01 -1.463430523872375488e-01 1.758000068366527557e-02 1.540516018867492676e-01 2.401601970195770264e-01 -8.884891122579574585e-02 3.512829840183258057e-01 3.128659352660179138e-02 -8.670637011528015137e-02 -7.594924420118331909e-02 5.450320988893508911e-02 4.220891296863555908e-01 8.361411094665527344e-02 -9.022621065378189087e-02 -1.911075860261917114e-01 1.557017713785171509e-01
1.119084879755973816e-01 -3.931377828121185303e-02 -4.727494120597839355e-01 -8.652981370687484741e-02 5.641156807541847229e-02 -1.866131126880645752e-01 -2.954631298780441284e-02 3.592311218380928040e-02 -1.465786844491958618e-01 -2.458960562944412231e-01 -1.253817230463027954e-01 4.675859957933425903e-02 7.134406361728906631e-03 5.676918104290962219e-02 2.276111543178558350e-01 -1.636812388896942139e-01 2.126538008451461792e-01 -2.057670988142490387e-02 2.649958729743957520e-01 2.241026312112808228e-01 2.299627214670181274e-01 -1.293345633894205093e-02 -3.638525679707527161e-02 -5.001373216509819031e-02 -5.038639530539512634e-02 1.123607531189918518e-01 -2.609812021255493164e-01 2.418231368064880371e-01 -1.371685266494750977e-01 1.591030806303024292e-01 -7.808239758014678955e-02 3.436686992645263672e-01
-1.006382256746292114e-01 -8.870106190443038940e-02 -8.961481600999832153e-02 1.045609861612319946e-01 -5.879012122750282288e-02 2.631444036960601807e-01 -6.327795982360839844e-02 6.109624356031417847e-02 -1.060239076614379883e-01 -2.104642987251281738e-01 -2.034540325403213501e-01 2.826361656188964844e-01 -1.410286277532577515e-01 -3.001964390277862549e-01 4.330009594559669495e-02 1.192836277186870575e-02 -1.022092625498771667e-01 1.676509231328964233e-01 -6.707972288131713867e-02 8.308474719524383545e-02 -3.576397523283958435e-02 -1.098342612385749817e-01 1.549749225378036499e-01 -1.063757240772247314e-01 -3.812517225742340088e-02 -2.726584076881408691e-01 8.294842392206192017e-02 9.260827302932739258e-02 9.295866638422012329e-02 1.841935515403747559e-01 1.754064410924911499e-01 5.749297142028808594e-01
-1.104692183434963226e-02 -2.401205152273178101e-01 9.429011493921279907e-02 1.212892979383468628e-01 -3.884300822392106056e-03 4.642584621906280518e-01 3.335598856210708618e-02 2.951083239167928696e-03 -1.270334124565124512e-01 9.434764832258224487e-02 -2.215533517301082611e-02 8.010576665401458740e-02 5.071922764182090759e-02 -8.772069588303565979e-03 1.486377418041229248e-01 5.845488049089908600e-04 4.900617897510528564e-02 -1.960900612175464630e-02 1.252249628305435181e-01 9.994194656610488892e-02 -9.600252658128738403e-02 -1.230894029140472412e-01 4.572954177856445312e-01 -1.173175200819969177e-01 -3.091281950473785400e-01 -2.085577547550201416e-01 1.386881619691848755e-01 2.340510040521621704e-01 -3.764466941356658936e-02 2.759892642498016357e-01 -2.988139539957046509e-02 2.792842686176300049e-01
3.332252055406570435e-02 -2.701096534729003906e-01 -1.799066551029682159e-02 1.780068725347518921e-01 7.938157767057418823e-02 1.498822420835494995e-01 -1.783777624368667603e-01 1.984918117523193359e-01 -8.627162873744964600e-02 -5.604877322912216187e-02 -1.333105862140655518e-01 3.252479135990142822e-01 1.750005185604095459e-01 2.506903111934661865e-01 -3.910931199789047241e-02 2.055778205394744873e-01 -6.902723759412765503e-02 2.671801298856735229e-02 -2.790005207061767578e-01 3.511363565921783447e-01 -4.941326379776000977e-02 9.404186904430389404e-02 5.482906475663185120e-03 -1.299328953027725220e-01 1.324968189001083374e-01 5.675007030367851257e-02 2.532834410667419434e-01 1.518027186393737793e-01 2.939710915088653564e-01 2.594689130783081055e-01 -1.229328587651252747e-01 1.043494939804077148e-01
8.212706446647644043e-02 -8.520317822694778442e-02 -6.215838715434074402e-02 -8.306136354804039001e-03 -8.976131677627563477e-02 -1.857010722160339355e-01 1.350315213203430176e-01 1.102359313517808914e-02 -1.572066694498062134e-01 -1.483350396156311035e-01 -9.835784882307052612e-02 -5.556737631559371948e-02 -2.918691337108612061e-01 -1.590970009565353394e-01 4.604249075055122375e-02 -1.866348832845687866e-01 2.608641982078552246e-02 -1.222929134964942932e-01 1.856744289398193359e-02 2.395189255475997925e-01 7.423157989978790283e-02 -5.376810953021049500e-02 3.067511320114135742e-01 6.881629675626754761e-02 -2.541349828243255615e-01 6.446617841720581055e-02 -5.569162592291831970e-02 4.841989278793334961e-01 3.219727873802185059e-01 9.389712661504745483e-02 -3.723789006471633911e-02 3.368839621543884277e-01
-1.799844950437545776e-01 -1.902539432048797607e-01 -1.998130232095718384e-01 4.603396519087255001e-04 -1.486206799745559692e-01 2.555574774742126465e-01 -1.295171305537223816e-02 -1.074257045984268188e-01 -1.628010272979736328e-01 1.341546028852462769e-01 -1.133772656321525574e-01 2.246179282665252686e-01 -1.646003127098083496e-01 2.168955355882644653e-01 -1.464092433452606201e-01 -2.263406477868556976e-02 1.376049127429723740e-02 1.555796265602111816e-01 8.588515222072601318e-02 -6.632485240697860718e-02 4.690587222576141357e-01 -2.785816490650177002e-01 1.526996213942766190e-02 -3.923274111002683640e-03 2.269114181399345398e-02 -1.796149015426635742e-01 5.527143180370330811e-02 2.723963856697082520e-01 1.085065007209777832e-01 3.772620484232902527e-02 8.077694475650787354e-02 3.531129658222198486e-01
7.150676101446151733e-02 -2.099939137697219849e-01 -2.184597998857498169e-01 -6.783892214298248291e-02 5.950690060853958130e-02 -1.212714146822690964e-02 6.602490693330764771e-02 2.211205214262008667e-01 -3.602679818868637085e-02 -2.183032333850860596e-01 1.404134090989828110e-02 2.847456336021423340e-01 -3.250780701637268066e-02 9.907996654510498047e-02 -2.256227880716323853e-01 -1.735229194164276123e-01 -2.699512057006359100e-02 1.204604655504226685e-01 -5.674712732434272766e-02 1.525876522064208984e-01 6.717201322317123413e-02 -4.262903332710266113e-01 -2.703997772186994553e-03 3.062883391976356506e-02 3.086417019367218018e-01 -1.076645329594612122e-01 2.992113828659057617e-01 1.866984665393829346e-01 3.336134552955627441e-01 -7.932812720537185669e-02 4.688502475619316101e-02 1.986257731914520264e-01
2.567553520202636719e-01 -2.142184376716613770e-01 -3.209144473075866699e-01 9.546608477830886841e-02 1.680941320955753326e-03 -1.132117584347724915e-01 4.083508625626564026e-02 1.062455102801322937e-01 -8.312525600194931030e-02 -2.412553578615188599e-01 -9.651266038417816162e-02 3.998266905546188354e-02 -8.808654546737670898e-02 3.429884314537048340e-01 2.462411671876907349e-01 -2.408504039049148560e-01 -1.919285207986831665e-01 1.387831568717956543e-01 1.508527202531695366e-03 2.531641125679016113e-01 -1.997202783823013306e-01 -7.408829778432846069e-02 -3.380603343248367310e-02 -2.084230445325374603e-02 5.183295160531997681e-02 5.393942818045616150e-02 -7.877568155527114868e-02 -1.529822708107531071e-03 6.523748487234115601e-02 2.755061388015747070e-01 -1.985873430967330933e-01 3.628965616226196289e-01
1.248183622956275940e-01 -2.673681676387786865e-01 -7.540739327669143677e-02 3.563995286822319031e-02 -2.678382098674774170e-01 3.544907271862030029e-02 -7.405980676412582397e-02 1.192721948027610779e-01 -3.209674358367919922e-01 6.077566370368003845e-02 -3.540574312210083008e-01 1.849152296781539917e-01 1.428881585597991943e-01 -1.841981261968612671e-01 1.627868413925170898e-01 -1.526338458061218262e-01 -2.236140370368957520e-01 -2.208316139876842499e-02 1.128090023994445801e-01 1.494290679693222046e-01 -4.131646081805229187e-02 -1.279047727584838867e-01 1.868927180767059326e-01 -4.100471436977386475e-01 1.389153003692626953e-01 4.281501471996307373e-02 -9.176740795373916626e-02 1.795418858528137207e-01 3.088624216616153717e-02 -2.663508355617523193e-01 -2.491522952914237976e-02 -4.338475316762924194e-02
7.750984281301498413e-02 -8.106362819671630859e-02 -1.980443447828292847e-01 8.287701010704040527e-02 7.032937556505203247e-02 -5.685813724994659424e-02 3.876174613833427429e-02 5.402346607297658920e-03 -4.427725374698638916e-01 -7.369942218065261841e-02 -3.076804801821708679e-02 2.777810990810394287e-01 3.986237570643424988e-02 1.303473412990570068e-01 2.179315835237503052e-01 -1.313919275999069214e-01 -8.069030009210109711e-03 -1.722632497549057007e-01 2.587853372097015381e-01 2.692806124687194824e-01 2.340708374977111816e-01 -3.915421366691589355e-01 2.473853975534439087e-01 1.100541055202484131e-01 3.263508155941963196e-02 -2.054635882377624512e-01 1.390360891819000244e-01 -3.530160756781697273e-03 7.362277060747146606e-02 -1.669213175773620605e-01 -1.380667388439178467e-01 5.565791204571723938e-02
-7.778605073690414429e-02 -1.232656463980674744e-01 -3.635807931423187256e-01 2.194217741489410400e-01 1.475639492273330688e-01 -5.374464392662048340e-02 1.488994508981704712e-01 9.543295949697494507e-02 -3.710050880908966064e-02 1.838203333318233490e-02 -6.886401772499084473e-02 9.395657479763031006e-02 -8.073906600475311279e-02 1.776541024446487427e-01 2.041957080364227295e-01 -1.353923082351684570e-01 -5.908572301268577576e-02 -2.678357996046543121e-02 5.215353518724441528e-02 8.577465265989303589e-02 -5.487013235688209534e-02 -2.195896804332733154e-01 -2.510319650173187256e-02 5.545175820589065552e-02 1.426334977149963379e-01 4.496566653251647949e-01 -1.102335974574089050e-01 2.826235592365264893e-01 -6.262958794832229614e-02 1.416984349489212036e-01 -9.705331176519393921e-02 4.603047072887420654e-01
2.029933780431747437e-02 -1.869823783636093140e-02 -2.310803979635238647e-01 -9.933103621006011963e-02 -1.019707769155502319e-01 4.557126760482788086e-02 -9.089063853025436401e-02 5.892855301499366760e-02 -4.699178338050842285e-01 8.645283430814743042e-02 9.960106015205383301e-02 1.999226212501525879e-01 -8.221094310283660889e-02 -5.105304345488548279e-02 4.228399693965911865e-02 1.241837535053491592e-02 -2.642929255962371826e-01 2.806813418865203857e-01 -1.523659676313400269e-01 -1.693105101585388184e-01 2.818216085433959961e-01 -8.853308111429214478e-02 1.645703613758087158e-01 9.708822518587112427e-02 3.240509033203125000e-01 -7.383579015731811523e-02 6.513167917728424072e-02 3.379910886287689209e-01 -1.223433241248130798e-01 2.372579462826251984e-02 -1.254629045724868774e-01 1.943543553352355957e-01
-2.246920764446258545e-01 7.416432350873947144e-02 -1.840176582336425781e-01 1.177651435136795044e-02 -1.593410670757293701e-01 1.344255357980728149e-01 1.722833067178726196e-01 -1.021488234400749207e-01 -3.893958032131195068e-01 -2.281356155872344971e-01 -2.212807387113571167e-01 -1.426073610782623291e-01 -6.905364990234375000e-02 1.032212823629379272e-01 2.713320404291152954e-02 -2.050908803939819336e-01 2.012890875339508057e-01 -2.029961645603179932e-01 6.081581860780715942e-02 2.748857140541076660e-01 -1.051188725978136063e-02 -1.998960971832275391e-01 2.242032289505004883e-01 6.969989836215972900e-02 4.322043433785438538e-02 -6.628227978944778442e-02 8.820461481809616089e-02 3.958184421062469482e-01 6.262097507715225220e-02 2.311659306287765503e-01 -6.276104599237442017e-02 8.394234627485275269e-02
3.352713882923126221e-01 -2.755340635776519775e-01 -8.798385411500930786e-02 -3.283888846635818481e-02 -1.401460543274879456e-02 -1.817205250263214111e-01 2.020737677812576294e-01 2.401455193758010864e-01 -6.161454692482948303e-02 8.869887888431549072e-02 3.225493431091308594e-02 2.673470079898834229e-01 -4.128558561205863953e-02 7.445970177650451660e-02 -2.685407362878322601e-02 -1.323792040348052979e-01 8.016703650355339050e-03 -4.178183525800704956e-02 1.375627219676971436e-01 2.073215693235397339e-01 1.087983697652816772e-01 -2.197701334953308105e-01 2.913331147283315659e-03 9.826868027448654175e-02 2.101979553699493408e-01 -2.034245282411575317e-01 -1.648910641670227051e-01 1.958973258733749390e-01 3.052927851676940918e-01 2.826573252677917480e-01 1.229534968733787537e-01 2.976513803005218506e-01
1.614477634429931641e-01 -4.282986372709274292e-02 -2.228791862726211548e-01 -1.657645404338836670e-02 -4.249682426452636719e-01 7.190510630607604980e-02 4.560287892818450928e-01 1.779956519603729248e-01 -2.375286072492599487e-01 1.101456657052040100e-01 9.200400114059448242e-02 1.718254946172237396e-02 1.530774752609431744e-03 -3.799191117286682129e-02 1.573613137006759644e-01 9.440452605485916138e-02 -1.385561376810073853e-01 -2.253129482269287109e-01 -6.224820390343666077e-02 1.451191306114196777e-01 -7.322665303945541382e-02 -1.565920114517211914e-01 1.384233236312866211e-01 -2.698029577732086182e-02 -8.445353060960769653e-02 -4.507935792207717896e-02 1.117568463087081909e-01 1.958072036504745483e-01 1.379647552967071533e-01 3.319293558597564697e-01 -1.447934359312057495e-01 1.716494858264923096e-01
-2.797725424170494080e-02 -3.178052902221679688e-01 -3.475429415702819824e-01 -8.359789103269577026e-02 -1.996864937245845795e-02 3.970429673790931702e-02 -3.608382772654294968e-03 1.580467820167541504e-01 -1.638466417789459229e-01 -1.876265257596969604e-01 -1.983709037303924561e-01 9.077323228120803833e-02 -1.355623006820678711e-01 3.076343834400177002e-01 1.493294537067413330e-01 -3.258133232593536377e-01 -4.343149811029434204e-02 1.664799824357032776e-02 2.433799393475055695e-02 2.877078056335449219e-01 -1.664106398820877075e-01 -4.404944926500320435e-02 -6.392213702201843262e-02 -7.799684535712003708e-03 8.700959384441375732e-02 9.814611822366714478e-02 -1.983939111232757568e-01 -4.218637570738792419e-02 8.809648454189300537e-02 2.869957089424133301e-01 -1.230643242597579956e-01 3.308153152465820312e-01
2.697465009987354279e-02 -1.548126935958862305e-01 -8.337514102458953857e-02 -7.308697700500488281e-02 -7.773567736148834229e-02 2.443349361419677734e-01 -1.526488065719604492e-01 1.323220878839492798e-01 -1.495804786682128906e-01 -2.332507073879241943e-01 -8.723395317792892456e-02 8.658383041620254517e-02 1.951179206371307373e-01 -1.384825408458709717e-01 1.320142447948455811e-01 5.844002962112426758e-02 2.615075744688510895e-02 2.820434868335723877e-01 -8.650631457567214966e-02 2.757230401039123535e-01 1.031169965863227844e-01 -1.631748080253601074e-01 2.335143685340881348e-01 -1.662386208772659302e-01 -1.162778139114379883e-01 -1.339441835880279541e-01 1.241085771471261978e-02 1.440696120262145996e-01 8.748657256364822388e-02 1.071611493825912476e-01 1.018016114830970764e-01 5.669620633125305176e-01
-6.012718379497528076e-02 -2.694007456302642822e-01 -1.220869719982147217e-01 -7.506895810365676880e-02 1.502565443515777588e-01 9.347725659608840942e-02 -3.653594106435775757e-02 -1.321162879467010498e-01 -1.097184643149375916e-01 3.597610443830490112e-02 -2.074286639690399170e-01 2.776451408863067627e-01 2.221050858497619629e-01 -3.417387232184410095e-02 1.680412590503692627e-01 -3.449474275112152100e-02 -2.568632364273071289e-02 3.911954164505004883e-02 -3.027086555957794189e-01 2.407252788543701172e-01 2.070203609764575958e-02 -6.958649307489395142e-02 3.635004758834838867e-01 -2.779130637645721436e-01 6.163957342505455017e-02 -3.424404188990592957e-02 -2.175244837999343872e-01 1.753887236118316650e-01 1.483887527137994766e-02 6.307491101324558258e-03 -4.811170697212219238e-02 4.333072900772094727e-01
[truncated: 3,268,606 more chars]
