# Supplementary material for: The Language of Innovation
Source: PLoS One. 2020 Apr 30;15(4):e0230107. doi: 10.1371/journal.pone.0230107 (PMC7194493; doi:10.1371/journal.pone.0230107)
Supplement: S25 File — (GZ) [file pone.0230107.s025.tar.gz › 2003-2007/V2Run_1_VS_4500_embeddings2003-2007ED32.txt]

-2.017325758934020996e-01 1.638541370630264282e-01 1.067272126674652100e-01 1.959893554449081421e-01 -2.484138011932373047e-01 1.972435787320137024e-02 7.125082612037658691e-02 -1.860004365444183350e-01 -9.283062070608139038e-02 1.843860447406768799e-01 2.134933322668075562e-01 2.509250342845916748e-01 -1.021895259618759155e-01 -9.154170751571655273e-02 1.055975407361984253e-01 -6.737590581178665161e-02 -8.832664042711257935e-02 1.691275388002395630e-01 1.825384348630905151e-01 6.019524484872817993e-02 -2.064772248268127441e-01 -9.148716181516647339e-02 2.372492104768753052e-01 2.216233462095260620e-01 2.375555932521820068e-01 2.466493286192417145e-02 -9.054603427648544312e-02 2.111702561378479004e-01 2.140502929687500000e-01 -1.817981004714965820e-01 -2.860038876533508301e-01 -3.081483244895935059e-01
-1.180162653326988220e-01 3.044085502624511719e-01 3.424242511391639709e-02 2.720057070255279541e-01 -4.673927649855613708e-02 2.336804568767547607e-02 -2.855454683303833008e-01 -3.943265676498413086e-01 8.106806129217147827e-02 -2.731878757476806641e-01 5.365363135933876038e-02 -5.621479824185371399e-02 -1.321919728070497513e-02 4.065879583358764648e-01 -5.857256427407264709e-02 1.011004596948623657e-01 -4.426354169845581055e-02 -1.478342246264219284e-02 -1.824053078889846802e-01 -6.742604076862335205e-02 -1.759427189826965332e-01 -3.148558735847473145e-01 1.241927146911621094e-01 -4.964134655892848969e-03 -1.625851243734359741e-01 -5.225081741809844971e-02 -4.517619311809539795e-02 -4.655777011066675186e-03 1.915123760700225830e-01 -1.172789484262466431e-01 -2.058350294828414917e-01 -5.044126510620117188e-02
-2.019744366407394409e-03 -1.006891299039125443e-02 -2.136330865323543549e-02 3.212303519248962402e-01 3.354123793542385101e-03 3.673120215535163879e-02 -8.249013125896453857e-02 -2.641214728355407715e-01 -1.417918968945741653e-02 6.718605756759643555e-02 -2.445975691080093384e-02 2.700473368167877197e-01 2.884073853492736816e-01 -6.314732134342193604e-02 -1.174324154853820801e-01 -1.004895288497209549e-02 2.561833709478378296e-02 -2.539445161819458008e-01 -6.984785944223403931e-02 -9.222658351063728333e-03 -1.082325577735900879e-01 -2.959876358509063721e-01 3.825414180755615234e-01 3.732980787754058838e-02 -2.485823035240173340e-01 2.744437009096145630e-02 -1.192654892802238464e-01 8.822643756866455078e-02 9.597943723201751709e-02 -2.272010445594787598e-01 -3.036502003669738770e-01 -2.903009057044982910e-01
-1.803721189498901367e-01 2.793714106082916260e-01 -1.472956389188766479e-01 1.511087119579315186e-01 2.140996903181076050e-01 2.093099243938922882e-02 6.298874318599700928e-02 2.738432213664054871e-02 -2.856977470219135284e-02 -2.783271670341491699e-01 -1.192207410931587219e-01 4.505535215139389038e-02 8.395718783140182495e-02 1.872548758983612061e-01 3.379790782928466797e-01 -9.827525168657302856e-02 2.043834477663040161e-01 -4.088094457983970642e-02 7.193391770124435425e-02 4.320245608687400818e-02 2.993487194180488586e-02 -4.632220268249511719e-01 1.644677817821502686e-01 2.292825430631637573e-01 -1.177247539162635803e-01 -2.747763879597187042e-02 -1.232274919748306274e-01 9.852763265371322632e-02 2.278444468975067139e-01 -1.079141199588775635e-01 -2.901228666305541992e-01 -2.354343608021736145e-02
4.519425332546234131e-03 8.451167494058609009e-02 -2.776268310844898224e-02 1.662106215953826904e-01 1.131460219621658325e-01 2.906762659549713135e-01 -1.290931086987257004e-02 -1.189891174435615540e-01 -3.400103002786636353e-02 5.636174604296684265e-02 -1.827437430620193481e-02 1.586707085371017456e-01 -7.771153002977371216e-02 8.161646127700805664e-02 1.411366015672683716e-01 9.994302876293659210e-03 -5.420102179050445557e-02 2.964615523815155029e-01 -5.460473522543907166e-02 -1.577812992036342621e-02 1.951728947460651398e-02 -2.269437164068222046e-01 2.548947930335998535e-01 2.686328291893005371e-01 1.134079545736312866e-01 -3.309075534343719482e-01 -1.359683182090520859e-02 2.179641723632812500e-01 2.085127532482147217e-01 -2.874069511890411377e-01 -4.222673177719116211e-01 1.809320449829101562e-01
-1.245283782482147217e-01 1.419865787029266357e-01 -1.701529696583747864e-02 1.418830752372741699e-01 2.084629535675048828e-01 1.992283612489700317e-01 1.156682819128036499e-01 -1.333537548780441284e-01 -2.077355384826660156e-01 -2.822689712047576904e-03 2.996308915317058563e-02 -6.118748337030410767e-02 -2.195118181407451630e-02 3.004193305969238281e-01 1.010935083031654358e-01 -1.829745769500732422e-01 4.503719508647918701e-02 1.076982617378234863e-01 -1.864396780729293823e-01 9.609345346689224243e-02 -2.593149840831756592e-01 -2.966231107711791992e-01 2.169174551963806152e-01 1.512253731489181519e-01 7.777605205774307251e-02 -6.231273338198661804e-02 -3.551337420940399170e-01 1.495815068483352661e-02 2.444683574140071869e-02 -4.178495109081268311e-01 -1.980275958776473999e-01 -1.179187297821044922e-01
-1.708426773548126221e-01 1.318220645189285278e-01 -1.029192060232162476e-01 2.257781922817230225e-01 -1.595003902912139893e-01 2.085239589214324951e-01 -3.925631195306777954e-02 -1.796986013650894165e-01 5.239162966609001160e-02 -5.355386435985565186e-02 -8.495472371578216553e-02 1.175762414932250977e-01 2.138087153434753418e-01 4.633630067110061646e-02 2.482847124338150024e-01 -1.526297628879547119e-01 -1.055057942867279053e-01 9.968890994787216187e-02 2.759541943669319153e-02 -1.172604709863662720e-01 -3.287196457386016846e-01 -4.226907789707183838e-01 1.046095415949821472e-01 9.183326363563537598e-02 -1.501590828411281109e-03 -1.047315970063209534e-01 -2.599537372589111328e-01 -9.735172986984252930e-02 1.271137446165084839e-01 -2.398630976676940918e-01 -3.111031055450439453e-01 1.716756671667098999e-01
-2.314874827861785889e-01 3.210693001747131348e-01 -6.214495375752449036e-02 2.128169089555740356e-01 3.311478719115257263e-02 1.736049950122833252e-01 -1.037943884730339050e-01 1.900395564734935760e-02 2.072930634021759033e-01 -1.123305186629295349e-01 2.430375367403030396e-01 1.084808409214019775e-01 3.010232746601104736e-02 9.565614163875579834e-02 4.882130399346351624e-02 -9.110893309116363525e-02 2.693745307624340057e-02 2.396520823240280151e-01 5.114442110061645508e-02 2.162912487983703613e-01 5.072168260812759399e-02 -2.961920797824859619e-01 1.159362569451332092e-01 1.543246656656265259e-01 -1.681912541389465332e-01 -2.874826267361640930e-02 2.526248693466186523e-01 -9.778529405593872070e-02 2.059554606676101685e-01 -4.533943533897399902e-01 -1.341297775506973267e-01 -3.245950490236282349e-02
-2.254987955093383789e-01 5.187070965766906738e-01 1.221080310642719269e-04 3.081128895282745361e-01 -5.935687199234962463e-02 -1.453234553337097168e-01 -7.954497635364532471e-02 -6.399802863597869873e-02 -2.132532596588134766e-01 1.224085688591003418e-01 1.436833143234252930e-01 3.222705721855163574e-01 -1.222319751977920532e-01 -3.713300451636314392e-02 3.043694794178009033e-02 -2.101659961044788361e-02 1.186370551586151123e-01 1.262950599193572998e-01 -1.220073923468589783e-01 8.062598295509815216e-03 -2.773637510836124420e-02 -3.561597466468811035e-01 2.555770874023437500e-01 1.027144268155097961e-01 -5.334347486495971680e-02 -2.153626829385757446e-02 -1.192581653594970703e-01 -6.024767085909843445e-02 1.942286938428878784e-01 -1.169484853744506836e-01 -5.106635019183158875e-02 1.542937904596328735e-01
1.950039714574813843e-02 3.816059827804565430e-01 -6.889481097459793091e-02 2.566895484924316406e-01 5.472215358167886734e-03 2.467556856572628021e-02 1.997894644737243652e-01 1.783935427665710449e-01 -8.097670227289199829e-02 2.749727666378021240e-02 -6.119346991181373596e-02 1.189582124352455139e-01 9.932731837034225464e-02 8.303865045309066772e-02 2.068130522966384888e-01 -1.443809121847152710e-01 1.146908551454544067e-01 2.727632224559783936e-01 1.383334100246429443e-01 2.179581671953201294e-01 -3.115705847740173340e-01 -1.210723966360092163e-01 1.492539197206497192e-01 2.085846066474914551e-01 -3.230508416891098022e-03 -1.756886020302772522e-02 -2.696029841899871826e-01 1.597917079925537109e-01 2.564069330692291260e-01 -1.744733899831771851e-01 -2.654206454753875732e-01 9.223471581935882568e-02
-1.646842211484909058e-01 8.456864953041076660e-02 4.685621336102485657e-02 2.314976453781127930e-01 9.211172908544540405e-02 2.251280695199966431e-01 -1.446894854307174683e-01 -1.303872615098953247e-01 -2.212980240583419800e-01 -1.200516894459724426e-01 1.398946940898895264e-01 -6.428424734622240067e-03 1.937812268733978271e-01 -3.143658488988876343e-02 -4.310583770275115967e-01 -1.140008270740509033e-01 9.735767543315887451e-02 2.248822152614593506e-01 1.147021353244781494e-01 5.800027027726173401e-02 1.858481913805007935e-01 -2.291048169136047363e-01 2.815907299518585205e-01 1.292585432529449463e-01 -1.080424487590789795e-01 -1.926442831754684448e-01 -2.282761931419372559e-01 1.369912326335906982e-01 1.943814754486083984e-01 -7.463613897562026978e-02 -2.422818392515182495e-01 -1.057155653834342957e-01
-1.126952096819877625e-01 2.331739217042922974e-01 -2.629183232784271240e-02 1.531234085559844971e-01 1.596383303403854370e-01 2.675497531890869141e-01 -1.155904829502105713e-01 -1.065739765763282776e-01 -2.868815958499908447e-01 -7.631684094667434692e-02 3.421686589717864990e-02 6.580539792776107788e-02 3.702212870121002197e-01 4.142735153436660767e-02 1.246669888496398926e-01 4.266805574297904968e-02 1.748726516962051392e-01 9.601880609989166260e-02 2.058523744344711304e-01 -7.326623797416687012e-02 -1.932459026575088501e-01 -2.375237643718719482e-01 1.075536459684371948e-01 3.864562809467315674e-01 -1.226017698645591736e-01 -1.677386015653610229e-01 -8.326181024312973022e-02 -1.543062925338745117e-01 8.760794252157211304e-02 -2.483513057231903076e-01 -2.033111453056335449e-01 1.020590886473655701e-01
-3.055221438407897949e-01 2.161172926425933838e-01 -6.644988059997558594e-02 7.321399170905351639e-03 4.762599617242813110e-02 1.723257154226303101e-01 2.450278215110301971e-02 -8.846558630466461182e-02 -1.022149175405502319e-01 2.779798023402690887e-02 -1.970936916768550873e-02 -5.785914137959480286e-02 -1.941006816923618317e-02 -8.095379918813705444e-02 1.778978705406188965e-01 -8.830781280994415283e-02 9.388435631990432739e-02 2.301783859729766846e-01 6.575448811054229736e-02 2.751796133816242218e-02 -8.125027269124984741e-02 -2.073920369148254395e-01 3.114793002605438232e-01 2.521166503429412842e-01 -3.733625262975692749e-02 -2.325927615165710449e-01 -3.223982751369476318e-01 6.505553610622882843e-03 2.143878489732742310e-01 -3.493547439575195312e-01 -3.852432072162628174e-01 2.801166847348213196e-02
-1.038936451077461243e-01 1.705246567726135254e-01 9.875882416963577271e-03 1.518852710723876953e-01 7.027340680360794067e-02 2.072729021310806274e-01 9.830772131681442261e-02 -8.188697695732116699e-02 7.763589266687631607e-03 1.592615395784378052e-01 -2.503693103790283203e-01 -3.641668334603309631e-02 2.411366254091262817e-01 1.908678747713565826e-02 4.420634731650352478e-02 -1.101350132375955582e-02 4.889761283993721008e-02 1.955054402351379395e-01 -2.003762125968933105e-01 5.563006922602653503e-02 -2.167643308639526367e-01 -3.053072094917297363e-01 1.444849967956542969e-01 1.728965938091278076e-01 -1.781182885169982910e-01 -7.441475987434387207e-03 -3.410897254943847656e-01 -1.242128387093544006e-02 1.426986753940582275e-01 -3.990716934204101562e-01 -3.444714546203613281e-01 -3.579606115818023682e-02
-1.904055029153823853e-01 7.471469044685363770e-02 -1.048464775085449219e-01 2.345016747713088989e-01 2.507674396038055420e-01 2.437403351068496704e-01 1.160534992814064026e-01 -5.861635133624076843e-02 -1.801353134214878082e-02 1.288449298590421677e-02 -9.965541213750839233e-02 3.356122970581054688e-02 1.287116706371307373e-01 3.852915391325950623e-02 7.057273387908935547e-02 -2.557457983493804932e-01 4.909705221652984619e-01 1.289602071046829224e-01 -1.480272859334945679e-01 4.995470866560935974e-02 -1.497753262519836426e-01 -2.609264254570007324e-01 1.112368702888488770e-01 3.826949372887611389e-02 -3.167175874114036560e-02 -5.422930046916007996e-02 -9.711840748786926270e-02 -9.077718853950500488e-02 2.882464826107025146e-01 -3.919436633586883545e-01 -6.053149327635765076e-02 -6.757236272096633911e-02
-9.676411002874374390e-02 2.035907469689846039e-02 -6.252690404653549194e-02 3.063800036907196045e-01 -8.363915979862213135e-02 1.998747289180755615e-01 -8.430361747741699219e-02 -9.676778316497802734e-02 -1.102968081831932068e-01 -8.761934190988540649e-02 6.925817579030990601e-03 2.510680854320526123e-01 1.646610945463180542e-01 -3.750107884407043457e-01 -1.621490269899368286e-01 -2.913701534271240234e-01 4.383704438805580139e-02 8.457163348793983459e-03 1.967965252697467804e-02 1.596529036760330200e-01 -3.285521268844604492e-02 -1.913031488656997681e-01 3.173646330833435059e-01 2.863318026065826416e-01 -2.758680880069732666e-01 8.002115786075592041e-02 -1.508510112762451172e-01 1.019649654626846313e-01 -4.527078196406364441e-02 -1.458031088113784790e-01 -2.429086714982986450e-01 -1.447142958641052246e-01
-3.769132196903228760e-01 4.424065351486206055e-01 1.089554578065872192e-01 1.160414144396781921e-01 1.506267338991165161e-01 1.822729259729385376e-01 -1.010964438319206238e-01 -3.522019684314727783e-01 7.356888055801391602e-02 -1.283763200044631958e-01 -1.107536107301712036e-01 1.894065141677856445e-01 -1.794719398021697998e-01 -2.549119666218757629e-02 -1.996594294905662537e-02 -9.773425012826919556e-02 1.401132047176361084e-01 1.070757135748863220e-01 -6.857194751501083374e-02 -2.148992121219635010e-01 -1.949449069797992706e-02 -3.128542304039001465e-01 -2.967132441699504852e-02 2.272242158651351929e-01 -8.384440839290618896e-02 -1.411826163530349731e-01 -5.916429217904806137e-04 -9.852193295955657959e-02 5.478128418326377869e-02 -2.275276184082031250e-01 2.684378297999501228e-03 9.826869517564773560e-02
-3.232276737689971924e-01 3.430990278720855713e-01 8.652377128601074219e-02 2.811357080936431885e-01 2.440642565488815308e-01 -3.866114839911460876e-02 -3.429657220840454102e-02 6.353856530040502548e-03 -2.615809813141822815e-02 -1.656718701124191284e-01 4.626241326332092285e-02 3.774925172328948975e-01 -3.146241977810859680e-02 8.816102147102355957e-02 -1.437457203865051270e-01 9.892569482326507568e-02 -1.258732378482818604e-01 4.237056151032447815e-02 -7.414694875478744507e-02 -7.618735730648040771e-02 -1.149900034070014954e-01 -3.817372918128967285e-01 3.171226382255554199e-01 1.941222697496414185e-01 -4.857850074768066406e-02 8.566346019506454468e-02 -9.276275336742401123e-02 -1.038889586925506592e-01 1.371920704841613770e-01 -4.677689168602228165e-03 -1.601759344339370728e-01 1.314811855554580688e-01
-9.932763129472732544e-02 8.541364967823028564e-02 -7.202981412410736084e-02 3.193072676658630371e-01 1.507455408573150635e-01 -1.483349595218896866e-02 -4.227569699287414551e-02 -3.701018095016479492e-01 -1.618753224611282349e-01 1.158023998141288757e-02 4.094212353229522705e-01 2.418689131736755371e-01 1.335010379552841187e-01 -1.349501870572566986e-02 -2.349364012479782104e-01 -7.492324709892272949e-02 -1.215373165905475616e-02 -1.546148583292961121e-02 1.256777495145797729e-01 1.166054978966712952e-01 -4.695954918861389160e-02 -1.969370543956756592e-01 1.259248107671737671e-01 9.741839021444320679e-02 2.463580295443534851e-02 -1.153754591941833496e-01 -3.038324415683746338e-01 1.591681838035583496e-01 5.072490777820348740e-03 -2.148306518793106079e-01 -3.298624753952026367e-01 -6.264207419008016586e-03
6.189113482832908630e-02 4.879866540431976318e-02 -2.976058423519134521e-02 2.777419090270996094e-01 2.158913016319274902e-01 3.079422377049922943e-02 2.353288382291793823e-01 -1.840049773454666138e-02 -5.122998729348182678e-02 1.296057999134063721e-01 -2.023285180330276489e-01 6.407967209815979004e-02 -1.505465358495712280e-01 7.726009190082550049e-02 -3.046231530606746674e-02 -1.116641685366630554e-01 1.998711079359054565e-01 1.582753658294677734e-01 -1.046040132641792297e-01 2.410445213317871094e-01 -1.987354010343551636e-01 -3.847233951091766357e-01 1.630139201879501343e-01 1.101270616054534912e-01 -9.014371037483215332e-02 -2.050691246986389160e-01 -1.712314486503601074e-01 -9.657382965087890625e-02 2.696489393711090088e-01 -3.167333602905273438e-01 -2.841237485408782959e-01 -5.616658180952072144e-02
-2.059153765439987183e-01 1.821313649415969849e-01 6.641310174018144608e-04 1.660545468330383301e-01 3.830434754490852356e-02 3.054986596107482910e-01 1.100327074527740479e-01 -1.319685429334640503e-01 -1.490044742822647095e-01 1.735420674085617065e-01 -1.327182352542877197e-01 -2.225557528436183929e-02 -1.793663762509822845e-02 -1.935617253184318542e-02 2.615324556827545166e-01 -7.608835585415363312e-03 6.407860666513442993e-02 1.138729080557823181e-01 -1.110149025917053223e-01 -1.349054127931594849e-01 -1.509276479482650757e-01 -4.715377688407897949e-01 3.477175831794738770e-01 1.560524106025695801e-01 -7.747054845094680786e-02 -1.908359862864017487e-02 -2.698718607425689697e-01 6.475118547677993774e-02 2.134394049644470215e-01 -1.656027436256408691e-01 -1.765816360712051392e-01 8.611648529767990112e-02
-5.394864454865455627e-02 9.116028994321823120e-02 -1.652627736330032349e-01 1.104368939995765686e-01 1.926055550575256348e-01 -1.759247854351997375e-02 1.481988877058029175e-01 6.254880130290985107e-02 1.243977248668670654e-01 2.108980417251586914e-01 1.377017423510551453e-02 4.968006163835525513e-02 1.384586989879608154e-01 1.048717126250267029e-01 1.531188786029815674e-01 -1.299914717674255371e-01 2.059668898582458496e-01 1.896680444478988647e-01 3.504510968923568726e-02 -6.460541486740112305e-02 -2.104632556438446045e-01 -5.046446919441223145e-01 2.535945773124694824e-01 3.492931723594665527e-01 -1.159127429127693176e-01 -2.969164960086345673e-02 -2.500794827938079834e-01 -5.598049238324165344e-02 -2.748042158782482147e-02 -2.178916931152343750e-01 -9.870418906211853027e-02 -2.140710502862930298e-01
-7.226829975843429565e-02 -9.401759132742881775e-03 -4.114464297890663147e-02 2.882277369499206543e-01 1.092885062098503113e-01 1.738044768571853638e-01 -6.925586611032485962e-02 -2.409678548574447632e-01 -5.212377011775970459e-02 1.445046365261077881e-01 1.199653819203376770e-01 9.810823947191238403e-02 2.309979051351547241e-01 -2.805728614330291748e-01 -3.829332813620567322e-02 -6.130259856581687927e-02 4.696383327245712280e-02 -2.825026027858257294e-02 -2.422169744968414307e-01 1.885172575712203979e-01 -3.681758344173431396e-01 -3.251163661479949951e-02 2.041521668434143066e-01 2.170764356851577759e-01 1.469652354717254639e-02 1.095890402793884277e-01 -8.092553168535232544e-02 2.013147473335266113e-01 -6.337868422269821167e-02 -2.463971972465515137e-01 -3.191245198249816895e-01 -2.673810422420501709e-01
-5.858821794390678406e-02 1.174036115407943726e-01 -5.271599628031253815e-03 1.891690939664840698e-01 -1.210277006030082703e-01 1.954303383827209473e-01 3.541848957538604736e-01 -1.928274929523468018e-01 -1.027526035904884338e-01 2.226817607879638672e-02 6.738659739494323730e-02 -1.556703150272369385e-01 8.916528522968292236e-02 5.288771539926528931e-02 1.538507193326950073e-01 -2.593817561864852905e-02 1.203302070498466492e-01 2.498403191566467285e-01 -8.072578907012939453e-02 -8.316880464553833008e-02 -1.131343394517898560e-01 -2.430206090211868286e-01 2.105000019073486328e-01 1.315729767084121704e-01 -3.353041782975196838e-02 -2.720836997032165527e-01 -4.627825692296028137e-02 3.081880211830139160e-01 -1.033574268221855164e-01 -2.004572600126266479e-01 -4.349835515022277832e-01 -1.428881436586380005e-01
-1.080478653311729431e-01 8.055952191352844238e-02 -1.160656362771987915e-01 2.039976567029953003e-01 9.997455775737762451e-02 1.674718111753463745e-01 -1.364149898290634155e-01 -2.929199934005737305e-01 -1.666299849748611450e-01 -1.129138767719268799e-01 9.134954959154129028e-02 1.618302911520004272e-01 1.550202965736389160e-01 2.931229537352919579e-03 -1.507643610239028931e-01 1.765033230185508728e-02 -1.301684533245861530e-03 -9.376729279756546021e-02 1.413157731294631958e-01 3.674765825271606445e-01 9.329454600811004639e-02 -1.322816461324691772e-01 1.222730576992034912e-01 2.024115175008773804e-01 3.785266354680061340e-02 -1.519477814435958862e-01 -2.317486256361007690e-01 1.974406689405441284e-01 3.735353350639343262e-01 -1.008378192782402039e-01 -3.530708253383636475e-01 -1.570759266614913940e-01
-1.824083775281906128e-01 2.174156457185745239e-01 -5.677966773509979248e-02 1.883300989866256714e-01 1.159951314330101013e-01 1.956614851951599121e-01 1.080126911401748657e-01 -2.042381763458251953e-01 -6.894245743751525879e-02 -4.901419579982757568e-02 1.358282100409269333e-02 -5.828350782394409180e-02 3.790328744798898697e-03 4.049351066350936890e-02 7.411308586597442627e-02 1.340757608413696289e-01 -2.516618557274341583e-02 2.726513445377349854e-01 -1.653469651937484741e-01 -1.749512255191802979e-01 -3.183590471744537354e-01 -1.724509447813034058e-01 2.542731165885925293e-01 2.828331887722015381e-01 4.628777876496315002e-02 -1.382025778293609619e-01 -1.951490342617034912e-01 7.816220074892044067e-02 2.409312874078750610e-01 -2.666946947574615479e-01 -3.421515822410583496e-01 1.394622176885604858e-01
-2.524120211601257324e-01 -5.261630192399024963e-02 2.581173479557037354e-01 2.395690679550170898e-01 2.020903080701828003e-01 -2.917882986366748810e-03 3.756881924346089363e-03 -4.046630263328552246e-01 -7.660333812236785889e-02 -1.611380428075790405e-01 -4.531671851873397827e-02 8.269020169973373413e-02 1.032566279172897339e-01 -2.432678341865539551e-01 2.301774732768535614e-02 -2.035594880580902100e-01 -5.073311738669872284e-03 -1.756312251091003418e-01 2.489647865295410156e-01 5.026696994900703430e-02 -2.074364572763442993e-01 9.897475689649581909e-02 2.714078426361083984e-01 2.378877103328704834e-01 -1.561373751610517502e-02 7.659889012575149536e-02 -1.478467136621475220e-01 -1.157373283058404922e-02 -3.618502058088779449e-03 -2.004063278436660767e-01 -2.897341251373291016e-01 -1.472005099058151245e-01
-1.323277056217193604e-01 1.570495814085006714e-01 4.215961694717407227e-02 4.637702405452728271e-01 7.582809031009674072e-02 6.129365414381027222e-02 -1.556714624166488647e-01 -8.610735833644866943e-02 -1.284035947173833847e-02 5.472318083047866821e-02 2.110358774662017822e-01 2.994334101676940918e-01 1.253671795129776001e-01 -7.829451560974121094e-02 -8.061196655035018921e-02 -9.394810348749160767e-02 1.472133770585060120e-02 -6.813511252403259277e-02 6.845749169588088989e-02 1.997793912887573242e-01 -9.359776042401790619e-03 -7.687242329120635986e-02 2.947231531143188477e-01 -2.580376900732517242e-02 -1.909905299544334412e-02 5.608842149376869202e-02 -2.227258235216140747e-01 1.337229758501052856e-01 6.021820753812789917e-02 -1.005979552865028381e-01 -3.791685998439788818e-01 -3.921556472778320312e-01
-1.765905879437923431e-02 2.197172492742538452e-01 -2.677895724773406982e-01 -5.058113858103752136e-02 2.964737117290496826e-01 1.564737409353256226e-01 5.144536867737770081e-02 -2.872829735279083252e-01 -7.116981316357851028e-03 8.900967240333557129e-02 -4.216118156909942627e-02 3.037307877093553543e-03 -1.036436557769775391e-01 3.587236627936363220e-02 2.658597528934478760e-01 -4.403087776154279709e-03 1.775991022586822510e-01 2.348308861255645752e-01 -1.282300949096679688e-01 1.640926748514175415e-01 -3.348283171653747559e-01 -4.751362204551696777e-01 1.037012562155723572e-01 7.380226254463195801e-02 -1.784778535366058350e-01 -2.301536500453948975e-02 4.303652048110961914e-02 2.955361455678939819e-02 7.654041051864624023e-02 -1.466692984104156494e-01 -2.009899467229843140e-01 9.785142727196216583e-03
-9.931159729603677988e-05 1.467442959547042847e-01 -5.604004114866256714e-02 2.876517772674560547e-01 8.439510315656661987e-02 -9.794401377439498901e-02 -1.849793940782546997e-01 -8.568582683801651001e-02 -4.075638204813003540e-02 4.523209109902381897e-02 -3.568541631102561951e-02 3.394452631473541260e-01 1.859482675790786743e-01 -1.254872977733612061e-01 -1.084495857357978821e-01 -7.261670380830764771e-02 1.914590224623680115e-02 -1.068906337022781372e-01 -2.700440399348735809e-02 1.230573579668998718e-01 8.552004396915435791e-02 -1.674090176820755005e-01 4.131714701652526855e-01 2.377437055110931396e-01 -6.083083897829055786e-02 4.150033742189407349e-02 -7.369282841682434082e-02 2.235991507768630981e-01 9.970320388674736023e-03 -2.631913125514984131e-01 -4.070538580417633057e-01 -2.461641877889633179e-01
-4.769628867506980896e-03 1.721354871988296509e-01 -2.627107799053192139e-01 -5.921257659792900085e-02 -9.990620613098144531e-02 -4.558020457625389099e-02 -1.898080855607986450e-01 -1.268568634986877441e-01 -1.986347883939743042e-01 5.385939404368400574e-02 2.146607190370559692e-01 -9.454518556594848633e-02 -2.734397305175662041e-03 -9.002663940191268921e-02 2.022945880889892578e-01 -2.840508818626403809e-01 -1.612224578857421875e-01 -6.499571260064840317e-03 7.175872474908828735e-02 -1.833231747150421143e-01 1.407652441412210464e-02 -2.329245954751968384e-01 2.102593928575515747e-01 3.397089838981628418e-01 -1.576493680477142334e-01 4.756591841578483582e-02 -1.646697334945201874e-02 -2.232559472322463989e-01 1.617618948221206665e-01 -2.567650079727172852e-01 -3.864409625530242920e-01 -9.504304081201553345e-02
-2.736270725727081299e-01 1.770410239696502686e-01 -3.446050733327865601e-02 6.260976195335388184e-02 1.123689636588096619e-01 1.543102115392684937e-01 -2.819235622882843018e-01 -2.145778760313987732e-02 -6.923034787178039551e-02 1.419845223426818848e-01 1.495513916015625000e-01 -6.800894439220428467e-02 1.037198230624198914e-01 4.697716981172561646e-02 2.243373692035675049e-01 3.480871766805648804e-02 1.455130428075790405e-01 2.101214677095413208e-01 -1.662322431802749634e-01 9.169755131006240845e-02 -2.707805633544921875e-01 -2.449645400047302246e-01 2.258091717958450317e-01 1.063825413584709167e-01 -7.265967130661010742e-02 6.559596210718154907e-02 -2.375448793172836304e-01 1.490652114152908325e-01 2.480084598064422607e-01 -2.483994215726852417e-01 -3.781685233116149902e-01 6.629399955272674561e-02
1.242420524358749390e-01 7.766296714544296265e-02 -5.061008036136627197e-02 3.882199525833129883e-01 6.568805873394012451e-02 6.864654272794723511e-02 -9.019047766923904419e-02 -1.935286819934844971e-01 2.417829260230064392e-02 -1.668480038642883301e-01 2.201181463897228241e-02 2.829162478446960449e-01 1.591794043779373169e-01 -1.751851141452789307e-01 -1.286488175392150879e-01 -5.255688726902008057e-02 1.370549499988555908e-01 -5.746148154139518738e-02 3.974341973662376404e-02 6.737075001001358032e-02 5.061578005552291870e-02 -3.093494176864624023e-01 3.404201567173004150e-01 1.056439206004142761e-01 6.537070870399475098e-02 -3.762704133987426758e-02 -1.552388966083526611e-01 1.535290479660034180e-01 6.574273109436035156e-02 -1.733398586511611938e-01 -3.077950179576873779e-01 -3.877835869789123535e-01
-2.510502934455871582e-01 3.338542580604553223e-01 6.693833321332931519e-02 3.195026814937591553e-01 6.203210726380348206e-02 1.635254770517349243e-01 2.554339542984962463e-02 -1.811713874340057373e-01 -1.739908158779144287e-01 1.053089834749698639e-02 -4.651429504156112671e-02 4.675028845667839050e-02 -1.010404899716377258e-01 6.911037117242813110e-02 2.980035841464996338e-01 1.563304476439952850e-02 -5.921589583158493042e-02 4.689976572990417480e-02 9.742864966392517090e-02 1.705485284328460693e-01 1.680676080286502838e-02 -4.160507023334503174e-01 4.942297562956809998e-02 9.164540469646453857e-02 2.215384691953659058e-01 7.083135098218917847e-02 1.719789952039718628e-01 -4.255920648574829102e-02 2.719299793243408203e-01 -1.510593295097351074e-01 -1.901171803474426270e-01 2.630936801433563232e-01
1.306137442588806152e-02 2.892598807811737061e-01 4.407722875475883484e-02 4.503447562456130981e-03 -6.897272169589996338e-02 2.013592571020126343e-01 -6.011645868420600891e-02 -4.006434977054595947e-01 -2.614662647247314453e-01 -1.503490209579467773e-01 -6.808441132307052612e-02 -1.223323866724967957e-01 2.384234815835952759e-01 2.138484455645084381e-02 1.458763331174850464e-01 -2.745806276798248291e-01 7.293312251567840576e-02 -1.046534813940525055e-02 -8.540325798094272614e-03 -3.958696871995925903e-02 -3.145477175712585449e-02 -1.763697713613510132e-01 1.929752081632614136e-01 2.203949689865112305e-01 -2.634789943695068359e-01 2.148233950138092041e-01 1.609840393066406250e-01 -4.058261960744857788e-02 2.852761149406433105e-01 -1.897488683462142944e-01 -1.635522097349166870e-01 1.672367453575134277e-01
-1.967696249485015869e-01 -9.807380288839340210e-02 1.820801794528961182e-01 3.595915436744689941e-01 -6.606349349021911621e-02 2.774004042148590088e-01 -9.245164692401885986e-02 1.316068321466445923e-01 1.065733470022678375e-02 -1.834092140197753906e-01 -3.263012692332267761e-02 1.354017704725265503e-01 1.532655358314514160e-01 -1.601766645908355713e-01 -2.443785220384597778e-01 -1.064165532588958740e-01 -7.321008294820785522e-02 -2.031788825988769531e-01 2.333584986627101898e-02 9.049036353826522827e-02 -1.779333353042602539e-01 -2.689956724643707275e-01 2.593477368354797363e-01 1.506244540214538574e-01 4.401981458067893982e-02 1.344122737646102905e-01 -3.399079665541648865e-02 -2.324757352471351624e-02 -2.820725366473197937e-02 -2.296524941921234131e-01 -4.249215722084045410e-01 -5.950523167848587036e-02
-1.004647985100746155e-01 2.878122627735137939e-01 9.111521393060684204e-02 1.539902687072753906e-01 -6.272141635417938232e-02 2.298143357038497925e-01 -3.094902262091636658e-02 -2.100479751825332642e-01 2.002828717231750488e-01 -2.172576189041137695e-01 1.683069169521331787e-01 2.260585576295852661e-01 5.375592038035392761e-03 1.706501096487045288e-01 1.606629639863967896e-01 -2.253599762916564941e-01 5.507241562008857727e-02 3.183811204507946968e-03 1.363778412342071533e-01 1.950631439685821533e-01 -1.730666309595108032e-02 -4.271143972873687744e-01 -1.896966830827295780e-03 3.050045669078826904e-01 1.477466821670532227e-01 1.298785507678985596e-01 1.155442893505096436e-01 1.365562677383422852e-01 2.333275526762008667e-01 -1.575528979301452637e-01 -1.890111528337001801e-02 1.223471015691757202e-01
-7.945131510496139526e-02 -5.367213115096092224e-02 -5.726793035864830017e-02 2.168557792901992798e-01 -9.078573435544967651e-02 5.303684249520301819e-02 1.559793651103973389e-01 -2.762746214866638184e-01 -2.416464984416961670e-01 1.404142826795578003e-01 -4.679535701870918274e-02 8.199474215507507324e-02 -5.060722306370735168e-02 4.687273502349853516e-02 1.131416484713554382e-01 1.248991861939430237e-01 1.694630235433578491e-01 3.548045158386230469e-01 -3.184001147747039795e-02 9.500440210103988647e-02 -7.948054373264312744e-02 -2.958928644657135010e-01 3.292141854763031006e-01 6.693729758262634277e-02 -1.671047061681747437e-01 -1.562088131904602051e-01 -2.169332802295684814e-01 1.081961318850517273e-01 1.349845379590988159e-01 -1.755386143922805786e-01 -4.169468879699707031e-01 5.710142850875854492e-02
-1.357318013906478882e-01 2.161773741245269775e-01 -5.662253871560096741e-02 2.785355746746063232e-01 1.202882304787635803e-01 1.280311048030853271e-01 -7.624103128910064697e-02 -1.589832007884979248e-01 -7.159316539764404297e-02 -1.317026093602180481e-02 -1.327933222055435181e-01 2.125124484300613403e-01 1.628768295049667358e-01 7.820199429988861084e-02 9.882307611405849457e-03 -2.619650959968566895e-01 -8.848479017615318298e-03 2.172037959098815918e-01 1.945354789495468140e-01 1.463176161050796509e-01 -9.658522903919219971e-02 -5.605470761656761169e-02 3.702020049095153809e-01 1.732041537761688232e-01 1.978040784597396851e-01 -1.110146641731262207e-01 -1.776586472988128662e-01 2.330017834901809692e-02 2.501454353332519531e-01 2.887208461761474609e-01 -3.254402577877044678e-01 -3.486084565520286560e-02
1.320025324821472168e-01 4.549003541469573975e-01 2.931865304708480835e-02 5.488298833370208740e-02 1.155928149819374084e-01 1.889411211013793945e-01 7.911239564418792725e-02 -1.380403339862823486e-01 -4.553926363587379456e-02 1.358038932085037231e-01 1.832055747509002686e-01 -5.850051529705524445e-03 1.232762187719345093e-01 5.961146950721740723e-02 -1.319363266229629517e-01 -1.799403727054595947e-01 2.053800038993358612e-02 9.695269167423248291e-02 1.153149381279945374e-01 6.603268533945083618e-02 1.229403838515281677e-01 -3.403132259845733643e-01 1.343699097633361816e-01 9.951865673065185547e-02 -1.701733022928237915e-01 -2.450700849294662476e-01 6.898356229066848755e-02 1.001249328255653381e-01 2.637667655944824219e-01 3.180896490812301636e-02 -4.591566622257232666e-01 -5.626602843403816223e-02
-1.803838312625885010e-01 -6.387326121330261230e-02 1.657129451632499695e-02 2.258378565311431885e-01 -2.001112885773181915e-02 2.556104362010955811e-01 9.181027114391326904e-02 -2.338607609272003174e-01 1.875686272978782654e-02 -2.728216815739870071e-03 -4.049141705036163330e-02 -1.616521477699279785e-01 8.308557420969009399e-02 2.156841456890106201e-01 4.113847389817237854e-02 3.767681494355201721e-02 2.064483165740966797e-01 1.916200518608093262e-01 4.523844644427299500e-02 4.600053653120994568e-03 -1.861489266157150269e-01 -2.116041183471679688e-01 3.839791119098663330e-01 1.455219388008117676e-01 -1.309569925069808960e-01 3.402964398264884949e-02 -2.599245905876159668e-01 1.533736437559127808e-01 1.241650134325027466e-01 -2.817342281341552734e-01 -3.529349863529205322e-01 2.009606212377548218e-01
8.280805498361587524e-02 9.692595899105072021e-02 1.546672638505697250e-02 4.443391263484954834e-01 3.710252046585083008e-02 -1.206666976213455200e-01 -1.655945479869842529e-01 -2.523060142993927002e-01 -6.006386131048202515e-02 -1.149287372827529907e-01 2.200508713722229004e-01 1.805186420679092407e-01 2.211107909679412842e-01 -2.651009559631347656e-01 -1.470337510108947754e-01 -2.111365832388401031e-02 -2.486728830263018608e-03 9.662627428770065308e-02 2.354940474033355713e-01 1.416037082672119141e-01 -1.389387696981430054e-01 -6.830462068319320679e-02 1.587690412998199463e-01 4.929163306951522827e-02 -8.927638828754425049e-02 -1.158763095736503601e-01 -7.472758740186691284e-02 1.886052489280700684e-01 2.396846562623977661e-01 -2.093063741922378540e-01 -3.425899147987365723e-01 -1.495253592729568481e-01
4.744191095232963562e-02 1.130835413932800293e-01 -4.600004851818084717e-02 2.430846989154815674e-01 1.961916983127593994e-01 -5.781947076320648193e-02 -8.866378664970397949e-02 -1.698319762945175171e-01 -2.869168296456336975e-02 -3.142041712999343872e-02 -3.345458582043647766e-02 2.718006670475006104e-01 1.293580681085586548e-01 -1.851612627506256104e-01 -1.140551269054412842e-01 -4.557485878467559814e-02 9.353861212730407715e-02 -1.335874348878860474e-01 1.398608982563018799e-01 7.710029184818267822e-02 -9.750936180353164673e-02 -1.937484890222549438e-01 5.238464474678039551e-01 2.141351699829101562e-01 1.136767640709877014e-01 4.522989317774772644e-02 -1.191233396530151367e-01 1.615236401557922363e-01 -1.150340121239423752e-02 -1.703448295593261719e-01 -3.508965969085693359e-01 -2.745272517204284668e-01
-2.090830504894256592e-01 -3.289306163787841797e-02 1.880564242601394653e-01 6.478308886289596558e-02 2.717671543359756470e-02 1.458061486482620239e-01 3.826906532049179077e-02 1.303960978984832764e-01 -1.055107936263084412e-01 3.785578906536102295e-02 5.126916244626045227e-02 3.963337093591690063e-02 2.709082514047622681e-02 9.731163736432790756e-04 1.097799316048622131e-01 -2.031473629176616669e-02 1.436334699392318726e-01 6.939668208360671997e-02 -5.830169841647148132e-02 -1.129660159349441528e-01 -2.889804840087890625e-01 -4.050184190273284912e-01 1.724380552768707275e-01 2.065690159797668457e-01 -1.212601885199546814e-01 -2.741158604621887207e-01 -2.879518270492553711e-01 2.086956202983856201e-01 2.714205086231231689e-01 -2.111231088638305664e-01 -3.836455047130584717e-01 4.368932172656059265e-02
3.317736089229583740e-02 2.331808805465698242e-01 -3.311173245310783386e-02 7.020897418260574341e-02 -1.962868124246597290e-02 2.281682491302490234e-01 -1.262560188770294189e-01 -2.263876497745513916e-01 -1.398430168628692627e-01 -2.005563527345657349e-01 1.641974598169326782e-01 3.043824434280395508e-01 -1.179746463894844055e-01 1.978194117546081543e-01 -1.388908773660659790e-01 -8.227878808975219727e-02 1.774719357490539551e-01 -4.292430728673934937e-02 6.279787421226501465e-02 -7.349520921707153320e-02 2.476858347654342651e-01 -3.875693380832672119e-01 1.439205706119537354e-01 2.865861654281616211e-01 -9.360904246568679810e-02 6.162670440971851349e-03 3.263118490576744080e-02 -1.502687036991119385e-01 8.141209930181503296e-02 -1.500014513731002808e-01 -3.459385931491851807e-01 1.484177857637405396e-01
-1.174065619707107544e-01 1.476413011550903320e-01 1.397066749632358551e-02 1.760371029376983643e-01 -1.327955573797225952e-01 1.268651336431503296e-01 6.208287179470062256e-02 -2.014501839876174927e-01 4.970041662454605103e-02 2.043512165546417236e-01 1.942046880722045898e-01 1.634615212678909302e-01 1.156714037060737610e-01 3.747259452939033508e-02 -6.107250228524208069e-02 6.558256596326828003e-02 -1.349862366914749146e-01 3.700570464134216309e-01 1.847291481681168079e-03 -8.774019032716751099e-02 -6.221334636211395264e-02 -2.360564768314361572e-01 3.162756860256195068e-01 7.244960218667984009e-02 4.939831793308258057e-02 -3.597052991390228271e-01 -2.086767405271530151e-01 1.617788523435592651e-01 2.050891965627670288e-01 -1.045952513813972473e-01 -3.724265396595001221e-01 -5.099661648273468018e-02
-1.835302822291851044e-02 -4.302301630377769470e-02 -3.394111245870590210e-02 3.580978512763977051e-01 1.405036598443984985e-01 -5.348687991499900818e-02 1.172414887696504593e-02 -1.059904247522354126e-01 -3.889236971735954285e-02 -9.619978815317153931e-02 7.145339250564575195e-02 1.834498941898345947e-01 1.011369898915290833e-01 -1.516220420598983765e-01 -1.343145221471786499e-01 -2.286903709173202515e-01 -3.818117827177047729e-02 -1.980835944414138794e-01 4.257817193865776062e-02 -3.584209829568862915e-02 5.044533684849739075e-02 -3.099333345890045166e-01 2.775748670101165771e-01 1.119317561388015747e-01 9.436237066984176636e-02 -7.808499783277511597e-02 -7.875034958124160767e-02 2.373620718717575073e-01 9.189784526824951172e-02 -2.147709280252456665e-01 -4.118039608001708984e-01 -3.843149244785308838e-01
1.440659314393997192e-01 5.866022780537605286e-02 -4.366402700543403625e-02 2.510933279991149902e-01 1.528256088495254517e-01 2.973963320255279541e-02 -1.088604424148797989e-02 -1.918011456727981567e-01 -9.577403397997841239e-05 -4.417570307850837708e-02 -1.049883570522069931e-02 3.254361748695373535e-01 1.550403386354446411e-01 -1.585197001695632935e-01 -1.191580891609191895e-01 -1.692101210355758667e-01 1.371118575334548950e-01 -9.725465625524520874e-02 2.365650236606597900e-02 9.967949241399765015e-02 3.950813785195350647e-02 -2.917990386486053467e-01 3.426330387592315674e-01 4.855163395404815674e-02 4.122537374496459961e-02 2.197517268359661102e-02 -6.402865797281265259e-02 1.851257234811782837e-01 8.678997866809368134e-03 -2.391351014375686646e-01 -4.147292077541351318e-01 -3.670222759246826172e-01
-1.712873876094818115e-01 2.435277402400970459e-01 -2.193050645291805267e-02 1.471645981073379517e-01 -2.125641331076622009e-02 2.006599009037017822e-01 2.730890214443206787e-01 -1.241115480661392212e-01 -1.877979934215545654e-01 1.678381860256195068e-02 8.996578305959701538e-02 1.990385651588439941e-01 3.350386023521423340e-01 1.625679433345794678e-01 8.169367909431457520e-03 -1.692156493663787842e-01 2.197951376438140869e-01 1.309283822774887085e-01 -8.161757141351699829e-03 -3.094073198735713959e-02 -2.811661735177040100e-02 -2.134834527969360352e-01 1.430764794349670410e-01 2.172258645296096802e-01 5.096476525068283081e-02 -1.695805042982101440e-01 -1.265867352485656738e-01 1.000774353742599487e-01 3.045830428600311279e-01 -1.037251055240631104e-01 -3.748251497745513916e-01 1.611243635416030884e-01
-1.734385192394256592e-01 1.874937117099761963e-01 -1.764893084764480591e-01 6.261846423149108887e-02 -1.190133690834045410e-01 1.278054565191268921e-01 2.317227870225906372e-01 -4.014549776911735535e-02 -2.441218942403793335e-01 -5.094986408948898315e-02 -3.642562031745910645e-02 2.620493173599243164e-01 2.306530177593231201e-01 2.944270968437194824e-01 1.563878171145915985e-02 -1.488430500030517578e-01 5.074480921030044556e-02 8.762397617101669312e-02 4.339146241545677185e-02 -5.435698851943016052e-02 -1.622459888458251953e-01 -2.109379917383193970e-01 1.800704300403594971e-01 2.452680319547653198e-01 -9.484522044658660889e-02 -1.425940096378326416e-01 -8.915695548057556152e-02 4.161084070801734924e-02 3.612936139106750488e-01 -1.373355984687805176e-01 -3.579612374305725098e-01 1.561566293239593506e-01
-1.953718811273574829e-01 8.599022775888442993e-02 1.389841884374618530e-01 7.920271903276443481e-02 8.137899637222290039e-02 1.822731494903564453e-01 -5.670925974845886230e-02 -7.988796383142471313e-02 -2.266886234283447266e-01 4.348155111074447632e-02 -9.555034339427947998e-02 1.956546008586883545e-01 7.055694609880447388e-02 5.390734225511550903e-02 2.782066762447357178e-01 -1.153224557638168335e-01 2.519111633300781250e-01 2.930025756359100342e-01 -1.142619028687477112e-01 -1.035933941602706909e-01 -1.794714033603668213e-01 -2.670441269874572754e-01 1.545702815055847168e-01 3.075177967548370361e-01 -1.067791692912578583e-02 4.465840291231870651e-03 -3.262202739715576172e-01 1.576440334320068359e-01 1.240256279706954956e-01 -1.673470884561538696e-01 -3.078373372554779053e-01 1.244787573814392090e-01
-3.623700737953186035e-01 4.577065631747245789e-02 9.329375810921192169e-03 1.322588473558425903e-01 -2.504919171333312988e-01 2.254932373762130737e-01 -8.949208259582519531e-02 -1.155040785670280457e-01 3.020066395401954651e-02 -5.440173204988241196e-03 1.433518230915069580e-01 -1.677563972771167755e-02 -1.909607946872711182e-01 2.047435194253921509e-01 -9.956996142864227295e-02 -2.658765316009521484e-01 5.149126425385475159e-02 -1.133774667978286743e-01 1.694736629724502563e-01 1.492686271667480469e-01 -1.936634629964828491e-01 -4.076732397079467773e-01 2.211750000715255737e-01 2.712523043155670166e-01 -2.226877957582473755e-01 7.872305065393447876e-02 1.427487134933471680e-01 3.967538475990295410e-03 4.942120239138603210e-02 -8.227901533246040344e-03 -1.395894438028335571e-01 -2.059708386659622192e-01
7.615371141582727432e-03 4.829696938395500183e-02 -1.796798594295978546e-02 2.295339256525039673e-01 6.638302654027938843e-02 -5.796897690743207932e-03 -1.067159920930862427e-01 -2.023681551218032837e-01 -1.074760705232620239e-01 -1.163473352789878845e-01 -2.098830416798591614e-02 2.180153727531433105e-01 1.060697883367538452e-01 -1.358148604631423950e-01 -1.853221356868743896e-01 -4.323638230562210083e-02 1.693666875362396240e-01 -1.685578972101211548e-01 -4.492260515689849854e-02 1.019485071301460266e-01 -6.134686991572380066e-02 -1.996249705553054810e-01 3.790312707424163818e-01 2.225226610898971558e-01 -7.618244737386703491e-02 1.594884693622589111e-02 -1.973245590925216675e-01 2.751725316047668457e-01 -5.174447968602180481e-02 -1.704687327146530151e-01 -4.292130172252655029e-01 -3.253783583641052246e-01
-7.549807429313659668e-02 2.995607554912567139e-01 -3.245300427079200745e-02 -2.596451714634895325e-02 2.836939394474029541e-01 2.034382075071334839e-01 -3.246359527111053467e-02 -4.559480771422386169e-02 -3.489449247717857361e-02 -6.979373097419738770e-02 -7.304965704679489136e-02 2.538186311721801758e-01 -8.750254660844802856e-02 8.489052206277847290e-02 -1.170640140771865845e-01 9.608265012502670288e-02 3.461211221292614937e-03 3.126143515110015869e-01 1.878632605075836182e-02 1.792979799211025238e-02 -3.015653192996978760e-01 -2.758063375949859619e-01 1.726100295782089233e-01 -1.939662545919418335e-02 -5.785545334219932556e-02 -6.779671460390090942e-02 -2.373873442411422729e-01 -3.117076158523559570e-01 2.676765620708465576e-01 2.571070333942770958e-03 -3.544839620590209961e-01 -9.907848387956619263e-02
-3.033969402313232422e-01 2.067770659923553467e-01 1.822749152779579163e-02 3.095155060291290283e-01 -2.973501384258270264e-02 4.781061410903930664e-02 -2.160589024424552917e-02 7.684286683797836304e-02 -6.547141075134277344e-02 1.177856549620628357e-01 -5.385458469390869141e-02 1.385511271655559540e-02 1.511644870042800903e-01 2.844912707805633545e-01 2.532351315021514893e-01 3.028603084385395050e-02 -1.621409505605697632e-01 -1.244789175689220428e-02 1.118724048137664795e-01 -9.602472186088562012e-02 -8.547589182853698730e-02 -4.202564060688018799e-01 2.211349606513977051e-01 2.660361230373382568e-01 4.609930515289306641e-02 -1.218149289488792419e-01 -5.553904548287391663e-02 7.593668252229690552e-02 3.048592209815979004e-01 -2.214778065681457520e-01 -1.940370053052902222e-01 1.104582622647285461e-01
-1.443661302328109741e-01 3.003816008567810059e-01 -2.005468681454658508e-02 -3.684123232960700989e-02 5.787852033972740173e-02 2.008263468742370605e-01 -9.611502289772033691e-02 -6.587859243154525757e-03 -1.283271908760070801e-01 1.829014271497726440e-01 -2.417928725481033325e-01 6.586785614490509033e-02 -1.915167830884456635e-02 2.054395973682403564e-01 1.744471937417984009e-01 4.530299920588731766e-03 -4.647048190236091614e-03 2.137872278690338135e-01 -1.340150982141494751e-01 2.345373295247554779e-02 -2.032999843358993530e-01 -2.212355136871337891e-01 3.013270497322082520e-01 1.260970979928970337e-01 -4.477560147643089294e-02 -1.391625553369522095e-01 -2.912047803401947021e-01 8.557576686143875122e-02 2.225306779146194458e-01 -2.551478743553161621e-01 -3.466304838657379150e-01 -1.974356770515441895e-01
-1.936548016965389252e-02 -3.717103600502014160e-02 -1.446744240820407867e-02 3.021084070205688477e-01 1.341051608324050903e-01 2.207253426313400269e-01 -1.973057240247726440e-01 -1.240452006459236145e-01 -7.414766401052474976e-02 -5.276424065232276917e-02 1.749892830848693848e-01 1.458028554916381836e-01 1.547041088342666626e-01 -1.232530772686004639e-01 -1.803728789091110229e-01 -1.447114795446395874e-01 -7.821364700794219971e-02 -6.331718526780605316e-03 9.534235298633575439e-02 4.812976717948913574e-02 -1.423271894454956055e-01 -3.883731365203857422e-02 3.608634471893310547e-01 2.411119788885116577e-01 -2.500530518591403961e-02 -3.343994496390223503e-03 -8.399697951972484589e-03 1.241111848503351212e-02 4.346481710672378540e-02 -1.900182813405990601e-01 -4.057384133338928223e-01 -4.492373466491699219e-01
-7.137765735387802124e-02 4.627982974052429199e-01 1.758000850677490234e-01 1.892328858375549316e-01 -4.831031709909439087e-02 5.792581290006637573e-02 -2.381888329982757568e-01 -2.295285165309906006e-01 1.455466151237487793e-01 -7.238972187042236328e-02 1.333721913397312164e-03 2.520901337265968323e-02 1.680813916027545929e-02 1.553137451410293579e-01 -1.292995214462280273e-01 -2.212851941585540771e-01 -1.173696666955947876e-02 2.286261022090911865e-01 8.662538975477218628e-02 -1.852683573961257935e-01 -2.832567095756530762e-01 -2.283996790647506714e-01 3.247801959514617920e-01 1.860432922840118408e-01 -1.696751415729522705e-01 -1.083486154675483704e-01 -3.972286358475685120e-03 -1.867154389619827271e-01 -1.085142940282821655e-01 -1.063616201281547546e-01 -8.983221650123596191e-02 -9.194231033325195312e-02
-1.268327683210372925e-01 1.680529676377773285e-02 -1.014408916234970093e-01 7.429356127977371216e-02 6.274562329053878784e-02 8.031533658504486084e-02 -7.033491041511297226e-03 -3.560218960046768188e-02 -2.300281077623367310e-01 1.725782454013824463e-01 1.806929111480712891e-01 9.801626205444335938e-02 1.651724874973297119e-01 6.433350592851638794e-02 2.539771199226379395e-01 -9.743508696556091309e-02 3.589658811688423157e-02 1.682270616292953491e-01 9.568536281585693359e-02 -1.572553515434265137e-01 -3.138490319252014160e-01 -1.469567567110061646e-01 3.082541823387145996e-01 2.895156145095825195e-01 -1.561383157968521118e-01 1.509787440299987793e-01 4.494321346282958984e-02 -1.691816151142120361e-01 2.643458843231201172e-01 -2.836074233055114746e-01 -3.412542641162872314e-01 1.369342356920242310e-01
-1.082076728343963623e-01 2.231045514345169067e-01 1.340401172637939453e-01 3.042937517166137695e-01 2.623426541686058044e-02 3.333125114440917969e-01 2.695453763008117676e-01 -3.636409342288970947e-01 1.432161033153533936e-01 1.352839730679988861e-02 3.930747509002685547e-02 -1.463199406862258911e-01 -1.551243513822555542e-01 -1.160803139209747314e-01 -2.287227809429168701e-01 -8.178411424160003662e-02 -2.969149872660636902e-02 -1.510111242532730103e-01 1.411964837461709976e-02 -2.055791765451431274e-02 -2.044947892427444458e-01 -1.070743054151535034e-01 6.289248168468475342e-02 -2.220583260059356689e-01 -4.793139919638633728e-02 8.383851498365402222e-02 -2.225021272897720337e-01 1.591533720493316650e-01 7.183130085468292236e-02 -6.151186302304267883e-02 -2.344491034746170044e-01 -3.035788834095001221e-01
-1.678523123264312744e-01 2.774416804313659668e-01 -6.259149312973022461e-02 2.961975932121276855e-01 1.948921829462051392e-01 1.175823062658309937e-01 -1.065500080585479736e-01 -2.027531117200851440e-01 1.231569051742553711e-01 -7.846944779157638550e-02 -9.583650529384613037e-02 1.877015829086303711e-01 -1.177598312497138977e-01 6.751745939254760742e-02 2.602961361408233643e-01 7.120307534933090210e-03 -1.754094846546649933e-02 2.847125232219696045e-01 2.014197781682014465e-02 -8.336446434259414673e-02 -4.914225935935974121e-01 -3.475942611694335938e-01 -9.422519057989120483e-02 2.662996947765350342e-01 -3.732508048415184021e-02 2.664846740663051605e-02 1.398092787712812424e-02 2.459192276000976562e-02 -8.891711942851543427e-03 9.508329629898071289e-02 -1.634088717401027679e-02 -6.190184131264686584e-02
-2.347885072231292725e-02 5.530484020709991455e-02 -7.074910402297973633e-02 2.030936181545257568e-01 1.663268506526947021e-01 6.367406249046325684e-02 2.799584995955228806e-03 -1.918619424104690552e-01 3.986930102109909058e-02 -6.946121156215667725e-02 -8.997691911645233631e-04 3.509930670261383057e-01 2.142930179834365845e-01 -2.051245123147964478e-01 -1.491736918687820435e-01 -5.454010888934135437e-02 1.119133085012435913e-01 -1.203593090176582336e-01 -1.450463291257619858e-02 -5.091700702905654907e-02 9.621707350015640259e-02 -2.238801717758178711e-01 2.821952104568481445e-01 1.469167172908782959e-01 9.197930805385112762e-03 8.315880596637725830e-02 -8.095693588256835938e-02 2.079508453607559204e-01 -2.531919255852699280e-02 -3.069544136524200439e-01 -4.327071011066436768e-01 -3.308413624763488770e-01
-2.885730564594268799e-01 8.492736518383026123e-02 -3.405669704079627991e-02 4.765185415744781494e-01 1.267424523830413818e-01 1.873190049082040787e-03 -5.135996639728546143e-02 -1.496195644140243530e-01 9.351503849029541016e-02 -6.700190156698226929e-02 2.951054573059082031e-01 1.943864077329635620e-01 1.415440291166305542e-01 -8.343229442834854126e-02 -1.374555528163909912e-01 6.105429679155349731e-02 9.037426114082336426e-02 -7.579036056995391846e-02 8.717862516641616821e-02 2.278138846158981323e-01 -8.945573866367340088e-02 -2.559349872171878815e-02 1.060715392231941223e-01 1.918702423572540283e-01 -8.277632296085357666e-02 -2.100223451852798462e-01 -3.606648370623588562e-02 3.019041121006011963e-01 1.160043478012084961e-01 -1.766785383224487305e-01 -3.580459654331207275e-01 -7.782071083784103394e-02
-1.348884850740432739e-01 2.591460347175598145e-01 -8.258146792650222778e-02 -1.047381851822137833e-02 -7.031884044408798218e-02 8.171530812978744507e-02 1.079952530562877655e-02 -2.883017361164093018e-01 -8.246392756700515747e-02 1.302400976419448853e-01 -4.459516331553459167e-02 5.571896582841873169e-02 5.687366053462028503e-02 1.207456439733505249e-01 9.536351263523101807e-02 1.253208369016647339e-01 7.184881716966629028e-02 2.168372273445129395e-01 -1.380188763141632080e-01 4.073063284158706665e-02 -1.367202252149581909e-01 -3.888806998729705811e-01 1.231648474931716919e-01 2.488823831081390381e-01 1.580623984336853027e-01 -1.090929880738258362e-01 -3.925880789756774902e-01 1.246540993452072144e-01 1.718609780073165894e-01 -1.435352116823196411e-01 -4.044047594070434570e-01 3.522013872861862183e-02
-2.739489078521728516e-01 2.472035288810729980e-01 -1.239172834903001785e-02 1.529010981321334839e-01 -8.474644273519515991e-02 -1.291426420211791992e-01 3.424608334898948669e-02 -7.277348637580871582e-02 4.620138928294181824e-02 -2.945899367332458496e-01 -7.986976765096187592e-03 4.081653952598571777e-01 7.799968123435974121e-03 -3.046529553830623627e-02 2.052071318030357361e-02 -4.463418945670127869e-02 -5.618118867278099060e-02 -1.024602074176073074e-02 -7.658057659864425659e-02 7.751120626926422119e-02 6.100529432296752930e-02 -3.963327407836914062e-01 2.358750849962234497e-01 1.784006655216217041e-01 -7.604657858610153198e-02 -4.923662543296813965e-02 3.053335845470428467e-01 -7.237581908702850342e-02 3.113887310028076172e-01 -2.201900184154510498e-01 -1.819839179515838623e-01 -4.858803376555442810e-02
-6.661013513803482056e-02 4.681911692023277283e-02 2.972083911299705505e-02 -1.497338861227035522e-01 3.755110502243041992e-02 -4.674275964498519897e-02 -4.956315457820892334e-02 -2.955809831619262695e-01 -3.135816752910614014e-01 -5.371787026524543762e-02 1.618519872426986694e-01 -8.750667423009872437e-02 4.330595210194587708e-02 -1.158373206853866577e-01 2.892651855945587158e-01 -1.444705724716186523e-01 -7.402934879064559937e-02 2.303281724452972412e-01 3.579894080758094788e-02 -4.155748710036277771e-02 -1.939171403646469116e-01 -3.223067522048950195e-01 2.067349851131439209e-02 4.153411388397216797e-01 -1.429151147603988647e-01 -3.291188552975654602e-02 6.872215867042541504e-02 -4.206447675824165344e-02 3.661426305770874023e-01 -2.072210162878036499e-01 -1.938014626502990723e-01 -5.669654533267021179e-02
-3.445254564285278320e-01 3.708947002887725830e-01 1.695329099893569946e-01 1.973364204168319702e-01 -1.091073676943778992e-01 2.044069021940231323e-01 -1.022776868194341660e-02 -8.582369983196258545e-02 -1.104538608342409134e-02 4.726100340485572815e-02 -2.363440543413162231e-01 1.630408316850662231e-01 -4.845148324966430664e-02 3.704079389572143555e-01 1.356282830238342285e-01 -1.147513389587402344e-01 -7.430336624383926392e-02 8.281747251749038696e-02 9.513653814792633057e-02 4.662079736590385437e-02 -4.447729513049125671e-02 -3.748942315578460693e-01 6.066160276532173157e-02 5.319008231163024902e-02 -7.982729375362396240e-02 -8.894555270671844482e-03 2.778371572494506836e-01 5.153526365756988525e-02 9.464945644140243530e-02 -2.850274443626403809e-01 -7.747486233711242676e-02 6.205693632364273071e-02
1.017048805952072144e-01 1.964390091598033905e-02 3.229528293013572693e-02 2.086308151483535767e-01 -4.871088266372680664e-02 1.876303926110267639e-02 9.735782444477081299e-02 -5.542524158954620361e-03 3.431731835007667542e-02 -1.030519604682922363e-01 -1.623567044734954834e-01 1.050877124071121216e-01 2.076280564069747925e-01 -4.885274916887283325e-02 4.786656051874160767e-02 -9.567192941904067993e-02 1.828284859657287598e-01 3.395633399486541748e-01 2.654843032360076904e-01 -4.854039102792739868e-02 3.668073937296867371e-02 -5.265029072761535645e-01 1.939577013254165649e-01 2.163816988468170166e-01 2.497341185808181763e-01 4.485647007822990417e-02 -2.630023658275604248e-01 6.079576909542083740e-02 1.141008511185646057e-01 -2.497669756412506104e-01 -1.570674329996109009e-01 6.669509410858154297e-02
-4.432269930839538574e-02 1.301805078983306885e-01 -9.956543892621994019e-02 2.576082050800323486e-01 -1.186863481998443604e-01 4.981315508484840393e-02 -1.432888805866241455e-01 -1.559083461761474609e-01 -8.775884658098220825e-02 -1.411827057600021362e-01 -8.911553770303726196e-02 2.961094081401824951e-01 1.668418198823928833e-01 -1.869957894086837769e-01 -2.180526852607727051e-01 -1.782551109790802002e-01 7.985979318618774414e-02 -1.922213882207870483e-01 -4.245983809232711792e-02 1.409112960100173950e-01 -1.588768213987350464e-01 -1.422946155071258545e-01 2.827216386795043945e-01 4.222055152058601379e-02 -4.836642742156982422e-02 3.230735659599304199e-02 -3.309015184640884399e-02 1.520140767097473145e-01 -8.836517482995986938e-02 -2.625761628150939941e-01 -4.534409046173095703e-01 -2.754734456539154053e-01
-2.435104250907897949e-01 5.568016171455383301e-01 -1.483530700206756592e-01 5.155317857861518860e-02 1.576457768678665161e-01 1.202397421002388000e-01 1.224899291992187500e-01 -3.069723211228847504e-02 -1.608227491378784180e-01 -2.060883194208145142e-01 2.282530963420867920e-01 1.147482916712760925e-01 -1.411170363426208496e-01 9.264913946390151978e-02 -9.490747004747390747e-02 -1.798367649316787720e-01 9.208288788795471191e-02 9.789323806762695312e-02 -2.194113433361053467e-01 2.002989351749420166e-01 -1.933846622705459595e-01 -2.539730370044708252e-01 5.493023619055747986e-02 5.101883783936500549e-02 -6.783343851566314697e-02 -7.964046671986579895e-03 1.182320117950439453e-01 1.858773678541183472e-01 2.161024659872055054e-01 -1.735926717519760132e-01 -3.732243552803993225e-03 5.845288932323455811e-02
-8.404607325792312622e-02 4.572283476591110229e-02 -6.760985404253005981e-02 3.202339112758636475e-01 -1.994757167994976044e-02 1.543823629617691040e-01 -1.031325608491897583e-01 -1.806982755661010742e-01 1.276047527790069580e-01 1.213738098740577698e-01 -1.207838673144578934e-02 1.398686021566390991e-01 1.870051324367523193e-01 -7.838228344917297363e-02 -2.599339485168457031e-01 -1.612129956483840942e-01 -1.782051175832748413e-01 -6.902844458818435669e-02 1.910623759031295776e-01 -2.174733392894268036e-02 -1.983627527952194214e-01 -3.790515288710594177e-02 3.545994460582733154e-01 9.198164194822311401e-02 -6.486597936600446701e-03 -2.600834332406520844e-02 -2.854363918304443359e-01 3.195998966693878174e-01 -4.483005031943321228e-03 -2.100205272436141968e-01 -2.909922897815704346e-01 -2.630279660224914551e-01
-1.927466243505477905e-01 1.635998785495758057e-01 3.763908753171563148e-03 1.895782202482223511e-01 7.339505851268768311e-02 2.266384214162826538e-01 -2.566712200641632080e-01 -1.379128694534301758e-01 -1.542351394891738892e-01 -1.039664726704359055e-03 3.288142681121826172e-01 1.545038670301437378e-01 -4.437761753797531128e-02 3.636610880494117737e-02 -1.782632619142532349e-02 -2.984417080879211426e-01 1.228052470833063126e-02 -1.757404357194900513e-01 -6.914243847131729126e-02 -5.111237615346908569e-02 -1.407929211854934692e-01 -3.116407692432403564e-01 1.327510029077529907e-01 1.571449190378189087e-01 -1.726039052009582520e-01 2.115882933139801025e-01 2.032556682825088501e-01 -3.725795075297355652e-02 1.643199324607849121e-01 -3.212313055992126465e-01 -3.195196390151977539e-02 -2.527018785476684570e-01
-3.061785399913787842e-01 1.310415118932723999e-01 1.863820552825927734e-01 2.410619407892227173e-01 7.283136993646621704e-02 1.634468138217926025e-01 -2.429892122745513916e-01 -7.228346168994903564e-02 -1.279407292604446411e-01 -3.380174562335014343e-02 2.903295755386352539e-01 2.437338605523109436e-02 -1.176197826862335205e-01 -1.462417244911193848e-01 -5.771097168326377869e-02 -2.761338353157043457e-01 9.489578753709793091e-02 -1.140819191932678223e-01 4.198485612869262695e-02 -1.319028586149215698e-01 -1.978923678398132324e-01 -4.515980780124664307e-01 9.275886416435241699e-02 2.185362428426742554e-01 -2.217677831649780273e-01 1.475043445825576782e-01 1.584790796041488647e-01 2.217391133308410645e-02 7.127404958009719849e-02 -1.113696023821830750e-01 2.487197145819664001e-02 -1.656936109066009521e-01
-1.671984344720840454e-01 -1.121561136096715927e-02 -2.184508740901947021e-02 3.668054938316345215e-01 3.117054104804992676e-01 1.367193646728992462e-02 1.152733340859413147e-01 -6.093259155750274658e-02 -7.561843842267990112e-02 -1.652509421110153198e-01 -1.758011877536773682e-01 -1.509091854095458984e-01 5.373549088835716248e-02 -2.485305443406105042e-02 6.149278581142425537e-02 -8.692816644906997681e-02 3.935028798878192902e-03 2.892127633094787598e-01 -1.750492751598358154e-01 8.530992269515991211e-02 -2.115916311740875244e-01 -3.993923366069793701e-01 1.674036532640457153e-01 3.013996481895446777e-01 -1.046204343438148499e-01 -5.339659377932548523e-02 -2.575441002845764160e-01 9.414660930633544922e-02 4.580345749855041504e-02 -2.030760347843170166e-01 -2.094697058200836182e-01 -7.977793924510478973e-03
-8.215409517288208008e-02 9.326245635747909546e-03 -7.303702086210250854e-02 2.364655435085296631e-01 2.521127648651599884e-02 7.212219387292861938e-02 -2.140167206525802612e-01 -2.622649669647216797e-01 -5.934544280171394348e-02 -5.467207357287406921e-02 -5.113414302468299866e-02 3.253116607666015625e-01 1.525441557168960571e-01 -2.434794753789901733e-01 -4.967277497053146362e-02 -4.027741774916648865e-02 1.130857039242982864e-03 -1.931594610214233398e-01 5.589677765965461731e-02 4.791453480720520020e-03 -6.804819405078887939e-02 -2.820392847061157227e-01 3.319454491138458252e-01 1.668541878461837769e-01 7.039327174425125122e-02 -6.521440111100673676e-03 -1.554390341043472290e-01 2.540278434753417969e-01 2.313778549432754517e-02 -1.659999787807464600e-01 -3.214584887027740479e-01 -3.494498133659362793e-01
-2.628379762172698975e-01 2.106952965259552002e-01 -1.669379174709320068e-01 1.019506379961967468e-01 1.821893304586410522e-01 -2.162442542612552643e-02 1.769071631133556366e-02 -9.073788672685623169e-02 1.407889723777770996e-01 -2.163605093955993652e-01 5.099284276366233826e-02 -9.208441711962223053e-03 -2.297045886516571045e-01 -1.277984827756881714e-01 -1.494301259517669678e-01 -2.355154603719711304e-01 -9.584292769432067871e-03 1.038327813148498535e-01 1.780947148799896240e-01 -9.230450540781021118e-02 -2.460986673831939697e-01 -1.345011144876480103e-01 1.948115825653076172e-01 -4.411130398511886597e-02 2.045692205429077148e-01 -2.993588447570800781e-01 9.624138474464416504e-02 5.209963023662567139e-02 3.503053486347198486e-01 -2.723157703876495361e-01 -1.316762417554855347e-01 -2.500596046447753906e-01
-4.905693605542182922e-02 2.656012475490570068e-01 1.842796104028820992e-03 1.135780140757560730e-01 -2.438239008188247681e-02 3.733964860439300537e-01 7.412990182638168335e-02 -2.122513949871063232e-01 -2.890896499156951904e-01 1.130658537149429321e-01 -2.124822000041604042e-03 -5.355677567422389984e-03 -3.973101675510406494e-01 -1.178207769989967346e-01 -3.233254253864288330e-01 1.073850020766258240e-01 -1.069045290350914001e-01 8.473428338766098022e-02 2.288011163473129272e-01 2.368911951780319214e-01 -9.221608936786651611e-02 -2.220374792814254761e-01 -2.422248572111129761e-02 8.231640607118606567e-02 -6.776975002139806747e-03 1.757160425186157227e-01 -6.600304692983627319e-02 -3.030887804925441742e-02 1.710722409188747406e-02 -1.965099573135375977e-02 -3.258958160877227783e-01 -6.368491053581237793e-02
-1.298817247152328491e-01 8.571065217256546021e-02 1.573726981878280640e-01 2.946446239948272705e-01 1.103331521153450012e-01 9.064062684774398804e-02 2.408004999160766602e-01 -8.859257400035858154e-02 2.520132809877395630e-02 2.954656817018985748e-02 -3.189125955104827881e-01 3.021934628486633301e-02 -5.069703608751296997e-02 1.976634263992309570e-01 -1.624786108732223511e-02 -1.461338251829147339e-01 1.343822628259658813e-01 2.427704781293869019e-01 -3.240522742271423340e-02 7.742630690336227417e-02 -8.896983414888381958e-02 -2.377492040395736694e-01 2.098590433597564697e-01 1.402545124292373657e-01 -1.104251816868782043e-01 -1.268850862979888916e-01 -3.668292462825775146e-01 1.166198104619979858e-01 7.720569521188735962e-02 -4.428427219390869141e-01 -1.302412748336791992e-01 -5.393830686807632446e-02
-2.299048006534576416e-01 1.306740194559097290e-01 1.135634444653987885e-02 2.342476397752761841e-01 7.787775248289108276e-02 1.047857850790023804e-01 2.448081970214843750e-01 -6.339650601148605347e-02 -8.307021111249923706e-02 1.162618622183799744e-01 -2.982107102870941162e-01 -3.934843465685844421e-02 -3.949383646249771118e-02 5.372603237628936768e-02 1.000923961400985718e-01 -1.823452562093734741e-01 1.484269797801971436e-01 2.242615371942520142e-01 -5.103301629424095154e-02 1.335877180099487305e-01 -1.969133317470550537e-01 -3.532243072986602783e-01 2.092920094728469849e-01 2.611958980560302734e-01 1.196679398417472839e-01 -7.980871200561523438e-02 -3.066102266311645508e-01 -1.175880655646324158e-01 1.634643524885177612e-01 -2.403199821710586548e-01 -2.225618362426757812e-01 -6.770960241556167603e-02
-1.858838796615600586e-01 1.895724385976791382e-01 -6.581240147352218628e-02 1.839231103658676147e-01 2.947066351771354675e-02 5.467766523361206055e-02 -4.761051386594772339e-03 7.773742079734802246e-02 -5.083687976002693176e-02 -2.036974299699068069e-03 -1.798390299081802368e-01 1.669660657644271851e-01 4.568659514188766479e-02 -1.224943175911903381e-01 -9.437201172113418579e-02 -2.768088579177856445e-01 -1.227953936904668808e-02 2.746787071228027344e-01 -1.715864688158035278e-01 -2.453871220350265503e-01 -3.260469734668731689e-01 -4.691379070281982422e-01 -1.428023446351289749e-02 -2.228066511452198029e-02 -2.377593070268630981e-01 -6.808223575353622437e-02 7.250960171222686768e-02 -2.311044484376907349e-01 -6.224440038204193115e-02 -1.245866864919662476e-01 -2.741719484329223633e-01 -9.615377336740493774e-02
-3.259481117129325867e-02 2.994684875011444092e-01 -2.304366827011108398e-01 1.442033052444458008e-01 1.207912713289260864e-01 2.933242917060852051e-01 1.145204436033964157e-02 1.632279716432094574e-02 1.606246531009674072e-01 2.027313113212585449e-01 -1.457029138691723347e-03 -4.969059489667415619e-03 2.340693213045597076e-02 2.865123376250267029e-02 9.076552838087081909e-02 -7.438308000564575195e-02 3.387919664382934570e-01 -4.428266361355781555e-02 -4.676039516925811768e-02 -2.972862124443054199e-02 -2.394625544548034668e-01 -1.330204457044601440e-01 3.001996874809265137e-01 1.762378960847854614e-01 -4.727012664079666138e-02 1.354921013116836548e-01 -2.114721983671188354e-01 2.073305994272232056e-01 2.510724067687988281e-01 -2.085085660219192505e-01 -2.715789377689361572e-01 2.183377146720886230e-01
-1.595354974269866943e-01 3.371526002883911133e-01 7.863156497478485107e-02 1.789162606000900269e-01 2.224705219268798828e-01 1.101299002766609192e-01 -1.670318990945816040e-01 6.668519973754882812e-02 1.002703979611396790e-01 -1.047128438949584961e-01 5.343643482774496078e-03 -1.615315675735473633e-02 2.979063801467418671e-02 3.527436852455139160e-01 -2.922037430107593536e-02 -4.252373576164245605e-01 -2.149674296379089355e-01 1.094925031065940857e-01 2.990647219121456146e-02 1.535467058420181274e-01 1.203977689146995544e-02 -2.468564063310623169e-01 8.601363748311996460e-02 3.511887192726135254e-01 -3.061225265264511108e-02 1.841438412666320801e-01 -6.511172652244567871e-02 -1.575276553630828857e-01 1.276629418134689331e-01 -1.753859668970108032e-01 -9.548797458410263062e-02 -7.646897435188293457e-02
-1.843881756067276001e-01 4.095344841480255127e-01 5.598091706633567810e-02 1.865779757499694824e-01 -2.412950387224555016e-03 1.953391432762145996e-01 -4.750514030456542969e-02 -1.796679012477397919e-02 1.143037304282188416e-01 -2.363293766975402832e-01 -5.320778489112854004e-02 3.611873388290405273e-01 9.661608189344406128e-02 -6.130855530500411987e-03 -2.360084280371665955e-02 9.917228668928146362e-02 -5.998449400067329407e-02 1.479796767234802246e-01 1.323615163564682007e-01 1.687780320644378662e-01 -2.201581448316574097e-01 -3.309403657913208008e-01 2.714769840240478516e-01 1.389812491834163666e-02 9.512187680229544640e-04 -1.942499168217182159e-02 2.450060844421386719e-01 -2.428170846542343497e-04 1.653360575437545776e-01 -3.260924220085144043e-01 -1.115070376545190811e-02 6.106922868639230728e-03
-2.313597351312637329e-01 -2.893262542784214020e-02 7.967087626457214355e-02 3.582825362682342529e-01 1.313317716121673584e-01 9.371417760848999023e-02 2.151343375444412231e-01 3.448585630394518375e-04 -7.094323635101318359e-02 5.823779106140136719e-02 -8.570809662342071533e-02 -4.311672598123550415e-02 1.304418444633483887e-01 1.349442452192306519e-01 1.999835520982742310e-01 -2.929813265800476074e-01 -9.873679280281066895e-02 2.471944242715835571e-01 -7.697296887636184692e-02 3.757590427994728088e-02 -1.473214179277420044e-01 -3.015492856502532959e-01 2.223761677742004395e-01 3.180788084864616394e-02 -7.166641950607299805e-02 8.981353044509887695e-02 -3.079444169998168945e-01 -2.983366511762142181e-02 1.377963721752166748e-01 -2.890380918979644775e-01 -3.273755609989166260e-01 -2.293048892170190811e-03
-1.354231592267751694e-02 -4.413679987192153931e-02 -8.750259131193161011e-02 5.664108991622924805e-01 9.923797100782394409e-02 1.691401302814483643e-01 -2.212209403514862061e-01 -2.241468280553817749e-01 -1.328877210617065430e-01 1.366869807243347168e-01 5.857063829898834229e-02 2.214695811271667480e-01 2.704220823943614960e-02 -1.874909251928329468e-01 -1.509138792753219604e-01 2.361168153584003448e-02 5.382879450917243958e-02 -2.371173165738582611e-02 1.335698664188385010e-01 9.941394627094268799e-02 2.664756588637828827e-02 -1.335558593273162842e-01 1.438712626695632935e-01 -1.098584663122892380e-02 -7.897877693176269531e-02 -7.644256949424743652e-02 -1.455689221620559692e-01 8.619195967912673950e-02 6.074170395731925964e-02 -1.455399096012115479e-01 -4.609953165054321289e-01 -1.872850060462951660e-01
-6.736930459737777710e-02 -5.966010503470897675e-03 1.777449697256088257e-01 4.030632376670837402e-01 9.374678134918212891e-02 -1.383900176733732224e-02 -1.162121742963790894e-01 -2.043436318635940552e-01 4.264285042881965637e-02 1.339024305343627930e-01 1.305492371320724487e-01 -5.794681608676910400e-02 1.546270251274108887e-01 -6.092539429664611816e-02 -3.301058113574981689e-01 -7.188303768634796143e-02 -7.957348972558975220e-02 -1.364605128765106201e-01 2.191284745931625366e-01 2.679584920406341553e-01 -1.774134114384651184e-03 -1.828247159719467163e-01 5.774110928177833557e-02 1.934146881103515625e-01 -5.560806486755609512e-03 -8.217510581016540527e-02 -2.316449135541915894e-01 1.412517428398132324e-01 6.112939864397048950e-02 -3.584600389003753662e-01 -2.926334738731384277e-01 -1.949866414070129395e-01
-4.403762519359588623e-02 1.746609807014465332e-01 -1.353455930948257446e-01 -4.423931613564491272e-02 8.857415616512298584e-02 9.682831913232803345e-02 -9.251170605421066284e-02 -3.361520469188690186e-01 1.902161836624145508e-01 -1.826833188533782959e-01 7.173929363489151001e-02 -1.758978143334388733e-02 -3.227974772453308105e-01 -8.662595413625240326e-03 -1.252675056457519531e-01 -2.057315967977046967e-02 -1.698442101478576660e-01 -1.853024587035179138e-02 1.413210034370422363e-01 -9.689341299235820770e-03 -2.257872521877288818e-01 -2.551060914993286133e-01 1.416873484849929810e-01 4.579290747642517090e-02 1.461919546127319336e-01 8.210136741399765015e-02 -1.570739150047302246e-01 3.543489053845405579e-02 4.617382287979125977e-01 -4.842147976160049438e-02 -7.796104252338409424e-02 -3.872318565845489502e-01
-7.933506858535110950e-04 1.027929186820983887e-01 -4.668008908629417419e-02 3.321353197097778320e-01 2.201426960527896881e-02 1.250573992729187012e-01 -4.709153622388839722e-02 -1.915923506021499634e-01 2.777943760156631470e-02 -5.953557416796684265e-02 1.000869125127792358e-01 2.911680936813354492e-01 5.497459322214126587e-02 -1.659606248140335083e-01 -9.156300872564315796e-02 -1.415533870458602905e-01 2.221069112420082092e-02 -4.875270649790763855e-02 9.271185100078582764e-02 8.835254609584808350e-02 -5.839987099170684814e-02 -1.754808127880096436e-01 4.300438761711120605e-01 1.809307374060153961e-02 -6.548427790403366089e-02 -9.529952704906463623e-02 -1.042190939188003540e-02 2.792399525642395020e-01 3.176965937018394470e-02 -2.111607491970062256e-01 -4.471184015274047852e-01 -2.967903316020965576e-01
3.178804367780685425e-02 1.459186524152755737e-01 1.654705852270126343e-01 1.988170892000198364e-01 1.997075527906417847e-01 2.148849070072174072e-01 -2.426844555884599686e-03 1.065046340227127075e-01 4.623273760080337524e-02 -2.796179614961147308e-02 -1.741921603679656982e-01 2.534435093402862549e-01 1.267345547676086426e-01 -3.017548844218254089e-02 -1.894074864685535431e-02 -3.034706115722656250e-01 6.317333877086639404e-02 1.191036999225616455e-01 1.475822180509567261e-01 -3.630349412560462952e-02 -1.630931496620178223e-01 1.166801061481237411e-02 2.473226785659790039e-01 2.970381975173950195e-01 -1.747776418924331665e-01 -1.547974646091461182e-01 7.242496311664581299e-02 3.992601037025451660e-01 1.082977429032325745e-01 1.290693283081054688e-01 -2.450525909662246704e-01 -2.853898406028747559e-01
-1.001215800642967224e-01 3.832239210605621338e-01 -7.397395372390747070e-02 2.466399073600769043e-01 -3.868982195854187012e-02 6.452401727437973022e-02 -1.437525934306904674e-04 -2.769284546375274658e-01 7.985668629407882690e-02 2.358117140829563141e-02 -5.185984540730714798e-03 1.223726868629455566e-01 -1.837251186370849609e-01 9.869656711816787720e-02 -3.229593858122825623e-02 -2.042142599821090698e-01 1.406378746032714844e-01 9.822455793619155884e-02 -1.154079139232635498e-01 -2.125385254621505737e-01 -3.433482944965362549e-01 -4.664089977741241455e-01 4.017462581396102905e-02 1.888402104377746582e-01 -5.322584882378578186e-02 -7.692874222993850708e-02 2.283286154270172119e-01 -1.785424351692199707e-01 1.207914724946022034e-01 -7.006096094846725464e-02 -1.108994930982589722e-01 3.325139358639717102e-02
2.694331109523773193e-02 1.026603672653436661e-02 5.964842159301042557e-03 2.488512992858886719e-01 1.192584112286567688e-01 -7.856438308954238892e-02 -1.099292039871215820e-01 -1.260627508163452148e-01 -7.290776073932647705e-02 8.459650911390781403e-03 7.587581127882003784e-02 2.672768533229827881e-01 1.212381348013877869e-01 -1.564686447381973267e-01 -1.672980636358261108e-01 -1.111705973744392395e-01 7.241445034742355347e-02 -1.083483770489692688e-01 1.920473575592041016e-02 1.350639760494232178e-01 7.036876864731311798e-03 -2.716191709041595459e-01 3.879636824131011963e-01 5.787081643939018250e-02 -5.603822320699691772e-02 2.136993221938610077e-02 -1.643594652414321899e-01 2.858053445816040039e-01 7.407338917255401611e-02 -2.968925237655639648e-01 -3.863118886947631836e-01 -3.290513753890991211e-01
2.437071651220321655e-01 2.595661282539367676e-01 -9.879468381404876709e-02 1.388693302869796753e-01 -9.709606319665908813e-02 2.751460969448089600e-01 -3.589996397495269775e-01 -1.996725797653198242e-02 -2.933850046247243881e-03 -1.893598437309265137e-01 -4.434733465313911438e-02 1.525608599185943604e-01 1.994790509343147278e-02 -2.066528890281915665e-03 1.180751994252204895e-01 2.195863053202629089e-02 3.890703618526458740e-01 -2.936800010502338409e-02 -1.709385663270950317e-01 1.525745391845703125e-01 -1.036917492747306824e-01 -3.496927022933959961e-01 1.095808744430541992e-01 1.806515008211135864e-01 -2.101081758737564087e-01 1.017935648560523987e-01 -3.780794795602560043e-03 -3.019961761310696602e-03 2.047286629676818848e-01 -1.676431894302368164e-01 -1.993879675865173340e-01 8.437932282686233521e-02
-1.294142901897430420e-01 1.233168020844459534e-01 7.129436731338500977e-02 -1.534772198647260666e-02 -6.861667148768901825e-03 4.112491011619567871e-02 5.587255116552114487e-03 -6.014418229460716248e-02 -1.490363031625747681e-01 -4.357836022973060608e-02 -4.855806753039360046e-02 1.010754406452178955e-01 -1.107975915074348450e-01 3.138154149055480957e-01 6.557595729827880859e-02 -1.823928952217102051e-01 3.446838259696960449e-01 2.469059377908706665e-01 -1.235178783535957336e-01 5.410267412662506104e-02 -2.541252076625823975e-01 -3.933695256710052490e-01 3.868542015552520752e-01 1.801713556051254272e-01 -1.563231833279132843e-02 -9.250246733427047729e-02 3.961887955665588379e-02 -2.990433014929294586e-02 8.489207923412322998e-02 -3.048584423959255219e-02 -3.910624086856842041e-01 2.469964325428009033e-02
-2.875720858573913574e-01 3.047693669795989990e-01 -1.915175616741180420e-01 2.028973996639251709e-01 -1.544445902109146118e-01 -1.524766236543655396e-01 -9.354223310947418213e-02 -2.107396274805068970e-01 -5.632222443819046021e-02 2.225853949785232544e-01 5.827029794454574585e-02 -8.592157065868377686e-02 -9.331031143665313721e-02 4.519935697317123413e-02 4.114316403865814209e-02 -3.566481769084930420e-01 9.444639831781387329e-02 5.643459782004356384e-02 4.589451849460601807e-02 2.665222585201263428e-01 -2.612722814083099365e-01 -1.231081783771514893e-01 -2.107005715370178223e-01 1.184909418225288391e-01 -2.615977227687835693e-01 6.414138525724411011e-02 -1.802105754613876343e-01 9.232973307371139526e-02 1.660049706697463989e-02 -1.592508554458618164e-01 5.925429984927177429e-03 -2.772262692451477051e-01
-5.009184125810861588e-03 1.555488212034106255e-03 4.850466176867485046e-02 3.136939406394958496e-01 9.147001057863235474e-02 3.996484354138374329e-02 2.915661409497261047e-02 -2.163082510232925415e-01 -1.902424730360507965e-02 1.132459565997123718e-02 2.725493013858795166e-01 3.348223865032196045e-01 -3.185593709349632263e-02 -8.962227404117584229e-02 -3.263469040393829346e-01 -7.916986942291259766e-03 4.963111504912376404e-02 2.426290512084960938e-02 7.920291274785995483e-02 2.003569006919860840e-01 7.605404406785964966e-02 -1.859963983297348022e-01 1.576295047998428345e-01 6.259665638208389282e-02 -5.146069079637527466e-02 -2.305898219347000122e-01 -1.663965284824371338e-01 1.667285412549972534e-01 2.200240194797515869e-01 -2.756792008876800537e-01 -4.136848747730255127e-01 -1.168683394789695740e-01
-1.079523377120494843e-02 3.135147392749786377e-01 -1.255675852298736572e-01 -3.792194277048110962e-02 7.489010691642761230e-02 -7.507713139057159424e-02 -3.500986099243164062e-02 -2.363175898790359497e-01 -1.677020490169525146e-01 -1.217159181833267212e-01 -3.747771307826042175e-02 2.319115102291107178e-01 -6.475824117660522461e-02 -5.817856639623641968e-02 -3.942680358886718750e-01 -1.553150117397308350e-01 4.314418882131576538e-02 -1.406247615814208984e-01 1.051570847630500793e-01 -9.638262540102005005e-02 -4.213332831859588623e-01 -2.962106466293334961e-01 1.747990101575851440e-01 -1.083654686808586121e-01 -8.552861213684082031e-02 1.050387471914291382e-01 1.176208704710006714e-01 1.151195615530014038e-01 3.375345170497894287e-01 1.099875941872596741e-02 -1.003174036741256714e-01 -1.081713289022445679e-01
-2.100615352392196655e-01 1.700946539640426636e-01 1.254638135433197021e-01 -3.683661343529820442e-03 1.009617298841476440e-01 1.628081947565078735e-01 1.111692041158676147e-01 -6.940426677465438843e-02 9.591651707887649536e-02 -1.254558712244033813e-01 4.796531423926353455e-02 1.638211607933044434e-01 -2.854524366557598114e-02 9.822506457567214966e-02 6.985470652580261230e-02 -3.155035376548767090e-01 2.286221981048583984e-01 3.919104486703872681e-02 4.348549246788024902e-02 1.460601836442947388e-01 -1.222856864333152771e-01 -7.468191534280776978e-02 1.645105034112930298e-01 1.696157008409500122e-01 -1.120563372969627380e-01 3.107441663742065430e-01 5.278298258781433105e-02 3.205294162034988403e-02 -2.751879990100860596e-01 -9.391502290964126587e-02 -5.776250362396240234e-01 -6.184978783130645752e-02
-1.889648288488388062e-01 1.109808310866355896e-02 9.984733164310455322e-02 2.983341217041015625e-01 5.781022086739540100e-02 -5.612580105662345886e-02 1.036579236388206482e-01 -1.907961070537567139e-02 -1.847383975982666016e-01 6.047122552990913391e-02 -2.062083184719085693e-01 -2.892943471670150757e-02 8.791397511959075928e-02 2.901838533580303192e-02 6.067637726664543152e-02 -1.632480323314666748e-01 1.136326268315315247e-01 9.779824316501617432e-02 -6.496512144804000854e-02 1.589896529912948608e-01 -2.311029285192489624e-01 -4.350986480712890625e-01 1.791023164987564087e-01 1.513606905937194824e-01 -6.191859021782875061e-02 -1.313170641660690308e-01 -2.922036647796630859e-01 -1.018052324652671814e-01 1.431471109390258789e-01 -4.456205070018768311e-01 -1.435316652059555054e-01 -1.461894065141677856e-01
-1.048241257667541504e-01 -4.559920728206634521e-02 -1.851088255643844604e-01 2.856904864311218262e-01 2.311591617763042450e-02 1.366460621356964111e-01 -8.815189450979232788e-02 -9.074570983648300171e-02 1.748586893081665039e-01 -1.026207059621810913e-01 2.171721309423446655e-02 3.484835922718048096e-01 2.377978898584842682e-02 2.132450491189956665e-01 -1.437850147485733032e-01 -2.874520719051361084e-01 -2.954887785017490387e-02 -3.353544324636459351e-02 -6.953399628400802612e-03 -1.467596292495727539e-01 -6.527963280677795410e-02 -7.668150216341018677e-02 3.531075417995452881e-01 3.701986968517303467e-01 -7.484544068574905396e-02 -7.331175357103347778e-02 -1.497794687747955322e-01 3.410084843635559082e-01 1.665963083505630493e-01 9.011300653219223022e-02 -1.419203430414199829e-01 -1.493464857339859009e-01
4.462335631251335144e-02 6.128009781241416931e-02 -3.997029736638069153e-02 2.197428494691848755e-01 1.864409893751144409e-01 -1.915572024881839752e-02 -9.575124131515622139e-04 -1.487944573163986206e-01 -1.269251201301813126e-02 -2.985830046236515045e-02 -1.974156685173511505e-02 2.965173125267028809e-01 8.920314162969589233e-02 -8.269487321376800537e-02 -1.994337141513824463e-01 -1.640934497117996216e-01 7.926681637763977051e-02 -1.691585779190063477e-01 -3.647165745496749878e-02 1.771633476018905640e-01 -1.281151771545410156e-01 -2.741195261478424072e-01 3.976723253726959229e-01 1.188087984919548035e-01 -1.020324006676673889e-01 -2.948252856731414795e-02 -9.656095504760742188e-02 2.201331555843353271e-01 -4.453205317258834839e-02 -2.836115658283233643e-01 -3.708987832069396973e-01 -3.094585537910461426e-01
-8.369489759206771851e-02 4.874152541160583496e-01 1.188655570149421692e-01 2.115124762058258057e-01 1.152680590748786926e-01 -1.272742152214050293e-01 -7.295025140047073364e-02 8.628622442483901978e-02 2.975611574947834015e-02 -2.353731095790863037e-01 2.130489051342010498e-01 3.265317082405090332e-01 5.029719322919845581e-02 -5.528257042169570923e-02 -7.270333915948867798e-02 -1.103089973330497742e-01 -1.316966563463211060e-01 1.703016161918640137e-01 -9.395781159400939941e-02 1.392861455678939819e-01 -2.268409878015518188e-01 -3.081901073455810547e-01 4.646446183323860168e-02 2.650840580463409424e-01 -1.542543340474367142e-02 3.031288040801882744e-03 1.497577577829360962e-01 8.697707671672105789e-04 4.942588880658149719e-02 -3.006834387779235840e-01 -7.053060829639434814e-02 9.496813267469406128e-02
-2.694102749228477478e-02 1.838280409574508667e-01 -1.227100566029548645e-02 4.305342957377433777e-02 4.282871633768081665e-02 1.389012932777404785e-01 -2.217770218849182129e-01 -1.776603907346725464e-01 2.920778840780258179e-02 1.126106306910514832e-01 2.623413801193237305e-01 1.538670510053634644e-01 -2.013106495141983032e-01 1.124894917011260986e-01 -1.524629890918731689e-01 -3.579584956169128418e-01 1.442496478557586670e-01 -1.171727403998374939e-01 1.416535526514053345e-01 7.201645523309707642e-02 -6.571356207132339478e-02 -4.529554247856140137e-01 2.100523561239242554e-01 7.212818413972854614e-02 -1.406415253877639771e-01 2.524528503417968750e-01 1.973927617073059082e-01 -1.903303549624979496e-03 2.186279743909835815e-01 -1.142831742763519287e-01 -1.452120691537857056e-01 -1.672829240560531616e-01
1.105993241071701050e-01 1.138684749603271484e-01 2.313868142664432526e-02 2.383984476327896118e-01 1.710527241230010986e-01 1.027216389775276184e-01 -7.118634134531021118e-02 -1.590672135353088379e-01 -1.307154744863510132e-01 -1.039791256189346313e-01 -3.694843128323554993e-02 2.451904863119125366e-01 1.555195897817611694e-01 -1.323138326406478882e-01 -8.570051193237304688e-02 -3.745027258992195129e-02 -1.277863699942827225e-02 -1.276779621839523315e-01 -3.405571356415748596e-02 1.094824001193046570e-01 -8.466976881027221680e-02 -3.173979520797729492e-01 3.771992623805999756e-01 1.418343931436538696e-01 1.542831771075725555e-03 1.749661867506802082e-03 -2.162421792745590210e-01 1.431010067462921143e-01 -9.914664179086685181e-02 -2.463376373052597046e-01 -3.530203700065612793e-01 -3.809620141983032227e-01
1.057565435767173767e-01 9.873165190219879150e-02 -1.946861594915390015e-01 2.555048763751983643e-01 -4.327465966343879700e-02 -9.046744555234909058e-02 2.061676234006881714e-01 -1.748233735561370850e-01 -6.198895722627639771e-02 -2.285318374633789062e-01 -2.247799932956695557e-01 -1.493098773062229156e-02 8.634690940380096436e-02 2.753856182098388672e-01 -4.253426939249038696e-02 -8.034550398588180542e-02 2.333925478160381317e-02 3.071177601814270020e-01 7.075308822095394135e-03 1.105470508337020874e-01 -8.886956423521041870e-02 -3.465988934040069580e-01 2.966581881046295166e-01 1.476562023162841797e-01 2.474053055047988892e-01 7.620786200277507305e-04 -8.834745734930038452e-02 9.521485865116119385e-02 1.762240827083587646e-01 -3.296284675598144531e-01 -1.776593923568725586e-01 -7.301789708435535431e-03
-1.860071206465363503e-03 4.244754910469055176e-01 -3.335122764110565186e-02 2.603284716606140137e-01 -3.301207348704338074e-02 -3.379744291305541992e-02 2.464441955089569092e-01 -7.292823493480682373e-02 9.497770667076110840e-02 4.511326551437377930e-02 -3.744634985923767090e-02 1.095951795578002930e-01 2.500069737434387207e-01 5.151152238249778748e-02 5.818059202283620834e-03 -9.282904677093029022e-03 -1.515005081892013550e-01 -3.929676488041877747e-02 -6.300850212574005127e-02 9.105286002159118652e-02 -1.473794281482696533e-01 -5.636738538742065430e-01 -1.147670298814773560e-01 2.665718197822570801e-01 -1.778419874608516693e-02 1.617613732814788818e-01 1.380139440298080444e-01 2.902784757316112518e-02 -1.065938100218772888e-01 -1.635255962610244751e-01 -1.824193000793457031e-01 -1.212887316942214966e-01
7.228698581457138062e-02 3.214497119188308716e-02 -1.123078316450119019e-01 1.290433853864669800e-01 -1.132976040244102478e-01 1.235802993178367615e-01 -1.039030700922012329e-01 -3.219259381294250488e-01 -1.769106984138488770e-01 -5.889914184808731079e-02 -1.489427536725997925e-01 -2.152923941612243652e-01 5.947835743427276611e-02 -2.081950157880783081e-01 -9.611288458108901978e-02 -1.707157492637634277e-02 -1.254066824913024902e-01 3.867709636688232422e-01 -5.803410708904266357e-02 1.705825142562389374e-02 -1.582263410091400146e-01 -3.191748559474945068e-01 -2.006098181009292603e-01 1.015966609120368958e-01 1.311384886503219604e-01 2.535025216639041901e-02 1.234660446643829346e-01 1.045786812901496887e-01 3.428464829921722412e-01 -2.169467657804489136e-01 -2.553935945034027100e-01 -2.047298550605773926e-01
2.019572705030441284e-01 1.364587247371673584e-01 -3.451334536075592041e-01 1.309084147214889526e-01 -1.010207459330558777e-01 -8.040411770343780518e-02 -1.611310541629791260e-01 -3.292613197118043900e-03 -7.286642491817474365e-02 2.246123850345611572e-01 -9.196813404560089111e-02 -1.263252738863229752e-02 4.511806741356849670e-02 7.558716833591461182e-02 -1.160085424780845642e-01 -2.571646869182586670e-01 1.026291772723197937e-01 6.828591227531433105e-02 1.077618896961212158e-01 2.486331574618816376e-02 5.537806078791618347e-02 -5.123186707496643066e-01 1.085747927427291870e-01 -3.830152004957199097e-02 1.953380703926086426e-01 9.257178753614425659e-02 -4.284156113862991333e-02 1.159846484661102295e-01 2.346698641777038574e-01 -1.699134707450866699e-01 -3.895045518875122070e-01 7.802274823188781738e-02
-1.849144846200942993e-01 4.438379704952239990e-01 -1.480231434106826782e-01 1.525851488113403320e-01 6.689022481441497803e-02 1.205479204654693604e-01 -4.722787812352180481e-02 -1.396950036287307739e-01 -2.653621695935726166e-02 9.205994196236133575e-03 2.557327151298522949e-01 4.327217116951942444e-02 1.157291382551193237e-01 -1.711471229791641235e-01 -3.700563907623291016e-01 -8.394621312618255615e-02 3.845166182145476341e-03 1.647785902023315430e-01 -4.528629779815673828e-02 3.870578482747077942e-02 1.250289659947156906e-02 -2.259072214365005493e-01 1.134501919150352478e-01 -1.296991705894470215e-01 1.102382224053144455e-02 -1.478470116853713989e-01 -5.348879098892211914e-02 8.570678532123565674e-02 2.413010895252227783e-01 2.997573651373386383e-02 -4.196898341178894043e-01 -2.215533852577209473e-01
-1.004263088107109070e-01 -5.710014700889587402e-02 1.942391693592071533e-02 1.428757011890411377e-01 5.184889957308769226e-02 2.906540930271148682e-01 -5.949007347226142883e-03 1.811769790947437286e-02 -1.251444220542907715e-01 -5.840378627181053162e-02 5.732735991477966309e-02 2.834653556346893311e-01 2.178486436605453491e-02 -6.549415737390518188e-02 -2.657501101493835449e-01 -2.940023243427276611e-01 -3.023183904588222504e-03 -2.355486452579498291e-01 -4.034675285220146179e-02 8.398524671792984009e-02 -6.512933969497680664e-02 -3.226973488926887512e-02 2.997202873229980469e-01 8.728278800845146179e-03 -5.588366836309432983e-02 3.364809155464172363e-01 -2.013100236654281616e-01 -1.317370031028985977e-02 1.440717577934265137e-01 -3.266990482807159424e-01 -3.966431915760040283e-01 -1.121350526809692383e-01
2.967622317373752594e-02 1.424728333950042725e-01 3.834755346179008484e-02 1.434739977121353149e-01 2.721956074237823486e-01 1.292924731969833374e-01 -9.497179836034774780e-02 -2.898175443988293409e-04 1.457375008612871170e-02 1.382519751787185669e-01 -6.000934168696403503e-02 -1.147973835468292236e-01 -1.034464538097381592e-01 1.977620832622051239e-02 8.056887239217758179e-02 -2.339953780174255371e-01 1.519156843423843384e-01 4.842888191342353821e-02 -3.221120312809944153e-02 -7.500705868005752563e-02 -2.080186307430267334e-01 -1.972018778324127197e-01 8.290240168571472168e-02 2.950465679168701172e-01 -6.129482015967369080e-02 -1.024468466639518738e-01 -4.392682611942291260e-01 -1.364864856004714966e-01 3.435587286949157715e-01 -3.376812338829040527e-01 -2.432323098182678223e-01 -1.525191217660903931e-01
-2.213334478437900543e-02 2.272794544696807861e-01 1.131788566708564758e-01 2.770179416984319687e-03 1.301280856132507324e-01 1.911176890134811401e-01 1.400199234485626221e-01 -2.777767181396484375e-01 8.299203962087631226e-02 1.718101948499679565e-01 -2.914261817932128906e-02 8.602247387170791626e-02 -1.529077589511871338e-01 2.906939089298248291e-01 1.563480943441390991e-01 8.466690778732299805e-02 -5.362810194492340088e-02 3.257880508899688721e-01 2.428907305002212524e-01 -1.382016241550445557e-01 -8.930211514234542847e-02 -2.364847064018249512e-01 1.698325574398040771e-01 5.746619775891304016e-02 1.769890449941158295e-02 -1.458818167448043823e-01 -2.684100568294525146e-01 8.563891798257827759e-02 2.136320024728775024e-01 -8.447661250829696655e-02 -4.046178758144378662e-01 6.454877089709043503e-03
-1.563248187303543091e-01 4.222591817378997803e-01 -7.544295862317085266e-03 -1.588194817304611206e-02 -2.350653894245624542e-02 1.136188060045242310e-01 -7.125519216060638428e-02 -1.115321367979049683e-01 -2.032114714384078979e-01 -3.318477869033813477e-01 5.401466414332389832e-02 1.993186771869659424e-01 -2.915632128715515137e-01 1.237399177625775337e-03 -1.462225168943405151e-01 3.132253885269165039e-02 -5.805068649351596832e-03 8.666311949491500854e-02 -1.017736867070198059e-01 7.484234124422073364e-02 6.345429271459579468e-02 -1.962650716304779053e-01 2.425626963376998901e-01 1.235809996724128723e-01 -3.927166461944580078e-01 1.648468822240829468e-01 9.194292128086090088e-02 4.823266062885522842e-03 1.382852941751480103e-01 -3.328518569469451904e-02 -2.984727919101715088e-01 -1.586912274360656738e-01
5.085186287760734558e-02 6.809614598751068115e-02 2.109663337469100952e-01 1.297612935304641724e-01 9.357557445764541626e-02 1.216882690787315369e-01 1.408979892730712891e-01 -2.600034177303314209e-01 2.716252580285072327e-02 1.217539310455322266e-01 -2.119898200035095215e-01 1.892947405576705933e-02 1.021435856819152832e-01 2.596952319145202637e-01 1.797640621662139893e-01 -5.558402463793754578e-02 2.328252196311950684e-01 1.730713397264480591e-01 -5.015594512224197388e-02 -4.769930988550186157e-02 -3.892835974693298340e-01 -3.884174823760986328e-01 2.730852365493774414e-01 1.346820890903472900e-01 1.195537969470024109e-01 -5.918375775218009949e-02 5.540483444929122925e-02 5.728119052946567535e-03 8.287582546472549438e-02 -1.888385415077209473e-02 -3.630062639713287354e-01 -4.796418920159339905e-02
5.356759205460548401e-02 4.701468646526336670e-01 1.588577330112457275e-01 1.190635636448860168e-01 -6.315714865922927856e-02 1.732663065195083618e-01 -8.591808378696441650e-02 -7.950073480606079102e-02 -3.633635863661766052e-02 7.873503118753433228e-02 1.928432583808898926e-01 1.800134629011154175e-01 1.315249204635620117e-01 2.875861525535583496e-01 -1.288087069988250732e-01 -2.578464746475219727e-01 -5.061768367886543274e-02 2.748920321464538574e-01 2.027989327907562256e-01 2.009023213759064674e-03 -1.953163929283618927e-02 -8.457083255052566528e-02 6.750871241092681885e-02 2.413362413644790649e-01 1.036675125360488892e-01 -8.613244444131851196e-02 -1.254016607999801636e-01 6.392691284418106079e-02 3.198991715908050537e-01 -1.041300147771835327e-01 -2.768026590347290039e-01 1.067917272448539734e-01
-6.936407089233398438e-02 7.771443575620651245e-02 7.508891820907592773e-02 3.833051919937133789e-01 5.930669978260993958e-02 -3.527785465121269226e-02 -1.038182228803634644e-01 -3.531025052070617676e-01 4.583879932761192322e-02 -3.253456205129623413e-02 9.389971941709518433e-02 2.319939285516738892e-01 2.308760136365890503e-01 -2.590545266866683960e-02 -2.958625853061676025e-01 -9.189207106828689575e-02 1.251070052385330200e-01 -8.929706364870071411e-02 1.614561378955841064e-01 1.015853732824325562e-01 8.011250197887420654e-02 -5.879553034901618958e-02 1.244330033659934998e-01 1.281343214213848114e-02 3.196906298398971558e-02 -4.426757339388132095e-03 -1.400268673896789551e-01 2.603681087493896484e-01 2.484503239393234253e-01 -3.792912662029266357e-01 -3.132005631923675537e-01 -5.435126647353172302e-02
-1.420346349477767944e-01 9.110678732395172119e-02 8.845424163155257702e-04 2.708174884319305420e-01 1.800095438957214355e-01 3.456466645002365112e-02 -2.069463431835174561e-01 -1.943421363830566406e-01 -1.461596786975860596e-01 2.544182725250720978e-02 1.876300573348999023e-01 2.607370018959045410e-01 2.706770896911621094e-01 -1.052493900060653687e-01 -1.852167695760726929e-01 -6.099422648549079895e-02 -2.000201120972633362e-02 -9.024186432361602783e-02 2.592130005359649658e-01 1.257275938987731934e-01 2.523218514397740364e-03 -8.380522578954696655e-02 7.668015360832214355e-02 -1.236533671617507935e-01 -9.688406437635421753e-02 -3.168911486864089966e-02 -1.850978136062622070e-01 2.640459239482879639e-01 2.013192325830459595e-01 -2.845560610294342041e-01 -3.650690317153930664e-01 -2.180137932300567627e-01
4.516926035284996033e-02 7.683961093425750732e-02 1.076717451214790344e-01 4.531594812870025635e-01 1.547604799270629883e-01 -5.675233155488967896e-02 -1.857475042343139648e-01 -3.247817754745483398e-01 -3.792919963598251343e-02 -2.033134549856185913e-02 2.438627481460571289e-01 2.193951010704040527e-01 7.380478084087371826e-02 -8.480092138051986694e-02 2.114182710647583008e-02 -9.682281315326690674e-02 -1.181331425905227661e-01 7.322502881288528442e-02 5.897444859147071838e-02 1.368245333433151245e-01 7.398348301649093628e-02 -1.346433162689208984e-01 1.806927025318145752e-01 4.282805323600769043e-02 -9.649401903152465820e-02 -2.977717481553554535e-02 -2.807465195655822754e-01 2.735845744609832764e-01 2.532652318477630615e-01 -1.973587274551391602e-01 -2.768480479717254639e-01 -1.811918020248413086e-01
-1.574958413839340210e-01 2.995313704013824463e-01 -6.130506843328475952e-02 1.232704818248748779e-01 -2.633222320582717657e-04 3.064815998077392578e-01 1.378763020038604736e-01 5.539218708872795105e-02 3.204297274351119995e-02 -1.224753633141517639e-01 1.586027443408966064e-01 1.735177636146545410e-01 1.206258535385131836e-01 3.801433742046356201e-01 -1.183464657515287399e-03 -9.015417844057083130e-02 -1.155427843332290649e-02 1.780489683151245117e-01 1.295318901538848877e-01 8.027563244104385376e-02 8.943916112184524536e-02 -4.705387353897094727e-01 7.409436628222465515e-03 2.972366511821746826e-01 -6.874926388263702393e-02 1.417800188064575195e-01 2.312517911195755005e-02 1.554508209228515625e-01 1.639988422393798828e-01 -2.156344503164291382e-01 -9.513798356056213379e-02 8.481153845787048340e-02
-1.078367382287979126e-01 3.523319959640502930e-01 1.060006022453308105e-02 3.817555308341979980e-01 2.245968766510486603e-02 1.682991236448287964e-01 -3.099333494901657104e-02 9.006572514772415161e-02 -1.088491901755332947e-01 -1.521954834461212158e-01 4.233967885375022888e-02 5.139464139938354492e-02 2.437400370836257935e-01 1.148434430360794067e-01 2.430038154125213623e-01 -1.214842572808265686e-01 3.028610534965991974e-02 -3.263475373387336731e-02 1.706058718264102936e-02 1.210812404751777649e-01 -1.184037253260612488e-01 -4.514502882957458496e-01 -8.363845758140087128e-03 6.810045242309570312e-02 -1.995510011911392212e-01 -4.359407722949981689e-02 -4.490667954087257385e-03 1.183073222637176514e-01 2.785223126411437988e-01 -1.770492494106292725e-01 -2.616631686687469482e-01 1.484390795230865479e-01
-9.256556630134582520e-02 2.037840187549591064e-01 -2.987587824463844299e-02 2.739399075508117676e-01 2.619045972824096680e-02 1.418003737926483154e-01 2.188439220190048218e-01 -4.035794700030237436e-04 6.556035019457340240e-03 7.277307659387588501e-02 -6.127144023776054382e-02 6.306146085262298584e-02 -1.313720345497131348e-01 2.176444381475448608e-01 3.287423774600028992e-02 -1.865810528397560120e-02 3.489992618560791016e-01 -1.884831115603446960e-02 -2.499927729368209839e-01 -4.626483842730522156e-02 -1.662373989820480347e-01 -1.360214650630950928e-01 -1.243581995368003845e-01 2.113742381334304810e-01 -2.516228333115577698e-02 -9.584191441535949707e-02 -3.490403294563293457e-01 -1.134720072150230408e-01 2.997102737426757812e-01 -2.528111934661865234e-01 -2.729517221450805664e-01 -2.455933243036270142e-01
-2.130079418420791626e-01 1.658212095499038696e-01 -2.760380506515502930e-01 3.029514849185943604e-01 -9.365019202232360840e-02 2.019143402576446533e-01 3.323279693722724915e-02 2.198894023895263672e-01 -1.414760798215866089e-01 5.090372636914253235e-02 4.726490471512079239e-03 9.404318034648895264e-02 -7.392291445285081863e-03 9.427173435688018799e-02 1.630399972200393677e-01 1.243920326232910156e-01 2.890172898769378662e-01 -8.058896288275718689e-03 -1.183016598224639893e-01 -7.528208941221237183e-02 -2.382901310920715332e-01 -2.889174818992614746e-01 1.523253321647644043e-01 1.582492291927337646e-01 -2.609198540449142456e-02 1.919558346271514893e-01 -1.914910972118377686e-01 1.446267515420913696e-01 1.807204335927963257e-01 -1.561446934938430786e-01 -3.270156681537628174e-01 1.638121902942657471e-01
-5.932333692908287048e-02 3.940205276012420654e-01 -5.054409056901931763e-02 1.761292964220046997e-01 4.088127240538597107e-02 1.972340345382690430e-01 1.522100809961557388e-02 -6.368356198072433472e-02 -1.445058453828096390e-02 1.910751461982727051e-01 -1.402893960475921631e-01 2.331565171480178833e-01 1.083998382091522217e-01 2.905674278736114502e-01 1.840959042310714722e-01 3.039605356752872467e-02 4.202609509229660034e-02 7.791354507207870483e-02 2.712276577949523926e-01 2.246393114328384399e-01 5.109124258160591125e-02 -3.589998185634613037e-01 -6.432066112756729126e-02 2.248946428298950195e-01 -1.429359167814254761e-01 1.445465236902236938e-01 -1.023245975375175476e-02 -6.226843595504760742e-02 1.598034054040908813e-01 -3.068328797817230225e-01 -8.898870646953582764e-02 1.733689606189727783e-01
-1.235845535993576050e-01 2.892966866493225098e-01 -9.045910835266113281e-02 2.161002308130264282e-01 -5.072865262627601624e-02 1.270361989736557007e-01 2.129596620798110962e-01 5.812078341841697693e-02 -2.365474104881286621e-01 -1.746660843491554260e-02 5.943120270967483521e-02 -4.756667092442512512e-02 2.208036780357360840e-01 1.554635018110275269e-01 -1.085141599178314209e-01 -2.102892398834228516e-01 1.853743009269237518e-02 1.758165508508682251e-01 6.186719611287117004e-02 4.353433102369308472e-02 -1.136549115180969238e-01 -3.238194882869720459e-01 9.768183529376983643e-02 2.897275686264038086e-01 1.627171039581298828e-02 -2.002285420894622803e-01 -6.098902225494384766e-02 2.289191484451293945e-01 2.130396664142608643e-01 -2.518620155751705170e-02 -3.955047428607940674e-01 2.014298737049102783e-01
-1.568073779344558716e-01 3.989069461822509766e-01 -4.624503105878829956e-02 2.139051258563995361e-01 -1.632562428712844849e-01 3.026437163352966309e-01 -9.938488900661468506e-02 -7.332250475883483887e-02 -5.971162393689155579e-02 -3.263173252344131470e-02 1.134181767702102661e-02 4.372951388359069824e-02 -1.104486659169197083e-01 -1.523473560810089111e-01 -1.895654797554016113e-01 -3.184441924095153809e-01 8.419064432382583618e-02 -2.915143072605133057e-01 1.772643029689788818e-01 -2.500076033174991608e-02 -1.202612295746803284e-01 -1.714326888322830200e-01 3.274196013808250427e-02 7.025178521871566772e-02 -1.752479672431945801e-01 1.986601762473583221e-02 1.713742315769195557e-01 -1.964470744132995605e-01 1.140971481800079346e-01 -2.108488976955413818e-01 -3.119320571422576904e-01 -1.662835925817489624e-01
-2.784033715724945068e-01 1.818544715642929077e-01 1.896076351404190063e-01 3.278728723526000977e-01 6.646677851676940918e-03 -2.478531301021575928e-01 1.019492149353027344e-01 1.489087846130132675e-02 3.845217823982238770e-02 1.604101955890655518e-01 -1.321749985218048096e-01 -2.528159916400909424e-01 2.598548075184226036e-03 8.487500250339508057e-02 -7.467136532068252563e-02 -2.141734808683395386e-01 2.931774556636810303e-01 7.322515547275543213e-02 -5.171705409884452820e-02 -1.581157557666301727e-02 -2.852216660976409912e-01 -3.735406398773193359e-01 9.071371704339981079e-02 1.450155526399612427e-01 7.141065597534179688e-02 -1.105484738945960999e-01 1.194503679871559143e-01 -3.746515884995460510e-02 2.756476402282714844e-01 -1.051420420408248901e-01 -1.851319819688796997e-01 -8.910994976758956909e-02
-3.044367134571075439e-01 1.636589020490646362e-01 -1.528790872544050217e-02 2.619044668972492218e-02 2.382385730743408203e-02 2.543371319770812988e-01 3.024258092045783997e-02 -3.936007022857666016e-01 4.584150388836860657e-02 -8.232834190130233765e-02 9.126394242048263550e-02 -1.355333179235458374e-01 1.016345098614692688e-01 2.308005392551422119e-01 -9.119107574224472046e-02 -2.661674916744232178e-01 7.301024347543716431e-02 6.750029325485229492e-02 1.655656993389129639e-01 1.241854801774024963e-01 -1.626205146312713623e-01 7.293102145195007324e-02 1.625788509845733643e-01 1.591941416263580322e-01 -2.201964706182479858e-02 2.214584201574325562e-01 1.528612822294235229e-01 1.506058126688003540e-01 -1.559061557054519653e-01 -8.277260512113571167e-02 -3.820770680904388428e-01 -2.668480873107910156e-01
-1.753130108118057251e-01 2.783045172691345215e-01 3.423688188195228577e-02 9.521483629941940308e-02 1.922897398471832275e-01 -1.249027848243713379e-01 9.220869094133377075e-02 -3.134410381317138672e-01 -1.674393415451049805e-01 1.219923514872789383e-02 -1.300334483385086060e-01 1.909942626953125000e-01 8.217529207468032837e-02 -7.320008426904678345e-02 1.281265467405319214e-01 -3.148629069328308105e-01 -7.951524853706359863e-02 1.775622963905334473e-01 1.427711844444274902e-01 -5.346402153372764587e-02 -4.258273243904113770e-01 -2.587987482547760010e-01 8.087037503719329834e-02 -1.427876651287078857e-01 2.526826560497283936e-01 -1.429092139005661011e-01 -5.578554421663284302e-02 -2.537448145449161530e-02 2.574096322059631348e-01 -9.592101722955703735e-02 1.662726327776908875e-02 -1.136673539876937866e-01
-3.143123388290405273e-01 1.091248318552970886e-01 -4.993178322911262512e-02 -6.373852957040071487e-03 -1.887670159339904785e-01 1.564695090055465698e-01 -2.192778140306472778e-01 -1.007236912846565247e-01 2.476554960012435913e-01 2.375381588935852051e-01 1.266579478979110718e-01 1.397516578435897827e-01 5.075859278440475464e-02 3.491979464888572693e-02 -1.113535538315773010e-01 -1.569396704435348511e-01 1.954366080462932587e-02 1.648743450641632080e-01 4.343925416469573975e-02 -2.332166731357574463e-01 -4.996029287576675415e-02 -4.096164107322692871e-01 5.295328050851821899e-02 2.668425142765045166e-01 -2.033150047063827515e-01 2.664328813552856445e-01 6.295067071914672852e-02 2.336639910936355591e-01 7.671000063419342041e-02 -5.254535749554634094e-02 -2.575722932815551758e-01 -1.609475351870059967e-02
-6.990816444158554077e-02 1.666076332330703735e-01 1.314648389816284180e-01 3.590400218963623047e-01 9.035941213369369507e-02 2.569717764854431152e-01 5.399458110332489014e-02 9.000164270401000977e-02 -1.341264545917510986e-01 9.143051505088806152e-02 -6.915927678346633911e-02 -6.253840029239654541e-02 -5.065324902534484863e-02 4.989273147657513618e-04 1.825169324874877930e-01 -1.675015091896057129e-01 -4.179603233933448792e-02 5.977927148342132568e-02 -2.267074733972549438e-01 -3.590351715683937073e-02 -1.297910809516906738e-01 -2.377563416957855225e-01 5.989132449030876160e-02 2.325674295425415039e-01 -6.252317875623703003e-02 -1.179942861199378967e-01 -3.258961439132690430e-01 -5.988401174545288086e-02 2.714537084102630615e-01 -4.013063609600067139e-01 -2.301949709653854370e-01 -1.804553121328353882e-01
-1.819693148136138916e-01 3.536973893642425537e-01 -1.364460438489913940e-01 3.809575363993644714e-02 8.893654495477676392e-02 -1.165356393903493881e-02 -7.036981172859668732e-03 -2.437583506107330322e-01 5.446795746684074402e-02 5.424138531088829041e-02 1.326570510864257812e-01 1.347052454948425293e-01 -3.943673148751258850e-02 -1.883958578109741211e-01 -1.560453921556472778e-01 -3.431800305843353271e-01 1.723734140396118164e-01 3.700503408908843994e-01 2.160245031118392944e-01 -5.915411747992038727e-03 -3.827996551990509033e-01 -2.011509388685226440e-01 2.023708075284957886e-01 -2.706646919250488281e-02 1.734610944986343384e-01 5.342520773410797119e-02 4.756855964660644531e-02 -2.947013452649116516e-02 1.858780384063720703e-01 -2.243835665285587311e-02 1.496410369873046875e-02 -1.413947045803070068e-01
-1.141199609264731407e-03 3.007479608058929443e-01 -1.873742043972015381e-01 2.030470371246337891e-01 -1.179446578025817871e-01 8.290410786867141724e-02 -8.615101873874664307e-02 -2.892061471939086914e-01 -5.305108428001403809e-02 1.241751909255981445e-01 1.146753951907157898e-01 -1.519982665777206421e-01 -3.126299977302551270e-01 -5.277241393923759460e-02 -1.468364000320434570e-01 1.540220081806182861e-01 -2.640799880027770996e-01 2.582640647888183594e-01 -4.555459693074226379e-02 1.522847265005111694e-01 -1.741770654916763306e-01 -7.431909441947937012e-02 -6.400860100984573364e-02 1.085093691945075989e-01 1.823585629463195801e-01 2.021861225366592407e-01 1.192513257265090942e-01 1.559316813945770264e-01 1.820617467164993286e-01 -1.861761361360549927e-01 -3.050927221775054932e-01 -1.845974624156951904e-01
-1.336122117936611176e-02 3.806028962135314941e-01 -8.772259205579757690e-02 2.555325031280517578e-01 7.937642931938171387e-02 1.521823257207870483e-01 3.519029170274734497e-02 1.234443858265876770e-02 5.972667410969734192e-02 -1.649889647960662842e-01 2.348555177450180054e-01 2.519680857658386230e-01 2.493936866521835327e-01 1.994338333606719971e-01 -2.101331949234008789e-02 -2.927019894123077393e-01 1.947384476661682129e-01 1.443379968404769897e-01 1.396236717700958252e-01 -1.384768933057785034e-01 -1.092562898993492126e-01 -3.163183629512786865e-01 -2.088677138090133667e-03 4.675467312335968018e-02 -2.586834728717803955e-01 1.334096938371658325e-01 -8.988277614116668701e-02 1.544279605150222778e-01 1.406645178794860840e-01 -1.826727688312530518e-01 -5.915971845388412476e-02 1.693798899650573730e-01
-7.280071824789047241e-02 2.772590219974517822e-01 1.249956190586090088e-01 2.314850389957427979e-01 4.463872406631708145e-03 1.467790007591247559e-01 -2.140280455350875854e-01 -9.801942110061645508e-02 1.117708906531333923e-02 1.141638010740280151e-01 2.874871194362640381e-01 4.078110679984092712e-02 -5.763467028737068176e-02 -1.162119954824447632e-01 -1.027496457099914551e-01 -3.505491614341735840e-01 6.384934484958648682e-02 -1.833570450544357300e-01 -2.019817754626274109e-02 -1.224549487233161926e-03 -1.969569772481918335e-01 -3.483029901981353760e-01 1.882143467664718628e-01 1.649012416601181030e-01 -1.165859401226043701e-01 2.404257655143737793e-01 2.579634785652160645e-01 1.588491722941398621e-02 2.037440240383148193e-01 -1.610997468233108521e-01 -9.784704446792602539e-02 -2.187139838933944702e-01
-1.581441909074783325e-01 5.783689618110656738e-01 -6.132289022207260132e-02 8.667033910751342773e-02 -1.997699886560440063e-01 5.473164841532707214e-02 3.372469451278448105e-03 4.193301871418952942e-02 -2.388929575681686401e-01 -9.620615839958190918e-02 -2.670065127313137054e-02 2.322731614112854004e-01 -2.308940589427947998e-01 2.381097972393035889e-01 -1.543628871440887451e-01 6.498736143112182617e-02 -1.249801889061927795e-01 -8.221513032913208008e-02 -3.262660466134548187e-03 -6.323208659887313843e-02 -5.182928964495658875e-02 -2.192073911428451538e-01 2.417622506618499756e-01 1.766432672739028931e-01 -2.033732235431671143e-01 1.619348675012588501e-01 9.913108497858047485e-02 6.462845206260681152e-02 1.946906596422195435e-01 -2.372504211962223053e-02 -1.427821069955825806e-01 -1.351507902145385742e-01
-9.022268652915954590e-02 1.364789754152297974e-01 6.339666992425918579e-02 1.877649873495101929e-02 -1.819501630961894989e-02 1.240486204624176025e-01 -1.432538181543350220e-01 -8.830051124095916748e-02 -1.540221925824880600e-02 -3.206050395965576172e-01 1.944424510002136230e-01 1.955329775810241699e-01 1.450912654399871826e-01 3.103874623775482178e-02 1.182158887386322021e-01 -4.106225818395614624e-02 3.022787570953369141e-01 -1.663492172956466675e-01 1.825119107961654663e-01 -3.371386229991912842e-02 -1.494207084178924561e-01 -1.026327908039093018e-01 2.161817997694015503e-01 3.212627768516540527e-01 2.197826504707336426e-01 2.668951451778411865e-01 1.978942006826400757e-01 -6.795885413885116577e-02 2.873147428035736084e-01 -2.299008518457412720e-01 -2.702827155590057373e-01 3.362133866176009178e-03
-4.714525118470191956e-02 4.530754312872886658e-02 1.170820221304893494e-01 4.501436352729797363e-01 1.409921199083328247e-01 1.566573232412338257e-01 -1.759488433599472046e-01 -1.842986196279525757e-01 -1.205819994211196899e-01 -2.737295068800449371e-02 1.120418533682823181e-01 2.203113734722137451e-01 1.060139909386634827e-01 -1.270562708377838135e-01 -2.347411774098873138e-02 -1.877873837947845459e-01 2.708240970969200134e-02 -9.412954002618789673e-02 1.562992334365844727e-01 6.062214076519012451e-02 1.655906997621059418e-02 -3.923874348402023315e-02 1.988554447889328003e-01 1.220287531614303589e-01 -1.537032276391983032e-01 -2.292678654193878174e-01 -9.131657332181930542e-02 2.177074849605560303e-01 1.366975605487823486e-01 -2.176753282546997070e-01 -4.246355593204498291e-01 -2.412694096565246582e-01
-7.821417599916458130e-02 4.043079614639282227e-01 -4.401407763361930847e-02 1.331672072410583496e-01 -5.480985343456268311e-02 2.394148558378219604e-01 -3.383153378963470459e-01 5.152209475636482239e-02 3.844373673200607300e-02 -3.360361158847808838e-01 8.115417510271072388e-02 -1.232905499637126923e-02 -3.513434156775474548e-02 -2.706663683056831360e-02 1.392418593168258667e-01 -4.379783198237419128e-02 4.003491401672363281e-01 8.871564269065856934e-02 -3.011393733322620392e-02 -1.469866484403610229e-01 -2.211784571409225464e-01 -1.336801201105117798e-01 2.572444975376129150e-01 1.183480694890022278e-01 -2.797327376902103424e-02 6.702140904963016510e-03 -5.807331576943397522e-02 1.328173130750656128e-01 1.755546778440475464e-01 -6.328102946281433105e-02 -3.047659099102020264e-01 -4.149854183197021484e-02
-2.896502315998077393e-01 2.036513239145278931e-01 -1.405941396951675415e-01 1.111666113138198853e-01 1.948544979095458984e-01 -4.779524356126785278e-02 -2.124427109956741333e-01 -2.558140829205513000e-02 -5.434612929821014404e-02 -8.393835276365280151e-02 -6.490355730056762695e-02 2.737431228160858154e-01 -2.279880493879318237e-01 5.594296380877494812e-02 9.359694272279739380e-02 4.288962483406066895e-02 1.145431771874427795e-01 1.072732615284621716e-03 -2.837602198123931885e-01 -1.594298183917999268e-01 -5.508290976285934448e-02 -1.632924228906631470e-01 2.914396822452545166e-01 1.234997883439064026e-01 -1.597753614187240601e-01 3.178215399384498596e-02 -8.220419287681579590e-02 -5.461898446083068848e-02 3.903467357158660889e-01 -2.742941081523895264e-01 -2.865932881832122803e-01 8.149057626724243164e-02
-9.037028253078460693e-02 1.563270539045333862e-01 -2.669817209243774414e-01 -4.615763667970895767e-03 5.154163390398025513e-02 -3.527246788144111633e-02 -6.565228104591369629e-02 1.958740949630737305e-01 -2.131700366735458374e-01 6.837486475706100464e-02 -1.555799543857574463e-01 -1.309303492307662964e-01 -1.082285568118095398e-01 -1.484053581953048706e-02 7.801406551152467728e-03 -2.269194722175598145e-01 -4.106532409787178040e-02 2.936564385890960693e-01 1.592463850975036621e-01 -4.186043143272399902e-02 -2.185167223215103149e-01 -5.618385672569274902e-01 1.157489642500877380e-01 1.175778824836015701e-02 4.031501337885856628e-02 -1.946610398590564728e-02 9.972626343369483948e-03 -8.428614586591720581e-03 2.978291213512420654e-01 -2.464178055524826050e-01 -2.172447592020034790e-01 -6.157341599464416504e-02
-1.442166119813919067e-01 3.432353734970092773e-01 -5.513856932520866394e-02 -7.009792327880859375e-02 5.000019073486328125e-02 2.594231963157653809e-01 -2.342899441719055176e-01 -1.958740055561065674e-01 -1.334284991025924683e-01 -1.490607708692550659e-01 -1.422330886125564575e-01 -1.291085332632064819e-01 -6.523467600345611572e-02 2.188805956393480301e-03 -3.878293558955192566e-02 -1.079750508069992065e-01 3.368022441864013672e-01 6.534324493259191513e-03 6.654252111911773682e-02 -3.535434007644653320e-01 -1.353021115064620972e-01 8.012832701206207275e-02 -8.629199862480163574e-02 1.776272207498550415e-01 3.273908793926239014e-02 1.292096972465515137e-01 3.196506574749946594e-02 3.150551021099090576e-01 1.587083935737609863e-01 -3.089126646518707275e-01 -2.165270447731018066e-01 -6.214016675949096680e-02
-5.979449301958084106e-02 3.591333329677581787e-01 -7.034125924110412598e-02 1.086919307708740234e-01 2.172642648220062256e-01 1.070337928831577301e-02 1.478495448827743530e-01 -1.324041336774826050e-01 -9.852442890405654907e-02 -3.928912803530693054e-02 8.595612831413745880e-03 2.682513892650604248e-01 2.143479287624359131e-01 2.381115257740020752e-01 2.322101891040802002e-01 -1.748417913913726807e-01 3.033897280693054199e-01 2.629506774246692657e-02 1.232555136084556580e-01 -2.688042446970939636e-02 -2.095345556735992432e-01 -2.497693598270416260e-01 1.056252163834869862e-03 2.199177294969558716e-01 -2.855092473328113556e-02 -4.144546017050743103e-02 7.595059461891651154e-03 2.394747138023376465e-01 1.999044418334960938e-01 -3.005045056343078613e-01 -1.132083609700202942e-01 1.650322377681732178e-01
-1.195478960871696472e-01 4.247226193547248840e-02 -1.633296161890029907e-01 1.481777429580688477e-01 3.205009698867797852e-01 3.164538368582725525e-02 1.317141354084014893e-01 8.275928907096385956e-03 -8.835922181606292725e-02 -3.780215233564376831e-02 8.527395874261856079e-02 2.413098812103271484e-01 1.986195147037506104e-01 2.392698377370834351e-01 6.223378237336874008e-03 -1.540880948305130005e-01 2.536578476428985596e-01 1.419264525175094604e-01 1.510454118251800537e-01 4.011254012584686279e-02 -3.087849915027618408e-01 -4.465730488300323486e-01 -9.068726003170013428e-02 1.636702418327331543e-01 -1.988267749547958374e-01 8.894445374608039856e-03 8.314333856105804443e-02 9.294232726097106934e-02 2.587578892707824707e-01 -1.738217622041702271e-01 -5.642408877611160278e-02 1.571603119373321533e-01
-5.382367968559265137e-02 1.738325804471969604e-01 -3.899034112691879272e-02 2.021549940109252930e-01 7.961480319499969482e-02 1.141594871878623962e-01 1.751571595668792725e-01 -2.778688967227935791e-01 -4.636167362332344055e-02 -1.304549425840377808e-01 1.812401711940765381e-01 1.538069546222686768e-01 -6.467775255441665649e-02 -1.902263611555099487e-01 -3.935582637786865234e-01 1.873667687177658081e-01 -1.115338951349258423e-01 -2.353572100400924683e-02 -9.233276359736919403e-03 2.784773521125316620e-02 1.244482249021530151e-01 -3.855515718460083008e-01 -5.876860395073890686e-02 2.793498635292053223e-01 -1.798482537269592285e-01 1.277465224266052246e-01 6.741914898157119751e-02 -4.424176178872585297e-03 2.422610074281692505e-01 4.523288086056709290e-02 -3.178620338439941406e-01 -1.292908340692520142e-01
2.904190216213464737e-03 5.640687048435211182e-02 -1.930497884750366211e-01 2.877165675163269043e-01 4.319399595260620117e-02 1.899485290050506592e-01 -1.156147718429565430e-01 -3.679000139236450195e-01 -1.291053742170333862e-02 4.202175140380859375e-02 -1.901475191116333008e-01 -1.491829454898834229e-01 3.617124259471893311e-02 -2.283695042133331299e-01 -1.982916742563247681e-01 7.516878843307495117e-02 -9.555535763502120972e-02 3.437702357769012451e-01 7.472087442874908447e-02 -1.506529748439788818e-01 -2.518904805183410645e-01 -2.520971894264221191e-01 -1.134177148342132568e-01 3.722573071718215942e-02 2.208287268877029419e-01 6.570824235677719116e-02 -4.488012194633483887e-02 3.206404298543930054e-02 2.729430496692657471e-01 -2.020081579685211182e-01 -2.486791461706161499e-01 -3.480001911520957947e-02
-1.472650170326232910e-01 2.615045607089996338e-01 -6.418867409229278564e-02 2.317442446947097778e-01 -2.426326870918273926e-01 8.025576174259185791e-02 -2.494863271713256836e-01 -8.944303542375564575e-02 -6.872896105051040649e-02 -2.295156475156545639e-03 1.108561083674430847e-01 2.293733879923820496e-02 -2.054335176944732666e-01 2.528530918061733246e-02 -2.298862785100936890e-01 -2.962422072887420654e-01 1.497644931077957153e-01 3.784986957907676697e-02 2.500585913658142090e-01 2.386903464794158936e-01 -2.229586690664291382e-01 -2.213547229766845703e-01 1.880663037300109863e-01 1.178980097174644470e-01 -2.216150015592575073e-01 1.738797277212142944e-01 1.800558269023895264e-01 1.350148469209671021e-01 1.603831648826599121e-01 9.366009384393692017e-02 -1.820622831583023071e-01 -1.630159914493560791e-01
-2.497822791337966919e-02 2.416925430297851562e-01 6.136403232812881470e-02 1.272346079349517822e-01 2.614686787128448486e-01 2.993321418762207031e-01 -5.629620049148797989e-03 1.077161505818367004e-01 1.145996972918510437e-01 -1.213566511869430542e-01 -1.308649182319641113e-01 6.863597035408020020e-02 -5.449532717466354370e-02 1.142722889780998230e-01 -3.482533618807792664e-02 -1.353879692032933235e-03 9.565683081746101379e-03 2.087675929069519043e-01 -8.242407441139221191e-02 1.854897737503051758e-01 -8.601203560829162598e-02 -5.026494264602661133e-01 -1.426143664866685867e-02 2.104003727436065674e-01 -2.630580775439739227e-02 1.913435459136962891e-01 -2.819132506847381592e-01 -1.997974663972854614e-01 3.363259136676788330e-01 -1.121671423316001892e-01 -1.074896305799484253e-01 -3.340843319892883301e-02
-9.966887533664703369e-02 8.711415575817227364e-04 -1.152180731296539307e-01 1.972508579492568970e-01 1.121185794472694397e-01 4.294946324080228806e-03 2.194750588387250900e-03 -2.448722124099731445e-01 8.072152733802795410e-02 -5.738880857825279236e-02 -9.427231736481189728e-03 1.696111112833023071e-01 1.260035336017608643e-01 -2.180868387222290039e-01 -4.338865354657173157e-02 -9.771014004945755005e-02 9.554567188024520874e-02 -1.612173169851303101e-01 6.023702397942543030e-02 6.506627053022384644e-02 -2.799580432474613190e-02 -3.231532275676727295e-01 4.290209710597991943e-01 2.001646459102630615e-01 -7.111827284097671509e-02 -7.065751403570175171e-02 -1.064210683107376099e-01 2.592347264289855957e-01 2.158456295728683472e-02 -2.333714514970779419e-01 -2.965820133686065674e-01 -3.847140371799468994e-01
-2.693714499473571777e-01 3.342859148979187012e-01 2.745375409722328186e-02 1.198259070515632629e-01 -1.706539094448089600e-01 7.745787501335144043e-02 -1.558478474617004395e-01 -1.482750326395034790e-01 6.437180191278457642e-02 -1.587719470262527466e-01 -1.300356686115264893e-01 1.103875115513801575e-01 -1.969667524099349976e-01 8.545038290321826935e-03 -1.575529724359512329e-01 -1.876550018787384033e-01 2.508797347545623779e-01 8.667642250657081604e-03 2.145468592643737793e-01 -1.528642922639846802e-01 -2.644976079463958740e-01 -3.459838032722473145e-01 1.156152561306953430e-01 2.550825178623199463e-01 -2.568994462490081787e-01 1.147526353597640991e-01 2.024710923433303833e-01 2.782484330236911774e-02 6.699001789093017578e-02 7.762761414051055908e-02 -1.029502004384994507e-01 -1.388241946697235107e-01
7.565935701131820679e-02 6.603890098631381989e-03 -3.243623673915863037e-02 1.857521384954452515e-01 2.484698295593261719e-01 1.033189296722412109e-01 -1.025919392704963684e-01 -2.162199765443801880e-01 -2.129389671608805656e-03 1.627711392939090729e-02 -6.962814927101135254e-02 2.819155752658843994e-01 1.711932867765426636e-01 -1.613994836807250977e-01 -2.008300572633743286e-01 -1.522697359323501587e-01 7.787318527698516846e-02 -9.590935707092285156e-02 7.663974165916442871e-02 1.596186757087707520e-01 3.464742749929428101e-02 -2.812446653842926025e-01 2.927569746971130371e-01 1.072410270571708679e-01 -1.534242033958435059e-01 4.509966075420379639e-02 -5.809628963470458984e-02 2.975792288780212402e-01 3.435302898287773132e-02 -2.046528309583663940e-01 -3.442015647888183594e-01 -3.497970998287200928e-01
2.822601934894919395e-03 2.409937530755996704e-01 2.505261301994323730e-01 3.435172438621520996e-01 -5.703841149806976318e-02 1.423548758029937744e-01 -4.644286260008811951e-02 -3.393194377422332764e-01 3.646447136998176575e-02 -4.618405178189277649e-02 1.351307630538940430e-01 9.644085913896560669e-02 1.401066035032272339e-01 -1.275455653667449951e-01 -3.143868148326873779e-01 -3.304425626993179321e-02 9.618671238422393799e-02 2.706993743777275085e-02 1.617540121078491211e-01 1.702022254467010498e-01 3.888299316167831421e-02 -1.934948414564132690e-01 -7.696140557527542114e-02 9.159988909959793091e-02 -9.170330315828323364e-02 -1.404283046722412109e-01 -2.495333105325698853e-01 1.232711449265480042e-01 2.197848260402679443e-01 9.828712046146392822e-02 -4.138731658458709717e-01 -1.577737554907798767e-02
-1.190763041377067566e-01 4.794721901416778564e-01 -3.496260195970535278e-02 3.303522169589996338e-01 1.262560486793518066e-01 1.295073628425598145e-01 -7.791820913553237915e-02 -2.695699781179428101e-02 -2.223255336284637451e-01 7.894694805145263672e-02 2.853853395208716393e-03 -1.598217785358428955e-01 -9.997256845235824585e-02 4.908589646220207214e-03 -3.669098019599914551e-01 -6.770469248294830322e-02 5.752465501427650452e-02 3.249862417578697205e-02 8.126418292522430420e-02 -5.340738967061042786e-02 -1.149053499102592468e-01 2.718851342797279358e-02 2.149057239294052124e-01 2.841352224349975586e-01 -2.663775682449340820e-01 1.181529909372329712e-01 3.156262040138244629e-01 4.634156450629234314e-02 1.312300860881805420e-01 -7.402787357568740845e-02 -6.382698565721511841e-02 -8.650396764278411865e-02
-3.075557202100753784e-02 2.302643656730651855e-01 -2.274479344487190247e-02 2.002147883176803589e-01 -6.313730031251907349e-02 7.862094044685363770e-02 1.092230603098869324e-01 -2.832823991775512695e-02 -7.302640378475189209e-02 -8.712654560804367065e-02 2.317857742309570312e-01 3.449222743511199951e-01 2.867037355899810791e-01 2.283861637115478516e-01 1.391693800687789917e-01 -1.210385411977767944e-01 -5.060497298836708069e-02 1.195210218429565430e-01 -1.681204438209533691e-01 -2.810563333332538605e-02 -8.199620991945266724e-02 -3.799974024295806885e-01 -1.756783276796340942e-01 2.951377630233764648e-01 -1.202190518379211426e-01 2.411804646253585815e-01 2.928835712373256683e-02 -1.604961156845092773e-01 2.549930214881896973e-01 -8.771967142820358276e-02 -1.996688246726989746e-01 4.146528989076614380e-02
-1.544984057545661926e-02 2.205339521169662476e-01 3.154397755861282349e-02 3.423414528369903564e-01 8.992289751768112183e-02 1.430267691612243652e-01 -7.673169672489166260e-02 -1.862625032663345337e-01 -8.738857507705688477e-02 7.894604466855525970e-03 -6.281564384698867798e-02 3.604343831539154053e-01 -9.180695563554763794e-02 -8.870116621255874634e-02 1.409375220537185669e-01 -5.470403935760259628e-03 -6.140040978789329529e-02 -1.375528275966644287e-01 -4.062189534306526184e-02 2.321688085794448853e-01 6.381364655680954456e-04 -1.797814220190048218e-01 3.883240520954132080e-01 9.866745024919509888e-02 1.187815330922603607e-03 -9.309920668601989746e-02 -1.200402993708848953e-02 2.350966483354568481e-01 5.187320336699485779e-02 -4.229412972927093506e-01 -1.542007625102996826e-01 -2.133878618478775024e-01
-1.878829300403594971e-01 3.981424868106842041e-01 -3.894214751198887825e-03 2.982125431299209595e-02 -1.867203116416931152e-01 2.706550955772399902e-01 -1.385696083307266235e-01 -1.504026651382446289e-01 -3.767118975520133972e-02 -1.442895233631134033e-01 3.619246184825897217e-02 -1.610708795487880707e-02 -5.648515000939369202e-02 -7.674566656351089478e-02 -2.172942608594894409e-01 -2.565497457981109619e-01 -7.709687948226928711e-02 -1.672490388154983521e-01 3.766362369060516357e-01 -1.457094494253396988e-02 -1.609804332256317139e-01 -1.967500448226928711e-01 9.756356477737426758e-02 2.284885346889495850e-01 -3.086817562580108643e-01 2.230510115623474121e-02 5.725647509098052979e-02 -8.250707760453224182e-03 1.314196437597274780e-01 -6.021758541464805603e-02 -2.930461168289184570e-01 3.432610258460044861e-02
-3.287495300173759460e-02 4.452075660228729248e-01 -7.000666856765747070e-02 -2.579613821581006050e-03 -3.251566290855407715e-01 1.745167970657348633e-01 -6.924350559711456299e-02 -2.064405083656311035e-01 -1.385755278170108795e-02 -1.351351588964462280e-01 4.431781545281410217e-02 2.856004834175109863e-01 -7.271591573953628540e-02 -1.746978261508047581e-03 -3.364671021699905396e-02 -3.538381680846214294e-02 -2.346035093069076538e-02 -1.345296055078506470e-01 2.385135293006896973e-01 4.549175128340721130e-02 -2.434634417295455933e-01 -1.629284471273422241e-01 1.489458978176116943e-01 1.243027821183204651e-01 -3.129200935363769531e-01 1.226908713579177856e-01 1.068991720676422119e-01 2.677220478653907776e-02 3.065444827079772949e-01 -5.058124661445617676e-02 -2.818226516246795654e-01 2.037717960774898529e-02
-8.060678839683532715e-03 6.169227138161659241e-02 -1.285014301538467407e-01 3.504041731357574463e-01 9.885212779045104980e-02 1.709667742252349854e-01 3.622044995427131653e-02 -1.861157417297363281e-01 5.436462908983230591e-02 -7.633554935455322266e-02 5.237363278865814209e-02 1.713242381811141968e-01 3.338196277618408203e-01 2.701009809970855713e-01 7.498858869075775146e-02 -2.438492923974990845e-01 4.611548408865928650e-02 2.378983795642852783e-01 1.279256343841552734e-01 8.605030179023742676e-02 -1.640554219484329224e-01 -1.354350000619888306e-01 1.783954203128814697e-01 1.568052619695663452e-01 -1.597569882869720459e-01 -3.099312074482440948e-02 3.589636087417602539e-02 2.853493988513946533e-01 1.629550606012344360e-01 2.232719361782073975e-01 -2.403542399406433105e-01 -2.529733479022979736e-01
-4.739524424076080322e-02 4.068732857704162598e-01 1.331009119749069214e-01 1.859980076551437378e-01 -2.393007837235927582e-02 1.490684002637863159e-01 -1.635818034410476685e-01 2.511813305318355560e-02 1.483976654708385468e-02 -4.446926340460777283e-02 2.903483808040618896e-01 2.676759660243988037e-01 -3.020461201667785645e-01 -6.501754373311996460e-02 -1.603943407535552979e-01 -1.752060651779174805e-01 5.043208226561546326e-02 -3.019409775733947754e-01 8.177172392606735229e-02 3.578290343284606934e-02 -1.872558593750000000e-01 -2.005612403154373169e-01 1.221582368016242981e-01 -4.402241855859756470e-02 -5.422630533576011658e-02 2.551652193069458008e-01 5.842406302690505981e-02 8.859574794769287109e-02 -7.180838286876678467e-02 -1.919981539249420166e-01 -3.132794201374053955e-01 -7.984173297882080078e-02
1.025976315140724182e-01 4.129533469676971436e-02 -6.647765636444091797e-03 2.949329316616058350e-01 1.274234205484390259e-01 -3.296622261404991150e-02 3.293081745505332947e-02 -1.123114079236984253e-01 -1.072620823979377747e-01 -4.783935472369194031e-02 -1.198484450578689575e-01 3.465269505977630615e-01 1.152391210198402405e-01 -2.278737127780914307e-01 -1.422592550516128540e-01 -5.079076811671257019e-02 9.071631729602813721e-02 -1.675719171762466431e-01 6.779891904443502426e-03 3.186984919011592865e-03 -1.404148340225219727e-01 -2.187167555093765259e-01 3.354461193084716797e-01 2.342422455549240112e-01 -3.798925131559371948e-02 -5.669900029897689819e-02 -1.195428296923637390e-01 1.894565820693969727e-01 -3.530519828200340271e-02 -1.293965280055999756e-01 -3.705618977546691895e-01 -3.898637294769287109e-01
-1.456304937601089478e-01 4.137554168701171875e-01 -1.378952562808990479e-01 2.045049667358398438e-01 -6.392034143209457397e-02 3.059982359409332275e-01 1.174328550696372986e-01 -1.381537970155477524e-02 -2.319167256355285645e-01 2.011007070541381836e-01 -1.505566239356994629e-01 1.739726066589355469e-01 -7.877663522958755493e-02 -1.364486217498779297e-01 5.083852261304855347e-02 -7.246495038270950317e-02 -7.353290170431137085e-02 1.639797538518905640e-01 -1.617666780948638916e-01 -1.737326383590698242e-01 -2.302672117948532104e-01 -1.802993565797805786e-01 -1.796775311231613159e-01 1.110420078039169312e-01 -2.625781595706939697e-01 2.320797145366668701e-01 -4.491556901484727859e-03 2.632196545600891113e-01 -1.439360231161117554e-01 -1.305689513683319092e-01 -2.833681926131248474e-02 -7.591788470745086670e-02
-3.343184888362884521e-01 -8.677830919623374939e-03 2.156557589769363403e-01 2.260899096727371216e-01 3.833871707320213318e-02 3.299792110919952393e-01 -3.379258215427398682e-01 -1.108338832855224609e-01 -4.672346636652946472e-02 1.528246998786926270e-01 1.227908730506896973e-01 -9.022445231676101685e-02 -1.510379612445831299e-01 6.450822949409484863e-02 -7.760586589574813843e-02 -2.605085074901580811e-01 8.503202348947525024e-03 -4.746522381901741028e-02 1.081181541085243225e-01 -1.269830316305160522e-01 -1.250167489051818848e-01 -2.063729912042617798e-01 7.239315658807754517e-02 1.513399183750152588e-01 4.227679222822189331e-02 2.596367001533508301e-01 2.738323807716369629e-01 9.551094472408294678e-02 1.575456112623214722e-01 -1.929327547550201416e-01 -1.348287314176559448e-01 -2.324856221675872803e-01
4.608453065156936646e-02 5.750843882560729980e-02 5.811620969325304031e-03 3.055992126464843750e-01 1.193490028381347656e-01 2.076282352209091187e-01 -1.495284885168075562e-01 -1.185455024242401123e-01 3.967764321714639664e-03 -1.759466342628002167e-02 -1.050721853971481323e-01 3.579430580139160156e-01 1.594123244285583496e-01 -1.255022287368774414e-01 -1.312803179025650024e-01 -1.298454254865646362e-01 9.414698928594589233e-02 -7.797789573669433594e-02 6.906356662511825562e-03 1.858740486204624176e-02 -3.167247772216796875e-02 -2.429728507995605469e-01 4.152920842170715332e-01 1.222991645336151123e-01 -6.468623876571655273e-02 2.584186755120754242e-02 -1.125083714723587036e-01 2.821857929229736328e-01 4.129575565457344055e-03 -2.224849611520767212e-01 -2.698579132556915283e-01 -3.321940302848815918e-01
-6.858294457197189331e-02 3.234754800796508789e-01 4.492420703172683716e-02 2.836730182170867920e-01 -8.321460336446762085e-02 1.216522902250289917e-01 8.328457176685333252e-02 -3.595484197139739990e-01 -8.818230777978897095e-02 4.640906676650047302e-02 1.258147656917572021e-01 6.535585224628448486e-02 1.106836721301078796e-01 3.974695689976215363e-03 -3.309620022773742676e-01 -1.056444048881530762e-01 -1.071564704179763794e-01 1.709544807672500610e-01 -3.329358994960784912e-02 1.504584699869155884e-01 9.520272165536880493e-02 -1.396269500255584717e-01 7.445925381034612656e-03 2.527797520160675049e-01 -2.568612396717071533e-01 -1.666140705347061157e-01 -1.968429833650588989e-01 5.514227226376533508e-02 2.393150180578231812e-01 1.126736998558044434e-01 -2.936638593673706055e-01 -1.963276863098144531e-01
-3.106943666934967041e-01 2.571199834346771240e-01 -7.609903812408447266e-02 1.428731232881546021e-01 1.249158605933189392e-01 1.273307353258132935e-01 7.636245340108871460e-03 -1.738175600767135620e-01 8.604796975851058960e-02 9.201831370592117310e-02 -1.822657734155654907e-01 6.187102571129798889e-02 -1.114594265818595886e-01 1.182480677962303162e-01 3.325545191764831543e-01 -3.176739513874053955e-01 8.935368806123733521e-02 1.714339256286621094e-01 9.494908154010772705e-02 -1.697347462177276611e-01 -3.225975930690765381e-01 -4.588457643985748291e-01 6.714712828397750854e-03 3.379790857434272766e-02 -1.034900248050689697e-01 -1.891392469406127930e-02 9.067313373088836670e-02 4.711467027664184570e-02 3.592692082747817039e-03 -8.388588577508926392e-02 -1.966561824083328247e-01 -1.810740795917809010e-03
2.104388922452926636e-02 -1.271174289286136627e-02 3.886277228593826294e-02 4.122069478034973145e-01 4.544041305780410767e-02 2.320457845926284790e-01 1.514015835709869862e-03 -1.234375126659870148e-02 -1.157033666968345642e-01 2.177776768803596497e-02 -8.214239962399005890e-03 2.041198015213012695e-01 1.445761322975158691e-01 -2.595287561416625977e-01 -2.519910037517547607e-01 -1.367195397615432739e-01 -3.648841381072998047e-02 -1.548455059528350830e-01 3.582561621442437172e-03 3.405796363949775696e-02 -2.001402378082275391e-01 -1.294311583042144775e-01 3.388325273990631104e-01 3.757646977901458740e-01 -8.337424695491790771e-02 4.811942577362060547e-02 -1.138072833418846130e-01 1.480133980512619019e-01 2.491506934165954590e-02 -7.386320084333419800e-02 -2.475564032793045044e-01 -3.083485066890716553e-01
4.350709170103073120e-02 1.733358055353164673e-01 -9.923840314149856567e-02 1.937533766031265259e-01 1.851165294647216797e-01 5.591360852122306824e-02 1.268212199211120605e-01 -1.581466645002365112e-01 -7.605010271072387695e-02 -1.586001515388488770e-01 -1.421777997165918350e-02 -3.210962563753128052e-02 -1.566237509250640869e-01 -3.058734536170959473e-01 -4.209825694561004639e-01 5.182851850986480713e-02 7.004515826702117920e-02 3.817142173647880554e-02 5.935458838939666748e-02 1.201268061995506287e-01 -9.939642250537872314e-02 -2.467384338378906250e-01 1.543157398700714111e-01 2.733520269393920898e-01 2.375394664704799652e-02 2.076501250267028809e-01 3.007976710796356201e-01 -6.898136436939239502e-02 1.794140487909317017e-01 -2.008138746023178101e-01 -2.992888092994689941e-01 -1.318750530481338501e-01
-1.201202645897865295e-01 2.836502790451049805e-01 -5.850477889180183411e-02 2.661264836788177490e-01 -3.390121832489967346e-02 2.293130904436111450e-01 -4.004626348614692688e-02 -1.896208375692367554e-01 -2.942552864551544189e-01 -2.059995010495185852e-02 -1.443957239389419556e-01 2.750954926013946533e-01 2.013845443725585938e-01 2.001574784517288208e-01 3.738487511873245239e-02 -1.442790776491165161e-01 4.963299632072448730e-02 5.044788494706153870e-02 3.418701514601707458e-02 4.252606630325317383e-02 -3.949396684765815735e-02 -2.998550832271575928e-01 1.191814839839935303e-01 2.714248895645141602e-01 -3.024716116487979889e-02 -3.000797927379608154e-01 -5.716040357947349548e-02 3.209442198276519775e-01 1.971808969974517822e-01 1.697273999452590942e-01 -2.221959270536899567e-02 -2.126376703381538391e-02
-1.411850303411483765e-01 4.884438812732696533e-01 -1.081782393157482147e-02 2.392285019159317017e-01 6.467484682798385620e-02 4.353920370340347290e-02 4.120412096381187439e-02 -1.835952103137969971e-01 -1.568122580647468567e-02 5.894995108246803284e-02 -5.423388630151748657e-02 2.179763466119766235e-02 2.504259645938873291e-01 1.430944204330444336e-01 -9.457758069038391113e-02 -9.068869054317474365e-02 -9.260126203298568726e-02 1.335506886243820190e-01 1.649823933839797974e-01 2.804983258247375488e-01 -1.068471223115921021e-01 -4.485674500465393066e-01 -1.739104688167572021e-01 -1.688613439910113811e-03 5.257569253444671631e-02 1.491298526525497437e-01 1.577622145414352417e-01 1.097927466034889221e-01 -1.200244426727294922e-01 -2.610697150230407715e-01 -9.864106029272079468e-02 -7.573551684617996216e-02
1.324771195650100708e-01 1.614524424076080322e-01 -3.226243704557418823e-02 6.540526449680328369e-02 -1.736837625503540039e-02 1.424266546964645386e-01 -1.277097463607788086e-01 -2.863209545612335205e-01 -1.729954630136489868e-01 -5.964923277497291565e-02 -2.534818947315216064e-01 1.082226485013961792e-01 6.153398007154464722e-02 -9.755050390958786011e-02 1.790965162217617035e-02 -1.776166856288909912e-01 -9.781184047460556030e-02 3.234623968601226807e-01 2.922569029033184052e-02 -4.548924975097179413e-03 -5.101462081074714661e-02 -2.750561535358428955e-01 3.684420138597488403e-02 -2.295249551534652710e-01 -1.888404786586761475e-01 4.927150309085845947e-01 -1.441831290721893311e-01 5.717504769563674927e-02 1.917675882577896118e-01 -4.653887450695037842e-02 -2.979377806186676025e-01 2.067800378426909447e-03
7.086122874170541763e-03 6.002273410558700562e-02 -9.605349600315093994e-02 1.924390643835067749e-01 1.816885769367218018e-01 1.586974263191223145e-01 -6.356851011514663696e-02 -4.312332272529602051e-01 -2.020369172096252441e-01 1.753035001456737518e-03 -1.190578117966651917e-01 1.175724267959594727e-01 -1.248556524515151978e-01 3.646489232778549194e-02 -3.712642788887023926e-01 8.911319077014923096e-02 4.508573561906814575e-02 -1.501054167747497559e-01 -1.855683177709579468e-01 1.752218604087829590e-01 4.419850558042526245e-02 -2.112333029508590698e-01 2.402245700359344482e-01 1.501366198062896729e-01 4.870035126805305481e-02 6.453183293342590332e-02 1.152451410889625549e-01 2.712732367217540741e-02 1.929937303066253662e-01 -3.923910856246948242e-01 -1.859959512948989868e-01 -8.650199323892593384e-02
-5.735878273844718933e-02 3.616279661655426025e-01 -3.453276678919792175e-02 1.902986764907836914e-01 -2.630681693553924561e-01 1.670120209455490112e-01 -1.796014159917831421e-01 -2.084723412990570068e-01 6.194928660988807678e-02 -1.866277009248733521e-01 1.036266610026359558e-01 2.342977821826934814e-01 -3.563639149069786072e-02 -8.324524760246276855e-02 -1.890963166952133179e-01 -5.848553404211997986e-02 -6.570754945278167725e-02 -9.845233708620071411e-02 2.552435696125030518e-01 2.722667157649993896e-02 -2.177929431200027466e-01 -2.296552211046218872e-01 1.518223732709884644e-01 1.548037230968475342e-01 -3.728934824466705322e-01 -2.403287217020988464e-02 1.470417827367782593e-01 9.722491726279258728e-03 1.557747721672058105e-01 1.077075488865375519e-02 -3.013115823268890381e-01 -2.074873633682727814e-02
-7.270806282758712769e-02 3.706205189228057861e-01 -1.598207801580429077e-01 2.419220507144927979e-01 -7.270019501447677612e-02 3.406330645084381104e-01 -2.667540609836578369e-01 6.872343830764293671e-03 1.548821628093719482e-01 -2.262674123048782349e-01 9.982911497354507446e-02 2.526229321956634521e-01 -6.942980736494064331e-02 1.280538439750671387e-01 -9.342672675848007202e-02 -7.410354167222976685e-02 1.431018710136413574e-01 -3.911782428622245789e-02 2.143120318651199341e-01 1.647814661264419556e-01 1.283056437969207764e-01 -3.720085322856903076e-01 2.018604241311550140e-02 2.630616426467895508e-01 -4.774845018982887268e-02 1.516265720129013062e-01 1.064951121807098389e-01 3.870803490281105042e-02 1.312415748834609985e-01 -1.115930229425430298e-01 -9.490250051021575928e-02 3.101304406300187111e-03
3.253383934497833252e-02 3.763753920793533325e-02 3.516339883208274841e-02 4.664874374866485596e-01 9.314945898950099945e-03 1.337882876396179199e-01 -4.038934595882892609e-03 -1.439800858497619629e-01 -1.054642051458358765e-01 -1.006015911698341370e-01 9.756849147379398346e-03 1.135769635438919067e-01 1.084722578525543213e-02 -5.197771266102790833e-02 5.179656296968460083e-02 -8.079697191715240479e-02 -4.941536113619804382e-02 -2.729323208332061768e-01 1.313890367746353149e-01 -2.317985706031322479e-02 1.838124543428421021e-01 -1.596968919038772583e-01 2.330645769834518433e-01 2.565362751483917236e-01 -1.093812361359596252e-01 1.422436535358428955e-02 -3.449523076415061951e-02 1.326444298028945923e-01 8.514857292175292969e-02 -4.338407218456268311e-01 -1.793034523725509644e-01 -4.011898934841156006e-01
-5.186342634260654449e-03 -9.775980375707149506e-03 1.865002512931823730e-01 2.166266292333602905e-01 5.374284461140632629e-02 8.881677687168121338e-02 2.902821898460388184e-01 -1.051875576376914978e-01 -5.926807969808578491e-02 -2.518907375633716583e-02 -2.154846191406250000e-01 8.897247910499572754e-02 -9.855771437287330627e-03 -3.786092996597290039e-02 8.182864636182785034e-02 -1.503928899765014648e-01 9.580763429403305054e-02 2.417648434638977051e-01 -7.098332047462463379e-02 1.384111493825912476e-01 -2.726393640041351318e-01 -3.502464890480041504e-01 1.309761852025985718e-01 9.802758693695068359e-02 -5.286474525928497314e-02 4.851983394473791122e-03 -4.110625982284545898e-01 -9.924865514039993286e-02 1.558232754468917847e-01 -3.981514573097229004e-01 -1.762045472860336304e-01 -1.078547239303588867e-01
-1.362818181514739990e-01 8.960168063640594482e-02 1.223593354225158691e-01 2.339978516101837158e-01 5.504795536398887634e-02 2.638167142868041992e-01 -2.923009991645812988e-01 -2.133570611476898193e-01 1.918260566890239716e-02 1.205373276025056839e-02 3.233900368213653564e-01 5.112532153725624084e-02 -1.545830070972442627e-02 -1.487268656492233276e-01 1.069897669367492199e-03 -2.748773694038391113e-01 -5.980987846851348877e-02 -2.183639854192733765e-01 2.815869078040122986e-02 1.254685409367084503e-02 -2.321408838033676147e-01 -3.202209174633026123e-01 1.825485229492187500e-01 3.025848567485809326e-01 -9.248044341802597046e-02 1.427933275699615479e-01 1.728299632668495178e-02 -5.005128681659698486e-02 2.500924766063690186e-01 -1.201836541295051575e-01 -1.212651953101158142e-01 -1.936259865760803223e-01
-4.836550354957580566e-02 1.972643882036209106e-01 -9.998439252376556396e-02 -7.098324596881866455e-02 -5.609885975718498230e-02 1.139365509152412415e-01 1.216354221105575562e-02 -2.584749162197113037e-01 -2.452829331159591675e-01 2.800793386995792389e-02 -6.427725404500961304e-02 3.068564534187316895e-01 -2.101668901741504669e-02 -4.217300191521644592e-02 -1.112485080957412720e-01 8.113453537225723267e-02 -1.213591918349266052e-01 2.912545502185821533e-01 2.043085992336273193e-01 -1.963711902499198914e-02 -2.131131291389465332e-01 -2.813067138195037842e-01 -2.552493289113044739e-02 -1.770130991935729980e-01 2.507802844047546387e-01 8.769389986991882324e-02 -1.100819334387779236e-01 1.637785732746124268e-01 1.255449652671813965e-01 -3.950533568859100342e-01 -2.853233218193054199e-01 1.386546492576599121e-01
-1.516253352165222168e-01 8.903462439775466919e-02 9.401511400938034058e-02 1.868919879198074341e-01 -8.997668325901031494e-02 4.623042047023773193e-01 -1.312987655401229858e-01 -2.946224808692932129e-01 5.705810710787773132e-02 9.809961915016174316e-02 2.037934511899948120e-01 2.671272754669189453e-01 -1.192978098988533020e-01 -2.562309056520462036e-02 -5.914907529950141907e-02 4.747322201728820801e-02 1.536950916051864624e-01 -2.044536024332046509e-01 -2.549289166927337646e-02 5.123217776417732239e-02 -8.763302117586135864e-03 -2.856523394584655762e-01 1.092856973409652710e-01 1.481280624866485596e-01 -3.221426159143447876e-02 2.423078566789627075e-01 2.761074900627136230e-02 -2.307845503091812134e-01 2.870118021965026855e-01 -7.545970380306243896e-02 -1.782486289739608765e-01 -1.875335127115249634e-01
-1.004050001502037048e-01 4.119477421045303345e-02 1.419615745544433594e-01 2.350097596645355225e-01 2.208705991506576538e-01 -3.574622049927711487e-02 2.212149798870086670e-01 -4.002925753593444824e-01 4.495461937040090561e-03 1.533068567514419556e-01 8.804708719253540039e-02 2.421997673809528351e-02 -2.019785046577453613e-01 -5.715968459844589233e-02 -2.277699410915374756e-01 9.659531712532043457e-02 -4.434256255626678467e-02 -2.936525642871856689e-01 2.224654108285903931e-01 -5.347634106874465942e-02 -2.950337827205657959e-01 -2.309531420469284058e-01 2.115618251264095306e-02 2.518051266670227051e-01 -4.461155831813812256e-02 -6.529145687818527222e-02 -1.492942683398723602e-02 2.187557220458984375e-01 1.975022554397583008e-01 1.622736454010009766e-02 -2.457658350467681885e-01 1.329858005046844482e-01
-2.101543247699737549e-01 2.094635814428329468e-01 -1.666096597909927368e-02 1.891349703073501587e-01 -3.209699392318725586e-01 9.972801059484481812e-02 -1.100277081131935120e-01 -1.169053092598915100e-02 -9.098984301090240479e-03 -4.645770823117345572e-04 -1.494383439421653748e-02 1.123364120721817017e-01 -1.773820072412490845e-01 3.170822262763977051e-01 -1.983471401035785675e-02 -2.764958739280700684e-01 1.233356967568397522e-01 9.642662480473518372e-03 1.654589176177978516e-01 2.229261100292205811e-01 -2.190418392419815063e-01 -3.378115594387054443e-01 1.644688844680786133e-01 3.007333576679229736e-01 -1.441738456487655640e-01 1.419644951820373535e-01 2.366622835397720337e-01 -2.925972267985343933e-02 1.098363995552062988e-01 -3.315544128417968750e-02 -1.513162106275558472e-01 -1.519754678010940552e-01
3.752362215891480446e-03 1.453000605106353760e-01 -2.866800129413604736e-01 3.458340167999267578e-01 1.383820474147796631e-01 1.927116364240646362e-01 1.478564292192459106e-01 6.524490565061569214e-02 5.767684802412986755e-02 -4.693012312054634094e-02 -5.405081063508987427e-02 2.368544340133666992e-01 2.602463066577911377e-01 1.658198088407516479e-01 -1.888308674097061157e-01 -2.177063375711441040e-01 6.256736069917678833e-02 1.844467371702194214e-01 4.206891730427742004e-02 8.837284892797470093e-02 5.011802166700363159e-02 -1.719626188278198242e-01 1.149507388472557068e-01 3.696178197860717773e-01 -2.393847554922103882e-01 -1.565542258322238922e-02 1.485500112175941467e-02 2.477418631315231323e-02 8.789771050214767456e-02 9.668534249067306519e-02 -3.830480277538299561e-01 1.549611426889896393e-02
3.542486950755119324e-02 2.614251077175140381e-01 -1.123777255415916443e-01 2.265935540199279785e-01 1.054089888930320740e-02 1.616291850805282593e-01 -1.302255094051361084e-01 -2.593902871012687683e-02 -8.577907085418701172e-02 -1.940958201885223389e-02 -1.422395259141921997e-01 3.007178604602813721e-01 2.329948730766773224e-02 -7.188687473535537720e-02 2.494396641850471497e-02 -8.111357688903808594e-03 1.814631521701812744e-01 1.435744017362594604e-01 2.077879309654235840e-01 -3.383821249008178711e-01 -2.412023246288299561e-01 -2.220159620046615601e-01 -3.324632942676544189e-01 -4.929369688034057617e-02 -1.558445543050765991e-01 1.730933599174022675e-02 -7.889007031917572021e-02 1.321396082639694214e-01 2.257119864225387573e-01 -3.489605486392974854e-01 -1.881971955299377441e-01 -9.850922971963882446e-02
-1.686310619115829468e-01 3.630889654159545898e-01 5.548435077071189880e-02 6.776090711355209351e-02 2.013255059719085693e-01 1.362409628927707672e-02 -8.924125880002975464e-02 -1.321055293083190918e-01 1.324567198753356934e-01 5.912027880549430847e-02 -5.320795997977256775e-02 2.399111688137054443e-01 4.503302741795778275e-03 9.201547503471374512e-02 2.144809514284133911e-01 -4.974427632987499237e-03 6.753547489643096924e-02 1.077614724636077881e-01 -2.482716590166091919e-01 -2.615875191986560822e-02 -3.093323707580566406e-01 -1.903193891048431396e-01 3.940423727035522461e-01 2.622350864112377167e-02 7.692497689276933670e-03 5.740431323647499084e-02 -1.262413710355758667e-01 1.270226836204528809e-01 2.994660437107086182e-01 -2.300857901573181152e-01 -2.718884646892547607e-01 1.079529225826263428e-01
-2.305305153131484985e-01 4.509145021438598633e-01 -7.021668553352355957e-02 5.627291277050971985e-02 -1.900545060634613037e-01 1.479773074388504028e-01 -4.043155163526535034e-02 -7.670180499553680420e-02 -3.778817132115364075e-02 -1.776883900165557861e-01 2.812185510993003845e-02 2.373760491609573364e-01 -5.884955078363418579e-02 -6.087745074182748795e-03 -1.042327433824539185e-01 -1.554626077413558960e-01 1.368999388068914413e-02 -7.845668494701385498e-02 2.273837924003601074e-01 4.329661652445793152e-02 -3.058205544948577881e-01 -2.717607319355010986e-01 1.583757549524307251e-01 1.529550105333328247e-01 -2.489497810602188110e-01 1.604130566120147705e-01 1.246344670653343201e-01 -1.027772203087806702e-01 3.665385544300079346e-01 1.867606118321418762e-02 -1.111662164330482483e-01 -6.770898401737213135e-02
7.555643469095230103e-02 8.065769821405410767e-02 1.247991323471069336e-01 5.608132109045982361e-02 -1.187182888388633728e-01 1.857414543628692627e-01 2.072173170745372772e-03 3.993326798081398010e-02 -1.320476531982421875e-01 -2.871722877025604248e-01 1.617109477519989014e-01 1.388590782880783081e-01 1.657849103212356567e-01 -2.011914551258087158e-01 -1.564032956957817078e-02 -1.455385684967041016e-01 1.337923407554626465e-01 -6.175968423485755920e-02 1.643342822790145874e-01 -1.309050917625427246e-01 -1.600661277770996094e-01 -4.156549274921417236e-01 1.641913801431655884e-01 4.082126319408416748e-01 1.139684170484542847e-01 1.605179160833358765e-01 1.747823506593704224e-01 -2.552995681762695312e-01 9.973099082708358765e-02 -1.592975854873657227e-01 -2.164065986871719360e-01 -9.833125770092010498e-02
-1.598255336284637451e-01 4.735001325607299805e-01 -6.935305148363113403e-02 2.721820585429668427e-02 3.424416482448577881e-02 6.383872032165527344e-02 1.518189162015914917e-01 -4.030315205454826355e-02 1.487412899732589722e-01 -1.988161504268646240e-01 1.333745270967483521e-01 1.204776987433433533e-01 2.901825821027159691e-03 1.062651947140693665e-01 -1.160898804664611816e-02 -6.694398820400238037e-02 -1.443125586956739426e-02 1.511898487806320190e-01 -2.821834385395050049e-01 6.509166210889816284e-02 -4.582573100924491882e-02 -3.646588623523712158e-01 5.201362445950508118e-02 3.273362219333648682e-01 -8.485119789838790894e-02 3.553483784198760986e-01 -1.164591312408447266e-01 -9.640312194824218750e-02 2.692460417747497559e-01 -8.679256588220596313e-02 -3.875174373388290405e-02 -1.232510283589363098e-01
1.661209762096405029e-01 -1.140744090080261230e-01 -7.612932473421096802e-02 1.867493093013763428e-01 -4.790878295898437500e-02 3.862659931182861328e-01 -2.232774049043655396e-01 -1.874618083238601685e-01 6.930911540985107422e-02 -1.357053127139806747e-02 5.157000198960304260e-02 2.275586575269699097e-01 4.159700497984886169e-02 1.258093565702438354e-01 -1.133229807019233704e-01 -2.159971296787261963e-01 1.044323369860649109e-01 1.128085181117057800e-01 9.651482105255126953e-02 2.555480599403381348e-01 -4.160437881946563721e-01 1.297603454440832138e-02 2.257748991250991821e-01 1.907245516777038574e-01 -5.725163966417312622e-02 3.525120764970779419e-02 -2.122074738144874573e-02 2.091971784830093384e-01 1.108299940824508667e-01 -6.031545344740152359e-03 -2.576484084129333496e-01 -2.438106238842010498e-01
-7.317382097244262695e-02 1.185478866100311279e-01 1.602178215980529785e-01 1.677574962377548218e-01 5.788673087954521179e-02 2.863154374063014984e-02 -5.041983723640441895e-02 -1.107409819960594177e-01 -1.338879112154245377e-02 8.062683977186679840e-03 -2.233739383518695831e-02 -1.519611105322837830e-02 1.737683713436126709e-01 1.963404119014739990e-01 1.586476713418960571e-01 -1.979099512100219727e-01 3.377653360366821289e-01 4.058348834514617920e-01 -4.320491105318069458e-02 1.443696860224008560e-02 -2.213633060455322266e-01 -3.979254961013793945e-01 2.234871685504913330e-01 2.401160746812820435e-01 -3.436563163995742798e-02 -9.359293617308139801e-03 -4.307813569903373718e-02 -5.902984365820884705e-02 2.145467400550842285e-01 1.263635139912366867e-02 -3.515192866325378418e-01 3.963506594300270081e-02
-3.956854641437530518e-01 3.898330330848693848e-01 1.188896968960762024e-01 2.127534151077270508e-01 -1.969163678586483002e-02 1.697681993246078491e-01 1.869612373411655426e-03 -2.337146401405334473e-01 -1.944086253643035889e-01 -1.352441757917404175e-01 -5.118542537093162537e-02 1.056724563241004944e-01 9.351411461830139160e-02 -1.064619235694408417e-02 2.683579735457897186e-02 -8.848634548485279083e-03 -3.698243200778961182e-02 -2.676997780799865723e-01 5.655559152364730835e-02 1.843920052051544189e-01 1.165870130062103271e-01 -3.281365036964416504e-01 2.208858877420425415e-01 1.601631641387939453e-01 -7.011694461107254028e-02 -7.808345556259155273e-02 1.464495658874511719e-01 4.953635111451148987e-02 1.839765310287475586e-01 -1.880040615797042847e-01 6.715971976518630981e-02 -2.326874881982803345e-01
-1.529392153024673462e-01 2.005034387111663818e-01 -9.781730920076370239e-02 -6.869680364616215229e-04 -1.769090443849563599e-01 -1.063997000455856323e-01 1.165709644556045532e-01 -4.414893686771392822e-03 -6.178113073110580444e-02 -7.388926297426223755e-02 -9.629221260547637939e-02 5.633706599473953247e-02 -1.415320932865142822e-01 -1.699814945459365845e-01 -1.893983334302902222e-01 -7.436964660882949829e-02 1.845872700214385986e-01 -7.203314453363418579e-02 1.869685575366020203e-02 -4.746013879776000977e-01 1.151719838380813599e-01 -3.617386221885681152e-01 1.126454174518585205e-01 3.125133514404296875e-01 -3.112664222717285156e-01 6.984177976846694946e-02 -5.165981128811836243e-02 1.444430649280548096e-01 1.306406408548355103e-01 -8.107810467481613159e-02 -1.973209679126739502e-01 -2.266262322664260864e-01
-1.342103183269500732e-01 2.400440908968448639e-02 -3.756775856018066406e-01 3.771826028823852539e-01 -1.675648987293243408e-01 -9.776294976472854614e-02 5.354172899387776852e-04 4.812443256378173828e-02 2.042278088629245758e-02 1.108437404036521912e-01 -8.766919374465942383e-02 3.446108102798461914e-01 6.120146811008453369e-02 1.452304273843765259e-01 -2.195108383893966675e-01 -4.567770287394523621e-02 2.118568681180477142e-02 6.693483889102935791e-02 2.248600423336029053e-01 -2.072936296463012695e-01 -2.648565173149108887e-01 -1.921309828758239746e-01 -7.466170936822891235e-02 1.299335062503814697e-01 1.149980723857879639e-01 1.557957828044891357e-01 -1.790009625256061554e-02 6.310563534498214722e-03 -7.346861530095338821e-03 -2.813395299017429352e-02 -4.027291834354400635e-01 1.221838593482971191e-01
-9.232521057128906250e-02 4.308310747146606445e-01 1.518372148275375366e-01 1.513768434524536133e-01 -9.351732442155480385e-04 1.891143918037414551e-01 7.486989721655845642e-03 -7.282415777444839478e-02 7.223181426525115967e-02 -7.063291221857070923e-02 -4.590331390500068665e-02 1.955393003299832344e-03 2.246239632368087769e-01 1.289326883852481842e-02 5.010156333446502686e-02 3.667091578245162964e-02 -9.651920944452285767e-02 5.661495961248874664e-03 8.639331907033920288e-02 2.679455876350402832e-01 -1.329804807901382446e-01 -6.038010120391845703e-01 -1.801419407129287720e-01 5.407149344682693481e-02 -1.389513611793518066e-01 6.705120950937271118e-02 7.134626060724258423e-02 9.658229351043701172e-02 -6.464821100234985352e-02 -2.070507556200027466e-01 -2.102369070053100586e-01 -1.275164484977722168e-01
-4.779576063156127930e-01 5.999245867133140564e-02 1.239838153123855591e-01 6.422105710953474045e-03 -9.619556367397308350e-02 6.055949255824089050e-02 1.104884222149848938e-01 -3.266605138778686523e-01 1.650114208459854126e-01 -1.480176597833633423e-01 -1.052260100841522217e-01 5.384390056133270264e-02 6.710377335548400879e-02 1.107309758663177490e-01 4.754250869154930115e-02 -2.224039137363433838e-01 1.608021259307861328e-01 1.039973124861717224e-01 9.305527806282043457e-02 1.126022189855575562e-01 -1.834245175123214722e-01 -1.404159218072891235e-01 1.393775939941406250e-01 1.275663226842880249e-01 -1.315688788890838623e-01 2.031002491712570190e-01 1.164813861250877380e-01 1.925670728087425232e-02 3.117836639285087585e-02 3.380448743700981140e-02 -4.732209444046020508e-01 -2.085353732109069824e-01
-1.693330109119415283e-01 3.058633506298065186e-01 -1.910313963890075684e-01 8.295630663633346558e-02 -1.658018082380294800e-01 1.362227052450180054e-01 -9.282761812210083008e-02 -6.966668367385864258e-02 1.987312547862529755e-02 -2.927749603986740112e-02 1.285885423421859741e-01 6.217202916741371155e-02 -2.031159698963165283e-01 1.526008844375610352e-01 -9.534533321857452393e-02 -1.414956152439117432e-01 2.046734392642974854e-01 5.654942244291305542e-02 1.765448153018951416e-01 1.861081570386886597e-01 -3.374845385551452637e-01 -2.880555987358093262e-01 1.983342617750167847e-01 2.932346463203430176e-01 -1.906915605068206787e-01 2.411715537309646606e-01 2.065238356590270996e-01 1.884633004665374756e-01 6.148660928010940552e-02 6.280529499053955078e-02 -2.145884782075881958e-01 -3.939208574593067169e-03
-1.079186201095581055e-01 1.203548386693000793e-01 1.281967312097549438e-01 1.946535408496856689e-01 1.335644125938415527e-01 8.384528756141662598e-02 9.973998367786407471e-02 -1.223030779510736465e-02 -3.108735382556915283e-02 8.276087790727615356e-02 5.880245566368103027e-02 -5.249368399381637573e-02 1.360248029232025146e-01 1.806357055902481079e-01 -8.097519166767597198e-03 -2.673330008983612061e-01 4.256440103054046631e-01 3.591485321521759033e-01 8.245658874511718750e-02 8.806285262107849121e-02 -7.240045815706253052e-02 -4.092907309532165527e-01 1.125339493155479431e-01 1.287617161870002747e-02 -2.504541166126728058e-02 8.711463212966918945e-02 -1.192900761961936951e-01 -4.875844717025756836e-02 9.017498046159744263e-02 2.819059602916240692e-02 -4.513958990573883057e-01 8.360707201063632965e-03
-2.142006307840347290e-01 5.587866902351379395e-01 7.280636113137006760e-03 1.660518348217010498e-01 1.905817240476608276e-01 -8.951527625322341919e-02 1.222749575972557068e-01 -2.315597087144851685e-01 6.044600531458854675e-02 1.041410025209188461e-02 6.691255420446395874e-02 2.256355136632919312e-01 -3.056804649531841278e-02 6.930869817733764648e-02 3.541913628578186035e-02 -7.803004235029220581e-02 6.415991485118865967e-02 2.226541936397552490e-01 -1.899878829717636108e-01 1.005860138684511185e-02 -2.499774098396301270e-01 -3.699429631233215332e-01 1.291794478893280029e-01 2.651299536228179932e-01 -1.607825905084609985e-01 6.202215328812599182e-02 3.423150628805160522e-02 -9.845931082963943481e-02 6.537209451198577881e-02 -3.708411753177642822e-02 -3.667959570884704590e-02 -7.306220382452011108e-02
-3.731740117073059082e-01 3.974863588809967041e-01 1.548005640506744385e-01 7.880865782499313354e-02 1.199885234236717224e-01 -6.212154775857925415e-02 3.273966610431671143e-01 -1.322294771671295166e-01 -1.169057190418243408e-01 -4.674097523093223572e-03 1.647951826453208923e-02 6.421792507171630859e-02 1.407585889101028442e-01 8.526781201362609863e-02 1.763542294502258301e-01 -3.883517638314515352e-04 -7.516775280237197876e-02 -2.804504008963704109e-03 1.001695021986961365e-01 5.991056188941001892e-02 4.229868948459625244e-02 -5.407159924507141113e-01 2.323526889085769653e-02 -6.758283823728561401e-02 4.960134252905845642e-02 6.407377868890762329e-02 -5.202478542923927307e-02 -6.988784670829772949e-02 7.336658984422683716e-02 -2.337420284748077393e-01 -1.500626951456069946e-01 -1.952646970748901367e-01
-5.236152932047843933e-02 -4.040662199258804321e-03 2.481963485479354858e-01 -2.328714355826377869e-02 -2.210983484983444214e-01 1.522977948188781738e-01 -9.766659140586853027e-02 -4.714558646082878113e-02 1.470028012990951538e-01 3.475468233227729797e-02 -2.541344799101352692e-02 1.545883268117904663e-01 2.129175215959548950e-01 1.502821445465087891e-01 1.047656089067459106e-01 -1.256344616413116455e-01 3.852441310882568359e-01 1.878235787153244019e-01 4.633803293108940125e-02 1.226381212472915649e-01 -2.836464345455169678e-01 -4.183120429515838623e-01 2.808076143264770508e-01 1.734334379434585571e-01 -9.852580726146697998e-02 -8.420631289482116699e-02 4.740691184997558594e-02 4.716649651527404785e-03 2.052168697118759155e-01 -1.019833460450172424e-01 -2.622517645359039307e-01 -6.007743254303932190e-02
1.926592364907264709e-02 4.353090748190879822e-02 -3.812383115291595459e-01 2.876517474651336670e-01 5.222070962190628052e-02 9.382017701864242554e-02 5.804917961359024048e-02 -2.303121834993362427e-01 -1.618341654539108276e-01 9.730574674904346466e-03 -5.770483054220676422e-03 6.581787765026092529e-02 -1.377127319574356079e-01 -1.547711063176393509e-02 9.570016711950302124e-02 1.930754259228706360e-02 1.049797385931015015e-01 1.281668692827224731e-01 2.975304052233695984e-02 1.485669761896133423e-01 -7.920446246862411499e-02 -3.922898769378662109e-01 -2.791802883148193359e-01 1.939104497432708740e-01 -3.404905200004577637e-01 3.935834169387817383e-01 -9.739570319652557373e-02 1.004298776388168335e-01 5.302194878458976746e-02 4.208305478096008301e-02 -8.578284829854965210e-02 -1.176940798759460449e-01
-6.949538830667734146e-03 7.283407729119062424e-03 -3.589133918285369873e-02 1.745905429124832153e-01 -2.072122395038604736e-01 5.559797957539558411e-02 -9.650070220232009888e-03 -1.149238869547843933e-01 3.417816013097763062e-02 -1.799872070550918579e-01 1.538982093334197998e-01 2.636424303054809570e-01 -1.699368469417095184e-02 -1.299547702074050903e-01 -1.301395893096923828e-01 -3.088093101978302002e-01 -9.264220297336578369e-02 -2.654746770858764648e-01 -8.746377378702163696e-02 1.165195330977439880e-01 -2.067780792713165283e-01 -1.421579271554946899e-01 2.233721017837524414e-01 -2.357556857168674469e-02 5.647648870944976807e-02 2.414186298847198486e-01 -1.714158058166503906e-01 -4.576556012034416199e-02 1.827091872692108154e-01 -3.975640237331390381e-01 -3.853406310081481934e-01 -7.737849652767181396e-02
-2.023308426141738892e-01 3.793580234050750732e-01 1.110378056764602661e-01 2.968217432498931885e-01 -2.225090712308883667e-01 3.161590099334716797e-01 -9.874534606933593750e-02 -3.214604035019874573e-02 -2.753786183893680573e-02 -1.375101134181022644e-02 -3.466063365340232849e-02 1.273939013481140137e-01 -8.922349661588668823e-02 -2.012027502059936523e-01 -6.937877833843231201e-02 -2.175876796245574951e-01 3.590561822056770325e-02 -2.444305568933486938e-01 2.591281235218048096e-01 3.206198569387197495e-03 -2.012220919132232666e-01 -2.146877199411392212e-01 3.011916205286979675e-02 8.645991981029510498e-02 -1.041529551148414612e-01 9.504283219575881958e-02 5.926206707954406738e-02 -2.166810184717178345e-01 1.752033382654190063e-01 -2.243410199880599976e-01 -1.418441087007522583e-01 -2.020935714244842529e-01
-5.538798496127128601e-02 2.147799730300903320e-01 -1.490984559059143066e-01 2.748851776123046875e-01 -1.890400797128677368e-01 1.369795203208923340e-01 1.515652686357498169e-01 -1.898090913891792297e-02 -2.598879337310791016e-01 -5.152972042560577393e-02 7.475136965513229370e-02 2.351214587688446045e-01 1.932906061410903931e-01 5.411478132009506226e-02 1.482478976249694824e-01 -2.434743344783782959e-01 1.273688524961471558e-01 1.184203401207923889e-01 9.018667787313461304e-02 -5.629464611411094666e-02 -7.495852559804916382e-02 -2.612021863460540771e-01 2.569887414574623108e-02 3.763051629066467285e-01 3.685920685529708862e-02 -1.521197408437728882e-01 -7.553939521312713623e-02 -2.670013904571533203e-02 3.783482313156127930e-01 -2.157968841493129730e-02 -2.876805663108825684e-01 8.724794536828994751e-02
-1.303028911352157593e-01 -1.147941723465919495e-01 8.552882075309753418e-02 -8.201863616704940796e-02 -1.493359506130218506e-01 2.480782121419906616e-01 1.223123893141746521e-01 -4.348811209201812744e-01 -5.092049762606620789e-02 -9.014030545949935913e-02 -2.656276822090148926e-01 1.426832228899002075e-01 2.014556080102920532e-01 9.287381917238235474e-02 6.006052717566490173e-02 -1.062424480915069580e-01 -1.303816884756088257e-01 8.640712499618530273e-02 -4.026999697089195251e-02 1.458371132612228394e-01 -2.493584156036376953e-01 -1.276506632566452026e-01 4.143733903765678406e-02 1.298310756683349609e-01 -3.175927698612213135e-01 2.509928345680236816e-01 7.744497060775756836e-02 7.638281583786010742e-02 7.538990676403045654e-02 -7.383184134960174561e-02 -3.601978719234466553e-01 -2.028813064098358154e-01
-7.378967106342315674e-02 2.135277539491653442e-01 -3.000028729438781738e-01 4.055710136890411377e-01 -1.573978960514068604e-01 2.167200744152069092e-01 3.206748664379119873e-01 -1.907743364572525024e-01 3.675645217299461365e-02 -1.085095927119255066e-01 1.666500121355056763e-01 6.539440155029296875e-02 -9.729528427124023438e-02 -1.733184754848480225e-01 3.958919271826744080e-02 5.205855146050453186e-02 -2.681145677343010902e-03 -1.215781494975090027e-01 -9.464208036661148071e-03 2.179945856332778931e-01 -1.671361029148101807e-01 -1.352943778038024902e-01 2.429883927106857300e-02 7.688260078430175781e-02 -2.292666211724281311e-02 1.835156232118606567e-01 1.667161285877227783e-01 1.090752556920051575e-01 -1.021141633391380310e-01 6.055871769785881042e-02 -4.313071370124816895e-01 -7.341447472572326660e-02
-2.303878366947174072e-01 1.049844771623611450e-01 -2.113214731216430664e-01 1.050273850560188293e-01 -6.505729258060455322e-02 -2.789121866226196289e-01 -1.284323036670684814e-01 -8.651781827211380005e-02 -2.052211910486221313e-01 -9.519489109516143799e-02 -1.227446720004081726e-01 7.860376685857772827e-02 -1.787038296461105347e-01 -3.873472160194069147e-04 -2.109316587448120117e-01 -2.283685505390167236e-01 3.379217535257339478e-02 1.419012248516082764e-01 4.092962741851806641e-01 -8.026927709579467773e-02 -1.494586933404207230e-03 -4.285920262336730957e-01 -1.090880930423736572e-01 2.043693065643310547e-01 1.373648494482040405e-01 1.297457814216613770e-01 -6.580663472414016724e-02 3.789120540022850037e-02 -3.730867803096771240e-02 -1.669089943170547485e-01 -2.489196956157684326e-01 8.899164199829101562e-02
-1.897345930337905884e-01 2.194100618362426758e-01 -1.361483931541442871e-01 1.246542707085609436e-01 -3.069346547126770020e-01 -1.855096966028213501e-01 -2.236838936805725098e-01 -5.960288271307945251e-02 -1.246109232306480408e-01 -5.957434326410293579e-02 9.422426111996173859e-03 1.131105273962020874e-01 -1.969285160303115845e-01 -3.910495340824127197e-02 1.824303865432739258e-01 -1.612781733274459839e-01 -2.972926571965217590e-02 -4.052402451634407043e-02 -4.722030833363533020e-02 -2.567968666553497314e-01 -2.061869204044342041e-01 -2.810916602611541748e-01 -1.703155040740966797e-01 -5.049427598714828491e-02 -1.275371760129928589e-01 1.010878011584281921e-01 2.720116637647151947e-02 3.290981650352478027e-01 3.360408544540405273e-02 -3.526187837123870850e-01 -2.884721755981445312e-01 3.935280721634626389e-03
-3.584370911121368408e-01 3.481428325176239014e-01 6.589984893798828125e-02 1.775354295969009399e-01 2.530969381332397461e-01 4.608611110597848892e-03 9.227488189935684204e-02 -1.497272551059722900e-01 8.361306041479110718e-02 9.924429655075073242e-02 5.468913167715072632e-02 1.222259923815727234e-01 1.306797098368406296e-02 1.122912019491195679e-01 2.515501976013183594e-01 1.517740935087203979e-01 -1.406907103955745697e-02 1.495604962110519409e-01 -3.637669980525970459e-02 -1.533564776182174683e-01 -1.035223156213760376e-01 -3.544789850711822510e-01 -2.739981049671769142e-03 6.455420702695846558e-02 1.303538680076599121e-01 1.242873817682266235e-01 -1.235397383570671082e-01 -1.744891703128814697e-01 3.831732869148254395e-01 -1.028792262077331543e-01 -2.477978169918060303e-01 -2.587495744228363037e-02
-1.546766161918640137e-01 -1.258346810936927795e-02 2.426370531320571899e-01 3.097202479839324951e-01 1.759733706712722778e-01 -1.080335956066846848e-02 1.263644397258758545e-01 -5.301009491086006165e-02 -6.083157658576965332e-02 8.878134936094284058e-02 -1.394992172718048096e-01 4.074437543749809265e-02 3.685929998755455017e-02 -1.217818725854158401e-02 1.267494857311248779e-01 -6.279657036066055298e-02 6.980659067630767822e-02 1.656932681798934937e-01 -1.351266801357269287e-01 1.658685952425003052e-01 -1.541010439395904541e-01 -4.042547345161437988e-01 1.224856674671173096e-01 1.375329643487930298e-01 2.183505706489086151e-02 9.424903430044651031e-03 -3.681344091892242432e-01 3.995127230882644653e-02 5.241928622126579285e-03 -4.808010458946228027e-01 -2.115884274244308472e-01 -6.481013447046279907e-02
-2.354562878608703613e-01 2.798535227775573730e-01 1.017688028514385223e-02 1.400346904993057251e-01 1.735860854387283325e-01 2.949526533484458923e-02 8.254164457321166992e-02 -2.585107088088989258e-01 1.027853693813085556e-02 3.101652488112449646e-02 1.431585550308227539e-01 3.314585983753204346e-01 -1.957307755947113037e-02 -8.002012036740779877e-03 2.510890960693359375e-01 6.810245662927627563e-02 2.255428023636341095e-02 5.199045687913894653e-02 7.650864869356155396e-02 -2.774843573570251465e-01 -1.973524242639541626e-01 -4.422360360622406006e-01 4.359169676899909973e-02 -1.419456303119659424e-01 2.067774161696434021e-02 -2.886032499372959137e-02 -1.180084887892007828e-02 -7.457478344440460205e-02 3.442540764808654785e-01 -1.898579299449920654e-01 -1.052755713462829590e-01 -1.646057665348052979e-01
-1.770135164260864258e-01 4.346159100532531738e-02 -9.745883196592330933e-02 2.714659571647644043e-01 1.261338293552398682e-01 2.672308087348937988e-01 4.541638121008872986e-02 -1.014209017157554626e-01 1.439686566591262817e-01 -9.720668196678161621e-02 -7.025410234928131104e-02 2.101021409034729004e-01 1.806318908929824829e-01 1.631656661629676819e-02 -6.387687474489212036e-02 -1.221735775470733643e-01 3.890972211956977844e-02 3.182487785816192627e-01 -3.464084491133689880e-02 -8.658776432275772095e-02 1.544522680342197418e-02 -2.648575603961944580e-02 3.294553756713867188e-01 1.567416042089462280e-01 -1.528702229261398315e-01 1.211886703968048096e-01 5.451806262135505676e-02 1.861501336097717285e-01 1.132051274180412292e-01 1.885637789964675903e-01 -4.346246421337127686e-01 -3.070278763771057129e-01
-3.228077292442321777e-01 -1.041784957051277161e-01 -2.376205325126647949e-01 3.199646174907684326e-01 3.052385523915290833e-02 1.224530935287475586e-01 -1.437507569789886475e-01 -8.533871173858642578e-02 -1.802359968423843384e-01 -4.558362066745758057e-02 -1.725706756114959717e-01 7.304016500711441040e-02 1.052752062678337097e-01 2.346954792737960815e-01 1.240438595414161682e-01 1.817310452461242676e-01 8.335185796022415161e-02 2.863122522830963135e-01 1.794279739260673523e-02 1.675730943679809570e-01 -8.934626728296279907e-02 -2.809489965438842773e-01 6.523219496011734009e-02 4.196735620498657227e-01 9.200761467218399048e-02 -4.759456962347030640e-02 -7.361461967229843140e-02 6.542221456766128540e-02 2.010174095630645752e-01 -1.358290463685989380e-01 -1.757200509309768677e-01 -5.644017830491065979e-02
-1.061359494924545288e-01 1.250248104333877563e-01 -1.053175479173660278e-01 -1.136097982525825500e-01 -5.324353650212287903e-02 7.287790998816490173e-03 -3.391518816351890564e-02 -1.295181065797805786e-01 2.962089329957962036e-02 1.308693587779998779e-01 -2.205334603786468506e-01 2.831510305404663086e-01 -1.284430623054504395e-01 -3.947770223021507263e-02 -3.710009902715682983e-02 1.510900408029556274e-01 -1.465284526348114014e-01 1.702486872673034668e-01 8.212235569953918457e-02 4.498282074928283691e-02 -2.825342416763305664e-01 -1.120266988873481750e-01 -1.986376494169235229e-01 7.311931997537612915e-02 2.446695119142532349e-01 1.417331993579864502e-01 -3.225871622562408447e-01 1.822713166475296021e-01 2.640691101551055908e-01 -2.662703692913055420e-01 -4.268483221530914307e-01 -5.241265520453453064e-02
-3.581682965159416199e-02 2.803399860858917236e-01 -3.944120556116104126e-02 1.624889224767684937e-01 2.435995936393737793e-01 -3.449576348066329956e-02 8.899208158254623413e-02 -2.644036114215850830e-01 -1.384114325046539307e-01 -4.585524648427963257e-02 8.189065754413604736e-02 3.171795904636383057e-01 -9.188234061002731323e-02 1.422213762998580933e-01 2.229861170053482056e-01 2.589474916458129883e-01 7.432990521192550659e-02 7.829587161540985107e-02 1.642778664827346802e-01 -2.573664188385009766e-01 -1.872835606336593628e-01 -4.138014018535614014e-01 -1.938847824931144714e-02 3.481977153569459915e-03 1.473635733127593994e-01 -1.206320598721504211e-01 1.329361461102962494e-02 -6.797878444194793701e-02 1.298114508390426636e-01 -1.730475723743438721e-01 -1.463601738214492798e-01 -2.427657693624496460e-01
-1.974169164896011353e-01 4.776050150394439697e-01 3.226826190948486328e-01 1.968199759721755981e-01 -6.658974289894104004e-02 1.939703673124313354e-01 -7.424784824252128601e-03 -3.929905593395233154e-02 -1.637249290943145752e-01 -1.476901024580001831e-01 -1.911348849534988403e-02 6.725987792015075684e-02 -3.710803017020225525e-02 3.718269616365432739e-02 6.806223094463348389e-02 1.227455660700798035e-01 -1.119265854358673096e-01 1.587758772075176239e-02 1.631905585527420044e-01 1.920168995857238770e-01 -1.282716840505599976e-01 -2.905667126178741455e-01 3.859580308198928833e-02 1.143425181508064270e-01 -1.068601012229919434e-01 -1.693091690540313721e-01 2.345241159200668335e-01 -3.510489314794540405e-02 1.941535919904708862e-01 -6.534929573535919189e-02 -2.494000494480133057e-01 -2.796798646450042725e-01
1.047019734978675842e-01 7.254379987716674805e-02 -1.079820245504379272e-01 2.591059803962707520e-01 -8.772622793912887573e-02 7.257739454507827759e-02 -8.211395144462585449e-02 -1.109553053975105286e-01 -1.607640236616134644e-01 -1.361473947763442993e-01 -6.492834538221359253e-02 1.285034418106079102e-01 -6.932444870471954346e-02 3.005904890596866608e-02 5.231622979044914246e-02 -6.362171471118927002e-02 3.283871114253997803e-01 1.105763539671897888e-01 -1.916542276740074158e-02 -3.754216730594635010e-01 3.288736566901206970e-02 -2.665323317050933838e-01 -1.850497871637344360e-01 -1.466680467128753662e-01 -2.307306528091430664e-01 -4.230089858174324036e-02 1.691751033067703247e-01 1.662851721048355103e-01 2.303065657615661621e-01 -2.745623886585235596e-01 -2.081637531518936157e-01 -3.507891595363616943e-01
7.284407503902912140e-03 1.983285397291183472e-01 7.500839233398437500e-02 1.983072012662887573e-01 2.665910720825195312e-01 6.782240420579910278e-02 -5.788785219192504883e-02 -9.379919618368148804e-02 -2.181115560233592987e-02 1.829451508820056915e-02 -2.085867077112197876e-01 4.554881528019905090e-02 -3.337335959076881409e-02 -2.510262839496135712e-02 -1.919803209602832794e-03 -2.232384830713272095e-01 2.815843932330608368e-02 3.042815029621124268e-01 3.660824149847030640e-02 -2.224783301353454590e-01 -2.586841285228729248e-01 -3.403824567794799805e-01 1.367454975843429565e-01 1.584269851446151733e-01 -7.381881773471832275e-02 -5.428111925721168518e-02 3.766537308692932129e-01 -2.019221633672714233e-01 2.771758474409580231e-02 -1.344758719205856323e-01 -3.855929374694824219e-01 -2.238474600017070770e-02
-3.440766781568527222e-02 1.123298630118370056e-01 -1.163697391748428345e-01 3.908596336841583252e-01 1.640381217002868652e-01 6.533803790807723999e-02 8.316278457641601562e-02 -3.006883561611175537e-01 -1.850241869688034058e-01 -7.643271982669830322e-02 2.351320832967758179e-01 -1.188655719161033630e-01 -7.012862712144851685e-02 -2.812620997428894043e-01 -3.746200501918792725e-01 -7.363753765821456909e-02 3.085013851523399353e-02 1.120627205818891525e-02 8.609846234321594238e-03 2.443039119243621826e-01 -2.034194022417068481e-01 -2.553288340568542480e-01 8.924186229705810547e-02 8.709821105003356934e-02 -2.067425251007080078e-01 1.616993248462677002e-01 8.139594644308090210e-02 1.210009562782943249e-03 1.323800832033157349e-01 7.521534711122512817e-02 -1.936487257480621338e-01 -1.814964264631271362e-01
6.771082058548927307e-03 3.259144425392150879e-01 -5.082102492451667786e-02 4.329273104667663574e-01 9.526100009679794312e-02 -5.347164720296859741e-02 -1.652166396379470825e-01 -1.665683388710021973e-01 1.943012326955795288e-01 -2.057386636734008789e-01 5.866167321801185608e-02 2.193703055381774902e-01 1.174911037087440491e-01 -6.760912388563156128e-02 6.420258432626724243e-02 -2.175478584831580520e-04 -2.260421216487884521e-02 1.742612868547439575e-01 -7.454650849103927612e-02 -2.131675034761428833e-01 -1.902516186237335205e-01 -1.755949482321739197e-02 -9.332538396120071411e-02 4.137515127658843994e-01 2.216570377349853516e-01 1.188438907265663147e-01 3.671658411622047424e-02 -1.969137974083423615e-02 2.988422513008117676e-01 4.102941602468490601e-02 -1.565937250852584839e-01 6.183592602610588074e-02
-1.221601739525794983e-01 -3.190870583057403564e-02 1.493354439735412598e-01 2.352507561445236206e-01 -8.341950178146362305e-02 5.374764278531074524e-02 8.565943688154220581e-03 -1.741378903388977051e-01 -1.803326159715652466e-01 3.358310461044311523e-02 -2.136788219213485718e-01 -6.588629633188247681e-02 1.154774874448776245e-01 1.447467654943466187e-01 1.246862560510635376e-01 1.003459990024566650e-01 2.108004987239837646e-01 2.691886425018310547e-01 -1.075526103377342224e-01 -7.193488627672195435e-02 -8.460808545351028442e-02 -1.288238167762756348e-01 2.508876621723175049e-01 3.582263588905334473e-01 -8.718960732221603394e-02 -6.701719015836715698e-02 -2.116805166006088257e-01 2.833967208862304688e-01 1.330818831920623779e-01 -1.575815528631210327e-01 -4.406240880489349365e-01 -6.731984205543994904e-03
-7.266396284103393555e-02 1.337310858070850372e-02 1.380754709243774414e-01 1.476168353110551834e-02 3.734821826219558716e-02 6.437888741493225098e-02 -3.497941195964813232e-01 -2.025455385446548462e-01 1.045139878988265991e-01 1.439797282218933105e-01 2.012622952461242676e-01 -6.852141022682189941e-02 -6.850031018257141113e-02 2.056673914194107056e-02 -5.995215848088264465e-02 -1.743804663419723511e-01 1.394653320312500000e-02 5.320556461811065674e-02 1.863960176706314087e-01 4.966183006763458252e-02 -1.379602551460266113e-01 -3.225931823253631592e-01 4.236001148819923401e-02 4.538932740688323975e-01 -1.512535512447357178e-01 2.529192864894866943e-01 1.689835488796234131e-01 2.193362861871719360e-01 2.789408564567565918e-01 -3.017520997673273087e-03 -1.785475611686706543e-01 -2.145024985074996948e-01
-1.014964208006858826e-01 1.572113633155822754e-01 1.989616006612777710e-01 2.538490593433380127e-01 2.722244150936603546e-02 2.895443439483642578e-01 3.507967591285705566e-01 -1.809351146221160889e-01 9.667535126209259033e-02 -1.719654500484466553e-01 3.029997088015079498e-02 2.848769128322601318e-01 -1.409859061241149902e-01 1.999598443508148193e-01 -1.191371772438287735e-02 -2.432683296501636505e-02 -1.419629007577896118e-01 -9.595853090286254883e-02 5.970583111047744751e-02 -2.217830866575241089e-01 5.471019446849822998e-02 -8.661773055791854858e-02 4.147683829069137573e-02 1.253162324428558350e-01 -2.142981737852096558e-01 1.933948695659637451e-01 2.992227487266063690e-02 8.397309482097625732e-02 1.485044807195663452e-01 -9.259152412414550781e-02 -4.141192436218261719e-01 1.886036098003387451e-01
-1.502313613891601562e-01 2.228189408779144287e-01 -1.329040229320526123e-01 6.215069293975830078e-01 1.694953292608261108e-01 7.431478053331375122e-02 -2.729400061070919037e-02 3.017272055149078369e-02 2.625020444393157959e-01 1.295690387487411499e-01 -7.681179791688919067e-02 -4.939257726073265076e-02 6.603500247001647949e-02 2.188182435929775238e-02 2.132914215326309204e-01 -3.087157011032104492e-01 9.477678686380386353e-02 1.200412660837173462e-01 -7.429897040128707886e-02 -9.922442585229873657e-02 -1.126685813069343567e-01 -2.282734811305999756e-01 3.198538348078727722e-02 1.538232266902923584e-01 1.339304000139236450e-01 -5.798531323671340942e-02 1.155330762267112732e-01 1.400049328804016113e-01 5.089205875992774963e-02 -1.274138242006301880e-01 -2.089463025331497192e-01 -5.736061185598373413e-02
-1.343096643686294556e-01 -7.188504934310913086e-02 2.363743036985397339e-01 2.782450616359710693e-01 -5.427629500627517700e-02 1.573358625173568726e-01 -2.961723878979682922e-02 -2.913214452564716339e-02 -2.791331708431243896e-01 1.305719558149576187e-02 -1.104366481304168701e-01 -6.707932054996490479e-02 -5.150050669908523560e-02 5.854158848524093628e-02 4.001159220933914185e-02 1.498553901910781860e-01 2.113199532032012939e-01 2.322920709848403931e-01 -2.111290022730827332e-02 1.282016485929489136e-01 -1.595259904861450195e-01 -2.601958215236663818e-01 2.823051512241363525e-01 2.812732756137847900e-01 -5.292237177491188049e-02 -1.746038161218166351e-02 -1.609970629215240479e-01 7.849032431840896606e-02 -4.204143211245536804e-02 -1.190387830138206482e-01 -5.090241432189941406e-01 1.070842370390892029e-01
3.290721774101257324e-02 7.570810616016387939e-02 -8.296573907136917114e-02 3.228749334812164307e-01 -3.009916543960571289e-01 -3.927193465642631054e-04 2.276069819927215576e-01 -1.359147131443023682e-01 9.260271489620208740e-02 -8.213221095502376556e-03 -4.957733675837516785e-02 -1.311182677745819092e-01 2.526985295116901398e-02 6.172770634293556213e-02 1.113601624965667725e-01 -5.095540359616279602e-02 5.705890432000160217e-02 1.119524911046028137e-01 2.272083610296249390e-01 -6.731978803873062134e-02 -5.885192751884460449e-02 -3.779751062393188477e-01 3.535690605640411377e-01 3.707264363765716553e-02 1.428380012512207031e-01 -7.214298844337463379e-02 -1.421072483062744141e-01 2.228033989667892456e-01 3.513038158416748047e-01 -3.164926767349243164e-01 -9.800302237272262573e-02 -1.234471052885055542e-02
-4.515247792005538940e-02 4.250540211796760559e-02 1.632128059864044189e-01 3.557792007923126221e-01 8.747335523366928101e-02 2.026817947626113892e-01 1.533012539148330688e-01 -3.083060979843139648e-01 1.271292865276336670e-01 8.894529193639755249e-02 5.406744405627250671e-02 5.991084501147270203e-02 8.871628344058990479e-02 1.051444634795188904e-01 -1.324971914291381836e-01 9.270083904266357422e-02 4.238809272646903992e-02 4.673058912158012390e-02 2.307209223508834839e-01 3.143563866615295410e-02 5.079245567321777344e-02 4.944388568401336670e-02 1.570687741041183472e-01 3.236842155456542969e-01 -1.095856577157974243e-01 4.321456253528594971e-01 -4.656495898962020874e-02 4.178013652563095093e-02 -1.712080091238021851e-01 -2.424057871103286743e-01 -1.921030431985855103e-01 -2.822671234607696533e-01
-2.393416911363601685e-01 -3.588515520095825195e-02 -1.046527177095413208e-01 4.483205378055572510e-01 3.187888767570257187e-03 1.204164549708366394e-01 -1.658187210559844971e-01 9.834269993007183075e-03 -2.044547945261001587e-01 5.310511682182550430e-03 -1.341192722320556641e-01 3.216731548309326172e-01 8.442328125238418579e-02 1.705418527126312256e-01 -3.295815736055374146e-02 -1.188657805323600769e-01 1.566818356513977051e-01 4.615236818790435791e-02 3.517679497599601746e-02 1.080678924918174744e-01 -2.637930214405059814e-01 -3.950520232319831848e-02 1.338286101818084717e-01 1.039023548364639282e-01 -1.812397539615631104e-01 8.337675780057907104e-02 1.615180447697639465e-02 2.569063007831573486e-01 3.888849169015884399e-02 2.959055900573730469e-01 -3.142060339450836182e-01 -1.983819603919982910e-01
-1.083026751875877380e-01 1.465540081262588501e-01 -2.752942442893981934e-01 -1.004737466573715210e-01 2.161127626895904541e-01 1.835922896862030029e-02 1.490250825881958008e-01 -1.647429913282394409e-01 -1.455838680267333984e-01 6.225379183888435364e-02 1.171285063028335571e-01 2.953965663909912109e-01 -4.958439245820045471e-02 -1.831005364656448364e-01 -9.907421469688415527e-02 -8.820921927690505981e-02 -4.730189591646194458e-02 3.250057697296142578e-01 7.236091792583465576e-02 -1.238085180521011353e-01 -1.756101250648498535e-01 -3.148441314697265625e-01 -7.816030085086822510e-02 3.071728534996509552e-02 2.815081477165222168e-01 9.641163051128387451e-02 3.114405460655689240e-02 8.613698184490203857e-02 3.025383651256561279e-01 -3.143004775047302246e-01 -9.898810088634490967e-02 -2.059055417776107788e-01
2.171823531389236450e-01 3.711405694484710693e-01 1.793545633554458618e-01 -8.575076935812830925e-04 4.154717922210693359e-02 -4.770498257130384445e-03 -3.156962245702743530e-02 -1.243606060743331909e-01 1.526580154895782471e-01 -1.486753225326538086e-01 1.467169672250747681e-01 1.099873557686805725e-01 -3.786682337522506714e-02 1.428619474172592163e-01 4.144771397113800049e-02 -6.447862833738327026e-02 2.044922858476638794e-02 3.933348059654235840e-01 7.173215597867965698e-02 -7.761593908071517944e-02 -1.214492917060852051e-01 -2.709996700286865234e-01 1.430440396070480347e-01 4.947561323642730713e-01 -2.014564275741577148e-01 1.701623946428298950e-01 -2.162887156009674072e-02 1.220454722642898560e-01 2.051623016595840454e-01 8.186658844351768494e-03 -7.870059460401535034e-02 -7.045916467905044556e-02
-2.447872012853622437e-01 3.111318349838256836e-01 6.105534732341766357e-03 1.141054779291152954e-01 6.579394638538360596e-02 1.466780155897140503e-01 -1.103702858090400696e-01 -1.238725334405899048e-01 -1.324750781059265137e-01 -4.334259312599897385e-03 4.886123538017272949e-02 2.513170540332794189e-01 -3.817674145102500916e-02 -4.955254495143890381e-02 -2.902513146400451660e-01 -1.845207810401916504e-01 2.957373671233654022e-02 -8.248261362314224243e-02 1.184578612446784973e-01 -1.852474957704544067e-01 -2.099109590053558350e-01 -4.208043217658996582e-01 2.127438783645629883e-01 2.277065813541412354e-01 2.570253424346446991e-02 7.716094702482223511e-02 1.549999713897705078e-01 -1.170588806271553040e-01 2.818801701068878174e-01 4.514489695429801941e-02 1.375425010919570923e-01 -2.291199713945388794e-01
-1.179746091365814209e-01 2.798621058464050293e-01 3.937180340290069580e-02 1.595376878976821899e-01 1.316992044448852539e-01 2.046087682247161865e-01 -1.372648775577545166e-01 -8.652231097221374512e-02 -2.427654266357421875e-01 5.493998527526855469e-02 -7.616214454174041748e-02 1.512242555618286133e-01 1.217749621719121933e-02 -1.769220530986785889e-01 1.317949295043945312e-01 -1.155542582273483276e-01 7.514885812997817993e-02 -2.075334787368774414e-01 1.391263306140899658e-01 1.254386603832244873e-01 6.456249952316284180e-02 -2.336691319942474365e-01 4.331636130809783936e-01 1.210394129157066345e-01 -1.066571325063705444e-01 -2.374648861587047577e-02 1.083891242742538452e-01 2.186021059751510620e-01 2.890630066394805908e-02 -3.324616551399230957e-01 -1.644762158393859863e-01 -2.960937619209289551e-01
-3.299521207809448242e-01 1.370973289012908936e-01 -2.900986559689044952e-02 1.677845120429992676e-01 1.259048879146575928e-01 -5.786623060703277588e-02 -6.615359336137771606e-02 -3.603377938270568848e-02 -1.034534350037574768e-01 9.501895308494567871e-02 2.470759004354476929e-01 2.058863453567028046e-02 -2.832017838954925537e-01 1.365550905466079712e-01 4.251805320382118225e-02 -6.100641191005706787e-02 3.491554260253906250e-01 1.524100452661514282e-01 2.222720086574554443e-01 2.493331432342529297e-01 -2.209425717592239380e-01 -1.145155951380729675e-01 -3.105371594429016113e-01 2.678224146366119385e-01 -2.747000008821487427e-02 2.269459068775177002e-01 -6.993608921766281128e-02 1.388089451938867569e-02 3.940015658736228943e-02 -6.451227515935897827e-02 -2.819497585296630859e-01 -5.942583084106445312e-02
-1.504426151514053345e-01 9.976921975612640381e-02 1.010700240731239319e-01 -1.252559274435043335e-01 6.060297042131423950e-02 9.963952004909515381e-02 -3.053234815597534180e-01 -1.030464991927146912e-01 -6.891863048076629639e-02 -9.286333620548248291e-02 -1.233429238200187683e-01 -1.798805035650730133e-02 -1.425224542617797852e-01 -2.141593694686889648e-01 -8.771383017301559448e-02 -1.933036148548126221e-01 1.890875101089477539e-01 1.257908642292022705e-01 9.114684909582138062e-02 -2.437155693769454956e-01 -7.648281753063201904e-02 -3.194554150104522705e-01 -1.766391545534133911e-01 1.541833579540252686e-01 -3.921100199222564697e-01 2.140643298625946045e-01 -1.257325410842895508e-01 2.802906036376953125e-01 2.054625600576400757e-01 -1.467840522527694702e-01 -1.524746417999267578e-01 -1.442490071058273315e-01
-1.366445124149322510e-01 1.819037273526191711e-02 2.483511716127395630e-01 3.636572957038879395e-01 -2.060126960277557373e-01 2.381960302591323853e-01 4.116160050034523010e-02 -2.139765024185180664e-01 -1.034742742776870728e-01 -2.597463428974151611e-01 1.479211151599884033e-01 1.831109225749969482e-01 -7.010674476623535156e-02 9.276253171265125275e-03 -1.305847913026809692e-01 -1.579861789941787720e-01 -8.030667901039123535e-02 -2.966874837875366211e-01 2.045993134379386902e-02 -1.203960031270980835e-01 -3.502580150961875916e-02 -1.512161642313003540e-01 1.468351632356643677e-01 -1.550224423408508301e-01 -3.666219860315322876e-02 1.934592872858047485e-01 -7.936827838420867920e-02 6.217676028609275818e-02 6.792718917131423950e-02 -1.920626461505889893e-01 -4.313136935234069824e-01 -6.537374109029769897e-02
-2.239886671304702759e-01 2.824885845184326172e-01 -4.174519702792167664e-02 6.922772526741027832e-02 -2.143664807081222534e-01 8.752909302711486816e-02 -3.285193443298339844e-01 -1.530323326587677002e-01 1.869409531354904175e-01 3.049395084381103516e-01 9.019999951124191284e-02 1.966411322355270386e-01 1.322751399129629135e-03 4.297702014446258545e-02 3.025022521615028381e-02 6.656301021575927734e-02 1.933940500020980835e-01 9.110622853040695190e-02 3.401190787553787231e-02 -2.557111158967018127e-02 1.739960908889770508e-01 -2.435984611511230469e-01 8.158493787050247192e-02 4.098973870277404785e-01 -1.882403790950775146e-01 6.533042341470718384e-02 5.156299844384193420e-02 2.520002126693725586e-01 1.507590860128402710e-01 -9.416366368532180786e-02 -1.986214071512222290e-01 -8.884089440107345581e-02
-2.577800676226615906e-02 8.396707475185394287e-02 -1.307782530784606934e-01 2.460389733314514160e-01 2.093422263860702515e-01 2.859866619110107422e-01 7.758162170648574829e-02 1.532871723175048828e-01 -9.298152290284633636e-03 2.037115991115570068e-01 -3.482631966471672058e-02 2.917111515998840332e-01 3.934188932180404663e-02 1.267031580209732056e-02 -4.701422527432441711e-02 -8.053632080554962158e-02 2.601893618702888489e-03 1.319586038589477539e-01 -1.839917711913585663e-02 4.770112782716751099e-02 -1.542740613222122192e-01 -2.274161875247955322e-01 3.780343830585479736e-01 1.431235373020172119e-01 -1.131386980414390564e-01 -1.340695917606353760e-01 2.554098889231681824e-02 5.781769379973411560e-02 2.223532795906066895e-01 1.981600672006607056e-01 -2.955872416496276855e-01 -3.891317546367645264e-01
-1.805199384689331055e-01 8.624052256345748901e-02 -1.106102298945188522e-02 3.788869678974151611e-01 -8.667211234569549561e-02 9.555066376924514771e-02 -3.321883678436279297e-01 -1.602639704942703247e-01 -3.352827951312065125e-02 1.770660579204559326e-01 1.670474410057067871e-01 1.946485191583633423e-01 -1.208535805344581604e-01 -9.622092545032501221e-02 -1.775397658348083496e-01 -2.288973480463027954e-01 8.005388081073760986e-02 -2.347388863563537598e-01 1.734097898006439209e-01 -4.419863596558570862e-02 -1.760783195495605469e-01 -2.114657610654830933e-01 2.102092057466506958e-01 1.749847233295440674e-01 -1.053133830428123474e-01 3.674853220582008362e-02 1.161024570465087891e-01 -1.510347127914428711e-01 1.465705484151840210e-01 -2.930617630481719971e-01 -1.726657301187515259e-01 1.661190539598464966e-01
-8.290440775454044342e-03 3.498935997486114502e-01 -5.056206136941909790e-02 1.212660968303680420e-01 2.655579894781112671e-02 -1.261326670646667480e-01 -6.290678400546312332e-03 5.540443956851959229e-02 9.283005446195602417e-02 -4.996697232127189636e-02 -1.217859536409378052e-01 -1.072582602500915527e-01 1.918153613805770874e-01 8.745016157627105713e-02 -1.635637134313583374e-01 -1.990689523518085480e-02 3.207186609506607056e-02 1.791363209486007690e-01 1.700856536626815796e-01 1.556611508131027222e-01 -5.174376815557479858e-02 -6.232624053955078125e-01 2.271066978573799133e-02 4.240142554044723511e-02 1.200805529952049255e-01 1.488757133483886719e-01 -1.387194246053695679e-01 2.210815623402595520e-02 5.201917141675949097e-02 -2.854456603527069092e-01 -3.307259380817413330e-01 4.329635947942733765e-02
1.382382027804851532e-02 1.171067580580711365e-01 2.304426282644271851e-01 3.245042860507965088e-01 7.401587069034576416e-02 1.321238726377487183e-01 1.559356600046157837e-01 -5.646140873432159424e-02 6.364932633005082607e-04 8.865528739988803864e-03 -1.229418367147445679e-01 3.894801437854766846e-02 -8.662707358598709106e-02 -5.831960588693618774e-02 4.869030788540840149e-02 -2.101599872112274170e-01 6.218899413943290710e-02 9.454182535409927368e-02 -1.206270828843116760e-01 2.124113738536834717e-01 -2.362916171550750732e-01 -2.986712753772735596e-01 1.585049629211425781e-01 4.252015054225921631e-02 -8.892224729061126709e-02 -1.341946572065353394e-01 -4.636740088462829590e-01 -2.607425302267074585e-02 1.364311128854751587e-01 -3.259331285953521729e-01 -2.105161249637603760e-01 -2.188569754362106323e-01
-1.674997359514236450e-01 2.304279208183288574e-01 1.253843191079795361e-03 2.213587462902069092e-01 9.901071339845657349e-02 9.323075413703918457e-02 1.681950837373733521e-01 -4.256239905953407288e-02 -1.035498082637786865e-01 1.682885289192199707e-01 -1.330867558717727661e-01 8.214709162712097168e-02 2.114051431417465210e-01 1.251007616519927979e-01 -2.918978966772556305e-02 -2.923604547977447510e-01 3.575277701020240784e-02 3.669992685317993164e-01 1.749175190925598145e-01 2.056455425918102264e-02 -2.184307668358087540e-03 -4.537104964256286621e-01 1.957224011421203613e-01 -1.133554503321647644e-01 1.755278185009956360e-02 -2.145998924970626831e-02 -2.753154337406158447e-01 2.183049917221069336e-02 1.193860918283462524e-01 6.812479346990585327e-02 -2.573516964912414551e-01 -1.578236222267150879e-01
-1.364239454269409180e-01 1.799357309937477112e-02 1.873091757297515869e-01 7.346495240926742554e-02 -1.290039867162704468e-01 2.955524325370788574e-01 -1.286817491054534912e-01 -2.594021558761596680e-01 1.305902302265167236e-01 -1.725677847862243652e-01 -2.035523066297173500e-03 4.918647930026054382e-02 -2.286636829376220703e-02 1.425860673189163208e-01 -6.246795877814292908e-02 -2.961337268352508545e-01 1.673031151294708252e-01 5.927182361483573914e-02 1.215271800756454468e-01 1.976325660943984985e-01 -2.021577358245849609e-01 -1.488478034734725952e-01 6.283128261566162109e-02 2.087019532918930054e-01 -1.183635219931602478e-01 2.764165103435516357e-01 2.480015605688095093e-01 1.318051218986511230e-01 -1.188305467367172241e-01 -1.983782500028610229e-01 -2.629719674587249756e-01 -3.213288486003875732e-01
-5.288171581923961639e-03 -5.335126444697380066e-02 -1.234309747815132141e-01 4.504697024822235107e-01 -6.617295742034912109e-02 2.098093032836914062e-01 8.522079139947891235e-02 -9.239935129880905151e-02 -8.949296176433563232e-02 -1.566651463508605957e-01 1.721388697624206543e-01 9.767381474375724792e-03 2.398025803267955780e-02 4.794836044311523438e-02 -5.620944127440452576e-02 -1.139290556311607361e-01 -3.731224313378334045e-02 -4.292022585868835449e-01 1.149523407220840454e-01 -4.363525286316871643e-02 -5.633377935737371445e-03 -1.547352522611618042e-01 7.895237207412719727e-02 2.927268743515014648e-01 -1.203582137823104858e-01 1.335890591144561768e-01 2.654551155865192413e-02 1.366517245769500732e-01 2.193970791995525360e-02 -2.638881504535675049e-01 -2.831277549266815186e-01 -3.389141857624053955e-01
-8.374489843845367432e-02 5.531558766961097717e-02 -4.920831322669982910e-02 2.239051908254623413e-01 8.411473780870437622e-02 2.494223974645137787e-02 -1.735819689929485321e-02 -2.926773130893707275e-01 -2.904458940029144287e-01 -5.024496093392372131e-02 -8.274718374013900757e-02 1.834809333086013794e-01 -6.432088464498519897e-02 -5.818662047386169434e-02 2.038864344358444214e-01 -1.830826513469219208e-02 -2.956387400627136230e-02 -1.976000815629959106e-01 -3.277691081166267395e-02 1.701882034540176392e-01 2.170227840542793274e-02 -1.892501711845397949e-01 4.630053937435150146e-01 1.818358749151229858e-01 -4.546729847788810730e-02 -3.954955935478210449e-02 5.348780006170272827e-02 2.599782049655914307e-01 3.382338210940361023e-02 -3.360185921192169189e-01 -1.397806704044342041e-01 -3.248608708381652832e-01
1.741209328174591064e-01 1.156534403562545776e-01 -2.493136972188949585e-01 4.504194557666778564e-01 -8.078535646200180054e-02 -2.347380854189395905e-03 2.248627990484237671e-01 -4.305542111396789551e-01 -4.964182153344154358e-02 1.765808165073394775e-01 -2.067833244800567627e-01 9.539005160331726074e-02 -2.787044942378997803e-01 6.236023735255002975e-03 2.321287244558334351e-01 8.021741360425949097e-02 -2.535336278378963470e-02 1.161142438650131226e-02 -1.702013425529003143e-02 2.747975289821624756e-03 -6.599323451519012451e-02 -1.058533713221549988e-01 -3.910746052861213684e-02 2.016663402318954468e-01 -1.433478444814682007e-01 2.665455937385559082e-01 -1.388139184564352036e-02 2.190169878304004669e-02 1.737101376056671143e-01 -8.307114988565444946e-02 -1.605252474546432495e-01 -1.063781827688217163e-01
-1.316599100828170776e-01 -3.631730331107974052e-03 2.262646853923797607e-01 2.447155863046646118e-01 4.441444948315620422e-02 1.557765007019042969e-01 -2.126148045063018799e-01 -1.997649967670440674e-01 1.310532391071319580e-01 1.260819584131240845e-01 2.262552380561828613e-01 3.205044567584991455e-02 1.094866823405027390e-02 -5.141896754503250122e-02 -1.164937913417816162e-01 -4.338300824165344238e-01 8.847377449274063110e-02 -5.950956419110298157e-02 1.654509156942367554e-01 -4.116406291723251343e-02 -1.680781096220016479e-01 -3.787367045879364014e-01 1.334908157587051392e-01 6.958460062742233276e-02 -1.961206048727035522e-01 1.532943695783615112e-01 2.837707102298736572e-01 7.602836936712265015e-02 1.908138245344161987e-01 -1.542599350214004517e-01 -9.056287258863449097e-02 -1.375516355037689209e-01
-2.179487347602844238e-01 3.605003058910369873e-01 6.157471239566802979e-02 1.927071064710617065e-01 2.734177410602569580e-01 -1.478024125099182129e-01 5.668608099222183228e-02 -1.557901948690414429e-01 -4.533298686146736145e-02 -1.423404738306999207e-02 1.781955808401107788e-01 2.862617075443267822e-01 -7.067387551069259644e-02 -2.668146789073944092e-02 2.025836408138275146e-01 1.966128349304199219e-01 3.041147813200950623e-02 2.961165085434913635e-02 1.087752133607864380e-01 -2.116095721721649170e-01 -2.376715242862701416e-01 -3.730295300483703613e-01 1.017947718501091003e-01 2.259734645485877991e-02 1.040493547916412354e-01 -1.282685101032257080e-01 -8.187662065029144287e-02 -3.730233013629913330e-02 2.693856954574584961e-01 -2.276775389909744263e-01 -1.660357415676116943e-01 -6.238102167844772339e-02
-9.004206955432891846e-02 -4.884641990065574646e-02 1.573809087276458740e-01 2.309816777706146240e-01 2.404001653194427490e-01 4.420767351984977722e-02 1.927112601697444916e-02 -2.461582794785499573e-02 -1.044395416975021362e-01 -2.859587036073207855e-02 -2.389028966426849365e-01 8.448106050491333008e-02 -4.271050170063972473e-02 6.397566944360733032e-02 1.208171248435974121e-01 -8.583759516477584839e-02 1.309482753276824951e-01 5.297303944826126099e-02 -2.484833076596260071e-02 2.193892598152160645e-01 -8.736375719308853149e-02 -2.859040498733520508e-01 7.891304790973663330e-02 2.323695570230484009e-01 -3.294443339109420776e-02 -2.886858023703098297e-02 -3.739336133003234863e-01 -1.450721174478530884e-01 2.797548770904541016e-01 -3.096584081649780273e-01 -1.608059704303741455e-01 -4.071149230003356934e-01
-8.291041105985641479e-02 2.041035890579223633e-01 8.125364035367965698e-02 3.184137344360351562e-01 6.398078985512256622e-04 1.477772090584039688e-02 -1.408525109291076660e-01 8.314665406942367554e-02 -1.940954327583312988e-01 1.489558815956115723e-01 1.900546997785568237e-02 1.239061132073402405e-01 1.613118946552276611e-01 1.475144624710083008e-01 -1.271476503461599350e-03 -8.887486904859542847e-02 2.424128539860248566e-02 -2.639336511492729187e-02 -1.450382322072982788e-01 -2.748912572860717773e-01 -2.029256336390972137e-02 -3.484043180942535400e-01 2.189095169305801392e-01 4.979784041643142700e-02 -1.285965144634246826e-01 -1.494596302509307861e-01 -1.089815720915794373e-01 1.184723228216171265e-01 4.139920473098754883e-01 2.311057448387145996e-01 -1.872907131910324097e-01 -3.008325397968292236e-01
3.139219060540199280e-02 2.013184130191802979e-01 -6.573653221130371094e-02 3.865842223167419434e-01 -3.358509857207536697e-03 1.898575276136398315e-01 -2.446243911981582642e-01 -3.102024197578430176e-01 7.604508101940155029e-02 -6.199251487851142883e-02 1.799853146076202393e-02 4.134080111980438232e-01 1.599629521369934082e-01 -3.417815780267119408e-03 -2.434340268373489380e-01 -1.504330337047576904e-01 2.136351019144058228e-01 -9.908805042505264282e-02 1.099559366703033447e-01 2.062359126284718513e-03 -1.332288533449172974e-01 -4.202929884195327759e-02 5.098955240100622177e-03 2.311560064554214478e-01 -1.236722022294998169e-01 -1.286872942000627518e-02 -4.520130902528762817e-02 2.144014239311218262e-01 4.012114554643630981e-02 8.597999811172485352e-02 -6.070540845394134521e-02 -3.279628753662109375e-01
1.986045092344284058e-01 4.097311794757843018e-01 6.181057170033454895e-02 1.200090199708938599e-01 1.565182507038116455e-01 1.263387948274612427e-01 8.258289843797683716e-02 7.063472270965576172e-02 -8.721851557493209839e-02 -1.826535314321517944e-01 1.859423071146011353e-01 1.240451931953430176e-01 3.362585231661796570e-02 3.079182803630828857e-01 -4.655144736170768738e-02 -1.264281272888183594e-01 -2.010023593902587891e-01 1.607064455747604370e-01 -2.225562334060668945e-01 1.674365997314453125e-01 -6.114878505468368530e-02 -3.345204591751098633e-01 4.468794539570808411e-02 3.486869037151336670e-01 6.536018103361129761e-02 2.469878196716308594e-01 -5.222913250327110291e-02 4.288620129227638245e-02 1.670355498790740967e-01 -1.362136155366897583e-01 -1.118750646710395813e-01 -7.299303263425827026e-02
-1.446629464626312256e-01 8.612600713968276978e-02 -5.132486298680305481e-02 2.676505148410797119e-01 2.222830802202224731e-01 1.770488321781158447e-01 -1.048843115568161011e-01 -1.149075105786323547e-01 -7.399956136941909790e-02 -5.296567454934120178e-02 -7.922267168760299683e-02 3.715638816356658936e-01 2.009679079055786133e-01 3.697052970528602600e-02 -1.852802559733390808e-02 -4.082565009593963623e-01 -4.364403337240219116e-02 1.510955691337585449e-01 -3.552834689617156982e-02 -1.618462353944778442e-01 -9.319010376930236816e-02 -4.587019979953765869e-02 9.904897958040237427e-02 2.207625210285186768e-01 -2.297638803720474243e-01 1.061286255717277527e-01 4.147353023290634155e-02 2.403719276189804077e-01 1.415190547704696655e-01 2.258325517177581787e-01 -2.252438515424728394e-01 -2.533611953258514404e-01
-7.117287069559097290e-02 2.079746872186660767e-01 -1.646665483713150024e-02 2.640898227691650391e-01 1.747782379388809204e-01 9.590869396924972534e-02 4.233104176819324493e-03 -1.069542914628982544e-01 -5.266663432121276855e-02 1.932965964078903198e-01 -3.311169520020484924e-02 3.923773020505905151e-02 -1.451300531625747681e-01 4.712325334548950195e-02 2.143014818429946899e-01 -9.983110427856445312e-02 2.230012863874435425e-01 2.099718339741230011e-02 -2.459586560726165771e-01 1.193227395415306091e-01 -2.171933799982070923e-01 -2.208294272422790527e-01 -9.367138147354125977e-02 2.128654718399047852e-01 1.476293653249740601e-01 -2.180999377742409706e-03 -2.913704216480255127e-01 -1.934277862310409546e-01 3.629232048988342285e-01 -2.099591791629791260e-01 -2.865417599678039551e-01 -1.776907891035079956e-01
1.288905367255210876e-02 2.217374294996261597e-01 -1.034062057733535767e-01 2.630903124809265137e-01 -5.331419408321380615e-02 4.606871679425239563e-02 5.491465330123901367e-02 -1.625763177871704102e-01 -1.919742226600646973e-01 -1.136596724390983582e-01 -4.483869671821594238e-02 -1.281975489109754562e-02 -1.303703337907791138e-01 -1.109092459082603455e-01 -4.211227595806121826e-01 8.306933939456939697e-02 -1.060037985444068909e-01 -2.122955210506916046e-02 1.214969009160995483e-01 2.566393613815307617e-01 -2.440413236618041992e-01 -2.750627696514129639e-01 -5.892403423786163330e-02 1.608978956937789917e-01 -1.654126048088073730e-01 3.783626556396484375e-01 2.399383634328842163e-01 -5.782375484704971313e-02 1.489704847335815430e-01 -1.324541866779327393e-01 -1.809312552213668823e-01 -1.003060340881347656e-01
2.032763324677944183e-02 2.411911338567733765e-01 -5.071268677711486816e-01 2.098736613988876343e-01 3.001927584409713745e-02 -9.839760512113571167e-02 1.015213131904602051e-01 -2.324602752923965454e-01 -7.918407022953033447e-02 -5.834159255027770996e-02 -8.694259822368621826e-02 9.798865765333175659e-02 -3.591094613075256348e-01 -5.254957452416419983e-02 1.320812255144119263e-01 -8.561309427022933960e-02 1.046813465654850006e-02 2.138492017984390259e-01 2.649719417095184326e-01 -1.235318481922149658e-01 3.320045024156570435e-02 -1.943623274564743042e-01 5.136931780725717545e-03 1.411534547805786133e-01 1.447663754224777222e-01 2.176160365343093872e-01 -2.276693657040596008e-02 -4.112054780125617981e-02 1.004312187433242798e-01 -1.823742687702178955e-01 -2.710646986961364746e-01 -6.665997952222824097e-02
-2.337569147348403931e-01 -1.077669858932495117e-01 -1.282840687781572342e-02 1.026805788278579712e-01 1.664325445890426636e-01 2.704011462628841400e-02 7.535722106695175171e-03 -1.292346268892288208e-01 -1.334704011678695679e-01 1.179984956979751587e-01 1.747214496135711670e-01 -6.609305739402770996e-02 -2.543212473392486572e-02 -2.559931389987468719e-02 -8.785261958837509155e-02 -2.518030703067779541e-01 3.946268260478973389e-01 2.831425964832305908e-01 1.830260604619979858e-01 -9.388528764247894287e-02 -1.329613029956817627e-01 -3.755117952823638916e-01 -2.264927476644515991e-01 2.580428263172507286e-03 6.441505998373031616e-02 5.864379182457923889e-02 -2.858020365238189697e-02 1.994111835956573486e-01 -7.041046023368835449e-02 -1.605155169963836670e-01 -4.104593694210052490e-01 -5.667187273502349854e-02
-7.685386389493942261e-02 1.162518039345741272e-01 -5.351069942116737366e-02 -2.130214497447013855e-02 -2.609224431216716766e-02 -3.860130161046981812e-02 -3.008881509304046631e-01 -2.438478618860244751e-01 3.269926086068153381e-02 9.184998273849487305e-02 1.136971637606620789e-01 1.850062012672424316e-01 -1.447991579771041870e-01 1.944696307182312012e-01 -1.048015877604484558e-01 -2.383392006158828735e-01 -3.878795355558395386e-02 2.684115171432495117e-01 1.304318755865097046e-01 5.288155004382133484e-02 -1.843908280134201050e-01 -2.999666631221771240e-01 9.198699891567230225e-02 4.159393906593322754e-01 -2.010664194822311401e-01 1.618203371763229370e-01 1.400579810142517090e-01 9.881622157990932465e-03 1.073085591197013855e-01 7.008481770753860474e-02 -2.431957125663757324e-01 -2.848816215991973877e-01
7.583067566156387329e-02 6.523010786622762680e-03 -6.090769544243812561e-02 3.641785085201263428e-01 1.714703887701034546e-01 4.187437593936920166e-01 5.455150268971920013e-03 -2.310917377471923828e-01 -7.090955972671508789e-02 -5.026884004473686218e-02 -1.353182494640350342e-01 2.178450077772140503e-01 1.346204616129398346e-02 7.843716442584991455e-02 -2.383488714694976807e-01 -2.164969295263290405e-01 3.792064264416694641e-02 1.679970175027847290e-01 -5.477033555507659912e-02 -1.241361373104155064e-03 -1.235815435647964478e-01 3.044288977980613708e-02 1.438898444175720215e-01 -1.649900712072849274e-02 -1.855344623327255249e-01 1.040991619229316711e-01 -1.258979737758636475e-01 3.287526071071624756e-01 1.046150773763656616e-01 2.087662518024444580e-01 -2.547841668128967285e-01 -2.405902445316314697e-01
8.681790903210639954e-03 7.622336596250534058e-02 -3.864400386810302734e-01 3.644146025180816650e-01 1.870117522776126862e-02 1.615496128797531128e-01 3.035032451152801514e-01 -1.854695081710815430e-01 -5.558957904577255249e-02 1.455236878246068954e-02 6.521759182214736938e-02 9.472703188657760620e-02 -2.896486818790435791e-01 1.079577207565307617e-01 5.064121633768081665e-02 1.950076371431350708e-01 7.504221796989440918e-02 1.987066566944122314e-01 7.106196135282516479e-02 -1.213897839188575745e-01 -1.341596990823745728e-01 -1.983125954866409302e-01 -3.972718492150306702e-02 -3.771157935261726379e-02 -2.029765248298645020e-01 5.201901495456695557e-02 -3.205908834934234619e-01 -5.794536694884300232e-02 1.151641979813575745e-01 -7.486557960510253906e-02 -2.866100668907165527e-01 -1.733912825584411621e-01
-4.393745958805084229e-02 7.366298139095306396e-02 -3.497899770736694336e-01 2.320432066917419434e-01 9.120640344917774200e-03 -5.055142566561698914e-02 -2.104086056351661682e-02 1.548656076192855835e-01 7.119493186473846436e-02 -3.316365182399749756e-03 -1.544924080371856689e-01 -5.496922414749860764e-03 -9.624213911592960358e-03 5.813025683164596558e-02 6.112224981188774109e-02 -2.865709662437438965e-01 1.723089516162872314e-01 1.814009398221969604e-01 1.574638485908508301e-01 6.476659327745437622e-02 -1.008063107728958130e-01 -5.971292257308959961e-01 1.128025501966476440e-01 5.006767809391021729e-02 1.393523067235946655e-01 1.498059779405593872e-01 1.788453198969364166e-02 5.939039215445518494e-02 1.999058425426483154e-01 -1.358177363872528076e-01 -2.809446454048156738e-01 1.203479170799255371e-01
-3.667343556880950928e-01 4.828022792935371399e-02 1.299143303185701370e-02 -8.483405224978923798e-03 -8.346903324127197266e-02 2.866626344621181488e-02 1.388233061879873276e-02 -3.325804471969604492e-01 2.959544062614440918e-01 2.026298269629478455e-02 -2.061446197330951691e-03 -3.238840028643608093e-02 -1.599003747105598450e-02 1.412721723318099976e-01 -1.870920956134796143e-01 -3.212620317935943604e-01 8.521692454814910889e-02 5.483706016093492508e-03 -9.572649747133255005e-02 1.131243854761123657e-01 -1.051735803484916687e-01 -1.379142105579376221e-01 2.115142531692981720e-02 2.341438233852386475e-01 -1.778460741043090820e-01 3.039193451404571533e-01 1.509782075881958008e-01 3.303382918238639832e-02 -1.446291524916887283e-02 -1.343853324651718140e-01 -4.197486937046051025e-01 -1.997980177402496338e-01
-2.618823014199733734e-02 2.129278779029846191e-01 -1.469035446643829346e-01 1.416358649730682373e-01 2.100714147090911865e-01 1.629827022552490234e-01 5.144682526588439941e-02 2.106650359928607941e-02 1.904458105564117432e-01 1.573838591575622559e-01 -1.392232775688171387e-01 -1.905431970953941345e-02 -1.715412884950637817e-01 1.563214212656021118e-01 -9.035131335258483887e-02 -3.438646495342254639e-01 -1.392618566751480103e-01 1.603253930807113647e-01 9.880075603723526001e-02 -8.473600447177886963e-02 -4.390669465065002441e-01 -4.390629231929779053e-01 -1.225432455539703369e-01 2.079430501908063889e-03 -1.569014936685562134e-01 1.344600468873977661e-01 -5.735751707106828690e-03 1.590033434331417084e-02 -1.891261711716651917e-02 -1.285120248794555664e-01 -2.031253278255462646e-01 -1.173155754804611206e-01
-3.568851649761199951e-01 2.439957261085510254e-01 -8.425100147724151611e-02 1.213562563061714172e-01 7.282234728336334229e-04 2.569646537303924561e-01 1.299110352993011475e-01 -1.727250516414642334e-01 -8.934609591960906982e-02 2.925000488758087158e-01 1.140608489513397217e-01 2.120644301176071167e-01 -1.069208160042762756e-01 1.090305000543594360e-01 7.614021003246307373e-02 1.290408074855804443e-01 -2.255917191505432129e-01 2.199349552392959595e-01 2.637307345867156982e-01 -4.227978736162185669e-02 -2.143486440181732178e-01 -8.216229081153869629e-02 1.038659512996673584e-01 2.043934762477874756e-01 -2.469383180141448975e-01 1.185153424739837646e-01 8.879277855157852173e-02 -1.368102878332138062e-01 1.871562153100967407e-01 -6.289716693572700024e-04 -9.976029396057128906e-03 -2.619624733924865723e-01
-8.746191114187240601e-02 6.885849684476852417e-02 1.376061886548995972e-01 3.891867101192474365e-01 2.904355525970458984e-01 5.082655698060989380e-02 2.927505970001220703e-01 1.809750199317932129e-01 -1.679731905460357666e-01 -6.943423300981521606e-02 -1.298451609909534454e-02 -1.335955876857042313e-02 1.780217140913009644e-01 1.708478778600692749e-01 -3.546820208430290222e-02 -1.191610470414161682e-01 1.645640283823013306e-01 3.236144185066223145e-01 6.172628700733184814e-02 -3.841277584433555603e-02 -9.517259895801544189e-02 -2.840636372566223145e-01 1.500864177942276001e-01 -8.467353880405426025e-02 2.231196314096450806e-02 8.628197759389877319e-02 -2.244092524051666260e-01 1.314273029565811157e-01 4.726173728704452515e-02 -8.677022904157638550e-02 -3.990320563316345215e-01 -3.149338066577911377e-02
-2.539505623281002045e-02 2.971733212471008301e-01 1.500231213867664337e-02 -8.859540335834026337e-03 -3.289491683244705200e-02 1.252811849117279053e-01 -1.792356222867965698e-01 -4.425111413002014160e-02 -2.488665431737899780e-01 8.313304185867309570e-02 1.743554952554404736e-03 -2.033336460590362549e-01 2.438536100089550018e-02 6.089128926396369934e-02 -2.265608310699462891e-01 -3.794580698013305664e-02 1.324620991945266724e-01 1.969445943832397461e-01 -1.583641581237316132e-02 -3.237999081611633301e-01 -1.895293891429901123e-01 7.119494676589965820e-02 -1.203940063714981079e-01 2.467453181743621826e-01 -8.410955220460891724e-02 1.928048729896545410e-01 -2.116738557815551758e-01 2.312154173851013184e-01 2.645590603351593018e-01 -4.014942049980163574e-01 -9.524063766002655029e-02 -1.789980530738830566e-01
-1.070909202098846436e-01 3.556815385818481445e-01 -4.634081199765205383e-02 2.658289372920989990e-01 1.918299347162246704e-01 -9.903436154127120972e-02 -1.642833114601671696e-03 -1.426119506359100342e-01 1.832246929407119751e-01 -2.337990328669548035e-02 4.306949302554130554e-02 2.579453885555267334e-01 1.724361907690763474e-03 4.310722276568412781e-02 1.445725411176681519e-01 7.952429354190826416e-02 2.720612287521362305e-01 -1.047536358237266541e-01 -1.874203234910964966e-01 -2.341598883504047990e-04 2.214396931231021881e-02 -3.732309639453887939e-01 -6.141192093491554260e-02 1.530805826187133789e-01 1.657483726739883423e-01 -6.930562108755111694e-02 -1.792531758546829224e-01 -1.424105167388916016e-01 2.577060461044311523e-01 -2.593503594398498535e-01 -2.830250561237335205e-01 -7.132228463888168335e-02
1.529399212449789047e-02 1.389144957065582275e-01 1.384065151214599609e-01 4.199495315551757812e-01 1.078755706548690796e-01 2.410787642002105713e-01 4.401063024997711182e-01 -1.266006529331207275e-01 -5.194116756319999695e-02 -1.383336633443832397e-01 1.142927855253219604e-01 1.037837415933609009e-01 -1.442985050380229950e-02 2.731754630804061890e-02 -9.503719396889209747e-03 -4.393005743622779846e-02 -7.429839670658111572e-02 -8.112203329801559448e-02 2.117922157049179077e-01 7.489932328462600708e-02 -7.474280893802642822e-02 -1.020143702626228333e-01 1.665384173393249512e-01 8.966407179832458496e-02 -2.533409297466278076e-01 1.159601584076881409e-01 1.596260368824005127e-01 1.324743181467056274e-01 -2.344820275902748108e-02 1.563046127557754517e-01 -4.090275168418884277e-01 -1.719227731227874756e-01
-3.850106894969940186e-02 -2.631419338285923004e-02 2.189661413431167603e-01 3.549962937831878662e-01 6.245850771665573120e-02 2.140926942229270935e-02 -7.782166451215744019e-02 -3.234433829784393311e-01 2.602857165038585663e-02 1.081476286053657532e-01 1.242934167385101318e-01 1.523890495300292969e-01 1.111794635653495789e-01 -1.455241590738296509e-01 -1.719183176755905151e-01 -1.730983145534992218e-02 8.907724171876907349e-02 -2.213395386934280396e-01 2.078148275613784790e-01 8.929394185543060303e-02 5.171128083020448685e-03 -2.208841294050216675e-01 -1.582413166761398315e-02 6.549117714166641235e-02 1.152096912264823914e-01 2.676637377589941025e-03 -1.814688295125961304e-01 3.228612244129180908e-01 7.389334589242935181e-02 -3.431583940982818604e-01 -3.977418541908264160e-01 -3.282512351870536804e-02
-1.345640718936920166e-01 1.355274915695190430e-01 -5.785489454865455627e-02 5.535701662302017212e-02 -1.032480672001838684e-01 2.615308165550231934e-01 1.558905094861984253e-01 -2.732402086257934570e-01 -8.974120765924453735e-02 -7.477588206529617310e-02 -1.541729569435119629e-01 4.112112149596214294e-02 -1.063171848654747009e-01 1.050119753926992416e-02 -1.072239801287651062e-01 1.031186953186988831e-01 -9.766432642936706543e-02 3.070008754730224609e-01 1.987217962741851807e-01 -2.426747046411037445e-02 -1.956831216812133789e-01 -2.518338859081268311e-01 -2.197932600975036621e-01 -5.625534802675247192e-02 3.751099109649658203e-01 1.046315059065818787e-01 -6.007342785596847534e-02 1.706336587667465210e-01 2.248574495315551758e-01 -3.507463634014129639e-01 -2.130712866783142090e-01 -7.763607054948806763e-02
-7.767904084175825119e-03 5.149108767509460449e-01 1.846796125173568726e-01 1.595650017261505127e-01 5.317420139908790588e-02 2.824838832020759583e-02 -6.288590282201766968e-02 -1.575501859188079834e-01 -1.184751018881797791e-01 -6.406795978546142578e-02 2.275891155004501343e-01 1.397894769906997681e-01 -1.864105910062789917e-01 -1.094112023711204529e-01 -1.927646100521087646e-01 6.811794638633728027e-02 -3.499354049563407898e-02 -1.436651684343814850e-02 7.437290251255035400e-02 1.978381276130676270e-01 -1.419685781002044678e-01 -1.335863471031188965e-01 2.481254488229751587e-01 5.189660191535949707e-02 -1.257527433335781097e-02 2.213598191738128662e-01 1.318294405937194824e-01 1.226743534207344055e-01 3.658157885074615479e-01 4.765493422746658325e-02 -8.714025467634201050e-02 -3.020030260086059570e-01
1.697769761085510254e-01 8.759771287441253662e-02 -9.536214172840118408e-02 -3.809692338109016418e-02 2.457555383443832397e-02 7.809571176767349243e-02 -7.396285980939865112e-02 -1.094466168433427811e-02 -2.440248876810073853e-01 -1.556567847728729248e-01 -1.174048408865928650e-01 3.124882280826568604e-01 1.453732885420322418e-02 7.558337599039077759e-02 -9.290022775530815125e-03 -2.656672596931457520e-01 1.063959300518035889e-01 4.797923564910888672e-02 -7.113633677363395691e-03 -4.460370242595672607e-01 -1.732300408184528351e-02 -1.918480545282363892e-01 3.699904307723045349e-02 8.424261212348937988e-02 2.299358546733856201e-01 3.230691552162170410e-01 -1.321658045053482056e-01 7.175024598836898804e-02 7.372744381427764893e-02 -3.042787015438079834e-01 -3.615645468235015869e-01 -4.539640247821807861e-02
-8.939464390277862549e-02 1.299643516540527344e-01 1.574679017066955566e-01 3.570061922073364258e-01 1.014176905155181885e-01 1.050247326493263245e-01 1.601113229990005493e-01 -3.471681177616119385e-01 8.696571737527847290e-02 -2.897665277123451233e-02 7.085964828729629517e-02 -9.885023534297943115e-02 1.603845879435539246e-02 -1.266543418169021606e-01 -2.602794766426086426e-01 -1.148443110287189484e-02 6.262911856174468994e-02 -1.826085150241851807e-01 7.948144525289535522e-02 4.703661799430847168e-02 -1.429418772459030151e-01 -8.741184324026107788e-02 -2.115715667605400085e-02 2.482397854328155518e-02 -1.466147899627685547e-01 1.857012659311294556e-01 -2.462376058101654053e-01 4.118506312370300293e-01 3.775929808616638184e-01 -1.196021214127540588e-01 -1.505210995674133301e-01 8.551442623138427734e-02
-2.137300074100494385e-01 -6.520673632621765137e-02 -3.757633268833160400e-01 3.273556232452392578e-01 -6.892121583223342896e-02 -6.533844023942947388e-02 -5.885208770632743835e-02 -1.762838512659072876e-01 -7.732737809419631958e-02 2.993225157260894775e-01 -2.853464484214782715e-01 1.953534781932830811e-01 9.276027232408523560e-02 1.325831562280654907e-01 -3.664228692650794983e-02 6.432987004518508911e-02 7.508397847414016724e-02 -5.752873048186302185e-02 3.148249387741088867e-01 1.254796795547008514e-02 -2.917560338973999023e-01 -2.350601553916931152e-01 -6.353472173213958740e-02 6.180777773261070251e-02 -1.421719882637262344e-02 5.133986100554466248e-02 1.869109123945236206e-01 7.743044942617416382e-02 1.904025524854660034e-01 -3.583599254488945007e-02 -2.685216367244720459e-01 -3.827157244086265564e-02
-9.158322960138320923e-02 1.884796619415283203e-01 -2.638471126556396484e-01 -9.248271584510803223e-02 1.412653028964996338e-01 2.032799422740936279e-01 -3.591163083910942078e-02 -2.127602398395538330e-01 -1.905630677938461304e-01 8.310197293758392334e-02 -1.050081178545951843e-01 1.490724235773086548e-01 -1.087791249155998230e-01 -3.039464727044105530e-02 -7.215017825365066528e-02 -1.853435672819614410e-02 -5.122746527194976807e-02 2.053045034408569336e-01 2.187815755605697632e-01 -6.841150671243667603e-02 -1.733916401863098145e-01 -2.384533137083053589e-01 -2.067514061927795410e-01 2.155979909002780914e-02 2.536495327949523926e-01 9.475944936275482178e-02 -4.341189935803413391e-02 2.936202473938465118e-02 2.545514702796936035e-01 -4.441493153572082520e-01 -1.943564713001251221e-01 -2.682353556156158447e-01
-8.223541826009750366e-02 1.901173591613769531e-01 6.908010691404342651e-02 1.224035695195198059e-01 -1.678949147462844849e-01 2.874710224568843842e-02 -1.612752526998519897e-01 -1.400287002325057983e-01 -2.307072281837463379e-02 1.081895083189010620e-01 2.359335310757160187e-02 1.703089624643325806e-01 -2.459496110677719116e-01 2.554196119308471680e-01 -1.316095143556594849e-01 -2.682523429393768311e-01 1.270497292280197144e-01 1.450297683477401733e-01 2.846847176551818848e-01 1.722798496484756470e-01 -2.584570944309234619e-01 -2.262087017297744751e-01 2.149309217929840088e-01 4.237019419670104980e-01 -1.626358628273010254e-01 1.237655729055404663e-01 1.077139899134635925e-01 -8.994067460298538208e-02 1.239432021975517273e-01 9.462466835975646973e-02 -1.318434178829193115e-01 -1.055782958865165710e-01
-1.259832680225372314e-01 2.686698436737060547e-01 9.504377841949462891e-02 7.887695915997028351e-03 8.392676711082458496e-03 2.917618453502655029e-01 -1.470519602298736572e-01 5.461805313825607300e-02 -2.323085069656372070e-02 3.841466736048460007e-03 -1.299005150794982910e-01 1.673972308635711670e-01 2.272665351629257202e-01 1.538486480712890625e-01 -1.305010616779327393e-01 -6.786532700061798096e-02 8.953998982906341553e-02 1.551105529069900513e-01 9.755911678075790405e-02 -2.929070293903350830e-01 2.410255931317806244e-02 -3.831689655780792236e-01 -1.015125066041946411e-01 6.979231722652912140e-03 -4.460087046027183533e-02 4.878519102931022644e-02 -2.286102622747421265e-01 2.645089849829673767e-02 4.892600178718566895e-01 -6.459572166204452515e-02 -2.517502307891845703e-01 -3.522459790110588074e-02
-2.824321687221527100e-01 4.261482059955596924e-01 -2.041957573965191841e-03 1.698075681924819946e-01 -2.274395227432250977e-01 1.562280356884002686e-01 -1.469062417745590210e-01 -9.325581789016723633e-02 -1.007158607244491577e-01 -2.156812995672225952e-01 4.138861969113349915e-02 1.569005995988845825e-01 -2.009737342596054077e-01 1.085949614644050598e-01 -1.647208034992218018e-01 -8.409979194402694702e-02 5.260803550481796265e-02 -2.370579354465007782e-02 1.083082258701324463e-01 1.813104003667831421e-01 -2.186882197856903076e-01 -2.060475796461105347e-01 2.236392199993133545e-01 2.358071655035018921e-01 -1.809795647859573364e-01 1.080847308039665222e-01 3.130385577678680420e-01 1.203077733516693115e-01 5.254220962524414062e-02 -2.333107031881809235e-02 -1.342056691646575928e-01 -1.092814803123474121e-01
-1.362192928791046143e-01 1.168584451079368591e-01 -1.507185846567153931e-01 2.838771343231201172e-01 6.920740008354187012e-02 -8.862034976482391357e-02 -1.400132775306701660e-01 -1.414561867713928223e-01 -5.120828375220298767e-02 5.354221165180206299e-02 2.715702541172504425e-02 1.857775379903614521e-03 -2.278975695371627808e-01 1.289805173873901367e-01 1.365122199058532715e-01 -1.969587802886962891e-01 5.743834003806114197e-02 6.644920259714126587e-02 2.628493010997772217e-01 2.782089412212371826e-01 -3.686996698379516602e-01 -9.870787709951400757e-02 -1.523177474737167358e-01 8.902062475681304932e-02 -4.461416602134704590e-01 5.340185388922691345e-02 -5.077651143074035645e-02 1.180747076869010925e-01 -6.508084945380687714e-03 -2.563692033290863037e-01 -2.534106969833374023e-01 -2.421522885560989380e-02
-1.018895283341407776e-01 2.511871159076690674e-01 1.317307502031326294e-01 1.750352233648300171e-01 4.511825367808341980e-02 1.366416364908218384e-01 2.024908084422349930e-03 -3.504610657691955566e-01 -1.196199655532836914e-01 3.279792889952659607e-02 1.173765361309051514e-01 -2.644987031817436218e-02 2.081560343503952026e-01 3.296370431780815125e-02 -2.315947860479354858e-01 2.809956483542919159e-02 -1.018554642796516418e-01 1.542241424322128296e-01 -6.592016667127609253e-02 1.659614443778991699e-01 -5.320986360311508179e-02 -2.068397253751754761e-01 -2.982534654438495636e-02 3.449813649058341980e-02 -2.387276440858840942e-01 -3.437048196792602539e-02 -2.288490235805511475e-01 5.174568295478820801e-02 1.773016899824142456e-01 1.722655743360519409e-01 -5.627620220184326172e-01 -3.899877890944480896e-02
-1.421497911214828491e-01 4.191433489322662354e-01 2.199904620647430420e-01 8.431283384561538696e-02 -1.826826781034469604e-01 2.870672643184661865e-01 1.677210927009582520e-01 -1.644042879343032837e-01 -1.296199560165405273e-01 -2.420593351125717163e-01 2.622830569744110107e-01 1.356948018074035645e-01 -7.703387737274169922e-02 9.658668935298919678e-02 -9.563328325748443604e-02 1.629496514797210693e-01 2.447591908276081085e-02 2.465700060129165649e-01 -1.081508398056030273e-01 -1.523471064865589142e-02 -8.147345483303070068e-02 -2.132501453161239624e-01 8.961126953363418579e-02 2.681085765361785889e-01 2.449800819158554077e-02 -1.618326753377914429e-01 -6.364586204290390015e-02 1.051447317004203796e-01 1.458554118871688843e-01 1.378093473613262177e-02 -1.796507537364959717e-01 -2.512414753437042236e-01
-2.353624105453491211e-01 1.054021865129470825e-01 -2.440732717514038086e-01 2.237240523099899292e-01 2.520869970321655273e-01 -3.084349073469638824e-02 4.083483815193176270e-01 -1.353019773960113525e-01 -2.311521023511886597e-01 -1.564481854438781738e-01 -9.760659188032150269e-02 -5.795731395483016968e-02 -2.300105541944503784e-01 -1.811819225549697876e-01 1.002648249268531799e-01 -1.049510687589645386e-01 -1.247988790273666382e-01 -4.744103178381919861e-02 1.781637370586395264e-01 -8.417836576700210571e-02 -1.699736863374710083e-01 -1.143611073493957520e-01 2.276258319616317749e-01 2.164603024721145630e-01 -1.164733245968818665e-01 1.703206300735473633e-01 -2.034932821989059448e-01 -3.546175733208656311e-02 2.218277007341384888e-01 -3.933632001280784607e-02 -1.195850074291229248e-01 -1.706868857145309448e-01
-1.069894805550575256e-01 1.431320905685424805e-01 -1.800846308469772339e-01 3.352794349193572998e-01 1.809668540954589844e-01 2.858586907386779785e-01 1.207196339964866638e-01 9.577090293169021606e-02 -1.931336373090744019e-01 7.129920180886983871e-03 1.294861733913421631e-01 2.975578010082244873e-01 2.353009954094886780e-02 1.540945172309875488e-01 1.442907191812992096e-02 -5.974374338984489441e-02 -2.203141450881958008e-01 1.614115536212921143e-01 1.153590381145477295e-01 2.714810073375701904e-01 -1.533229500055313110e-01 -7.395523041486740112e-02 2.713107466697692871e-01 2.682402431964874268e-01 -1.755591630935668945e-01 -1.362042874097824097e-01 4.622431844472885132e-02 4.771676287055015564e-02 9.908644855022430420e-02 1.024640351533889771e-01 -1.549334377050399780e-01 -2.828962504863739014e-01
-2.788687646389007568e-01 1.395014971494674683e-01 -5.584324896335601807e-02 2.062290906906127930e-01 4.283916950225830078e-02 5.685288459062576294e-03 5.370184406638145447e-02 -4.902860224246978760e-01 -1.750603169202804565e-01 1.845245994627475739e-02 3.039284236729145050e-02 2.190799452364444733e-02 -1.459363102912902832e-01 -3.617618978023529053e-02 1.383626013994216919e-01 -9.877117723226547241e-02 2.100908160209655762e-01 1.141518428921699524e-01 2.596691250801086426e-01 1.012020651251077652e-02 -4.343575239181518555e-02 -2.823317050933837891e-01 -4.047184810042381287e-02 2.202842831611633301e-01 -1.163277849555015564e-01 3.102554082870483398e-01 -1.703918278217315674e-01 -9.393504261970520020e-02 -2.607009708881378174e-01 9.605446830391883850e-03 -2.364924997091293335e-01 7.437908789142966270e-04
-2.685292363166809082e-01 4.026479721069335938e-01 2.482063919305801392e-01 3.563494384288787842e-01 -3.474648296833038330e-02 8.470735698938369751e-02 6.057739257812500000e-02 -6.142531707882881165e-02 -2.212387472391128540e-01 -2.448640614748001099e-01 -1.510467976331710815e-01 2.921812534332275391e-01 9.578452259302139282e-02 1.118816062808036804e-01 3.903790190815925598e-02 1.173028722405433655e-01 -9.631944447755813599e-02 2.796796895563602448e-02 1.291490048170089722e-01 8.211556077003479004e-02 1.967092044651508331e-02 -3.433376848697662354e-01 1.487297266721725464e-01 9.542116522789001465e-02 -1.048285067081451416e-01 -1.090160757303237915e-02 1.902090907096862793e-01 -7.915101014077663422e-03 8.668224513530731201e-02 -1.288332045078277588e-01 4.205853678286075592e-03 -2.298450917005538940e-01
-4.120175912976264954e-02 6.712584197521209717e-02 2.280088663101196289e-01 3.594885468482971191e-01 8.941612206399440765e-03 -1.977507583796977997e-02 1.031163856387138367e-01 -1.660240739583969116e-01 2.684106826782226562e-01 -9.633208811283111572e-02 -2.104379385709762573e-01 -4.727972671389579773e-02 -4.587713629007339478e-02 -9.791043400764465332e-02 2.072658538818359375e-01 -1.918957531452178955e-01 -1.719420701265335083e-01 4.751353338360786438e-02 3.746705055236816406e-01 4.752579331398010254e-02 -2.098308503627777100e-01 -1.603874713182449341e-01 -9.361928328871726990e-03 3.974473476409912109e-02 -1.419833451509475708e-01 2.827787995338439941e-01 -9.952559322118759155e-02 1.980652958154678345e-01 3.539957404136657715e-01 7.692879438400268555e-02 -1.667217016220092773e-01 -2.064471505582332611e-02
-8.828228712081909180e-02 1.957712024450302124e-01 1.607292448170483112e-03 2.251075655221939087e-01 3.587818518280982971e-02 1.013429611921310425e-01 -2.376404963433742523e-02 -2.007373869419097900e-01 -1.621405333280563354e-01 1.384819149971008301e-01 4.380217567086219788e-02 3.090260922908782959e-01 -8.035763353109359741e-02 -1.332265585660934448e-01 8.289107680320739746e-02 -2.204868569970130920e-02 1.551312506198883057e-01 -1.762017756700515747e-01 1.060653477907180786e-02 8.713871240615844727e-02 1.116993203759193420e-01 -3.695818781852722168e-01 4.335024952888488770e-01 1.122864112257957458e-01 3.048610873520374298e-02 -3.018281422555446625e-02 -9.651521220803260803e-03 1.273442655801773071e-01 -5.047032609581947327e-02 -3.017385601997375488e-01 -1.524966657161712646e-01 -3.590574562549591064e-01
-1.299109011888504028e-01 1.001615673303604126e-01 2.509936392307281494e-01 3.737447559833526611e-01 -6.034596264362335205e-02 1.337382476776838303e-02 3.158037364482879639e-02 -4.468832612037658691e-01 -2.268523275852203369e-01 -2.586563676595687866e-02 1.327159553766250610e-01 1.157004013657569885e-01 2.560954988002777100e-01 -6.457366049289703369e-02 -2.656975388526916504e-01 -9.014995396137237549e-02 9.332892298698425293e-02 -3.017609193921089172e-02 9.522544592618942261e-02 1.769949197769165039e-01 7.443547993898391724e-02 -6.734945625066757202e-02 -1.517585013061761856e-02 -1.033731736242771149e-02 1.552648842334747314e-03 -1.286738961935043335e-01 -1.446446925401687622e-01 7.190529257059097290e-02 1.363918334245681763e-01 -2.976496219635009766e-01 -2.068748772144317627e-01 -2.849572598934173584e-01
-2.145903855562210083e-01 4.580213427543640137e-01 1.388693898916244507e-01 1.500496119260787964e-01 -1.291674096137285233e-02 6.682504713535308838e-02 4.020189400762319565e-03 1.300816703587770462e-02 5.592553690075874329e-02 4.600557312369346619e-02 -2.068425714969635010e-02 1.854786574840545654e-01 2.080623507499694824e-01 4.781464114785194397e-02 -9.851832874119281769e-03 -1.386548299342393875e-02 -2.053037285804748535e-02 8.452805341221392155e-04 1.080367192625999451e-01 2.572444081306457520e-01 -2.947472035884857178e-02 -5.071612000465393066e-01 -1.904078125953674316e-01 2.790623307228088379e-01 4.839688912034034729e-02 2.329816818237304688e-01 9.273388981819152832e-02 -5.714305117726325989e-02 -5.410559475421905518e-02 -1.284701377153396606e-01 -2.678944170475006104e-01 -3.797622025012969971e-02
-2.397970557212829590e-01 4.047436714172363281e-01 -2.498813718557357788e-02 -7.180739939212799072e-02 1.609347164630889893e-01 1.345751155167818069e-02 -2.158481478691101074e-01 -1.860073208808898926e-01 -8.314157277345657349e-02 -1.950718089938163757e-02 -1.205631196498870850e-01 2.980613112449645996e-01 -9.590080380439758301e-02 -2.089724503457546234e-02 9.379709511995315552e-02 6.237979605793952942e-02 2.661584317684173584e-01 7.986457645893096924e-02 -2.166236340999603271e-01 2.025448158383369446e-02 -2.022990733385086060e-01 -9.170666337013244629e-02 2.797188162803649902e-01 8.248302340507507324e-02 -1.126564294099807739e-01 -3.552343696355819702e-02 -8.214595727622509003e-03 5.610206350684165955e-02 3.672283887863159180e-01 -2.158559858798980713e-01 -2.613662183284759521e-01 8.228135108947753906e-02
-1.366838216781616211e-01 2.903645932674407959e-01 1.657169014215469360e-01 3.553673624992370605e-02 2.231661975383758545e-02 2.504701316356658936e-01 1.667128503322601318e-01 -1.101981773972511292e-01 2.000799328088760376e-01 -4.358918592333793640e-02 1.822519488632678986e-02 1.981778889894485474e-01 1.892777979373931885e-01 7.693056762218475342e-02 -4.109016060829162598e-02 -8.607601374387741089e-02 -1.750699803233146667e-02 1.641620844602584839e-01 1.557877957820892334e-01 2.673274278640747070e-01 -1.520150303840637207e-01 -6.002470850944519043e-01 -6.065293774008750916e-02 1.366217583417892456e-01 -5.216114595532417297e-02 2.601120769977569580e-01 8.871005848050117493e-03 -5.052016582340002060e-03 -7.281601428985595703e-03 -1.306146979331970215e-01 -1.279438883066177368e-01 5.035490728914737701e-03
1.003140285611152649e-01 1.386792659759521484e-01 1.154281049966812134e-01 3.357241749763488770e-01 1.975602358579635620e-01 1.609536558389663696e-01 1.446912437677383423e-01 1.708877645432949066e-02 -2.687275223433971405e-02 1.060547158122062683e-01 -1.470884084701538086e-01 1.227798778563737869e-02 -4.483050853013992310e-02 3.404873982071876526e-02 -5.004713311791419983e-02 -1.167361363768577576e-01 2.770506739616394043e-01 -7.252079993486404419e-02 -1.232846751809120178e-01 9.396655112504959106e-02 -3.126276433467864990e-01 -1.723602563142776489e-01 1.877624914050102234e-02 2.940826416015625000e-01 6.891959905624389648e-02 6.531382445245981216e-03 -4.122060239315032959e-01 -6.504263728857040405e-02 3.699227273464202881e-01 -1.691468060016632080e-01 -1.131820008158683777e-01 -1.671028286218643188e-01
-6.520167738199234009e-02 2.575690448284149170e-01 -1.530299335718154907e-01 -1.044250428676605225e-01 1.477475017309188843e-01 1.519354879856109619e-01 1.708869785070419312e-01 -1.435740441083908081e-01 -9.570530802011489868e-02 5.270671099424362183e-02 -5.228199064731597900e-02 1.393387317657470703e-01 -3.274034857749938965e-01 -2.679269313812255859e-01 -3.824488818645477295e-01 1.139443591237068176e-01 3.887773305177688599e-02 -9.591777925379574299e-04 -5.632165074348449707e-02 1.033204048871994019e-01 -8.336375653743743896e-02 -3.274626433849334717e-01 1.725724339485168457e-01 4.120132699608802795e-02 -6.702776253223419189e-02 2.843927145004272461e-01 -1.078507769852876663e-02 1.647900640964508057e-01 2.630026340484619141e-01 -1.212984137237071991e-02 -2.388402670621871948e-01 -1.673744469881057739e-01
1.336179301142692566e-02 1.969284117221832275e-01 -8.514934778213500977e-02 2.837377190589904785e-01 -2.415950298309326172e-01 1.994827985763549805e-01 2.328269928693771362e-01 -1.368928551673889160e-01 -1.300112307071685791e-01 2.420980036258697510e-01 1.380112208425998688e-02 1.251838915050029755e-02 -3.852839171886444092e-01 -1.297694742679595947e-01 -3.127678930759429932e-01 8.807911723852157593e-02 -4.883328452706336975e-02 3.182834982872009277e-01 5.809217691421508789e-02 1.078242659568786621e-01 -1.207721009850502014e-01 -1.865943670272827148e-01 -1.260870248079299927e-01 1.456071883440017700e-01 -2.077259719371795654e-01 2.006369978189468384e-01 -1.074666436761617661e-02 -8.876091800630092621e-03 8.647035062313079834e-02 3.827021457254886627e-03 -2.379256933927536011e-01 -5.053746327757835388e-02
-2.320704981684684753e-03 2.236060649156570435e-01 -1.190890371799468994e-01 3.693569898605346680e-01 2.924552261829376221e-01 1.686927527189254761e-01 2.032192647457122803e-01 -5.589879676699638367e-02 -8.574983477592468262e-02 2.193633466958999634e-01 4.659742116928100586e-02 -1.196222230792045593e-01 3.008364699780941010e-03 1.586854606866836548e-01 2.513066232204437256e-01 -1.244754046201705933e-01 1.389411510899662971e-03 3.574061691761016846e-01 1.253342628479003906e-01 2.359455823898315430e-02 -2.124716937541961670e-01 -3.142122328281402588e-01 3.084694594144821167e-02 -7.426333427429199219e-02 -5.787978321313858032e-02 9.441901743412017822e-02 -2.311543524265289307e-01 7.191598415374755859e-02 1.676980853080749512e-01 -1.864014565944671631e-01 -1.881699562072753906e-01 -4.114313423633575439e-02
-1.455530989915132523e-02 2.267204523086547852e-01 -5.406412109732627869e-02 2.171289920806884766e-01 -2.364057116210460663e-02 2.863524258136749268e-01 -5.321078002452850342e-02 -6.087343022227287292e-02 -9.343613684177398682e-02 8.682415634393692017e-02 -2.666575908660888672e-01 1.812940388917922974e-01 -3.343086317181587219e-02 3.611451759934425354e-02 2.891038730740547180e-02 -1.118772774934768677e-01 1.729275137186050415e-01 1.294683814048767090e-01 1.327615696936845779e-02 -4.548764526844024658e-01 -2.569983005523681641e-01 -1.935734450817108154e-01 -3.610459864139556885e-01 -2.804081887006759644e-02 -1.177005246281623840e-01 7.673919200897216797e-02 1.122394800186157227e-01 1.355946213006973267e-01 1.536571234464645386e-01 -2.224313318729400635e-01 -1.912349611520767212e-01 -1.562391817569732666e-01
-2.616963684558868408e-01 3.896240144968032837e-02 1.028340756893157959e-01 1.091924216598272324e-02 -1.491148173809051514e-01 -5.308322608470916748e-02 7.396031171083450317e-02 -2.378917932510375977e-01 1.926952451467514038e-01 -2.118007242679595947e-01 -9.489852935075759888e-02 1.314840018749237061e-01 8.373881876468658447e-02 1.757813096046447754e-01 1.387787163257598877e-01 -2.155176103115081787e-01 1.204773411154747009e-01 5.767350643873214722e-02 1.146286353468894958e-01 7.445753365755081177e-02 -3.141203522682189941e-01 -1.091621294617652893e-01 1.290445327758789062e-01 1.925384104251861572e-01 -1.223031803965568542e-01 1.168287098407745361e-01 6.853892654180526733e-02 1.198249608278274536e-01 -1.442096382379531860e-01 -1.116316765546798706e-01 -4.917571544647216797e-01 -3.109691143035888672e-01
-6.239842996001243591e-02 1.948865205049514771e-01 -8.267185837030410767e-02 1.705590635538101196e-01 4.080454632639884949e-02 1.187620535492897034e-01 3.395406901836395264e-02 -2.536585032939910889e-01 -1.012274026870727539e-01 -1.841057389974594116e-01 -8.957189321517944336e-02 2.584014274179935455e-02 -2.418935447931289673e-01 -1.547217667102813721e-01 -3.274973332881927490e-01 1.713219583034515381e-01 1.751681119203567505e-01 -5.346925556659698486e-02 7.334640622138977051e-02 1.745491176843643188e-01 -1.082350015640258789e-01 -2.229667007923126221e-01 2.998071722686290741e-02 1.190338954329490662e-01 4.367399588227272034e-02 3.631729185581207275e-01 2.827126085758209229e-01 -7.765559852123260498e-02 2.472977340221405029e-01 -1.361795812845230103e-01 -2.974205315113067627e-01 -1.877240687608718872e-01
2.886348217725753784e-02 1.132915318012237549e-01 -3.067762404680252075e-02 3.200148940086364746e-01 1.803961955010890961e-02 7.479643076658248901e-02 -1.742714084684848785e-02 -1.364429891109466553e-01 -1.824370324611663818e-01 5.348959192633628845e-02 -4.950108379125595093e-02 3.975961804389953613e-01 -1.826036535203456879e-02 -1.832593381404876709e-01 1.461162567138671875e-01 2.024715207517147064e-02 6.694296747446060181e-02 -1.254868656396865845e-01 6.673823297023773193e-02 6.904415786266326904e-02 -3.105363808572292328e-02 -1.813908666372299194e-01 4.040546119213104248e-01 2.051566839218139648e-01 -4.196420311927795410e-02 -1.244506537914276123e-01 8.932366222143173218e-02 1.467412263154983521e-01 6.708964705467224121e-02 -4.458990395069122314e-01 -3.233231231570243835e-02 -2.932357192039489746e-01
-1.378145813941955566e-01 1.069453507661819458e-01 1.119297146797180176e-01 1.068576201796531677e-01 -1.687124073505401611e-01 2.204090952873229980e-01 -1.542007178068161011e-01 9.261925704777240753e-03 4.681587591767311096e-02 -3.859160840511322021e-02 5.961498245596885681e-02 4.802713990211486816e-01 -2.373448163270950317e-01 1.886451095342636108e-01 -2.299818955361843109e-02 -3.338370919227600098e-01 2.262413054704666138e-01 -1.048044301569461823e-02 1.445321887731552124e-01 5.665607377886772156e-02 -2.558895349502563477e-01 -2.672730982303619385e-01 1.461156606674194336e-01 1.696373373270034790e-01 5.400957912206649780e-02 -4.311174154281616211e-02 8.124195784330368042e-02 -1.140735298395156860e-01 9.317922405898571014e-03 -1.050876751542091370e-01 -2.226843386888504028e-01 -2.353329956531524658e-01
-1.167105436325073242e-01 5.193383693695068359e-01 1.161305606365203857e-01 1.071426346898078918e-01 2.078512758016586304e-01 1.125463750213384628e-02 1.648035347461700439e-01 -8.573970198631286621e-02 1.157310307025909424e-01 3.254455700516700745e-02 -6.756923347711563110e-02 7.721553742885589600e-02 2.207439839839935303e-01 -1.408570408821105957e-01 1.229386329650878906e-01 -2.953289449214935303e-02 1.108256750740110874e-03 6.337399780750274658e-02 1.054678037762641907e-01 1.845627427101135254e-01 -1.907623410224914551e-01 -4.419684410095214844e-01 -3.859970718622207642e-02 1.220620870590209961e-01 9.550745040178298950e-02 8.608671277761459351e-02 2.036797702312469482e-01 5.524843186140060425e-02 -3.278053551912307739e-02 -2.632223367691040039e-01 -2.257695496082305908e-01 -1.568508595228195190e-01
-1.476408541202545166e-01 5.709916725754737854e-02 2.829248309135437012e-01 1.984701156616210938e-01 1.317414790391921997e-01 7.923641800880432129e-02 2.112165093421936035e-01 -6.624890118837356567e-02 -7.729364186525344849e-02 1.658344082534313202e-02 -2.197363823652267456e-01 1.543491333723068237e-01 -4.468094930052757263e-02 -1.053207218647003174e-01 5.810364708304405212e-02 -7.401947677135467529e-02 6.695780903100967407e-02 8.051614463329315186e-02 -7.340520620346069336e-02 1.322149932384490967e-01 -2.141215354204177856e-01 -3.676335215568542480e-01 1.304835826158523560e-01 2.476166188716888428e-01 -1.813083188608288765e-03 -8.766165375709533691e-02 -4.404916465282440186e-01 -4.272526130080223083e-02 1.465367972850799561e-01 -2.918789088726043701e-01 -1.063330173492431641e-01 -2.605218291282653809e-01
-1.515163779258728027e-01 2.108342200517654419e-01 1.206907927989959717e-01 2.905023694038391113e-01 2.649489641189575195e-01 1.081306785345077515e-01 -1.627585887908935547e-01 -1.192273199558258057e-01 9.900401532649993896e-02 8.597908169031143188e-02 -6.428954191505908966e-03 2.619644999504089355e-01 -1.268132179975509644e-01 -1.920458674430847168e-01 -5.343557801097631454e-03 -8.355172723531723022e-02 1.183930411934852600e-02 -4.428083822131156921e-02 -1.990158557891845703e-01 4.184279590845108032e-02 -1.265269815921783447e-01 -3.744782879948616028e-02 -2.227039486169815063e-01 2.641328424215316772e-02 1.470427513122558594e-01 2.888858914375305176e-01 -1.654587984085083008e-01 3.435429036617279053e-01 3.815019726753234863e-01 -6.237927824258804321e-02 -1.311727911233901978e-01 -1.921542137861251831e-01
-1.642508506774902344e-01 3.443925082683563232e-01 -9.401195496320724487e-02 1.493429392576217651e-01 -2.079363167285919189e-02 2.609912753105163574e-01 -3.009605035185813904e-02 -1.015117838978767395e-01 1.362556964159011841e-01 -1.469189077615737915e-01 2.332590073347091675e-01 2.633557021617889404e-01 8.896765857934951782e-02 2.706508636474609375e-01 9.456375986337661743e-02 -7.332986593246459961e-02 9.725933521986007690e-02 2.515219897031784058e-02 6.767672300338745117e-02 1.797006726264953613e-01 8.232188969850540161e-02 -4.359005391597747803e-01 -7.915774732828140259e-02 3.005834817886352539e-01 -1.653011441230773926e-01 1.590151935815811157e-01 -8.224008604884147644e-03 2.121095210313796997e-01 1.174882650375366211e-01 -1.205235421657562256e-01 -1.035253852605819702e-01 8.383785933256149292e-02
-2.440945655107498169e-01 2.287299633026123047e-01 6.826578825712203979e-02 2.793245911598205566e-01 2.304768413305282593e-01 1.274662315845489502e-01 -1.077394112944602966e-01 -1.344416886568069458e-01 -1.110907569527626038e-01 2.421282827854156494e-01 -1.612030901014804840e-02 1.238338947296142578e-01 -2.742755115032196045e-01 6.754101067781448364e-02 -3.063621819019317627e-01 -8.491095900535583496e-02 7.204586267471313477e-02 -2.586972117424011230e-01 1.268712282180786133e-01 2.539616227149963379e-01 -2.647993862628936768e-01 -1.799794286489486694e-02 -1.631104201078414917e-01 1.976162642240524292e-01 -2.198425233364105225e-01 -1.003666296601295471e-01 2.796407975256443024e-02 1.051084473729133606e-01 9.884231537580490112e-02 -2.110989391803741455e-01 -1.184771880507469177e-01 -1.074204593896865845e-01
4.318518936634063721e-02 2.275318205356597900e-01 -1.719420254230499268e-01 2.542645335197448730e-01 3.097082860767841339e-02 2.539754509925842285e-01 1.710581928491592407e-01 -3.826770782470703125e-01 -2.216815054416656494e-01 -1.189615875482559204e-01 -2.380147017538547516e-02 1.565971076488494873e-01 -3.160359859466552734e-01 5.666624289005994797e-03 1.827828884124755859e-01 1.438577286899089813e-02 1.271558105945587158e-01 3.517333418130874634e-02 8.885917812585830688e-02 -1.624125242233276367e-01 -1.108352839946746826e-02 -1.635882556438446045e-01 7.306330651044845581e-02 6.591457128524780273e-02 -9.525775164365768433e-02 2.129991501569747925e-01 -3.821559250354766846e-01 5.198468640446662903e-02 -1.114182770252227783e-01 -2.352907508611679077e-01 -5.541871488094329834e-02 -1.636813730001449585e-01
-8.119112998247146606e-02 1.187450513243675232e-01 -1.740851849317550659e-01 3.503377437591552734e-01 -6.466462463140487671e-02 1.042693927884101868e-01 1.819688975811004639e-01 -9.501972794532775879e-02 -2.445266842842102051e-01 -1.108961105346679688e-01 9.635657817125320435e-02 1.622370928525924683e-01 3.235684633255004883e-01 1.436075568199157715e-01 2.033366858959197998e-01 -2.097744345664978027e-01 6.153998896479606628e-02 3.180923685431480408e-02 1.343077868223190308e-01 -4.235804453492164612e-02 -1.029953584074974060e-01 -2.925201654434204102e-01 9.698103368282318115e-02 2.400921881198883057e-01 4.075453057885169983e-02 -7.374252378940582275e-02 -5.356115847826004028e-02 3.028673864901065826e-02 3.583007454872131348e-01 -1.406370550394058228e-01 -2.870015501976013184e-01 1.463980078697204590e-01
-1.857288032770156860e-01 2.381830662488937378e-01 -1.060640364885330200e-01 1.689819842576980591e-01 -1.248315200209617615e-01 -6.315845251083374023e-02 1.112460903823375702e-02 -5.278271436691284180e-02 2.272571921348571777e-01 3.309850767254829407e-02 -5.631502717733383179e-02 -9.168877266347408295e-03 -2.432152628898620605e-01 9.439437836408615112e-02 1.280524395406246185e-02 -1.803392618894577026e-01 1.270931363105773926e-01 -8.697683364152908325e-02 3.218664228916168213e-01 2.639839053153991699e-01 -3.902075290679931641e-01 -4.477246105670928955e-02 -1.224616169929504395e-01 2.174192070960998535e-01 -2.892063856124877930e-01 5.007570507586933672e-05 8.066189289093017578e-02 3.686722740530967712e-02 2.453713119029998779e-01 -2.913086712360382080e-01 -1.188793033361434937e-01 -1.596778184175491333e-01
-3.584498167037963867e-01 -1.399557758122682571e-02 1.058464199304580688e-01 3.323593363165855408e-02 -1.606861352920532227e-01 1.249963417649269104e-01 1.255771610885858536e-02 -3.252445757389068604e-01 -1.044587232172489166e-02 -1.601298898458480835e-01 -4.849599674344062805e-02 8.642541617155075073e-02 -1.439031865447759628e-02 2.153485417366027832e-01 -3.294031694531440735e-02 -2.683972418308258057e-01 9.782716631889343262e-02 8.654912561178207397e-02 4.465261474251747131e-02 7.890015095472335815e-02 -1.622360050678253174e-01 -6.508427113294601440e-02 1.547510623931884766e-01 1.252289265394210815e-01 -1.916689574718475342e-01 2.803860306739807129e-01 6.577934324741363525e-02 5.785246938467025757e-02 -1.328306943178176880e-01 -1.426699310541152954e-01 -4.623235762119293213e-01 -2.934484183788299561e-01
2.073623053729534149e-02 4.350026249885559082e-01 5.504908412694931030e-02 8.574316650629043579e-02 -1.209086552262306213e-01 2.352314814925193787e-02 1.355914026498794556e-01 -3.832688331604003906e-01 -8.328660577535629272e-02 3.605021908879280090e-02 4.044345617294311523e-01 2.008578479290008545e-01 1.324905604124069214e-01 1.971591264009475708e-01 2.187456488609313965e-01 -1.981537044048309326e-01 1.196189522743225098e-01 1.800240129232406616e-01 5.882734432816505432e-02 -5.488269776105880737e-02 5.723270121961832047e-03 -1.897561550140380859e-01 8.754342049360275269e-02 2.804872095584869385e-01 -9.680145233869552612e-02 8.139401674270629883e-02 -1.079750433564186096e-01 6.252738181501626968e-03 3.025574050843715668e-02 -1.280716508626937866e-01 -1.909288167953491211e-01 8.239465206861495972e-02
-3.006927371025085449e-01 -2.197433114051818848e-01 -1.241854354739189148e-01 3.504564464092254639e-01 -1.667641848325729370e-01 2.500844597816467285e-01 -1.209317594766616821e-01 -1.172747090458869934e-01 -1.826105453073978424e-02 3.352729231119155884e-02 1.926534250378608704e-02 1.804122477769851685e-01 1.919414997100830078e-01 2.001851350069046021e-01 1.648300439119338989e-01 2.636529207229614258e-01 2.147083729505538940e-01 2.121975272893905640e-01 2.318410202860832214e-02 3.700203076004981995e-02 -7.114524394273757935e-02 -2.571545243263244629e-01 -2.048844099044799805e-02 2.796068191528320312e-01 9.665092080831527710e-02 -2.013253606855869293e-02 -1.971557289361953735e-01 5.766845494508743286e-02 1.562619358301162720e-01 -1.274132579565048218e-01 -1.764751523733139038e-01 -1.725908666849136353e-01
-5.178259685635566711e-02 2.286586612462997437e-01 -3.307708725333213806e-02 6.763211637735366821e-02 2.124453783035278320e-01 7.068423926830291748e-02 -5.091914907097816467e-02 1.064961031079292297e-01 -6.192303448915481567e-02 -2.352429926395416260e-02 -2.120366245508193970e-01 1.726925820112228394e-01 -4.298685863614082336e-02 3.351880703121423721e-03 -9.021791629493236542e-03 -2.964652180671691895e-01 -8.065833151340484619e-02 1.161478906869888306e-01 -1.242652386426925659e-01 -2.648303806781768799e-01 -3.203165829181671143e-01 -4.833904802799224854e-01 -3.502328321337699890e-02 2.092548012733459473e-01 -3.044516406953334808e-02 -4.509278759360313416e-02 2.751966416835784912e-01 -6.581342965364456177e-02 4.418419674038887024e-03 -1.279990002512931824e-02 -2.839316725730895996e-01 -2.358348369598388672e-01
-6.761554628610610962e-02 2.224957048892974854e-01 3.337819874286651611e-02 2.386908829212188721e-01 2.457221448421478271e-01 6.732030306011438370e-04 2.120933979749679565e-01 -1.582516729831695557e-02 1.552861481904983521e-01 7.842317968606948853e-02 8.917137235403060913e-02 -7.302311062812805176e-02 -4.032611474394798279e-02 1.109875887632369995e-01 5.733511224389076233e-02 -2.524266242980957031e-01 1.641865670680999756e-01 2.181999385356903076e-01 -1.288455277681350708e-01 1.335752308368682861e-01 -6.679729372262954712e-02 -2.886703610420227051e-01 8.795335143804550171e-02 1.719338893890380859e-01 2.527623437345027924e-02 -9.287266433238983154e-02 -2.947077751159667969e-01 -9.387511759996414185e-02 2.364106774330139160e-01 -2.732664346694946289e-01 -3.191755712032318115e-01 -2.936923801898956299e-01
-6.894248723983764648e-02 7.304931432008743286e-02 1.544658392667770386e-01 2.794533371925354004e-01 2.072316259145736694e-01 2.600693106651306152e-01 1.356155872344970703e-01 -2.587528824806213379e-01 9.315812587738037109e-02 2.308353632688522339e-01 1.300625503063201904e-01 -1.344113796949386597e-01 -8.311841636896133423e-02 -1.074670106172561646e-01 -2.666042745113372803e-01 1.182745546102523804e-01 7.045145332813262939e-02 -2.200082242488861084e-01 1.922087818384170532e-01 1.996076107025146484e-02 -2.177136838436126709e-01 -3.244924247264862061e-01 -5.664082616567611694e-02 8.347045630216598511e-02 -1.393092870712280273e-01 1.256217807531356812e-01 -1.430139839649200439e-01 2.890290021896362305e-01 2.322449386119842529e-01 -7.186681032180786133e-02 -1.616485863924026489e-01 1.164876148104667664e-01
-4.607043415307998657e-02 1.038658246397972107e-01 1.855068057775497437e-01 2.827377021312713623e-01 1.312944144010543823e-01 1.082724481821060181e-01 2.184636741876602173e-01 -1.250037550926208496e-01 -6.144456565380096436e-02 1.683946698904037476e-01 -1.890723854303359985e-01 9.788236021995544434e-02 3.954077512025833130e-02 3.292142227292060852e-02 -2.258146740496158600e-02 -1.384294927120208740e-01 1.367879007011651993e-02 2.145899385213851929e-01 -9.564604610204696655e-02 1.147321388125419617e-01 -1.540600210428237915e-01 -3.037867248058319092e-01 2.533928677439689636e-02 2.698425948619842529e-01 8.621250092983245850e-02 -2.028458267450332642e-01 -3.690031468868255615e-01 -1.089961901307106018e-01 1.531029045581817627e-01 -3.707920908927917480e-01 -1.559569388628005981e-01 -2.018496543169021606e-01
-9.197073429822921753e-02 1.440660655498504639e-01 9.244759380817413330e-02 2.108709365129470825e-01 2.491510063409805298e-01 9.892209619283676147e-02 1.301917582750320435e-01 5.499942973256111145e-02 -7.204596698284149170e-02 2.446249574422836304e-01 -1.890386268496513367e-02 -2.326728776097297668e-02 4.367039538919925690e-03 1.755662113428115845e-01 5.518116801977157593e-02 -1.261377185583114624e-01 5.934432148933410645e-02 3.402119576930999756e-01 3.544417396187782288e-02 -7.060797512531280518e-02 -2.285112813115119934e-02 -5.241201519966125488e-01 1.767472773790359497e-01 -6.954903155565261841e-02 -2.456520497798919678e-02 -3.190736100077629089e-02 -2.351180911064147949e-01 1.388231664896011353e-01 3.334277272224426270e-01 -6.171012297272682190e-02 -1.502016633749008179e-01 -2.442999035120010376e-01
-3.053826093673706055e-01 3.461790680885314941e-01 -5.197407677769660950e-02 2.126014232635498047e-02 1.667956411838531494e-01 5.383759737014770508e-02 6.713965535163879395e-02 -1.348386257886886597e-01 1.512322425842285156e-01 9.658162295818328857e-02 -4.038570076227188110e-02 2.381375432014465332e-01 -3.727981820702552795e-02 1.803126931190490723e-01 -2.927706204354763031e-02 2.490224838256835938e-01 4.451685771346092224e-02 3.858437016606330872e-02 -2.202405184507369995e-01 -7.235420495271682739e-02 -2.132101505994796753e-01 -2.188773751258850098e-01 8.670915849506855011e-03 5.212947353720664978e-02 3.261806443333625793e-02 -1.200354818138293922e-04 -1.322834491729736328e-01 -1.264879554510116577e-01 3.135811090469360352e-01 -3.368800580501556396e-01 -3.720174729824066162e-01 6.984118372201919556e-02
-2.162572555243968964e-02 3.313348889350891113e-01 -4.442106932401657104e-02 1.920595914125442505e-01 -9.567804634571075439e-03 5.965593829751014709e-02 -1.420360803604125977e-01 -1.775364875793457031e-01 -3.293556272983551025e-01 1.003984734416007996e-02 -7.613477064296603203e-04 1.775476038455963135e-01 7.873814553022384644e-02 -1.682493090629577637e-01 1.313535263761878014e-03 -1.383656114339828491e-01 -3.318784991279244423e-03 -4.410443454980850220e-02 4.002967849373817444e-02 7.301099598407745361e-02 -1.330470945686101913e-02 -1.886985450983047485e-01 5.466325879096984863e-01 2.821371331810951233e-02 -1.269357465207576752e-02 -5.316738784313201904e-02 4.708348214626312256e-02 1.887868493795394897e-01 5.661072954535484314e-02 -3.609985113143920898e-01 -1.153692007064819336e-01 -2.642635405063629150e-01
-2.216296792030334473e-01 4.590896964073181152e-01 3.504421189427375793e-02 1.296179890632629395e-01 1.198038384318351746e-01 -2.286949008703231812e-02 7.784290611743927002e-02 -2.046871744096279144e-02 4.706513509154319763e-02 1.575806885957717896e-01 -2.682141363620758057e-01 1.371178925037384033e-01 2.452049553394317627e-01 -7.231041043996810913e-02 9.872781485319137573e-02 -7.289709895849227905e-02 -5.084523558616638184e-02 -5.541518703103065491e-02 2.278824150562286377e-01 2.216439098119735718e-01 -2.228640615940093994e-01 -3.798307478427886963e-01 -7.758329808712005615e-02 1.641215980052947998e-01 -1.796782948076725006e-02 1.689741462469100952e-01 1.264334022998809814e-01 6.400379538536071777e-02 -1.216831356287002563e-01 -9.222592413425445557e-02 -2.956898212432861328e-01 -9.602998942136764526e-02
-8.313671499490737915e-02 2.171618938446044922e-01 -5.238108336925506592e-02 1.310601383447647095e-01 1.241881921887397766e-01 2.540798485279083252e-01 -1.292489916086196899e-01 -1.391625851392745972e-01 -2.578140199184417725e-01 -5.995682626962661743e-02 1.401194632053375244e-01 2.306572198867797852e-01 9.536486864089965820e-02 -2.227989733219146729e-01 1.655729138292372227e-03 -5.829244479537010193e-02 9.857394732534885406e-03 -8.586287498474121094e-02 9.445094503462314606e-03 8.912698179483413696e-02 2.556527033448219299e-02 -1.354477703571319580e-01 4.945492148399353027e-01 1.391095817089080811e-01 -5.946574360132217407e-02 -6.772199273109436035e-02 7.855384051799774170e-02 2.884587049484252930e-01 1.666887849569320679e-01 -3.722705841064453125e-01 -1.148408055305480957e-01 -1.715550273656845093e-01
-2.006291449069976807e-01 3.425159454345703125e-01 -1.472872942686080933e-01 1.340646296739578247e-01 -8.933712542057037354e-02 2.407468706369400024e-01 -2.914548851549625397e-02 3.167021274566650391e-02 1.295700222253799438e-01 1.901949290186166763e-03 -1.635968387126922607e-01 -5.620614811778068542e-02 -8.109162561595439911e-03 2.978063523769378662e-01 2.506468892097473145e-01 -6.391218304634094238e-02 2.604196071624755859e-01 6.482980400323867798e-02 -1.751120947301387787e-02 -9.416720271110534668e-02 -4.239023625850677490e-01 -1.980070918798446655e-01 4.711272567510604858e-02 -7.321368902921676636e-02 -1.297149509191513062e-01 1.461836099624633789e-01 5.664070323109626770e-02 2.802015841007232666e-01 -1.391019392758607864e-02 -5.715331435203552246e-02 -3.038636744022369385e-01 -9.595885872840881348e-02
-2.115689367055892944e-01 2.784813642501831055e-01 1.341711729764938354e-01 1.620463579893112183e-01 7.714944332838058472e-02 6.182065233588218689e-02 7.719249278306961060e-02 -9.378822892904281616e-02 -3.515681922435760498e-01 -2.738940529525279999e-02 3.154408335685729980e-01 1.113997250795364380e-01 6.102086626924574375e-04 2.508939206600189209e-01 1.933248713612556458e-02 -7.746420055627822876e-02 -2.235113643109798431e-02 8.640713989734649658e-02 1.981690153479576111e-02 -3.386436030268669128e-02 1.079723984003067017e-01 -1.852098256349563599e-01 6.638497114181518555e-02 3.769405782222747803e-01 1.046466827392578125e-01 -2.480302304029464722e-01 -1.004166156053543091e-01 1.961757838726043701e-01 2.669217884540557861e-01 1.291812062263488770e-01 -1.823612898588180542e-01 -2.431566566228866577e-01
-1.807332038879394531e-01 -5.454830080270767212e-02 1.218367815017700195e-01 -2.945779450237751007e-02 -1.939246505498886108e-01 5.753501877188682556e-02 -7.592628151178359985e-02 -1.308088898658752441e-01 1.538659930229187012e-01 -2.903428487479686737e-02 -7.503832131624221802e-02 6.873282045125961304e-02 1.273689270019531250e-01 1.526894420385360718e-01 8.389679342508316040e-02 -2.338077276945114136e-01 2.115537375211715698e-01 1.445669233798980713e-01 1.434144098311662674e-02 1.869624257087707520e-01 -3.186894357204437256e-01 -4.706578254699707031e-01 2.456821203231811523e-01 3.143956363201141357e-01 -2.990935929119586945e-02 8.923254162073135376e-02 9.535229206085205078e-02 -2.866531535983085632e-02 7.306117564439773560e-02 4.489995911717414856e-02 -3.726866245269775391e-01 -2.489512600004673004e-02
-1.279993653297424316e-01 1.923924088478088379e-01 7.008468266576528549e-03 -2.673654817044734955e-02 -1.353974342346191406e-01 -6.309616565704345703e-02 5.283460393548011780e-02 -4.936639964580535889e-02 7.796340435743331909e-02 -1.192145943641662598e-01 1.984118670225143433e-02 -2.099918387830257416e-02 -1.887808144092559814e-01 -5.385743454098701477e-03 -8.861314505338668823e-02 2.350831218063831329e-02 7.505988236516714096e-03 -5.725971981883049011e-02 1.803497523069381714e-01 -4.396338462829589844e-01 6.855007261037826538e-03 -1.729462742805480957e-01 9.305350249633193016e-05 5.390824675559997559e-01 -6.463482277467846870e-04 -1.534172054380178452e-02 -6.908568739891052246e-02 1.753056198358535767e-01 1.064928472042083740e-01 -1.021409407258033752e-01 -3.925430476665496826e-01 -3.029643893241882324e-01
-2.324489355087280273e-01 2.041726708412170410e-01 6.742781400680541992e-02 2.027232199907302856e-01 -1.681362278759479523e-02 4.436460137367248535e-02 -1.294152289628982544e-01 -3.540873229503631592e-01 -3.783874586224555969e-02 -8.315554820001125336e-03 2.525906823575496674e-02 1.001170650124549866e-01 9.635031223297119141e-02 -4.690360277891159058e-02 -2.974023222923278809e-01 2.382033504545688629e-02 -1.182124763727188110e-01 1.576257869601249695e-02 -9.435097128152847290e-02 2.236066758632659912e-01 2.542867660522460938e-01 -2.145420908927917480e-01 8.423516154289245605e-02 1.649934053421020508e-01 -2.477385401725769043e-01 -8.799213916063308716e-02 -1.871997416019439697e-01 1.204224303364753723e-01 3.827922344207763672e-01 2.690145373344421387e-02 -3.309692144393920898e-01 -8.949799835681915283e-02
-1.321389824151992798e-01 3.834628760814666748e-01 5.649293307214975357e-03 6.122136116027832031e-02 -7.769358903169631958e-02 2.723088264465332031e-01 3.072470892220735550e-03 -9.181632846593856812e-02 -1.765324771404266357e-01 -3.882813453674316406e-02 1.302605569362640381e-01 2.041176855564117432e-01 2.920011878013610840e-01 5.128435790538787842e-02 -4.607146978378295898e-02 -1.906314194202423096e-01 8.626323193311691284e-02 1.657597720623016357e-02 1.824566721916198730e-01 2.433789670467376709e-01 -2.055178396403789520e-02 -2.875634133815765381e-01 -5.699826031923294067e-02 3.928712010383605957e-02 -3.828914090991020203e-02 2.347075194120407104e-02 -2.207173258066177368e-01 -2.652903199195861816e-01 3.428011238574981689e-01 9.378060698509216309e-02 -2.832906544208526611e-01 -9.801222383975982666e-02
-6.616101413965225220e-02 2.221366465091705322e-01 -1.436274200677871704e-01 3.612692952156066895e-01 3.761894255876541138e-02 3.679969161748886108e-02 1.020445674657821655e-01 -2.839710116386413574e-01 -2.039182633161544800e-01 2.139690704643726349e-02 4.684618860483169556e-02 2.671788334846496582e-01 6.365620531141757965e-03 -1.571073383092880249e-01 2.209071256220340729e-02 -2.740279398858547211e-02 -5.814291536808013916e-02 -1.992357075214385986e-01 -1.177507918328046799e-02 5.170362070202827454e-02 5.120364576578140259e-02 -2.583733499050140381e-01 4.708391427993774414e-01 1.465967595577239990e-01 8.410153910517692566e-03 7.120765745639801025e-02 8.822304755449295044e-02 1.338621079921722412e-01 8.224460482597351074e-02 -3.503838181495666504e-01 -8.664129674434661865e-02 -1.827579438686370850e-01
-1.029746904969215393e-01 2.426302134990692139e-01 9.727028012275695801e-02 1.259569674730300903e-01 -7.166491448879241943e-02 3.393446803092956543e-01 -2.811493575572967529e-01 -1.140279471874237061e-01 -2.799990214407444000e-02 -6.791011989116668701e-02 1.642470508813858032e-01 2.989815771579742432e-01 -4.175649210810661316e-02 4.018722474575042725e-02 -2.040314376354217529e-01 -1.634475737810134888e-01 1.793135702610015869e-02 -1.044064462184906006e-01 1.845242977142333984e-01 4.361886065453290939e-03 -1.674638390541076660e-01 -4.026374220848083496e-01 9.248155355453491211e-02 1.025740206241607666e-01 -2.286612242460250854e-01 2.180962413549423218e-01 2.196514159440994263e-01 2.313135628355666995e-04 7.254442572593688965e-02 1.048757508397102356e-02 -2.198770791292190552e-01 -2.074938714504241943e-01
4.760092869400978088e-02 3.181632235646247864e-02 8.566261827945709229e-02 3.628203868865966797e-01 3.277209699153900146e-01 1.293677836656570435e-01 -1.930835545063018799e-01 -3.429366350173950195e-01 -3.297983855009078979e-02 -1.187337040901184082e-01 2.063765525817871094e-01 1.049390435218811035e-01 1.967915892601013184e-01 2.188777923583984375e-02 -2.140865474939346313e-01 -1.919894665479660034e-02 6.975652277469635010e-02 3.004059568047523499e-02 1.150003969669342041e-01 2.757765650749206543e-01 5.219855532050132751e-02 -2.567399740219116211e-01 1.057678908109664917e-01 -7.839383184909820557e-02 -9.700180962681770325e-03 9.313593804836273193e-02 -1.483074873685836792e-01 1.886098086833953857e-01 2.251763492822647095e-01 -5.412226915359497070e-02 -2.330869585275650024e-01 -2.630700469017028809e-01
-1.152824237942695618e-01 -6.008791923522949219e-02 7.534635066986083984e-02 1.451520770788192749e-01 3.023883886635303497e-02 1.578774303197860718e-01 3.902800008654594421e-02 -4.052282869815826416e-01 1.246502771973609924e-01 -7.484135031700134277e-02 -1.094460040330886841e-01 2.124392800033092499e-02 3.203219771385192871e-01 -1.050801277160644531e-01 -9.023288637399673462e-02 -1.207938492298126221e-01 4.465789347887039185e-02 -6.844604015350341797e-02 9.416378289461135864e-02 1.382761299610137939e-01 -5.953341349959373474e-02 -1.028207391500473022e-01 2.612315714359283447e-01 2.866120338439941406e-01 3.968112170696258545e-02 4.085641503334045410e-01 -2.079664915800094604e-01 2.799512147903442383e-01 -3.101116977632045746e-02 -2.262911051511764526e-01 -1.996268481016159058e-01 -1.162644848227500916e-01
5.484791472554206848e-02 1.469560265541076660e-01 1.253696084022521973e-01 1.469797939062118530e-01 -1.195105984807014465e-01 -1.159960106015205383e-01 -1.096947193145751953e-01 -2.704080641269683838e-01 -3.703874647617340088e-01 9.248787164688110352e-02 2.053341716527938843e-01 6.446865200996398926e-02 1.102405041456222534e-01 1.235647052526473999e-01 1.514631807804107666e-01 -1.085636541247367859e-01 3.297324292361736298e-03 1.403031796216964722e-01 4.145038500428199768e-02 -2.705595269799232483e-02 -3.667630255222320557e-01 -2.027736976742744446e-02 -1.761684007942676544e-02 2.729229927062988281e-01 -1.764226853847503662e-01 9.871111065149307251e-02 3.402804210782051086e-02 -2.432123422622680664e-01 2.004757672548294067e-01 -1.573723256587982178e-01 -4.151125848293304443e-01 2.554386481642723083e-02
-3.859891742467880249e-02 2.020927071571350098e-01 1.170147955417633057e-01 2.812655270099639893e-01 -9.242771565914154053e-02 -1.044890508055686951e-01 2.423071414232254028e-01 -1.150499060750007629e-01 -1.438434422016143799e-02 6.899394094944000244e-02 -2.828072309494018555e-01 2.143341675400733948e-02 7.314267754554748535e-02 7.434872537851333618e-02 -1.396727412939071655e-01 -2.044250667095184326e-01 3.148794472217559814e-01 2.276219576597213745e-01 -1.085650548338890076e-02 -1.852239854633808136e-02 1.749782636761665344e-02 -3.870260119438171387e-01 6.919632852077484131e-02 1.596647948026657104e-01 2.450397014617919922e-01 -1.391196548938751221e-01 -7.865729928016662598e-02 6.689825654029846191e-02 4.001422524452209473e-01 3.698555752635002136e-03 -1.818103790283203125e-01 -2.885102666914463043e-02
-1.882716268301010132e-01 4.690307974815368652e-01 9.555857628583908081e-02 5.714886263012886047e-02 -2.533897757530212402e-01 1.779335290193557739e-01 -5.003403872251510620e-02 -2.525933384895324707e-01 -9.712948650121688843e-02 -9.647623449563980103e-02 3.251019418239593506e-01 7.446164637804031372e-02 -2.575409784913063049e-02 3.243987262248992920e-01 -5.301579087972640991e-02 4.525668174028396606e-02 1.526380628347396851e-01 2.252435237169265747e-01 6.236668303608894348e-02 3.669794276356697083e-02 -1.457206998020410538e-02 -2.064810246229171753e-01 1.912826001644134521e-01 1.680641472339630127e-01 3.972731158137321472e-02 1.956230401992797852e-02 -1.413453966379165649e-01 -4.670209065079689026e-02 -1.847055973485112190e-03 -1.696101017296314240e-02 -3.378519117832183838e-01 -6.125684082508087158e-02
-2.148093432188034058e-01 6.583772599697113037e-02 -3.158675134181976318e-01 4.097128808498382568e-01 2.412330731749534607e-02 -2.963476441800594330e-02 9.019903838634490967e-02 2.938886359333992004e-02 -5.171927809715270996e-02 9.208393841981887817e-02 3.989726305007934570e-02 -3.334456309676170349e-02 1.864546984434127808e-01 -1.559802517294883728e-02 1.198071017861366272e-01 -1.361792385578155518e-01 3.694223240017890930e-02 2.537209391593933105e-01 -1.025019586086273193e-01 -1.037460491061210632e-01 -1.583046913146972656e-01 -1.992428451776504517e-01 2.375826388597488403e-01 2.814529240131378174e-01 1.791058033704757690e-01 5.207447335124015808e-03 -2.427763938903808594e-01 1.737574636936187744e-01 1.874096691608428955e-01 -2.604276537895202637e-01 -2.764399051666259766e-01 4.037902131676673889e-02
-6.548947840929031372e-02 5.777969211339950562e-02 -4.936242848634719849e-02 1.915559321641921997e-01 -4.095753282308578491e-02 2.192729711532592773e-01 -7.368779741227626801e-03 -3.373440504074096680e-01 -1.702979579567909241e-02 1.856489181518554688e-01 1.267036199569702148e-01 1.992916613817214966e-01 -4.422739148139953613e-02 -1.057332456111907959e-01 -2.924164831638336182e-01 4.937442764639854431e-02 5.353391543030738831e-02 -1.374277025461196899e-01 1.299380511045455933e-02 1.994475126266479492e-01 -7.594545930624008179e-02 -2.063394784927368164e-01 3.423582017421722412e-01 1.203178092837333679e-01 5.949243158102035522e-02 2.658557891845703125e-01 2.033641748130321503e-02 -2.380297183990478516e-01 8.260468393564224243e-02 -4.440234005451202393e-01 -1.377430707216262817e-01 -4.525758326053619385e-02
1.227938681840896606e-01 1.544629335403442383e-01 2.233510762453079224e-01 1.509291678667068481e-01 6.505006551742553711e-02 -2.756747603416442871e-01 -4.949057474732398987e-02 -2.647202610969543457e-01 -6.460715550929307938e-03 1.618764102458953857e-01 6.477377563714981079e-02 5.454620346426963806e-02 -5.678679049015045166e-02 2.886134982109069824e-01 -1.763580441474914551e-01 -8.290528506040573120e-02 -1.559478789567947388e-01 1.590471863746643066e-01 -7.934998720884323120e-02 3.040595352649688721e-02 -8.173597604036331177e-02 -3.729860484600067139e-02 1.049678474664688110e-01 2.491134405136108398e-01 -7.223906368017196655e-02 1.437190473079681396e-01 -3.535854816436767578e-02 -7.459698617458343506e-02 5.589203163981437683e-02 -1.365234553813934326e-01 -6.158964037895202637e-01 7.723394781351089478e-02
6.531134247779846191e-02 -2.744838222861289978e-02 5.689013749361038208e-02 2.959477715194225311e-02 1.381562501192092896e-01 6.057116016745567322e-02 9.328744560480117798e-02 5.992590636014938354e-02 -9.874571859836578369e-02 3.092291392385959625e-02 1.969703473150730133e-02 -7.343098521232604980e-02 -5.052147805690765381e-02 1.055277958512306213e-01 -6.348148733377456665e-02 -2.276261895895004272e-01 2.189354151487350464e-01 3.515462875366210938e-01 1.634923070669174194e-01 3.709166869521141052e-02 -1.922880262136459351e-01 -5.252510309219360352e-01 -4.508771747350692749e-02 -4.525778070092201233e-02 2.295091748237609863e-01 8.141511678695678711e-02 -1.700842529535293579e-01 1.208994239568710327e-01 4.745215922594070435e-02 -2.611733973026275635e-01 -4.218395352363586426e-01 -4.441151022911071777e-02
-1.238056793808937073e-01 1.194393336772918701e-01 1.498039662837982178e-01 2.900266051292419434e-01 5.591757223010063171e-02 3.803903460502624512e-01 -2.638827860355377197e-01 -1.255317330360412598e-01 1.293413043022155762e-01 1.871953904628753662e-02 2.471076697111129761e-01 8.764819800853729248e-02 -1.443025469779968262e-01 1.432194467633962631e-02 -6.905072927474975586e-02 -3.997777998447418213e-01 8.524969220161437988e-02 -1.028489470481872559e-01 2.972704917192459106e-02 1.258398741483688354e-01 -1.263420432806015015e-01 -3.630721271038055420e-01 9.470065683126449585e-02 2.320436835289001465e-01 -1.052742153406143188e-01 1.214002445340156555e-01 9.419358521699905396e-02 -5.459769815206527710e-02 1.535839587450027466e-01 -1.518515199422836304e-01 -1.179600730538368225e-01 -1.256772130727767944e-01
-1.731327772140502930e-01 2.351727187633514404e-01 -2.133553624153137207e-01 -1.702871471643447876e-01 5.231897532939910889e-02 -9.383659809827804565e-02 2.512430958449840546e-02 -6.694598495960235596e-02 -2.006622254848480225e-01 7.064826786518096924e-02 -1.341439038515090942e-01 2.522143721580505371e-01 5.997450649738311768e-02 -7.627620548009872437e-02 -4.679134488105773926e-02 -1.049088686704635620e-01 -1.846655756235122681e-01 9.541063010692596436e-02 2.386999726295471191e-01 -7.337269186973571777e-02 -1.307425647974014282e-01 -1.515395753085613251e-02 -1.007841676473617554e-01 1.229647696018218994e-01 1.871147602796554565e-01 1.960024088621139526e-01 -2.045109719038009644e-01 2.186919599771499634e-01 1.789204627275466919e-01 -4.575156569480895996e-01 -3.041434586048126221e-01 -1.702605336904525757e-01
-1.554946005344390869e-01 2.951280176639556885e-01 1.003870088607072830e-02 1.980124711990356445e-01 1.336178928613662720e-01 1.132768243551254272e-01 -2.235835790634155273e-02 -8.453670144081115723e-02 1.695321686565876007e-02 5.456386134028434753e-02 -1.683759242296218872e-01 2.223288454115390778e-02 -1.293968260288238525e-01 1.685891896486282349e-01 1.908962130546569824e-01 -1.486188024282455444e-01 2.273275405168533325e-01 5.972420796751976013e-02 -8.977800607681274414e-02 6.299151480197906494e-02 -2.469301968812942505e-01 -1.282605975866317749e-01 -7.124433666467666626e-02 1.699536591768264771e-01 -1.318650394678115845e-01 -1.277433335781097412e-02 -3.987238407135009766e-01 -1.284918785095214844e-01 4.055848419666290283e-01 -2.704053819179534912e-01 -2.484681308269500732e-01 -6.496296823024749756e-02
-1.848173588514328003e-01 1.494128853082656860e-01 -2.347154468297958374e-01 1.903492659330368042e-01 4.862054809927940369e-02 1.486801635473966599e-02 1.974143274128437042e-02 1.505253911018371582e-01 -1.673528999090194702e-01 3.041084110736846924e-02 2.870413288474082947e-02 -8.220026269555091858e-03 5.573654780164361000e-04 2.917271107435226440e-02 7.479389756917953491e-02 -2.402254492044448853e-01 8.544813841581344604e-02 -8.875116705894470215e-02 -2.379788756370544434e-01 8.404534310102462769e-03 -9.895350039005279541e-02 -1.792596131563186646e-01 4.226701706647872925e-02 2.784604728221893311e-01 5.454581230878829956e-02 -4.192877188324928284e-02 -2.241340428590774536e-01 5.156722664833068848e-02 4.612032175064086914e-01 -1.906706243753433228e-01 -4.434745609760284424e-01 1.899662464857101440e-01
-2.508397698402404785e-01 1.312531232833862305e-01 -1.557822376489639282e-01 1.731183528900146484e-01 3.947352990508079529e-02 -8.803027123212814331e-02 -2.245302349328994751e-01 -2.013417147099971771e-02 -1.187874227762222290e-01 2.097243629395961761e-02 7.106790144462138414e-05 -7.479102164506912231e-02 -8.520679175853729248e-02 2.204843759536743164e-01 -1.728044152259826660e-01 -2.043976783752441406e-01 2.375581711530685425e-01 1.045418605208396912e-01 3.288197219371795654e-01 -1.063272356986999512e-01 -2.144725769758224487e-01 -3.832012116909027100e-01 -2.773334980010986328e-01 1.436380594968795776e-01 1.834881752729415894e-01 8.060338348150253296e-02 -8.451438695192337036e-02 1.260187923908233643e-01 -2.630904875695705414e-02 -2.374686114490032196e-02 -3.408326208591461182e-01 -6.356051657348871231e-03
-2.246979251503944397e-02 2.693139612674713135e-01 7.221383601427078247e-02 4.331026077270507812e-01 1.379860490560531616e-01 3.125877678394317627e-02 3.021300770342350006e-02 -3.900018706917762756e-02 -1.186227705329656601e-02 -1.019025966525077820e-01 -1.027941983193159103e-02 -6.334512680768966675e-02 -9.222095459699630737e-02 -7.699874043464660645e-02 7.771968096494674683e-02 3.917291760444641113e-02 1.319801956415176392e-01 5.367496050894260406e-04 -1.180303543806076050e-01 -4.417724311351776123e-01 -3.564161434769630432e-02 -4.032822847366333008e-01 7.859116047620773315e-02 3.906167298555374146e-02 -9.232465177774429321e-02 1.181448400020599365e-01 5.364376306533813477e-02 -1.911183148622512817e-01 1.792093813419342041e-01 -7.905040401965379715e-04 -2.411963492631912231e-01 -3.532265126705169678e-01
-1.342139691114425659e-01 1.838966757059097290e-01 -3.503984306007623672e-03 -8.972086012363433838e-02 -2.400325387716293335e-01 1.642004251480102539e-01 -5.023136269301176071e-03 -1.533359140157699585e-01 -9.727117419242858887e-02 -2.610101401805877686e-01 9.004163742065429688e-02 2.515423297882080078e-01 3.046219237148761749e-02 7.408060133457183838e-02 -7.973907887935638428e-02 6.551711261272430420e-02 -1.476907283067703247e-01 6.167486310005187988e-03 2.101789265871047974e-01 -8.462588489055633545e-02 -1.355654299259185791e-01 -3.430005609989166260e-01 8.305830508470535278e-02 1.151455789804458618e-01 -3.493161499500274658e-01 2.346933633089065552e-01 9.805928915739059448e-02 -8.711675554513931274e-02 1.951740235090255737e-01 -1.103605702519416809e-01 -4.289157390594482422e-01 8.964212238788604736e-02
-1.925908178091049194e-01 1.471714377403259277e-01 -1.614139676094055176e-01 2.252370268106460571e-01 -1.998726576566696167e-01 9.813645482063293457e-02 2.196996361017227173e-01 -2.315403074026107788e-01 -3.296607136726379395e-01 -1.068099588155746460e-01 4.613193497061729431e-02 1.037726849317550659e-01 1.601131260395050049e-01 7.667059451341629028e-02 1.929290741682052612e-01 -1.104069799184799194e-01 7.827349007129669189e-02 3.355144858360290527e-01 5.722621828317642212e-02 -1.082531269639730453e-02 4.583328217267990112e-02 -2.506385445594787598e-01 1.912648230791091919e-01 2.960569858551025391e-01 4.268177598714828491e-02 -1.166679561138153076e-01 -9.682593494653701782e-02 1.507163494825363159e-01 2.706853151321411133e-01 -1.940102428197860718e-01 -1.536772102117538452e-01 7.618951052427291870e-02
-1.823787689208984375e-01 3.683435320854187012e-01 -3.608728758990764618e-03 2.921676337718963623e-01 -5.978395789861679077e-02 1.829755753278732300e-01 9.889509528875350952e-03 4.670422524213790894e-02 4.328809306025505066e-02 6.996090710163116455e-02 -1.230593547224998474e-01 -6.943660229444503784e-02 -2.556492090225219727e-01 1.845914684236049652e-02 1.298679709434509277e-01 -2.085070163011550903e-01 1.917613744735717773e-01 1.133959889411926270e-01 1.510720252990722656e-01 -7.044751942157745361e-02 -3.382393717765808105e-01 -3.854300975799560547e-01 2.212665230035781860e-01 5.718194693326950073e-02 -1.634203344583511353e-01 -4.867964237928390503e-02 2.327180355787277222e-01 -1.666073501110076904e-01 1.590625494718551636e-01 3.047323599457740784e-02 -1.411882042884826660e-01 -6.179312989115715027e-02
-3.033533096313476562e-01 3.358402848243713379e-01 1.372332312166690826e-02 3.329724371433258057e-01 9.056678414344787598e-02 -3.681420162320137024e-02 8.932749740779399872e-03 5.822804197669029236e-02 -1.857060492038726807e-01 -3.449884653091430664e-01 1.297354549169540405e-01 8.770140260457992554e-02 -1.265892386436462402e-01 3.170482069253921509e-02 -3.371880352497100830e-01 9.696430712938308716e-02 -6.675484031438827515e-02 6.438769400119781494e-02 -1.825417876243591309e-01 -2.551403641700744629e-02 7.956397533416748047e-02 -1.795915961265563965e-01 2.062067389488220215e-01 3.596498072147369385e-01 -4.436083510518074036e-02 2.091067582368850708e-01 -6.257158517837524414e-02 -8.931334316730499268e-02 8.891287446022033691e-02 -1.288035064935684204e-01 -1.309450715780258179e-01 2.629406191408634186e-02
-1.516161412000656128e-01 2.195434570312500000e-01 -5.808103829622268677e-02 1.756721585988998413e-01 -3.202230855822563171e-02 -7.621561735868453979e-02 4.693525284528732300e-02 -1.123532578349113464e-01 -5.118731781840324402e-02 1.626895964145660400e-01 -1.722188084386289120e-03 4.852382093667984009e-02 -2.612683176994323730e-01 1.923572272062301636e-01 -1.618129084818065166e-03 -2.646144330501556396e-01 1.076539382338523865e-01 -3.406485542654991150e-02 3.093307018280029297e-01 2.127362340688705444e-01 -3.706339001655578613e-01 -1.619321107864379883e-01 -9.841357916593551636e-02 3.631433844566345215e-01 -3.277376890182495117e-01 4.241951182484626770e-02 -7.268853485584259033e-02 1.589102745056152344e-01 7.346636056900024414e-02 -9.128495305776596069e-02 -4.872815683484077454e-03 -2.320431768894195557e-01
2.550453878939151764e-02 1.927108317613601685e-01 -1.883370131254196167e-01 2.271076291799545288e-01 1.320585235953330994e-02 3.194184973835945129e-02 2.496674060821533203e-01 -2.698634564876556396e-01 -1.740231662988662720e-01 1.441053003072738647e-01 -9.064461104571819305e-03 2.228008396923542023e-02 -3.240244686603546143e-01 -2.330584265291690826e-02 2.688166499137878418e-01 1.581139862537384033e-01 2.904013544321060181e-02 1.102584004402160645e-01 8.186437189579010010e-02 2.473045587539672852e-01 -1.019672155380249023e-01 -2.420341968536376953e-01 -1.682831197977066040e-01 1.699803322553634644e-01 -2.763203382492065430e-01 2.519748210906982422e-01 -1.069455035030841827e-02 9.046506881713867188e-02 2.540308237075805664e-01 -3.717445943038910627e-04 -2.538481950759887695e-01 -1.473501045256853104e-02
6.775378435850143433e-02 1.770711690187454224e-01 -6.440151482820510864e-02 2.668564021587371826e-02 3.845748677849769592e-02 2.051531374454498291e-01 -8.882751688361167908e-03 -3.317648768424987793e-01 -6.363783031702041626e-02 -1.728341728448867798e-02 -2.362350001931190491e-02 -8.340860158205032349e-02 -1.798055469989776611e-01 -3.155729770660400391e-01 -7.915708422660827637e-02 -6.520737707614898682e-02 -1.266084462404251099e-01 4.683665931224822998e-01 2.124278843402862549e-01 4.043573141098022461e-02 -1.011257618665695190e-01 -2.042416185140609741e-01 -3.030294924974441528e-02 2.775559723377227783e-01 1.314469724893569946e-01 1.905489563941955566e-01 -8.356710523366928101e-02 9.254264086484909058e-02 3.202053159475326538e-02 -1.127081513404846191e-01 -2.423593550920486450e-01 -3.122956752777099609e-01
6.559323519468307495e-02 2.312854081392288208e-01 -5.213408265262842178e-03 9.757222235202789307e-02 6.959757767617702484e-03 6.452306173741817474e-03 2.796292863786220551e-02 -2.713492698967456818e-02 -1.847840994596481323e-01 -2.845632284879684448e-02 -3.116927742958068848e-01 2.233728319406509399e-01 -4.917275160551071167e-02 1.428317278623580933e-01 -2.047689557075500488e-01 1.534686833620071411e-01 -6.224219128489494324e-02 1.432463526725769043e-01 1.128693297505378723e-01 -1.829995363950729370e-01 -1.101126149296760559e-01 -3.673043549060821533e-01 -3.318857029080390930e-02 1.948250643908977509e-02 3.275080323219299316e-01 1.221462115645408630e-01 -3.013346195220947266e-01 2.607196569442749023e-01 1.305474191904067993e-01 -6.705251336097717285e-02 -3.673914670944213867e-01 -6.426872313022613525e-02
2.850634790956974030e-02 1.692337244749069214e-01 -9.015250951051712036e-02 4.773271679878234863e-01 1.223961785435676575e-01 1.233444362878799438e-01 1.867151004262268543e-03 -1.405545175075531006e-01 -1.230141893029212952e-01 7.258323580026626587e-02 -1.165089830756187439e-01 1.123085319995880127e-01 2.744524478912353516e-01 1.318509131669998169e-01 6.532330811023712158e-02 -2.303553223609924316e-01 1.901132985949516296e-03 7.379042357206344604e-02 -1.676630112342536449e-03 -1.284162104129791260e-01 1.153469756245613098e-01 -1.688180863857269287e-01 1.807259619235992432e-01 4.529338479042053223e-01 1.366966068744659424e-01 -2.405438944697380066e-02 -3.574115782976150513e-02 2.138940393924713135e-01 1.417566537857055664e-01 2.170173972845077515e-01 -1.619179844856262207e-01 -1.635172665119171143e-01
8.149687200784683228e-02 8.855223655700683594e-02 -9.525956958532333374e-02 3.230710923671722412e-01 1.164404451847076416e-01 3.387104021385312080e-03 -1.212516054511070251e-01 -2.608437836170196533e-01 1.548490254208445549e-03 -8.449891954660415649e-02 1.314934343099594116e-02 2.500203251838684082e-01 1.725509911775588989e-01 -2.017503678798675537e-01 -9.552965313196182251e-02 -1.405471116304397583e-01 5.795730277895927429e-02 4.292309749871492386e-04 2.544565498828887939e-02 2.090476155281066895e-01 -6.461874395608901978e-02 -2.342664301395416260e-01 4.767343401908874512e-01 5.790467932820320129e-02 -4.577187076210975647e-02 1.135257929563522339e-01 -1.415043920278549194e-01 1.645918488502502441e-01 8.689978718757629395e-02 -2.676714658737182617e-01 -2.428968548774719238e-01 -2.624614536762237549e-01
-2.346461713314056396e-01 1.372203826904296875e-01 -1.260320991277694702e-01 -1.734235286712646484e-01 1.083819102495908737e-02 2.394100129604339600e-01 8.858022838830947876e-02 -1.166549026966094971e-01 3.020047023892402649e-02 2.038403153419494629e-01 -2.191113829612731934e-01 2.587121427059173584e-01 5.823207274079322815e-02 5.134947970509529114e-02 -1.531708389520645142e-01 1.810704767704010010e-01 -2.131291627883911133e-01 1.699973642826080322e-01 2.029407955706119537e-02 -8.823690563440322876e-02 -5.370114371180534363e-02 -2.389554679393768311e-01 -6.199043616652488708e-02 -2.230207435786724091e-02 8.979477733373641968e-02 2.339500039815902710e-01 -2.092088758945465088e-01 1.726944893598556519e-01 7.889701426029205322e-02 -3.932636380195617676e-01 -3.707168996334075928e-01 6.167660467326641083e-03
-4.100561439990997314e-01 2.664844989776611328e-01 3.691520541906356812e-02 1.260882169008255005e-01 9.264900535345077515e-02 9.756846725940704346e-02 6.709641311317682266e-03 9.227676689624786377e-02 -1.606596559286117554e-01 2.231941372156143188e-01 1.283649504184722900e-01 -1.545536667108535767e-01 1.550001800060272217e-01 1.307325065135955811e-01 1.125938147306442261e-01 -8.567125350236892700e-02 -7.595675560878589749e-05 1.518608331680297852e-01 4.043111950159072876e-02 -2.495526969432830811e-01 -2.522674500942230225e-01 -3.587433099746704102e-01 -2.509361505508422852e-02 -3.856661170721054077e-02 1.135856732726097107e-01 2.557042837142944336e-01 4.460753500461578369e-02 -1.366936266422271729e-01 4.940950870513916016e-02 -2.666087150573730469e-01 -2.718418538570404053e-01 -1.094725281000137329e-01
7.446926832199096680e-02 1.174274757504463196e-01 -1.409373581409454346e-01 -1.105858609080314636e-01 5.676855891942977905e-02 7.143665850162506104e-02 1.254594326019287109e-01 -7.216235995292663574e-02 -1.060118079185485840e-01 -2.255894057452678680e-02 -7.003799080848693848e-02 1.611474156379699707e-01 -7.590239495038986206e-02 -3.605956211686134338e-02 -5.809881910681724548e-02 1.318003535270690918e-01 -2.318482697010040283e-01 3.491425514221191406e-01 3.340423703193664551e-01 6.129585672169923782e-03 -2.794600129127502441e-01 -1.897314637899398804e-01 8.913843892514705658e-03 5.916256457567214966e-02 1.629520505666732788e-01 1.766338795423507690e-01 -8.947544544935226440e-02 6.798262894153594971e-02 2.861721813678741455e-01 -4.240334630012512207e-01 -2.853142917156219482e-01 -1.744552850723266602e-01
-2.211376130580902100e-01 1.363793313503265381e-01 -2.003877460956573486e-01 2.507887482643127441e-01 -2.920726239681243896e-01 -1.955613791942596436e-01 -2.001801729202270508e-01 -7.929609157145023346e-03 1.112066805362701416e-01 8.000516891479492188e-02 2.396846562623977661e-02 -9.322553128004074097e-02 -1.415717601776123047e-01 1.374666243791580200e-01 -1.702513396739959717e-01 -2.190537452697753906e-01 1.327945291996002197e-01 1.885774433612823486e-01 2.326809614896774292e-01 5.599489435553550720e-02 -1.917693763971328735e-01 -3.851552307605743408e-01 -6.784112006425857544e-02 2.098003029823303223e-01 2.216421216726303101e-01 1.354432702064514160e-01 1.165563017129898071e-01 1.766047179698944092e-01 3.126162663102149963e-02 -1.003983616828918457e-01 -2.328236997127532959e-01 -1.004710234701633453e-02
-8.189993351697921753e-02 1.313034594058990479e-01 1.103663444519042969e-01 -4.399092122912406921e-02 1.079787909984588623e-01 1.998300105333328247e-01 1.069129630923271179e-02 -9.115877747535705566e-02 -5.483826622366905212e-03 9.632967412471771240e-02 -1.440667361021041870e-01 1.371334493160247803e-02 -2.001712657511234283e-02 1.397200524806976318e-01 5.073281005024909973e-02 -1.640314012765884399e-01 2.899398803710937500e-01 6.265137344598770142e-02 -1.524351090192794800e-01 1.991000622510910034e-01 -2.909032106399536133e-01 -1.763352751731872559e-01 5.317771434783935547e-02 3.365001082420349121e-01 1.646396964788436890e-01 -1.609604954719543457e-01 -2.338414490222930908e-01 1.064511537551879883e-01 2.926747202873229980e-01 -2.627744972705841064e-01 -3.929798305034637451e-01 1.069954261183738708e-01
-5.828031525015830994e-02 2.430162429809570312e-01 2.464393526315689087e-02 1.581934243440628052e-01 2.308758050203323364e-01 1.052805632352828979e-01 7.421667128801345825e-02 -7.501070946455001831e-02 -1.708645224571228027e-01 1.629328429698944092e-01 -1.567322611808776855e-01 -1.027723252773284912e-01 -1.143350154161453247e-01 1.067055761814117432e-02 4.056893661618232727e-02 -2.946788072586059570e-01 8.568473905324935913e-02 8.688177168369293213e-02 -1.133827492594718933e-01 7.171399146318435669e-02 -1.442662477493286133e-01 -2.309891432523727417e-01 3.803136944770812988e-02 9.910101443529129028e-02 -8.549179881811141968e-02 -1.678639948368072510e-01 -3.915827572345733643e-01 -1.073639616370201111e-01 3.156243860721588135e-01 -3.280141949653625488e-01 -3.169291019439697266e-01 -1.323727071285247803e-01
-1.980734616518020630e-01 2.194059640169143677e-01 2.035303972661495209e-02 1.797306686639785767e-01 -1.139405462890863419e-02 1.112942323088645935e-01 -5.630677938461303711e-02 1.739294454455375671e-02 -1.917584091424942017e-01 -1.218682378530502319e-01 -1.581690907478332520e-01 1.512122750282287598e-01 -1.488427221775054932e-01 1.632956117391586304e-01 -3.653283715248107910e-01 -2.186247557401657104e-01 -9.540238976478576660e-02 4.483073949813842773e-02 9.904598444700241089e-02 -2.277943640947341919e-01 -1.380658000707626343e-01 -3.894647955894470215e-01 1.921401619911193848e-01 1.758246570825576782e-01 -7.362379878759384155e-02 1.195550113916397095e-01 2.071247696876525879e-01 -1.490056216716766357e-01 3.179975748062133789e-01 8.006349205970764160e-02 -1.434442214667797089e-02 -1.743270158767700195e-01
4.340485483407974243e-02 2.107061594724655151e-01 -7.751257717609405518e-02 2.549202740192413330e-01 2.972261421382427216e-02 -1.264073848724365234e-01 1.469990909099578857e-01 -1.662550419569015503e-01 -6.327315350063145161e-04 1.943449378013610840e-01 -7.770252227783203125e-02 -5.524877458810806274e-02 1.175312027335166931e-01 1.019581109285354614e-01 -1.327175796031951904e-01 -2.496678680181503296e-01 2.671124935150146484e-01 1.711255460977554321e-01 -1.150707006454467773e-01 1.034827232360839844e-01 1.813084334135055542e-01 -3.721573352813720703e-01 1.721270568668842316e-02 2.990724742412567139e-01 2.182277292013168335e-01 2.929708920419216156e-02 3.132595121860504150e-02 -4.683292657136917114e-02 4.362319707870483398e-01 -7.387532293796539307e-02 -1.779057085514068604e-01 -2.893535979092121124e-02
-1.217200979590415955e-01 3.594013154506683350e-01 4.912022128701210022e-02 3.956390321254730225e-01 -1.382194757461547852e-01 1.744260787963867188e-01 3.014214523136615753e-02 1.245916187763214111e-01 -1.047542691230773926e-01 -3.485655039548873901e-02 -5.854750424623489380e-02 2.262215614318847656e-01 -1.243503913283348083e-01 1.179992258548736572e-01 1.631065756082534790e-01 4.284749925136566162e-02 4.875232651829719543e-02 1.686614304780960083e-01 2.402964085340499878e-01 1.038828194141387939e-01 -1.863484457135200500e-02 -2.817205786705017090e-01 4.659065976738929749e-02 7.020108401775360107e-02 -2.399877309799194336e-01 -1.688901335000991821e-01 1.907722800970077515e-01 -1.964255720376968384e-01 8.410140126943588257e-02 -2.198007255792617798e-01 -1.442218720912933350e-01 -2.881695628166198730e-01
-2.713339924812316895e-01 2.732158601284027100e-01 8.410490304231643677e-02 4.179118871688842773e-01 1.554407328367233276e-01 2.899656817317008972e-02 1.109839081764221191e-01 -4.420289769768714905e-02 -3.669014275074005127e-01 -2.065429836511611938e-01 2.193866223096847534e-01 1.685317903757095337e-01 8.018372207880020142e-02 2.399483174085617065e-01 -8.124653995037078857e-02 -1.455030888319015503e-01 -4.339650738984346390e-03 5.227148160338401794e-02 -6.492525339126586914e-02 7.886939495801925659e-02 -1.133789792656898499e-01 -1.972947716712951660e-01 1.870120912790298462e-01 1.304679214954376221e-01 -1.541240513324737549e-02 -2.220910489559173584e-01 -3.666198626160621643e-02 2.426773905754089355e-01 2.241553962230682373e-01 3.065798804163932800e-02 8.484355360269546509e-02 1.315856934525072575e-03
-8.670177310705184937e-02 6.834577023983001709e-02 2.689954638481140137e-01 3.420371413230895996e-01 1.166358068585395813e-01 -2.115153521299362183e-02 2.048598527908325195e-01 -1.216571629047393799e-01 -8.970783650875091553e-02 1.793580688536167145e-02 -1.415626108646392822e-01 4.561585187911987305e-02 4.011254012584686279e-02 -9.293624758720397949e-02 2.243887446820735931e-02 -8.174606412649154663e-02 3.577360138297080994e-02 1.942167282104492188e-01 -2.197539433836936951e-02 1.895917654037475586e-01 -2.596571147441864014e-01 -2.370757460594177246e-01 1.219168826937675476e-01 2.201036959886550903e-01 -1.324534974992275238e-02 -1.174494102597236633e-01 -3.690854609012603760e-01 -1.185999661684036255e-01 1.567133143544197083e-02 -4.603723585605621338e-01 -1.946904063224792480e-01 -5.482646822929382324e-02
3.557724878191947937e-02 2.211644649505615234e-01 -2.289311289787292480e-01 2.584637999534606934e-01 1.007750779390335083e-01 2.648394703865051270e-01 2.004724889993667603e-01 -1.454642564058303833e-01 1.224577799439430237e-01 1.374357342720031738e-01 -1.430127471685409546e-01 4.030983448028564453e-01 6.829018890857696533e-02 1.570504158735275269e-01 -8.968099206686019897e-02 -2.376207113265991211e-01 -8.047877997159957886e-02 2.129173129796981812e-01 -6.870770454406738281e-02 1.503818780183792114e-01 -4.983824864029884338e-02 -1.490733772516250610e-01 3.097171783447265625e-01 2.951861917972564697e-01 -1.267018318176269531e-01 1.344823185354471207e-02 -4.565073177218437195e-02 5.311499908566474915e-02 1.009628102183341980e-01 9.866672754287719727e-02 -9.362494945526123047e-02 -2.038548439741134644e-01
-1.394985318183898926e-01 2.469416707754135132e-01 -3.084192238748073578e-02 3.635896146297454834e-01 3.477744460105895996e-01 2.152668088674545288e-01 2.138319462537765503e-01 -1.836396637372672558e-03 5.697512254118919373e-02 1.337001472711563110e-01 -2.242280095815658569e-01 3.852237388491630554e-02 -8.757252991199493408e-02 1.132815256714820862e-01 1.516134738922119141e-01 -1.362459063529968262e-01 -2.379649458816857077e-06 1.419877707958221436e-01 -1.392405629158020020e-01 -4.363349452614784241e-02 -1.192844435572624207e-01 -2.084850370883941650e-01 7.493956387042999268e-02 4.577173665165901184e-02 7.598827034235000610e-02 -3.419262543320655823e-02 -2.041625976562500000e-01 -1.577955037355422974e-01 2.467574030160903931e-01 -2.692468762397766113e-01 -3.167423605918884277e-01 -1.561071872711181641e-01
-2.828702703118324280e-02 2.485821992158889771e-01 -4.404689744114875793e-02 1.240426227450370789e-01 -8.181306719779968262e-02 2.984338402748107910e-01 -3.032073006033897400e-02 -5.918844789266586304e-02 6.932193785905838013e-02 -9.399423748254776001e-02 1.027356907725334167e-01 5.420608446002006531e-02 -1.331508606672286987e-01 -1.456106007099151611e-01 -6.231558322906494141e-02 -3.142243921756744385e-01 1.109167411923408508e-01 -3.319074511528015137e-01 3.210406005382537842e-01 2.268324047327041626e-02 -6.870530545711517334e-02 -3.303200602531433105e-01 -2.162166684865951538e-02 2.046686410903930664e-01 -2.376510761678218842e-02 -1.164604499936103821e-01 -1.048434302210807800e-01 -2.233347296714782715e-01 2.584142684936523438e-01 -9.367290884256362915e-02 -3.204719126224517822e-01 -1.254099160432815552e-01
-2.529067099094390869e-01 2.944310605525970459e-01 -2.363906987011432648e-02 3.128051757812500000e-01 7.085055857896804810e-02 -9.252981841564178467e-02 1.710742264986038208e-01 -1.826674640178680420e-01 -8.610890805721282959e-02 1.699552983045578003e-01 1.471050232648849487e-01 -1.656573563814163208e-01 -1.513935774564743042e-01 -1.775383576750755310e-02 2.816469967365264893e-01 2.117176949977874756e-01 -9.540716186165809631e-03 1.912788450717926025e-01 2.778237462043762207e-01 1.467706356197595596e-02 -7.813285104930400848e-03 -2.526598051190376282e-03 1.449179053306579590e-01 1.313221454620361328e-01 -1.067651994526386261e-02 4.044260382652282715e-01 1.048895642161369324e-01 1.681102216243743896e-01 1.219902858138084412e-01 -3.987634181976318359e-02 -2.245960682630538940e-01 -1.404077708721160889e-01
-3.512634038925170898e-01 1.652511656284332275e-01 1.532707214355468750e-01 7.269088923931121826e-02 2.992020919919013977e-02 1.160053908824920654e-01 9.531963616609573364e-02 -4.131250083446502686e-01 -1.454589050263166428e-02 1.661738306283950806e-01 8.931037038564682007e-02 -8.965440094470977783e-03 -6.058795377612113953e-02 -3.320419229567050934e-03 2.653081715106964111e-01 2.598477900028228760e-01 -4.720687493681907654e-02 7.662288099527359009e-02 1.669912189245223999e-01 -1.954258680343627930e-01 -1.139499992132186890e-01 -1.524529904127120972e-01 8.139137178659439087e-02 2.825858891010284424e-01 -2.651901245117187500e-01 9.829366952180862427e-02 1.365558709949254990e-02 -6.348657608032226562e-02 2.391725778579711914e-01 7.377853151410818100e-03 -2.519858442246913910e-02 -3.316117823123931885e-01
-4.452596232295036316e-02 2.850677669048309326e-01 1.144365966320037842e-01 1.481029093265533447e-01 6.450851913541555405e-03 8.461555093526840210e-02 -1.620039492845535278e-01 6.652435660362243652e-02 -1.525484323501586914e-01 1.144155487418174744e-01 -8.198796957731246948e-02 1.469050496816635132e-01 1.462411731481552124e-01 1.371355056762695312e-01 -8.853480964899063110e-02 -1.090885177254676819e-01 1.953282579779624939e-02 2.437601685523986816e-01 1.035429313778877258e-01 -2.929058372974395752e-01 -7.164676208049058914e-03 -2.024517208337783813e-01 3.841912001371383667e-02 4.833353683352470398e-02 6.868245452642440796e-02 2.560711279511451721e-02 -2.972097508609294891e-02 6.293132901191711426e-02 6.030489206314086914e-01 2.406161092221736908e-02 -3.784245252609252930e-01 -2.050651609897613525e-02
-2.399479299783706665e-01 3.006150722503662109e-01 1.679396815598011017e-02 1.379845142364501953e-01 -1.441238373517990112e-01 3.207230567932128906e-01 -2.007279247045516968e-01 -7.883728295564651489e-02 -8.946137875318527222e-02 7.459098100662231445e-02 1.270426660776138306e-01 8.227995783090591431e-02 -5.504781752824783325e-02 -3.426479175686836243e-02 -1.529805064201354980e-01 -3.389573693275451660e-01 -1.177284419536590576e-01 -2.213812023401260376e-01 -2.520644068717956543e-01 -8.861050754785537720e-02 -2.564163506031036377e-01 -1.542828679084777832e-01 2.169540524482727051e-01 1.081462576985359192e-01 -1.479215919971466064e-01 1.883782297372817993e-01 1.365054100751876831e-01 3.477290272712707520e-02 -2.813346125185489655e-02 -2.323581874370574951e-01 -1.904054135084152222e-01 -1.810915023088455200e-01
-2.963100187480449677e-02 1.544517278671264648e-01 -1.472696065902709961e-01 1.119455173611640930e-01 -1.692262142896652222e-01 1.294905692338943481e-01 1.359375268220901489e-01 -7.569263875484466553e-02 1.960291713476181030e-01 -2.181588411331176758e-01 -4.476147517561912537e-02 5.803711712360382080e-02 1.746382378041744232e-02 -1.080234870314598083e-01 -3.700945526361465454e-02 -5.753109976649284363e-02 -3.912755846977233887e-01 1.160847097635269165e-01 6.727298349142074585e-02 -6.219067424535751343e-02 -1.617943793535232544e-01 -1.080578342080116272e-01 4.915535822510719299e-02 2.398312240839004517e-01 -3.624078333377838135e-01 2.188577204942703247e-01 -3.837371943518519402e-03 2.853555046021938324e-02 3.992189466953277588e-01 -1.276399493217468262e-01 -3.671456277370452881e-01 1.005888171494007111e-02
-1.255886852741241455e-01 -1.080084778368473053e-02 2.604926228523254395e-01 3.827995657920837402e-01 1.832447350025177002e-01 4.960336536169052124e-02 1.987408846616744995e-01 -7.968339323997497559e-02 6.430876906961202621e-03 5.639785528182983398e-02 -7.350058853626251221e-02 6.277195364236831665e-02 3.509663790464401245e-02 3.564000874757766724e-02 1.007264629006385803e-01 -4.127857461571693420e-02 1.638022959232330322e-01 1.504230797290802002e-01 -5.775192007422447205e-02 1.750945448875427246e-01 -2.202627360820770264e-01 -2.642195820808410645e-01 5.466331914067268372e-02 1.761373877525329590e-01 -1.317165493965148926e-01 4.194271564483642578e-02 -4.014544785022735596e-01 -9.287435561418533325e-02 1.323285698890686035e-01 -4.025569260120391846e-01 -1.503838151693344116e-01 -1.845158785581588745e-01
9.288020082749426365e-04 4.901256263256072998e-01 1.178221851587295532e-01 3.125898540019989014e-01 1.663585454225540161e-01 5.760183557868003845e-03 1.913676410913467407e-01 -2.775572799146175385e-02 -1.419426053762435913e-01 -4.388709738850593567e-02 1.553488150238990784e-02 2.112342715263366699e-01 8.056319504976272583e-02 -1.097699534147977829e-02 2.819207906723022461e-01 5.169772729277610779e-02 -6.343805044889450073e-02 -2.991468086838722229e-02 1.265691220760345459e-01 -2.551912702620029449e-02 -5.978149175643920898e-02 -4.730222225189208984e-01 -5.468380451202392578e-02 -4.140406847000122070e-02 1.020192280411720276e-01 1.304761469364166260e-01 1.281611621379852295e-02 -1.342778354883193970e-01 1.188867315649986267e-01 -2.189608365297317505e-01 -1.418018490076065063e-01 -2.143647968769073486e-01
-1.248624827712774277e-02 3.250431120395660400e-01 -9.107775241136550903e-02 2.565642818808555603e-02 -5.255497246980667114e-02 4.765386134386062622e-02 -9.105992317199707031e-02 -2.076737135648727417e-01 -1.618835926055908203e-01 -8.253145962953567505e-02 -2.072748839855194092e-01 3.989022970199584961e-02 -4.422962665557861328e-02 -1.851980984210968018e-01 -5.265677347779273987e-02 2.665246725082397461e-01 7.102793082594871521e-03 1.762099117040634155e-01 -9.024308621883392334e-02 -9.386562556028366089e-02 -3.245160877704620361e-01 -3.439062535762786865e-01 5.463378131389617920e-02 1.778717488050460815e-01 -2.075922489166259766e-01 2.471327036619186401e-01 -1.181238144636154175e-01 4.051201045513153076e-01 1.881012618541717529e-01 -3.283431008458137512e-02 -5.412546452134847641e-04 -1.272176355123519897e-01
-1.463454812765121460e-01 1.900498270988464355e-01 -2.059814147651195526e-02 3.995731100440025330e-02 -8.490802720189094543e-03 1.456107199192047119e-01 1.076186001300811768e-01 -1.480299681425094604e-01 -2.918413281440734863e-01 7.964816689491271973e-02 4.885922372341156006e-02 -2.270421199500560760e-02 1.129432916641235352e-01 8.510982245206832886e-02 3.515475988388061523e-01 -7.788251340389251709e-02 2.790524065494537354e-02 3.816024959087371826e-02 1.918714791536331177e-01 -9.701602160930633545e-02 -3.221729695796966553e-01 -2.182385772466659546e-01 1.885619014501571655e-01 3.818821907043457031e-01 8.414383232593536377e-02 5.933174490928649902e-02 -2.761356346309185028e-02 5.625905469059944153e-02 1.888982802629470825e-01 -2.700869739055633545e-01 -3.341805338859558105e-01 1.596743315458297729e-01
-1.681722700595855713e-01 3.556016683578491211e-01 -1.441232208162546158e-02 -5.647464841604232788e-02 2.819343507289886475e-01 1.019699275493621826e-01 -3.077666461467742920e-01 -1.673166304826736450e-01 -1.128119751811027527e-01 5.490405112504959106e-02 6.068511307239532471e-02 8.379260450601577759e-02 -1.039214879274368286e-01 -1.386996731162071228e-02 7.339461892843246460e-02 -8.485873043537139893e-02 1.403476595878601074e-01 -3.670053184032440186e-02 -3.357819020748138428e-01 -1.114072874188423157e-01 -1.515728235244750977e-01 -2.042156159877777100e-01 2.345108836889266968e-01 1.849424093961715698e-01 8.284515142440795898e-02 -3.860913589596748352e-02 -1.369537562131881714e-01 8.576575666666030884e-02 3.147662281990051270e-01 -1.376240402460098267e-01 -3.535695672035217285e-01 -4.080776870250701904e-02
-1.759558171033859253e-01 2.341766059398651123e-01 1.342921108007431030e-01 7.357855141162872314e-02 -2.598117105662822723e-02 1.747882217168807983e-01 2.048323675990104675e-02 -3.694758117198944092e-01 -8.550336211919784546e-02 -4.313896596431732178e-02 9.700533747673034668e-02 5.541895702481269836e-02 2.384780198335647583e-01 -5.444976850412786007e-04 -2.811180353164672852e-01 -8.559089154005050659e-02 1.489875838160514832e-03 6.966921687126159668e-02 -1.828206353820860386e-03 1.298530250787734985e-01 7.114605605602264404e-02 -2.536162436008453369e-01 -1.176095753908157349e-01 6.357281655073165894e-02 -3.181059956550598145e-01 -3.751838114112615585e-03 -9.610034525394439697e-02 2.202915996313095093e-01 2.247066497802734375e-01 1.787417232990264893e-01 -4.106546342372894287e-01 -1.966997534036636353e-01
1.997957192361354828e-02 1.114336028695106506e-01 -1.157830581068992615e-01 3.371034562587738037e-01 2.940119802951812744e-02 -5.864357203245162964e-02 -2.801283076405525208e-02 -2.163718789815902710e-01 5.184825137257575989e-02 9.658397734165191650e-02 2.015880867838859558e-02 3.166376650333404541e-01 6.895022839307785034e-02 -1.447093933820724487e-01 -9.319878369569778442e-02 -5.340067204087972641e-03 7.861637324094772339e-02 -5.894913524389266968e-02 -3.416752442717552185e-02 -2.284886501729488373e-02 -7.219377905130386353e-02 -1.324493587017059326e-01 4.496243894100189209e-01 1.472186148166656494e-01 4.478095564991235733e-03 -9.759748727083206177e-02 -7.174710184335708618e-02 2.921541631221771240e-01 -7.886774837970733643e-03 -3.987528681755065918e-01 -2.579812407493591309e-01 -2.784588038921356201e-01
-2.311633974313735962e-01 2.811270952224731445e-01 -7.823690772056579590e-03 -4.569576587527990341e-03 3.516114652156829834e-01 2.035628706216812134e-01 1.009704023599624634e-01 -9.741970896720886230e-02 -8.009570837020874023e-02 6.534389406442642212e-02 1.286028474569320679e-01 1.280923783779144287e-01 -4.240439832210540771e-02 1.513938754796981812e-01 1.426830291748046875e-01 9.853225946426391602e-02 -1.336959153413772583e-01 4.034494981169700623e-02 -6.741805374622344971e-02 -2.875663042068481445e-01 -2.763954699039459229e-01 -3.382982313632965088e-01 9.738577902317047119e-02 -1.044609677046537399e-02 1.676767021417617798e-01 -5.088488757610321045e-02 -1.575818359851837158e-01 -3.095466457307338715e-02 1.909617930650711060e-01 -1.284510046243667603e-01 -2.531178295612335205e-01 -3.218280076980590820e-01
-4.191582277417182922e-02 1.369199752807617188e-01 5.614812951534986496e-03 2.754980325698852539e-01 1.338300257921218872e-01 -1.593366712331771851e-01 -8.490418642759323120e-02 -7.432970404624938965e-02 -5.364190321415662766e-03 1.364009231328964233e-01 2.611828446388244629e-01 1.169678196310997009e-01 1.816398054361343384e-01 4.230820760130882263e-02 -1.737506538629531860e-01 -1.266687959432601929e-01 3.066959381103515625e-01 -1.918469667434692383e-01 2.427257299423217773e-01 8.464523404836654663e-02 1.175582930445671082e-01 3.653249889612197876e-02 3.148938342928886414e-02 1.660715639591217041e-01 6.412603706121444702e-02 2.610224299132823944e-03 -1.389884203672409058e-01 7.285751402378082275e-02 2.873372435569763184e-01 -4.063458144664764404e-01 -3.460461795330047607e-01 -1.706964224576950073e-01
-1.900774240493774414e-01 -2.081416780129075050e-03 3.362346440553665161e-02 8.977508544921875000e-02 4.578074440360069275e-02 8.229774981737136841e-02 -4.124741852283477783e-01 -6.976070255041122437e-02 -6.692508608102798462e-02 1.526919156312942505e-01 1.029178500175476074e-01 1.906509250402450562e-01 -1.856039613485336304e-01 -3.699271380901336670e-02 -2.891957461833953857e-01 -3.000606000423431396e-01 1.318584661930799484e-02 -1.594390720129013062e-01 1.393762826919555664e-01 7.270474731922149658e-02 -1.960258930921554565e-01 -3.951637744903564453e-01 5.542783439159393311e-02 1.694621741771697998e-01 -1.585498452186584473e-01 1.470145285129547119e-01 1.163174808025360107e-01 1.375579237937927246e-01 2.381893247365951538e-01 5.546940490603446960e-02 -2.659294903278350830e-01 -1.322717964649200439e-02
-1.666051298379898071e-01 2.147406488656997681e-01 -9.922668337821960449e-02 2.021759599447250366e-01 1.192915365099906921e-01 5.522597953677177429e-02 -1.132912486791610718e-01 -1.326564103364944458e-01 -2.241047322750091553e-01 5.797007586807012558e-03 -5.453174561262130737e-02 2.023626565933227539e-01 -7.007709704339504242e-03 -1.231365278363227844e-01 4.593890160322189331e-02 -8.295911550521850586e-02 8.844556659460067749e-02 -2.501721382141113281e-01 -1.140372175723314285e-02 1.383459717035293579e-01 -3.681556507945060730e-02 -2.080832421779632568e-01 4.668147861957550049e-01 8.558326214551925659e-02 -2.328220568597316742e-02 -6.719727069139480591e-02 9.734554588794708252e-02 2.799754440784454346e-01 3.782167285680770874e-02 -4.476355016231536865e-01 -5.955757200717926025e-02 -2.268522679805755615e-01
-1.000266298651695251e-01 3.695271313190460205e-01 3.464639559388160706e-02 -7.354951649904251099e-02 -2.195134758949279785e-01 2.351552248001098633e-01 8.368979394435882568e-02 -1.749499142169952393e-01 3.333716839551925659e-02 -2.041218727827072144e-01 5.243958532810211182e-02 2.610073983669281006e-01 4.720301553606987000e-02 1.038997098803520203e-01 -5.847938731312751770e-02 -8.363946340978145599e-03 -1.311623007059097290e-01 3.754919767379760742e-02 2.351045906543731689e-01 3.794834017753601074e-02 -9.366194903850555420e-02 -4.644641652703285217e-02 1.761724352836608887e-01 1.795335114002227783e-01 -2.808856368064880371e-01 1.633090972900390625e-01 -2.557246945798397064e-02 -1.069960147142410278e-01 3.302655816078186035e-01 -1.730344891548156738e-01 -4.114785492420196533e-01 -6.922688800841569901e-03
-1.425749510526657104e-01 3.464524447917938232e-01 1.428034305572509766e-01 9.884656965732574463e-02 -1.774762421846389771e-01 1.303480863571166992e-01 1.742909997701644897e-01 -1.872421801090240479e-01 -1.139249578118324280e-01 -1.354841589927673340e-01 2.412324547767639160e-01 2.822231948375701904e-01 -2.244113087654113770e-01 2.097856439650058746e-02 -1.868780553340911865e-01 3.515236675739288330e-01 -2.049829065799713135e-02 8.502363413572311401e-02 -6.223845854401588440e-02 -4.962305352091789246e-02 -9.604778140783309937e-02 -3.547165095806121826e-01 -4.081761464476585388e-03 1.687935888767242432e-01 -6.592955440282821655e-02 4.785098135471343994e-02 -3.604038059711456299e-02 4.724839329719543457e-02 1.285582482814788818e-01 1.138109564781188965e-01 -3.048998713493347168e-01 -1.641020178794860840e-01
-3.726410269737243652e-01 1.735559403896331787e-01 7.766951620578765869e-02 1.361684203147888184e-01 1.005693152546882629e-01 -2.411026321351528168e-02 1.070227548480033875e-01 -3.378434777259826660e-01 1.864666864275932312e-02 1.823185086250305176e-01 7.097013294696807861e-02 -1.592460572719573975e-01 9.476148337125778198e-02 5.392941832542419434e-02 5.372363142669200897e-03 9.679576009511947632e-02 -1.620431244373321533e-01 1.766415089368820190e-01 2.145363092422485352e-01 -1.310081332921981812e-01 -7.548037171363830566e-02 -2.286387607455253601e-02 2.879424989223480225e-01 2.285511977970600128e-02 -1.836260706186294556e-01 4.154736399650573730e-01 -3.124443441629409790e-02 -1.761930994689464569e-02 -4.530733078718185425e-02 -1.924342811107635498e-01 -1.853023171424865723e-01 -3.058403134346008301e-01
-1.557942330837249756e-01 3.908427655696868896e-01 3.176085650920867920e-01 -1.507269684225320816e-02 -2.278314679861068726e-01 1.859781742095947266e-01 -8.812636137008666992e-02 -7.872574776411056519e-02 2.358794398605823517e-02 -1.066023483872413635e-01 1.952631622552871704e-01 1.619789563119411469e-02 -1.043651625514030457e-02 -1.336038229055702686e-03 -9.410678595304489136e-02 -7.012697309255599976e-02 3.215429782867431641e-01 2.444210201501846313e-01 1.202218756079673767e-01 1.598390042781829834e-01 -3.326054513454437256e-01 -1.773375421762466431e-01 6.423681974411010742e-02 2.261898368597030640e-01 -3.393732607364654541e-01 7.743418216705322266e-02 -5.866523459553718567e-02 -1.635826937854290009e-02 8.296862244606018066e-02 -3.944906592369079590e-02 -1.411259770393371582e-01 -5.899932608008384705e-02
-1.997125335037708282e-03 -1.286672987043857574e-02 -9.656748175621032715e-02 8.223351091146469116e-02 -2.498406544327735901e-02 9.600923955440521240e-02 -6.672372668981552124e-02 1.765244267880916595e-02 -3.759189546108245850e-01 -1.000738292932510376e-01 -1.565974503755569458e-01 2.497214227914810181e-01 -5.853009968996047974e-02 1.979963928461074829e-01 -2.797562442719936371e-02 -1.632205247879028320e-01 -9.865694493055343628e-02 1.457628309726715088e-01 1.218304410576820374e-01 -2.157077789306640625e-01 -1.126411184668540955e-01 -3.467736542224884033e-01 2.234301269054412842e-01 2.002456691116094589e-03 2.650403082370758057e-01 2.187021672725677490e-01 -1.816167235374450684e-01 1.792653650045394897e-01 2.805224955081939697e-01 -3.212617337703704834e-01 -1.363319903612136841e-01 -4.436383023858070374e-02
-1.281472593545913696e-01 -4.342732205986976624e-02 4.536037519574165344e-02 -1.975121907889842987e-02 -1.940128654241561890e-01 9.329896420240402222e-02 1.030519008636474609e-01 -3.370802998542785645e-01 -6.715541332960128784e-02 4.832270368933677673e-02 -7.219103164970874786e-03 1.606624722480773926e-01 -1.216318830847740173e-01 -2.150802314281463623e-02 3.199991956353187561e-02 -2.121294140815734863e-01 1.909725964069366455e-01 2.560917437076568604e-01 1.364201605319976807e-01 2.582950890064239502e-01 -1.908758133649826050e-01 -1.031703278422355652e-01 8.068322390317916870e-02 5.685447528958320618e-02 -2.346709072589874268e-01 1.060320436954498291e-01 1.726762652397155762e-01 1.283120512962341309e-01 -1.388047039508819580e-01 -1.008348464965820312e-01 -4.113515317440032959e-01 -3.990338444709777832e-01
-2.288833260536193848e-02 3.230767846107482910e-01 -1.495197564363479614e-01 7.511568069458007812e-02 5.254878103733062744e-02 1.786020398139953613e-01 1.090688034892082214e-01 -7.557074725627899170e-02 9.490035474300384521e-02 -6.434359401464462280e-02 2.095668762922286987e-01 3.645739853382110596e-01 2.136484831571578979e-01 2.379656136035919189e-01 7.003831863403320312e-02 -1.261533051729202271e-01 6.799074262380599976e-02 3.304922208189964294e-02 2.055263221263885498e-01 -4.935435205698013306e-02 -2.613259293138980865e-02 -3.753116428852081299e-01 5.199692025780677795e-02 2.714964747428894043e-01 -2.551528215408325195e-01 1.894495338201522827e-01 -2.240767031908035278e-01 1.411041170358657837e-01 1.485219299793243408e-01 -1.458924412727355957e-01 6.747859995812177658e-03 1.375088244676589966e-01
-4.249272346496582031e-01 2.867267653346061707e-02 3.677044808864593506e-02 1.231255531311035156e-01 1.938750743865966797e-01 1.471617072820663452e-01 -4.065248370170593262e-02 -4.697856027632951736e-03 -3.319726884365081787e-02 2.307787686586380005e-01 -1.054956093430519104e-01 -6.967759132385253906e-02 6.068965047597885132e-02 8.719062060117721558e-02 4.483653604984283447e-02 5.806418508291244507e-02 8.020761609077453613e-02 1.193745806813240051e-01 2.127321213483810425e-01 -1.589622348546981812e-01 -1.343536674976348877e-01 -4.900779426097869873e-01 3.837073594331741333e-02 1.336468309164047241e-01 6.815039366483688354e-02 2.680342793464660645e-01 8.045943826436996460e-02 -1.938562095165252686e-01 1.351549774408340454e-01 -3.024177849292755127e-01 -1.547078639268875122e-01 1.766477376222610474e-01
1.743898354470729828e-02 1.410582810640335083e-01 -4.626161232590675354e-02 4.000890552997589111e-01 -1.842126399278640747e-01 2.654699981212615967e-01 3.370483964681625366e-02 -2.583719491958618164e-01 -7.263829559087753296e-02 8.893108367919921875e-02 1.427999418228864670e-02 -6.678266078233718872e-02 -2.844879925251007080e-01 -3.380181640386581421e-02 -4.409694671630859375e-01 -9.561805427074432373e-02 2.741267159581184387e-02 2.229119092226028442e-02 1.347107887268066406e-01 8.844371885061264038e-02 -2.105848044157028198e-01 -8.801575750112533569e-02 -1.662900596857070923e-01 2.604865133762359619e-01 -7.961439341306686401e-02 1.963586211204528809e-01 -1.210756786167621613e-02 1.647959351539611816e-01 1.717710345983505249e-01 1.181773468852043152e-01 -1.645288318395614624e-01 -1.555898338556289673e-01
-1.289397478103637695e-01 2.734140753746032715e-01 -1.338371634483337402e-01 9.680091589689254761e-02 6.780296564102172852e-02 1.971043050289154053e-01 -8.970755338668823242e-02 -2.989934384822845459e-01 -2.432469427585601807e-01 -1.099115237593650818e-01 9.309390187263488770e-02 -2.091764658689498901e-02 2.253967225551605225e-01 -1.294124126434326172e-01 -3.193814158439636230e-01 -1.331575363874435425e-01 -3.374696522951126099e-02 -4.345405474305152893e-02 -3.651268407702445984e-02 1.700469255447387695e-01 6.025506928563117981e-02 -2.087131738662719727e-01 6.863580644130706787e-02 1.168939098715782166e-01 3.272711485624313354e-02 1.075998842716217041e-01 -3.113518655300140381e-01 -1.449699047952890396e-02 1.469503939151763916e-01 1.180486306548118591e-01 -1.918527334928512573e-01 -4.379780888557434082e-01
-2.618416249752044678e-01 2.043401896953582764e-01 -4.145293682813644409e-02 2.417245656251907349e-01 1.386226117610931396e-01 2.813234627246856689e-01 -4.294094070792198181e-02 -2.094256430864334106e-01 3.949991241097450256e-02 2.936111576855182648e-02 -1.111946180462837219e-01 -4.409474879503250122e-02 1.628231704235076904e-01 -9.303895756602287292e-03 1.029821485280990601e-02 -4.323777928948402405e-02 -1.817987561225891113e-01 1.749518215656280518e-01 -6.443265080451965332e-02 -7.886713743209838867e-02 1.891875267028808594e-01 -3.333884179592132568e-01 -3.995363786816596985e-02 7.827153056859970093e-02 4.733695462346076965e-02 1.701696962118148804e-01 -2.904410064220428467e-01 5.651822313666343689e-02 3.577530682086944580e-01 1.474445611238479614e-01 -2.349610030651092529e-01 -2.962984144687652588e-01
-3.909719642251729965e-03 5.152070894837379456e-02 2.457136958837509155e-01 1.602367311716079712e-01 -6.550613790750503540e-02 1.705094426870346069e-01 -2.767415344715118408e-01 -4.402803778648376465e-01 5.156422033905982971e-03 1.901723593473434448e-01 1.387231647968292236e-01 1.426449269056320190e-01 -5.268420791253447533e-04 -6.593910604715347290e-02 -2.408045083284378052e-01 -2.972713708877563477e-01 6.465745717287063599e-02 -1.324930638074874878e-01 1.163138449192047119e-01 1.152177155017852783e-01 -9.512448310852050781e-02 -3.743287622928619385e-01 2.648808062076568604e-01 1.224082633852958679e-01 -1.293320804834365845e-01 1.419427841901779175e-01 9.496993385255336761e-03 -8.695570379495620728e-02 1.424980312585830688e-01 -1.291414797306060791e-01 -8.684096485376358032e-02 -9.532538056373596191e-02
-3.337938189506530762e-01 -1.184766069054603577e-01 -3.927177283912897110e-03 1.643503904342651367e-01 1.054324656724929810e-01 3.898839354515075684e-01 -4.198263213038444519e-02 -2.340990304946899414e-01 -4.012515395879745483e-02 -8.591248840093612671e-02 1.288909465074539185e-01 2.490428537130355835e-01 -2.136470079421997070e-01 -6.723503768444061279e-02 -1.094428747892379761e-01 5.270074307918548584e-02 1.345526129007339478e-01 -2.070053219795227051e-01 -8.359521627426147461e-02 3.901828452944755554e-02 7.876470685005187988e-03 -3.404324352741241455e-01 1.267307549715042114e-01 1.424522101879119873e-01 1.143088340759277344e-01 1.451499760150909424e-01 2.481114566326141357e-01 -6.968431174755096436e-02 2.658866345882415771e-01 -6.571032106876373291e-02 -2.651678621768951416e-01 -8.733554929494857788e-02
-1.518854796886444092e-01 7.197495549917221069e-02 1.473318599164485931e-02 2.204215973615646362e-01 1.547753661870956421e-01 4.623003900051116943e-01 -1.017956435680389404e-01 -2.484260201454162598e-01 1.373321935534477234e-02 9.780795127153396606e-02 3.707132637500762939e-01 2.826082408428192139e-01 -1.884188801050186157e-01 4.685316234827041626e-03 -4.218399524688720703e-02 -8.890942484140396118e-02 1.940161585807800293e-01 -1.381692439317703247e-01 -4.865865409374237061e-02 -2.506439108401536942e-03 -1.120303869247436523e-01 -3.010282814502716064e-01 1.501153558492660522e-01 4.717766121029853821e-02 6.220046430826187134e-02 1.371560543775558472e-01 2.927544154226779938e-02 -1.401484608650207520e-01 2.546225190162658691e-01 -9.137015044689178467e-02 -1.369696259498596191e-01 -1.370283067226409912e-01
-6.536709517240524292e-02 2.316433191299438477e-02 2.538333833217620850e-01 2.836451828479766846e-01 8.782812952995300293e-02 -1.128061488270759583e-01 1.744213998317718506e-01 5.726998299360275269e-02 2.854546159505844116e-02 7.539045810699462891e-02 -7.692038081586360931e-03 1.622216403484344482e-01 -1.546753384172916412e-02 7.406428921967744827e-03 1.175946742296218872e-01 -2.752925157546997070e-01 2.710346579551696777e-01 2.753496170043945312e-01 -1.606909781694412231e-01 -5.998672917485237122e-02 -3.019528985023498535e-01 -3.823716044425964355e-01 2.573648691177368164e-01 9.439846128225326538e-02 8.716950565576553345e-02 -8.482664078474044800e-02 -1.256221085786819458e-01 -8.350910991430282593e-02 2.173390239477157593e-01 -8.446063846349716187e-02 -2.913472056388854980e-01 -7.314684987068176270e-02
-3.047994524240493774e-02 4.417825341224670410e-01 3.320909440517425537e-01 2.352684736251831055e-01 1.892686076462268829e-02 2.060883343219757080e-01 2.034938782453536987e-01 -7.108900696039199829e-02 -1.511242091655731201e-01 -9.943952411413192749e-02 2.216792851686477661e-02 2.050752639770507812e-01 4.364757612347602844e-02 -3.863538429141044617e-02 9.586042910814285278e-02 1.040617972612380981e-01 -1.083203870803117752e-02 1.452152431011199951e-01 2.397183775901794434e-01 1.794393062591552734e-01 -5.065269395709037781e-02 -3.815566599369049072e-01 -5.247681587934494019e-02 2.520242333412170410e-01 7.399825006723403931e-02 1.228653714060783386e-01 2.006699889898300171e-01 -5.644375458359718323e-02 -6.899236142635345459e-02 -3.114568069577217102e-02 -5.272861942648887634e-02 -2.290281504392623901e-01
-1.490637809038162231e-01 6.387723237276077271e-02 -6.328064948320388794e-02 9.753869473934173584e-02 -8.213728666305541992e-02 1.080791726708412170e-01 -7.944153249263763428e-02 -3.449665009975433350e-01 -4.596301019191741943e-01 7.649420201778411865e-02 1.250963509082794189e-01 9.141165763139724731e-02 1.341975629329681396e-01 -2.168038934469223022e-01 1.677037402987480164e-02 -9.583039581775665283e-02 5.182194709777832031e-02 -2.521121501922607422e-01 -1.200597807765007019e-01 -6.534618139266967773e-02 -1.080291718244552612e-01 -2.865449786186218262e-01 -4.932374507188796997e-02 2.605394423007965088e-01 -1.517485231161117554e-01 -6.495174020528793335e-02 1.660273522138595581e-01 -1.642283648252487183e-01 3.641654253005981445e-01 -1.047509834170341492e-01 -1.492029875516891479e-01 -6.473888456821441650e-02
1.271677613258361816e-01 2.554965615272521973e-01 -1.532680541276931763e-01 1.608471721410751343e-01 6.546327471733093262e-02 1.216794550418853760e-01 8.145564794540405273e-02 1.877795308828353882e-01 -1.758462935686111450e-01 -8.091857284307479858e-02 -1.179933622479438782e-01 -2.486249431967735291e-02 7.048822939395904541e-02 2.293339371681213379e-01 -5.941050127148628235e-02 -2.134323120117187500e-01 1.521673798561096191e-01 4.076529666781425476e-02 3.171068429946899414e-01 2.130066417157649994e-02 6.913894787430763245e-03 -5.169381499290466309e-01 1.105320733040571213e-02 1.811046004295349121e-01 2.049861252307891846e-01 7.608525454998016357e-02 4.109412059187889099e-02 1.380390077829360962e-01 7.122221589088439941e-02 -2.310892343521118164e-01 -2.573674917221069336e-01 1.739475727081298828e-01
-2.515627145767211914e-01 1.425102651119232178e-01 -2.003252953290939331e-01 5.552508831024169922e-01 2.593159675598144531e-01 -3.915219381451606750e-02 3.516333177685737610e-02 9.237174689769744873e-02 1.728971451520919800e-01 3.044774755835533142e-02 4.464673250913619995e-02 -4.127808846533298492e-03 5.967756267637014389e-03 2.162622101604938507e-02 2.059161365032196045e-01 -1.618134230375289917e-01 1.662981212139129639e-01 9.537710994482040405e-02 -1.126241534948348999e-01 4.957916960120201111e-02 -6.341534107923507690e-02 -1.446249336004257202e-01 1.650744974613189697e-01 1.446095257997512817e-01 2.599790394306182861e-01 1.205916479229927063e-01 -1.891324669122695923e-02 3.337099775671958923e-02 2.188073098659515381e-01 -2.237618863582611084e-01 -2.814266979694366455e-01 -4.200148209929466248e-02
-2.566976286470890045e-02 1.314885914325714111e-01 -1.604165765456855297e-03 2.336349785327911377e-01 -2.379425615072250366e-02 -4.145510494709014893e-02 3.665493056178092957e-02 1.563265621662139893e-01 -1.403370201587677002e-01 -1.001494191586971283e-02 3.292278349399566650e-01 1.180076301097869873e-01 -1.699005812406539917e-01 1.607168018817901611e-01 1.443241983652114868e-01 -4.921468347311019897e-02 1.389478594064712524e-01 1.970545947551727295e-01 2.661928534507751465e-01 1.570497155189514160e-01 -3.719986677169799805e-01 -2.235345840454101562e-01 -3.501215577125549316e-01 6.348339468240737915e-02 -7.954456657171249390e-02 1.076683849096298218e-01 -1.101161316037178040e-01 6.292117387056350708e-02 -4.800193011760711670e-03 -1.842129677534103394e-01 -3.617291152477264404e-01 -1.090985834598541260e-01
3.355508297681808472e-02 -1.661849170923233032e-01 2.235053479671478271e-01 1.966821253299713135e-01 3.689533844590187073e-02 1.980577409267425537e-01 2.582464814186096191e-01 -2.556274533271789551e-01 1.134056448936462402e-01 1.325338240712881088e-02 1.934579163789749146e-01 1.892155855894088745e-01 1.976974308490753174e-01 -1.844644844532012939e-01 -1.796927899122238159e-01 -1.402187645435333252e-01 2.569001168012619019e-02 -2.431802265346050262e-02 1.647061705589294434e-01 1.574995666742324829e-01 -1.471024751663208008e-01 -2.390134632587432861e-01 1.210233941674232483e-01 2.735509872436523438e-01 3.714344231411814690e-03 6.213142722845077515e-02 -2.139718383550643921e-01 2.353455275297164917e-01 -8.060649037361145020e-02 -3.177177011966705322e-01 -2.498432546854019165e-01 -4.825053736567497253e-02
5.728131532669067383e-02 1.497441828250885010e-01 -3.973108157515525818e-02 2.692995667457580566e-01 5.732294172048568726e-02 -1.196640655398368835e-01 -6.998491287231445312e-02 7.455731183290481567e-02 7.454149425029754639e-03 1.268669664859771729e-01 2.227343320846557617e-01 -9.889962151646614075e-03 -8.746876567602157593e-02 5.850728228688240051e-02 6.647065281867980957e-02 -5.766082555055618286e-02 2.007580399513244629e-01 2.656058967113494873e-01 3.106242418289184570e-01 -6.828303635120391846e-02 -2.626455128192901611e-01 -2.316968291997909546e-01 -2.984102070331573486e-01 -1.785228401422500610e-02 5.698980391025543213e-02 1.341118812561035156e-01 -2.694344818592071533e-01 1.233405247330665588e-02 1.461002826690673828e-01 -9.176360815763473511e-02 -4.854796528816223145e-01 -6.312993913888931274e-02
1.262644082307815552e-01 -4.687409102916717529e-02 2.413755096495151520e-02 4.438661038875579834e-01 -4.355825483798980713e-02 -6.991017609834671021e-02 2.533881962299346924e-01 -4.181416705250740051e-02 -2.811108017340302467e-03 -5.082091665826737881e-04 5.194187536835670471e-02 -5.363254621624946594e-02 1.672058366239070892e-02 1.583191901445388794e-01 -7.061845064163208008e-02 -1.814399063587188721e-01 1.837542951107025146e-01 3.123266696929931641e-01 -1.128216460347175598e-01 -5.789706110954284668e-02 4.431834816932678223e-02 -3.970361948013305664e-01 1.696223616600036621e-01 1.249981671571731567e-01 9.778683632612228394e-02 -2.648141048848628998e-02 -2.077277600765228271e-01 1.509180199354887009e-02 3.711116611957550049e-01 -2.774811387062072754e-01 -1.144293472170829773e-01 -9.919067472219467163e-02
-1.078694686293601990e-01 3.887791186571121216e-02 1.466280687600374222e-02 1.649925112724304199e-01 -7.523629814386367798e-02 2.387299537658691406e-01 7.512865215539932251e-02 -1.905702501535415649e-01 -9.194946289062500000e-02 2.163951247930526733e-01 3.197203204035758972e-02 -6.931076198816299438e-02 3.011105209589004517e-02 9.659332782030105591e-02 1.317180842161178589e-01 1.790153980255126953e-01 1.574253290891647339e-01 2.904032170772552490e-01 -1.515954136848449707e-01 3.487001359462738037e-02 -8.164690434932708740e-02 -2.975957989692687988e-01 1.559317260980606079e-01 2.360622435808181763e-01 8.596780709922313690e-03 -9.387840330600738525e-02 -2.685766816139221191e-01 3.071781992912292480e-01 7.217392325401306152e-02 -1.475947648286819458e-01 -4.715195596218109131e-01 -2.782526984810829163e-02
-9.864404052495956421e-02 1.633395701646804810e-01 -1.586733013391494751e-01 1.655117571353912354e-01 1.902478188276290894e-01 6.308517884463071823e-03 1.951576322317123413e-01 -4.477457702159881592e-01 -2.396382987499237061e-01 -9.567658999003469944e-04 -6.640414893627166748e-02 -1.025354117155075073e-01 -6.974451988935470581e-02 -7.206668704748153687e-02 1.372091122902929783e-03 -8.775655925273895264e-02 3.222886323928833008e-01 2.349227815866470337e-01 1.920052766799926758e-01 -5.546459928154945374e-02 4.890594631433486938e-02 -4.287098720669746399e-02 1.195140630006790161e-01 3.027545511722564697e-01 -5.075575411319732666e-02 2.807477712631225586e-01 -2.356665581464767456e-01 -3.277903422713279724e-02 -2.151342779397964478e-01 -5.595402047038078308e-02 -2.188151031732559204e-01 -4.041086882352828979e-02
-6.319721043109893799e-02 2.625074088573455811e-01 -1.757928431034088135e-01 -1.024582609534263611e-01 -7.234256714582443237e-02 8.406704664230346680e-02 -6.613227725028991699e-02 -9.926924854516983032e-02 -1.407434046268463135e-01 -2.321727387607097626e-02 -1.532241851091384888e-01 1.713086366653442383e-01 -7.327418774366378784e-02 2.783732861280441284e-02 -7.166050374507904053e-02 -6.905299425125122070e-02 -9.136565774679183960e-02 1.498232483863830566e-01 9.525425732135772705e-02 -2.057521790266036987e-01 -1.976600587368011475e-01 8.667377382516860962e-02 -1.445145308971405029e-01 1.347974538803100586e-01 -1.688733696937561035e-02 2.257975786924362183e-01 -1.296426206827163696e-01 3.319700360298156738e-01 1.450482159852981567e-01 -5.440253615379333496e-01 -3.215427100658416748e-01 -5.860969051718711853e-02
1.666022241115570068e-01 3.282272219657897949e-01 4.766467958688735962e-02 3.017835617065429688e-01 -1.043299436569213867e-01 2.419633269309997559e-01 -5.692750960588455200e-02 -9.890404343605041504e-02 -2.428958415985107422e-01 -9.143156558275222778e-02 -2.453498691320419312e-01 1.731849312782287598e-01 -2.661807239055633545e-01 -8.595519512891769409e-02 1.905832439661026001e-01 -5.509908497333526611e-02 -1.409095525741577148e-02 6.612836569547653198e-02 -4.146766290068626404e-02 -1.844532936811447144e-01 -4.192230757325887680e-03 9.632686153054237366e-03 -1.490181088447570801e-01 1.046475842595100403e-01 -1.860169321298599243e-01 1.852699667215347290e-01 -1.811818480491638184e-01 1.207720786333084106e-01 -3.422274440526962280e-02 -1.670977324247360229e-01 -3.581690490245819092e-01 -2.574209272861480713e-01
-4.786137342453002930e-01 1.100667268037796021e-01 8.960597217082977295e-02 -1.262356191873550415e-01 -1.066643446683883667e-01 1.476972401142120361e-01 9.286941029131412506e-03 -2.071371823549270630e-01 4.964401945471763611e-02 1.105339080095291138e-01 -8.518834412097930908e-02 -1.329970080405473709e-02 5.650351941585540771e-02 9.193930774927139282e-02 -1.446651369333267212e-01 -2.359881848096847534e-01 -1.657280698418617249e-02 1.536260694265365601e-01 2.803831128403544426e-03 1.788354367017745972e-01 -4.094793274998664856e-02 -1.255155801773071289e-01 6.515885470435023308e-04 1.116679832339286804e-01 -2.298535555601119995e-01 2.723998129367828369e-01 -8.073569834232330322e-02 -2.392104454338550568e-02 -2.098805643618106842e-02 -1.202721297740936279e-01 -4.738691151142120361e-01 -2.982218861579895020e-01
-2.956417202949523926e-01 1.179617568850517273e-01 -2.047369182109832764e-01 2.314303517341613770e-01 -1.050884276628494263e-01 4.867846518754959106e-02 5.129867419600486755e-02 8.201517164707183838e-03 4.038911685347557068e-02 5.304557457566261292e-02 -6.938443053513765335e-03 8.559673279523849487e-02 -1.264143288135528564e-01 1.533729285001754761e-01 -8.700913190841674805e-02 -2.328229844570159912e-01 5.929825827479362488e-02 -4.808276891708374023e-02 3.728059828281402588e-01 1.685716509819030762e-01 -4.241104722023010254e-01 -6.082342937588691711e-02 -1.242800205945968628e-01 1.701420992612838745e-01 -3.210875391960144043e-01 1.620694845914840698e-01 -2.878026850521564484e-02 -4.861843213438987732e-02 1.556477844715118408e-01 -3.013375401496887207e-01 3.369945287704467773e-02 -1.551673561334609985e-01
-9.600041806697845459e-02 1.962448656558990479e-01 -3.920517116785049438e-02 1.881098151206970215e-01 -1.238118335604667664e-01 7.372043281793594360e-02 2.224705070257186890e-01 -1.831458508968353271e-01 1.752161085605621338e-01 -3.421416133642196655e-02 3.030601441860198975e-01 -8.271989226341247559e-02 -9.175039827823638916e-02 -1.445973515510559082e-01 1.947279721498489380e-01 -3.104885816574096680e-01 1.213702112436294556e-01 7.041846215724945068e-02 1.480877250432968140e-01 2.475900352001190186e-01 -1.651038229465484619e-01 2.652546204626560211e-02 -6.997916847467422485e-02 2.678321599960327148e-01 -1.029616072773933411e-01 7.785333693027496338e-02 2.419461682438850403e-02 3.322120308876037598e-01 -2.028829231858253479e-02 -3.792100250720977783e-01 -1.945534795522689819e-01 1.234303880482912064e-02
-1.870436817407608032e-01 8.463364094495773315e-02 -1.250745076686143875e-02 2.712318301200866699e-01 2.432660609483718872e-01 -1.616186499595642090e-01 3.859695047140121460e-02 6.631242576986551285e-03 2.025069147348403931e-01 5.279024317860603333e-02 1.387211084365844727e-01 2.557128071784973145e-01 3.147481381893157959e-02 3.047327399253845215e-01 -4.278522357344627380e-02 3.540904447436332703e-02 6.784560531377792358e-02 -7.063800096511840820e-02 -2.491711378097534180e-01 -6.749913096427917480e-02 -1.779077798128128052e-01 -2.335821837186813354e-01 -1.183828786015510559e-01 2.028483152389526367e-01 1.429516226053237915e-01 -4.747134074568748474e-02 -1.415083557367324829e-01 -1.553331017494201660e-01 3.256371617317199707e-01 -2.711662948131561279e-01 -3.036620616912841797e-01 -1.252938956022262573e-01
-2.599864900112152100e-01 2.574530243873596191e-02 -1.305070519447326660e-02 -1.654725819826126099e-01 -1.800889670848846436e-01 1.387141793966293335e-01 2.638069093227386475e-01 -4.311698973178863525e-01 4.885545372962951660e-02 -3.169113071635365486e-03 -6.918223947286605835e-02 2.283408194780349731e-01 -3.835517447441816330e-03 1.051108315587043762e-01 6.415059417486190796e-02 -2.084233313798904419e-01 -3.167844191193580627e-02 -1.284009218215942383e-02 -1.198176667094230652e-01 1.519605219364166260e-01 -9.858006238937377930e-02 -4.479887709021568298e-02 6.011681258678436279e-02 5.113845318555831909e-02 -1.882694065570831299e-01 2.377696931362152100e-01 -9.833328425884246826e-02 4.273470491170883179e-02 1.987889558076858521e-01 -1.091535687446594238e-01 -4.402333796024322510e-01 -2.716486155986785889e-01
-1.669413000345230103e-01 4.037075862288475037e-02 2.854396998882293701e-01 1.181746646761894226e-01 1.359731405973434448e-01 1.998061984777450562e-01 1.128150895237922668e-01 -1.948469504714012146e-02 -8.840205520391464233e-02 6.175848096609115601e-02 -1.082580089569091797e-01 1.077507063746452332e-01 1.482875794172286987e-01 -4.143383726477622986e-02 1.161788254976272583e-01 4.869540408253669739e-02 2.573806345462799072e-01 2.526579201221466064e-01 -9.958934038877487183e-02 2.750722169876098633e-01 -3.104041814804077148e-01 -3.029221892356872559e-01 1.390538215637207031e-01 1.442120224237442017e-01 2.234693057835102081e-02 -2.596780098974704742e-02 -2.608426213264465332e-01 1.462173759937286377e-01 4.170072078704833984e-02 -3.914667963981628418e-01 -1.656705141067504883e-01 -1.098850890994071960e-01
-2.000564038753509521e-01 1.910536885261535645e-01 1.244994923472404480e-01 2.228149175643920898e-01 6.078723073005676270e-02 1.876543276011943817e-02 2.446986585855484009e-01 -3.349517472088336945e-03 -7.959120720624923706e-02 1.021355688571929932e-01 -1.357211917638778687e-01 -2.846418321132659912e-02 -8.418202400207519531e-02 9.697366505861282349e-03 -2.070387750864028931e-01 4.763846751302480698e-03 5.679603219032287598e-01 -2.062303945422172546e-02 -3.120070509612560272e-02 7.881204783916473389e-02 -1.510377079248428345e-01 -4.128776490688323975e-01 1.373434364795684814e-01 6.488712877035140991e-02 1.002348866313695908e-02 3.432200290262699127e-03 6.910555809736251831e-02 -1.798438876867294312e-01 4.209903627634048462e-02 -2.369079142808914185e-01 -2.453760504722595215e-01 -8.028917759656906128e-02
-3.276087045669555664e-01 3.895430564880371094e-01 5.026446282863616943e-02 2.138752341270446777e-01 1.042657271027565002e-01 4.463190585374832153e-02 7.667924463748931885e-02 -7.520537078380584717e-02 1.608161069452762604e-02 2.059849947690963745e-01 -8.908125013113021851e-02 2.426153123378753662e-01 -4.676126316189765930e-02 7.796119898557662964e-02 1.673110127449035645e-01 7.932846993207931519e-02 8.214031904935836792e-02 -3.272797912359237671e-02 -1.909718662500381470e-01 -1.159663870930671692e-01 -2.849620282649993896e-01 -1.300632655620574951e-01 -8.798579126596450806e-02 7.566338032484054565e-02 1.185815408825874329e-01 -4.331111907958984375e-02 -1.731217056512832642e-01 -1.167555004358291626e-01 4.073700010776519775e-01 -1.896486282348632812e-01 -2.863048017024993896e-01 -5.893570929765701294e-02
-2.322217375040054321e-01 2.303979545831680298e-01 7.577978074550628662e-02 1.697857826948165894e-01 -2.241700142621994019e-01 5.928414687514305115e-02 1.342592388391494751e-01 -7.491127401590347290e-02 8.635403215885162354e-02 2.483702078461647034e-02 -5.693972483277320862e-02 -7.293347269296646118e-02 1.291650086641311646e-01 1.568660140037536621e-01 9.097583591938018799e-03 -3.224334120750427246e-02 -5.474645271897315979e-02 2.131323218345642090e-01 2.245582938194274902e-01 2.521844506263732910e-01 -1.782658845186233521e-01 -5.635831356048583984e-01 1.410336643457412720e-01 1.101397126913070679e-01 -4.275453835725784302e-02 1.011788025498390198e-01 2.314557582139968872e-01 -1.168004702776670456e-02 -2.126765623688697815e-02 -3.205138444900512695e-01 -9.234716743230819702e-02 2.476116456091403961e-02
-2.699100971221923828e-01 4.685190692543983459e-02 -1.111381351947784424e-01 4.155139625072479248e-02 -1.607108414173126221e-01 5.431490018963813782e-02 -4.204274713993072510e-01 -2.223457247018814087e-01 9.626165032386779785e-02 3.467393815517425537e-01 1.003533899784088135e-01 8.467139303684234619e-02 -1.296189129352569580e-01 -3.079132735729217529e-02 -6.041444092988967896e-02 -4.979941248893737793e-02 1.303493380546569824e-01 1.052018105983734131e-01 1.349589675664901733e-01 -2.704661805182695389e-03 -7.455422729253768921e-02 -1.724751144647598267e-01 -9.965991601347923279e-03 3.008887469768524170e-01 -9.806468337774276733e-02 1.052758172154426575e-01 2.476991564035415649e-01 2.543497383594512939e-01 3.059719204902648926e-01 -1.851846575736999512e-01 -1.959693580865859985e-01 -1.813672832213342190e-03
-1.168570853769779205e-02 2.828252613544464111e-01 9.192418307065963745e-02 1.314902603626251221e-01 5.778413638472557068e-02 8.981960266828536987e-02 -1.979039236903190613e-02 -5.974020436406135559e-02 9.856171905994415283e-02 1.677745282649993896e-01 -1.790966838598251343e-01 1.795262247323989868e-01 3.335240483283996582e-02 1.749638766050338745e-01 -1.587396562099456787e-01 -1.624894738197326660e-01 -1.039476394653320312e-01 2.687711119651794434e-01 -1.678789258003234863e-01 -3.483359515666961670e-01 -3.289250433444976807e-01 -3.218539357185363770e-01 2.802844159305095673e-02 1.523491647094488144e-02 -8.927968889474868774e-02 -1.195055805146694183e-02 3.072884976863861084e-01 1.818910986185073853e-02 5.509856343269348145e-02 -9.657797403633594513e-03 -2.561883032321929932e-01 -2.761823236942291260e-01
9.427353739738464355e-03 2.925729751586914062e-01 -2.080954983830451965e-02 1.774620711803436279e-01 8.947394788265228271e-02 2.360863834619522095e-01 -1.011909991502761841e-01 5.029755458235740662e-02 1.101185288280248642e-02 2.424827776849269867e-02 -2.318839915096759796e-02 -2.332809194922447205e-02 -1.340165883302688599e-01 -6.254288554191589355e-02 2.618712186813354492e-02 -2.222264558076858521e-01 1.962681412696838379e-01 -3.584608435630798340e-02 -2.655816972255706787e-01 4.705165326595306396e-02 -3.087531626224517822e-01 -1.116878539323806763e-01 1.689996123313903809e-01 3.120019659399986267e-02 6.831368803977966309e-02 9.111098945140838623e-03 -4.419011473655700684e-01 -4.205860942602157593e-02 2.581886053085327148e-01 -1.537908017635345459e-01 -4.352045655250549316e-01 -2.718510478734970093e-02
4.559390619397163391e-02 -2.541812136769294739e-02 -7.264371961355209351e-02 4.497877955436706543e-01 1.073478460311889648e-01 8.128038048744201660e-02 2.976813726127147675e-02 -1.495738625526428223e-01 4.527319967746734619e-02 2.774154245853424072e-01 2.085526138544082642e-01 1.144904717803001404e-01 2.363790869712829590e-01 -1.370885968208312988e-01 -3.309325128793716431e-02 -9.273211658000946045e-02 1.134678274393081665e-01 6.647996604442596436e-02 1.253121346235275269e-01 1.612105518579483032e-01 7.641188055276870728e-02 -8.345928788185119629e-02 7.394140958786010742e-02 1.089421510696411133e-01 -1.226754114031791687e-01 -1.196613758802413940e-01 -1.954531818628311157e-01 1.546077579259872437e-01 1.680516600608825684e-01 -2.199161350727081299e-01 -4.583553075790405273e-01 -2.470471113920211792e-01
-5.209953337907791138e-02 4.276106953620910645e-01 1.692909300327301025e-01 1.888585537672042847e-01 1.267719175666570663e-02 -4.209068417549133301e-02 -1.312794238328933716e-01 -4.614168778061866760e-02 -2.583263516426086426e-01 -1.737065166234970093e-01 2.141135334968566895e-01 1.155658215284347534e-01 -1.127034984529018402e-02 -1.256510019302368164e-01 -3.829350471496582031e-01 1.174057368189096451e-02 1.583577133715152740e-02 -6.057769060134887695e-02 -6.993358582258224487e-02 6.128457561135292053e-02 -1.245907172560691833e-01 -2.493000477552413940e-01 2.865846157073974609e-01 1.873129010200500488e-01 -1.314729899168014526e-01 1.147136539220809937e-01 1.331296414136886597e-01 -6.332688033580780029e-03 2.900743186473846436e-01 8.082171529531478882e-02 -2.364434599876403809e-01 -8.813366293907165527e-02
4.840406030416488647e-02 2.831454202532768250e-02 -3.688874095678329468e-02 3.278926610946655273e-01 2.599540054798126221e-01 1.283061951398849487e-01 -2.807698547840118408e-01 -3.763226866722106934e-01 9.627778083086013794e-03 -8.480001240968704224e-02 1.342765241861343384e-01 1.841594725847244263e-01 1.581340134143829346e-01 -2.669237728696316481e-04 -1.084829866886138916e-01 -1.057208925485610962e-01 -1.030078753829002380e-01 2.417546138167381287e-02 1.166299208998680115e-01 2.085465788841247559e-01 3.248536586761474609e-02 -1.284760683774948120e-01 2.315319925546646118e-01 -9.118758141994476318e-02 -1.750640273094177246e-01 2.193822152912616730e-02 -3.686359152197837830e-02 2.426667362451553345e-01 2.104241102933883667e-01 -2.971376478672027588e-01 -2.841189503669738770e-01 -1.545024067163467407e-01
-8.675970020703971386e-04 8.139225095510482788e-02 4.545661807060241699e-02 2.064999490976333618e-01 -1.106102541089057922e-01 1.630250364542007446e-01 1.111086979508399963e-01 -1.355368643999099731e-01 -2.232996523380279541e-01 -1.814153045415878296e-02 1.325189322233200073e-01 -3.316242620348930359e-02 2.148091048002243042e-01 1.631672978401184082e-01 2.805275917053222656e-01 4.074254259467124939e-02 2.342372201383113861e-02 1.100312769412994385e-01 -7.708650082349777222e-02 -1.903475672006607056e-01 -2.990148067474365234e-01 -2.811380028724670410e-01 1.804095953702926636e-01 4.128284156322479248e-01 -2.951130270957946777e-02 -4.222147911787033081e-02 -4.173250868916511536e-02 -8.555236272513866425e-03 2.765030860900878906e-01 -2.133738398551940918e-01 -3.160519897937774658e-01 6.760716438293457031e-02
-9.135009348392486572e-02 3.671040236949920654e-01 -6.260161101818084717e-02 8.804816007614135742e-02 3.402882218360900879e-01 -4.412379581481218338e-03 -4.422487318515777588e-02 2.058707922697067261e-02 -1.946180462837219238e-01 -1.336121022177394480e-05 3.643553704023361206e-02 1.832824945449829102e-01 -1.712520718574523926e-01 -5.888208746910095215e-03 1.228242218494415283e-01 1.973522640764713287e-02 2.756047062575817108e-02 5.778122320771217346e-02 2.257477939128875732e-01 -3.148571848869323730e-01 -1.913066208362579346e-01 -3.472290039062500000e-01 4.057172685861587524e-02 -9.508889913558959961e-02 1.264073550701141357e-01 -1.233960837125778198e-01 -1.497157663106918335e-01 -3.738017380237579346e-02 2.180196046829223633e-01 -2.313506901264190674e-01 -2.538390457630157471e-01 -2.585206627845764160e-01
-1.162132341414690018e-02 2.335834503173828125e-01 1.501283645629882812e-01 1.994106918573379517e-01 1.880759000778198242e-01 1.623471081256866455e-01 -2.555252909660339355e-01 -1.710921972990036011e-01 1.377170979976654053e-01 8.444759994745254517e-02 8.839205652475357056e-02 1.768624931573867798e-01 -2.198459655046463013e-01 -3.217700496315956116e-02 -3.546765074133872986e-02 -3.426682054996490479e-01 7.839297503232955933e-02 -1.047218218445777893e-01 -7.947805523872375488e-02 6.978069432079792023e-03 -3.377126455307006836e-01 -3.100109100341796875e-01 2.084348648786544800e-01 1.830115169286727905e-01 -1.465184092521667480e-01 1.693168878555297852e-01 1.690521687269210815e-01 -1.128170564770698547e-01 1.078972145915031433e-01 -2.472538053989410400e-01 1.476559974253177643e-02 -1.358636468648910522e-01
-8.535768091678619385e-02 2.477196604013442993e-01 -3.038272634148597717e-02 1.969144642353057861e-01 -9.600433520972728729e-03 1.318659633398056030e-01 3.935148939490318298e-03 -2.199849933385848999e-01 -1.103563979268074036e-01 3.903820645064115524e-03 1.389387100934982300e-01 3.263172209262847900e-01 -1.464347355067729950e-03 -1.119731888175010681e-01 -2.970468997955322266e-02 -5.291489418596029282e-03 -1.962203532457351685e-03 -1.329847723245620728e-01 -2.736875228583812714e-02 2.061960697174072266e-01 3.481555730104446411e-02 -2.854616940021514893e-01 5.073888301849365234e-01 1.511584818363189697e-01 3.795886039733886719e-02 -4.141455888748168945e-02 1.789076328277587891e-01 1.873762309551239014e-01 1.022891253232955933e-01 -3.604819774627685547e-01 -5.609734356403350830e-02 -1.911843270063400269e-01
-3.313356339931488037e-01 3.452572226524353027e-01 1.823704503476619720e-02 1.179800182580947876e-01 -2.546316571533679962e-02 1.014614552259445190e-01 3.721632063388824463e-01 2.799069974571466446e-03 1.790588162839412689e-02 1.094726100564002991e-01 -2.807261236011981964e-02 1.200070977210998535e-01 2.019363343715667725e-01 -1.598136574029922485e-01 1.983110606670379639e-01 -9.024268388748168945e-02 -3.603357449173927307e-02 1.300088018178939819e-01 6.888440996408462524e-02 3.186995089054107666e-01 -2.144935429096221924e-01 -3.966503739356994629e-01 -1.562708914279937744e-01 1.027807593345642090e-01 -8.456187695264816284e-02 1.733541786670684814e-01 6.301657110452651978e-02 6.602331995964050293e-02 1.588404737412929535e-02 -5.933993309736251831e-02 -1.690790057182312012e-01 -1.590258926153182983e-01
-1.419959962368011475e-01 1.520781666040420532e-01 1.288833282887935638e-02 3.404566049575805664e-01 8.679501712322235107e-02 2.354738414287567139e-01 -1.860221661627292633e-02 6.217029318213462830e-02 -8.376030623912811279e-02 7.651054766029119492e-03 -1.591419875621795654e-01 -2.673052810132503510e-02 -2.287744283676147461e-01 1.433674097061157227e-01 -1.399085968732833862e-01 -4.757035076618194580e-01 -1.092621907591819763e-01 3.668854013085365295e-02 -1.184595897793769836e-01 -2.381591796875000000e-01 -2.658714056015014648e-01 -3.665064275264739990e-01 -3.716650232672691345e-02 1.470853239297866821e-01 2.458714880049228668e-02 3.624618425965309143e-02 2.085985094308853149e-01 1.276457495987415314e-02 1.762270331382751465e-01 -1.131498999893665314e-02 -1.996397972106933594e-02 -1.797804087400436401e-01
3.057126142084598541e-02 3.734612762928009033e-01 1.889338493347167969e-01 3.298003077507019043e-01 -1.129734441637992859e-01 -1.893511116504669189e-01 -7.432912290096282959e-02 -2.355458214879035950e-02 -3.213253244757652283e-02 -3.344393521547317505e-02 -8.672334998846054077e-02 8.258612453937530518e-02 2.701390534639358521e-02 -1.014999523758888245e-01 -4.386146366596221924e-02 -3.090178221464157104e-02 2.606934607028961182e-01 2.350711822509765625e-02 -1.302022486925125122e-01 -3.497268855571746826e-01 -1.841507554054260254e-01 -1.782573759555816650e-01 5.722266435623168945e-02 1.009597107768058777e-01 -2.232187092304229736e-01 1.967091113328933716e-01 5.668392032384872437e-02 -1.314064860343933105e-01 2.756005227565765381e-01 1.705411374568939209e-01 -2.885294854640960693e-01 -2.140266299247741699e-01
1.608208119869232178e-01 2.953706383705139160e-01 -3.539620339870452881e-01 3.769506812095642090e-01 -6.101544573903083801e-02 -8.135812357068061829e-03 2.806876301765441895e-01 -3.290825784206390381e-01 -1.181148663163185120e-01 3.998877853155136108e-02 -3.479366889223456383e-03 1.439467817544937134e-01 -1.691692173480987549e-01 -1.107058953493833542e-02 4.241283982992172241e-02 2.028297036886215210e-01 2.137263678014278412e-02 -1.543789170682430267e-02 -8.562327362596988678e-03 1.363178193569183350e-01 -1.746431738138198853e-01 -1.864084899425506592e-01 -5.598831549286842346e-02 7.118944823741912842e-02 -1.960496753454208374e-01 3.574354946613311768e-01 -1.352472305297851562e-01 5.446916073560714722e-02 5.386617034673690796e-02 -8.153623901307582855e-03 -1.933081746101379395e-01 -9.320644661784172058e-03
6.326640397310256958e-02 3.182939887046813965e-01 -1.110293492674827576e-01 1.493499875068664551e-01 -4.182412102818489075e-02 2.497747838497161865e-01 5.866554100066423416e-03 2.069896012544631958e-01 2.733848523348569870e-03 -3.501190245151519775e-02 5.431848391890525818e-02 9.789350628852844238e-02 9.443951398134231567e-02 1.487234532833099365e-01 2.604207694530487061e-01 6.910301744937896729e-02 2.537534534931182861e-01 1.069959774613380432e-01 -1.114117726683616638e-01 -3.219207823276519775e-01 -3.042953908443450928e-01 -2.135678529739379883e-01 8.738801628351211548e-02 1.036865413188934326e-01 -8.353541046380996704e-02 2.680161297321319580e-01 -1.100401878356933594e-01 2.530058324337005615e-01 1.201924979686737061e-01 -2.869534194469451904e-01 -1.847917437553405762e-01 -3.594066202640533447e-02
-7.022113353013992310e-02 2.360416799783706665e-01 -7.526974380016326904e-02 2.702782452106475830e-01 9.302196651697158813e-02 1.279991418123245239e-01 7.346649467945098877e-02 -1.418534070253372192e-01 -7.354620099067687988e-02 -4.980394244194030762e-02 -5.760398134589195251e-02 4.389542341232299805e-02 -1.788475513458251953e-01 -1.087901368737220764e-01 -4.114834964275360107e-01 1.163674890995025635e-01 -4.464208334684371948e-02 -1.369795948266983032e-01 8.828178793191909790e-02 1.890485733747482300e-01 -1.907674372196197510e-01 -1.521834582090377808e-01 1.026103645563125610e-01 1.816578954458236694e-01 1.057445108890533447e-01 3.944789767265319824e-01 2.728082835674285889e-01 -9.487731754779815674e-02 2.022428214550018311e-01 -1.546551734209060669e-01 -2.508273720741271973e-01 -1.579190045595169067e-01
2.674792660400271416e-03 -9.421560913324356079e-02 -7.297418266534805298e-02 3.449364006519317627e-01 -2.682729661464691162e-01 6.460491567850112915e-02 -1.326587796211242676e-01 4.752336535602807999e-03 -7.924959063529968262e-02 -3.192590922117233276e-02 1.630084365606307983e-01 -8.085687458515167236e-02 -1.463241577148437500e-01 7.851141691207885742e-02 -3.088688552379608154e-01 -2.643697857856750488e-01 6.260532140731811523e-02 1.731258444488048553e-02 9.349247068166732788e-02 2.636210620403289795e-01 -3.393246531486511230e-01 -1.391485482454299927e-01 2.094741761684417725e-01 2.401062250137329102e-01 -1.396554112434387207e-01 1.639888286590576172e-01 1.167373731732368469e-01 1.394391208887100220e-01 2.399256825447082520e-01 -8.038847148418426514e-02 -1.522394865751266479e-01 -2.336854785680770874e-01
-1.368311792612075806e-01 2.434893995523452759e-01 1.111313328146934509e-02 3.024013042449951172e-01 2.027720771729946136e-02 1.208782866597175598e-01 -2.397730201482772827e-01 -3.279055058956146240e-01 1.474232971668243408e-01 4.644182696938514709e-02 1.113671585917472839e-01 2.548752129077911377e-01 -1.098799929022789001e-01 2.308393269777297974e-02 -2.417797222733497620e-02 -2.304134368896484375e-01 4.103419929742813110e-02 -1.714363098144531250e-01 -5.181137099862098694e-02 -8.724586665630340576e-02 -2.374587059020996094e-01 -2.873913943767547607e-01 2.314782589673995972e-01 1.454548388719558716e-01 -2.431260198354721069e-01 1.559532582759857178e-01 7.586602866649627686e-02 -2.660267353057861328e-01 1.381823141127824783e-02 -2.484280169010162354e-01 -1.162241119891405106e-02 -7.588032633066177368e-02
-3.047184944152832031e-01 -9.648562222719192505e-02 6.467481702566146851e-02 3.963416069746017456e-02 -2.574276737868785858e-02 3.349075615406036377e-01 -8.597980439662933350e-02 -2.906931340694427490e-01 7.187056541442871094e-02 5.032004043459892273e-02 8.692539483308792114e-02 1.598260998725891113e-01 -2.276137657463550568e-02 5.991640314459800720e-02 -1.638936437666416168e-02 -3.226075470447540283e-01 -1.198125332593917847e-01 1.710591167211532593e-01 7.722271606326103210e-03 1.005152687430381775e-01 -1.209143996238708496e-01 -7.248198240995407104e-02 2.338436990976333618e-01 2.439043074846267700e-01 -1.098119392991065979e-01 -9.857095777988433838e-03 -8.560128509998321533e-02 1.329979598522186279e-01 -1.000962182879447937e-01 1.336355954408645630e-01 -4.396599829196929932e-01 -3.032110631465911865e-01
-2.091905623674392700e-01 5.799774527549743652e-01 -7.336785644292831421e-02 2.243800610303878784e-01 1.268352568149566650e-01 8.207297325134277344e-02 4.453131929039955139e-02 -6.731209903955459595e-02 9.629680216312408447e-02 2.546877413988113403e-02 -1.283774338662624359e-02 1.755323261022567749e-01 1.540111005306243896e-01 -5.907411128282546997e-02 1.232017017900943756e-02 -3.930543735623359680e-02 -1.340205818414688110e-01 4.102663137018680573e-03 1.721121370792388916e-01 1.247691363096237183e-01 -1.713813990354537964e-01 -4.802191555500030518e-01 -1.373507678508758545e-01 1.681528091430664062e-01 -8.947872556746006012e-03 7.047036290168762207e-02 4.338519647717475891e-02 1.133270636200904846e-01 -1.945562511682510376e-01 -7.639401406049728394e-02 -1.583456844091415405e-01 -7.855813205242156982e-02
-1.193495914340019226e-01 2.398017048835754395e-01 -2.203955054283142090e-01 3.181292116641998291e-01 -1.444528847932815552e-01 2.883955538272857666e-01 1.232246533036231995e-01 -1.432247310876846313e-01 -8.835228532552719116e-02 -8.624207228422164917e-02 -5.481297522783279419e-02 6.318435072898864746e-02 2.114267200231552124e-01 6.069727987051010132e-02 2.049679011106491089e-01 -5.374070629477500916e-02 -2.003881894052028656e-02 2.293483614921569824e-01 2.419649064540863037e-01 -1.911183819174766541e-02 -2.284592762589454651e-02 -1.830934733152389526e-01 8.285225182771682739e-02 3.208592832088470459e-01 1.406785547733306885e-01 -1.783311218023300171e-01 -1.315734833478927612e-01 1.331275403499603271e-01 3.379745781421661377e-01 -8.902238681912422180e-03 -2.561655342578887939e-01 -2.965687587857246399e-02
-1.784836649894714355e-01 4.002895355224609375e-01 8.114205300807952881e-02 1.970101445913314819e-01 -1.841984689235687256e-02 -1.510254666209220886e-02 4.275535792112350464e-02 -1.483422964811325073e-01 -1.079216524958610535e-01 2.145795971155166626e-01 -7.287302613258361816e-02 2.384701520204544067e-01 2.561308816075325012e-02 1.366385817527770996e-01 2.488190978765487671e-01 4.063288494944572449e-02 2.450692504644393921e-01 -9.272643364965915680e-03 -2.926142811775207520e-01 -7.699293643236160278e-02 -2.830197811126708984e-01 -1.500805020332336426e-01 -8.648697286844253540e-02 1.091668233275413513e-01 1.007615551352500916e-01 1.334227919578552246e-01 -2.721600234508514404e-01 -1.306484639644622803e-01 2.412850260734558105e-01 -2.077004164457321167e-01 -2.015350610017776489e-01 -2.385871112346649170e-02
-1.232542693614959717e-01 4.963397979736328125e-01 6.960075348615646362e-02 3.093610107898712158e-01 1.287210434675216675e-01 1.121939420700073242e-01 1.229787319898605347e-01 5.523493140935897827e-02 -8.409912139177322388e-02 -1.064895838499069214e-01 1.856903880834579468e-01 1.246833726763725281e-01 2.051610797643661499e-01 1.984516531229019165e-01 -1.438944935798645020e-01 -1.267870664596557617e-01 -1.076255142688751221e-01 1.450546234846115112e-01 1.536183953285217285e-01 1.094504147768020630e-01 -3.784738853573799133e-02 -3.088048398494720459e-01 5.912923067808151245e-02 3.538287431001663208e-02 -5.616420507431030273e-02 -5.556022003293037415e-02 -1.786854416131973267e-01 -2.838525362312793732e-02 4.229814410209655762e-01 -5.918318033218383789e-02 -1.125283688306808472e-01 -9.177029132843017578e-03
-2.607498504221439362e-02 1.415157318115234375e-01 1.665944606065750122e-01 2.801230549812316895e-01 1.763463467359542847e-01 -8.104842156171798706e-02 2.215379625558853149e-01 -6.214469298720359802e-02 -8.770757913589477539e-02 -2.483192458748817444e-02 -2.090041190385818481e-01 1.287547796964645386e-01 -1.349007710814476013e-03 3.262715786695480347e-02 1.098612770438194275e-01 -2.313863784074783325e-01 1.569186747074127197e-01 2.427761405706405640e-01 -6.230080500245094299e-02 1.563877165317535400e-01 -3.036848306655883789e-01 -1.790012717247009277e-01 -2.776229567825794220e-02 6.827303767204284668e-02 2.854523947462439537e-03 1.599232479929924011e-02 -3.036264479160308838e-01 -1.464813202619552612e-01 1.014117598533630371e-01 -4.055941402912139893e-01 -2.143852561712265015e-01 -2.663750350475311279e-01
1.651474833488464355e-02 3.449244797229766846e-01 5.776809900999069214e-02 1.521815508604049683e-01 6.282267626374959946e-03 1.032979488372802734e-01 1.743102073669433594e-01 -1.404594779014587402e-01 1.445855349302291870e-01 1.459802687168121338e-01 2.074335329234600067e-02 1.545832902193069458e-01 1.137687489390373230e-01 2.276367321610450745e-02 2.473147958517074585e-02 -3.033326379954814911e-02 -1.385992914438247681e-01 1.487596333026885986e-02 2.237009257078170776e-01 1.133272647857666016e-01 -1.998189277946949005e-02 -5.209164023399353027e-01 -1.567386388778686523e-01 2.930375635623931885e-01 -2.845204621553421021e-02 8.799587935209274292e-02 2.148383408784866333e-01 -1.662997156381607056e-01 -6.754004955291748047e-02 -3.003041148185729980e-01 -2.234933227300643921e-01 -1.426030844449996948e-01
4.288512840867042542e-02 1.645297706127166748e-01 -2.624195441603660583e-02 2.179646342992782593e-01 -1.707111136056482792e-03 -1.419956609606742859e-02 -6.465528160333633423e-02 -7.568325102329254150e-02 -1.629907488822937012e-01 4.007893055677413940e-02 -1.601562649011611938e-01 -6.003398913890123367e-03 3.498085215687751770e-02 1.413362622261047363e-01 -1.694370061159133911e-01 2.197630107402801514e-01 5.014044698327779770e-03 2.402314543724060059e-01 2.434441447257995605e-01 1.593917049467563629e-02 -1.310914158821105957e-01 -3.439406752586364746e-01 2.989690005779266357e-02 -2.737560495734214783e-02 4.477284848690032959e-01 2.028871476650238037e-01 -7.346085458993911743e-02 3.641400635242462158e-01 8.264002948999404907e-02 -1.921272426843643188e-01 -2.766702473163604736e-01 -8.020050823688507080e-02
-1.725609302520751953e-01 -2.113882452249526978e-02 -1.403560340404510498e-01 5.686437338590621948e-02 8.164580166339874268e-02 -1.443884968757629395e-01 8.401227183640003204e-03 -2.273369282484054565e-01 -1.917723715305328369e-01 7.267910242080688477e-02 -1.055165082216262817e-01 6.752403080463409424e-02 -3.016252815723419189e-01 1.220468580722808838e-01 5.864266306161880493e-02 -3.270070552825927734e-01 -1.223769411444664001e-02 -1.123160589486360550e-02 1.286568939685821533e-01 3.103469908237457275e-01 -1.864763647317886353e-01 -2.487335503101348877e-01 -1.813722774386405945e-02 1.936013251543045044e-01 -4.742847084999084473e-01 7.915159314870834351e-02 -1.430503875017166138e-01 1.980864471988752484e-04 1.285908073186874390e-01 -2.531113028526306152e-01 -1.004622876644134521e-01 -6.011379882693290710e-02
-9.937296062707901001e-02 9.999976307153701782e-02 1.948718540370464325e-02 2.376667857170104980e-01 -1.426060348749160767e-01 2.332202047109603882e-01 2.255360335111618042e-01 -2.440181970596313477e-01 1.874320507049560547e-01 1.325148940086364746e-01 1.544566638767719269e-02 1.661179959774017334e-02 -1.382218599319458008e-01 -2.011017352342605591e-01 -2.534470558166503906e-01 -1.608094722032546997e-01 -9.682425856590270996e-02 2.366472780704498291e-01 1.738784462213516235e-02 -4.997848346829414368e-02 -5.429247394204139709e-02 -1.646747440099716187e-01 5.582569539546966553e-02 1.636685580015182495e-01 -2.020284086465835571e-01 3.896808326244354248e-01 -3.492819964885711670e-01 2.200459837913513184e-01 1.223931089043617249e-01 -6.455811858177185059e-02 -1.466630250215530396e-01 5.816895887255668640e-02
1.449100375175476074e-01 2.878212928771972656e-01 -4.094162583351135254e-02 3.307069540023803711e-01 2.252618595957756042e-02 1.836987286806106567e-01 -6.149696186184883118e-02 3.521720645949244499e-03 -1.201218590140342712e-01 5.847863480448722839e-02 -1.750933378934860229e-01 3.433522880077362061e-01 -5.998281762003898621e-02 -1.271436735987663269e-02 2.798833884298801422e-02 -1.022793632000684738e-02 2.512117922306060791e-01 -5.103671550750732422e-02 1.490595638751983643e-01 -3.013486266136169434e-01 -9.804648905992507935e-02 -1.890692412853240967e-01 -3.082461953163146973e-01 -8.737577497959136963e-02 -6.838632375001907349e-02 6.339065730571746826e-02 9.391226805746555328e-03 5.273454636335372925e-02 2.708086073398590088e-01 -3.003309369087219238e-01 -2.680911719799041748e-01 -4.795012623071670532e-02
-9.356020390987396240e-02 3.734589815139770508e-01 7.504690438508987427e-04 1.819517612457275391e-01 2.713482677936553955e-01 -6.316766887903213501e-02 1.698956191539764404e-01 -1.519762575626373291e-01 -1.132079884409904480e-01 8.543933928012847900e-02 -6.267387652769684792e-04 2.581374645233154297e-01 -1.841244399547576904e-01 1.011009886860847473e-01 2.357438653707504272e-01 1.194544658064842224e-01 -7.549617439508438110e-03 1.662106998264789581e-02 1.292734686285257339e-02 -2.784766554832458496e-01 -2.715210914611816406e-01 -4.161354899406433105e-01 1.737548597157001495e-02 -5.970974639058113098e-02 2.986701438203454018e-03 4.757123067975044250e-02 6.471435539424419403e-03 -4.606872797012329102e-02 2.310084849596023560e-01 -2.244896441698074341e-01 -1.383376270532608032e-01 -1.795110553503036499e-01
-2.463720142841339111e-01 2.720045745372772217e-01 2.787431180477142334e-01 2.817470133304595947e-01 -9.956362098455429077e-02 2.025007456541061401e-01 -2.300716042518615723e-01 5.730415508151054382e-02 -7.979252934455871582e-02 -1.825484484434127808e-01 1.551783382892608643e-01 1.562425941228866577e-01 -3.966827094554901123e-01 8.394053578376770020e-02 -1.689142435789108276e-01 -1.247197762131690979e-01 2.489720880985260010e-01 1.005031093955039978e-01 -1.301878094673156738e-01 -5.839784629642963409e-03 -5.227535963058471680e-02 2.115238457918167114e-02 8.644586801528930664e-02 4.351128637790679932e-02 -7.532257586717605591e-02 1.375070959329605103e-01 -2.217713892459869385e-01 -4.570395126938819885e-02 2.868608757853507996e-02 -1.898813843727111816e-01 -2.994818091392517090e-01 1.971422322094440460e-02
6.074030417948961258e-03 3.767058253288269043e-01 -1.525632739067077637e-01 2.047226876020431519e-01 2.191957384347915649e-01 2.771016359329223633e-01 1.715192347764968872e-01 -1.091307476162910461e-01 9.030897170305252075e-02 8.176988363265991211e-02 -8.217698335647583008e-02 2.093337625265121460e-01 2.407457232475280762e-01 2.503655254840850830e-01 7.762455195188522339e-02 -3.930592536926269531e-01 7.967350631952285767e-02 3.496165201067924500e-02 1.494481116533279419e-01 1.545794606208801270e-01 1.183429881930351257e-01 -2.164626270532608032e-01 -4.865792021155357361e-02 1.226215064525604248e-01 -9.935536235570907593e-02 6.061791628599166870e-02 -5.959761328995227814e-04 1.946293413639068604e-01 2.430497854948043823e-01 -8.240047097206115723e-02 -1.742658168077468872e-01 -2.018276974558830261e-02
-2.225041091442108154e-01 4.595535397529602051e-01 1.575157046318054199e-01 8.504512906074523926e-02 1.048735231161117554e-01 1.086184307932853699e-01 -1.397868804633617401e-02 -6.199461221694946289e-02 -2.550415694713592529e-01 1.885939389467239380e-01 -1.856193505227565765e-02 1.009182557463645935e-01 -1.000962480902671814e-01 1.698305308818817139e-01 -1.111991032958030701e-01 -1.871744841337203979e-01 -5.493094772100448608e-02 2.491470128297805786e-01 -1.559904068708419800e-01 -3.626927267760038376e-03 -1.524847149848937988e-01 -1.774870008230209351e-01 3.265077248215675354e-02 -1.083854585886001587e-02 7.976736128330230713e-02 -1.571204960346221924e-01 1.692724823951721191e-01 -1.465605050325393677e-01 1.238181293010711670e-01 2.176546305418014526e-02 -4.193540513515472412e-01 -2.545568346977233887e-01
1.730196177959442139e-01 3.131439983844757080e-01 4.028039798140525818e-02 1.308451890945434570e-01 1.104805618524551392e-01 2.005056738853454590e-01 8.255352079868316650e-02 5.920474603772163391e-02 3.033904545009136200e-02 -6.846593320369720459e-02 -6.121685355901718140e-02 -1.210917904973030090e-01 -1.464076340198516846e-01 6.748742423951625824e-03 -4.656460136175155640e-02 -2.498021870851516724e-01 -3.493623062968254089e-02 1.827055960893630981e-01 -1.242447197437286377e-01 2.426054626703262329e-01 4.372910410165786743e-02 -3.674017488956451416e-01 4.945980384945869446e-02 1.424444168806076050e-01 -1.734345108270645142e-01 1.940775513648986816e-01 -1.856322735548019409e-01 -2.902475297451019287e-01 1.852275133132934570e-01 -3.145020008087158203e-01 -3.036409616470336914e-01 -8.265032432973384857e-03
-1.058208197355270386e-01 -6.083732470870018005e-02 9.006620943546295166e-02 2.047614455223083496e-01 -2.162543833255767822e-01 1.188052892684936523e-01 -1.706957817077636719e-01 1.955405436456203461e-02 -1.110968887805938721e-01 -1.443055570125579834e-01 -6.753887981176376343e-02 2.424944639205932617e-01 3.506633639335632324e-02 -1.783520877361297607e-01 -2.131110578775405884e-01 -2.349035888910293579e-01 -1.147219985723495483e-01 -1.537216603755950928e-01 -2.348523400723934174e-02 1.220637634396553040e-01 -1.555078178644180298e-01 -5.950937792658805847e-02 1.719130575656890869e-01 1.609684973955154419e-01 -5.785006284713745117e-02 2.888706028461456299e-01 3.204262815415859222e-03 -1.614516377449035645e-01 2.756505310535430908e-01 -3.682077229022979736e-01 -3.601085543632507324e-01 -1.579715162515640259e-01
-1.222213879227638245e-01 -2.742437832057476044e-02 -2.472610920667648315e-01 2.411936819553375244e-01 -1.318921297788619995e-01 1.123935952782630920e-01 -1.429573632776737213e-02 4.031041637063026428e-02 -3.482992649078369141e-01 2.020667195320129395e-01 9.684389084577560425e-02 1.882439106702804565e-01 2.390187419950962067e-02 8.557683974504470825e-02 5.911392718553543091e-02 -2.133905887603759766e-01 1.078867316246032715e-01 1.085956916213035583e-01 -4.933996871113777161e-02 1.304291933774948120e-01 -4.099306166172027588e-01 -1.045479103922843933e-01 2.895570993423461914e-01 2.706162631511688232e-01 4.627173393964767456e-02 3.310704529285430908e-01 -6.370542943477630615e-02 5.283711850643157959e-02 6.856143474578857422e-02 1.232561022043228149e-01 -1.375352144241333008e-01 -1.814430207014083862e-01
-8.263894356787204742e-03 1.987017840147018433e-01 1.576843559741973877e-01 2.586821019649505615e-01 2.749991714954376221e-01 -1.821301877498626709e-03 6.482908874750137329e-02 -2.252842038869857788e-01 -1.267566829919815063e-01 7.268101722002029419e-02 -3.883418068289756775e-02 1.047023385763168335e-02 -8.889789879322052002e-02 -1.117966324090957642e-01 2.981294393539428711e-01 5.543783307075500488e-02 -3.718061000108718872e-02 1.275923848152160645e-01 1.957674026489257812e-01 -2.260607779026031494e-01 -3.212245404720306396e-01 -2.970285713672637939e-01 2.272461205720901489e-01 -2.990738451480865479e-01 6.220343708992004395e-02 -8.764959871768951416e-02 -5.071345716714859009e-02 5.640901625156402588e-02 3.015466928482055664e-01 -1.288424283266067505e-01 -1.853807270526885986e-01 -6.301715224981307983e-02
-1.716350018978118896e-01 3.046391606330871582e-01 -1.074812188744544983e-01 -1.370622869580984116e-02 -1.807466298341751099e-01 -9.909120202064514160e-02 3.591240942478179932e-02 -1.618483513593673706e-01 -1.522608697414398193e-01 4.328926280140876770e-02 -1.223663911223411560e-01 -5.299426615238189697e-02 -1.558703333139419556e-01 8.819071203470230103e-02 -1.398181617259979248e-01 1.766889095306396484e-01 -5.303184688091278076e-02 -1.242174431681632996e-01 3.821301832795143127e-02 -3.888412415981292725e-01 -4.569993820041418076e-03 -2.376101613044738770e-01 5.020961910486221313e-02 4.131527841091156006e-01 -4.284570738673210144e-02 1.031714528799057007e-01 -1.663898862898349762e-02 1.725624650716781616e-01 3.728055953979492188e-02 -8.258329704403877258e-03 -4.430944323539733887e-01 -1.715276688337326050e-01
-7.428354769945144653e-02 -1.169848516583442688e-01 -1.171606928110122681e-01 2.990934252738952637e-01 -1.037283688783645630e-01 1.677844226360321045e-01 -9.009254723787307739e-02 -9.944263100624084473e-02 -2.096226066350936890e-02 7.685422897338867188e-02 -8.611130714416503906e-02 -7.538782898336648941e-03 1.069320961833000183e-01 3.149854242801666260e-01 2.169994413852691650e-01 1.977171003818511963e-01 1.419252753257751465e-01 2.905654013156890869e-01 1.966862380504608154e-01 7.142154127359390259e-02 -2.850172221660614014e-01 -3.401123583316802979e-01 -2.854235656559467316e-02 2.838673889636993408e-01 -1.094927918165922165e-02 1.143135596066713333e-02 -2.016092836856842041e-01 5.888044089078903198e-02 9.387644380331039429e-02 -6.952245533466339111e-02 -3.523209691047668457e-01 -3.525672480463981628e-02
-1.807453334331512451e-01 7.798406481742858887e-02 2.345591932535171509e-01 2.884177267551422119e-01 2.190689295530319214e-01 -1.451629213988780975e-02 2.695547640323638916e-01 -3.166250884532928467e-02 -3.007447347044944763e-02 -3.414018452167510986e-02 -8.510202914476394653e-02 -2.849623095244169235e-03 8.210042119026184082e-02 -3.117351047694683075e-02 4.780711606144905090e-02 -5.695139244198799133e-02 5.381570383906364441e-02 2.090087383985519409e-01 -1.493013054132461548e-01 2.143663316965103149e-01 -2.292423546314239502e-01 -2.257521450519561768e-01 1.953952312469482422e-01 2.663502693176269531e-01 2.798832021653652191e-02 -6.455111503601074219e-02 -2.921578884124755859e-01 4.384331405162811279e-02 2.091455012559890747e-01 -4.150982201099395752e-01 -1.736914366483688354e-01 -1.127507761120796204e-01
6.459150463342666626e-02 3.384712934494018555e-01 -8.751566708087921143e-02 2.036617845296859741e-01 -6.066875159740447998e-02 2.386153303086757660e-02 -1.707150787115097046e-01 -1.773155182600021362e-01 1.524498872458934784e-02 6.141415610909461975e-02 -5.761624127626419067e-02 2.335176244378089905e-02 -1.008578538894653320e-01 1.559766940772533417e-02 -1.901156753301620483e-01 1.660979837179183960e-01 2.771642208099365234e-01 -1.361732184886932373e-01 4.260920360684394836e-02 -3.748516440391540527e-01 -1.377538293600082397e-01 -7.051313668489456177e-02 2.126109004020690918e-01 2.555405795574188232e-01 -1.029227599501609802e-01 2.101013213396072388e-01 7.345782965421676636e-02 1.634336560964584351e-01 2.639874815940856934e-01 2.833450771868228912e-02 -1.847793608903884888e-01 -3.487884402275085449e-01
-3.572296351194381714e-02 1.101162433624267578e-01 4.903823137283325195e-03 1.542400717735290527e-01 9.744500741362571716e-03 1.024757027626037598e-01 1.534074395895004272e-01 -2.511962354183197021e-01 4.826594516634941101e-02 3.103806264698505402e-02 4.088663160800933838e-01 -1.419980078935623169e-01 3.408500924706459045e-02 -4.237432032823562622e-02 1.278179138898849487e-01 -8.109552413225173950e-02 2.218850106000900269e-01 -1.715267896652221680e-01 1.108577996492385864e-01 1.769412755966186523e-01 -1.787651479244232178e-01 -9.447192773222923279e-03 -1.059119477868080139e-01 1.101009696722030640e-01 -1.413885056972503662e-01 1.002190560102462769e-01 -8.741419762372970581e-02 4.487754106521606445e-01 9.816965460777282715e-02 -3.740022182464599609e-01 -2.872647643089294434e-01 -1.750244386494159698e-02
-2.239366620779037476e-02 3.045436739921569824e-01 -1.958194971084594727e-01 2.766160964965820312e-01 1.616970002651214600e-01 -1.137262806296348572e-01 5.923333019018173218e-02 -1.089089661836624146e-01 -3.089224360883235931e-02 -6.531489640474319458e-02 -1.184258610010147095e-02 1.848354041576385498e-01 1.347947716712951660e-01 1.679275333881378174e-01 -2.981476299464702606e-02 -1.418554484844207764e-01 3.066162467002868652e-01 8.697326481342315674e-02 2.163142859935760498e-01 -2.536613494157791138e-02 -5.909374915063381195e-03 -3.023913204669952393e-01 -1.447906792163848877e-01 2.067125141620635986e-01 -2.421610802412033081e-01 4.534894600510597229e-02 4.320045188069343567e-02 1.718307435512542725e-01 2.807129919528961182e-01 -2.098309695720672607e-01 -1.234142109751701355e-01 3.101630806922912598e-01
-1.554097980260848999e-01 3.576459586620330811e-01 9.119305759668350220e-02 2.110887616872787476e-01 -1.812299787998199463e-01 2.109497934579849243e-01 4.797679558396339417e-02 -1.207962911576032639e-02 -1.526113897562026978e-01 -2.582214586436748505e-02 8.684650808572769165e-02 1.650811880826950073e-01 -6.695319712162017822e-02 -1.597792953252792358e-01 -1.413293033838272095e-01 -3.068470954895019531e-01 -9.488223120570182800e-03 -3.984215855598449707e-01 2.476382553577423096e-01 -9.008803218603134155e-02 -1.729700416326522827e-01 -2.422938048839569092e-01 3.615156561136245728e-02 1.851790994405746460e-01 -3.486451506614685059e-02 1.008765846490859985e-01 9.298272430896759033e-02 -1.603098511695861816e-01 1.081897020339965820e-01 -1.683198809623718262e-01 -1.855023652315139771e-01 -1.992495954036712646e-01
1.059379056096076965e-01 2.965403497219085693e-01 -3.754534944891929626e-02 2.440372407436370850e-01 -3.984289243817329407e-03 3.377664685249328613e-01 -1.562568843364715576e-01 9.881468117237091064e-02 5.013084784150123596e-02 -8.352675288915634155e-02 1.382802031002938747e-03 -9.170238673686981201e-02 3.441096469759941101e-02 1.916953027248382568e-01 9.638894349336624146e-02 6.267888937145471573e-03 1.456890404224395752e-01 1.554019749164581299e-02 -1.243637427687644958e-01 -3.107513189315795898e-01 -3.912621140480041504e-01 -2.813701927661895752e-01 5.572692677378654480e-02 1.661570668220520020e-01 -1.589469164609909058e-01 2.236988544464111328e-01 -1.302714645862579346e-01 2.128762900829315186e-01 1.087352186441421509e-01 4.474066663533449173e-03 -2.799405753612518311e-01 4.649225994944572449e-02
-1.354900598526000977e-01 9.838184714317321777e-02 1.253916919231414795e-01 1.208820566534996033e-01 7.612825930118560791e-02 3.517632484436035156e-01 5.446954444050788879e-02 -2.580806016921997070e-01 4.734810069203376770e-02 -3.705617040395736694e-02 -2.350043319165706635e-02 8.212344720959663391e-03 8.091995865106582642e-02 -3.107132613658905029e-01 -2.137793302536010742e-01 -4.767605289816856384e-02 -8.123093098402023315e-02 -2.135935574769973755e-01 -1.126119196414947510e-01 -2.354089356958866119e-02 -1.595238149166107178e-01 -1.398808211088180542e-01 -1.529954820871353149e-01 2.625732421875000000e-01 -2.731937468051910400e-01 2.646379172801971436e-01 -1.350407153367996216e-01 5.741995200514793396e-02 3.054501116275787354e-01 -1.904437877237796783e-02 -3.518174290657043457e-01 -2.757380716502666473e-02
-2.057482898235321045e-01 3.324524164199829102e-01 -9.569969028234481812e-02 1.597168594598770142e-01 1.900121569633483887e-01 4.010994359850883484e-02 9.413739293813705444e-02 -5.816941708326339722e-02 -1.607586145401000977e-01 3.826532140374183655e-02 7.869245111942291260e-02 2.749255597591400146e-01 3.008298277854919434e-01 1.320880353450775146e-01 -9.443676099181175232e-03 -1.732472926378250122e-01 2.630397081375122070e-01 1.096387207508087158e-01 3.135001957416534424e-01 -2.023861045017838478e-03 -4.732183180749416351e-03 -4.437248408794403076e-01 -1.886159181594848633e-02 4.665218293666839600e-02 -1.087962836027145386e-01 -7.824832946062088013e-02 -4.386376217007637024e-02 1.356783360242843628e-01 6.710340082645416260e-02 -2.165497392416000366e-01 -1.064333766698837280e-01 1.882083564996719360e-01
-4.059199709445238113e-03 3.366046547889709473e-01 1.680473983287811279e-01 2.612111270427703857e-01 2.547255754470825195e-01 9.757908433675765991e-02 -2.079632133245468140e-02 -5.083260685205459595e-02 -1.181546226143836975e-01 2.061172574758529663e-01 1.232812460511922836e-02 6.082605943083763123e-02 -1.569131165742874146e-01 5.794684588909149170e-02 -2.574838697910308838e-01 -1.978920698165893555e-01 5.940416827797889709e-02 -1.699834614992141724e-01 1.811623126268386841e-01 2.353129386901855469e-01 -3.532738685607910156e-01 9.349510818719863892e-02 -3.811763226985931396e-02 2.738862633705139160e-01 -2.305336743593215942e-01 9.417854249477386475e-02 5.371737107634544373e-02 9.932634420692920685e-03 1.926199495792388916e-01 -2.457057535648345947e-01 -9.773744270205497742e-03 -1.607993990182876587e-01
-2.259077727794647217e-01 6.972677260637283325e-02 -9.887076914310455322e-03 2.811769843101501465e-01 2.563549876213073730e-01 2.580818533897399902e-01 2.512077102437615395e-03 1.615863740444183350e-01 -2.085032686591148376e-02 6.241965293884277344e-02 -5.751286447048187256e-02 3.919069096446037292e-02 -4.903825372457504272e-02 9.026985615491867065e-02 2.258161455392837524e-02 -1.025632992386817932e-01 -6.412484496831893921e-02 3.519629836082458496e-01 -7.999214529991149902e-02 2.359223067760467529e-01 -4.180373996496200562e-02 -3.153857290744781494e-01 6.634948402643203735e-02 2.336509525775909424e-01 -1.228757202625274658e-01 -1.122958678752183914e-02 -2.544735968112945557e-01 -7.075337320566177368e-02 -3.345062211155891418e-02 -3.748767077922821045e-01 -2.475440949201583862e-01 -1.938355416059494019e-01
-9.714775532484054565e-02 1.242157220840454102e-01 -2.019032686948776245e-01 3.931875228881835938e-01 1.737816333770751953e-01 -1.399108581244945526e-02 8.037601411342620850e-02 1.224906593561172485e-01 -4.967140778899192810e-02 4.691453278064727783e-02 -1.176774501800537109e-02 1.012460663914680481e-01 8.309455215930938721e-02 -1.792619526386260986e-01 1.581712067127227783e-01 -7.098377496004104614e-02 1.382219642400741577e-01 1.047035604715347290e-01 -2.200724333524703979e-01 6.470509618520736694e-02 -1.536055058240890503e-01 -1.909299045801162720e-01 1.941038072109222412e-01 2.786198556423187256e-01 1.816665828227996826e-01 1.383670866489410400e-01 -3.389294743537902832e-01 6.284137070178985596e-02 2.422087937593460083e-01 -1.530946642160415649e-01 -3.304086327552795410e-01 1.532095521688461304e-01
-1.876198798418045044e-01 1.132107060402631760e-02 2.057939171791076660e-01 2.422752827405929565e-01 -8.085808157920837402e-02 9.797413647174835205e-02 8.178927749395370483e-02 -2.992099821567535400e-01 4.777141660451889038e-02 1.036700159311294556e-01 -1.641673445701599121e-01 1.462208777666091919e-01 -2.452762797474861145e-02 7.446263730525970459e-02 1.109670773148536682e-01 -3.680489659309387207e-01 1.741782575845718384e-01 -1.637410372495651245e-02 4.694136232137680054e-02 1.246823072433471680e-01 -2.040250301361083984e-01 8.239667862653732300e-02 -9.935416281223297119e-03 1.625211089849472046e-01 -3.392236307263374329e-02 3.051396012306213379e-01 3.024013936519622803e-01 5.563409999012947083e-02 -2.391511946916580200e-02 -2.293750643730163574e-02 -3.061557710170745850e-01 -3.592678904533386230e-01
-1.245757490396499634e-01 3.693643808364868164e-01 8.913230895996093750e-02 2.022019028663635254e-01 3.014380335807800293e-01 3.212121082469820976e-03 -4.425248876214027405e-02 -1.663410067558288574e-01 7.965658605098724365e-02 -3.511001765727996826e-01 4.264223948121070862e-02 1.348392218351364136e-01 -4.571895301342010498e-02 -8.817308396100997925e-02 -1.828088164329528809e-01 -1.915528625249862671e-01 2.807325311005115509e-02 8.975005475804209709e-04 1.206240728497505188e-01 -1.585300117731094360e-01 -3.697959780693054199e-01 -2.060667425394058228e-01 4.146033227443695068e-01 1.977306418120861053e-02 9.552703797817230225e-02 4.263992235064506531e-02 -2.411151491105556488e-02 -9.254282485926523805e-05 1.734752207994461060e-01 -5.677072331309318542e-02 5.892932415008544922e-02 -9.402507543563842773e-02
-3.097418695688247681e-02 1.255418658256530762e-01 -2.000911682844161987e-01 -3.585461154580116272e-02 -1.224666386842727661e-01 6.705368310213088989e-02 1.115215867757797241e-01 -1.644388586282730103e-01 -1.757074445486068726e-01 -1.230424176901578903e-02 -2.727265357971191406e-01 1.529395282268524170e-01 6.300845742225646973e-02 7.753457874059677124e-02 -1.861724555492401123e-01 7.587185502052307129e-02 -9.450750797986984253e-02 2.111433446407318115e-01 1.167505085468292236e-01 -3.210223093628883362e-02 -1.063395664095878601e-01 -4.210037887096405029e-01 6.983108073472976685e-02 -3.434593789279460907e-03 3.211582899093627930e-01 1.778450012207031250e-01 -1.754446625709533691e-01 1.977626383304595947e-01 2.901728749275207520e-01 -3.146802484989166260e-01 -2.324156463146209717e-01 -1.658763736486434937e-02
8.964938111603260040e-03 1.046094521880149841e-01 6.781920790672302246e-02 5.130938291549682617e-01 1.539323292672634125e-02 1.597651988267898560e-01 -9.175106883049011230e-02 -1.890642493963241577e-01 -1.408139467239379883e-01 -5.816676095128059387e-02 1.153711676597595215e-01 2.049783617258071899e-01 1.982093602418899536e-01 3.190993517637252808e-02 -4.649208858609199524e-02 -1.836817413568496704e-01 1.848758384585380554e-02 -1.316990796476602554e-02 1.146704889833927155e-02 1.841782592236995697e-02 2.087288796901702881e-01 -1.693959385156631470e-01 3.837753236293792725e-01 1.015614569187164307e-01 3.684672340750694275e-02 -9.185335040092468262e-02 1.226068940013647079e-02 9.900827705860137939e-02 2.112819105386734009e-01 5.511145666241645813e-02 -3.753590285778045654e-01 -2.393237799406051636e-01
-1.357872933149337769e-01 2.085928916931152344e-01 -1.621052064001560211e-02 -2.326411567628383636e-02 -1.086515709757804871e-01 -4.510586708784103394e-02 -2.470546066761016846e-01 -1.145456656813621521e-01 1.027135029435157776e-01 2.992688417434692383e-01 2.859819531440734863e-01 1.486088484525680542e-01 -5.332670733332633972e-02 8.438059687614440918e-02 -1.670421063899993896e-01 -1.333802789449691772e-01 8.400775492191314697e-02 2.321526966989040375e-02 6.314954161643981934e-02 7.102934271097183228e-02 -9.864206612110137939e-02 -3.130821585655212402e-01 9.699656814336776733e-02 5.297265052795410156e-01 -1.972229182720184326e-01 1.369132250547409058e-01 5.797611176967620850e-02 2.673663794994354248e-01 1.037959903478622437e-01 -5.469258502125740051e-02 -1.497081816196441650e-01 -8.091440796852111816e-02
-4.339166358113288879e-02 7.805752009153366089e-02 2.817319333553314209e-01 2.845487892627716064e-01 1.672754436731338501e-01 -1.501775695942342281e-03 3.050984144210815430e-01 -3.947484865784645081e-02 -1.009186804294586182e-01 8.034212887287139893e-02 -3.730584681034088135e-02 -7.380729913711547852e-02 -3.314574807882308960e-02 6.014741212129592896e-02 -5.635515600442886353e-02 -1.800078600645065308e-01 2.706905603408813477e-01 2.084685415029525757e-01 -1.342652589082717896e-01 2.339664697647094727e-01 -1.678186953067779541e-01 -1.347966194152832031e-01 -1.539507322013378143e-02 1.320389062166213989e-01 -4.999377951025962830e-02 -2.118654549121856689e-02 -2.717914879322052002e-01 -1.014023274183273315e-01 2.388905137777328491e-01 -3.891947269439697266e-01 -2.134356647729873657e-01 -2.249026894569396973e-01
-1.540042310953140259e-01 1.803129762411117554e-01 -1.612094044685363770e-02 3.125409781932830811e-01 -1.857555657625198364e-02 -5.878753587603569031e-02 6.846841424703598022e-02 -2.092291712760925293e-01 7.583521306514739990e-02 -1.456444989889860153e-02 3.140383958816528320e-01 -5.061197653412818909e-02 5.390604212880134583e-02 8.237252384424209595e-02 -1.622270792722702026e-01 -5.754376295953989029e-03 2.354452162981033325e-01 -9.595043957233428955e-02 3.487276434898376465e-01 1.262673586606979370e-01 6.028335168957710266e-02 5.238616839051246643e-02 6.874175369739532471e-02 5.824736878275871277e-02 4.315280914306640625e-02 6.312241312116384506e-04 -2.560270726680755615e-01 8.597072213888168335e-02 2.382153123617172241e-01 -3.872421979904174805e-01 -2.030768543481826782e-01 -3.330725729465484619e-01
-1.132047995924949646e-01 2.345538586378097534e-01 9.336511790752410889e-02 3.610309660434722900e-01 -3.767458954825997353e-03 4.687040448188781738e-01 -1.737526990473270416e-02 -2.598722279071807861e-01 9.475653618574142456e-02 1.262891143560409546e-01 3.199490010738372803e-01 1.466247737407684326e-01 -1.341158896684646606e-01 2.630838565528392792e-02 -3.221220895648002625e-02 -1.226406842470169067e-01 1.046377420425415039e-01 -2.211233675479888916e-01 -5.113729834556579590e-02 1.601969301700592041e-01 -9.980400651693344116e-02 -1.238763555884361267e-01 1.917759627103805542e-01 1.286063045263290405e-01 8.104015141725540161e-02 1.322600841522216797e-01 7.184475660324096680e-02 -1.711698919534683228e-01 1.082658395171165466e-01 -8.975807577371597290e-02 -2.770067155361175537e-01 -1.567780040204524994e-02
3.243595734238624573e-02 3.520837426185607910e-01 1.318693161010742188e-01 2.201177030801773071e-01 -2.333734035491943359e-01 -1.158699244260787964e-01 -3.634149208664894104e-02 -5.542661994695663452e-02 -1.332929432392120361e-01 5.741104856133460999e-02 -1.663114875555038452e-01 -2.159454859793186188e-02 -1.189832761883735657e-01 -2.071543186902999878e-01 2.411160431802272797e-02 -1.507549732923507690e-01 2.430492639541625977e-01 -1.315927952527999878e-01 -8.932967483997344971e-02 -1.815098077058792114e-01 -2.000263659283518791e-03 -2.907581925392150879e-01 8.783101290464401245e-02 2.005759328603744507e-01 -2.047789394855499268e-01 7.776790857315063477e-02 1.917025260627269745e-02 -1.038335561752319336e-01 3.062405586242675781e-01 2.374943643808364868e-01 -2.275630831718444824e-01 -3.104628622531890869e-01
-8.743487298488616943e-02 -8.755740523338317871e-02 1.274979561567306519e-01 6.135180965065956116e-02 -4.664104804396629333e-02 2.154264599084854126e-01 9.529259800910949707e-02 -1.057910472154617310e-01 -1.733899861574172974e-01 6.406302750110626221e-02 -1.939010322093963623e-01 -1.959229353815317154e-03 -1.897365041077136993e-02 2.028281837701797485e-01 1.137025877833366394e-01 1.412240415811538696e-01 3.069284260272979736e-01 2.433238625526428223e-01 -5.923545733094215393e-02 -3.644282370805740356e-02 -3.037188947200775146e-01 -3.244656324386596680e-01 1.254746317863464355e-01 3.618385195732116699e-01 -1.043440550565719604e-01 3.103479743003845215e-02 -1.327743083238601685e-01 2.157677151262760162e-02 2.863270416855812073e-02 -4.940523765981197357e-03 -4.636322557926177979e-01 -3.852354362607002258e-02
-7.102347165346145630e-02 1.544623672962188721e-01 1.671511381864547729e-01 2.257143706083297729e-01 -2.448965758085250854e-01 -1.252697315067052841e-02 2.116574207320809364e-03 -8.916237950325012207e-02 2.099159657955169678e-01 6.887348741292953491e-02 -8.412033319473266602e-02 -5.257093906402587891e-02 1.227305680513381958e-01 1.157609224319458008e-01 3.345724046230316162e-01 6.229893770068883896e-03 6.568321585655212402e-02 3.178822696208953857e-01 2.023976892232894897e-01 3.170943260192871094e-01 -2.197072282433509827e-02 -3.463047742843627930e-01 1.629832684993743896e-01 1.341010630130767822e-01 -1.649182438850402832e-01 4.997341707348823547e-02 -5.765150859951972961e-02 2.043669968843460083e-01 2.231366559863090515e-02 -2.383023351430892944e-01 -2.813641130924224854e-01 4.433532431721687317e-02
5.716659873723983765e-02 4.917335882782936096e-02 -1.299447119235992432e-01 1.336084902286529541e-01 1.357819736003875732e-01 -2.640478909015655518e-01 1.005911640822887421e-02 -1.215305272489786148e-02 -1.382573544979095459e-01 5.061223357915878296e-02 -1.405254602432250977e-01 -1.701793819665908813e-02 -6.109726056456565857e-02 -4.400815442204475403e-02 -9.852029616013169289e-04 -1.715800017118453979e-01 -2.219074964523315430e-01 1.390279531478881836e-01 1.051726788282394409e-01 -4.601237177848815918e-02 1.132994517683982849e-01 -4.552024900913238525e-01 -2.267443835735321045e-01 7.191211730241775513e-02 -5.446620751172304153e-03 2.231387794017791748e-01 -2.125473618507385254e-01 1.191531792283058167e-01 1.609528064727783203e-01 -2.331739515066146851e-01 -4.886509776115417480e-01 -8.783749490976333618e-02
-3.246973082423210144e-02 -2.327342284843325615e-03 2.855234593152999878e-02 4.494834840297698975e-01 -2.881556153297424316e-01 1.713515818119049072e-01 -2.214054912328720093e-01 -1.522843390703201294e-01 -2.577508389949798584e-01 -1.927439272403717041e-01 7.892531156539916992e-02 1.003959327936172485e-01 -9.100607782602310181e-02 1.095749214291572571e-01 -2.097000479698181152e-01 -3.491894602775573730e-01 -4.440179467201232910e-02 -1.212169826030731201e-01 6.031730677932500839e-03 9.190743416547775269e-02 -3.303422033786773682e-01 -1.746902316808700562e-01 -1.387093774974346161e-02 1.047060787677764893e-01 8.969768136739730835e-02 1.263688057661056519e-01 1.039455011487007141e-01 1.120660305023193359e-01 2.357262820005416870e-01 -1.233627572655677795e-01 -8.200580626726150513e-02 -6.751243025064468384e-02
4.044608399271965027e-02 6.404364109039306641e-02 1.276714801788330078e-01 1.101676821708679199e-01 2.228559739887714386e-02 7.926958054304122925e-02 -5.510074645280838013e-02 -2.026374787092208862e-01 -3.322212696075439453e-01 -1.521166712045669556e-01 1.406084746122360229e-02 5.750000104308128357e-02 1.032221764326095581e-01 1.507845520973205566e-01 2.423088997602462769e-01 -1.125843152403831482e-01 9.710602462291717529e-02 6.749910116195678711e-02 2.561013996601104736e-01 -1.874912977218627930e-01 -3.074016273021697998e-01 -5.983254313468933105e-02 2.143183946609497070e-01 3.688893616199493408e-01 -9.680207073688507080e-02 1.340279430150985718e-01 3.151432424783706665e-02 -2.462027370929718018e-01 1.684291362762451172e-01 -1.646014153957366943e-01 -3.656929731369018555e-01 -1.423909515142440796e-02
-1.532571762800216675e-01 8.179723471403121948e-02 9.693183004856109619e-03 2.501193284988403320e-01 -4.076360538601875305e-02 3.278934359550476074e-01 6.934025138616561890e-02 -2.138690054416656494e-01 1.539306193590164185e-01 -1.626145839691162109e-01 -1.186706647276878357e-01 1.780543127097189426e-03 -4.231191799044609070e-02 -1.283257156610488892e-01 -1.615066677331924438e-01 -2.531333267688751221e-01 -1.595181524753570557e-01 3.387981653213500977e-01 -3.186451643705368042e-02 -1.260341107845306396e-01 -4.271657019853591919e-02 -1.336626708507537842e-01 -1.744037568569183350e-01 6.849625706672668457e-02 1.863367706537246704e-01 2.988091111183166504e-01 -3.227194771170616150e-02 1.701094657182693481e-01 1.327762305736541748e-01 -1.845626682043075562e-01 -7.907605171203613281e-02 -3.885090649127960205e-01
3.751746565103530884e-02 1.076286211609840393e-01 4.341389611363410950e-02 3.533986508846282959e-01 1.037563458085060120e-01 6.965245306491851807e-02 -1.323016267269849777e-02 -1.650882214307785034e-01 -3.731994628906250000e-01 -1.271248161792755127e-01 -8.966767787933349609e-02 2.707394957542419434e-01 -2.634589970111846924e-01 -1.435205247253179550e-02 -7.889764383435249329e-03 1.313990503549575806e-01 1.198011413216590881e-01 -8.206890895962715149e-03 -2.372833192348480225e-01 -1.779725700616836548e-01 -1.001055464148521423e-01 -1.142702922224998474e-01 -2.341604977846145630e-01 2.104286104440689087e-01 -1.756781041622161865e-01 8.328623324632644653e-02 -2.147687375545501709e-01 2.952671349048614502e-01 -9.220111370086669922e-02 -2.392071038484573364e-01 -1.719828993082046509e-01 -4.969619214534759521e-02
-5.632532835006713867e-01 2.053939849138259888e-01 6.575013697147369385e-02 1.860914528369903564e-01 5.590858310461044312e-02 -2.318845130503177643e-02 6.537245213985443115e-02 -2.921161651611328125e-01 1.588824689388275146e-01 -6.652445346117019653e-02 -9.453283995389938354e-02 2.429973334074020386e-02 -2.711931476369500160e-03 -9.256278723478317261e-02 1.761569455265998840e-02 1.304384917020797729e-01 5.187148693948984146e-03 1.388247609138488770e-01 1.946683228015899658e-01 -1.138432621955871582e-01 -4.222903028130531311e-02 1.044818088412284851e-01 2.707228660583496094e-01 1.101396083831787109e-01 -2.967937588691711426e-01 1.720882803201675415e-01 1.030914932489395142e-01 5.290024727582931519e-02 -1.439133426174521446e-03 -1.898641884326934814e-01 -1.912680566310882568e-01 -2.668400704860687256e-01
-2.077302485704421997e-01 2.070148736238479614e-01 1.647510752081871033e-02 -9.513522498309612274e-03 1.523859500885009766e-01 -8.651168644428253174e-02 -3.847972303628921509e-02 -1.742898374795913696e-01 -6.355093419551849365e-02 -2.201793342828750610e-01 8.648890070617198944e-03 1.308053284883499146e-01 -1.168962940573692322e-01 -1.946070939302444458e-01 -2.241939306259155273e-01 -3.296707272529602051e-01 -5.538455396890640259e-02 6.144789233803749084e-02 5.282254517078399658e-02 -7.904335111379623413e-02 -4.264863431453704834e-01 -2.491202652454376221e-01 3.285804688930511475e-01 6.820063292980194092e-02 2.006405442953109741e-01 -3.699676319956779480e-02 -6.912382692098617554e-02 -1.929856650531291962e-02 2.746901810169219971e-01 -4.964802041649818420e-02 1.041311211884021759e-02 -2.713474035263061523e-01
2.228968292474746704e-01 3.304497301578521729e-01 8.291919529438018799e-02 2.245209664106369019e-01 -2.083188481628894806e-02 1.088514626026153564e-01 -4.915887489914894104e-02 -1.991525590419769287e-01 -7.971958070993423462e-02 5.897625535726547241e-02 -1.479928493499755859e-01 8.716248720884323120e-02 -2.468507923185825348e-02 5.386830866336822510e-02 -3.155536204576492310e-02 -1.969402730464935303e-01 1.524136811494827271e-01 -4.328476637601852417e-02 -3.732926771044731140e-02 -5.121666789054870605e-01 -1.016252674162387848e-02 -1.678330302238464355e-01 -1.766783446073532104e-01 -1.435967744328081608e-03 -9.639540314674377441e-02 -1.753975450992584229e-02 2.107545882463455200e-01 1.271951943635940552e-01 2.341828942298889160e-01 -1.932563334703445435e-01 -2.990322113037109375e-01 -2.162010073661804199e-01
6.487790495157241821e-02 1.853021830320358276e-01 3.064033687114715576e-01 -1.090950891375541687e-01 1.151761859655380249e-01 -3.510874509811401367e-02 1.140755936503410339e-01 -2.574210166931152344e-01 -3.030466139316558838e-01 2.183989584445953369e-01 2.488165497779846191e-01 1.547249257564544678e-01 6.660098582506179810e-02 2.791478633880615234e-01 -1.536057740449905396e-01 -1.200263500213623047e-01 1.609732210636138916e-01 1.577200144529342651e-01 1.435222923755645752e-01 -6.193022057414054871e-02 -1.942216157913208008e-01 4.496342688798904419e-02 9.045156836509704590e-02 1.881562769412994385e-01 -5.951618403196334839e-02 9.428041428327560425e-02 2.299787551164627075e-01 1.267588436603546143e-01 1.218454986810684204e-01 -2.742331624031066895e-01 -2.304214686155319214e-01 -1.818352043628692627e-01
-2.409707605838775635e-01 1.160179674625396729e-01 1.938785165548324585e-01 2.596754133701324463e-01 1.184639856219291687e-01 1.426111608743667603e-01 -2.883832752704620361e-01 -6.433874368667602539e-02 -1.995197087526321411e-01 -6.444294005632400513e-02 2.356964498758316040e-01 6.949771195650100708e-02 -4.961260035634040833e-02 -6.705827265977859497e-02 -1.577835828065872192e-01 -3.734725713729858398e-01 -1.240762788802385330e-02 -1.344050616025924683e-01 4.787879064679145813e-02 -3.382786363363265991e-02 -1.879315972328186035e-01 -2.321165800094604492e-01 9.015448391437530518e-02 2.130213975906372070e-01 -9.270002692937850952e-02 2.368471473455429077e-01 1.561218053102493286e-01 -4.345447942614555359e-02 2.923879325389862061e-01 -1.778348833322525024e-01 -1.723894290626049042e-02 -2.310290783643722534e-01
7.409963756799697876e-02 1.102669909596443176e-01 7.823435962200164795e-02 1.156038120388984680e-01 -1.010734289884567261e-01 4.576327279210090637e-02 6.545284390449523926e-02 -2.224592268466949463e-01 -3.122082678601145744e-03 -1.718512922525405884e-01 -8.381199091672897339e-02 2.476350218057632446e-01 -1.942725330591201782e-01 -1.515047997236251831e-01 -5.456336215138435364e-02 -2.259014546871185303e-01 -1.098973006010055542e-01 3.507679998874664307e-01 1.091320738196372986e-01 -1.226198375225067139e-01 -1.791425049304962158e-01 -2.196629494428634644e-01 1.164366863667964935e-02 1.094841584563255310e-01 -1.545202732086181641e-02 4.027327001094818115e-01 -3.019642531871795654e-01 1.131270527839660645e-01 1.136439293622970581e-01 1.654814034700393677e-01 -3.473974168300628662e-01 -4.759502410888671875e-02
8.711089938879013062e-02 -6.195305660367012024e-02 -9.583124518394470215e-02 4.693188965320587158e-01 3.224756941199302673e-02 2.470381855964660645e-01 1.397755555808544159e-02 -1.413279324769973755e-01 -6.749730557203292847e-02 -1.731205172836780548e-02 1.117054894566535950e-01 3.350349515676498413e-02 -8.429296314716339111e-03 -3.964455798268318176e-02 -1.223952397704124451e-01 -9.244289249181747437e-02 -1.340982913970947266e-01 -2.307313531637191772e-01 1.181533634662628174e-01 -1.079256609082221985e-01 1.906608045101165771e-01 -8.135911822319030762e-02 1.554000377655029297e-01 2.522586882114410400e-01 -1.350517570972442627e-01 5.488504469394683838e-02 5.702340975403785706e-02 1.057140380144119263e-01 2.322643436491489410e-02 -4.065386652946472168e-01 -4.041493237018585205e-01 -2.021322995424270630e-01
-9.083547443151473999e-02 2.078885734081268311e-01 8.277520537376403809e-02 2.671824693679809570e-01 8.038119971752166748e-02 4.291058331727981567e-02 2.162151224911212921e-02 3.303493140265345573e-03 -3.381896913051605225e-01 -1.613610535860061646e-01 -2.754391729831695557e-02 3.992699980735778809e-01 -1.799879223108291626e-01 -2.015791386365890503e-01 7.908810675144195557e-02 3.394088894128799438e-02 3.390606492757797241e-02 1.192895323038101196e-01 -6.257697194814682007e-02 -2.723536491394042969e-01 -1.044407933950424194e-01 -9.620282053947448730e-02 -1.672481894493103027e-01 1.549694091081619263e-01 -2.733698785305023193e-01 1.382134705781936646e-01 -1.890737414360046387e-01 1.718310117721557617e-01 -1.511892229318618774e-01 -1.638184338808059692e-01 -2.348491400480270386e-01 -2.256341129541397095e-01
-1.503832191228866577e-01 1.364770382642745972e-01 1.612931340932846069e-01 -1.478531863540410995e-02 1.225825250148773193e-01 5.690863728523254395e-02 1.286665797233581543e-01 5.884185433387756348e-02 -1.222922727465629578e-01 1.248529255390167236e-01 -1.063577532768249512e-01 1.351773887872695923e-01 8.489291369915008545e-02 1.473466865718364716e-02 1.437409967184066772e-01 -3.224001033231616020e-03 2.355672419071197510e-01 1.340546309947967529e-01 -8.638408780097961426e-02 5.933651328086853027e-02 -2.766962647438049316e-01 -1.746116876602172852e-01 1.309511512517929077e-01 3.177041411399841309e-01 -2.335425838828086853e-02 -2.980472333729267120e-02 -2.345508038997650146e-01 2.453270703554153442e-01 2.414945214986801147e-01 -2.207778245210647583e-01 -4.632094204425811768e-01 2.412042468786239624e-01
-1.085321605205535889e-02 1.520761847496032715e-01 -5.924448370933532715e-03 3.274558186531066895e-01 8.859556913375854492e-02 1.459158807992935181e-01 2.925657629966735840e-01 1.113229542970657349e-01 -6.815997511148452759e-02 1.444651186466217041e-01 -1.279784739017486572e-01 -1.343866586685180664e-01 1.084220316261053085e-02 1.321252584457397461e-01 1.892583519220352173e-01 -1.354042738676071167e-01 2.032961249351501465e-01 8.388083428144454956e-03 -8.555964380502700806e-02 7.408643513917922974e-02 -2.046650946140289307e-01 -2.511367797851562500e-01 -7.950805127620697021e-02 1.285031586885452271e-01 -5.806460604071617126e-02 1.211683675646781921e-01 -2.927834689617156982e-01 1.331075280904769897e-01 2.535840570926666260e-01 -3.893276154994964600e-01 -2.970312237739562988e-01 5.549694225192070007e-02
[truncated: 3,272,807 more chars]
