# Supplementary material for: The Language of Innovation
Source: PLoS One. 2020 Apr 30;15(4):e0230107. doi: 10.1371/journal.pone.0230107 (PMC7194493; doi:10.1371/journal.pone.0230107)
Supplement: S25 File — (GZ) [file pone.0230107.s025.tar.gz › 2003-2007/V2Run_20_VS_4500_embeddings2003-2007ED32.txt]

3.474077880382537842e-01 -6.887248158454895020e-02 -2.809919416904449463e-02 1.662883907556533813e-01 -6.352762132883071899e-02 -3.940710723400115967e-01 -3.105101585388183594e-01 8.337286859750747681e-02 -2.102187275886535645e-01 5.772113427519798279e-02 1.103785112500190735e-01 1.575418561697006226e-01 9.601671993732452393e-02 -8.920808136463165283e-02 -4.658151790499687195e-02 5.752092693001031876e-03 -3.147773146629333496e-01 -3.308159857988357544e-02 5.758493207395076752e-03 5.007066205143928528e-02 2.779767513275146484e-01 -1.675325818359851837e-02 -8.914967998862266541e-03 -2.297645248472690582e-02 -1.556773334741592407e-01 -1.030321121215820312e-01 2.067255079746246338e-01 -2.451189160346984863e-01 -9.835001081228256226e-02 -1.588942855596542358e-02 1.557477265596389771e-01 3.560760021209716797e-01
2.787615358829498291e-01 1.732815057039260864e-01 1.755205094814300537e-01 1.465572565793991089e-01 -1.467927992343902588e-01 2.141214609146118164e-01 -4.084988534450531006e-01 -1.013942733407020569e-01 -8.157046139240264893e-02 -1.110899671912193298e-01 -4.435143992304801941e-02 1.985651701688766479e-01 9.265128523111343384e-03 -4.116131365299224854e-02 1.935037225484848022e-02 3.361907601356506348e-02 -3.298183083534240723e-01 2.008178830146789551e-01 -1.541760861873626709e-01 2.461967617273330688e-01 -4.534330591559410095e-02 -4.224380850791931152e-02 2.143888622522354126e-01 -6.318731606006622314e-02 3.273229673504829407e-02 -1.395121067762374878e-01 -5.580306798219680786e-02 -2.175962775945663452e-01 2.085594683885574341e-01 1.971622556447982788e-01 2.256495505571365356e-01 2.004609256982803345e-01
-3.132170997560024261e-03 -5.247586220502853394e-02 -7.087656855583190918e-02 1.209154650568962097e-01 -1.310680806636810303e-02 7.856258749961853027e-02 -2.767331004142761230e-01 -3.961501717567443848e-01 -3.278706669807434082e-01 6.525779515504837036e-02 2.324665337800979614e-02 -6.657406687736511230e-02 2.162668555974960327e-01 2.286532074213027954e-01 -2.952791750431060791e-01 1.366848796606063843e-01 -2.437559366226196289e-01 -1.415891051292419434e-01 1.299056261777877808e-01 2.268645614385604858e-01 3.739165663719177246e-01 -6.510615348815917969e-02 -4.948538914322853088e-02 -1.252546324394643307e-03 9.540405869483947754e-02 -1.001704558730125427e-01 5.280291079543530941e-04 -3.428936377167701721e-02 -3.588717803359031677e-02 -8.984091691672801971e-03 -3.982378169894218445e-02 3.138455450534820557e-01
-3.218933567404747009e-02 2.735210210084915161e-02 1.620044410228729248e-01 1.462308466434478760e-01 -1.879445835947990417e-02 3.164915442466735840e-01 -2.908049821853637695e-01 -4.366269335150718689e-02 -1.342273205518722534e-01 -7.020006887614727020e-03 6.395695358514785767e-02 -6.317653506994247437e-02 2.071042805910110474e-01 1.182077452540397644e-01 3.311265632510185242e-02 5.958970263600349426e-02 -4.914251863956451416e-01 4.408849403262138367e-02 3.083321452140808105e-02 1.334343701601028442e-01 2.502994835376739502e-01 -2.028439640998840332e-01 9.204342216253280640e-02 -1.328548640012741089e-01 -2.507407367229461670e-01 1.719024777412414551e-01 -8.349690586328506470e-02 4.601345583796501160e-02 -1.093580052256584167e-01 -1.526602804660797119e-01 9.118502587080001831e-02 3.724604249000549316e-01
6.324473768472671509e-02 1.542439758777618408e-01 7.001964002847671509e-02 3.796647116541862488e-02 -2.479089647531509399e-01 1.848171465098857880e-02 -4.629981815814971924e-01 1.487948931753635406e-02 -1.082049161195755005e-01 2.121087163686752319e-01 2.199073433876037598e-01 -2.094249129295349121e-01 -1.459246873855590820e-01 -1.688263565301895142e-01 2.918332256376743317e-02 5.066600069403648376e-02 -2.027424871921539307e-01 -3.476361632347106934e-01 -2.573498338460922241e-02 1.898920536041259766e-01 2.576468698680400848e-02 -7.335291802883148193e-02 2.248452510684728622e-03 -3.002337180078029633e-02 -3.130627572536468506e-01 3.192146867513656616e-02 -5.557457357645034790e-02 3.082847781479358673e-02 1.710740625858306885e-01 -7.659526914358139038e-02 -1.419178396463394165e-01 3.512495458126068115e-01
1.299606561660766602e-01 3.512265160679817200e-02 2.668347060680389404e-01 2.711070477962493896e-01 -1.263683438301086426e-01 1.452564895153045654e-01 -3.698483109474182129e-01 -8.284837752580642700e-02 -3.451678156852722168e-01 2.124930359423160553e-02 1.222910955548286438e-01 -5.610346049070358276e-02 1.541676372289657593e-01 -1.571520715951919556e-01 6.003835238516330719e-03 -1.400787681341171265e-01 -1.671129763126373291e-01 -1.167223006486892700e-01 -1.089559942483901978e-01 1.895159855484962463e-02 2.228839695453643799e-01 1.102745682001113892e-01 -7.682863622903823853e-02 -2.704902291297912598e-01 -3.190357387065887451e-01 -2.677826397120952606e-02 -5.166263878345489502e-02 -7.046341150999069214e-02 2.969000637531280518e-01 -1.166278272867202759e-01 -4.650694876909255981e-02 2.047022432088851929e-01
1.374609768390655518e-01 8.713616430759429932e-02 1.090674996376037598e-01 5.922134220600128174e-02 6.995058059692382812e-02 2.632727324962615967e-01 -3.152141571044921875e-01 5.234279111027717590e-02 -5.955475941300392151e-02 1.366887986660003662e-01 1.996761858463287354e-01 -2.013895213603973389e-01 1.662032157182693481e-01 9.536570310592651367e-02 -2.056018263101577759e-02 -1.402824074029922485e-01 -2.374337613582611084e-01 -3.225978016853332520e-01 -1.522725820541381836e-01 1.831066608428955078e-01 -4.514063522219657898e-02 -1.300947368144989014e-01 6.309111416339874268e-02 -1.615418493747711182e-01 -2.097686380147933960e-01 -1.522254645824432373e-01 -2.064106464385986328e-01 -1.709779053926467896e-01 1.714254766702651978e-01 -2.021264284849166870e-01 2.758774161338806152e-01 2.660124599933624268e-01
-1.350581496953964233e-01 1.556086987257003784e-01 1.667458564043045044e-01 2.967222034931182861e-01 -5.185847356915473938e-02 3.974209353327751160e-02 -4.415599703788757324e-01 2.437555789947509766e-01 1.259015351533889771e-01 -9.070457518100738525e-02 2.240230590105056763e-01 1.379165649414062500e-01 6.467028707265853882e-02 4.131833836436271667e-02 -1.161887645721435547e-01 6.472309678792953491e-02 -3.805804848670959473e-01 6.276086904108524323e-03 2.017595618963241577e-01 2.002506256103515625e-01 -6.212037429213523865e-02 2.873679623007774353e-02 -2.700973302125930786e-02 -2.079291790723800659e-01 -4.386807978153228760e-02 -1.932758539915084839e-01 -3.436268121004104614e-02 -7.584960758686065674e-02 9.389965236186981201e-02 8.317130804061889648e-02 -1.060780659317970276e-01 3.444331288337707520e-01
2.453473955392837524e-01 2.530754916369915009e-02 2.057699561119079590e-01 9.487302601337432861e-02 -2.056483775377273560e-01 -2.331189624965190887e-02 -2.936420440673828125e-01 5.422510206699371338e-02 -3.605603799223899841e-02 2.932267077267169952e-02 1.811138540506362915e-01 7.475886493921279907e-02 7.341742515563964844e-02 -6.513320654630661011e-02 -9.192236512899398804e-02 -1.658520102500915527e-01 -1.269495934247970581e-01 -3.601024672389030457e-02 3.381552398204803467e-01 2.183614671230316162e-01 -1.552789658308029175e-01 -1.638719290494918823e-01 3.010002663359045982e-03 -1.938275247812271118e-01 2.037570066750049591e-02 -5.244309082627296448e-02 -6.346511840820312500e-02 4.203129187226295471e-02 -9.538453072309494019e-02 8.939073979854583740e-02 3.801626265048980713e-01 4.807508289813995361e-01
8.597324788570404053e-02 3.463236987590789795e-02 -2.119035460054874420e-02 2.207969427108764648e-01 -1.696384884417057037e-02 6.906372308731079102e-02 -4.018498659133911133e-01 1.511625200510025024e-01 -2.675928175449371338e-01 6.575261056423187256e-02 1.915355324745178223e-01 -2.591071464121341705e-02 -8.839651197195053101e-02 5.198638513684272766e-02 -1.390346288681030273e-01 -1.589474081993103027e-01 -4.473722577095031738e-01 -1.072696521878242493e-01 1.255939453840255737e-01 1.053326427936553955e-01 1.169328466057777405e-01 3.315625339746475220e-02 -1.157207190990447998e-01 -2.889891862869262695e-01 -1.667893528938293457e-01 7.434573769569396973e-02 -3.816873580217361450e-02 2.824795544147491455e-01 3.776269033551216125e-02 -1.718425899744033813e-01 1.519335508346557617e-01 2.560985088348388672e-01
1.140921711921691895e-01 -4.536860436201095581e-02 -8.707068115472793579e-02 1.010202839970588684e-01 -1.043431162834167480e-01 -9.950190782546997070e-02 -4.313789010047912598e-01 -7.589751482009887695e-02 -6.332200765609741211e-02 2.156375199556350708e-01 4.687274247407913208e-02 -1.284958422183990479e-01 2.086171060800552368e-01 -1.001189276576042175e-01 -2.748233079910278320e-01 5.859766155481338501e-02 -3.269473016262054443e-01 -1.268706917762756348e-01 -1.907941550016403198e-01 1.445548832416534424e-01 1.495727896690368652e-01 2.165632843971252441e-01 -1.347395628690719604e-01 9.809660911560058594e-02 1.466330140829086304e-01 -1.280903518199920654e-01 -2.171540260314941406e-01 -9.080284833908081055e-02 -8.488433435559272766e-03 1.358073055744171143e-01 2.717680335044860840e-01 2.995939850807189941e-01
-7.140345126390457153e-02 -2.254671603441238403e-02 2.869448661804199219e-01 1.453382372856140137e-01 1.710332743823528290e-02 2.733117938041687012e-01 -5.772140026092529297e-01 -7.468951493501663208e-02 7.187141478061676025e-02 2.837236225605010986e-01 2.529899179935455322e-01 -1.253603398799896240e-01 1.913989335298538208e-01 2.645325064659118652e-01 -1.011088415980339050e-01 -6.173520535230636597e-02 -7.145486772060394287e-03 -1.071858704090118408e-01 -3.828201442956924438e-02 1.681419461965560913e-01 6.797325611114501953e-02 -4.011147841811180115e-02 7.054618000984191895e-02 -2.447692900896072388e-01 -6.283768266439437866e-02 1.017288789153099060e-01 -3.452879190444946289e-02 -4.458412900567054749e-02 7.863909751176834106e-02 -8.260270953178405762e-02 3.564329445362091064e-02 2.168111503124237061e-01
2.753478884696960449e-01 6.554925441741943359e-02 4.557382687926292419e-02 4.260036349296569824e-02 2.281944267451763153e-02 2.883361876010894775e-01 -3.996320068836212158e-01 1.675569713115692139e-01 -1.824930608272552490e-01 1.119794473052024841e-01 3.213135898113250732e-01 -1.250313520431518555e-01 1.398376822471618652e-01 -4.422347992658615112e-02 -7.634601742029190063e-02 -2.619869192130863667e-04 -1.505990475416183472e-01 -2.550544440746307373e-01 9.836894460022449493e-03 1.150564774870872498e-01 1.881243437528610229e-01 -5.122210085391998291e-02 -6.947185844182968140e-03 -1.981031894683837891e-01 -1.258175075054168701e-01 7.852090895175933838e-02 -4.777410998940467834e-02 -6.426947563886642456e-02 2.626957595348358154e-01 -1.159355714917182922e-01 -2.103374525904655457e-02 4.035118818283081055e-01
1.613426506519317627e-01 2.155453413724899292e-01 1.406172066926956177e-01 3.271139413118362427e-02 -2.256176620721817017e-01 1.021351143717765808e-01 -2.640693783760070801e-01 -8.744001388549804688e-02 -2.726999223232269287e-01 1.133588403463363647e-01 7.089440524578094482e-02 -2.285144776105880737e-01 1.843982040882110596e-01 -8.717266470193862915e-02 -2.653334438800811768e-01 -5.286880582571029663e-02 -2.036844640970230103e-01 -2.070157080888748169e-01 -3.370547667145729065e-02 6.574819982051849365e-02 9.000454843044281006e-02 -4.166206344962120056e-03 1.616533100605010986e-01 -4.300059080123901367e-01 -1.645306050777435303e-01 -1.153300143778324127e-02 -9.775260835886001587e-02 -5.086813122034072876e-03 1.895145475864410400e-01 -7.988363504409790039e-02 1.429416518658399582e-02 3.470591604709625244e-01
-1.095252037048339844e-01 2.192592471837997437e-01 1.197576448321342468e-01 2.275030016899108887e-01 -1.124378144741058350e-01 5.658431351184844971e-02 -4.626297354698181152e-01 -8.597501367330551147e-02 -3.884636238217353821e-02 6.888875365257263184e-02 1.433911919593811035e-02 -2.102452516555786133e-01 1.274886578321456909e-01 -1.732850521802902222e-01 1.401876192539930344e-02 -2.733888030052185059e-01 -2.261985242366790771e-01 -1.076477840542793274e-01 4.734564945101737976e-02 2.248058281838893890e-02 1.501312404870986938e-01 8.885259181261062622e-02 1.781160831451416016e-01 -1.741357892751693726e-01 -2.230966240167617798e-01 -6.594621390104293823e-02 1.599482893943786621e-01 4.219118878245353699e-02 2.633435279130935669e-02 -1.971852481365203857e-01 -1.055207550525665283e-01 4.177411794662475586e-01
1.883830726146697998e-01 -1.454084664583206177e-01 1.618506461381912231e-01 2.179480046033859253e-01 1.971740461885929108e-02 -1.863600313663482666e-01 -2.721306681632995605e-01 -1.901873201131820679e-01 -3.937628567218780518e-01 3.503758460283279419e-02 2.180293947458267212e-01 -3.079591132700443268e-02 1.530642211437225342e-01 4.615957289934158325e-02 -1.584462523460388184e-01 -1.175249144434928894e-01 -9.051501750946044922e-02 3.962497413158416748e-02 -1.616356223821640015e-01 4.120896160602569580e-01 2.480832636356353760e-01 -1.195427030324935913e-01 -1.410120725631713867e-01 1.189537793397903442e-01 6.692667305469512939e-02 -8.950884640216827393e-02 -1.290023624897003174e-01 -1.265920251607894897e-01 -2.918500266969203949e-02 -7.202075421810150146e-02 -9.437206387519836426e-02 2.817931175231933594e-01
4.002483189105987549e-02 2.834701240062713623e-01 3.145917356014251709e-01 2.085084617137908936e-01 -2.335806041955947876e-01 5.112664401531219482e-02 -3.322747051715850830e-01 -2.224427759647369385e-01 5.684551317244768143e-03 -8.060450106859207153e-02 -1.091205105185508728e-01 6.452356278896331787e-02 2.521855831146240234e-01 1.845737919211387634e-02 7.473170012235641479e-02 4.330144822597503662e-02 5.920042097568511963e-02 -9.338472783565521240e-02 1.929073184728622437e-01 1.862785965204238892e-01 -2.323334366083145142e-01 -8.539834618568420410e-02 -2.012809738516807556e-02 -2.169146947562694550e-02 -2.063992172479629517e-01 -7.274083793163299561e-02 -1.260000020265579224e-01 7.109072757884860039e-04 2.284172773361206055e-01 6.765717267990112305e-02 8.196093142032623291e-02 4.370541870594024658e-01
2.290689945220947266e-01 1.266022026538848877e-01 2.844861745834350586e-01 5.774106085300445557e-02 -2.638182342052459717e-01 8.729372918605804443e-02 -1.026165410876274109e-01 -1.724755316972732544e-01 1.828368902206420898e-01 9.517922997474670410e-02 1.933713853359222412e-01 -1.186687350273132324e-01 1.188530176877975464e-01 2.712499909102916718e-02 6.713896244764328003e-02 -2.305671386420726776e-02 -1.948546469211578369e-01 -1.290705800056457520e-01 1.275843828916549683e-01 3.831639289855957031e-01 4.645776376128196716e-02 -1.249125450849533081e-01 1.962246447801589966e-01 7.642882317304611206e-02 6.560551701113581657e-04 -2.006717026233673096e-01 -1.236173510551452637e-01 4.355764761567115784e-02 5.536881461739540100e-02 6.691464036703109741e-02 3.208746910095214844e-01 4.099900424480438232e-01
1.555443406105041504e-01 9.668289870023727417e-02 -2.575464546680450439e-01 3.493578732013702393e-02 -2.042243480682373047e-01 -1.001316383481025696e-01 -3.810745179653167725e-01 -1.895937025547027588e-01 -2.989547885954380035e-02 5.971360579133033752e-02 3.655747324228286743e-02 -1.412517856806516647e-02 3.436587378382682800e-02 -7.808361947536468506e-02 -2.353343814611434937e-01 6.028189510107040405e-02 -1.686180233955383301e-01 -7.997097820043563843e-02 -1.225886866450309753e-01 2.741179168224334717e-01 3.149444460868835449e-01 -2.074588537216186523e-01 -1.467826068401336670e-01 1.617060601711273193e-01 -1.606714911758899689e-02 -5.892660096287727356e-02 -2.591099441051483154e-01 -2.079412341117858887e-01 6.091427803039550781e-02 1.058304086327552795e-01 3.427246958017349243e-02 3.854971528053283691e-01
5.632248148322105408e-02 2.345385029911994934e-02 5.977705121040344238e-02 1.099859699606895447e-01 -1.618179827928543091e-01 1.422778069972991943e-01 -2.582180202007293701e-01 -8.457092195749282837e-02 -3.395086526870727539e-01 1.577198207378387451e-01 1.532086580991744995e-01 -1.514467149972915649e-01 3.048861324787139893e-01 -1.830393373966217041e-01 7.905375957489013672e-02 -2.305338531732559204e-01 -2.046039253473281860e-01 -2.155730128288269043e-01 1.592724025249481201e-01 8.326173573732376099e-02 1.583416461944580078e-01 9.601176716387271881e-03 3.681604191660881042e-02 -3.778044581413269043e-01 -1.044721826910972595e-01 -3.077760804444551468e-03 1.747387945652008057e-01 2.070199102163314819e-01 2.476829290390014648e-02 -1.434509605169296265e-01 4.877309873700141907e-02 3.002829551696777344e-01
1.231415942311286926e-01 2.263210266828536987e-01 1.524363905191421509e-01 1.764284446835517883e-02 1.037717517465353012e-02 -1.967293396592140198e-02 -4.363595247268676758e-01 -1.330650039017200470e-02 -1.795370876789093018e-01 -1.059789881110191345e-01 1.744634211063385010e-01 -2.466315180063247681e-01 2.572812885046005249e-02 -4.461468011140823364e-02 -6.005237251520156860e-02 -7.357831299304962158e-02 -1.951813250780105591e-01 -1.377938836812973022e-01 -1.575904041528701782e-01 6.360010802745819092e-02 1.467636879533529282e-02 -1.768329739570617676e-01 -4.453889280557632446e-02 -1.994282454252243042e-01 -1.026332974433898926e-01 8.731905370950698853e-02 -3.582839295268058777e-02 -9.166151285171508789e-03 2.644007802009582520e-01 -2.667893171310424805e-01 7.239658385515213013e-02 4.975225925445556641e-01
7.700917311012744904e-03 8.074631541967391968e-02 2.198401540517807007e-01 2.162607312202453613e-01 -2.450562454760074615e-02 1.843531802296638489e-02 -2.013258934020996094e-01 -3.439893200993537903e-02 -3.241302669048309326e-01 9.943453967571258545e-02 8.835619688034057617e-02 -1.508013606071472168e-01 2.399822473526000977e-01 2.389696240425109863e-01 1.341371387243270874e-01 -1.758488416671752930e-01 -1.673275977373123169e-01 -1.437372118234634399e-01 -9.046731889247894287e-02 -5.158923193812370300e-02 8.238480985164642334e-02 1.833614408969879150e-01 2.003475278615951538e-01 -1.573049128055572510e-01 -2.594163119792938232e-01 4.531021788716316223e-02 -1.344389319419860840e-01 1.175303086638450623e-01 2.040211670100688934e-02 -1.962112188339233398e-01 1.322068572044372559e-01 4.734231531620025635e-01
2.540575563907623291e-01 -8.704801648855209351e-02 -1.458499282598495483e-01 2.295611500740051270e-01 -3.899721056222915649e-02 7.137356698513031006e-02 1.434719935059547424e-02 -2.816295921802520752e-01 -3.565130531787872314e-01 3.736701235175132751e-02 1.458156704902648926e-01 1.299510300159454346e-01 3.198667168617248535e-01 8.199705928564071655e-02 -2.243377119302749634e-01 -1.153979301452636719e-01 7.279327511787414551e-02 3.276916593313217163e-02 -1.202792115509510040e-02 2.249852567911148071e-01 3.068871796131134033e-01 -1.628445833921432495e-02 -6.351523846387863159e-02 3.454471752047538757e-02 6.760195363312959671e-03 -1.824057847261428833e-01 -3.829911723732948303e-02 -1.491427123546600342e-01 3.069184422492980957e-01 2.787575311958789825e-02 3.697251528501510620e-02 3.438926935195922852e-01
1.254927217960357666e-01 -1.644927710294723511e-01 8.732448518276214600e-02 -2.435279041528701782e-01 -2.191387414932250977e-01 -7.136195152997970581e-02 -3.042443394660949707e-01 1.167521327733993530e-01 -4.280406832695007324e-01 1.637946069240570068e-01 1.407499015331268311e-01 4.053737968206405640e-03 1.885195374488830566e-01 6.652049720287322998e-02 -1.457426398992538452e-01 8.186218887567520142e-02 -1.294128000736236572e-01 -2.535246014595031738e-01 -1.752536147832870483e-01 5.158337578177452087e-02 -4.588145762681961060e-02 1.372991222888231277e-02 -6.626722216606140137e-02 -1.575208902359008789e-01 -2.807003557682037354e-01 9.531741589307785034e-02 -1.242598742246627808e-01 -8.616349846124649048e-02 3.200587630271911621e-02 -1.543965488672256470e-01 4.126076586544513702e-03 3.894273638725280762e-01
2.825452387332916260e-01 1.019502505660057068e-01 -1.265709102153778076e-01 7.617255300283432007e-02 -8.072094619274139404e-02 -7.293719332665205002e-03 -4.960694313049316406e-01 -1.316239237785339355e-01 -1.742779314517974854e-01 2.201010435819625854e-01 -5.912758409976959229e-02 7.194860279560089111e-02 1.487507857382297516e-02 -1.484305560588836670e-01 -1.954250037670135498e-01 -1.037732362747192383e-01 -2.398419678211212158e-01 -1.190105900168418884e-01 4.756010696291923523e-02 2.705021202564239502e-01 1.085526719689369202e-01 1.008062735199928284e-01 -2.244662195444107056e-01 9.609106928110122681e-02 -2.076526638120412827e-03 -5.361283570528030396e-02 -1.626279950141906738e-01 -2.719241082668304443e-01 -2.081209421157836914e-01 1.910006105899810791e-01 9.655172936618328094e-03 2.177779227495193481e-01
2.511917054653167725e-01 2.497279644012451172e-01 2.011679857969284058e-01 9.534241259098052979e-02 -9.976555407047271729e-02 1.787203699350357056e-01 -3.553866446018218994e-01 -3.033699840307235718e-02 -1.126675903797149658e-01 2.066785395145416260e-01 8.606443554162979126e-02 -1.048879995942115784e-01 -5.012878403067588806e-02 1.088077388703823090e-02 -1.296068280935287476e-01 4.587100818753242493e-02 -2.083544880151748657e-01 -2.880991399288177490e-01 6.954374909400939941e-02 3.564791381359100342e-02 2.166012488305568695e-02 -8.751704543828964233e-02 -1.872675120830535889e-01 -1.572028100490570068e-01 -1.826298385858535767e-01 8.297270536422729492e-02 -9.025216102600097656e-02 -9.650567919015884399e-02 2.892117202281951904e-01 -2.205422222614288330e-01 1.425016671419143677e-01 3.870368897914886475e-01
2.917477786540985107e-01 -7.843220233917236328e-02 6.244327872991561890e-02 2.890782058238983154e-01 -2.048563063144683838e-01 -8.621333539485931396e-02 -1.870013326406478882e-01 -2.640759050846099854e-01 -2.423224002122879028e-01 2.411887794733047485e-01 1.260824054479598999e-01 2.106525301933288574e-01 1.474907994270324707e-01 1.705734990537166595e-02 -3.521009683609008789e-01 -1.845549941062927246e-01 -1.899394989013671875e-01 7.355460524559020996e-02 9.093829989433288574e-02 1.562114357948303223e-01 -1.917650457471609116e-03 -8.642385154962539673e-02 -9.181442670524120331e-03 -2.185676805675029755e-02 1.602481156587600708e-01 7.110946625471115112e-02 -2.069551199674606323e-01 -2.208660989999771118e-01 2.365600168704986572e-01 1.525252908468246460e-01 -9.696998447179794312e-02 1.294157952070236206e-01
1.371456235647201538e-01 4.683493822813034058e-02 -3.290726244449615479e-02 1.538781970739364624e-01 -1.199556142091751099e-02 -1.496454328298568726e-01 -1.857547014951705933e-01 -3.516451418399810791e-01 -1.465900838375091553e-01 2.151224315166473389e-01 1.080274730920791626e-01 -2.586404792964458466e-02 8.864564821124076843e-03 1.181813552975654602e-01 -2.674086093902587891e-01 -5.412046611309051514e-02 3.474536910653114319e-02 -1.451184749603271484e-01 -3.648670762777328491e-02 3.834611177444458008e-01 3.563396334648132324e-01 -3.325876547023653984e-03 -2.807299494743347168e-01 -8.805759251117706299e-02 1.073426306247711182e-01 -3.161580488085746765e-02 -8.196834474802017212e-02 -7.754713296890258789e-02 -2.836842648684978485e-02 1.114487051963806152e-01 8.886080980300903320e-02 4.175926744937896729e-01
-9.321314282715320587e-03 2.720750570297241211e-01 1.989321261644363403e-01 1.817083358764648438e-01 -1.345901638269424438e-01 -3.754178062081336975e-02 -2.689183652400970459e-01 3.119633533060550690e-02 -2.995751798152923584e-01 2.782029509544372559e-01 1.917782127857208252e-01 -1.571144163608551025e-01 8.609085343778133392e-03 -5.806783586740493774e-02 1.630150079727172852e-01 -1.866524294018745422e-02 -3.554337024688720703e-01 5.210695788264274597e-02 -2.140025049448013306e-02 -1.086606681346893311e-01 -9.574189782142639160e-02 -1.593256890773773193e-01 2.793712019920349121e-01 -1.203671470284461975e-01 -2.632561028003692627e-01 -1.285602897405624390e-01 -1.571415215730667114e-01 -1.451140493154525757e-01 2.239533141255378723e-02 -1.042207255959510803e-01 4.312092065811157227e-02 2.971543669700622559e-01
1.912255436182022095e-01 6.459846347570419312e-02 4.225040972232818604e-02 1.616418510675430298e-01 1.171410921961069107e-02 -6.658080220222473145e-02 -2.691088020801544189e-01 -3.600808680057525635e-01 -3.712905645370483398e-01 1.244831085205078125e-01 7.643540948629379272e-02 -8.076111972332000732e-02 1.555481851100921631e-01 3.658159449696540833e-02 -1.501508802175521851e-01 7.168958336114883423e-02 -1.996496617794036865e-01 -1.256176084280014038e-01 6.571146659553050995e-03 1.991880089044570923e-01 3.589795231819152832e-01 -1.235835179686546326e-01 -2.718957960605621338e-01 -2.816031686961650848e-02 8.285569399595260620e-02 -2.857001125812530518e-01 -1.292668282985687256e-01 -8.106805384159088135e-03 -5.563275888562202454e-02 1.625630259513854980e-02 9.281340241432189941e-02 2.725909352302551270e-01
-4.753917455673217773e-03 -1.436992734670639038e-01 3.017013967037200928e-01 2.125213742256164551e-01 -7.820099592208862305e-02 -2.159537076950073242e-01 -2.659867405891418457e-01 -5.036838725209236145e-02 -8.344549685716629028e-02 9.457177668809890747e-02 4.667885601520538330e-01 1.889575389213860035e-03 2.047746330499649048e-01 5.666001513600349426e-02 -1.128287091851234436e-01 7.033818215131759644e-02 -1.997018232941627502e-02 -4.725303500890731812e-02 2.953393943607807159e-02 3.523772954940795898e-02 6.728464365005493164e-02 9.217816591262817383e-02 2.687144875526428223e-01 -4.532338678836822510e-02 8.146697282791137695e-02 1.545436084270477295e-01 -1.590327471494674683e-01 -6.956414133310317993e-02 1.353547126054763794e-01 -2.738313674926757812e-01 3.280809521675109863e-01 2.585624456405639648e-01
2.675359249114990234e-01 1.440550088882446289e-01 1.022413969039916992e-01 -3.250782610848546028e-03 -1.402089893817901611e-01 1.929283440113067627e-01 -5.414705872535705566e-01 -1.869199983775615692e-02 -3.031775951385498047e-01 6.318029016256332397e-02 2.274964153766632080e-01 -3.495196998119354248e-02 -1.644051671028137207e-01 1.006624698638916016e-01 -7.017010450363159180e-02 -1.119104102253913879e-01 -1.153464242815971375e-01 1.635157316923141479e-02 8.157725632190704346e-02 -7.971251383423805237e-03 4.207380488514900208e-02 -1.680749207735061646e-01 1.560066938400268555e-01 -3.166297078132629395e-02 -2.258310914039611816e-01 -2.240154705941677094e-02 -4.425116255879402161e-02 -5.760334804654121399e-02 1.888619661331176758e-01 -1.758670657873153687e-01 2.952551282942295074e-02 3.786772191524505615e-01
4.404677078127861023e-02 9.955855458974838257e-02 2.418587729334831238e-02 1.530238986015319824e-01 -1.201435700058937073e-01 -7.464790716767311096e-03 -2.865702509880065918e-01 -3.858309686183929443e-01 -2.615478038787841797e-01 2.862889170646667480e-01 1.499525457620620728e-01 -1.217253431677818298e-01 1.510592252016067505e-01 6.525570899248123169e-02 -1.695136576890945435e-01 3.958157729357481003e-03 -8.434174209833145142e-02 4.229935817420482635e-03 -5.714298412203788757e-02 2.013944536447525024e-01 3.598102629184722900e-01 -1.148839220404624939e-01 -1.117077618837356567e-01 -9.542831033468246460e-02 1.376154124736785889e-01 -2.787512242794036865e-01 -2.349835038185119629e-01 -1.151208430528640747e-01 -5.354639887809753418e-02 1.099666580557823181e-01 -9.838077425956726074e-02 2.649849653244018555e-01
1.020341888070106506e-01 2.275292128324508667e-01 3.191884160041809082e-01 2.870051860809326172e-01 3.071635961532592773e-02 1.024857684969902039e-01 -1.615269631147384644e-01 9.618180990219116211e-02 3.478572517633438110e-02 6.693238019943237305e-02 -1.395831257104873657e-02 1.168666034936904907e-02 -1.424201428890228271e-01 -2.344530262053012848e-02 -1.797844022512435913e-01 -5.270461365580558777e-02 -2.696580290794372559e-01 -1.618627458810806274e-01 1.370285153388977051e-01 3.205155134201049805e-01 6.982323527336120605e-02 -8.737338334321975708e-02 1.765038371086120605e-01 -2.766002118587493896e-01 -1.407204717397689819e-01 -6.397008895874023438e-02 1.749567240476608276e-01 -1.153698861598968506e-01 -2.089277803897857666e-01 -1.997662782669067383e-01 1.565671861171722412e-01 3.582524657249450684e-01
-3.060405701398849487e-02 3.038822859525680542e-02 1.618018299341201782e-01 2.705546021461486816e-01 2.908573448657989502e-01 1.551220268011093140e-01 -4.862101078033447266e-01 -1.931982487440109253e-01 -1.811416298151016235e-01 1.348963975906372070e-01 2.221294641494750977e-01 2.263520807027816772e-01 3.281481191515922546e-02 -1.157812587916851044e-02 -2.928112074732780457e-02 1.275681257247924805e-01 -1.350159496068954468e-01 -1.843271553516387939e-01 1.829378306865692139e-02 1.175924465060234070e-01 -8.573350310325622559e-02 -1.070772111415863037e-01 2.039726376533508301e-01 8.192569017410278320e-02 6.247144192457199097e-02 -1.258496344089508057e-01 3.153342381119728088e-02 -3.093581274151802063e-02 1.691136062145233154e-01 -2.584585547447204590e-01 2.409878522157669067e-01 1.943634450435638428e-01
1.423608064651489258e-01 1.390635222196578979e-01 -1.783338785171508789e-01 4.318989813327789307e-01 8.447227627038955688e-02 -1.283808052539825439e-01 -1.594930291175842285e-01 -1.380352377891540527e-01 -1.421967148780822754e-01 -5.984954908490180969e-02 1.624970883131027222e-01 -2.189386785030364990e-01 2.653214633464813232e-01 1.097994819283485413e-01 -1.319121569395065308e-01 -1.979044638574123383e-02 -6.978868693113327026e-02 -8.730616420507431030e-02 6.543403491377830505e-03 4.649298787117004395e-01 1.514353454113006592e-01 -2.910355031490325928e-01 -8.033448457717895508e-02 -7.819543033838272095e-02 7.872977852821350098e-02 5.999483540654182434e-02 -1.276058852672576904e-01 4.668762534856796265e-02 1.995941698551177979e-01 9.385319054126739502e-02 -1.420102715492248535e-01 1.720144897699356079e-01
-2.688801381736993790e-03 -2.319441176950931549e-02 2.445667833089828491e-01 2.057277560234069824e-01 6.052725762128829956e-02 2.561334520578384399e-02 -3.855662345886230469e-01 1.543828472495079041e-02 5.285673961043357849e-02 -3.261535763740539551e-01 5.585804209113121033e-02 2.179406583309173584e-01 1.204062402248382568e-01 8.771099150180816650e-03 -1.078113093972206116e-01 -5.819084495306015015e-02 -2.315086722373962402e-01 -2.969999313354492188e-01 1.976075954735279083e-02 3.934556245803833008e-01 1.189143657684326172e-01 1.149097383022308350e-01 1.435748934745788574e-01 -2.344820797443389893e-01 -1.528451293706893921e-01 -1.864544898271560669e-01 8.068601042032241821e-02 -5.225335806608200073e-02 -1.045367196202278137e-01 -6.349650770425796509e-02 7.429548352956771851e-02 2.587199211120605469e-01
-1.154653821140527725e-02 -1.133342087268829346e-02 3.418459743261337280e-02 -1.851851344108581543e-01 -2.045509815216064453e-01 1.978545635938644409e-01 -2.867557406425476074e-01 -5.482017248868942261e-02 -4.224565923213958740e-01 1.662332266569137573e-01 1.594767868518829346e-01 -3.668543323874473572e-02 -2.054462954401969910e-02 3.398010507225990295e-02 -1.598052978515625000e-01 -9.525064378976821899e-02 -3.786020278930664062e-01 -1.901762187480926514e-01 -1.741869002580642700e-01 8.439597487449645996e-02 3.820336610078811646e-02 -9.816993027925491333e-02 -1.858786307275295258e-02 -8.405859023332595825e-02 -1.562461256980895996e-01 8.046075701713562012e-03 2.164770066738128662e-01 -1.665395647287368774e-01 2.248295396566390991e-01 -4.309510439634323120e-02 2.693511731922626495e-02 3.759000599384307861e-01
-4.808709770441055298e-02 2.821526303887367249e-02 -2.697645425796508789e-01 1.241458505392074585e-01 1.252888590097427368e-01 4.821158200502395630e-02 -3.648507893085479736e-01 -1.876453906297683716e-01 -1.830095797777175903e-01 2.493380904197692871e-01 7.663202285766601562e-02 -2.549283504486083984e-01 2.063098177313804626e-02 3.318965062499046326e-02 8.275850862264633179e-02 3.770995140075683594e-02 -2.470128983259201050e-01 9.195639193058013916e-02 1.950748264789581299e-02 1.665446162223815918e-01 -1.364163309335708618e-01 1.907130032777786255e-01 -2.726122438907623291e-01 -2.210506647825241089e-01 8.024509879760444164e-04 -8.407779783010482788e-02 -4.054199904203414917e-02 -1.300379037857055664e-01 1.003726497292518616e-01 4.732360132038593292e-03 8.364577591419219971e-02 4.770420193672180176e-01
1.937166303396224976e-01 -1.234214603900909424e-01 -2.753913775086402893e-02 1.343191266059875488e-01 8.501869440078735352e-02 -1.230914816260337830e-01 -3.961599767208099365e-01 2.194541878998279572e-02 -1.557143181562423706e-01 2.925340831279754639e-01 6.248803064227104187e-02 3.255749121308326721e-02 1.373764723539352417e-01 -1.604596227407455444e-01 -1.986139118671417236e-01 3.873154222965240479e-01 -9.618772566318511963e-02 3.413145616650581360e-02 7.281296700239181519e-02 2.589214146137237549e-01 1.040341183543205261e-01 9.847612679004669189e-02 9.916406124830245972e-02 3.669809550046920776e-02 -3.077578246593475342e-01 -1.037044674158096313e-01 -1.002173721790313721e-01 -1.109812688082456589e-02 -1.283660084009170532e-01 9.695560485124588013e-02 2.508534491062164307e-01 2.843711674213409424e-01
1.355682909488677979e-01 -5.815288051962852478e-02 3.008827753365039825e-02 -3.153244405984878540e-02 -6.224075332283973694e-02 1.681467443704605103e-01 -2.594195604324340820e-01 -1.300927549600601196e-01 -2.031287550926208496e-01 1.352297961711883545e-01 2.579450905323028564e-01 -4.270270094275474548e-02 6.299929320812225342e-02 2.081280201673507690e-01 -2.206310778856277466e-01 -1.880417764186859131e-02 2.751514512056019157e-05 -2.050509303808212280e-01 -2.029253393411636353e-01 8.269535750150680542e-02 1.913183135911822319e-03 -2.309148609638214111e-01 -1.737455576658248901e-01 -2.658641636371612549e-01 -3.729572892189025879e-01 -3.276928886771202087e-02 1.659744828939437866e-01 6.853974610567092896e-02 2.818755209445953369e-01 -6.596772372722625732e-02 5.079490691423416138e-02 3.642568290233612061e-01
1.156024336814880371e-01 -6.043985486030578613e-02 -1.565445512533187866e-01 1.769692823290824890e-02 -9.525139629840850830e-02 -7.547575980424880981e-02 -4.110464155673980713e-01 -5.326753109693527222e-02 -2.553065419197082520e-01 2.310514599084854126e-01 1.049269065260887146e-01 1.082752272486686707e-01 3.941541165113449097e-02 8.387503772974014282e-02 -2.237805426120758057e-01 1.413348224014043808e-02 -3.160368651151657104e-02 -2.201071530580520630e-01 2.178474329411983490e-03 2.624149620532989502e-01 2.647365033626556396e-01 -1.662403941154479980e-01 -1.730643510818481445e-01 -2.212705649435520172e-02 2.340804785490036011e-01 -3.023269474506378174e-01 -7.940112799406051636e-02 -1.762751340866088867e-01 9.320365637540817261e-02 1.632592082023620605e-01 -1.463303249329328537e-02 3.253160119056701660e-01
1.243838742375373840e-01 1.833905428647994995e-01 1.765371859073638916e-02 1.610006988048553467e-01 7.003031205385923386e-03 -1.016540005803108215e-01 -3.069408237934112549e-01 -3.890556693077087402e-01 -3.682837486267089844e-01 1.194105520844459534e-01 1.543145030736923218e-01 -5.309982597827911377e-02 1.270004510879516602e-01 2.163140103220939636e-03 -2.635951936244964600e-01 5.713437870144844055e-02 -1.121467873454093933e-01 6.403893977403640747e-02 1.320782005786895752e-01 1.616248786449432373e-01 3.218922317028045654e-01 -3.868412226438522339e-02 -7.390322536230087280e-02 -1.340649574995040894e-01 1.520836800336837769e-01 -2.219994068145751953e-01 -1.679213196039199829e-01 -1.246819421648979187e-01 3.974203392863273621e-02 -8.821716904640197754e-02 4.693133011460304260e-02 2.945968210697174072e-01
6.631544791162014008e-03 2.556052803993225098e-01 -1.370591372251510620e-01 8.495155721902847290e-02 -1.414614915847778320e-01 2.060876041650772095e-01 -4.822438359260559082e-01 -1.992425471544265747e-01 -1.442658752202987671e-01 -7.741689682006835938e-03 3.399574458599090576e-01 -1.413737535476684570e-01 1.270633935928344727e-01 -3.715457394719123840e-02 -1.089707389473915100e-01 -1.176759898662567139e-01 -2.016817331314086914e-01 -9.793175011873245239e-02 -6.748623680323362350e-03 8.885135874152183533e-03 2.183507196605205536e-03 -1.415434181690216064e-01 -8.695038408041000366e-02 -1.774087995290756226e-01 -2.209357768297195435e-01 1.864043921232223511e-01 -6.120278686285018921e-02 5.191475152969360352e-02 2.392111718654632568e-01 -1.191425919532775879e-01 6.708554178476333618e-02 3.143562972545623779e-01
3.231605887413024902e-02 1.273412816226482391e-02 2.619008719921112061e-01 1.392341405153274536e-01 -7.508385926485061646e-02 8.027217537164688110e-02 -4.799670279026031494e-01 -1.926529556512832642e-01 3.511677682399749756e-02 -2.156036049127578735e-01 -2.365414053201675415e-03 1.356744021177291870e-01 3.203591704368591309e-01 7.445015013217926025e-02 -2.005146145820617676e-01 3.330733776092529297e-01 -1.093022450804710388e-01 -1.471589058637619019e-01 8.168178796768188477e-02 2.125822305679321289e-01 6.761056929826736450e-02 -8.984390646219253540e-02 -3.812895715236663818e-02 -6.354843825101852417e-02 -6.731967628002166748e-02 1.222598180174827576e-01 5.836324766278266907e-02 -5.370904225856065750e-03 1.491605341434478760e-01 1.966612040996551514e-01 2.401012182235717773e-01 2.464019060134887695e-01
3.216733038425445557e-01 -1.634806841611862183e-01 7.414360344409942627e-02 -5.229059606790542603e-02 -8.356760442256927490e-02 3.382379654794931412e-03 -4.529479444026947021e-01 5.717582255601882935e-02 -2.029483020305633545e-01 2.316694706678390503e-01 1.941177546977996826e-01 -1.337557733058929443e-01 -1.146567985415458679e-01 -1.560681313276290894e-01 -1.573786325752735138e-02 1.409253031015396118e-01 -2.097360789775848389e-02 -1.815805435180664062e-01 -1.221228018403053284e-01 3.006266616284847260e-02 1.529438346624374390e-01 8.915018290281295776e-03 -2.494954466819763184e-01 -1.377848982810974121e-01 -2.231960743665695190e-01 -9.920017421245574951e-02 7.671279460191726685e-02 -1.247505620121955872e-01 2.456175349652767181e-02 -1.060785129666328430e-01 1.914368122816085815e-01 3.931398391723632812e-01
1.058817952871322632e-01 2.168807536363601685e-01 -1.217795722186565399e-02 2.140277624130249023e-01 7.581141591072082520e-02 -1.035575792193412781e-01 -2.690516710281372070e-01 -3.024927079677581787e-01 -3.746669590473175049e-01 3.374476134777069092e-01 -3.130421787500381470e-02 -1.014750227332115173e-01 2.316210120916366577e-01 2.734778635203838348e-02 -2.329285293817520142e-01 6.198602542281150818e-02 -1.361129283905029297e-01 -8.940391987562179565e-02 -1.077407225966453552e-01 2.009325772523880005e-01 2.765330672264099121e-01 -1.244729086756706238e-01 -1.215200275182723999e-01 1.062497217208147049e-02 9.343133121728897095e-02 -1.683668941259384155e-01 -1.804965883493423462e-01 -8.648008853197097778e-02 3.316545486450195312e-02 1.376708596944808960e-01 8.730928529985249043e-04 2.342679798603057861e-01
1.289280802011489868e-01 1.553163379430770874e-01 -3.088936954736709595e-02 1.271930783987045288e-01 5.061917379498481750e-02 -1.900195260532200336e-03 -2.986657619476318359e-01 -3.928461074829101562e-01 -3.068841099739074707e-01 2.427055835723876953e-01 1.590671837329864502e-01 -9.750488400459289551e-02 2.083779871463775635e-01 3.456281870603561401e-02 -2.223784774541854858e-01 3.592615947127342224e-02 -1.266075074672698975e-01 -2.336374018341302872e-03 -1.061971187591552734e-01 1.910572350025177002e-01 3.615852296352386475e-01 -1.180751025676727295e-01 -1.224524676799774170e-01 -1.373762637376785278e-01 2.017419636249542236e-01 -2.065866738557815552e-01 -1.017241403460502625e-01 -1.165163218975067139e-01 -2.820168621838092804e-02 -4.426241293549537659e-02 -4.382351040840148926e-02 2.417224794626235962e-01
1.985761709511280060e-02 -4.276229068636894226e-03 2.906279452145099640e-02 -1.212719306349754333e-01 -2.132366644218564034e-03 2.018054202198982239e-02 -4.662641286849975586e-01 -6.963222473859786987e-02 -4.459238424897193909e-02 2.891662418842315674e-01 1.249280348420143127e-01 -1.347362399101257324e-01 3.707273676991462708e-02 -1.006854474544525146e-01 -2.691001296043395996e-01 -1.041465923190116882e-01 -2.214889526367187500e-01 -6.680697202682495117e-02 4.343624040484428406e-02 2.744240462779998779e-01 7.093040645122528076e-02 -9.492354094982147217e-02 7.484026998281478882e-02 -2.329574525356292725e-01 -2.340674549341201782e-01 1.384092569351196289e-01 -8.997995406389236450e-02 -9.057873487472534180e-02 -3.521124646067619324e-02 -4.669572412967681885e-02 2.644036710262298584e-01 4.231201112270355225e-01
-5.154206603765487671e-02 -1.643940247595310211e-02 1.783638494089245796e-03 2.409201115369796753e-02 -1.857804134488105774e-02 5.741733312606811523e-02 -3.853389024734497070e-01 -4.049079865217208862e-02 -1.233370676636695862e-01 2.343154251575469971e-01 2.332988828420639038e-01 -4.947610944509506226e-02 -3.671998158097267151e-02 -1.089163199067115784e-01 -3.262786567211151123e-02 -7.809845358133316040e-02 -2.392784953117370605e-01 -1.102195680141448975e-01 -4.580849409103393555e-02 3.956985473632812500e-01 5.512887611985206604e-02 -1.641986370086669922e-01 9.814437478780746460e-03 -2.937462925910949707e-01 -2.202405333518981934e-01 2.941081523895263672e-01 -8.983885496854782104e-02 -1.602156162261962891e-01 -1.078951954841613770e-01 -3.224344551563262939e-02 3.268844187259674072e-01 2.502261996269226074e-01
2.254820466041564941e-01 2.713183760643005371e-01 1.576536297798156738e-01 9.016092866659164429e-02 5.817067250609397888e-02 6.331558525562286377e-02 -4.534082710742950439e-01 -1.019644783809781075e-03 -2.348870187997817993e-01 1.831995695829391479e-01 2.062989920377731323e-01 -9.751269966363906860e-02 4.118561372160911560e-02 2.156132459640502930e-02 -1.984275430440902710e-01 -1.842963099479675293e-01 -1.767587661743164062e-01 -2.061891555786132812e-01 -1.285133659839630127e-01 1.000630259513854980e-01 1.056707724928855896e-01 -1.268467009067535400e-01 8.472652733325958252e-02 1.023487895727157593e-01 -2.974941432476043701e-01 1.728729009628295898e-01 6.415833532810211182e-02 8.351725339889526367e-02 1.716003417968750000e-01 -1.887429505586624146e-01 6.623601913452148438e-02 2.629692554473876953e-01
-7.331679761409759521e-02 2.199348360300064087e-01 4.703311622142791748e-02 1.383798867464065552e-01 -8.097429759800434113e-03 -3.144966065883636475e-01 -3.588477075099945068e-01 -1.119890883564949036e-01 -7.595824450254440308e-02 -3.755231201648712158e-02 2.880988717079162598e-01 1.158461794257164001e-01 3.194165229797363281e-01 1.686379760503768921e-01 1.829144954681396484e-01 3.613583743572235107e-02 -3.500239849090576172e-01 -7.773174345493316650e-02 -1.502404808998107910e-01 2.851848006248474121e-01 -4.632183909416198730e-02 6.583479046821594238e-02 4.661580175161361694e-02 -9.349590167403221130e-03 -5.255574733018875122e-02 -2.559328973293304443e-01 -1.981835216283798218e-01 4.019590094685554504e-02 -1.815011948347091675e-01 -3.304203227162361145e-02 1.116975024342536926e-01 1.374993473291397095e-01
1.173096299171447754e-01 4.738322459161281586e-03 -6.503461301326751709e-02 1.480676829814910889e-01 -1.351480334997177124e-01 -1.275977939367294312e-01 -2.321208119392395020e-01 -4.534239172935485840e-01 -3.422819674015045166e-01 1.414540261030197144e-01 1.634732335805892944e-01 -1.085161715745925903e-01 1.877715289592742920e-01 8.951886743307113647e-02 -2.539552450180053711e-01 -7.139009237289428711e-02 -1.297053396701812744e-01 -1.399877131916582584e-03 1.047388091683387756e-01 2.067906856536865234e-01 2.276575714349746704e-01 -5.911697819828987122e-02 -1.272039413452148438e-01 -5.565294250845909119e-02 2.087580263614654541e-01 -2.640958130359649658e-01 -1.871225982904434204e-01 -1.726899668574333191e-02 4.994381964206695557e-02 -1.223628148436546326e-01 -1.637117937207221985e-02 2.568705081939697266e-01
1.883884221315383911e-01 2.059890180826187134e-01 3.028729259967803955e-01 -2.515543065965175629e-02 -2.365009337663650513e-01 9.990129619836807251e-02 -2.383234798908233643e-01 1.387505680322647095e-01 7.294569164514541626e-02 1.743083745241165161e-01 1.601696163415908813e-01 -9.361444413661956787e-02 3.601435720920562744e-01 -1.627692580223083496e-01 2.955605275928974152e-02 1.398019790649414062e-01 -2.667043507099151611e-01 -9.364930540323257446e-02 -1.364756077527999878e-01 -3.868006914854049683e-02 1.044121161103248596e-01 -4.521091282367706299e-02 -3.062003478407859802e-02 -2.057043835520744324e-02 -1.102491766214370728e-01 -6.909196078777313232e-02 -1.156769692897796631e-01 7.168514281511306763e-02 4.908937844447791576e-04 6.065952032804489136e-02 3.015116751194000244e-01 4.434474706649780273e-01
3.187859430909156799e-02 1.256435513496398926e-01 2.396280914545059204e-01 2.272816151380538940e-01 1.989754438400268555e-01 1.306766420602798462e-01 -2.419190406799316406e-01 6.628336012363433838e-02 -8.488751947879791260e-02 1.292333155870437622e-01 1.174270808696746826e-01 -1.436039507389068604e-01 -3.804256021976470947e-02 7.635023444890975952e-02 8.642315864562988281e-03 -8.686306327581405640e-02 -7.556750625371932983e-02 -1.611527949571609497e-01 4.135338217020034790e-02 3.326815068721771240e-01 2.112174630165100098e-01 -9.732212126255035400e-02 -1.371726989746093750e-01 -2.378258854150772095e-01 -2.739755213260650635e-01 1.716320216655731201e-02 -1.183451488614082336e-01 -5.934754386544227600e-02 3.117816895246505737e-02 -6.036657467484474182e-02 1.698056161403656006e-01 5.305217504501342773e-01
2.920839488506317139e-01 2.162118107080459595e-01 2.099124491214752197e-01 4.296816885471343994e-02 -2.265235185623168945e-01 6.699565052986145020e-02 -4.309768080711364746e-01 4.527470842003822327e-02 -2.647123634815216064e-01 -3.863559290766716003e-02 2.897371947765350342e-01 -3.398032784461975098e-01 9.638550877571105957e-02 -7.715985924005508423e-02 -3.114530071616172791e-02 5.648024007678031921e-02 -1.886685788631439209e-01 -1.506152898073196411e-01 1.386113017797470093e-01 1.866323500871658325e-01 3.184213535860180855e-03 8.635076135396957397e-02 -1.333905942738056183e-02 -1.469976752996444702e-01 -1.690455675125122070e-01 1.004263013601303101e-02 -4.711800441145896912e-02 -7.435438036918640137e-02 1.963230371475219727e-01 -1.498927325010299683e-01 6.096560135483741760e-02 2.128917276859283447e-01
1.242507323622703552e-01 3.331756219267845154e-02 -3.714708611369132996e-02 3.509510159492492676e-01 4.796019196510314941e-02 -1.348482668399810791e-01 -1.660979539155960083e-01 -1.118127480149269104e-01 -2.079441696405410767e-01 1.302356421947479248e-01 1.814328730106353760e-01 -1.749251596629619598e-02 2.217772603034973145e-01 6.332690361887216568e-03 -1.442530304193496704e-01 -2.948233298957347870e-02 -1.937478631734848022e-01 -1.513438820838928223e-01 2.920537628233432770e-02 2.769432067871093750e-01 3.389670252799987793e-01 1.921368092298507690e-01 -1.580022275447845459e-01 2.545335888862609863e-02 2.937677800655364990e-01 -1.641902029514312744e-01 -1.770835369825363159e-01 -6.213105469942092896e-02 1.210750713944435120e-01 1.164609342813491821e-01 1.635876297950744629e-02 3.763147890567779541e-01
1.264765579253435135e-02 3.613118529319763184e-01 -1.601409167051315308e-02 9.576018899679183960e-02 -1.399537920951843262e-01 -3.319552540779113770e-02 -4.364605247974395752e-01 3.515813127160072327e-02 -7.326199859380722046e-02 -4.803000763058662415e-02 1.616804897785186768e-01 7.645684480667114258e-02 1.156070455908775330e-01 1.270514819771051407e-02 1.447297334671020508e-01 5.534422397613525391e-02 -6.433186680078506470e-02 3.529651090502738953e-03 -2.215378917753696442e-02 2.957430183887481689e-01 -3.466433882713317871e-01 1.038289442658424377e-02 1.746119856834411621e-01 -1.868131309747695923e-01 -4.920847341418266296e-02 -6.126739084720611572e-02 9.069001674652099609e-02 -1.616133004426956177e-01 2.356289923191070557e-01 1.996281743049621582e-01 2.488679289817810059e-01 3.076649010181427002e-01
6.196469068527221680e-03 -3.605391457676887512e-02 1.570023745298385620e-01 2.477377504110336304e-01 1.018769852817058563e-02 7.387008517980575562e-04 -4.133881032466888428e-01 -1.033203601837158203e-01 -8.046147227287292480e-02 1.966729462146759033e-01 4.056571424007415771e-01 4.367358982563018799e-02 -1.125866621732711792e-01 -4.254464991390705109e-03 5.326316133141517639e-02 -5.535283312201499939e-02 7.363688945770263672e-02 -1.231761425733566284e-01 -2.321192529052495956e-03 1.655571162700653076e-01 -4.910398274660110474e-02 -1.643313020467758179e-01 1.290784031152725220e-01 -1.824133098125457764e-01 -1.731546223163604736e-01 1.515265405178070068e-01 -8.428978919982910156e-02 -2.788798213005065918e-01 2.152633666992187500e-01 -2.245031148195266724e-01 1.604818925261497498e-02 3.722560405731201172e-01
2.163480520248413086e-01 1.048390716314315796e-01 -4.675549268722534180e-02 4.056599438190460205e-01 -1.838892102241516113e-01 -9.347720444202423096e-02 -3.675799667835235596e-01 9.501732140779495239e-02 -2.372480034828186035e-01 4.544998705387115479e-02 -1.582128703594207764e-01 1.208046004176139832e-01 1.249107718467712402e-01 -6.537938117980957031e-02 -2.862783968448638916e-01 -9.553980082273483276e-02 1.640626788139343262e-01 1.136924922466278076e-01 -2.878787219524383545e-01 3.498362898826599121e-01 1.778808608651161194e-02 -5.847297981381416321e-02 5.622584372758865356e-02 1.683755218982696533e-01 -5.705028399825096130e-02 8.386239409446716309e-02 -8.039528876543045044e-02 5.165042355656623840e-02 -1.344165531918406487e-03 -8.786914497613906860e-02 -1.384130418300628662e-01 2.305926233530044556e-01
2.206745445728302002e-01 2.722809910774230957e-01 7.529582083225250244e-02 2.455470263957977295e-01 -1.644353419542312622e-01 4.789255186915397644e-02 -1.302957534790039062e-01 2.171578556299209595e-01 -6.381098646670579910e-03 2.290573120117187500e-01 1.526093780994415283e-01 7.316007744520902634e-03 2.706182003021240234e-01 1.769355237483978271e-01 2.435161769390106201e-01 -8.801863528788089752e-03 1.506427768617868423e-02 1.135358810424804688e-01 7.004677318036556244e-04 1.339348554611206055e-01 -5.572761967778205872e-02 -2.056995034217834473e-01 2.663598656654357910e-01 -1.408136785030364990e-01 -3.495424687862396240e-01 -7.996165007352828979e-02 -1.903900504112243652e-01 4.269315302371978760e-02 1.330234259366989136e-01 -1.042605563998222351e-01 -3.248776122927665710e-02 3.383055329322814941e-01
1.982620507478713989e-01 7.064203172922134399e-02 2.286921627819538116e-02 1.603012382984161377e-01 -1.061598211526870728e-01 1.107594463974237442e-02 -2.042982280254364014e-01 -3.620828390121459961e-01 -3.652433156967163086e-01 1.904058009386062622e-01 2.395973056554794312e-01 -1.568328887224197388e-01 2.059621661901473999e-01 1.051459237933158875e-01 -2.333808541297912598e-01 1.000002101063728333e-01 -1.848205775022506714e-01 1.927207596600055695e-02 -2.754726819694042206e-02 1.175175160169601440e-01 3.399803638458251953e-01 -1.266623884439468384e-01 -2.153365612030029297e-01 -9.351491928100585938e-02 1.841234415769577026e-01 -1.032534986734390259e-01 -1.213052943348884583e-01 -7.082600891590118408e-02 1.430813502520322800e-02 -3.544745594263076782e-02 -6.624887138605117798e-02 2.639253139495849609e-01
2.090149223804473877e-01 -5.303782597184181213e-02 -2.178317457437515259e-01 -3.475813195109367371e-02 -1.709346920251846313e-01 -1.258601397275924683e-01 -4.043786823749542236e-01 -2.832895815372467041e-01 -3.303318619728088379e-01 1.345497667789459229e-01 1.184593439102172852e-01 1.261242330074310303e-01 -2.822058461606502533e-02 -1.806081086397171021e-02 -1.632196754217147827e-01 -8.332791179418563843e-02 1.444813236594200134e-02 -2.403973489999771118e-01 -9.885893017053604126e-02 1.760479211807250977e-01 2.325112670660018921e-01 -5.671257968060672283e-04 -6.368417292833328247e-02 -3.141408413648605347e-02 1.616723090410232544e-01 -5.769536271691322327e-02 -2.513280808925628662e-01 -1.048922464251518250e-01 -6.056865304708480835e-02 3.408332169055938721e-02 8.551024645566940308e-02 3.879301249980926514e-01
3.339060544967651367e-01 1.322542279958724976e-01 1.843084245920181274e-01 -1.073475833982229233e-02 -6.357700377702713013e-02 8.908323943614959717e-02 -4.188070893287658691e-01 -1.433550100773572922e-02 -2.382111549377441406e-01 9.221117943525314331e-02 2.051813751459121704e-01 -2.547504603862762451e-01 4.077548161149024963e-02 3.899442777037620544e-02 -1.241618916392326355e-01 -1.082500293850898743e-01 -2.078212499618530273e-01 -1.879513114690780640e-01 8.353029191493988037e-02 8.809719234704971313e-02 1.639157831668853760e-01 -4.222458228468894958e-02 -2.189743369817733765e-01 -7.823892682790756226e-02 -2.691209912300109863e-01 8.542314916849136353e-02 2.536620572209358215e-02 -1.019895225763320923e-01 8.965630829334259033e-02 -2.113452926278114319e-02 3.102244138717651367e-01 2.744395136833190918e-01
-4.918252304196357727e-02 1.740916669368743896e-01 1.477614343166351318e-01 1.569517552852630615e-01 -6.692548096179962158e-02 1.202907338738441467e-01 -1.326662749052047729e-01 -1.015022546052932739e-01 2.431817799806594849e-01 -2.177094668149948120e-01 1.114395856857299805e-01 1.161078885197639465e-01 1.960622370243072510e-01 5.873652920126914978e-02 -1.755724251270294189e-01 6.804064661264419556e-02 -3.930168449878692627e-01 -1.397783309221267700e-01 5.391355603933334351e-02 1.095624715089797974e-01 -3.688645735383033752e-02 -1.892963051795959473e-01 -8.249255269765853882e-02 -1.348690688610076904e-01 1.740737855434417725e-01 -1.640473306179046631e-01 -1.423604190349578857e-01 -1.997783929109573364e-01 -2.862914279103279114e-02 -8.034427464008331299e-02 1.660622954368591309e-01 5.107171535491943359e-01
1.705398783087730408e-02 -6.151511520147323608e-02 2.640271186828613281e-01 2.565143704414367676e-01 7.301855087280273438e-02 5.274166911840438843e-02 -2.852794229984283447e-01 2.013668268918991089e-01 -1.526120454072952271e-01 1.746700108051300049e-01 3.077413737773895264e-01 4.623339977115392685e-03 2.374835610389709473e-01 5.576156452298164368e-02 -3.759812936186790466e-02 3.040762245655059814e-02 -1.940943896770477295e-01 -1.092979386448860168e-01 1.930294558405876160e-02 1.579252481460571289e-01 1.191133111715316772e-01 -1.084999069571495056e-01 2.328665107488632202e-01 8.551107347011566162e-02 1.505379825830459595e-01 3.224143683910369873e-01 1.043990924954414368e-01 -2.492536604404449463e-01 1.847636103630065918e-01 -1.384439319372177124e-01 1.445888578891754150e-01 2.893377542495727539e-01
-7.775637507438659668e-02 2.924321293830871582e-01 1.115925833582878113e-01 2.898778319358825684e-01 1.285387426614761353e-01 -1.253638416528701782e-02 -2.550541460514068604e-01 -4.018155485391616821e-02 -3.754417994059622288e-04 1.213705688714981079e-01 -4.738937690854072571e-02 -2.985061891376972198e-02 -5.541181564331054688e-02 -1.273020356893539429e-02 7.449209690093994141e-02 1.104185078293085098e-02 -2.473812848329544067e-01 -7.978952676057815552e-02 9.247731417417526245e-02 3.179153501987457275e-01 -1.371511369943618774e-01 -1.969394683837890625e-01 -1.122828871011734009e-01 -2.480065524578094482e-01 -3.528112173080444336e-01 -1.482665538787841797e-01 -1.721615530550479889e-02 -1.421169638633728027e-01 -1.142837181687355042e-01 8.621447533369064331e-02 2.431886643171310425e-02 4.526626765727996826e-01
-1.579054445028305054e-01 8.876428008079528809e-02 -1.135829538106918335e-01 1.142559126019477844e-01 -5.629619956016540527e-02 2.568148076534271240e-01 -2.342937439680099487e-01 -7.440880686044692993e-02 -2.960311770439147949e-01 -9.797994792461395264e-02 -1.776484027504920959e-02 -7.974343001842498779e-02 -4.311269521713256836e-02 1.074314117431640625e-01 -4.703447222709655762e-02 -4.907239228487014771e-02 -7.179617881774902344e-02 -3.852104842662811279e-01 -1.368643366731703281e-03 1.489720642566680908e-01 1.394315361976623535e-01 1.182316094636917114e-01 -1.828097850084304810e-01 -8.486646227538585663e-03 -2.746620476245880127e-01 -8.781173080205917358e-02 8.362864702939987183e-02 8.217907696962356567e-02 -9.229764342308044434e-02 -2.410560250282287598e-01 2.952295243740081787e-01 4.431883394718170166e-01
1.189750656485557556e-01 9.037598967552185059e-03 -4.956410452723503113e-02 1.822680085897445679e-01 1.988730952143669128e-02 -9.365506470203399658e-02 -2.399426251649856567e-01 -3.327392637729644775e-01 -3.864497840404510498e-01 1.405729800462722778e-01 2.861590087413787842e-01 -1.533911675214767456e-01 2.848567962646484375e-01 6.592087447643280029e-02 -1.789233684539794922e-01 -1.347099691629409790e-01 -6.328018754720687866e-02 -7.113026827573776245e-02 1.066213846206665039e-01 2.500729262828826904e-01 2.674379944801330566e-01 -1.876914054155349731e-01 -1.414239108562469482e-01 5.348814651370048523e-02 2.230615317821502686e-01 -1.385898143053054810e-01 6.705770641565322876e-02 2.313750982284545898e-02 9.329807758331298828e-02 3.666799142956733704e-02 3.540403395891189575e-02 2.541289329528808594e-01
2.041935734450817108e-02 4.776277579367160797e-03 3.027518838644027710e-02 2.785702943801879883e-01 -3.106232881546020508e-01 6.187638640403747559e-02 -2.752881348133087158e-01 -2.351026237010955811e-02 8.746714890003204346e-02 3.103255294263362885e-02 2.208454459905624390e-01 1.628027409315109253e-01 2.794828265905380249e-02 -7.913675159215927124e-02 -4.743561148643493652e-02 8.055931329727172852e-02 -8.904570341110229492e-02 -1.118272915482521057e-01 -8.997838199138641357e-02 1.234412863850593567e-01 -2.264951616525650024e-01 -1.893224716186523438e-01 5.258293077349662781e-02 -2.876566350460052490e-01 -2.422836571931838989e-01 -2.187776863574981689e-01 -1.903407871723175049e-01 1.853958666324615479e-01 -2.523706555366516113e-01 3.705567494034767151e-02 1.076423674821853638e-01 4.177029132843017578e-01
1.638659238815307617e-01 -1.376953721046447754e-02 -5.558439716696739197e-02 1.973372399806976318e-01 -2.070212215185165405e-01 -1.300891786813735962e-01 -1.939632594585418701e-01 -2.515931725502014160e-01 -3.461906909942626953e-01 1.035350114107131958e-01 -1.731762290000915527e-02 -1.193426549434661865e-01 -4.728422965854406357e-03 1.379739195108413696e-01 -2.423995435237884521e-01 4.355153534561395645e-03 -1.287585347890853882e-01 -3.779605776071548462e-02 -7.019306998699903488e-03 4.851177334785461426e-01 3.617943525314331055e-01 6.679840385913848877e-02 -1.224533393979072571e-01 -5.543289706110954285e-02 2.273056209087371826e-01 -1.251413822174072266e-01 -3.063393384218215942e-02 -7.325275242328643799e-02 2.133339345455169678e-01 3.323457762598991394e-02 2.224704436957836151e-02 1.404107958078384399e-01
2.469483390450477600e-02 3.014081716537475586e-01 1.994323283433914185e-01 1.736295223236083984e-01 1.086344290524721146e-02 -1.469350755214691162e-01 -2.996658384799957275e-01 -5.739967525005340576e-02 -1.872490048408508301e-01 -3.151684626936912537e-02 2.340688556432723999e-01 3.227719366550445557e-01 2.646951973438262939e-01 1.410022377967834473e-01 1.223666816949844360e-01 -6.544265151023864746e-02 -1.156031638383865356e-01 -2.643423080444335938e-01 -7.417929917573928833e-02 1.714024096727371216e-01 1.876700967550277710e-01 -1.850360035896301270e-01 5.621884763240814209e-02 2.031347751617431641e-01 1.095938384532928467e-01 -4.086485505104064941e-02 -8.678281307220458984e-02 2.076825127005577087e-02 -1.129986271262168884e-01 1.072919294238090515e-01 -9.679570049047470093e-02 3.637246489524841309e-01
4.560758173465728760e-02 3.382355272769927979e-01 9.532606601715087891e-02 3.741472661495208740e-01 -9.785027056932449341e-02 -1.374100595712661743e-01 -1.109099462628364563e-01 -4.064175486564636230e-02 -1.613520830869674683e-01 7.165928184986114502e-02 2.928327620029449463e-01 2.800366878509521484e-01 1.783323734998703003e-01 8.728460222482681274e-02 1.742643862962722778e-01 -2.160292677581310272e-02 -1.642578244209289551e-01 -3.011394143104553223e-01 3.342447429895401001e-02 3.029435276985168457e-01 7.107009738683700562e-02 -2.174748666584491730e-02 1.460493654012680054e-01 7.946368306875228882e-02 2.257177047431468964e-02 8.000242710113525391e-02 -5.565381143242120743e-03 -2.307694591581821442e-02 -9.520400315523147583e-02 2.460984736680984497e-01 -1.523815989494323730e-01 2.870360910892486572e-01
8.600474148988723755e-02 1.223671436309814453e-01 4.804408922791481018e-02 9.063845127820968628e-02 -1.889587193727493286e-01 2.608329057693481445e-01 -3.052633702754974365e-01 -6.031812727451324463e-02 -2.089046090841293335e-01 5.359384417533874512e-02 -1.113911271095275879e-01 -5.586631014011800289e-04 2.107266187667846680e-01 -8.707606233656406403e-03 -4.335138946771621704e-02 -1.487522423267364502e-01 -2.475631386041641235e-01 -3.456102311611175537e-01 -6.874479353427886963e-02 1.435470879077911377e-01 1.162515580654144287e-01 6.399950943887233734e-04 9.581417590379714966e-02 -2.522717714309692383e-01 -1.134496405720710754e-01 1.964138001203536987e-01 3.297468274831771851e-02 9.508419781923294067e-02 4.233857691287994385e-01 -1.634288579225540161e-01 -7.031766325235366821e-02 2.724783122539520264e-01
1.244578063488006592e-01 7.137081585824489594e-03 3.102517127990722656e-02 2.572436928749084473e-01 -1.119850054383277893e-01 -8.115443587303161621e-02 -1.226122751832008362e-01 -3.315969407558441162e-01 -4.477416276931762695e-01 1.375043094158172607e-01 2.255932539701461792e-01 -1.254313886165618896e-01 2.312351912260055542e-01 2.452447824180126190e-02 -3.159185349941253662e-01 6.100612878799438477e-02 -7.439378648996353149e-02 -1.089840158820152283e-01 1.625015288591384888e-01 2.178174555301666260e-01 2.938025295734405518e-01 -7.288313657045364380e-02 -1.644318997859954834e-01 -1.338907182216644287e-01 5.940620601177215576e-02 -1.016111448407173157e-01 -1.075567677617073059e-01 -1.525839865207672119e-01 -4.284447431564331055e-02 5.797509849071502686e-02 -2.079738304018974304e-02 2.177372127771377563e-01
1.923242956399917603e-01 1.002031192183494568e-01 2.866937592625617981e-02 4.134822189807891846e-01 -2.856629490852355957e-01 1.397598534822463989e-01 -2.366325855255126953e-01 2.041649222373962402e-01 -7.296867668628692627e-02 -2.112972289323806763e-01 1.099298819899559021e-01 -3.688624873757362366e-02 2.272335439920425415e-01 -1.544241607189178467e-01 5.924344062805175781e-02 -2.440205067396163940e-01 -1.267458647489547729e-01 -2.491145730018615723e-01 -3.814941644668579102e-02 1.725064963102340698e-01 -2.151335179805755615e-01 6.449228525161743164e-02 -1.223298162221908569e-01 -8.187298476696014404e-02 9.379685670137405396e-02 4.006192460656166077e-02 -3.021117299795150757e-03 -2.262530028820037842e-01 -1.773066818714141846e-01 -2.439571321010589600e-01 1.778810918331146240e-01 1.215336546301841736e-01
1.215479522943496704e-01 -5.613123252987861633e-02 -2.768013812601566315e-02 4.727193415164947510e-01 -3.011547625064849854e-01 -1.018214374780654907e-01 -3.126222789287567139e-01 5.719448253512382507e-02 -1.995285898447036743e-01 -7.312507368624210358e-03 1.697198897600173950e-01 1.823272407054901123e-01 -1.838168501853942871e-01 1.132592335343360901e-01 -8.936277031898498535e-02 3.041261732578277588e-01 1.122409775853157043e-01 1.339545100927352905e-01 -2.688399143517017365e-02 -5.602955818176269531e-02 5.559799820184707642e-02 4.977857321500778198e-02 2.342026866972446442e-02 8.674851059913635254e-02 -8.584595471620559692e-02 -1.323700100183486938e-01 1.040393039584159851e-01 6.723984261043369770e-04 -1.032399684190750122e-01 -2.184495776891708374e-01 1.642274670302867889e-02 4.054144024848937988e-01
-1.056027561426162720e-01 7.303024828433990479e-02 -7.492589950561523438e-02 2.407236546277999878e-01 -2.947637438774108887e-01 1.624266505241394043e-01 -2.459269762039184570e-01 -1.005237251520156860e-01 -3.002517819404602051e-01 1.805295944213867188e-01 2.342578768730163574e-01 -1.169209480285644531e-01 2.004569619894027710e-01 -4.808984324336051941e-02 -1.135194227099418640e-01 -1.786030679941177368e-01 -2.398066520690917969e-01 -2.469869554042816162e-01 -7.973656058311462402e-02 -6.119449436664581299e-02 1.849286258220672607e-01 7.924478501081466675e-02 4.250575602054595947e-02 -3.892967700958251953e-01 -1.631601601839065552e-01 8.883132040500640869e-02 1.644419692456722260e-02 -6.650783121585845947e-02 1.378452926874160767e-01 -1.218285858631134033e-01 4.967381805181503296e-02 2.440543025732040405e-01
4.333744198083877563e-02 1.801081299781799316e-01 3.270335122942924500e-02 1.398155540227890015e-01 -2.561768889427185059e-02 9.174824506044387817e-02 -2.416811883449554443e-01 5.228582397103309631e-02 -2.439121305942535400e-01 2.278780639171600342e-01 1.735989451408386230e-01 -1.632266491651535034e-01 2.955447137355804443e-01 -3.841025009751319885e-02 -3.434471786022186279e-02 -9.938716143369674683e-02 -3.612408638000488281e-01 -2.020064443349838257e-01 -3.170613572001457214e-02 3.656707704067230225e-02 2.157751768827438354e-01 8.346433192491531372e-02 9.940871596336364746e-02 -3.473456203937530518e-01 -3.018617928028106689e-01 1.953860186040401459e-02 1.260575205087661743e-01 2.159654349088668823e-02 2.010076493024826050e-01 -1.133103668689727783e-01 6.424589455127716064e-02 2.895461022853851318e-01
-1.324184983968734741e-01 3.237139880657196045e-01 4.284463450312614441e-02 3.749220073223114014e-02 -1.529602259397506714e-01 8.992917835712432861e-02 -1.622485220432281494e-01 1.747016757726669312e-01 -4.800277575850486755e-02 -1.983521506190299988e-02 1.119449734687805176e-01 1.757512986660003662e-01 3.271875679492950439e-01 -1.972752436995506287e-02 9.648116677999496460e-02 -4.775436595082283020e-02 -8.359533548355102539e-02 3.887321054935455322e-02 -1.218040511012077332e-01 1.291746199131011963e-01 2.704700641334056854e-02 -7.436291128396987915e-02 1.491255760192871094e-01 8.383876830339431763e-02 -1.891306638717651367e-01 1.846660524606704712e-01 1.108272150158882141e-01 -8.144661784172058105e-02 2.560224235057830811e-01 -2.353923469781875610e-01 2.246259450912475586e-01 5.340445637702941895e-01
2.740450799465179443e-01 2.131413295865058899e-02 6.390642374753952026e-02 -1.119738258421421051e-02 1.215974707156419754e-02 -1.589368581771850586e-01 -4.591384828090667725e-01 -9.147325158119201660e-02 -8.133141696453094482e-02 7.034316658973693848e-02 5.632040649652481079e-02 -1.350293308496475220e-01 2.138970233500003815e-02 -5.613470822572708130e-02 -4.556153342127799988e-02 -9.224177151918411255e-02 -2.113564461469650269e-01 4.284175857901573181e-02 2.681477963924407959e-01 1.696304678916931152e-01 1.280869990587234497e-01 -3.801727592945098877e-01 -4.061400890350341797e-02 -2.712611258029937744e-01 -2.652273178100585938e-01 -5.362098664045333862e-02 -6.567424628883600235e-03 9.298699349164962769e-02 1.623393297195434570e-01 -2.762416601181030273e-01 -8.633269369602203369e-02 2.304531484842300415e-01
-8.563528954982757568e-02 4.494176432490348816e-02 3.984919190406799316e-01 9.591536968946456909e-02 -2.116801403462886810e-02 9.607619047164916992e-02 -2.399820536375045776e-01 -4.546633362770080566e-02 -1.452673226594924927e-01 1.149635761976242065e-01 8.181618899106979370e-02 2.477256804704666138e-01 6.129027158021926880e-02 -9.473857283592224121e-02 1.699213534593582153e-01 6.054754555225372314e-02 -2.196284979581832886e-01 9.810814633965492249e-03 9.616725891828536987e-02 4.032561779022216797e-01 1.928544938564300537e-01 1.125439479947090149e-01 5.673997104167938232e-02 -3.838463127613067627e-01 -9.762897156178951263e-03 -2.771038115024566650e-01 -1.489748656749725342e-01 6.438233703374862671e-02 7.913984358310699463e-02 2.022730931639671326e-02 1.723334193229675293e-01 2.132071405649185181e-01
-1.506916135549545288e-01 2.043117433786392212e-01 2.969028949737548828e-01 2.046936154365539551e-01 -1.464011520147323608e-01 2.142386138439178467e-01 -2.155479043722152710e-01 1.529149711132049561e-02 1.480408012866973877e-01 -5.923879519104957581e-02 1.731161177158355713e-01 -2.843104302883148193e-02 2.698199748992919922e-01 -5.780754983425140381e-02 -2.448617964982986450e-01 -5.169633403420448303e-02 -2.176491916179656982e-01 3.755892813205718994e-02 2.212784998118877411e-02 4.440869987010955811e-01 -7.150904089212417603e-02 -1.758813112974166870e-01 7.299304753541946411e-02 -1.564961969852447510e-01 3.810076415538787842e-02 -1.954746097326278687e-01 9.679269976913928986e-03 -1.992510408163070679e-01 -1.665205508470535278e-01 -4.326074570417404175e-02 -4.620079323649406433e-02 2.700949311256408691e-01
-3.892410919070243835e-02 -4.216372035443782806e-03 6.154841929674148560e-02 2.684226036071777344e-01 -1.162383556365966797e-01 1.638229042291641235e-01 -1.626504063606262207e-01 1.233389228582382202e-02 -3.101105093955993652e-01 1.624280959367752075e-01 8.079833537340164185e-02 -1.445310413837432861e-01 2.511553466320037842e-01 -7.976337522268295288e-02 -2.033908963203430176e-01 -1.470482498407363892e-01 -2.864412963390350342e-01 -2.007372230291366577e-01 -3.485734760761260986e-02 1.213848292827606201e-01 8.043397217988967896e-02 -7.871446013450622559e-02 1.505317836999893188e-01 -2.189716249704360962e-01 -2.550281584262847900e-01 -1.757554523646831512e-02 1.949750259518623352e-02 9.002678096294403076e-02 2.810269296169281006e-01 -2.676228582859039307e-01 9.016874432563781738e-02 3.451686501502990723e-01
9.659182280302047729e-02 2.376126870512962341e-02 -2.265867590904235840e-01 1.731714159250259399e-01 -5.155490338802337646e-02 1.179642975330352783e-03 -2.210300862789154053e-01 -1.554021537303924561e-01 -2.067657113075256348e-01 2.417131811380386353e-01 1.747679561376571655e-01 -1.534804352559149265e-03 -8.015281520783901215e-03 9.342230856418609619e-03 -2.462731599807739258e-01 -5.910383537411689758e-02 -7.187674939632415771e-02 -3.355910778045654297e-01 -6.259387731552124023e-02 4.328363537788391113e-01 3.128534555435180664e-01 -4.104331508278846741e-02 -7.689449191093444824e-02 4.120719060301780701e-02 6.442978978157043457e-02 -2.002609968185424805e-01 -2.725722193717956543e-01 -1.717475205659866333e-01 -3.430857136845588684e-02 -5.219153314828872681e-02 -1.815878413617610931e-02 2.618937790393829346e-01
2.229071408510208130e-01 5.896205082535743713e-02 -2.551859617233276367e-01 7.503070682287216187e-02 -1.015836745500564575e-01 -3.148265182971954346e-01 -3.988932669162750244e-01 -2.076921910047531128e-01 1.804499141871929169e-02 2.189988791942596436e-01 6.168045103549957275e-02 1.969867758452892303e-02 4.507318139076232910e-02 -3.382563591003417969e-02 -4.394908249378204346e-01 -1.533201336860656738e-01 -4.242795705795288086e-02 -1.911052018404006958e-01 -4.597168043255805969e-02 1.849177777767181396e-01 2.845526337623596191e-01 -8.682324737310409546e-02 7.398004829883575439e-02 1.286310553550720215e-01 1.532882750034332275e-01 -1.120480522513389587e-02 4.671572893857955933e-02 -1.529467999935150146e-01 5.046205967664718628e-02 2.675123140215873718e-02 -2.861364930868148804e-02 2.316254824399948120e-01
3.151435554027557373e-01 5.841584503650665283e-02 3.638444840908050537e-02 5.769842863082885742e-01 -2.818158566951751709e-01 1.194285005331039429e-01 -2.109714001417160034e-01 1.294188499450683594e-01 -4.003253206610679626e-02 -1.850799322128295898e-01 2.097226232290267944e-01 6.495358794927597046e-02 2.014703452587127686e-01 -1.143331080675125122e-02 9.255069494247436523e-02 1.502728760242462158e-01 -5.464212968945503235e-02 -1.615725904703140259e-01 -1.062940806150436401e-01 1.003188490867614746e-01 -1.143518835306167603e-01 1.666942387819290161e-01 -1.830691248178482056e-01 -1.037889868021011353e-01 -1.183445975184440613e-01 -8.357450366020202637e-02 6.204873695969581604e-02 -2.243518084287643433e-01 -7.484723627567291260e-02 -1.567388027906417847e-01 9.190801531076431274e-02 5.266814678907394409e-02
9.444993734359741211e-02 -2.875780873000621796e-02 -7.994981110095977783e-02 1.830691397190093994e-01 -4.091103374958038330e-02 -5.226076766848564148e-02 -1.934729218482971191e-01 -3.988004326820373535e-01 -3.139562606811523438e-01 1.930185109376907349e-01 1.316262483596801758e-01 -3.598568588495254517e-02 8.861649036407470703e-02 1.840819604694843292e-02 -2.042129486799240112e-01 7.602240145206451416e-02 -1.687266230583190918e-01 -6.784506887197494507e-02 -5.486136302351951599e-02 2.641048431396484375e-01 2.419649660587310791e-01 -1.625946462154388428e-01 -1.858409196138381958e-01 -1.015535891056060791e-01 2.133607119321823120e-01 -2.148090749979019165e-01 -6.131254509091377258e-02 -2.184397578239440918e-01 8.320518769323825836e-03 9.734184294939041138e-02 4.613737761974334717e-02 3.858333528041839600e-01
-2.039825730025768280e-02 -8.963606506586074829e-02 -1.672654449939727783e-01 2.961873076856136322e-02 -8.073086291551589966e-02 -6.140715628862380981e-02 -2.880815565586090088e-01 -1.446674615144729614e-01 -1.296629607677459717e-01 1.752361506223678589e-01 2.656177282333374023e-01 -4.920214787125587463e-02 7.868371903896331787e-02 2.894295565783977509e-02 1.932093501091003418e-01 -1.311814486980438232e-01 -1.633968651294708252e-01 3.143321573734283447e-01 -1.224906295537948608e-01 3.919179439544677734e-01 3.618494272232055664e-01 1.275573521852493286e-01 1.929977908730506897e-02 -1.926155835390090942e-01 1.431644707918167114e-01 1.152422353625297546e-01 2.566330693662166595e-02 -1.266542077064514160e-01 1.660272330045700073e-01 1.060736104846000671e-01 4.076381772756576538e-02 3.109411895275115967e-01
3.371198475360870361e-02 2.450421750545501709e-01 2.732885479927062988e-01 1.813231855630874634e-01 -1.130236908793449402e-01 8.853213489055633545e-02 -2.239832431077957153e-01 -5.798353999853134155e-02 -4.079930484294891357e-02 1.637881807982921600e-02 6.170735880732536316e-02 2.336955666542053223e-01 5.074392557144165039e-01 -5.985430255532264709e-02 1.179392263293266296e-01 -2.592532150447368622e-02 -2.661191821098327637e-01 -1.226931512355804443e-01 6.739436089992523193e-02 1.905963718891143799e-01 -2.290268242359161377e-01 -8.940558880567550659e-02 2.432111650705337524e-01 -1.312487274408340454e-01 -1.336783766746520996e-01 3.509976714849472046e-02 1.401484105736017227e-02 -9.339810907840728760e-02 9.886969625949859619e-02 -2.164891175925731659e-02 1.463874578475952148e-01 3.127873241901397705e-01
1.286263018846511841e-01 9.567929059267044067e-02 7.823891006410121918e-03 1.474152356386184692e-01 -6.860765069723129272e-02 -1.807075142860412598e-01 -2.508085370063781738e-01 -3.102826774120330811e-01 -3.128726482391357422e-01 1.681153625249862671e-01 6.011418253183364868e-02 -9.260177612304687500e-02 2.575080692768096924e-01 1.236696541309356689e-01 -2.995207905769348145e-01 7.275670766830444336e-02 -1.021271198987960815e-01 -9.870593994855880737e-02 3.798634931445121765e-02 2.008107751607894897e-01 3.619903624057769775e-01 -1.573578417301177979e-01 -1.243263334035873413e-01 -5.681831389665603638e-02 1.078401654958724976e-01 -2.648576200008392334e-01 -1.410493552684783936e-01 -1.985636502504348755e-01 -8.699651807546615601e-03 2.270362339913845062e-02 3.071550466120243073e-02 2.489041686058044434e-01
-6.844896823167800903e-02 9.262865781784057617e-02 2.592339515686035156e-01 3.755615279078483582e-02 -7.212046533823013306e-02 4.945570603013038635e-02 -6.355760097503662109e-01 -2.744403481483459473e-01 -1.465830206871032715e-01 -4.013402760028839111e-02 1.561530381441116333e-01 -6.229922920465469360e-02 3.970420360565185547e-02 1.579281389713287354e-01 1.922180652618408203e-01 1.245602965354919434e-01 -3.196759223937988281e-01 -2.762500010430812836e-02 1.452192664146423340e-01 7.847461849451065063e-02 2.022888697683811188e-02 -1.478629410266876221e-01 4.175364598631858826e-02 -1.689856946468353271e-01 -8.580301702022552490e-02 -2.370899468660354614e-01 -5.968156084418296814e-02 1.266521215438842773e-01 -1.143819838762283325e-01 -1.170238330960273743e-01 8.987012505531311035e-02 7.174255326390266418e-03
4.402657598257064819e-02 1.496938467025756836e-01 7.568088918924331665e-02 -7.641916722059249878e-02 -2.851167879998683929e-02 1.226400434970855713e-01 -3.550610542297363281e-01 -1.107037216424942017e-01 -2.365274727344512939e-01 2.128531783819198608e-01 3.994471728801727295e-01 1.943439617753028870e-02 2.825138568878173828e-01 3.026623278856277466e-03 1.086150109767913818e-01 -6.638467311859130859e-02 -2.409452497959136963e-01 -1.040577366948127747e-01 3.590533509850502014e-02 1.858626008033752441e-01 -1.774621307849884033e-01 -4.382114112377166748e-02 9.450955688953399658e-02 -4.720437526702880859e-02 -4.351251423358917236e-01 8.583553880453109741e-02 1.821120530366897583e-01 4.296848550438880920e-02 -4.313401132822036743e-02 3.453835844993591309e-03 -5.873794853687286377e-02 2.576208710670471191e-01
-2.658190429210662842e-01 2.893505096435546875e-01 -1.263069063425064087e-01 1.583676189184188843e-01 -2.828373312950134277e-01 -3.242276906967163086e-01 -1.635938882827758789e-01 -2.202079892158508301e-01 -2.970547974109649658e-01 -4.829727113246917725e-02 -3.435497730970382690e-02 3.216727972030639648e-01 4.103786498308181763e-02 -8.088877052068710327e-02 9.948631376028060913e-02 -4.083199426531791687e-02 -1.776646636426448822e-02 1.654051989316940308e-01 -3.878710791468620300e-02 1.413920670747756958e-01 1.587472707033157349e-01 -3.107297467067837715e-03 -7.322209887206554413e-03 -2.469413131475448608e-01 -1.100344359874725342e-01 -1.049015596508979797e-01 -1.312150955200195312e-01 5.214395746588706970e-02 1.051733121275901794e-01 8.962504565715789795e-02 -3.428911417722702026e-02 3.611859679222106934e-01
1.513200551271438599e-01 2.911079116165637970e-02 -2.255645692348480225e-01 2.356487661600112915e-01 -1.843886375427246094e-01 -2.044130414724349976e-01 -3.548777103424072266e-01 -1.738755255937576294e-01 -1.670825481414794922e-01 2.009179443120956421e-01 1.638424955308437347e-02 -7.139020413160324097e-02 -9.145336598157882690e-02 -1.700554788112640381e-01 -2.127416282892227173e-01 1.423445791006088257e-01 -1.976922601461410522e-01 -3.150860667228698730e-01 -8.551096916198730469e-02 1.611395329236984253e-01 2.621275484561920166e-01 -1.322704553604125977e-01 -1.398581117391586304e-01 1.352246617898344994e-03 1.059113368391990662e-01 -4.384421557188034058e-02 -1.709190011024475098e-01 -1.045133471488952637e-01 -2.843176946043968201e-02 1.613276600837707520e-01 9.875735640525817871e-02 3.068637549877166748e-01
2.869721353054046631e-01 2.348223030567169189e-01 -1.196134649217128754e-02 4.173658490180969238e-01 -1.719454675912857056e-01 -2.106867730617523193e-02 -2.139291316270828247e-01 -3.962764889001846313e-02 -3.320614807307720184e-03 -4.748495668172836304e-02 2.061714679002761841e-01 -1.296754088252782822e-02 1.544067710638046265e-01 -1.031852513551712036e-01 1.037154793739318848e-01 -5.503516178578138351e-03 -6.884751468896865845e-02 -1.273959875106811523e-01 -3.230366408824920654e-01 1.120027899742126465e-01 9.507699310779571533e-02 4.901282116770744324e-02 2.494442462921142578e-01 -2.960199862718582153e-02 -2.311589941382408142e-02 5.428428947925567627e-02 -1.765613704919815063e-01 -1.631947010755538940e-01 -3.840889334678649902e-01 -2.038112878799438477e-01 1.626631617546081543e-01 1.771685332059860229e-01
1.284688860177993774e-01 4.342094808816909790e-02 -4.628803115338087082e-03 8.028744161128997803e-02 -5.058382824063301086e-02 -2.938258349895477295e-01 -1.157225072383880615e-01 -2.453208565711975098e-01 -5.186730623245239258e-02 3.447188064455986023e-02 2.394321709871292114e-01 4.359873756766319275e-02 2.096839547157287598e-01 2.159889191389083862e-01 -7.922236621379852295e-02 1.815427243709564209e-01 -4.264413118362426758e-01 2.915537916123867035e-03 3.243302553892135620e-02 3.126845955848693848e-01 -6.800939887762069702e-02 -1.862356215715408325e-01 -1.355712562799453735e-01 1.679915040731430054e-01 -3.875796496868133545e-01 1.119051277637481689e-01 -1.322902292013168335e-01 -2.571254409849643707e-02 1.362768113613128662e-01 -1.067660450935363770e-01 5.143843963742256165e-02 1.990081965923309326e-01
7.875576615333557129e-02 1.059173867106437683e-01 -4.265026003122329712e-02 2.372362166643142700e-01 -7.099675387144088745e-02 2.131461650133132935e-01 -2.866551876068115234e-01 -4.363314434885978699e-02 -3.513062894344329834e-01 4.618336260318756104e-02 1.308457553386688232e-01 -1.384269893169403076e-01 2.008978128433227539e-01 5.278696306049823761e-03 3.531627822667360306e-03 -1.487937867641448975e-01 -1.811380386352539062e-01 -1.667729765176773071e-01 -4.434905014932155609e-03 5.368035286664962769e-02 1.558085083961486816e-01 3.107566013932228088e-02 2.013574689626693726e-01 -4.510547816753387451e-01 -1.608902812004089355e-01 -5.773873627185821533e-02 1.744129061698913574e-01 6.535067409276962280e-02 2.668195366859436035e-01 -1.714171618223190308e-01 -7.279459387063980103e-02 2.510223984718322754e-01
1.242358833551406860e-01 -5.741052329540252686e-02 -4.104035720229148865e-02 1.458811908960342407e-01 5.162440240383148193e-02 -1.151981875300407410e-01 -2.864003777503967285e-01 -2.955874502658843994e-01 -3.096738159656524658e-01 9.628950059413909912e-02 -3.759543225169181824e-02 -9.292101114988327026e-02 1.057486981153488159e-01 1.181448101997375488e-01 3.255043923854827881e-01 2.393832430243492126e-02 -1.860378384590148926e-01 -1.316407322883605957e-02 -2.431853115558624268e-01 3.909719288349151611e-01 2.373272180557250977e-01 1.665702462196350098e-01 -5.095587112009525299e-03 -1.098686829209327698e-01 4.678195714950561523e-02 -1.566541492938995361e-01 -2.289361804723739624e-01 -1.298367977142333984e-01 9.308788925409317017e-02 1.347918808460235596e-01 1.680963188409805298e-01 1.790227741003036499e-01
3.896730393171310425e-02 5.896830558776855469e-02 -1.942061074078083038e-02 1.286462843418121338e-01 -4.858388751745223999e-02 -7.740871608257293701e-02 -3.500426411628723145e-01 -4.562703967094421387e-01 -3.291619420051574707e-01 1.003617346286773682e-01 1.491188108921051025e-01 -7.239277660846710205e-02 2.642831504344940186e-01 1.345538999885320663e-02 -1.777917295694351196e-01 6.491766776889562607e-03 -9.376784414052963257e-02 3.380187228322029114e-02 -8.020656555891036987e-02 1.648065000772476196e-01 3.959312736988067627e-01 -1.040426716208457947e-01 -1.085523515939712524e-01 4.252846911549568176e-02 1.863425821065902710e-01 -2.299072742462158203e-01 -1.016501188278198242e-01 -7.898177951574325562e-02 5.474334210157394409e-02 -9.836926311254501343e-02 7.497657090425491333e-02 2.104318588972091675e-01
1.761458069086074829e-02 -1.233652010560035706e-01 1.811640858650207520e-01 7.774759829044342041e-02 -1.336222440004348755e-01 8.683318644762039185e-02 -1.598595231771469116e-01 3.114799223840236664e-02 1.238515414297580719e-02 7.825188338756561279e-03 6.092326715588569641e-02 1.474733501672744751e-01 3.562640845775604248e-01 -2.394164353609085083e-02 -6.980416923761367798e-02 -6.997708976268768311e-02 -1.462220251560211182e-01 -1.777583658695220947e-01 2.147332876920700073e-01 2.686155736446380615e-01 -1.262804865837097168e-01 -1.525750160217285156e-01 1.648868471384048462e-01 -1.595656871795654297e-01 -3.490066528320312500e-02 -2.444971799850463867e-01 -9.442447125911712646e-02 -1.108739674091339111e-01 -4.981731530278921127e-03 1.596079319715499878e-01 1.590690016746520996e-02 5.997226834297180176e-01
2.678108401596546173e-02 2.955837547779083252e-01 2.573502063751220703e-01 3.021584153175354004e-01 -8.325506746768951416e-02 -3.016980588436126709e-01 -3.411450982093811035e-01 -2.338337153196334839e-02 -1.131721585988998413e-01 -2.248483709990978241e-02 1.622085422277450562e-01 2.116407305002212524e-01 2.866401970386505127e-01 1.487472802400588989e-01 1.563328653573989868e-01 5.908963456749916077e-02 -7.197212427854537964e-02 -2.098951637744903564e-01 -9.819976240396499634e-02 2.517471611499786377e-01 7.378655672073364258e-02 3.601026907563209534e-02 -8.465833961963653564e-02 6.533992290496826172e-02 -7.231891155242919922e-02 -3.275245660915970802e-03 -5.796105787158012390e-02 -1.639655679464340210e-01 -2.481193244457244873e-01 1.906098723411560059e-01 -6.184805557131767273e-02 2.126707583665847778e-01
-1.389665622264146805e-02 7.565960288047790527e-02 2.350396662950515747e-02 2.112132608890533447e-01 -2.004387825727462769e-01 -5.893638730049133301e-02 -2.068494856357574463e-01 -3.648020029067993164e-01 -3.033220171928405762e-01 2.311390340328216553e-01 2.088072150945663452e-01 -3.333726152777671814e-02 1.840625256299972534e-01 4.718830063939094543e-02 -2.920651435852050781e-01 -1.279388833791017532e-02 -1.126897260546684265e-01 2.960683777928352356e-02 2.045259997248649597e-02 2.808545529842376709e-01 3.632590770721435547e-01 -1.686984789557754993e-03 -1.101917922496795654e-01 -7.052531838417053223e-02 1.565139889717102051e-01 -2.448826432228088379e-01 -1.958233416080474854e-01 -4.175119847059249878e-02 -1.543600391596555710e-02 -5.501066893339157104e-02 -8.970470726490020752e-02 1.996879875659942627e-01
8.864928036928176880e-02 1.846722676418721676e-03 -9.381739050149917603e-02 2.389337420463562012e-01 -5.402757972478866577e-02 1.583856344223022461e-01 -1.133909970521926880e-01 6.378251314163208008e-02 -3.236901462078094482e-01 1.985756009817123413e-01 -1.248738393187522888e-01 -1.498624086380004883e-01 -9.465603157877922058e-03 8.278249204158782959e-02 -1.746891252696514130e-02 1.255068182945251465e-02 -1.895636022090911865e-01 -2.913876175880432129e-01 2.622218430042266846e-01 1.032233014702796936e-01 2.790857255458831787e-01 -5.365518108010292053e-02 -9.833207726478576660e-02 -1.756466925144195557e-01 -3.589584529399871826e-01 1.029013544321060181e-01 1.292149871587753296e-01 -1.159367188811302185e-01 -4.960674792528152466e-02 -4.662138409912586212e-03 9.586248546838760376e-02 4.345760643482208252e-01
-1.417527347803115845e-02 3.003239259123802185e-02 1.316233444958925247e-02 1.747262477874755859e-01 1.714795082807540894e-02 7.504961639642715454e-02 2.488738624379038811e-03 2.901637852191925049e-01 -1.985388249158859253e-01 8.722164481878280640e-02 8.990954607725143433e-02 2.410974949598312378e-01 2.427429258823394775e-01 1.999947614967823029e-02 -1.377905309200286865e-01 7.550790905952453613e-02 -1.174351274967193604e-01 -2.229246124625205994e-02 1.480578794144093990e-03 4.361354708671569824e-01 1.056476980447769165e-01 -2.888579666614532471e-01 1.341769844293594360e-01 -2.482489347457885742e-01 -2.537322044372558594e-01 -2.440086454153060913e-01 -1.898922957479953766e-02 2.920080348849296570e-02 1.061461567878723145e-01 3.398874541744589806e-03 8.850679546594619751e-02 3.972870409488677979e-01
1.186626330018043518e-01 7.217676937580108643e-02 4.398881271481513977e-02 1.567108780145645142e-01 -4.407281577587127686e-01 3.793638646602630615e-01 -3.785114586353302002e-01 6.420347094535827637e-02 -7.199249416589736938e-02 1.403931081295013428e-01 2.647052332758903503e-02 -6.799043715000152588e-02 5.067677050828933716e-02 2.575586736202239990e-01 2.426177263259887695e-01 -1.945350202731788158e-03 -3.423525393009185791e-02 -2.140916697680950165e-02 -2.430126443505287170e-02 1.596310734748840332e-01 3.481397032737731934e-01 1.658638417720794678e-01 -1.322236657142639160e-01 -9.792936593294143677e-02 3.857670351862907410e-02 -2.368923425674438477e-01 1.570317894220352173e-01 -9.856207668781280518e-02 -5.962741002440452576e-02 -1.484894286841154099e-02 1.605290733277797699e-02 1.057134345173835754e-01
2.797575294971466064e-02 1.623695194721221924e-01 -2.609323523938655853e-02 1.057909708470106125e-02 -1.757000088691711426e-01 -5.175325646996498108e-02 -2.071838676929473877e-01 5.616122111678123474e-02 -2.333915829658508301e-01 -1.540469098836183548e-02 -7.670889794826507568e-02 -4.872830212116241455e-02 8.870846591889858246e-03 2.764485478401184082e-01 -6.185249239206314087e-02 1.003548502922058105e-01 1.357643306255340576e-01 -2.615845762193202972e-02 1.816107332706451416e-01 4.020505249500274658e-01 2.553419768810272217e-01 2.068743109703063965e-01 1.292616315186023712e-02 -5.129281431436538696e-02 -3.752440810203552246e-01 1.480418294668197632e-01 8.262296020984649658e-02 3.273289278149604797e-02 6.121585145592689514e-02 -2.220864444971084595e-01 3.613402247428894043e-01 2.454969286918640137e-01
1.491451859474182129e-01 -5.013132095336914062e-02 -1.231801882386207581e-01 8.908587694168090820e-02 -2.451296299695968628e-01 -6.609712541103363037e-02 -3.798620402812957764e-01 -6.120954826474189758e-02 -1.167845875024795532e-01 1.527369469404220581e-01 1.223938092589378357e-01 -3.529846668243408203e-02 2.318479306995868683e-02 -3.102690577507019043e-01 -5.512382462620735168e-02 2.294143438339233398e-01 5.742105469107627869e-02 -1.170801930129528046e-02 -1.741831451654434204e-01 1.810056418180465698e-01 -8.322562277317047119e-02 7.530557364225387573e-02 -2.139237970113754272e-01 9.115289896726608276e-03 -5.048358580097556114e-04 -1.974109411239624023e-01 -4.662327095866203308e-02 -2.010671943426132202e-01 -1.749082207679748535e-01 1.821794919669628143e-02 2.915545403957366943e-01 4.598735570907592773e-01
1.447491049766540527e-01 1.379457116127014160e-01 -9.561099857091903687e-02 4.438689649105072021e-01 -2.784407697618007660e-02 -3.814526274800300598e-02 -2.560557425022125244e-01 -1.538182049989700317e-01 -1.700624525547027588e-01 2.943613380193710327e-02 3.695998191833496094e-01 9.223624132573604584e-03 5.141440778970718384e-02 2.748379409313201904e-01 -1.666647195816040039e-01 -8.921305090188980103e-02 -4.411854222416877747e-02 1.794418692588806152e-01 1.026789471507072449e-01 3.419369459152221680e-01 2.149811238050460815e-01 -2.090981751680374146e-01 -2.119544595479965210e-01 1.153572946786880493e-01 3.384398669004440308e-02 -1.658204495906829834e-01 -5.728357657790184021e-02 1.408471073955297470e-02 8.794113993644714355e-02 1.388672888278961182e-01 -1.419584825634956360e-02 1.135283634066581726e-01
2.502687871456146240e-01 1.024868562817573547e-01 4.751191660761833191e-02 1.965383440256118774e-01 -2.496061921119689941e-01 8.379770815372467041e-02 -2.401872426271438599e-01 -5.699745938181877136e-02 -1.576172560453414917e-01 -4.628584254533052444e-03 2.544431984424591064e-01 -8.910015970468521118e-02 1.179623678326606750e-01 -3.163687884807586670e-01 -1.777569055557250977e-01 -8.972916007041931152e-02 -3.069212734699249268e-01 -7.163286674767732620e-03 4.508365690708160400e-02 2.102195098996162415e-02 2.546465694904327393e-01 8.226046711206436157e-02 1.361345350742340088e-01 -1.775509119033813477e-01 -8.676727861166000366e-02 3.577617555856704712e-02 1.254055202007293701e-01 2.659050375223159790e-02 2.107474058866500854e-01 -3.855587840080261230e-01 5.729723256081342697e-03 2.603372931480407715e-01
1.743410974740982056e-01 2.505570948123931885e-01 6.910935044288635254e-02 1.707774400711059570e-02 -8.385201543569564819e-02 5.429965630173683167e-02 -3.826628029346466064e-01 2.678306400775909424e-01 -1.554719209671020508e-01 2.028144896030426025e-01 1.154217422008514404e-01 -1.353087425231933594e-01 1.589349471032619476e-02 1.411190629005432129e-02 -3.713021427392959595e-02 2.309123724699020386e-01 -2.106555104255676270e-01 -1.051527336239814758e-01 -8.275757730007171631e-02 1.022353097796440125e-01 -1.286616176366806030e-01 -1.315284222364425659e-01 -1.582708060741424561e-01 -3.036440312862396240e-01 -1.433075368404388428e-01 -1.715064048767089844e-01 2.798607945442199707e-01 -6.278837472200393677e-02 3.263968229293823242e-01 -5.065820366144180298e-02 9.746130555868148804e-02 2.165082842111587524e-01
2.461063414812088013e-01 -2.278163284063339233e-02 1.083343699574470520e-01 1.825050860643386841e-01 -2.447259128093719482e-01 -1.077173054218292236e-01 -2.695264220237731934e-01 -1.576454341411590576e-01 2.886411547660827637e-01 3.251517191529273987e-02 1.568955779075622559e-01 1.107320487499237061e-01 2.567452192306518555e-01 6.210611760616302490e-02 -3.106093220412731171e-02 3.326171934604644775e-01 -2.788825035095214844e-01 2.322187870740890503e-01 8.841848373413085938e-02 1.237435415387153625e-01 3.228732571005821228e-02 -7.666192948818206787e-02 8.934534341096878052e-02 3.835577517747879028e-02 6.405602395534515381e-02 -1.500183045864105225e-01 7.309646159410476685e-02 -1.258550118654966354e-02 -7.564971596002578735e-02 4.447341337800025940e-02 1.986014246940612793e-01 4.144836366176605225e-01
8.604275435209274292e-02 2.253438681364059448e-01 -1.267870888113975525e-02 -9.573925286531448364e-02 -1.459139585494995117e-02 6.656002998352050781e-02 -3.224554657936096191e-01 -1.033346075564622879e-02 -3.271110653877258301e-01 2.391827702522277832e-01 1.919801533222198486e-01 9.672575443983078003e-02 2.118932306766510010e-01 -3.187786415219306946e-02 3.923792019486427307e-02 -2.070921510457992554e-01 -1.678562909364700317e-01 -1.855636537075042725e-01 -1.329331099987030029e-01 1.413050293922424316e-01 -2.467464357614517212e-01 -1.092991558834910393e-03 -7.891540881246328354e-04 -3.008570671081542969e-01 -3.300000727176666260e-01 1.188065335154533386e-01 1.292634457349777222e-01 -1.363296657800674438e-01 8.452738821506500244e-02 -1.856639981269836426e-01 6.478066742420196533e-02 2.592828869819641113e-01
-1.782035529613494873e-01 3.369617462158203125e-02 3.070188686251640320e-02 -7.280711829662322998e-02 -1.189817935228347778e-01 -4.669862985610961914e-02 -5.705987215042114258e-01 -4.454521834850311279e-02 1.075284928083419800e-01 2.843537330627441406e-01 -3.438035026192665100e-02 1.742117702960968018e-01 -7.301880419254302979e-02 -1.589818745851516724e-01 -7.919460535049438477e-03 1.435166895389556885e-01 -2.136555612087249756e-01 -2.296063899993896484e-01 1.091071963310241699e-01 3.716117441654205322e-01 1.254032999277114868e-01 6.769338995218276978e-02 -9.788523614406585693e-02 -1.744921803474426270e-01 -1.307954639196395874e-01 6.535360962152481079e-02 8.981772512197494507e-02 -2.550476230680942535e-02 3.580017713829874992e-03 -1.308453618548810482e-03 1.872264891862869263e-01 2.605233788490295410e-01
2.698140442371368408e-01 9.263181686401367188e-02 -2.348246574401855469e-01 6.457666307687759399e-02 -1.216156035661697388e-01 -4.155217483639717102e-02 -4.987170100212097168e-01 -8.597180247306823730e-02 -1.159699484705924988e-01 1.054756492376327515e-01 1.614054441452026367e-01 -2.090021967887878418e-02 1.486694999039173126e-02 5.515460297465324402e-02 -3.418613970279693604e-01 1.533277239650487900e-02 -1.419489383697509766e-01 -2.243047207593917847e-01 -9.312166273593902588e-02 2.526938617229461670e-01 3.126487731933593750e-01 -1.233634874224662781e-01 -1.357664316892623901e-01 -1.354077756404876709e-01 1.750166714191436768e-01 -8.578695356845855713e-02 -9.456593543291091919e-02 -3.667580336332321167e-02 9.409368038177490234e-03 1.973156630992889404e-01 -1.055602449923753738e-02 1.873908787965774536e-01
1.726530790328979492e-01 2.019581943750381470e-02 -1.899209022521972656e-01 1.898824274539947510e-01 -1.463417112827301025e-01 -2.968735620379447937e-02 -4.131529033184051514e-01 -1.046093776822090149e-01 -1.562828868627548218e-01 2.544217109680175781e-01 2.454021573066711426e-02 7.113528251647949219e-02 5.986118689179420471e-02 1.920244544744491577e-01 -3.852026164531707764e-01 4.484779760241508484e-02 -2.613857202231884003e-02 -2.093816250562667847e-01 -2.704269811511039734e-02 2.498608529567718506e-01 2.975529432296752930e-01 -1.997154653072357178e-01 -1.927018463611602783e-01 1.741179451346397400e-02 6.821714341640472412e-02 -4.370072111487388611e-02 -1.603593677282333374e-01 -2.141966074705123901e-01 -3.962900023907423019e-03 1.664118468761444092e-01 8.463274687528610229e-02 1.465568095445632935e-01
1.937789171934127808e-01 -5.288693308830261230e-02 -1.222265884280204773e-01 1.408753395080566406e-01 -1.245744004845619202e-01 -1.137649118900299072e-01 -3.940347135066986084e-01 -2.044653594493865967e-01 -1.098873391747474670e-01 1.502618640661239624e-01 -9.473861753940582275e-02 -6.285191327333450317e-02 1.769537329673767090e-01 -4.737258423119783401e-03 -1.909118294715881348e-01 8.755159564316272736e-03 2.856902964413166046e-02 -2.176700532436370850e-01 -2.226017042994499207e-02 3.414140641689300537e-01 3.119664192199707031e-01 -1.142896637320518494e-01 -3.169437646865844727e-01 -7.155405730009078979e-02 4.700924456119537354e-02 -1.698423773050308228e-01 -1.375256627798080444e-01 -1.467080265283584595e-01 -5.010104924440383911e-02 1.045772880315780640e-01 -1.218746304512023926e-01 3.207666575908660889e-01
-1.829392462968826294e-01 -9.170463681221008301e-02 8.160234242677688599e-02 7.008810341358184814e-02 -3.185192495584487915e-02 -1.580283860675990582e-04 -4.322997033596038818e-01 1.296980977058410645e-01 1.397415548563003540e-01 1.236152872443199158e-01 1.187725961208343506e-01 9.527637064456939697e-02 -2.198345214128494263e-02 3.739807754755020142e-02 1.670073531568050385e-02 6.023351103067398071e-02 -2.739551365375518799e-01 -2.206575721502304077e-01 7.755815982818603516e-02 3.575901687145233154e-01 2.448761463165283203e-01 -1.092920303344726562e-01 9.691394865512847900e-02 -3.750238120555877686e-01 -1.863856166601181030e-01 -1.914529949426651001e-01 -1.085848510265350342e-01 -4.183719307184219360e-02 -7.651187479496002197e-02 -3.197083622217178345e-02 5.962657555937767029e-02 3.211125731468200684e-01
-2.064318768680095673e-02 -4.023405537009239197e-02 1.626702547073364258e-01 2.348671108484268188e-01 7.004984468221664429e-02 1.112267076969146729e-01 -4.491468071937561035e-01 4.983153939247131348e-02 -2.796997502446174622e-02 1.364865452051162720e-01 2.867457270622253418e-02 -2.048698626458644867e-02 2.864082716405391693e-02 1.678582280874252319e-02 -2.014865875244140625e-01 -8.455302566289901733e-02 -4.283589124679565430e-01 7.133679930120706558e-03 1.352761592715978622e-02 2.552942037582397461e-01 2.022752612829208374e-01 -1.689821034669876099e-01 1.145360246300697327e-01 -7.674974948167800903e-02 -2.674259841442108154e-01 -8.265804499387741089e-02 -9.479280561208724976e-02 2.082693129777908325e-01 -1.089500039815902710e-01 -1.290844082832336426e-01 1.047834903001785278e-01 3.431221544742584229e-01
1.311043947935104370e-01 2.323714196681976318e-01 1.005577743053436279e-01 8.098380267620086670e-02 -1.377927809953689575e-01 8.194330148398876190e-03 -2.331132739782333374e-01 -2.480232566595077515e-01 1.385604031383991241e-02 -7.704957574605941772e-02 1.890740841627120972e-01 -1.670040786266326904e-01 9.834235906600952148e-02 -1.550516337156295776e-01 -4.441201314330101013e-02 -1.800530850887298584e-01 -2.693243920803070068e-01 -3.656883165240287781e-02 -9.227179735898971558e-02 1.107826828956604004e-02 2.351216673851013184e-01 5.620539188385009766e-02 -5.301287025213241577e-02 -4.111148118972778320e-01 -2.347541600465774536e-01 -9.632877260446548462e-02 2.958249747753143311e-01 1.104525104165077209e-01 3.660797327756881714e-02 -2.584555745124816895e-01 2.154392600059509277e-01 2.189308702945709229e-01
2.367959171533584595e-01 1.115620806813240051e-01 1.896583884954452515e-01 -9.854850918054580688e-02 -2.088071852922439575e-01 -4.096027463674545288e-02 -4.746678769588470459e-01 -5.652219429612159729e-02 -2.311848662793636322e-02 1.035359967499971390e-02 -8.169026672840118408e-02 -4.552882909774780273e-02 -7.473942637443542480e-02 1.558104157447814941e-01 5.187008529901504517e-02 -1.761535257101058960e-01 -2.929219603538513184e-01 -1.193611621856689453e-01 2.123105153441429138e-02 2.687394022941589355e-01 1.616543829441070557e-01 -2.277717292308807373e-01 3.145754709839820862e-02 -2.895914614200592041e-01 -1.486080139875411987e-01 2.350314259529113770e-01 -2.408599248155951500e-03 1.194195002317428589e-01 8.060388267040252686e-02 -2.653914690017700195e-01 -2.907514013350009918e-02 1.846429407596588135e-01
-2.038415521383285522e-01 7.408949732780456543e-02 2.866996228694915771e-01 2.008409947156906128e-01 7.462969422340393066e-02 -1.036648452281951904e-02 -3.484517931938171387e-01 6.764443963766098022e-02 -1.907764672068879008e-04 4.148640856146812439e-02 -1.623841524124145508e-01 1.644615083932876587e-01 1.059461086988449097e-01 1.913229525089263916e-01 -1.206650808453559875e-01 -2.744548767805099487e-02 -2.000321596860885620e-01 -7.316662371158599854e-02 5.985392630100250244e-02 2.461937069892883301e-01 8.244030922651290894e-02 -2.010444998741149902e-01 -7.848115265369415283e-02 -5.021464228630065918e-01 -1.708806455135345459e-01 -1.129491701722145081e-01 -2.510955557227134705e-02 -1.158777996897697449e-02 6.068537384271621704e-02 9.906261228024959564e-03 1.158895269036293030e-01 3.247385621070861816e-01
4.055030643939971924e-02 -1.041724234819412231e-01 -8.213540166616439819e-02 -2.493701642379164696e-03 1.067867036908864975e-02 1.017848327755928040e-01 -5.012230873107910156e-01 -1.884209178388118744e-02 -1.494379043579101562e-01 3.089001476764678955e-01 -4.458982963114976883e-03 -6.204487755894660950e-02 7.108752429485321045e-02 -4.268209263682365417e-02 -1.820178627967834473e-01 -2.664796821773052216e-02 -2.109679132699966431e-01 -1.423316895961761475e-01 1.709982305765151978e-01 3.832343220710754395e-01 4.300677031278610229e-02 -7.175419479608535767e-02 -1.067223995923995972e-01 -2.453795373439788818e-01 -2.223379164934158325e-01 2.273754328489303589e-01 -7.819388061761856079e-02 -8.458881825208663940e-02 -3.022561408579349518e-02 -1.774084866046905518e-01 2.176111191511154175e-01 2.067419439554214478e-01
2.546300552785396576e-02 2.353776097297668457e-01 1.776180788874626160e-02 3.295689821243286133e-01 2.427681908011436462e-02 -1.256840378046035767e-01 -2.286217957735061646e-01 -2.026680409908294678e-01 -1.013409867882728577e-01 -7.339064776897430420e-02 2.583759725093841553e-01 1.475329101085662842e-01 2.038249224424362183e-01 -2.193956673145294189e-01 3.392088040709495544e-02 -1.061701402068138123e-01 -1.410920470952987671e-01 -1.905135363340377808e-01 4.403042793273925781e-02 5.020501613616943359e-01 -2.031096257269382477e-02 -1.648761779069900513e-01 -2.498896606266498566e-02 -5.732254311442375183e-02 1.618512570858001709e-01 4.277431406080722809e-03 4.558032378554344177e-03 1.851903796195983887e-01 -2.265549153089523315e-01 -5.915645882487297058e-02 3.078708425164222717e-02 2.469824403524398804e-01
-3.500194102525711060e-02 3.241267502307891846e-01 2.913807146251201630e-02 -5.036641284823417664e-02 -1.386676132678985596e-01 1.816989183425903320e-01 -1.632583290338516235e-01 -1.997477859258651733e-01 -9.900220483541488647e-02 1.561900526285171509e-01 1.519885379821062088e-02 9.876967407763004303e-03 3.968319892883300781e-01 -6.249688938260078430e-02 8.378785103559494019e-03 -3.882738351821899414e-01 -8.302278816699981689e-02 -2.014491707086563110e-01 6.600783765316009521e-02 2.819593250751495361e-01 -5.928814038634300232e-02 1.909749358892440796e-01 2.207625359296798706e-01 -1.797308772802352905e-01 -1.940528601408004761e-01 -3.121556341648101807e-02 5.304284393787384033e-02 -3.479996696114540100e-02 -2.734222635626792908e-02 -1.380300074815750122e-01 2.962242960929870605e-01 1.491274535655975342e-01
1.555639505386352539e-01 -1.287468224763870239e-01 -6.735190749168395996e-02 3.049491345882415771e-01 -1.970061957836151123e-01 -2.675812244415283203e-01 -3.524014949798583984e-01 -8.393179625272750854e-03 -1.825969479978084564e-02 4.047734290361404419e-02 2.867067456245422363e-01 1.149679645895957947e-01 2.919295728206634521e-01 1.662901341915130615e-01 -5.193995311856269836e-02 -7.151521742343902588e-02 -2.792520225048065186e-01 9.072661399841308594e-02 -1.700397282838821411e-01 2.970084846019744873e-01 -3.327612206339836121e-02 7.342351973056793213e-02 -1.593700647354125977e-01 -2.567100152373313904e-02 -2.263694405555725098e-01 2.817182615399360657e-02 -2.091639637947082520e-01 6.345407664775848389e-02 1.643819510936737061e-01 1.096503809094429016e-03 -2.034737467765808105e-01 6.938494741916656494e-02
1.510095000267028809e-01 -5.979230627417564392e-03 8.839020133018493652e-02 3.160037994384765625e-01 -3.136692047119140625e-01 1.886202581226825714e-02 -6.796732544898986816e-02 2.369442880153656006e-01 -8.932869881391525269e-02 2.384158410131931305e-02 1.060164440423250198e-02 -2.400234341621398926e-01 2.537731528282165527e-01 -1.382980495691299438e-01 1.210156381130218506e-01 -2.741427421569824219e-01 -1.254510693252086639e-02 -2.551603130996227264e-02 -2.762675881385803223e-01 2.508614957332611084e-01 3.062811866402626038e-02 -8.781159669160842896e-02 1.449429541826248169e-01 -2.006948553025722504e-02 -3.290816545486450195e-01 -2.295069769024848938e-02 -4.375879466533660889e-02 -2.068509161472320557e-01 7.430526427924633026e-03 -6.577029824256896973e-02 2.264934033155441284e-01 3.017570674419403076e-01
4.149536043405532837e-02 1.642686687409877777e-02 6.515666842460632324e-02 4.636338353157043457e-02 -2.005593180656433105e-01 -1.751400977373123169e-01 -2.802337110042572021e-01 1.528224200010299683e-01 -3.413965925574302673e-02 9.114390611648559570e-02 8.472601324319839478e-02 3.157483637332916260e-01 1.742163598537445068e-01 2.893921732902526855e-01 3.069551587104797363e-01 1.181623060256242752e-02 -1.964653879404067993e-01 -3.443008661270141602e-01 2.184187024831771851e-01 3.391093909740447998e-01 -1.052216533571481705e-02 8.190592378377914429e-02 1.762610375881195068e-01 1.047912836074829102e-01 -8.235174231231212616e-03 -8.980605006217956543e-02 -1.156094223260879517e-01 -1.576519608497619629e-01 1.152610257267951965e-01 -2.206410616636276245e-01 3.444163128733634949e-02 1.257080882787704468e-01
1.035029739141464233e-01 1.665901690721511841e-01 9.003759920597076416e-02 9.776203334331512451e-02 -2.407118231058120728e-01 1.101401075720787048e-01 -2.646932005882263184e-01 -1.123650446534156799e-01 -1.208247616887092590e-01 -7.867687195539474487e-02 1.825881451368331909e-01 -1.070770695805549622e-01 5.492818355560302734e-02 -3.005826175212860107e-01 -1.373982876539230347e-01 -1.333304941654205322e-01 -1.491918861865997314e-01 -2.017806172370910645e-01 -6.684075295925140381e-02 1.009994670748710632e-01 2.087110877037048340e-01 6.411319971084594727e-02 1.116279214620590210e-01 -3.138102889060974121e-01 -7.099948078393936157e-02 -7.449323683977127075e-02 -1.393883954733610153e-03 1.552512943744659424e-01 2.489135265350341797e-01 -3.930348455905914307e-01 7.826573401689529419e-02 3.193566799163818359e-01
1.790221929550170898e-01 2.171044796705245972e-01 -2.938123047351837158e-02 3.489236235618591309e-01 -1.292885094881057739e-01 -2.628192901611328125e-01 -2.892861068248748779e-01 2.217338234186172485e-01 6.575404852628707886e-02 -4.584277048707008362e-02 1.158063411712646484e-01 -4.660248383879661560e-02 3.171309530735015869e-01 -3.077455610036849976e-02 1.363687813282012939e-01 -1.837135553359985352e-01 -1.427827626466751099e-01 -1.095561012625694275e-01 -2.309857606887817383e-01 5.009194090962409973e-02 -8.437290787696838379e-02 4.202099144458770752e-02 -3.462253510951995850e-02 3.484785184264183044e-02 -2.217909544706344604e-01 9.654888510704040527e-02 1.480652485042810440e-02 -2.441004067659378052e-01 -2.558913230895996094e-01 -1.193907633423805237e-01 2.476487755775451660e-01 2.115594595670700073e-01
7.276728749275207520e-02 1.413720101118087769e-01 -1.913701593875885010e-01 2.937844097614288330e-01 -4.830981492996215820e-01 1.517763435840606689e-01 -4.463357329368591309e-01 7.450148463249206543e-02 -8.064862340688705444e-02 -1.955167204141616821e-01 8.900336176156997681e-02 -3.332554548978805542e-02 2.852154336869716644e-02 1.507882922887802124e-01 -1.622759737074375153e-02 3.787775756791234016e-03 1.595218926668167114e-01 1.759280413389205933e-01 -6.292204558849334717e-02 1.583785563707351685e-01 9.927166998386383057e-02 1.148469448089599609e-01 1.093191951513290405e-01 9.574305266141891479e-03 9.853741526603698730e-02 -2.436577975749969482e-01 6.133139133453369141e-02 -4.430183023214340210e-02 5.749926716089248657e-02 -2.919687032699584961e-01 1.192332953214645386e-01 1.221076324582099915e-01
-3.088681586086750031e-02 -1.528067588806152344e-01 -6.118566170334815979e-02 2.172062993049621582e-01 -9.590799361467361450e-02 -4.210580140352249146e-03 -4.843110144138336182e-01 1.603866070508956909e-01 1.606096029281616211e-01 1.718447208404541016e-01 4.455024003982543945e-02 1.899287551641464233e-01 6.731397658586502075e-02 8.808647096157073975e-02 1.161890029907226562e-01 -1.207759156823158264e-01 -1.081473678350448608e-01 -5.538857355713844299e-02 -6.997489929199218750e-02 3.136398494243621826e-01 2.330191284418106079e-01 -2.154604941606521606e-01 9.408546984195709229e-02 -2.063185572624206543e-01 -2.416280806064605713e-01 1.549710705876350403e-02 -2.117357105016708374e-01 2.011708319187164307e-01 3.896564617753028870e-02 1.120495051145553589e-01 2.241234779357910156e-01 2.076402306556701660e-01
2.132169008255004883e-01 2.759056091308593750e-01 1.017384976148605347e-01 3.448275327682495117e-01 6.380912661552429199e-02 -2.154315114021301270e-01 -2.162682414054870605e-01 6.991068366914987564e-04 -8.178200572729110718e-02 -2.137649804353713989e-02 3.062981665134429932e-01 3.047210872173309326e-01 2.771270871162414551e-01 1.284854859113693237e-01 1.113386452198028564e-01 -4.807984456419944763e-02 -2.012682259082794189e-01 -1.892385780811309814e-01 -4.999642074108123779e-02 2.779990434646606445e-01 5.044146627187728882e-02 -9.282739832997322083e-03 1.012777537107467651e-02 1.426032632589340210e-01 3.527284786105155945e-02 -1.058277860283851624e-01 -5.800714716315269470e-02 -7.660420984029769897e-02 -1.725992709398269653e-01 1.215552091598510742e-01 -8.149287849664688110e-02 3.130694329738616943e-01
3.132536411285400391e-01 1.131103411316871643e-01 5.141963437199592590e-02 2.716810107231140137e-01 -9.357732720673084259e-03 -1.239974424242973328e-01 -3.554647266864776611e-01 -1.004000082612037659e-01 1.980536878108978271e-01 -4.940462857484817505e-02 1.714170128107070923e-01 5.833653733134269714e-02 1.463931947946548462e-01 1.830720603466033936e-01 2.223138362169265747e-01 2.744139432907104492e-01 -9.204787760972976685e-02 2.010188698768615723e-01 3.779922425746917725e-02 1.753024309873580933e-01 1.592885330319404602e-02 -1.552007794380187988e-01 -5.820950865745544434e-02 -1.292772591114044189e-01 1.967581734061241150e-02 -1.721705347299575806e-01 -5.684878304600715637e-02 5.978690087795257568e-02 -1.896067857742309570e-01 -6.218067184090614319e-02 2.824833095073699951e-01 3.530813455581665039e-01
-6.371024530380964279e-03 8.241897821426391602e-02 -6.259915977716445923e-02 1.293739527463912964e-01 1.408395767211914062e-01 4.803949967026710510e-03 -4.266704320907592773e-01 -2.148425430059432983e-01 5.139703303575515747e-02 -2.561548352241516113e-01 3.047896027565002441e-01 1.466683447360992432e-01 3.904113471508026123e-01 -7.162287831306457520e-02 -9.710189700126647949e-02 -7.304339110851287842e-02 3.636058419942855835e-02 -9.911870211362838745e-02 3.330542147159576416e-02 3.035696148872375488e-01 6.448410451412200928e-02 -2.120266109704971313e-01 5.411227792501449585e-02 5.417577922344207764e-02 -1.465289890766143799e-01 -1.001151427626609802e-01 2.944884821772575378e-02 -3.062362670898437500e-01 6.003356352448463440e-02 -2.412871122360229492e-01 6.513819843530654907e-02 1.336824744939804077e-01
1.229007169604301453e-01 -3.227552771568298340e-02 -2.872213721275329590e-01 1.727294176816940308e-01 1.612842082977294922e-02 -1.287394016981124878e-01 -3.889182806015014648e-01 -2.397870570421218872e-01 -2.680641710758209229e-01 1.646993160247802734e-01 -1.965759880840778351e-02 3.824740275740623474e-02 1.628216654062271118e-01 2.392339706420898438e-02 -1.624177247285842896e-01 -1.014228239655494690e-01 -1.213540360331535339e-01 -2.528034746646881104e-01 -1.400096118450164795e-01 2.070375233888626099e-01 2.902554571628570557e-01 -7.673306856304407120e-03 -1.546016335487365723e-01 -5.581930652260780334e-02 9.375485777854919434e-02 -2.011064589023590088e-01 -1.368002742528915405e-01 -1.814070492982864380e-01 -9.117032587528228760e-02 1.168541163206100464e-01 8.340376615524291992e-02 3.148683011531829834e-01
1.097428128123283386e-01 1.830657869577407837e-01 5.481517314910888672e-02 6.124307960271835327e-02 -9.977369010448455811e-02 1.415612995624542236e-01 -5.838809013366699219e-01 -1.983291506767272949e-01 5.615448206663131714e-02 -9.101003408432006836e-02 1.511141061782836914e-01 -2.021520026028156281e-02 5.428858101367950439e-02 7.121979445219039917e-02 2.745272517204284668e-01 -4.567569587379693985e-03 -2.709865272045135498e-01 -5.639588832855224609e-02 1.434537470340728760e-01 2.334874570369720459e-01 -1.687302738428115845e-01 -2.276053279638290405e-01 -4.305534809827804565e-02 -1.661485284566879272e-01 1.468934118747711182e-01 -1.012189984321594238e-01 -1.073144972324371338e-01 1.679071635007858276e-01 8.547046780586242676e-02 -2.740567624568939209e-01 -2.158387936651706696e-02 5.918851494789123535e-02
2.669667899608612061e-01 1.062341630458831787e-01 2.893411219120025635e-01 2.395450510084629059e-02 -2.817900776863098145e-01 8.348546177148818970e-02 -2.491469234228134155e-01 -1.059920266270637512e-01 2.203886955976486206e-02 3.495383262634277344e-02 1.233168318867683411e-01 -9.000283479690551758e-02 1.095742806792259216e-01 -1.487838029861450195e-01 -6.601240485906600952e-02 -2.113230973482131958e-01 -3.585602641105651855e-01 -1.002829968929290771e-01 2.172895222902297974e-01 1.809325963258743286e-01 -9.170294553041458130e-02 -2.414125949144363403e-01 -1.205182820558547974e-02 1.560461670160293579e-01 2.939148992300033569e-02 -1.952379047870635986e-01 -9.980892390012741089e-02 -3.995200991630554199e-02 1.156305372714996338e-01 -1.443765610456466675e-01 -8.937769383192062378e-02 4.034748375415802002e-01
-6.865166872739791870e-02 4.096016287803649902e-01 6.179567053914070129e-02 1.011423394083976746e-01 -3.590123057365417480e-01 2.764114364981651306e-02 -6.892848014831542969e-02 3.232648968696594238e-01 -2.401835620403289795e-01 9.694840013980865479e-02 1.753502786159515381e-01 -9.815353900194168091e-02 -6.080535054206848145e-02 3.121871314942836761e-02 1.979863941669464111e-01 7.088366895914077759e-02 -1.402502804994583130e-01 -1.606476157903671265e-01 3.287346661090850830e-02 1.912466287612915039e-01 9.414340555667877197e-02 -1.236577797681093216e-02 4.391454160213470459e-02 -2.963909879326820374e-02 -1.925400346517562866e-01 9.660853445529937744e-02 -2.913109026849269867e-02 9.526909328997135162e-03 -9.376409463584423065e-03 -3.364351093769073486e-01 1.769649684429168701e-01 3.623561859130859375e-01
3.839682787656784058e-02 2.080836743116378784e-01 -5.497995391488075256e-02 3.102672696113586426e-01 -2.061783820390701294e-01 6.506729871034622192e-02 -2.018041014671325684e-01 -1.705526113510131836e-01 -9.754221141338348389e-02 1.436011046171188354e-01 2.435488700866699219e-01 9.524448961019515991e-02 2.366578429937362671e-01 1.288161426782608032e-01 1.430871784687042236e-01 1.747879385948181152e-01 -1.343634128570556641e-01 -1.025945916771888733e-01 3.103199899196624756e-01 -2.221982367336750031e-02 2.583762109279632568e-01 -1.902519613504409790e-01 2.813420593738555908e-01 -1.510109007358551025e-01 1.621374934911727905e-01 1.136462688446044922e-01 1.959170848131179810e-01 9.692019224166870117e-02 1.465685069561004639e-01 -2.989792637526988983e-02 2.685115635395050049e-01 7.412614673376083374e-02
-1.364911943674087524e-01 -1.912463754415512085e-01 1.681735217571258545e-01 2.275547385215759277e-01 -9.525581449270248413e-02 9.717819839715957642e-02 -4.629932940006256104e-01 -6.455156207084655762e-02 4.103842377662658691e-02 5.872475355863571167e-02 4.465910047292709351e-02 -7.674985099583864212e-04 8.773104101419448853e-02 2.013424187898635864e-01 9.242175519466400146e-02 -2.407870143651962280e-01 -2.954067289829254150e-01 -1.348185092210769653e-01 -3.996211662888526917e-02 1.978332400321960449e-01 4.286745935678482056e-02 -2.165032327175140381e-01 -9.557469934225082397e-02 -1.300294399261474609e-01 -1.198532655835151672e-01 1.514480561017990112e-01 1.151919830590486526e-02 1.548900157213211060e-01 -2.906639315187931061e-02 -1.948504000902175903e-01 2.273436784744262695e-01 3.646228909492492676e-01
-1.241745874285697937e-01 -2.400526544079184532e-03 1.904559284448623657e-01 3.257956504821777344e-01 -3.770823776721954346e-02 3.840581327676773071e-02 -5.351566076278686523e-01 1.156650930643081665e-01 -9.572509676218032837e-02 1.049901843070983887e-01 -1.593646109104156494e-01 1.677812486886978149e-01 1.899474486708641052e-02 8.103942871093750000e-02 1.239200979471206665e-01 -3.408497869968414307e-01 -2.210717201232910156e-01 7.666546851396560669e-02 -1.395773887634277344e-01 1.764629185199737549e-01 1.266485750675201416e-01 -1.709167659282684326e-01 -1.496068201959133148e-02 -8.411622792482376099e-02 -1.933399140834808350e-01 1.131348088383674622e-01 -1.774256676435470581e-02 -1.406742911785840988e-02 -9.095722436904907227e-02 -1.920853406190872192e-01 1.687309145927429199e-01 2.122218757867813110e-01
1.504434943199157715e-01 1.046252027153968811e-01 -1.992985792458057404e-02 3.525386750698089600e-01 -2.592609524726867676e-01 -1.595236808061599731e-01 -3.611190021038055420e-01 -2.021282464265823364e-01 1.721663028001785278e-01 1.460401415824890137e-01 -6.341423094272613525e-02 -1.743449270725250244e-02 2.641491778194904327e-02 1.287412941455841064e-01 -8.624719083309173584e-02 4.073783755302429199e-01 -9.984061121940612793e-02 2.153679961338639259e-03 -1.593409627676010132e-01 2.075820118188858032e-01 -3.612192720174789429e-02 1.761076003313064575e-01 -3.486517071723937988e-02 1.401554644107818604e-01 2.334886230528354645e-02 -2.677762210369110107e-01 -4.303124174475669861e-02 -5.122593790292739868e-02 -2.654832787811756134e-02 -2.147412486374378204e-02 1.566209248267114162e-03 3.497523963451385498e-01
9.583866596221923828e-02 9.041798859834671021e-02 2.011099271476268768e-02 3.267358243465423584e-02 -4.127399027347564697e-01 3.767933845520019531e-01 -3.338481187820434570e-01 9.849288314580917358e-02 1.637608860619366169e-03 7.718768715858459473e-02 4.894331097602844238e-02 -6.079375371336936951e-02 6.457764655351638794e-02 2.357909679412841797e-01 1.823172159492969513e-02 9.863683581352233887e-02 -1.501207519322633743e-02 -6.939135491847991943e-02 -1.610460579395294189e-01 1.568372398614883423e-01 2.576671242713928223e-01 2.582306973636150360e-02 -2.127800732851028442e-01 -9.376142919063568115e-02 -4.191626212559640408e-04 -2.286066710948944092e-01 1.929106414318084717e-01 5.108097940683364868e-02 -6.632037460803985596e-02 -3.155179619789123535e-01 2.677776515483856201e-01 1.461628973484039307e-01
6.306165363639593124e-03 1.394344866275787354e-01 -2.011253535747528076e-01 2.949890196323394775e-01 -1.888062059879302979e-02 -4.893415272235870361e-01 -3.140632510185241699e-01 -1.173696443438529968e-01 -9.774541854858398438e-02 -1.128713041543960571e-01 1.284096539020538330e-01 2.257127314805984497e-01 1.441473811864852905e-01 1.439439058303833008e-01 1.294724792242050171e-01 3.890203312039375305e-02 -4.191481322050094604e-02 -5.599680542945861816e-02 4.900449514389038086e-02 3.255814611911773682e-01 -4.792886972427368164e-02 1.682898998260498047e-01 -3.162888064980506897e-02 7.380894385278224945e-04 -1.132824271917343140e-01 -1.859875470399856567e-01 3.441964462399482727e-02 -4.243642836809158325e-02 -2.218556702136993408e-01 -1.434842646121978760e-01 1.528399586677551270e-01 2.506527304649353027e-01
1.068707322701811790e-03 1.283918470144271851e-01 2.424661517143249512e-01 3.357736766338348389e-02 -5.748118087649345398e-02 -1.682289759628474712e-03 -2.302386462688446045e-01 -3.809881210327148438e-02 -3.873648867011070251e-02 1.589556932449340820e-01 7.274582982063293457e-02 8.175631612539291382e-02 1.939357370138168335e-01 -2.685735225677490234e-01 -1.583729833364486694e-01 1.359403282403945923e-01 -2.280276864767074585e-01 -8.521113544702529907e-02 9.633388370275497437e-02 -1.786572858691215515e-02 3.617043197154998779e-01 5.665737763047218323e-02 2.376009970903396606e-01 -2.514932155609130859e-01 -2.185267508029937744e-01 -1.697761416435241699e-01 -1.674230210483074188e-02 2.169565558433532715e-01 2.596482075750827789e-02 -1.265170867554843426e-03 1.528181731700897217e-01 4.508029520511627197e-01
1.029136851429939270e-01 8.288095891475677490e-02 7.225023210048675537e-02 1.217007189989089966e-01 -1.494318433105945587e-02 -4.076315835118293762e-02 -1.636566370725631714e-01 -3.470966219902038574e-01 -3.700232207775115967e-01 1.679666191339492798e-01 1.796756684780120850e-01 -1.168218404054641724e-01 2.935874760150909424e-01 7.471321523189544678e-02 -3.663611114025115967e-01 8.445480465888977051e-02 -1.360629349946975708e-01 -1.073598675429821014e-02 -7.593231648206710815e-02 2.629103064537048340e-01 3.247249126434326172e-01 -8.861406892538070679e-02 -4.553123563528060913e-02 -1.446291953325271606e-01 1.852210462093353271e-01 -1.380108296871185303e-01 -1.004615947604179382e-01 -1.416898816823959351e-01 4.022876918315887451e-02 -6.013717874884605408e-02 8.761438727378845215e-02 2.072089910507202148e-01
1.442905664443969727e-01 3.331168889999389648e-01 -3.074717335402965546e-02 2.971158921718597412e-01 -9.367747604846954346e-02 -2.733474075794219971e-01 -4.083490073680877686e-01 -2.538706064224243164e-01 -1.842506229877471924e-02 -2.724145539104938507e-02 1.596869975328445435e-01 2.282115221023559570e-01 2.825657129287719727e-01 -1.160211022943258286e-02 2.882574796676635742e-01 3.160770982503890991e-02 -1.170853301882743835e-01 4.157344996929168701e-02 2.995599247515201569e-02 2.352419644594192505e-01 -1.669372171163558960e-01 4.069428518414497375e-02 1.793820969760417938e-02 -1.510732918977737427e-01 -7.316431403160095215e-02 -3.488984704017639160e-02 -1.834572851657867432e-01 1.877379789948463440e-02 -1.335464417934417725e-01 -3.367699682712554932e-02 4.760087653994560242e-02 1.881721764802932739e-01
1.237750723958015442e-01 1.504838466644287109e-02 -7.478359341621398926e-02 1.847145110368728638e-01 -1.360724270343780518e-01 -1.317009795457124710e-02 -2.827757298946380615e-01 -4.094094634056091309e-01 -4.283691942691802979e-01 1.542209237813949585e-01 9.608294069766998291e-02 -5.397399514913558960e-02 2.047630548477172852e-01 5.496241897344589233e-02 -1.776119917631149292e-01 7.619064301252365112e-02 -1.671041548252105713e-01 -1.989794149994850159e-02 -1.306701302528381348e-01 1.827126890420913696e-01 2.955687940120697021e-01 -3.712070360779762268e-02 -2.289091050624847412e-01 -9.697103500366210938e-02 2.396352738142013550e-01 -1.608196943998336792e-01 -1.474540680646896362e-01 -8.868993818759918213e-02 9.652914595790207386e-04 8.399941027164459229e-03 -1.767994137480854988e-03 1.856165379285812378e-01
1.581885218620300293e-01 1.194782257080078125e-01 -1.925584226846694946e-01 9.893582016229629517e-02 -1.097693741321563721e-01 -6.383367627859115601e-02 -4.948484003543853760e-01 -1.421031951904296875e-01 1.270936429500579834e-02 2.768517434597015381e-01 6.887422874569892883e-03 5.710494890809059143e-02 -4.657502286136150360e-03 -2.559356205165386200e-02 -3.900724947452545166e-01 1.889794170856475830e-01 -1.658705770969390869e-01 -4.437138885259628296e-02 -1.275473982095718384e-01 2.765101194381713867e-01 1.810874938964843750e-01 2.118940204381942749e-01 1.437416076660156250e-01 -8.395640761591494083e-04 -1.352129876613616943e-01 -2.035574167966842651e-01 -1.416187882423400879e-01 -5.752830207347869873e-02 -8.447025716304779053e-02 1.324859112501144409e-01 -3.176486864686012268e-02 1.861082166433334351e-01
2.001597881317138672e-01 -4.278923571109771729e-02 2.169284671545028687e-01 1.854246705770492554e-01 -1.551400870084762573e-01 -1.386418342590332031e-01 -2.276806235313415527e-01 -2.051738798618316650e-01 1.079568546265363693e-02 1.471562776714563370e-02 -4.753942415118217468e-02 2.379098236560821533e-01 2.066323757171630859e-01 6.972920894622802734e-02 1.872336268424987793e-01 7.965981960296630859e-02 1.953166723251342773e-01 1.554954703897237778e-02 -1.018145233392715454e-01 2.314540594816207886e-01 1.200311630964279175e-01 5.199144780635833740e-02 1.263702660799026489e-01 -9.556883946061134338e-03 8.730909973382949829e-02 3.996188938617706299e-02 1.596456319093704224e-01 9.532488137483596802e-02 -2.626695036888122559e-01 -3.258249163627624512e-02 2.516579926013946533e-01 5.278291702270507812e-01
-4.140351340174674988e-02 -1.706215739250183105e-01 9.707111120223999023e-02 2.654800117015838623e-01 7.725322246551513672e-02 1.262091547250747681e-01 -3.400430083274841309e-01 6.560014188289642334e-02 2.087343782186508179e-01 9.380548447370529175e-02 1.992183923721313477e-01 2.439991980791091919e-01 1.250907182693481445e-01 -8.259605616331100464e-02 9.010440856218338013e-02 -2.203496173024177551e-02 -2.703356184065341949e-02 -1.812260746955871582e-01 6.612744927406311035e-02 3.638348877429962158e-01 2.374278455972671509e-01 -6.968226283788681030e-02 4.297369718551635742e-02 -2.278012335300445557e-01 -1.598118841648101807e-01 -3.857219591736793518e-02 -2.021457999944686890e-01 -7.652010768651962280e-02 1.792315095663070679e-01 -8.572595193982124329e-03 2.367921769618988037e-01 3.427404761314392090e-01
7.373992353677749634e-02 1.762484014034271240e-01 8.565452694892883301e-02 1.369682699441909790e-01 -2.961641363799571991e-02 7.765783369541168213e-02 -3.730827942490577698e-02 -3.833367824554443359e-01 -1.729036569595336914e-01 -8.127351850271224976e-02 6.315898895263671875e-02 -1.231661140918731689e-01 2.500394284725189209e-01 -1.570807099342346191e-01 -2.669586539268493652e-01 -8.768475055694580078e-02 -2.243639379739761353e-01 -1.166958734393119812e-01 2.632397413253784180e-02 2.541567683219909668e-01 3.325958549976348877e-01 -1.685754209756851196e-01 -7.382953166961669922e-02 -1.010583713650703430e-01 8.780528604984283447e-02 -1.806833297014236450e-01 -1.365684438496828079e-02 -2.301898747682571411e-01 -1.949959099292755127e-01 7.974419742822647095e-03 1.780550479888916016e-01 3.362703919410705566e-01
7.232554256916046143e-02 1.582724004983901978e-01 -1.402585674077272415e-02 3.396820425987243652e-01 1.207344532012939453e-01 -1.954248696565628052e-01 -3.549566566944122314e-01 -1.368169784545898438e-01 -2.377386018633842468e-02 -9.090380370616912842e-02 1.790168434381484985e-01 2.150445431470870972e-01 2.767683267593383789e-01 -1.789355576038360596e-01 5.419980362057685852e-02 2.954757213592529297e-01 -1.867149621248245239e-01 -7.215258479118347168e-02 -7.598820328712463379e-02 4.029993414878845215e-01 -5.033752694725990295e-02 -3.906642645597457886e-02 5.225865915417671204e-02 -2.031982541084289551e-01 1.238602697849273682e-01 3.225633874535560608e-02 -6.996124237775802612e-02 8.558684587478637695e-02 -3.068611584603786469e-02 -1.682461649179458618e-01 7.881350070238113403e-02 2.242370545864105225e-01
5.103321373462677002e-02 1.700090169906616211e-01 -1.503044273704290390e-02 3.357769250869750977e-01 1.404572874307632446e-01 -2.255100160837173462e-01 -3.338069021701812744e-01 -1.439048796892166138e-01 1.727570891380310059e-01 -3.705220296978950500e-02 2.211807668209075928e-01 2.093384265899658203e-01 9.266684204339981079e-02 -8.229373395442962646e-02 7.172390818595886230e-02 2.630596458911895752e-01 -1.627027243375778198e-01 6.662959698587656021e-03 -8.979116380214691162e-02 4.529320895671844482e-01 -1.712832599878311157e-02 -8.259133249521255493e-02 1.226819753646850586e-01 -1.257890313863754272e-01 7.778534293174743652e-02 9.662118740379810333e-03 4.117273539304733276e-02 -5.421461164951324463e-02 -9.654235839843750000e-02 -2.525778710842132568e-01 1.441088914871215820e-01 2.382430881261825562e-01
-5.619569495320320129e-02 -1.450520902872085571e-01 -1.617998629808425903e-01 4.510151594877243042e-02 -3.201712667942047119e-02 -1.679707467555999756e-01 -3.470797538757324219e-01 4.474643617868423462e-02 -2.774763107299804688e-01 1.968265324831008911e-01 9.328505396842956543e-02 -1.240345612168312073e-01 -7.179361581802368164e-02 1.804645806550979614e-01 9.508839994668960571e-02 -4.942083731293678284e-02 -3.212673068046569824e-01 9.812005609273910522e-02 -1.662037074565887451e-01 3.603002130985260010e-01 -1.402931474149227142e-02 2.273886203765869141e-01 3.355452418327331543e-02 -6.501801311969757080e-02 -5.373184010386466980e-02 -9.682230651378631592e-02 -1.897625923156738281e-01 -1.924755722284317017e-01 1.709564179182052612e-01 4.171332693658769131e-04 6.798868626356124878e-02 4.001915454864501953e-01
1.270542144775390625e-01 2.957868278026580811e-01 1.602370440959930420e-01 3.040877878665924072e-01 -1.083484515547752380e-01 -3.197906017303466797e-01 -3.367194831371307373e-01 -1.072864085435867310e-01 -1.492041200399398804e-01 -2.413586340844631195e-02 1.474049389362335205e-01 1.925239861011505127e-01 5.379213765263557434e-02 -1.681021414697170258e-02 1.951918937265872955e-02 6.678449362516403198e-02 -7.666338235139846802e-02 -6.060861796140670776e-02 2.375571876764297485e-01 2.633174359798431396e-01 -3.149908501654863358e-03 -2.047378718852996826e-01 -3.442367538809776306e-02 1.996917575597763062e-01 1.462000161409378052e-01 -3.038721382617950439e-01 6.094201654195785522e-02 1.483524590730667114e-01 -4.606681689620018005e-02 9.534269571304321289e-02 -8.443600684404373169e-02 2.712646424770355225e-01
1.260824948549270630e-01 1.307352185249328613e-01 4.171503335237503052e-02 6.818985939025878906e-02 -8.160197734832763672e-02 -5.738316848874092102e-02 -2.413939237594604492e-01 -3.125848770141601562e-01 -3.869861662387847900e-01 1.673379093408584595e-01 1.496057510375976562e-01 -1.521992534399032593e-01 3.625969290733337402e-01 9.711746126413345337e-02 -2.992829680442810059e-01 2.236877195537090302e-02 -9.386480599641799927e-02 -5.515103228390216827e-03 2.619475126266479492e-02 2.626039087772369385e-01 2.337595522403717041e-01 -3.442097688093781471e-03 -9.450533986091613770e-02 -1.169625949114561081e-02 1.894586235284805298e-01 -2.005471587181091309e-01 -2.119645178318023682e-01 -1.301764249801635742e-01 2.768380381166934967e-02 -7.152140140533447266e-02 6.265788525342941284e-02 2.244903445243835449e-01
7.077472656965255737e-02 1.120114028453826904e-01 -1.192261800169944763e-01 4.093557596206665039e-01 -3.013697564601898193e-01 -2.441850602626800537e-01 -2.440385520458221436e-01 -7.523732725530862808e-03 1.015427149832248688e-02 3.799435496330261230e-01 -1.315010339021682739e-01 -3.916807845234870911e-02 1.402706354856491089e-01 4.644526541233062744e-02 1.859098374843597412e-01 2.201383560895919800e-02 -2.014565765857696533e-01 1.100719720125198364e-01 1.712679862976074219e-01 -4.312394559383392334e-02 1.890529692173004150e-01 -1.354402601718902588e-01 2.790702581405639648e-01 -3.666929155588150024e-02 -2.382325381040573120e-01 -1.282568424940109253e-01 1.409577280282974243e-01 -2.100519239902496338e-01 3.900631889700889587e-02 2.584539167582988739e-02 -3.237250074744224548e-02 1.131068691611289978e-01
1.327646374702453613e-01 2.535431683063507080e-01 1.924934238195419312e-01 3.845000565052032471e-01 -1.094039529561996460e-01 -1.720430254936218262e-01 -1.079056710004806519e-01 -1.514294147491455078e-01 -8.426432311534881592e-02 -1.325596123933792114e-01 3.151334524154663086e-01 1.549038439989089966e-01 1.888791620731353760e-01 1.899937540292739868e-01 1.900723725557327271e-01 -1.712176203727722168e-01 -2.580548822879791260e-01 -3.425705432891845703e-01 -6.729374825954437256e-02 2.536548674106597900e-01 1.369933933019638062e-01 1.229195520281791687e-01 -1.260132063180208206e-02 1.210439950227737427e-01 -3.680452937260270119e-03 -1.259866654872894287e-01 -5.428907647728919983e-02 -3.496985509991645813e-02 -6.427622586488723755e-02 -2.874184399843215942e-02 -1.120701357722282410e-01 1.810621768236160278e-01
6.197914853692054749e-02 -6.417211145162582397e-02 4.333628341555595398e-02 2.516165971755981445e-01 -1.861705817282199860e-02 -9.842544794082641602e-02 -1.849420368671417236e-01 -4.783543348312377930e-01 -3.526748716831207275e-01 1.438793838024139404e-01 1.028446182608604431e-01 -1.405480504035949707e-01 1.570268869400024414e-01 4.364906623959541321e-02 -1.516557335853576660e-01 5.400586128234863281e-02 -1.529510617256164551e-01 -4.112744703888893127e-02 -1.486939936876296997e-02 2.396989166736602783e-01 3.103626072406768799e-01 -1.076051071286201477e-01 -2.183872461318969727e-01 -1.063685938715934753e-01 1.611743420362472534e-01 -1.919910460710525513e-01 -1.194382160902023315e-01 -1.054531112313270569e-01 -3.046381101012229919e-02 -1.044902652502059937e-01 8.995380997657775879e-02 2.608949840068817139e-01
1.782715916633605957e-01 -3.753603622317314148e-02 -1.354413926601409912e-01 3.399367630481719971e-02 -1.970639526844024658e-01 4.794177412986755371e-02 -4.954327940940856934e-01 -4.697313532233238220e-02 -1.178618799895048141e-02 1.968396306037902832e-01 1.163212209939956665e-01 1.106591597199440002e-01 3.035613568499684334e-03 -9.707733988761901855e-02 -2.481987178325653076e-01 2.041979730129241943e-01 -1.645305454730987549e-01 9.657754749059677124e-02 -1.326190531253814697e-01 4.012699425220489502e-01 3.266830369830131531e-02 2.333286255598068237e-01 -1.956162005662918091e-01 2.880693599581718445e-02 -4.391412809491157532e-02 -2.535404562950134277e-01 -3.381720930337905884e-02 -4.215638153254985809e-03 -1.107808127999305725e-01 -4.977947473526000977e-02 1.160436645150184631e-01 2.755489349365234375e-01
4.942823573946952820e-02 3.050957322120666504e-01 1.446235477924346924e-01 3.867568373680114746e-01 -6.003283709287643433e-02 -3.102158894762396812e-03 -2.159216850996017456e-01 7.348582893610000610e-02 -3.102005226537585258e-03 2.382036894559860229e-01 -7.846090011298656464e-03 7.367210090160369873e-02 2.698344588279724121e-01 1.239973381161689758e-01 2.422165721654891968e-01 -1.247445270419120789e-01 -2.938332259654998779e-01 2.266963757574558258e-02 5.720875039696693420e-02 2.650946937501430511e-02 -1.019755229353904724e-01 -6.079924851655960083e-02 1.058906912803649902e-01 -8.913439512252807617e-02 -4.111152887344360352e-01 2.344134636223316193e-02 -1.207076460123062134e-01 -8.214739710092544556e-02 9.430170059204101562e-02 -1.870195120573043823e-01 1.025933548808097839e-01 2.903890609741210938e-01
1.766367703676223755e-01 -1.528933458030223846e-02 -3.286564350128173828e-02 3.479408323764801025e-01 5.602679029107093811e-02 -2.506604194641113281e-01 -1.523626744747161865e-01 -1.796326637268066406e-01 -3.539659678936004639e-01 5.350671708583831787e-02 1.508950889110565186e-01 -1.366992145776748657e-01 1.644089519977569580e-01 1.619730889797210693e-01 -2.775957584381103516e-01 1.942957518622279167e-03 -8.854281902313232422e-02 3.467931225895881653e-02 -5.137148499488830566e-02 3.796664774417877197e-01 2.304513305425643921e-01 5.574509501457214355e-02 6.620827317237854004e-02 -6.507590413093566895e-02 1.283168643712997437e-01 -8.981431275606155396e-02 -2.370738685131072998e-01 -2.933535166084766388e-02 4.236031696200370789e-02 -5.165159329771995544e-02 9.034340083599090576e-02 3.318864703178405762e-01
1.118167340755462646e-01 2.337098121643066406e-01 -7.597559690475463867e-02 5.832887887954711914e-01 -1.645817011594772339e-01 1.405930519104003906e-01 -2.249221503734588623e-01 -6.888116896152496338e-02 2.366678975522518158e-02 -1.581664197146892548e-02 -6.453971378505229950e-03 1.197379454970359802e-01 2.307655289769172668e-02 2.114682346582412720e-01 -8.981636166572570801e-02 1.265881508588790894e-01 -4.387664422392845154e-02 -2.118555158376693726e-01 -1.467595994472503662e-01 5.319470167160034180e-02 7.326727360486984253e-02 2.538514137268066406e-02 -2.695749513804912567e-02 -6.086109206080436707e-02 2.551383078098297119e-01 -7.183276116847991943e-02 1.607237458229064941e-01 6.862084846943616867e-03 -2.812048792839050293e-01 -2.832684479653835297e-02 2.161064743995666504e-02 3.769069910049438477e-01
-1.277645863592624664e-02 -1.469264924526214600e-01 -5.561083555221557617e-02 5.874478816986083984e-02 -1.267646402120590210e-01 1.135581806302070618e-01 -3.592970371246337891e-01 -8.497317135334014893e-02 -1.626909375190734863e-01 2.106084525585174561e-01 -2.392361313104629517e-02 -2.375603020191192627e-01 -4.757349938154220581e-02 3.890367969870567322e-02 -1.723861321806907654e-02 -2.640838734805583954e-02 -3.211192786693572998e-01 -6.898220628499984741e-02 -5.328763276338577271e-02 5.328418016433715820e-01 -9.050544351339340210e-02 4.575785622000694275e-02 1.247738972306251526e-01 -2.215943932533264160e-01 1.467841118574142456e-01 1.325370073318481445e-01 7.987576536834239960e-03 8.206735551357269287e-02 8.196746930480003357e-03 7.772067934274673462e-02 1.352327689528465271e-02 3.899087309837341309e-01
-1.445846855640411377e-01 4.402846470475196838e-02 1.320045292377471924e-01 9.938874840736389160e-02 -7.250528782606124878e-02 9.530643932521343231e-03 -1.305206269025802612e-01 2.329867631196975708e-01 -3.299020826816558838e-01 8.485888130962848663e-03 -1.981519460678100586e-01 2.563362717628479004e-01 1.854699701070785522e-01 5.386487767100334167e-02 -1.216098889708518982e-01 5.192685127258300781e-02 -1.821549236774444580e-01 -9.851220995187759399e-02 3.477328643202781677e-02 3.789903223514556885e-01 8.595439046621322632e-02 -1.957624107599258423e-01 -6.044022738933563232e-02 -8.193279057741165161e-02 -1.809363663196563721e-01 -3.515695929527282715e-01 -7.095491141080856323e-02 3.911171108484268188e-02 1.048171669244766235e-01 -1.684837043285369873e-01 1.249443143606185913e-01 3.779264986515045166e-01
-1.149149984121322632e-01 1.425855457782745361e-01 1.270208656787872314e-01 2.809552550315856934e-01 -3.235547840595245361e-01 1.184628754854202271e-01 -1.522574871778488159e-01 -6.065259873867034912e-02 -8.209486305713653564e-02 4.469682276248931885e-01 8.375822752714157104e-02 1.204754188656806946e-01 1.813242733478546143e-01 -1.892639547586441040e-01 1.061941012740135193e-01 1.082918941974639893e-01 1.450228542089462280e-01 -9.629653394222259521e-02 -2.201971262693405151e-01 2.145501375198364258e-01 1.370063126087188721e-01 -7.196591049432754517e-02 -1.428181231021881104e-01 -4.757388494908809662e-03 1.285001933574676514e-01 -2.894277870655059814e-01 -3.991404920816421509e-02 -7.948397845029830933e-02 2.398474812507629395e-01 -2.099737524986267090e-01 8.472393453121185303e-02 1.409956961870193481e-01
1.054006293416023254e-01 2.026313394308090210e-01 -3.730019927024841309e-02 3.905612826347351074e-01 -6.490760296583175659e-02 2.380384653806686401e-01 -3.861560821533203125e-01 -2.491865158081054688e-01 -1.356309354305267334e-01 -1.959595382213592529e-01 1.902868971228599548e-02 -8.801574259996414185e-02 1.321571469306945801e-01 2.258973270654678345e-01 -2.519299983978271484e-01 -3.339681029319763184e-02 -1.219409331679344177e-01 -1.513120532035827637e-01 -9.983869642019271851e-02 -5.887339264154434204e-02 1.402467489242553711e-01 -3.898558393120765686e-02 6.443388760089874268e-02 -3.888442367315292358e-02 1.335687190294265747e-01 -2.297098487615585327e-01 -8.824537694454193115e-02 -1.741056293249130249e-01 -4.250642657279968262e-02 2.243780344724655151e-02 -1.430258899927139282e-01 3.380930721759796143e-01
1.141521111130714417e-01 1.283110827207565308e-01 8.017858490347862244e-03 2.811169326305389404e-01 3.876559063792228699e-02 -2.713838517665863037e-01 -3.844807446002960205e-01 -2.584363818168640137e-01 1.162216514348983765e-01 -1.060754731297492981e-01 1.483548134565353394e-01 1.232169196009635925e-01 1.034523323178291321e-01 -9.111496061086654663e-02 1.242264881730079651e-01 3.697070479393005371e-01 -1.737006455659866333e-01 1.891572214663028717e-02 -6.328622251749038696e-02 4.340625107288360596e-01 1.830395869910717010e-02 -4.455365613102912903e-02 6.242602318525314331e-02 -1.293480694293975830e-01 1.296428292989730835e-01 -5.255551636219024658e-02 -1.256334967911243439e-02 -5.896030738949775696e-02 1.944110728800296783e-02 -1.222463548183441162e-01 1.765402406454086304e-01 2.301989942789077759e-01
-3.255790099501609802e-02 3.824163600802421570e-02 1.081106439232826233e-01 2.818926572799682617e-01 -2.201251313090324402e-02 -8.659189939498901367e-02 -4.620521962642669678e-01 -1.428361386060714722e-01 1.474150419235229492e-01 -2.416388988494873047e-01 -1.672606542706489563e-02 1.308452337980270386e-01 1.238400936126708984e-01 2.291740626096725464e-01 4.514533281326293945e-02 5.589967221021652222e-02 -1.215811893343925476e-01 -1.686246246099472046e-01 1.111299842596054077e-01 4.249606430530548096e-01 1.222358793020248413e-01 6.715574860572814941e-02 1.955144666135311127e-02 -3.277363777160644531e-01 -6.515976041555404663e-02 -1.328820437192916870e-01 -1.316704452037811279e-01 7.687717676162719727e-02 -6.800797302275896072e-03 1.241007000207901001e-01 2.633460331708192825e-03 2.643882036209106445e-01
1.712504774332046509e-02 2.328629046678543091e-01 -1.823917627334594727e-01 8.643959462642669678e-02 3.471810743212699890e-02 -9.238708764314651489e-02 -1.737504601478576660e-01 -2.218658775091171265e-01 -3.234118521213531494e-01 1.743685752153396606e-01 1.176795661449432373e-01 5.355433374643325806e-02 1.637333035469055176e-01 1.726959273219108582e-02 -2.607767581939697266e-01 -1.040413603186607361e-01 -2.983084917068481445e-01 -9.561289101839065552e-02 -1.077203899621963501e-01 2.169304788112640381e-01 2.405643612146377563e-01 -2.546958625316619873e-01 7.340029627084732056e-02 1.185212822747416794e-04 1.588341295719146729e-01 -2.931812703609466553e-01 -8.755511045455932617e-02 8.490341156721115112e-02 -2.298160493373870850e-01 1.337347626686096191e-01 1.248860508203506470e-01 2.462933510541915894e-01
3.816836699843406677e-02 1.664777696132659912e-01 -4.764355346560478210e-02 2.514700889587402344e-01 -1.531379520893096924e-01 1.023973226547241211e-01 -2.730407118797302246e-01 -3.596083074808120728e-02 -3.578955829143524170e-01 2.176708281040191650e-01 9.715782850980758667e-02 -4.230957850813865662e-02 1.833214610815048218e-01 -2.029789835214614868e-01 -8.939430117607116699e-02 -9.556695073843002319e-02 -2.240427285432815552e-01 -2.006785720586776733e-01 -1.256992816925048828e-01 -6.014412641525268555e-02 2.006474733352661133e-01 4.540729895234107971e-02 1.903767734766006470e-01 -3.801553547382354736e-01 -1.699772328138351440e-01 2.941464446485042572e-02 1.788221299648284912e-01 9.909518808126449585e-02 1.638832688331604004e-01 -1.509984135627746582e-01 1.616341061890125275e-02 2.499356716871261597e-01
1.744063049554824829e-01 1.815757602453231812e-01 1.817164272069931030e-01 3.219571113586425781e-01 9.026896953582763672e-02 -2.280044555664062500e-01 -2.695596218109130859e-01 -7.026360183954238892e-02 -2.582096457481384277e-01 1.243729889392852783e-02 2.855530679225921631e-01 2.339655309915542603e-01 2.475948929786682129e-01 1.895263604819774628e-02 5.553578212857246399e-02 6.087429076433181763e-02 -1.149641051888465881e-01 -3.100757300853729248e-01 1.088992692530155182e-02 2.609046697616577148e-01 1.004800572991371155e-01 1.080291420221328735e-01 6.067636609077453613e-02 1.700084954500198364e-01 8.441886305809020996e-02 -4.686627909541130066e-02 -4.874345287680625916e-02 -9.218816459178924561e-02 2.773714810609817505e-02 1.511716842651367188e-01 -1.025267988443374634e-01 3.231189548969268799e-01
7.880202680826187134e-02 1.971348822116851807e-01 1.570465415716171265e-02 6.086799874901771545e-02 -4.214347302913665771e-01 7.628616690635681152e-02 -1.592145711183547974e-01 2.707780599594116211e-01 -2.178711742162704468e-01 5.126071721315383911e-02 2.806586921215057373e-01 -1.466784477233886719e-01 -4.789362847805023193e-02 1.109653785824775696e-01 1.176883578300476074e-01 -4.484509676694869995e-02 -8.080840110778808594e-02 -2.940610051155090332e-01 -1.022842824459075928e-01 2.215572744607925415e-01 3.465408682823181152e-01 -8.371989428997039795e-02 -2.252783440053462982e-02 4.273490607738494873e-02 -1.127655059099197388e-01 -1.015553101897239685e-01 2.132897526025772095e-01 -2.097959816455841064e-01 -9.599689394235610962e-02 -1.121455430984497070e-01 2.420696914196014404e-01 1.145447120070457458e-01
7.889205217361450195e-02 -3.814530745148658752e-02 1.278962790966033936e-01 3.275406360626220703e-01 -2.997021749615669250e-02 -1.271740794181823730e-01 -3.867835700511932373e-01 -8.090688288211822510e-02 -5.768553912639617920e-02 -2.594822645187377930e-01 1.930615901947021484e-01 -8.783161640167236328e-03 2.994256019592285156e-01 -8.735688030719757080e-02 5.417025461792945862e-02 1.135453656315803528e-01 -1.671466380357742310e-01 -3.630979955196380615e-01 -1.397117674350738525e-01 3.192282021045684814e-01 1.195777878165245056e-01 5.426339432597160339e-02 1.645072549581527710e-01 1.490854024887084961e-01 6.103030219674110413e-02 -2.361135035753250122e-01 -4.776091501116752625e-02 -2.129371277987957001e-02 9.561659395694732666e-02 5.243079364299774170e-02 -1.165372058749198914e-01 1.972852200269699097e-01
1.223080009222030640e-01 6.067714095115661621e-02 2.851154841482639313e-02 1.157388463616371155e-01 -4.347269833087921143e-01 -2.336366325616836548e-01 -1.612042188644409180e-01 1.359664136543869972e-03 -8.019078522920608521e-02 8.446688205003738403e-02 1.706536412239074707e-01 1.387010067701339722e-01 7.234917581081390381e-02 8.299498260021209717e-02 -3.832277953624725342e-01 4.640589281916618347e-02 4.982402175664901733e-02 -2.569158971309661865e-01 -2.927177846431732178e-01 2.633240222930908203e-01 -2.050349116325378418e-02 4.796907305717468262e-02 2.416724562644958496e-01 1.178637742996215820e-01 1.694249957799911499e-01 -9.164014458656311035e-02 1.649809777736663818e-01 -8.272390067577362061e-02 1.572340428829193115e-01 -2.881194651126861572e-02 -7.961245626211166382e-02 2.700687646865844727e-01
-6.920951604843139648e-02 1.427291780710220337e-01 8.177025616168975830e-02 1.640331149101257324e-01 3.846336156129837036e-02 -2.804551422595977783e-01 -3.109503090381622314e-01 -2.041287869215011597e-01 -8.817575126886367798e-02 -1.700130701065063477e-01 2.550562918186187744e-01 2.393785417079925537e-01 2.789098918437957764e-01 1.418740749359130859e-01 2.287866771221160889e-01 1.975099742412567139e-02 -2.839262187480926514e-01 1.109145432710647583e-01 3.562245145440101624e-02 3.596342504024505615e-01 -9.923185221850872040e-03 2.634277008473873138e-02 -4.175469279289245605e-02 -1.215582862496376038e-01 -2.138783931732177734e-01 -9.776952117681503296e-02 -1.153999194502830505e-02 -5.538464337587356567e-02 -2.308067977428436279e-01 1.636026427149772644e-03 9.565318375825881958e-02 2.265010029077529907e-01
-8.579988777637481689e-02 -1.434610784053802490e-01 4.195025563240051270e-02 1.591801643371582031e-01 -7.517766207456588745e-03 9.360028803348541260e-02 -4.181675612926483154e-01 -4.444709792733192444e-02 -2.179538011550903320e-01 3.127444535493850708e-02 -1.139651387929916382e-01 -6.187655404210090637e-02 -9.765172004699707031e-02 6.681326776742935181e-02 9.805709868669509888e-02 -5.692815780639648438e-02 -2.404316514730453491e-01 5.819061025977134705e-02 -3.178578615188598633e-01 4.484213292598724365e-01 1.915204972028732300e-01 2.334147840738296509e-01 -2.674400806427001953e-02 -1.754573285579681396e-01 -2.486696466803550720e-02 -1.174018681049346924e-01 -1.967128664255142212e-01 -5.330258235335350037e-02 3.555870428681373596e-02 -2.292405366897583008e-01 1.104905754327774048e-01 2.433369755744934082e-01
-1.572458446025848389e-02 5.650654900819063187e-03 5.049753561615943909e-02 3.106702566146850586e-01 -2.598818242549896240e-01 -1.297409385442733765e-01 -8.439120650291442871e-02 -3.426993265748023987e-02 3.603741526603698730e-02 3.317188322544097900e-01 3.717551240697503090e-03 -1.164487525820732117e-01 1.763357669115066528e-01 1.812018305063247681e-01 2.048190832138061523e-01 -3.722028434276580811e-02 3.835365921258926392e-02 -1.835008710622787476e-01 -1.450560335069894791e-02 1.223803684115409851e-01 2.405142933130264282e-01 -4.907742440700531006e-01 4.554212093353271484e-02 -1.260438859462738037e-01 -1.071574464440345764e-01 -5.343660339713096619e-02 1.069229319691658020e-01 1.342302188277244568e-02 8.114846795797348022e-02 -1.862309575080871582e-01 3.371619284152984619e-01 1.670859158039093018e-01
2.352078706026077271e-01 2.286816835403442383e-01 4.194897711277008057e-01 -8.663703501224517822e-02 -2.309194803237915039e-01 1.753645092248916626e-01 -2.591499984264373779e-01 -1.358039379119873047e-01 -1.133921071887016296e-01 1.394086629152297974e-01 2.498344480991363525e-01 -1.188684441149234772e-02 9.259244427084922791e-03 -3.747654706239700317e-02 7.777819409966468811e-03 -2.141378968954086304e-01 -1.934838593006134033e-01 1.493417937308549881e-02 1.543842107057571411e-01 2.859285771846771240e-01 1.220936886966228485e-02 -2.200071662664413452e-01 -6.706047803163528442e-02 -8.972264081239700317e-02 -1.000828817486763000e-01 -1.388746947050094604e-01 -7.340139895677566528e-02 2.844346128404140472e-02 1.625651419162750244e-01 -5.860947445034980774e-02 2.150964736938476562e-02 3.560849130153656006e-01
8.539253473281860352e-02 9.053360670804977417e-02 4.873579740524291992e-02 3.183408975601196289e-01 1.234587952494621277e-01 -2.181471586227416992e-01 -3.629441559314727783e-01 -1.763779670000076294e-01 2.852679789066314697e-02 -1.573740988969802856e-01 1.569873690605163574e-01 1.068692281842231750e-01 1.284075677394866943e-01 -1.093577072024345398e-01 2.263013273477554321e-01 2.011216431856155396e-01 -1.995093226432800293e-01 -2.509843371808528900e-02 -8.692070841789245605e-02 3.900443315505981445e-01 -1.140161156654357910e-01 -9.978207945823669434e-02 2.595258876681327820e-02 -5.271462351083755493e-02 1.025469228625297546e-02 -4.032551497220993042e-02 -2.744370885193347931e-02 -1.639635488390922546e-02 -2.070051282644271851e-01 -2.432895451784133911e-01 1.311554759740829468e-01 3.533317446708679199e-01
9.379999339580535889e-02 -6.254823878407478333e-03 -8.605486154556274414e-02 2.884611785411834717e-01 1.985433846712112427e-01 2.037481814622879028e-01 -2.717619240283966064e-01 -2.862909734249114990e-01 6.358022242784500122e-02 -1.439692378044128418e-01 4.511449337005615234e-01 -1.841062307357788086e-02 2.747608125209808350e-01 5.037226900458335876e-02 6.711599230766296387e-02 8.820659667253494263e-02 -1.653569042682647705e-01 -2.321040183305740356e-01 8.936125040054321289e-02 2.823409438133239746e-01 2.368344366550445557e-02 -9.164864569902420044e-02 -2.183701656758785248e-02 -1.727771013975143433e-01 -4.652126878499984741e-02 -1.331774443387985229e-01 2.322275489568710327e-01 -2.085326015949249268e-01 -2.454719133675098419e-02 -3.269884362816810608e-02 9.529981762170791626e-03 1.325000077486038208e-01
1.127563565969467163e-01 -8.625942468643188477e-02 1.563071310520172119e-01 2.080645412206649780e-01 -2.686021625995635986e-01 -3.695587441325187683e-02 -2.258336395025253296e-01 -8.899283409118652344e-02 1.068290993571281433e-01 -7.246880978345870972e-02 2.168350219726562500e-01 1.693830639123916626e-01 -6.488318089395761490e-03 -7.936008274555206299e-02 -9.412316977977752686e-02 1.597154587507247925e-01 2.329662255942821503e-02 7.311072945594787598e-02 2.998922169208526611e-01 2.767644226551055908e-01 1.690026819705963135e-01 -2.390825003385543823e-02 2.829479873180389404e-01 -2.082619220018386841e-01 -3.182880580425262451e-01 -1.543422788381576538e-01 -1.210969984531402588e-01 -3.410760313272476196e-02 9.887363016605377197e-02 -8.404281921684741974e-03 5.784629657864570618e-02 4.092325866222381592e-01
3.463891521096229553e-02 -1.041235700249671936e-01 -1.322498023509979248e-01 1.451187878847122192e-01 5.344680044800043106e-03 -3.563941717147827148e-01 -3.116310834884643555e-01 -5.641942098736763000e-02 -2.947396337985992432e-01 7.484874874353408813e-02 4.072564840316772461e-01 4.991450533270835876e-02 1.742165386676788330e-01 7.120371609926223755e-02 7.094226777553558350e-02 -1.259400844573974609e-01 -1.499732881784439087e-01 1.001943126320838928e-01 3.391293063759803772e-02 3.099931478500366211e-01 1.914474815130233765e-01 2.693630158901214600e-01 1.594804376363754272e-01 -2.848194912075996399e-02 9.711843915283679962e-03 -2.687740027904510498e-01 7.300317287445068359e-02 -1.585407853126525879e-01 7.536417990922927856e-02 1.022644042968750000e-01 4.826503247022628784e-02 1.357649266719818115e-01
5.319967120885848999e-02 3.961511701345443726e-02 3.925122320652008057e-03 -1.145786866545677185e-01 6.275340169668197632e-02 1.939331591129302979e-01 -5.461021661758422852e-01 -2.706581354141235352e-02 -1.683745384216308594e-01 2.118827551603317261e-01 1.605570614337921143e-01 2.111451625823974609e-01 1.994338035583496094e-01 4.033557604998350143e-03 4.204689525067806244e-03 -1.379455327987670898e-01 -2.685995995998382568e-01 -9.303241223096847534e-02 2.476919256150722504e-02 6.252904981374740601e-02 -1.033507063984870911e-01 6.584028154611587524e-02 5.253554135560989380e-02 -1.419064849615097046e-01 -3.552950322628021240e-01 -3.391152620315551758e-02 1.084742844104766846e-01 -7.634000480175018311e-02 7.845785468816757202e-02 -8.607665449380874634e-02 5.022518336772918701e-02 3.939575254917144775e-01
7.121726125478744507e-02 1.879053860902786255e-01 1.662485450506210327e-01 2.301342785358428955e-01 5.246784165501594543e-02 2.931097149848937988e-01 -1.592501401901245117e-01 -8.953285217285156250e-02 -4.986810684204101562e-02 -8.784665167331695557e-02 2.258331477642059326e-01 1.290480047464370728e-02 2.311910986900329590e-01 2.289513051509857178e-01 -2.141195237636566162e-01 1.539531201124191284e-01 -4.418637230992317200e-02 -1.049467027187347412e-01 2.978545986115932465e-02 3.158411085605621338e-01 -1.359212100505828857e-01 -3.882298991084098816e-02 -8.735089004039764404e-02 -1.908002197742462158e-01 6.471849977970123291e-02 -3.297294974327087402e-01 -6.071270629763603210e-02 7.543291896581649780e-02 -1.802871376276016235e-01 -4.723114520311355591e-02 1.645164638757705688e-01 3.980915546417236328e-01
4.093876183032989502e-01 1.843912303447723389e-01 -2.641938030719757080e-01 1.652133464813232422e-01 -3.501356244087219238e-01 -7.940342277288436890e-02 -2.705859541893005371e-01 -6.056236103177070618e-02 -2.702762000262737274e-02 1.611242443323135376e-02 7.933708280324935913e-02 1.847561895847320557e-01 1.177774369716644287e-01 8.471733331680297852e-02 2.463804334402084351e-01 8.491545915603637695e-02 -2.405578084290027618e-02 -2.269852310419082642e-01 8.867674320936203003e-02 8.810764551162719727e-02 -1.695773303508758545e-01 -1.824172735214233398e-01 -1.820120662450790405e-01 -2.383472323417663574e-01 1.928078532218933105e-01 1.450678110122680664e-01 -2.406567521393299103e-02 8.073152601718902588e-02 2.769155986607074738e-02 -2.222420424222946167e-01 1.426347643136978149e-01 9.810446202754974365e-02
-1.615847498178482056e-01 2.487491071224212646e-01 -1.252647042274475098e-01 8.419425040483474731e-02 -1.259791702032089233e-01 -1.473469287157058716e-01 -2.845991849899291992e-01 1.352766603231430054e-01 -3.024596273899078369e-01 7.147165481001138687e-03 1.839556917548179626e-02 -5.368325486779212952e-02 2.505338788032531738e-01 -4.572187550365924835e-03 2.270983345806598663e-02 -2.067025154829025269e-01 1.599011570215225220e-01 -7.991866208612918854e-03 5.916113406419754028e-02 4.203230440616607666e-01 9.291556477546691895e-02 -2.630240283906459808e-02 -2.085708826780319214e-01 -3.698053583502769470e-02 -5.938514694571495056e-02 1.904333382844924927e-01 -1.467143893241882324e-01 -2.461958080530166626e-01 1.317958235740661621e-01 -2.428717762231826782e-01 2.879759967327117920e-01 1.017778441309928894e-01
-8.618680387735366821e-02 4.335239157080650330e-02 3.004205524921417236e-01 2.457255423069000244e-01 2.618608251214027405e-02 4.620935022830963135e-02 -1.586348861455917358e-01 2.124362438917160034e-01 -1.458390951156616211e-01 -2.306069061160087585e-02 -1.817097328603267670e-02 3.453532755374908447e-01 1.473655849695205688e-01 -1.861987257143482566e-04 -1.994627565145492554e-01 -8.993824571371078491e-02 -6.932970136404037476e-02 -4.895147681236267090e-02 -1.392196863889694214e-02 4.000804424285888672e-01 2.069837599992752075e-01 -7.762211561203002930e-02 4.982369765639305115e-02 -4.567139968276023865e-02 -2.566646933555603027e-01 -2.543419301509857178e-01 -7.475821301341056824e-03 5.066341161727905273e-02 2.082997187972068787e-02 -6.556158512830734253e-02 8.003287762403488159e-02 4.367254972457885742e-01
9.308153390884399414e-02 7.278435677289962769e-02 -1.492118239402770996e-01 2.035606801509857178e-01 -1.600353419780731201e-01 -1.283378303050994873e-01 -2.308256179094314575e-01 -1.192894428968429565e-01 -8.830762654542922974e-02 8.851452730596065521e-03 2.756244540214538574e-01 1.578882634639739990e-01 1.996075361967086792e-01 1.023777723312377930e-01 -3.873220086097717285e-02 -7.883232831954956055e-02 -3.629894852638244629e-01 -1.794352568686008453e-02 -9.454048238694667816e-03 4.522926509380340576e-01 -2.246977686882019043e-01 5.190653726458549500e-02 -1.574105471372604370e-01 1.735934764146804810e-01 -2.210871130228042603e-01 1.466856002807617188e-01 -9.607767313718795776e-02 -8.861692994832992554e-02 2.505067884922027588e-01 -1.818112432956695557e-01 -6.147836521267890930e-02 1.184298247098922729e-01
1.702602207660675049e-02 1.526719033718109131e-01 -7.467690110206604004e-02 1.739753633737564087e-01 -1.384629681706428528e-02 -4.369777739048004150e-01 -4.517626166343688965e-01 -1.394253820180892944e-01 -6.366989761590957642e-02 -1.896152794361114502e-01 1.764257103204727173e-01 1.758282780647277832e-01 1.335423141717910767e-01 1.815183460712432861e-01 1.985846608877182007e-01 6.623747199773788452e-02 -7.751622796058654785e-02 8.594510704278945923e-02 1.087534055113792419e-02 2.073129415512084961e-01 -2.698973566293716431e-02 1.316537894308567047e-02 6.447738409042358398e-02 -2.269167080521583557e-02 -2.691976428031921387e-01 -1.560979336500167847e-01 -9.066982567310333252e-02 -5.750871449708938599e-02 -1.413473933935165405e-01 -1.852889806032180786e-01 1.837690621614456177e-01 2.659351825714111328e-01
-1.501234322786331177e-01 1.677232682704925537e-01 -3.837069869041442871e-02 3.383063897490501404e-02 -1.652142405509948730e-01 1.107545271515846252e-01 -4.194857776165008545e-01 -1.133591160178184509e-01 -2.673157453536987305e-01 2.252416014671325684e-01 5.601954087615013123e-02 -6.797780096530914307e-02 2.294610738754272461e-01 -2.935927361249923706e-02 -1.199869886040687561e-01 -5.673919618129730225e-02 -1.049689501523971558e-01 5.477767065167427063e-02 -5.411893129348754883e-02 1.698285937309265137e-01 -2.346507459878921509e-01 2.918613515794277191e-02 -4.086641967296600342e-02 -1.798205673694610596e-01 -4.520875215530395508e-01 1.957958191633224487e-02 1.482737958431243896e-01 1.072799116373062134e-01 -2.670673467218875885e-02 -1.848758608102798462e-01 2.043602913618087769e-01 2.581259608268737793e-01
1.666201949119567871e-01 9.045486897230148315e-02 1.702958345413208008e-01 1.021749004721641541e-01 -3.542788922786712646e-01 5.168130248785018921e-02 -1.640288084745407104e-01 -2.539671724662184715e-03 -1.406680345535278320e-01 9.693574160337448120e-02 9.708265215158462524e-02 1.295352578163146973e-01 1.292885243892669678e-01 1.074485480785369873e-02 1.710337698459625244e-01 2.689929446205496788e-03 -1.510979980230331421e-01 -1.144814044237136841e-01 1.510163098573684692e-01 2.815722823143005371e-01 -2.608862817287445068e-01 -1.766425073146820068e-01 2.620702683925628662e-01 -8.715191483497619629e-02 -2.044023126363754272e-01 -1.886012405157089233e-01 -5.068153142929077148e-02 2.288372069597244263e-02 1.080684065818786621e-01 1.229628827422857285e-02 2.413113266229629517e-01 4.516298472881317139e-01
-3.164149448275566101e-02 6.612303853034973145e-02 1.913949102163314819e-01 2.126602828502655029e-01 -1.231205388903617859e-01 1.729073524475097656e-01 -3.956207539886236191e-03 2.372745424509048462e-01 -2.233370244503021240e-01 -1.262799352407455444e-01 -5.055646970868110657e-02 -8.678141981363296509e-02 8.882209658622741699e-02 6.188588961958885193e-02 -1.081575080752372742e-01 6.759554147720336914e-02 -2.883742749691009521e-01 6.691102404147386551e-03 -1.722386926412582397e-01 2.654757201671600342e-01 -4.162893444299697876e-02 -1.318075805902481079e-01 2.364746294915676117e-03 -2.348492890596389771e-01 -1.491396576166152954e-01 -3.512337803840637207e-01 1.070223003625869751e-01 2.436315268278121948e-02 9.191922843456268311e-02 -1.116606146097183228e-01 2.156945765018463135e-01 4.741199314594268799e-01
1.506883464753627777e-02 -4.063735157251358032e-02 1.689379289746284485e-02 -9.663167595863342285e-02 1.669985055923461914e-01 -5.086506158113479614e-02 -5.299388170242309570e-01 -2.309238761663436890e-01 -2.352773547172546387e-01 1.998458756133913994e-03 1.743860244750976562e-01 1.625323295593261719e-01 2.596268653869628906e-01 6.814247369766235352e-02 -3.757921978831291199e-03 -1.679773032665252686e-01 -1.847901493310928345e-01 -1.612998098134994507e-01 4.421808198094367981e-02 4.478916153311729431e-02 -1.834921091794967651e-01 6.195770204067230225e-02 -4.625578597187995911e-02 1.556604262441396713e-02 -3.766355812549591064e-01 -1.378030180931091309e-01 1.064394935965538025e-01 -7.057340443134307861e-02 -7.770083844661712646e-02 -6.102224439382553101e-02 -3.114997223019599915e-02 3.456776738166809082e-01
-3.518318524584174156e-03 1.105445548892021179e-01 -2.116260379552841187e-01 3.622277677059173584e-01 -1.619230806827545166e-01 1.746715046465396881e-02 -3.655992820858955383e-02 2.293202280998229980e-01 -1.689444482326507568e-01 1.654772609472274780e-01 1.189230158925056458e-01 2.099796682596206665e-01 2.666370570659637451e-01 1.313440948724746704e-01 -9.937279671430587769e-02 1.048705279827117920e-01 -5.675650760531425476e-02 1.717579811811447144e-01 -1.409883350133895874e-01 5.561763793230056763e-02 1.330517828464508057e-01 -5.336445942521095276e-02 2.351940423250198364e-01 -3.822094202041625977e-01 -1.073322817683219910e-01 -7.922495156526565552e-02 -5.144795402884483337e-02 -1.538266241550445557e-01 3.091385401785373688e-02 -3.149514496326446533e-01 -9.506702423095703125e-02 2.775030732154846191e-01
-4.267830029129981995e-02 1.707408577203750610e-01 -1.758290268480777740e-02 4.660938978195190430e-01 1.063156649470329285e-01 -2.387929707765579224e-02 -2.955053150653839111e-01 -1.639154404401779175e-01 -2.022300213575363159e-01 5.086576566100120544e-03 3.486538529396057129e-01 -5.134972184896469116e-02 1.056003272533416748e-01 2.304633557796478271e-01 -2.633717060089111328e-01 -1.923547089099884033e-01 -1.111773774027824402e-01 -5.533142760396003723e-02 5.867091193795204163e-02 2.030740380287170410e-01 1.941148191690444946e-01 -1.623629033565521240e-01 -1.531388014554977417e-01 1.275910139083862305e-01 9.525418281555175781e-02 -1.437476370483636856e-02 5.187057703733444214e-02 1.098461747169494629e-01 1.562014371156692505e-01 1.593865752220153809e-01 1.511701345443725586e-01 1.705602556467056274e-01
1.352143287658691406e-02 3.225591778755187988e-01 -1.094872057437896729e-01 3.429401218891143799e-01 1.101363897323608398e-01 -1.946264058351516724e-01 -1.934297084808349609e-01 -2.442554831504821777e-01 -1.255939751863479614e-01 -1.674737930297851562e-01 2.639576494693756104e-01 2.107504568994045258e-02 1.872798651456832886e-01 -1.397003084421157837e-01 4.221058636903762817e-02 3.972117602825164795e-02 -1.555528044700622559e-01 -2.557404339313507080e-01 -5.631337314844131470e-02 3.986168205738067627e-01 -9.233889728784561157e-02 -1.755341142416000366e-01 4.174979031085968018e-02 -1.342042833566665649e-01 1.394189298152923584e-01 6.591111421585083008e-02 2.999903075397014618e-02 1.782871633768081665e-01 -2.934440039098262787e-02 8.233774453401565552e-03 -3.699906542897224426e-02 2.787085175514221191e-01
-9.626060724258422852e-02 -9.354992955923080444e-02 -1.393537521362304688e-01 4.817540943622589111e-02 -5.731694400310516357e-02 1.368290334939956665e-01 -4.181222617626190186e-01 -3.445007652044296265e-02 9.685348719358444214e-02 2.514417469501495361e-01 2.710668444633483887e-01 2.576894871890544891e-02 -6.187618244439363480e-03 2.036728709936141968e-02 -9.492067992687225342e-02 -1.395770013332366943e-01 -2.088662832975387573e-01 -1.350314468145370483e-01 -1.386684831231832504e-02 4.469141364097595215e-01 9.230388700962066650e-02 -6.388454884290695190e-02 4.874192178249359131e-02 -1.417724341154098511e-01 -1.697902977466583252e-01 2.692955434322357178e-01 -1.569849550724029541e-01 -9.902843832969665527e-02 2.907510846853256226e-03 -1.088843643665313721e-01 1.438196003437042236e-01 3.483161330223083496e-01
1.512790173292160034e-01 -1.533758193254470825e-01 -1.752847582101821899e-01 1.884941011667251587e-01 4.640971869230270386e-02 -2.316120639443397522e-02 -2.267436981201171875e-01 -7.053956855088472366e-03 -6.115818768739700317e-02 2.637242972850799561e-01 2.884392738342285156e-01 2.117543667554855347e-01 1.342882961034774780e-01 1.122373864054679871e-01 3.106855787336826324e-02 -5.159044265747070312e-02 -3.286425769329071045e-01 -7.384993135929107666e-02 -2.124779373407363892e-01 4.047697782516479492e-01 -7.208205759525299072e-02 -2.369534224271774292e-02 -1.480764895677566528e-01 2.298927158117294312e-01 -6.646357476711273193e-02 5.256074946373701096e-03 1.256524398922920227e-02 -3.015218377113342285e-01 2.255465388298034668e-01 -1.760316789150238037e-01 -6.609307229518890381e-02 1.134588196873664856e-01
-1.733339950442314148e-02 8.371622860431671143e-02 -2.388004362583160400e-01 4.738147854804992676e-01 -2.164107933640480042e-02 -1.373360455036163330e-01 -5.841418728232383728e-02 1.281982362270355225e-01 -1.130636334419250488e-01 -5.217060819268226624e-02 1.277976781129837036e-01 -3.625160455703735352e-02 1.182284057140350342e-01 1.444000005722045898e-01 -2.440574020147323608e-01 5.957785248756408691e-02 -3.404857814311981201e-01 2.811526954174041748e-01 -1.853252053260803223e-01 2.645598948001861572e-01 5.105018988251686096e-02 7.655810564756393433e-02 2.150250077247619629e-01 -1.972189731895923615e-02 4.305037856101989746e-02 -1.982306987047195435e-01 9.917200542986392975e-03 -1.519060432910919189e-01 1.708375513553619385e-01 -8.895776420831680298e-02 -8.799321204423904419e-02 2.780705690383911133e-01
-1.150202229619026184e-01 4.260326921939849854e-01 -1.326286792755126953e-01 1.826240271329879761e-01 -1.725434809923171997e-01 -2.721587894484400749e-03 -1.063713058829307556e-01 8.046871982514858246e-03 -3.247312009334564209e-01 8.731013163924217224e-03 -2.383285388350486755e-02 1.812225729227066040e-01 2.229812890291213989e-01 1.684277653694152832e-01 -1.107663139700889587e-01 8.590336889028549194e-02 1.585737988352775574e-02 -2.335733175277709961e-01 8.105643838644027710e-02 1.358069181442260742e-01 4.091706126928329468e-02 4.768833052366971970e-03 -8.832793682813644409e-02 -8.361805975437164307e-02 -1.077785938978195190e-01 4.892414063215255737e-02 -1.622274219989776611e-01 -1.808166950941085815e-01 -8.545835316181182861e-02 -3.825782835483551025e-01 3.904512524604797363e-01 3.220373764634132385e-02
-7.730429619550704956e-02 2.234330624341964722e-01 5.647275969386100769e-02 3.797593414783477783e-01 -2.859037518501281738e-01 -2.900407314300537109e-01 -1.303555518388748169e-01 3.693354083225131035e-03 2.714629173278808594e-01 7.804413139820098877e-02 1.673423685133457184e-02 1.645095050334930420e-01 -6.176691129803657532e-02 1.661267280578613281e-01 1.525456309318542480e-01 -1.193237900733947754e-01 -9.493957459926605225e-02 -3.284168243408203125e-01 1.870185732841491699e-01 4.695640131831169128e-02 2.879014611244201660e-01 -7.899189740419387817e-02 -1.524847298860549927e-01 -2.508787997066974640e-02 9.893557988107204437e-03 -1.699606776237487793e-01 -2.214048504829406738e-01 1.564512029290199280e-02 8.573380857706069946e-02 -2.252742350101470947e-01 1.068432182073593140e-01 1.515025794506072998e-01
1.503196358680725098e-01 9.032862633466720581e-02 3.750564455986022949e-01 2.391078323125839233e-01 -1.181750446557998657e-01 2.028593868017196655e-01 -1.600943207740783691e-01 8.037159591913223267e-02 -1.128979995846748352e-01 2.577587068080902100e-01 1.033849716186523438e-01 -9.303534030914306641e-02 3.034834191203117371e-02 6.445928663015365601e-02 1.181605309247970581e-01 -4.230641201138496399e-02 -2.477861642837524414e-01 4.055221378803253174e-02 1.346748620271682739e-01 1.040269285440444946e-01 -6.529751420021057129e-02 -9.973083436489105225e-02 -1.412153542041778564e-01 -5.962853506207466125e-02 -1.858028918504714966e-01 -2.797214388847351074e-01 2.199325561523437500e-01 3.302184995845891535e-05 6.043372303247451782e-02 -2.763857133686542511e-02 2.855961918830871582e-01 4.336049258708953857e-01
3.027364239096641541e-02 8.982900530099868774e-02 -8.631442487239837646e-02 1.399829387664794922e-01 -1.061520949006080627e-01 1.152011007070541382e-01 -3.030609190464019775e-01 -2.959065884351730347e-02 -3.990705013275146484e-01 2.271938920021057129e-01 1.120038330554962158e-01 3.936335910111665726e-03 3.046998679637908936e-01 -5.271207541227340698e-02 -7.789091765880584717e-02 -1.987880319356918335e-01 -1.190398260951042175e-01 -1.332602500915527344e-01 -7.722234725952148438e-02 7.137406617403030396e-03 2.577007412910461426e-01 1.019663065671920776e-01 1.905550509691238403e-01 -3.042549192905426025e-01 -1.505996286869049072e-01 -2.099365461617708206e-03 5.486045777797698975e-02 1.373764127492904663e-01 3.361248373985290527e-01 -7.850383967161178589e-02 -3.684981539845466614e-02 2.708677649497985840e-01
1.796204745769500732e-01 5.482541769742965698e-02 4.421739876270294189e-01 2.399375438690185547e-01 -2.999811768531799316e-01 8.955964446067810059e-02 -1.714216917753219604e-01 1.058306470513343811e-01 1.973304338753223419e-02 -3.993810340762138367e-02 2.624636329710483551e-02 -1.275358647108078003e-01 2.068866230547428131e-02 1.439739018678665161e-01 1.389943957328796387e-01 -1.992404013872146606e-01 -7.544524222612380981e-02 -1.420203447341918945e-01 -1.467326134443283081e-01 1.498712152242660522e-01 -5.843185633420944214e-02 -1.393539458513259888e-01 -1.250183582305908203e-01 -1.324040144681930542e-01 -1.092111989855766296e-01 -9.807913005352020264e-02 1.248527839779853821e-01 -1.201544851064682007e-01 -5.365563184022903442e-02 -1.810863167047500610e-01 2.050016373395919800e-01 4.677817225456237793e-01
3.713825717568397522e-02 -1.202437356114387512e-01 -1.163024753332138062e-01 2.237123399972915649e-01 2.772444859147071838e-02 1.253506820648908615e-02 -2.533237338066101074e-01 -1.109160110354423523e-01 -2.364132106304168701e-01 3.040834665298461914e-01 1.526797711849212646e-01 -1.136942654848098755e-01 2.495826631784439087e-01 1.053048372268676758e-01 1.042144000530242920e-01 -9.879869222640991211e-02 -9.822130203247070312e-02 2.505145594477653503e-02 -2.949573993682861328e-01 3.150541782379150391e-01 7.676906883716583252e-02 4.071822464466094971e-01 -1.625701487064361572e-01 -3.119449503719806671e-02 7.936545461416244507e-02 -5.264776572585105896e-02 -1.482392996549606323e-01 -4.006485641002655029e-02 2.251717299222946167e-01 -5.997387319803237915e-02 1.605738252401351929e-01 2.371262907981872559e-01
3.610719367861747742e-02 1.081472709774971008e-01 9.156307578086853027e-02 -8.245148509740829468e-02 1.309257447719573975e-01 -1.686215773224830627e-02 -2.727575004100799561e-01 -8.939848095178604126e-02 -1.193120554089546204e-01 2.741792798042297363e-01 -1.127944514155387878e-01 -1.539340764284133911e-01 9.741838276386260986e-02 1.903272122144699097e-01 1.442271173000335693e-01 2.240575291216373444e-02 -4.682953953742980957e-01 -3.635865747928619385e-01 -1.047647967934608459e-01 -4.749357700347900391e-02 1.724040955305099487e-01 -1.259745359420776367e-01 -1.914795935153961182e-01 -1.531123816967010498e-01 -1.627326309680938721e-01 -3.745688870549201965e-02 2.759535424411296844e-02 -1.664814203977584839e-01 -2.180196112021803856e-03 -8.621245622634887695e-02 -1.119882427155971527e-02 3.805317878723144531e-01
1.971969008445739746e-01 2.275164425373077393e-01 -1.203201636672019958e-01 9.644438326358795166e-02 -2.031230032444000244e-01 8.288630843162536621e-02 -2.495313882827758789e-01 1.502441465854644775e-01 -1.194651424884796143e-01 3.426121473312377930e-01 3.670730292797088623e-01 -2.656925320625305176e-01 4.870934784412384033e-02 1.533949971199035645e-01 1.436629593372344971e-01 6.996340118348598480e-03 1.243645176291465759e-01 -1.503649353981018066e-01 -5.362450703978538513e-02 1.337087154388427734e-01 3.727537989616394043e-01 -1.425427198410034180e-01 -8.988812565803527832e-02 9.195431321859359741e-02 -1.617290675640106201e-01 -1.951784640550613403e-01 -6.285557523369789124e-03 -1.246402710676193237e-01 2.103881910443305969e-02 -1.402567178010940552e-01 9.684064984321594238e-02 1.583496630191802979e-01
1.203391775488853455e-01 1.153311952948570251e-01 3.219548761844635010e-01 2.769626379013061523e-01 -4.220185577869415283e-01 1.801284402608871460e-02 -1.652290970087051392e-01 2.059733867645263672e-01 -1.470237970352172852e-01 -4.645331948995590210e-02 -6.615379452705383301e-02 -3.302172943949699402e-02 1.189685240387916565e-01 9.126915037631988525e-02 3.571439161896705627e-02 -1.889434456825256348e-01 -2.269257903099060059e-01 -2.464723959565162659e-02 -1.277365833520889282e-01 3.348895162343978882e-02 -7.419387251138687134e-02 -1.699409186840057373e-01 6.199298426508903503e-02 -1.424963027238845825e-01 -6.330385059118270874e-02 5.719092674553394318e-03 2.269668430089950562e-01 -2.096144706010818481e-01 7.608048617839813232e-02 7.908452302217483521e-02 2.872046530246734619e-01 3.645675182342529297e-01
2.265316843986511230e-01 3.083389401435852051e-01 1.897723525762557983e-01 1.802892684936523438e-01 1.416807025671005249e-01 6.713767349720001221e-02 -2.612947225570678711e-01 1.486413329839706421e-01 1.797558069229125977e-01 -5.307165440171957016e-03 -9.946486353874206543e-02 1.103647202253341675e-01 2.636183798313140869e-01 1.131906658411026001e-01 -1.819003671407699585e-01 2.095524966716766357e-02 -2.213535606861114502e-01 -1.737879030406475067e-02 7.063353061676025391e-02 4.033715426921844482e-01 2.297169296070933342e-03 8.469951152801513672e-02 -4.309479519724845886e-02 -2.007986456155776978e-01 1.152104288339614868e-01 -2.137233316898345947e-01 3.147460147738456726e-02 7.400330901145935059e-02 -1.231980845332145691e-01 -6.144873425364494324e-02 1.407490670680999756e-01 3.596651554107666016e-01
1.192622333765029907e-01 -5.002875626087188721e-02 1.092448681592941284e-01 1.886707246303558350e-01 -1.623081415891647339e-01 -1.265155822038650513e-01 -5.456246063113212585e-02 -6.300435960292816162e-02 -5.919852107763290405e-02 1.156025826930999756e-01 -1.032958477735519409e-01 8.032300323247909546e-02 2.188834697008132935e-01 2.883858084678649902e-01 1.437142938375473022e-01 2.297356165945529938e-02 -3.776405751705169678e-02 -2.212755829095840454e-01 -9.458423405885696411e-02 -1.157201081514358521e-01 2.133363485336303711e-01 -3.689426481723785400e-01 6.983400136232376099e-02 -2.937505543231964111e-01 7.633106410503387451e-02 -5.491543933749198914e-02 2.197533696889877319e-01 1.386756896972656250e-01 1.236634403467178345e-01 -1.312281787395477295e-01 3.990976512432098389e-01 2.941379249095916748e-01
-2.511925064027309418e-03 3.287456631660461426e-01 2.143846452236175537e-01 -1.503114253282546997e-01 -1.796521395444869995e-01 4.320313408970832825e-02 -2.540562748908996582e-01 -8.164108544588088989e-02 -1.303804367780685425e-01 2.031603455543518066e-01 9.049223363399505615e-02 3.335273265838623047e-01 3.138451576232910156e-01 -1.252911835908889771e-01 2.677098214626312256e-01 -1.137177646160125732e-01 4.121758788824081421e-02 -3.129145503044128418e-02 -3.596069291234016418e-02 1.067930012941360474e-01 3.504935652017593384e-02 -9.558223187923431396e-02 1.583468867465853691e-03 -2.934268489480018616e-02 -2.808482050895690918e-01 1.925935596227645874e-02 -3.311564773321151733e-02 -8.409296721220016479e-02 1.389492210000753403e-02 -1.035533696413040161e-01 1.690752059221267700e-01 4.335819780826568604e-01
1.649684011936187744e-01 -6.980118155479431152e-02 -9.431790560483932495e-02 4.229138493537902832e-01 -2.563111186027526855e-01 1.483616977930068970e-02 -1.768420785665512085e-01 -3.484059125185012817e-02 -9.115373343229293823e-02 6.532382220029830933e-02 1.630443781614303589e-01 2.083996832370758057e-01 2.467403560876846313e-01 2.466902583837509155e-01 -2.640000283718109131e-01 1.216841265559196472e-01 -3.669349849224090576e-02 -1.703670993447303772e-02 -2.087527811527252197e-01 2.031266242265701294e-01 -3.463699296116828918e-02 1.482272595167160034e-01 -1.951788067817687988e-01 4.325084015727043152e-02 1.286014169454574585e-01 -7.922364026308059692e-02 8.174535632133483887e-02 -8.513030409812927246e-02 -2.851096689701080322e-01 1.798723787069320679e-01 -8.836982399225234985e-02 2.917578220367431641e-01
1.876882910728454590e-01 -1.383776217699050903e-01 -1.015579402446746826e-01 2.343541681766510010e-01 -1.672407686710357666e-01 2.431619912385940552e-01 -2.814582586288452148e-01 -1.500490754842758179e-01 2.427913397550582886e-01 5.973068252205848694e-02 9.658651053905487061e-02 8.148551732301712036e-02 2.236630022525787354e-02 4.794023558497428894e-02 3.199790716171264648e-01 -2.188157141208648682e-01 1.003986746072769165e-01 -7.074441760778427124e-02 -1.593249663710594177e-02 4.216273128986358643e-01 8.296200633049011230e-02 -5.745825171470642090e-02 1.086517944931983948e-01 -6.666713953018188477e-02 -3.313858062028884888e-02 -7.519774138927459717e-02 1.556906849145889282e-01 6.982329767197370529e-03 2.210344821214675903e-01 -2.410738170146942139e-02 2.205389291048049927e-01 3.336917757987976074e-01
1.119833365082740784e-01 1.242533978074789047e-02 -6.179260462522506714e-02 4.288277029991149902e-02 -1.225150674581527710e-01 7.199408113956451416e-02 -3.607996404170989990e-01 -6.296230480074882507e-03 -9.440968185663223267e-02 1.433738023042678833e-01 1.898189783096313477e-01 -3.686732798814773560e-02 1.681155711412429810e-01 1.212518569082021713e-02 -2.293214499950408936e-01 -1.090103462338447571e-01 -2.112042456865310669e-01 -2.001148313283920288e-01 -1.489324867725372314e-01 -6.073239073157310486e-02 9.759236872196197510e-02 -9.843686968088150024e-02 -1.739940494298934937e-01 -1.474882215261459351e-01 -3.210683465003967285e-01 2.230853885412216187e-01 2.136780321598052979e-01 -2.328248023986816406e-01 1.677891165018081665e-01 2.037874609231948853e-01 -8.644820004701614380e-02 3.998262882232666016e-01
3.094832412898540497e-02 2.351453006267547607e-01 1.630191802978515625e-01 2.482237815856933594e-01 -5.901464447379112244e-02 -2.286067754030227661e-01 -2.827578783035278320e-01 -1.074572354555130005e-01 -1.496814787387847900e-01 -9.127207100391387939e-02 4.296971485018730164e-02 3.100762665271759033e-01 3.077622652053833008e-01 3.087585270404815674e-01 -6.746048480272293091e-02 5.614043027162551880e-02 -9.005410224199295044e-02 -1.647589206695556641e-01 -3.861721232533454895e-02 2.810422480106353760e-01 2.098674178123474121e-01 3.023915886878967285e-01 2.028358876705169678e-01 -5.826967582106590271e-02 -2.078669890761375427e-02 1.138873845338821411e-01 -8.645131438970565796e-02 -1.798910945653915405e-01 1.472820788621902466e-01 -6.170324981212615967e-03 1.112182857468724251e-03 1.054164022207260132e-01
1.303351521492004395e-01 5.403566174209117889e-03 1.493007689714431763e-01 2.397936731576919556e-01 -2.082181349396705627e-02 -2.153118699789047241e-01 -1.891238987445831299e-01 -6.215441972017288208e-02 4.297707229852676392e-02 3.004081845283508301e-01 -1.776024848222732544e-01 1.899852156639099121e-01 -1.776228891685605049e-03 8.334068953990936279e-02 -1.109182983636856079e-01 2.977378368377685547e-01 -2.794086635112762451e-01 -7.123900949954986572e-02 -1.926484107971191406e-01 3.615275323390960693e-01 -2.375695109367370605e-02 -3.722750544548034668e-01 5.312549322843551636e-02 1.399335712194442749e-01 -6.822544336318969727e-02 5.287577398121356964e-03 2.258615046739578247e-01 8.940620720386505127e-02 9.834145009517669678e-02 7.564626634120941162e-03 1.391390413045883179e-01 2.093922346830368042e-01
7.605724036693572998e-02 1.819508820772171021e-01 -6.042825058102607727e-02 2.244395762681961060e-01 4.748923704028129578e-02 9.005815722048282623e-03 -2.232709825038909912e-01 -2.289072796702384949e-02 -3.111233469098806381e-03 7.720070332288742065e-02 -1.980464011430740356e-01 -1.660265028476715088e-01 1.850271672010421753e-01 8.636504411697387695e-02 2.438022047281265259e-01 -2.620692551136016846e-01 -2.254988700151443481e-01 1.482057105749845505e-02 -3.074630536139011383e-02 3.526529371738433838e-01 7.752467691898345947e-02 2.535083889961242676e-02 5.754047632217407227e-02 -1.026007160544395447e-01 -1.139824166893959045e-01 -3.784162178635597229e-02 1.837806776165962219e-02 2.267576754093170166e-01 2.824822068214416504e-01 -3.485033512115478516e-01 1.617559939622879028e-01 3.483355045318603516e-01
3.160446137189865112e-02 7.779905945062637329e-02 -3.739051893353462219e-02 4.245577752590179443e-02 -8.178897202014923096e-02 1.160916015505790710e-01 -3.579004704952239990e-01 -9.831262379884719849e-02 -2.378261983394622803e-01 2.098346650600433350e-01 9.777533262968063354e-02 1.148296669125556946e-01 1.289908289909362793e-01 1.377672553062438965e-01 -2.298815399408340454e-01 -3.272873163223266602e-02 -3.215965628623962402e-01 -3.847100138664245605e-01 -5.096833407878875732e-02 -2.065949141979217529e-02 2.846897207200527191e-02 -1.159018799662590027e-01 -1.547511946409940720e-02 -1.653812676668167114e-01 -3.321542143821716309e-01 1.747918874025344849e-01 2.020431458950042725e-01 -9.928407520055770874e-02 2.880500853061676025e-01 -1.741998270153999329e-02 -1.055547147989273071e-01 1.915462464094161987e-01
-3.633196279406547546e-02 -1.101989205926656723e-02 -1.594973504543304443e-01 1.084567233920097351e-01 -1.752543300390243530e-01 2.319009304046630859e-01 -1.720337867736816406e-01 -8.794457465410232544e-02 -3.051709234714508057e-01 8.760708570480346680e-02 7.200580090284347534e-02 -5.247208848595619202e-02 -1.081533282995223999e-01 3.366610705852508545e-01 1.615881547331809998e-02 -4.390807077288627625e-02 1.203940808773040771e-02 -3.236835300922393799e-01 -6.625992711633443832e-03 2.549704313278198242e-01 1.467775553464889526e-01 -1.236178055405616760e-01 1.348497122526168823e-01 -2.970890700817108154e-01 -3.511273860931396484e-01 1.133120954036712646e-01 1.439706832170486450e-01 -1.497480459511280060e-02 2.952551282942295074e-02 -3.845021873712539673e-02 1.222503408789634705e-01 3.405095040798187256e-01
3.754609823226928711e-01 -4.154069721698760986e-02 -1.515597552061080933e-01 3.588361442089080811e-01 -3.093675896525382996e-02 -1.372347027063369751e-01 -1.144805699586868286e-01 -1.546779125928878784e-01 -9.803002327680587769e-02 3.720466420054435730e-02 1.271896250545978546e-02 2.521544992923736572e-01 1.072019264101982117e-01 3.349737226963043213e-01 -2.751649022102355957e-01 9.108914434909820557e-02 -2.655531764030456543e-01 9.393900632858276367e-02 1.792448200285434723e-02 1.910557895898818970e-01 1.194282546639442444e-01 -1.285517215728759766e-02 -2.115214467048645020e-01 -1.717220991849899292e-01 8.179204910993576050e-02 5.974138528108596802e-02 -1.036033704876899719e-01 1.205479875206947327e-01 1.401923000812530518e-01 -1.875428408384323120e-01 -1.702977418899536133e-01 2.052338719367980957e-01
8.243384957313537598e-02 -8.425172418355941772e-02 -1.515898257493972778e-01 9.044172614812850952e-02 8.464810997247695923e-02 -4.252708554267883301e-01 -3.067965507507324219e-01 5.401811003684997559e-02 -2.711445391178131104e-01 -3.400146961212158203e-02 7.204201072454452515e-02 -2.351673096418380737e-01 1.849565058946609497e-01 9.715082496404647827e-02 8.770364522933959961e-02 -1.902329325675964355e-01 -1.395237445831298828e-01 5.803659930825233459e-02 -1.548088788986206055e-01 2.626154124736785889e-01 1.350609362125396729e-01 1.659442037343978882e-01 -2.119181901216506958e-01 -2.044829130172729492e-01 1.689122244715690613e-02 2.663511224091053009e-02 1.688747406005859375e-01 -2.588148117065429688e-01 3.744062501937150955e-03 -1.398033797740936279e-01 -8.146210759878158569e-02 2.760882079601287842e-01
7.052498310804367065e-02 1.777932941913604736e-01 7.803031802177429199e-02 1.273553520441055298e-01 -4.976184964179992676e-01 -3.756965324282646179e-02 -2.674797773361206055e-01 1.644491404294967651e-01 -1.052613407373428345e-01 -6.889254320412874222e-03 1.727942973375320435e-01 -2.872219085693359375e-01 6.766556203365325928e-02 1.684541627764701843e-02 1.117559820413589478e-01 3.832441940903663635e-02 -6.765885651111602783e-02 -1.751346737146377563e-01 -1.302440911531448364e-01 8.415919542312622070e-02 1.096123158931732178e-01 -2.110937982797622681e-01 -2.426806371659040451e-03 1.197564322501420975e-02 -5.528056994080543518e-02 7.123482972383499146e-02 7.545808702707290649e-02 -2.437097728252410889e-01 -2.567642331123352051e-01 -3.015868365764617920e-01 2.758786678314208984e-01 1.701463907957077026e-01
1.592183560132980347e-01 5.724933743476867676e-02 4.111522063612937927e-02 6.662564724683761597e-02 -2.962682209908962250e-02 5.625167489051818848e-02 -3.951267600059509277e-01 -1.045811250805854797e-01 1.596326678991317749e-01 5.508294701576232910e-02 1.181995496153831482e-01 4.276521801948547363e-01 1.387645900249481201e-01 1.620141863822937012e-01 8.773001283407211304e-02 3.210929632186889648e-01 -2.586257457733154297e-02 4.223349317908287048e-02 1.714820861816406250e-01 1.332213729619979858e-01 2.309302799403667450e-02 2.035958133637905121e-02 -3.231932595372200012e-02 -2.975081801414489746e-01 -2.549442648887634277e-01 -1.527491211891174316e-01 1.462736576795578003e-01 -9.123083204030990601e-02 1.373412758111953735e-01 2.012132480740547180e-02 2.113553285598754883e-01 3.006093204021453857e-01
1.796897947788238525e-01 3.650320172309875488e-01 2.296537756919860840e-01 3.096910119056701660e-01 8.240249007940292358e-03 -8.535105735063552856e-02 -2.798546552658081055e-01 -7.000499218702316284e-02 -1.161696314811706543e-01 -4.427251964807510376e-02 8.550138771533966064e-02 1.069718226790428162e-01 3.001961708068847656e-01 -1.377841532230377197e-01 2.462519407272338867e-01 -1.034339424222707748e-02 -1.372967660427093506e-02 -1.404449641704559326e-01 1.598720066249370575e-02 1.748163253068923950e-01 -1.240916457027196884e-02 8.978114277124404907e-02 -1.494504231959581375e-02 6.942439824342727661e-02 2.535892464220523834e-02 -3.605261072516441345e-02 -3.164457902312278748e-02 -2.633171975612640381e-01 -2.918449938297271729e-01 2.264737151563167572e-02 1.183448210358619690e-01 3.939851522445678711e-01
-2.516392245888710022e-02 1.481675207614898682e-01 1.050662621855735779e-01 2.307396531105041504e-01 -2.142328023910522461e-02 8.946555852890014648e-02 -2.020746022462844849e-01 -1.429760903120040894e-01 -3.200474679470062256e-01 -8.574948459863662720e-02 2.017596065998077393e-01 7.388669997453689575e-02 1.049960702657699585e-01 -3.825275599956512451e-02 -2.873694002628326416e-01 2.953980490565299988e-02 -9.405042231082916260e-02 -6.543771922588348389e-02 -1.065324172377586365e-01 3.105327486991882324e-01 2.735121846199035645e-01 -2.593300938606262207e-01 -1.663299202919006348e-01 -1.235321760177612305e-01 2.099205255508422852e-01 -1.849233210086822510e-01 -9.039159864187240601e-02 -1.442946940660476685e-01 -2.128245085477828979e-01 -3.606796264648437500e-02 2.408171594142913818e-01 2.715993225574493408e-01
-1.710298508405685425e-01 2.308311015367507935e-01 -5.421760678291320801e-02 3.180058896541595459e-01 -1.782762557268142700e-01 -1.730315238237380981e-01 -2.461749501526355743e-02 -2.097886055707931519e-01 -2.173674255609512329e-01 -1.073513925075531006e-02 -3.706993535161018372e-02 1.753050982952117920e-01 2.971448600292205811e-01 9.814371168613433838e-02 -1.443216055631637573e-01 -4.348342865705490112e-02 -3.608348220586776733e-02 1.485830545425415039e-01 2.351345568895339966e-01 1.683439612388610840e-01 -1.543672680854797363e-01 -1.074573025107383728e-01 -1.957570761442184448e-01 -2.763913571834564209e-01 -8.711632341146469116e-02 -5.400508269667625427e-02 -8.032226562500000000e-02 2.313244342803955078e-01 -5.362722091376781464e-03 -1.377376765012741089e-01 2.703648209571838379e-01 2.954320907592773438e-01
-7.763785123825073242e-02 3.228916823863983154e-01 -1.553089767694473267e-01 2.791814208030700684e-01 -3.343232274055480957e-01 7.854882627725601196e-03 -1.849769651889801025e-01 4.127136990427970886e-02 -1.040367484092712402e-01 3.364218771457672119e-01 1.115268245339393616e-01 1.950209438800811768e-01 2.614396512508392334e-01 3.651820123195648193e-02 2.772987782955169678e-01 1.462944149971008301e-01 3.035613708198070526e-02 -4.689735919237136841e-02 1.421298980712890625e-01 3.372760117053985596e-01 1.114718094468116760e-01 -1.952849477529525757e-01 7.083813101053237915e-02 1.958298832178115845e-01 9.630884975194931030e-02 7.017282769083976746e-03 -4.656315967440605164e-02 9.398145228624343872e-02 2.030720561742782593e-01 1.132504269480705261e-02 -4.353226162493228912e-03 6.872977316379547119e-02
1.453848779201507568e-01 4.507740586996078491e-02 -3.196305409073829651e-02 3.834358453750610352e-01 4.547721147537231445e-02 -1.016130819916725159e-01 -2.591806054115295410e-01 -2.419786155223846436e-02 -1.189965754747390747e-01 1.814346201717853546e-02 9.655423462390899658e-03 7.890658080577850342e-02 1.003329362720251083e-02 3.135425150394439697e-01 -7.183479517698287964e-02 -1.171925123344408348e-05 -1.823758333921432495e-01 -8.221407234668731689e-02 -1.566687524318695068e-01 3.495659530162811279e-01 -3.644140064716339111e-02 -3.908915817737579346e-01 -2.379761785268783569e-01 9.188081324100494385e-02 1.188658773899078369e-01 -1.546456515789031982e-01 7.899121940135955811e-02 1.768691241741180420e-01 1.728597730398178101e-01 2.155396789312362671e-01 1.820269599556922913e-02 2.570173442363739014e-01
3.203969076275825500e-02 1.554841548204421997e-01 -1.536531187593936920e-02 8.461995422840118408e-02 -8.618272095918655396e-02 -2.856628894805908203e-01 -3.548981845378875732e-01 6.844174861907958984e-02 -1.016715168952941895e-01 -6.255772709846496582e-02 -1.750223487615585327e-01 2.946518361568450928e-01 1.546946167945861816e-02 2.780657708644866943e-01 7.660462707281112671e-02 2.258938550949096680e-01 -2.107354104518890381e-01 -2.989843487739562988e-01 1.508362591266632080e-01 3.267110586166381836e-01 6.375536322593688965e-02 -4.837375890929251909e-04 1.725006401538848877e-01 -6.822656840085983276e-02 -3.629530081525444984e-03 2.159165591001510620e-01 -1.652015298604965210e-01 -1.997680813074111938e-01 1.531434357166290283e-01 1.111874077469110489e-02 2.067028172314167023e-02 2.048650681972503662e-01
1.386990845203399658e-01 -7.766304165124893188e-02 2.316336892545223236e-02 4.176763072609901428e-02 5.727370455861091614e-02 -1.083806976675987244e-01 -1.879859119653701782e-01 -2.960666315630078316e-03 -2.891925871372222900e-01 8.313651382923126221e-02 4.146887362003326416e-02 -3.842830955982208252e-01 3.338949084281921387e-01 -7.000615447759628296e-02 1.329829096794128418e-01 4.056025668978691101e-02 -2.648474574089050293e-01 1.168368235230445862e-01 -1.048010364174842834e-01 4.161455929279327393e-01 7.768754661083221436e-02 2.133029550313949585e-01 -9.894476272165775299e-03 -1.092883720993995667e-01 1.422192305326461792e-01 -6.085710227489471436e-02 3.969883173704147339e-02 -1.354232132434844971e-01 9.489939361810684204e-02 -5.362001806497573853e-02 4.236378520727157593e-02 3.966999053955078125e-01
7.408621162176132202e-02 1.855839341878890991e-01 1.135392785072326660e-01 3.037643134593963623e-01 2.553199417889118195e-02 -2.951520085334777832e-01 -3.312673568725585938e-01 -1.661474406719207764e-01 -3.086356520652770996e-01 -2.419949918985366821e-01 7.970065623521804810e-02 1.557235866785049438e-01 5.267842207103967667e-04 -2.103327214717864990e-02 1.823501437902450562e-01 -1.326315104961395264e-01 -7.083752751350402832e-02 -3.675516247749328613e-01 1.295971274375915527e-01 3.497225642204284668e-01 2.324575744569301605e-02 -6.813926994800567627e-02 -5.448113754391670227e-02 -7.282966375350952148e-02 2.069560885429382324e-01 -7.030675187706947327e-03 -3.390746191143989563e-02 -8.167019486427307129e-02 -6.099833920598030090e-02 -9.997969865798950195e-02 -1.429660804569721222e-02 1.918364465236663818e-01
-1.911105215549468994e-01 1.356722861528396606e-01 8.132910728454589844e-02 1.249562725424766541e-01 -1.522998213768005371e-01 2.548176944255828857e-01 -1.261307746171951294e-01 2.617058157920837402e-01 -3.276167511940002441e-01 1.801489107310771942e-02 5.011249706149101257e-02 4.056461155414581299e-02 1.009105294942855835e-01 1.381342262029647827e-01 -5.303042382001876831e-02 5.956681817770004272e-02 2.251195535063743591e-02 -8.702395111322402954e-02 7.008600980043411255e-02 4.740817844867706299e-01 1.860654801130294800e-01 -4.907220602035522461e-02 4.884779453277587891e-03 -8.213267475366592407e-02 -3.067489564418792725e-01 -9.471626579761505127e-02 6.867470592260360718e-02 1.481705345213413239e-02 2.300932630896568298e-02 -1.799091547727584839e-01 2.945100665092468262e-01 3.061017096042633057e-01
1.986399888992309570e-01 1.460709571838378906e-01 -1.978537999093532562e-03 2.381693273782730103e-01 -1.521510481834411621e-01 1.700731217861175537e-01 -3.283483684062957764e-01 -5.998461320996284485e-02 -2.506381273269653320e-01 9.695138782262802124e-02 2.482239007949829102e-01 -6.380259990692138672e-02 2.584971487522125244e-01 -1.443028002977371216e-01 -8.852767199277877808e-02 -1.584931313991546631e-01 -1.437597274780273438e-01 -2.090538740158081055e-01 -1.207918152213096619e-01 -3.982714936137199402e-02 2.062816619873046875e-01 1.769771277904510498e-01 7.934931665658950806e-02 -4.100407361984252930e-01 -5.317008495330810547e-02 -4.579295963048934937e-02 1.069612950086593628e-01 1.316009610891342163e-01 1.417601108551025391e-01 -2.006030082702636719e-01 8.229481056332588196e-03 1.937685161828994751e-01
4.199127852916717529e-02 1.119878068566322327e-01 -5.648797750473022461e-02 1.786557585000991821e-01 -1.385342627763748169e-01 1.471328586339950562e-01 -2.635477781295776367e-01 1.537714153528213501e-01 -3.972481787204742432e-01 3.172067999839782715e-01 1.596983894705772400e-02 -1.676418036222457886e-01 7.325246185064315796e-02 -1.581324934959411621e-01 -7.210212200880050659e-02 -5.031223222613334656e-02 -5.732655525207519531e-02 1.387268751859664917e-01 1.213864888995885849e-02 3.091272711753845215e-01 -5.485372990369796753e-02 1.735822856426239014e-01 -1.317799240350723267e-01 -1.126601248979568481e-01 -2.805975079536437988e-01 6.143274903297424316e-02 9.736413508653640747e-02 -7.368717342615127563e-02 -2.987790154293179512e-03 -2.139886021614074707e-01 1.086595505475997925e-01 3.940749764442443848e-01
6.240111961960792542e-02 8.395923301577568054e-03 -4.116804897785186768e-02 2.143630385398864746e-01 -1.410629451274871826e-01 -1.896846592426300049e-01 -3.717754781246185303e-01 -2.230155467987060547e-01 -9.453748166561126709e-02 -1.856955289840698242e-01 2.785653173923492432e-01 1.857857257127761841e-01 3.913666605949401855e-01 3.359534442424774170e-01 -4.375671222805976868e-02 -8.392345905303955078e-02 -3.120000660419464111e-01 1.252570375800132751e-02 2.695237658917903900e-02 2.779403626918792725e-01 -1.238081380724906921e-01 1.203958019614219666e-01 -9.156897664070129395e-02 7.817809469997882843e-03 -1.395665854215621948e-01 1.053751111030578613e-01 -6.129558198153972626e-03 7.559981197118759155e-02 8.745145052671432495e-02 -1.297409087419509888e-02 -9.733319282531738281e-02 8.159978687763214111e-02
-1.962005160748958588e-02 1.785821467638015747e-01 -2.510877251625061035e-01 2.131147980690002441e-01 -4.499223083257675171e-02 -2.109876871109008789e-01 -6.812220066785812378e-02 -2.305519878864288330e-01 -3.190710842609405518e-01 1.479559093713760376e-01 1.842164695262908936e-01 5.062458664178848267e-02 1.676883995532989502e-01 1.988704800605773926e-01 -1.145900562405586243e-01 -8.628285489976406097e-03 -3.711762130260467529e-01 -5.049954354763031006e-02 -1.475701034069061279e-01 2.906049787998199463e-01 2.759146876633167267e-02 -2.002094089984893799e-01 -3.527933359146118164e-02 1.061552762985229492e-01 2.763822674751281738e-01 -5.705150589346885681e-02 1.958090066909790039e-02 2.188321948051452637e-02 -2.029494047164916992e-01 1.790374964475631714e-01 5.288103595376014709e-03 2.452986836433410645e-01
-3.135221824049949646e-02 1.260282397270202637e-01 7.264622487127780914e-03 1.595670878887176514e-01 -7.024443894624710083e-02 6.860842555761337280e-02 -1.208787634968757629e-01 -1.937221437692642212e-01 -4.013704359531402588e-01 -1.015207991003990173e-01 8.262333273887634277e-02 1.205749809741973877e-02 2.676138877868652344e-01 -1.061922535300254822e-01 -3.180749714374542236e-01 3.525291383266448975e-02 -1.275073885917663574e-01 -1.028496026992797852e-01 -8.468809723854064941e-02 1.278724223375320435e-01 2.187140882015228271e-01 -2.476021647453308105e-01 -1.624813675880432129e-01 -2.025573104619979858e-01 2.137959450483322144e-01 -1.807655543088912964e-01 -6.652009487152099609e-02 -5.697088688611984253e-02 -2.093036323785781860e-01 -3.327428922057151794e-02 2.014580816030502319e-01 3.656019866466522217e-01
-1.346720010042190552e-01 4.045895114541053772e-02 -2.004220336675643921e-01 1.451117247343063354e-01 -2.674840688705444336e-01 -4.498726129531860352e-02 -4.570843279361724854e-02 -8.682571351528167725e-02 -9.238030761480331421e-02 1.018296927213668823e-01 7.294467836618423462e-02 -8.434117585420608521e-02 1.698091775178909302e-01 2.051105052232742310e-01 2.606319822371006012e-02 2.513593137264251709e-01 -1.470115482807159424e-01 1.472179442644119263e-01 -1.565550863742828369e-01 4.129667952656745911e-02 -3.978158347308635712e-03 -2.452059388160705566e-01 1.334310173988342285e-01 -2.276891767978668213e-01 -1.931539177894592285e-02 -2.119019925594329834e-01 1.472380459308624268e-01 -1.503892242908477783e-01 3.474932163953781128e-02 -3.965889215469360352e-01 -1.721206456422805786e-01 4.389997422695159912e-01
1.561190038919448853e-01 3.049706518650054932e-01 1.796350777149200439e-01 1.999805271625518799e-01 1.029400993138551712e-02 -1.655790358781814575e-01 -3.092509210109710693e-01 -1.067094057798385620e-01 -1.216556876897811890e-01 -1.009769830852746964e-02 3.732171952724456787e-01 2.506035864353179932e-01 2.360095232725143433e-01 2.402784377336502075e-01 -1.646021381020545959e-02 -1.442021727561950684e-01 -8.978293836116790771e-02 -3.237680494785308838e-01 -6.389757990837097168e-02 2.826228439807891846e-01 5.869847908616065979e-02 1.517502516508102417e-01 5.196157842874526978e-02 -5.533847957849502563e-02 -1.482372079044580460e-02 -5.674087256193161011e-02 -9.517984837293624878e-02 6.899192929267883301e-02 -6.637110561132431030e-02 1.207040250301361084e-01 -1.887923032045364380e-01 1.528460383415222168e-01
1.942279934883117676e-01 7.491390407085418701e-02 3.685432076454162598e-01 3.534729778766632080e-01 -2.379637956619262695e-01 9.295091778039932251e-02 -1.141420677304267883e-01 2.082138359546661377e-01 -9.860613942146301270e-02 2.984408102929592133e-02 4.013616591691970825e-02 -1.514094322919845581e-01 1.071448251605033875e-01 -5.900270864367485046e-02 6.743456469848752022e-04 -9.090847522020339966e-02 -2.410098314285278320e-01 1.106248646974563599e-01 -5.532684735953807831e-03 1.016395688056945801e-01 2.924730814993381500e-02 -2.885929048061370850e-01 -4.006645455956459045e-02 -2.052307501435279846e-02 -3.961402922868728638e-02 4.437059536576271057e-02 2.924039661884307861e-01 -5.597673356533050537e-03 -2.558337152004241943e-02 -9.343094378709793091e-02 1.895317286252975464e-01 4.632972478866577148e-01
1.043220832943916321e-01 2.141741812229156494e-01 3.497337549924850464e-02 1.693013757467269897e-01 -1.736468672752380371e-01 1.143354326486587524e-01 -1.243885010480880737e-01 -1.245506256818771362e-01 -3.485968410968780518e-01 9.328388608992099762e-03 6.933145970106124878e-02 -4.696892574429512024e-03 2.100864201784133911e-01 -2.053182870149612427e-01 -8.186868578195571899e-02 -1.425485312938690186e-01 -3.686716556549072266e-01 -1.974249482154846191e-01 2.108405530452728271e-02 -4.695861041545867920e-02 3.213823437690734863e-01 2.178210318088531494e-01 4.434233158826828003e-02 -3.076427578926086426e-01 -5.294407159090042114e-02 3.559148870408535004e-03 9.398530423641204834e-02 8.323939144611358643e-02 8.914597332477569580e-02 -2.356523126363754272e-01 -3.182319179177284241e-02 3.023927211761474609e-01
1.748581677675247192e-01 -1.506113708019256592e-01 1.025066897273063660e-01 -1.763048171997070312e-01 -8.697903156280517578e-02 1.089051291346549988e-01 -3.466369807720184326e-01 -5.224363505840301514e-02 -2.996357083320617676e-01 3.400878608226776123e-01 3.237050026655197144e-02 -1.707660593092441559e-02 2.744428217411041260e-01 -1.800246089696884155e-01 2.865480780601501465e-01 -7.968525402247905731e-03 -1.459540277719497681e-01 4.708424583077430725e-02 1.207188218832015991e-01 2.281525731086730957e-01 3.084615617990493774e-02 -6.252171844244003296e-02 -8.542327582836151123e-02 1.096434444189071655e-01 1.220740973949432373e-01 -2.620629593729972839e-02 2.248211577534675598e-02 7.678127288818359375e-02 -1.230072230100631714e-01 3.190547972917556763e-02 1.743632405996322632e-01 4.281230568885803223e-01
2.393120825290679932e-01 -8.943847566843032837e-02 -2.152985185384750366e-01 1.844546943902969360e-01 -8.919889479875564575e-02 -1.536192595958709717e-01 -2.220782786607742310e-01 -1.880248934030532837e-01 -1.709555387496948242e-01 6.389609724283218384e-02 2.840395867824554443e-01 5.132006108760833740e-02 -1.328220532741397619e-04 2.153162807226181030e-01 2.214422523975372314e-01 1.070620566606521606e-01 -5.732284113764762878e-02 1.185089070349931717e-02 -5.111047998070716858e-02 3.702751696109771729e-01 2.872620522975921631e-01 7.187949120998382568e-02 5.392742902040481567e-02 -1.619718521833419800e-01 1.422880589962005615e-01 -5.150783061981201172e-02 -1.978219598531723022e-01 -2.455288618803024292e-01 -7.905020564794540405e-02 2.399860471487045288e-01 7.773362100124359131e-02 2.499442547559738159e-01
1.126995012164115906e-01 -5.763391405344009399e-02 4.446125775575637817e-02 -9.879406541585922241e-03 -7.500712573528289795e-02 3.968930989503860474e-02 -2.587504684925079346e-01 -9.527269750833511353e-02 1.588016301393508911e-01 9.345303988084197044e-05 1.376035660505294800e-01 2.323434315621852875e-02 1.069883033633232117e-01 -1.687476970255374908e-02 3.839008882641792297e-02 2.593219578266143799e-01 -1.114695146679878235e-01 -1.942197978496551514e-01 -6.850568111985921860e-03 3.142821490764617920e-01 1.033091992139816284e-01 6.488065421581268311e-02 2.592055797576904297e-01 -4.773174524307250977e-01 -1.748560965061187744e-01 -3.898007273674011230e-01 -8.362319320440292358e-02 1.008168910630047321e-03 7.882436364889144897e-02 1.560397259891033173e-02 9.576844424009323120e-02 3.309339284896850586e-01
-9.358111768960952759e-02 -6.981865316629409790e-02 2.992623858153820038e-02 1.174206584692001343e-01 -1.409337967634201050e-01 -1.216064393520355225e-01 -3.112941682338714600e-01 -2.262593358755111694e-01 -2.512170076370239258e-01 1.518522053956985474e-01 1.703463494777679443e-01 -8.843440562486648560e-02 -6.635829061269760132e-02 1.253419071435928345e-01 2.414736896753311157e-01 -1.900334842503070831e-03 -1.477069705724716187e-01 1.503065973520278931e-01 -6.856288760900497437e-02 3.397498726844787598e-01 2.146073132753372192e-01 3.925617039203643799e-01 -9.045438468456268311e-02 -3.523043915629386902e-02 7.827962189912796021e-02 -4.866980761289596558e-02 -8.209410309791564941e-02 -9.807021170854568481e-02 -4.964776337146759033e-02 -1.236986815929412842e-01 -6.776440143585205078e-02 4.076344370841979980e-01
2.567214965820312500e-01 2.554273903369903564e-01 2.931607365608215332e-01 1.965811848640441895e-01 -1.903144866228103638e-01 1.199058741331100464e-01 -1.879952102899551392e-01 -1.644897013902664185e-01 3.237021714448928833e-02 6.813172250986099243e-02 2.828999459743499756e-01 -4.561586305499076843e-02 2.348891086876392365e-02 -1.344688832759857178e-01 -1.823802664875984192e-02 -2.104786932468414307e-01 -2.210233509540557861e-01 -8.459459245204925537e-02 -3.226992208510637283e-03 2.356878668069839478e-02 1.372904032468795776e-01 2.259741276502609253e-01 -3.887260705232620239e-02 -2.506065070629119873e-01 -1.428300887346267700e-01 -1.068643331527709961e-01 1.123171672224998474e-01 9.901056438684463501e-02 2.850482240319252014e-02 -3.357363343238830566e-01 1.051205396652221680e-01 3.325288891792297363e-01
2.162836492061614990e-02 1.680505275726318359e-01 -8.786664158105850220e-02 4.504683315753936768e-01 -1.559343338012695312e-01 1.139391958713531494e-02 -2.896552085876464844e-01 -9.836367517709732056e-02 7.363663613796234131e-02 -1.120368465781211853e-01 1.694578379392623901e-01 1.483450233936309814e-01 -4.235790297389030457e-02 2.847059667110443115e-01 -9.636355191469192505e-02 2.441728711128234863e-01 -4.820887744426727295e-02 -3.052391298115253448e-02 -2.168280333280563354e-01 1.148490831255912781e-01 4.013130441308021545e-02 1.241758931428194046e-02 6.288810074329376221e-02 -2.776593342423439026e-02 1.081105172634124756e-01 -2.936076819896697998e-01 1.008072122931480408e-01 8.155069500207901001e-02 -2.295136302709579468e-01 -2.017515301704406738e-01 4.218844696879386902e-02 3.773012459278106689e-01
-1.031140908598899841e-01 1.655183732509613037e-01 -3.236293792724609375e-02 1.957684308290481567e-01 -3.118135929107666016e-01 -1.382607668638229370e-01 -1.528691798448562622e-01 1.552849113941192627e-01 -1.835686266422271729e-01 1.866811215877532959e-01 -1.351231485605239868e-01 -1.375043392181396484e-01 1.852390170097351074e-01 1.994512379169464111e-01 1.173804178833961487e-01 2.966116964817047119e-01 2.607224322855472565e-02 3.382696211338043213e-02 5.555416643619537354e-02 1.162072792649269104e-01 1.344826817512512207e-01 -8.273710310459136963e-02 -9.743907302618026733e-02 -1.340477913618087769e-01 -1.128959581255912781e-01 -1.272140890359878540e-01 -2.430283837020397186e-02 -2.950433790683746338e-01 -4.459479451179504395e-02 -4.304949641227722168e-01 6.750240176916122437e-02 3.129828870296478271e-01
-2.296314239501953125e-01 2.476099729537963867e-01 1.220116689801216125e-01 2.043614834547042847e-01 -3.157433867454528809e-01 -1.422285586595535278e-01 -1.907476931810379028e-01 -9.754389524459838867e-02 -1.100580096244812012e-01 2.334809750318527222e-01 1.008746847510337830e-01 4.380845278501510620e-02 1.298257261514663696e-01 2.010663151741027832e-01 -2.418643087148666382e-01 -1.605358868837356567e-01 2.787923999130725861e-02 -4.673681035637855530e-02 2.251266986131668091e-01 1.012978255748748779e-01 -2.420579781755805016e-03 2.227333001792430878e-02 -3.270452022552490234e-01 5.028884112834930420e-02 -2.688859105110168457e-01 -6.496413797140121460e-02 1.059447526931762695e-01 2.051385045051574707e-01 1.391179561614990234e-01 -2.754139602184295654e-01 1.400114446878433228e-01 1.571053713560104370e-01
-3.689768910408020020e-02 2.092632651329040527e-01 3.874800354242324829e-02 6.100039929151535034e-02 -2.090097367763519287e-01 -2.402136623859405518e-01 -4.186286628246307373e-01 -1.155162304639816284e-01 -8.361097425222396851e-02 1.051200926303863525e-01 1.832512915134429932e-01 2.918823361396789551e-01 1.518639177083969116e-01 1.341908276081085205e-01 5.951920524239540100e-02 5.926266312599182129e-02 -1.575183421373367310e-01 2.960738353431224823e-02 5.780232697725296021e-02 3.923806548118591309e-01 2.531744167208671570e-02 3.320171236991882324e-01 2.619059979915618896e-01 -5.833298712968826294e-02 -2.042531520128250122e-01 -7.899308949708938599e-02 3.746124450117349625e-03 -1.426278799772262573e-01 -1.171623123809695244e-03 -9.630290418863296509e-02 1.715710759162902832e-01 4.250897839665412903e-02
2.147108912467956543e-01 -4.201255738735198975e-02 -1.274119764566421509e-01 1.948696970939636230e-01 1.327625364065170288e-01 -1.263621151447296143e-01 -3.666886091232299805e-01 -6.132009625434875488e-02 -4.488813579082489014e-01 2.334814369678497314e-01 7.590823341161012650e-03 -9.718876332044601440e-02 1.362551152706146240e-01 1.400878727436065674e-01 1.081700697541236877e-01 4.327978938817977905e-02 8.519945293664932251e-02 1.213934570550918579e-01 -2.126388400793075562e-01 2.663286328315734863e-01 9.501232951879501343e-02 2.718631029129028320e-01 3.087583556771278381e-02 1.199295744299888611e-01 4.845103248953819275e-02 -6.960848718881607056e-02 5.144802853465080261e-03 -1.824809908866882324e-01 4.484321922063827515e-02 -1.447516381740570068e-01 1.806330978870391846e-01 2.762448489665985107e-01
-2.064223289489746094e-01 7.556940615177154541e-02 1.005304977297782898e-01 1.844668686389923096e-01 -2.478978931903839111e-01 -7.242010533809661865e-02 -1.775531619787216187e-01 1.832549721002578735e-01 -1.419680267572402954e-01 2.699173688888549805e-01 -1.992773730307817459e-03 -8.436056971549987793e-02 4.955742880702018738e-02 -7.885136455297470093e-02 -1.331063359975814819e-01 2.399820983409881592e-01 -6.702001392841339111e-02 3.447585925459861755e-02 -1.775667965412139893e-01 8.031394332647323608e-03 1.698252931237220764e-02 -7.545831054449081421e-02 -1.127962605096399784e-03 -4.549356997013092041e-01 1.274393945932388306e-01 -6.817457079887390137e-02 8.310355246067047119e-02 -1.768785864114761353e-01 7.267000619322061539e-03 -3.268919289112091064e-01 -3.953307121992111206e-02 4.169486165046691895e-01
-2.079111337661743164e-01 2.483167797327041626e-01 -5.696604773402214050e-02 5.623713135719299316e-02 -9.843230247497558594e-02 -6.485027074813842773e-02 -2.569758296012878418e-01 4.868404939770698547e-02 -1.647761762142181396e-01 4.435417801141738892e-02 -5.024413764476776123e-02 -1.603401154279708862e-01 8.750320971012115479e-02 1.932295858860015869e-01 9.746735543012619019e-02 -5.213820561766624451e-02 -2.007028609514236450e-01 -1.109793633222579956e-01 1.584520637989044189e-01 2.526941299438476562e-01 1.936995387077331543e-01 9.598694741725921631e-03 5.447766184806823730e-02 -6.717380881309509277e-02 -3.934896588325500488e-01 1.593724638223648071e-02 -1.037655174732208252e-01 1.604535244405269623e-02 -2.117561735212802887e-02 -4.538224637508392334e-01 2.174695283174514771e-01 2.921949028968811035e-01
1.022111847996711731e-01 1.278516948223114014e-01 -4.849169030785560608e-02 1.181687042117118835e-01 -2.294597029685974121e-01 -1.497224122285842896e-01 -2.254863083362579346e-01 8.290758356451988220e-03 -8.625535666942596436e-02 5.504751950502395630e-02 3.451795876026153564e-01 1.413015276193618774e-01 3.409794270992279053e-01 2.979894280433654785e-01 2.480063773691654205e-02 5.490034446120262146e-02 -3.289902508258819580e-01 -5.147454887628555298e-02 9.495544247329235077e-03 4.056704938411712646e-01 -9.768681228160858154e-02 1.844018101692199707e-01 -5.521585792303085327e-02 2.796211652457714081e-02 -1.129635646939277649e-01 -2.379166334867477417e-02 -2.339283078908920288e-01 -1.615348830819129944e-02 2.586868703365325928e-01 8.524302393198013306e-03 -8.237001299858093262e-02 -8.731690794229507446e-02
-1.526102721691131592e-01 4.489630162715911865e-01 5.022860318422317505e-02 2.401017248630523682e-01 -1.239453777670860291e-01 -3.793723508715629578e-02 -7.770761847496032715e-03 -5.900963395833969116e-02 -1.079626157879829407e-01 8.457246422767639160e-02 -1.523829437792301178e-02 1.411525160074234009e-01 1.733485758304595947e-01 -8.645173907279968262e-02 2.652001082897186279e-01 -4.368923977017402649e-02 -3.316151350736618042e-02 -6.327977031469345093e-02 -2.280602604150772095e-01 1.469756513833999634e-01 5.990949273109436035e-02 3.674336522817611694e-02 -9.957489371299743652e-02 -8.331521600484848022e-02 -4.109067320823669434e-01 -4.829385876655578613e-02 -1.052347421646118164e-01 -1.697249263525009155e-01 1.943633854389190674e-01 -1.586442887783050537e-01 1.174064353108406067e-01 3.969863057136535645e-01
1.654077917337417603e-01 -4.316544905304908752e-02 1.907382160425186157e-01 2.150447666645050049e-01 -1.457986533641815186e-01 -2.694435119628906250e-01 -1.036366969347000122e-01 1.706510484218597412e-01 -9.666551649570465088e-02 3.415305614471435547e-01 1.251570731401443481e-01 8.099430054426193237e-02 1.988937109708786011e-01 1.579641848802566528e-01 1.508564203977584839e-01 1.431714296340942383e-01 1.508386135101318359e-01 5.318540334701538086e-02 6.140521913766860962e-02 4.356054961681365967e-01 -2.045594155788421631e-01 -3.448357433080673218e-02 -1.600517779588699341e-01 -2.182879894971847534e-01 -2.693453058600425720e-02 -1.384265720844268799e-01 -5.508767440915107727e-02 -2.477950900793075562e-01 1.227309107780456543e-01 -3.292391076683998108e-02 3.330413252115249634e-02 2.479303926229476929e-01
-1.464998424053192139e-01 2.740800753235816956e-02 -1.046038139611482620e-02 1.291696131229400635e-01 -2.261367738246917725e-01 2.596900165081024170e-01 -3.383544683456420898e-01 1.199597045779228210e-01 -3.619970083236694336e-01 2.018219530582427979e-01 1.934409141540527344e-02 -1.474233418703079224e-01 2.713957726955413818e-01 -8.231227286159992218e-03 -1.788150817155838013e-01 -1.394082903861999512e-01 -3.794242814183235168e-02 1.219786517322063446e-02 -2.053452879190444946e-01 2.185813933610916138e-01 5.020371451973915100e-02 4.335138946771621704e-02 -1.301238387823104858e-01 -1.400003135204315186e-01 -2.997586131095886230e-01 1.988195255398750305e-02 1.563647687435150146e-01 1.899590045213699341e-01 -2.252771664643660188e-04 -1.134219244122505188e-01 1.279584914445877075e-01 2.864246666431427002e-01
-7.452230434864759445e-03 -2.375637926161289215e-02 -5.710674077272415161e-02 1.690163761377334595e-01 -2.719649374485015869e-01 -4.693086817860603333e-02 -1.978172361850738525e-01 -2.562525570392608643e-01 -1.917577236890792847e-01 3.893786966800689697e-01 3.057822287082672119e-01 6.717989593744277954e-02 2.231577634811401367e-01 -8.609817177057266235e-02 3.055368959903717041e-01 7.907308638095855713e-02 -1.127784922719001770e-01 -1.898434311151504517e-01 2.668381333351135254e-01 6.009002402424812317e-02 2.135254144668579102e-01 -3.143829703330993652e-01 -1.184062436223030090e-01 -6.124707683920860291e-02 2.516917511820793152e-02 5.205930210649967194e-03 3.224465996026992798e-02 6.814254075288772583e-02 1.495669484138488770e-01 4.175715148448944092e-02 1.429051607847213745e-01 8.194012939929962158e-02
1.798393279314041138e-01 4.236665263306349516e-04 2.376156449317932129e-01 2.506256699562072754e-01 -2.235304564237594604e-01 1.125383302569389343e-01 -1.818033456802368164e-01 -6.139550358057022095e-02 1.516391336917877197e-01 2.621952258050441742e-02 2.357012331485748291e-01 -2.182667851448059082e-01 5.230909213423728943e-02 6.977026164531707764e-02 4.626358300447463989e-02 -5.353565514087677002e-02 -2.575181126594543457e-01 2.006817907094955444e-01 -8.108780719339847565e-03 2.304321974515914917e-01 8.739572763442993164e-02 2.741987630724906921e-02 9.815360605716705322e-02 -6.661528348922729492e-02 -1.938033252954483032e-01 -2.004324942827224731e-01 2.577156722545623779e-01 1.967810392379760742e-01 4.993334040045738220e-02 -1.974583119153976440e-01 2.181517630815505981e-01 3.940573930740356445e-01
9.010372310876846313e-02 1.583895832300186157e-02 -1.388100832700729370e-01 3.739140927791595459e-01 -2.619089931249618530e-02 -1.698767989873886108e-01 -6.321395933628082275e-02 8.778811991214752197e-02 -2.880570888519287109e-01 1.424047350883483887e-01 -1.540592033416032791e-02 7.833173871040344238e-02 -7.149644196033477783e-02 1.719597578048706055e-01 -1.348453909158706665e-01 2.668476402759552002e-01 -3.764130175113677979e-01 2.225011289119720459e-01 -1.588978618383407593e-01 3.913894295692443848e-01 -6.519807875156402588e-02 -4.093449190258979797e-02 -1.514091193675994873e-01 -5.844319239258766174e-04 6.645692884922027588e-02 2.085347473621368408e-02 -7.935987785458564758e-03 -1.412702258676290512e-02 3.802173212170600891e-02 9.247811883687973022e-02 -6.347696483135223389e-02 3.741406500339508057e-01
2.536540329456329346e-01 1.254859417676925659e-01 -2.153754681348800659e-01 2.286760061979293823e-01 -1.851693242788314819e-01 -2.605473697185516357e-01 -2.936606407165527344e-01 -1.733790487051010132e-01 -1.733910441398620605e-01 2.110576927661895752e-01 1.602329686284065247e-02 9.707675874233245850e-02 -8.319513499736785889e-02 5.582770332694053650e-02 -4.024099111557006836e-01 7.773428224027156830e-03 6.909430772066116333e-02 -2.254338711500167847e-01 -2.112895809113979340e-02 1.786881387233734131e-01 3.124120831489562988e-01 -2.185389101505279541e-01 6.652785837650299072e-02 -5.523914843797683716e-02 6.288775708526372910e-03 -5.659582838416099548e-02 -1.826559752225875854e-01 6.039865314960479736e-02 7.463063579052686691e-03 1.105726435780525208e-01 -5.168019980192184448e-02 2.245585173368453979e-01
2.372255623340606689e-01 1.158748716115951538e-01 -1.322509348392486572e-02 1.791812479496002197e-01 -4.645235538482666016e-01 1.324148029088973999e-01 -2.086309790611267090e-01 3.325546085834503174e-01 -2.672502398490905762e-01 1.839827746152877808e-01 8.287976682186126709e-02 -1.324667185544967651e-01 -8.055198937654495239e-02 9.156560897827148438e-02 2.337858825922012329e-02 -8.399964869022369385e-02 -2.672420581802725792e-03 -1.401372551918029785e-01 3.213438391685485840e-02 1.489736735820770264e-01 3.348805904388427734e-01 -1.704294607043266296e-02 -1.092497408390045166e-01 -3.869806602597236633e-02 -4.735967889428138733e-02 -9.937625378370285034e-02 1.590959280729293823e-01 -1.027658805251121521e-01 -1.724671572446823120e-01 -2.200877815485000610e-01 2.159079462289810181e-01 1.299476325511932373e-01
4.198366105556488037e-01 2.006059139966964722e-01 -1.099541485309600830e-01 3.261901140213012695e-01 -1.845103800296783447e-01 -5.728732421994209290e-02 -1.987767815589904785e-01 6.079462915658950806e-02 1.137553453445434570e-01 -1.771963089704513550e-01 1.527879089117050171e-01 -1.219878252595663071e-02 2.449054121971130371e-01 2.266705632209777832e-01 7.849431037902832031e-02 1.279515773057937622e-01 -5.489505082368850708e-02 6.031186133623123169e-02 -4.927081242203712463e-02 2.735419869422912598e-01 7.220523059368133545e-02 5.206471681594848633e-02 8.310157805681228638e-02 1.604194045066833496e-01 5.131112784147262573e-02 -1.793266981840133667e-01 4.524929076433181763e-02 -7.827400416135787964e-02 -1.503104120492935181e-01 6.420594453811645508e-02 5.576005950570106506e-02 4.306843578815460205e-01
-1.355701237916946411e-01 1.771450340747833252e-01 -4.481349140405654907e-02 3.022468984127044678e-01 -1.459670364856719971e-01 -1.402763128280639648e-01 -3.059767782688140869e-01 5.095959454774856567e-02 -1.141543462872505188e-01 3.003246784210205078e-01 2.573896348476409912e-01 2.473683468997478485e-02 -8.799411356449127197e-02 1.846791356801986694e-01 1.765730828046798706e-01 5.710442364215850830e-02 7.723406702280044556e-02 -2.084658741950988770e-01 9.899784624576568604e-02 -1.391438208520412445e-02 2.368703484535217285e-01 -8.597004413604736328e-02 -1.941963434219360352e-01 -6.968888640403747559e-02 -1.647815704345703125e-01 -1.201872155070304871e-01 1.895526796579360962e-01 -1.591577529907226562e-01 2.022147625684738159e-01 2.109494358301162720e-01 2.375580519437789917e-01 2.512618005275726318e-01
3.447698056697845459e-01 2.900802195072174072e-01 -1.882858425378799438e-01 7.815916836261749268e-02 -3.138332068920135498e-01 -1.788019686937332153e-01 -1.748806685209274292e-01 -3.839036822319030762e-02 -2.453464567661285400e-01 8.833488076925277710e-02 -9.391070157289505005e-02 3.593933209776878357e-02 1.491277813911437988e-01 2.173256725072860718e-01 -4.335940182209014893e-01 1.238448917865753174e-01 1.373544633388519287e-01 -5.458018556237220764e-02 -2.835549712181091309e-01 3.117018640041351318e-01 -3.788433969020843506e-02 -2.689751051366329193e-02 3.012010641396045685e-02 -4.255649074912071228e-02 -7.218146324157714844e-02 -7.692068070173263550e-02 -4.686348140239715576e-02 -6.096141040325164795e-02 -5.631050840020179749e-02 5.904595553874969482e-02 6.771226972341537476e-02 9.707318246364593506e-02
7.466870546340942383e-02 2.270891219377517700e-01 -1.975862383842468262e-01 7.410929352045059204e-02 -9.636188298463821411e-02 -2.184616774320602417e-01 -9.287460893392562866e-02 4.666579887270927429e-02 -2.886564135551452637e-01 9.966254979372024536e-02 -1.057555340230464935e-02 2.230514213442802429e-02 3.261518850922584534e-02 1.200128570199012756e-01 -3.119138255715370178e-02 -3.005335032939910889e-01 2.801664173603057861e-02 7.900895923376083374e-02 2.640728354454040527e-01 4.304665923118591309e-01 6.318632513284683228e-02 -2.550179511308670044e-02 -2.306308969855308533e-02 -1.968548148870468140e-01 -8.098615705966949463e-02 4.701149836182594299e-02 -4.190003499388694763e-02 -3.740122914314270020e-01 8.899069577455520630e-02 -3.249412178993225098e-01 1.746797561645507812e-01 1.716531366109848022e-01
7.272616773843765259e-02 1.079293191432952881e-01 -4.187440965324640274e-03 2.235104739665985107e-01 -5.109888911247253418e-01 1.961512025445699692e-03 -1.918088793754577637e-01 1.524252444505691528e-01 -1.326564252376556396e-01 1.023502945899963379e-01 2.016806751489639282e-01 -2.697272300720214844e-01 9.820816665887832642e-02 1.902185380458831787e-01 1.398000866174697876e-01 7.153417170047760010e-02 -3.998029977083206177e-03 -1.388638615608215332e-01 -1.086468845605850220e-01 6.426972150802612305e-02 2.722567915916442871e-01 -2.187718749046325684e-01 -9.751602262258529663e-02 -1.073376536369323730e-01 -9.281136095523834229e-02 -1.991939395666122437e-01 -3.038177080452442169e-02 -1.093855053186416626e-01 -1.730637848377227783e-01 -1.050820350646972656e-01 3.035343587398529053e-01 1.655396968126296997e-01
-8.003170951269567013e-04 1.883004307746887207e-01 7.259424030780792236e-02 2.432004548609256744e-02 -6.726964563131332397e-02 -3.765933215618133545e-01 -3.969411253929138184e-01 -2.420000731945037842e-01 -1.021970286965370178e-01 -7.915205508470535278e-02 1.910611987113952637e-01 2.686134874820709229e-01 1.647070646286010742e-01 1.305166333913803101e-01 1.387029290199279785e-01 1.270413398742675781e-01 -2.023080140352249146e-01 3.315205127000808716e-02 -1.730577275156974792e-02 2.921635508537292480e-01 -9.634714573621749878e-02 2.063778191804885864e-01 4.620990529656410217e-02 -7.936832308769226074e-02 -1.477811485528945923e-01 -1.167576238512992859e-01 1.070009097456932068e-01 -1.032428964972496033e-01 -1.530158668756484985e-01 -7.855338603258132935e-02 2.731793820858001709e-01 2.037444263696670532e-01
-1.619621515274047852e-01 7.283709011971950531e-03 3.379107266664505005e-02 1.160238832235336304e-01 -2.253141552209854126e-01 7.763338088989257812e-02 -3.240690827369689941e-01 -5.525532737374305725e-02 -1.247072443366050720e-01 2.443247288465499878e-01 2.032280564308166504e-01 -9.984023123979568481e-02 4.540256410837173462e-02 -5.991265177726745605e-02 2.477912306785583496e-01 2.385323047637939453e-01 -2.949534356594085693e-01 -1.625768607482314110e-03 2.235731482505798340e-01 7.873949408531188965e-02 9.208033233880996704e-02 6.642697378993034363e-03 -6.761485245078802109e-03 -1.262103021144866943e-01 9.587159007787704468e-02 -1.611603349447250366e-01 -8.003110997378826141e-03 1.210140623152256012e-02 2.227922677993774414e-01 3.280121833086013794e-02 4.620481133460998535e-01 2.766249179840087891e-01
1.575483232736587524e-01 1.865515261888504028e-01 6.238394603133201599e-02 2.867405712604522705e-01 -3.963492438197135925e-02 -3.084657490253448486e-01 -3.356684744358062744e-01 -2.499893605709075928e-01 7.597075402736663818e-02 -1.378806829452514648e-01 2.143415212631225586e-01 1.589109450578689575e-01 2.541727721691131592e-01 9.158454835414886475e-02 1.083111986517906189e-01 4.851547628641128540e-02 -1.873080730438232422e-01 1.738814562559127808e-01 4.205407574772834778e-02 2.910313308238983154e-01 -7.501061260700225830e-02 2.077018469572067261e-02 6.189719587564468384e-02 -5.053414031863212585e-02 -6.053686141967773438e-02 -1.670811623334884644e-01 -1.387027055025100708e-01 -1.872934750281274319e-03 -2.625037133693695068e-01 6.016940250992774963e-02 1.380462646484375000e-01 3.044391274452209473e-01
-2.311939746141433716e-01 3.279263973236083984e-01 -7.228276133537292480e-02 1.009619235992431641e-01 -2.973875105381011963e-01 -1.005309075117111206e-01 -1.345292329788208008e-01 -2.153703123331069946e-01 4.647007677704095840e-03 -3.843478113412857056e-02 3.427591174840927124e-02 2.621168494224548340e-01 5.799252539873123169e-02 1.103090420365333557e-01 -1.955090165138244629e-01 -3.261815905570983887e-01 -1.004009880125522614e-02 2.360855042934417725e-01 -7.104293256998062134e-02 2.527379095554351807e-01 9.096249192953109741e-02 -1.801698282361030579e-02 -4.176324978470802307e-02 -2.641575038433074951e-01 -7.324381917715072632e-02 -1.850156635046005249e-01 -1.950663924217224121e-01 -4.316573590040206909e-02 1.393692009150981903e-02 -1.773121058940887451e-01 7.800142467021942139e-02 3.269993066787719727e-01
2.389515042304992676e-01 6.047414243221282959e-02 -2.297525405883789062e-01 1.293503046035766602e-01 -3.393962234258651733e-02 2.281773136928677559e-03 -4.505911767482757568e-01 -2.356739901006221771e-02 7.848373800516128540e-02 3.293673694133758545e-01 8.271904289722442627e-02 3.996356949210166931e-02 4.673554003238677979e-02 -1.025246456265449524e-01 -3.234342038631439209e-01 9.815868735313415527e-02 -2.108575403690338135e-01 -7.415951788425445557e-02 2.720167115330696106e-02 2.060916870832443237e-01 -1.465907096862792969e-01 2.886187136173248291e-01 -9.414337575435638428e-02 7.258224487304687500e-02 -1.083173900842666626e-01 -2.434493005275726318e-01 -6.912590935826301575e-03 -2.602648735046386719e-01 5.087359249591827393e-02 -9.827149659395217896e-02 7.992640137672424316e-02 2.131795585155487061e-01
2.202542424201965332e-01 2.486058510839939117e-03 1.423205733299255371e-01 -8.178881555795669556e-02 -2.556099891662597656e-01 -1.684474498033523560e-01 -4.334997832775115967e-01 1.574531942605972290e-01 2.443290054798126221e-01 6.524042692035436630e-03 -2.275889217853546143e-01 4.478246346116065979e-02 1.463020145893096924e-01 -2.101278305053710938e-02 -1.527440547943115234e-01 8.011820167303085327e-02 -1.714385300874710083e-01 1.988422498106956482e-02 -5.563087761402130127e-02 3.782533407211303711e-01 7.440358400344848633e-02 -3.836953267455101013e-02 4.899137839674949646e-02 -9.417851455509662628e-03 1.514694392681121826e-01 -1.686850562691688538e-03 -1.442656964063644409e-01 6.105401087552309036e-03 -1.235930342227220535e-02 -8.458340913057327271e-02 2.452092170715332031e-01 3.953371644020080566e-01
1.059455946087837219e-01 -1.924726064316928387e-03 1.654957979917526245e-01 1.608528345823287964e-01 -1.809924542903900146e-01 -1.646571010351181030e-01 -1.706290096044540405e-01 -1.419049222022294998e-02 -3.557241857051849365e-01 4.041278734803199768e-02 -4.774576425552368164e-02 -7.618465274572372437e-02 4.104017615318298340e-01 -1.490649431943893433e-01 -4.501226171851158142e-02 2.336921691894531250e-01 1.262845098972320557e-01 6.026365235447883606e-02 -3.569860756397247314e-01 1.791221499443054199e-01 -2.536381036043167114e-02 -2.852050662040710449e-01 2.626769617199897766e-02 -1.500097811222076416e-01 -8.579015731811523438e-02 7.374784350395202637e-02 -1.070618629455566406e-01 -1.466408222913742065e-01 1.848821938037872314e-01 -2.761470377445220947e-01 2.548953518271446228e-03 1.492909342050552368e-01
1.011987403035163879e-01 -8.866250514984130859e-02 1.800407655537128448e-02 2.880485029891133308e-03 8.034497499465942383e-02 -9.787459671497344971e-02 -2.323450297117233276e-01 4.123465158045291901e-03 -1.985621452331542969e-01 5.753728374838829041e-02 4.196651279926300049e-02 -1.734506189823150635e-01 7.394731044769287109e-02 2.797071263194084167e-02 -1.288604289293289185e-01 -1.915022730827331543e-02 -1.097309738397598267e-01 3.346875905990600586e-01 2.191791869699954987e-02 5.281707644462585449e-01 4.687227308750152588e-02 3.501094505190849304e-02 -8.491056412458419800e-02 -2.225348502397537231e-01 1.809393763542175293e-01 -2.524800896644592285e-01 -9.810547344386577606e-03 7.782365661114454269e-03 1.795136630535125732e-01 -1.562433410435914993e-02 1.676382571458816528e-01 4.391510784626007080e-01
-4.544802755117416382e-02 -1.032380312681198120e-01 1.601087749004364014e-01 2.425620853900909424e-01 -2.490821927785873413e-01 -2.992064058780670166e-01 -9.166301786899566650e-02 2.759491652250289917e-02 -2.899177074432373047e-01 1.901279389858245850e-01 7.423634827136993408e-02 1.457143723964691162e-01 2.188636213541030884e-01 1.264566779136657715e-01 -9.020151942968368530e-02 1.470151394605636597e-01 -1.581764370203018188e-01 5.050500109791755676e-02 1.601300686597824097e-01 -4.252957925200462341e-02 1.206207904033362865e-03 4.212684184312820435e-02 -5.039313063025474548e-02 1.816773414611816406e-02 -1.562413871288299561e-01 -1.776672713458538055e-02 -3.056624829769134521e-01 8.416526764631271362e-02 2.231556549668312073e-02 -3.462518751621246338e-01 -1.397216767072677612e-01 4.203222393989562988e-01
1.550394445657730103e-01 1.707459390163421631e-01 1.080643013119697571e-01 2.527111768722534180e-01 -3.588648140430450439e-02 2.038887143135070801e-01 -6.898552924394607544e-02 5.747815594077110291e-03 1.393317282199859619e-01 -1.256138086318969727e-01 1.943345181643962860e-02 -1.379446499049663544e-02 2.400341033935546875e-01 2.576678097248077393e-01 -1.667807996273040771e-01 1.141730919480323792e-01 -2.554601430892944336e-01 1.076109632849693298e-01 1.469557583332061768e-01 3.549760580062866211e-01 8.100301772356033325e-02 -8.810111135244369507e-02 -3.140203282237052917e-02 2.769235149025917053e-02 -8.113505318760871887e-03 -2.081466913223266602e-01 4.090187326073646545e-02 -9.545939974486827850e-03 -1.996247023344039917e-01 -3.831679001450538635e-03 2.357225567102432251e-01 4.918249547481536865e-01
4.067853093147277832e-02 3.285056650638580322e-01 -5.475065112113952637e-02 1.386873573064804077e-01 -1.271696295589208603e-02 -1.742660701274871826e-01 -1.486602574586868286e-01 -9.892367571592330933e-02 -3.500899970531463623e-01 3.822974860668182373e-01 -2.466586790978908539e-02 2.944151759147644043e-01 -7.431961596012115479e-02 2.769584301859140396e-03 -7.020323071628808975e-03 1.667984127998352051e-01 6.233082618564367294e-03 -8.027197420597076416e-02 -3.279172182083129883e-01 1.736026853322982788e-01 -7.673886418342590332e-02 3.752628713846206665e-02 6.370304524898529053e-02 -2.514267340302467346e-02 -1.646287292242050171e-01 -3.279048204421997070e-01 -6.332919746637344360e-02 6.174584850668907166e-02 1.069927513599395752e-01 -2.769364714622497559e-01 -6.920998543500900269e-02 1.576710790395736694e-01
5.320794507861137390e-02 8.758792281150817871e-02 1.418433785438537598e-01 1.651052981615066528e-01 -1.757017225027084351e-01 7.538155466318130493e-02 -1.924388706684112549e-01 -2.395109385251998901e-01 -3.873873651027679443e-01 -5.586746335029602051e-02 -2.624938823282718658e-02 -5.407696217298507690e-02 2.465197592973709106e-01 -6.664513051509857178e-02 -2.575131356716156006e-01 -4.688802734017372131e-02 -1.083012521266937256e-01 7.869890891015529633e-03 -1.049531251192092896e-02 1.814345419406890869e-01 3.185881972312927246e-01 -2.468521147966384888e-01 -6.518513709306716919e-02 -1.161210313439369202e-01 1.435017734766006470e-01 -2.536646127700805664e-01 -4.220949113368988037e-02 -7.879351824522018433e-02 -1.954235285520553589e-01 4.406389966607093811e-02 1.536132991313934326e-01 3.728173971176147461e-01
1.550335884094238281e-01 -5.724116042256355286e-02 -2.223619371652603149e-01 1.770113408565521240e-01 -1.807778775691986084e-01 -1.115534603595733643e-01 -4.958814680576324463e-01 -1.885586678981781006e-01 -2.208844944834709167e-02 1.941269785165786743e-01 5.252306908369064331e-02 1.931705884635448456e-02 2.081791311502456665e-02 2.240118756890296936e-02 -3.855671286582946777e-01 -9.153625369071960449e-02 -1.933469623327255249e-01 -8.305175602436065674e-02 -1.350038051605224609e-01 -2.525496110320091248e-02 2.499108314514160156e-01 3.777251020073890686e-02 -4.451511055231094360e-02 1.051935851573944092e-01 4.980225488543510437e-02 -2.132538855075836182e-01 -3.033432364463806152e-02 5.804436653852462769e-02 8.549088984727859497e-02 2.294489294290542603e-01 8.081943541765213013e-02 3.274803459644317627e-01
-1.310447007417678833e-01 -6.746655795723199844e-03 1.265210956335067749e-01 2.776526510715484619e-01 4.738933965563774109e-02 6.876949220895767212e-02 -1.359178274869918823e-01 1.969092488288879395e-01 -1.455631256103515625e-01 1.584302634000778198e-02 -5.807002633810043335e-02 3.064700365066528320e-01 1.927417367696762085e-01 5.062855198048055172e-04 -1.182387620210647583e-01 5.067231878638267517e-02 -1.481740027666091919e-01 -1.131745576858520508e-01 1.140096262097358704e-01 4.739017784595489502e-01 1.559602022171020508e-01 -9.971575438976287842e-02 7.227165997028350830e-02 -8.707655966281890869e-02 -2.829317450523376465e-01 -2.264913916587829590e-01 3.794159367680549622e-02 -1.246292423456907272e-02 1.014829948544502258e-01 -6.695694476366043091e-02 1.230471655726432800e-01 4.132119417190551758e-01
2.153033763170242310e-01 2.992858290672302246e-01 2.418852448463439941e-01 -4.772639949806034565e-04 -3.275140225887298584e-01 1.085743680596351624e-01 -1.597041040658950806e-01 -1.816876083612442017e-01 -1.000480651855468750e-01 -4.990052431821823120e-02 1.850559115409851074e-01 1.002200543880462646e-01 -7.659302651882171631e-02 -1.980548650026321411e-01 -1.004891321063041687e-01 -1.105481088161468506e-01 -2.350068986415863037e-01 -3.218720853328704834e-02 1.167253777384757996e-01 2.646903693675994873e-01 -1.117994487285614014e-01 -3.491823673248291016e-01 -1.565533876419067383e-01 -1.696067675948143005e-02 -1.547527015209197998e-01 -1.704420865280553699e-04 -7.549917697906494141e-02 3.828312829136848450e-02 1.049749404191970825e-01 1.115516107529401779e-02 -1.128605473786592484e-02 4.027824103832244873e-01
-1.944547444581985474e-01 -5.950687825679779053e-02 2.195261567831039429e-01 1.968834698200225830e-01 -4.015608504414558411e-02 -1.742260456085205078e-01 -8.645866066217422485e-02 1.193237304687500000e-01 -9.185972064733505249e-02 -7.010074704885482788e-02 -3.296330943703651428e-02 2.193737328052520752e-01 2.850064933300018311e-01 -1.184884365648031235e-02 -1.318354010581970215e-01 2.748679742217063904e-02 -7.691658288240432739e-02 -1.655821800231933594e-01 2.379746921360492706e-02 3.709618449211120605e-01 1.527322083711624146e-01 6.883577257394790649e-02 9.537595510482788086e-02 -1.814290136098861694e-01 -2.786639332771301270e-01 -2.452527433633804321e-01 -1.613779813051223755e-01 -9.950777143239974976e-02 2.739862911403179169e-02 -8.524138480424880981e-02 1.355349123477935791e-01 4.628359973430633545e-01
2.554255425930023193e-01 1.670840531587600708e-01 1.356235146522521973e-01 2.552763223648071289e-01 -9.947793930768966675e-02 1.047159060835838318e-01 -2.250181734561920166e-01 -2.211975902318954468e-01 5.376844666898250580e-03 1.571944504976272583e-01 1.453914046287536621e-01 -7.473877072334289551e-02 2.506079971790313721e-01 -2.285164594650268555e-01 -1.519210338592529297e-01 -1.532091498374938965e-01 -3.207799494266510010e-01 -6.036946922540664673e-02 -7.001356780529022217e-02 -2.176002366468310356e-03 2.566881477832794189e-01 1.644210815429687500e-01 4.179940745234489441e-02 -3.179360330104827881e-01 -1.677514016628265381e-01 -1.294018030166625977e-01 1.443933546543121338e-01 1.545762121677398682e-01 -4.578078165650367737e-02 -2.272718995809555054e-01 1.332411915063858032e-01 1.465694606304168701e-01
2.741904556751251221e-01 2.719295024871826172e-01 1.718702726066112518e-02 5.059263110160827637e-01 -2.998613417148590088e-01 4.299268871545791626e-02 -3.018097877502441406e-01 -6.635541468858718872e-02 -2.309347502887248993e-02 7.513349503278732300e-02 -9.133428335189819336e-02 2.197254449129104614e-02 -4.630902316421270370e-03 8.748324215412139893e-02 9.205379523336887360e-03 2.325952351093292236e-01 1.103297173976898193e-01 -9.040488302707672119e-02 -7.647534459829330444e-02 1.975042968988418579e-01 1.165279075503349304e-01 4.708158224821090698e-02 1.666673272848129272e-01 9.674926102161407471e-02 -7.061295956373214722e-02 3.712438419461250305e-02 1.451707631349563599e-01 -2.246854007244110107e-01 -2.166229486465454102e-01 -1.007695049047470093e-01 -3.594495728611946106e-02 2.758010327816009521e-01
-1.822843849658966064e-01 6.032859161496162415e-02 -1.409026794135570526e-02 2.927686870098114014e-01 -3.906995654106140137e-01 -6.757742911577224731e-02 -3.310585916042327881e-01 9.326498210430145264e-02 -1.998487412929534912e-01 1.603640615940093994e-01 8.712596446275711060e-02 2.106610387563705444e-01 -2.151596732437610626e-02 1.721904724836349487e-01 -1.258000582456588745e-01 2.087791711091995239e-01 -7.674033194780349731e-02 3.439395129680633545e-01 -1.926244646310806274e-01 1.054265722632408142e-02 9.707245230674743652e-02 1.264263689517974854e-01 1.709946095943450928e-01 1.828661561012268066e-02 2.698367089033126831e-02 -3.597724065184593201e-02 2.181093543767929077e-01 -1.054011061787605286e-01 -1.200390830636024475e-01 -1.828643232583999634e-01 5.516397580504417419e-02 2.580375969409942627e-01
2.278411202132701874e-02 5.283867195248603821e-02 1.692921370267868042e-01 1.083019077777862549e-01 -2.237672805786132812e-01 8.770203590393066406e-02 -2.809195518493652344e-01 2.241831868886947632e-01 -2.337769865989685059e-01 2.436916679143905640e-01 3.050124645233154297e-02 3.195345634594559669e-03 1.791262812912464142e-02 2.668798342347145081e-02 -1.116387471556663513e-01 -9.350060671567916870e-02 -1.289754211902618408e-01 -1.081526502966880798e-01 -1.857317052781581879e-02 1.171173080801963806e-01 -1.282884627580642700e-01 7.729488611221313477e-02 -6.601835042238235474e-02 -3.344114124774932861e-01 -1.946701407432556152e-01 -2.027395069599151611e-01 6.553772091865539551e-02 9.109008312225341797e-02 1.443302929401397705e-01 -5.015845894813537598e-01 -2.509660087525844574e-02 2.940929234027862549e-01
-1.445380039513111115e-02 1.066322773694992065e-01 -3.935120999813079834e-02 2.124872207641601562e-01 -3.105656504631042480e-01 -1.510124206542968750e-01 -9.412606060504913330e-02 -1.865316927433013916e-02 2.182385139167308807e-02 2.797104716300964355e-01 7.473678141832351685e-02 -4.783572256565093994e-02 2.478474825620651245e-01 2.701775133609771729e-01 3.182379603385925293e-01 -3.531894087791442871e-02 -6.494661420583724976e-02 -1.383104026317596436e-01 1.261268462985754013e-02 3.214048221707344055e-02 1.336331516504287720e-01 -3.932932317256927490e-01 1.857027560472488403e-01 -7.287579774856567383e-02 -2.510963007807731628e-02 7.470484077930450439e-02 8.104375004768371582e-02 9.673409163951873779e-02 2.149080038070678711e-01 -1.615746915340423584e-01 2.994384169578552246e-01 2.622155547142028809e-01
5.679130181670188904e-02 6.777948141098022461e-02 -1.013230159878730774e-01 8.861085027456283569e-02 -2.023950070142745972e-01 -1.786540746688842773e-01 -1.995232403278350830e-01 -1.941003203392028809e-01 -1.190215870738029480e-01 1.577590256929397583e-01 3.817268013954162598e-01 1.599313616752624512e-01 1.494915038347244263e-01 2.150357067584991455e-01 2.837411127984523773e-02 -6.657879054546356201e-02 -4.709037840366363525e-01 1.032957732677459717e-01 9.314086288213729858e-02 2.466300576925277710e-01 -1.223692744970321655e-01 -5.577700212597846985e-02 -1.887320280075073242e-01 1.484152227640151978e-01 -2.894490957260131836e-01 -1.875695586204528809e-02 6.515961885452270508e-02 -1.356094628572463989e-01 2.133882492780685425e-01 -5.183348804712295532e-02 -4.206517711281776428e-02 7.148722559213638306e-02
5.774983763694763184e-02 1.564329415559768677e-01 -4.428955540060997009e-02 3.938532471656799316e-01 -9.308921545743942261e-02 1.811285130679607391e-02 -3.993978798389434814e-01 -1.567617505788803101e-01 1.067942678928375244e-01 -1.296552121639251709e-01 -4.974337667226791382e-02 3.227218613028526306e-02 7.092356681823730469e-02 2.398670315742492676e-01 -5.191494524478912354e-02 7.160113006830215454e-02 1.781911775469779968e-02 -2.002697587013244629e-01 -2.412504404783248901e-01 1.832500286400318146e-02 1.050368472933769226e-01 4.789902269840240479e-02 1.141019631177186966e-02 -4.746922350022941828e-04 1.696266233921051025e-01 -1.592566072940826416e-01 2.114183753728866577e-01 -4.978760704398155212e-02 -2.194009721279144287e-01 -9.634385257959365845e-02 -4.645489901304244995e-02 4.965839087963104248e-01
3.137513995170593262e-02 6.786496937274932861e-02 2.555654197931289673e-02 1.387339830398559570e-01 -1.023403257131576538e-01 1.073661819100379944e-01 -1.978400200605392456e-01 -2.778377234935760498e-01 -3.085221052169799805e-01 -7.917992025613784790e-02 8.397775143384933472e-02 -5.080981180071830750e-02 2.084141969680786133e-01 -9.602346271276473999e-02 -2.461967617273330688e-01 -1.903759539127349854e-01 -1.027135625481605530e-01 -5.851289257407188416e-02 -6.685858219861984253e-02 3.485209047794342041e-01 3.061288297176361084e-01 -2.307733893394470215e-01 -7.673512399196624756e-02 -1.876207739114761353e-01 1.740689724683761597e-01 -2.443877011537551880e-01 6.860257685184478760e-02 -8.864098042249679565e-02 -2.691445946693420410e-01 -3.532548993825912476e-02 9.696877747774124146e-02 2.488407641649246216e-01
-1.508696228265762329e-01 2.053723037242889404e-01 8.145330846309661865e-02 -4.866028949618339539e-02 -7.528129220008850098e-02 -2.796196937561035156e-01 -2.669182717800140381e-01 -1.979162991046905518e-01 -1.309806555509567261e-01 -1.063545420765876770e-01 2.607550323009490967e-01 1.889112442731857300e-01 2.992076873779296875e-01 -3.759951144456863403e-02 1.807503998279571533e-01 2.505433931946754456e-02 -3.617066144943237305e-01 -6.937677413225173950e-02 1.005636379122734070e-01 3.036964833736419678e-01 -1.375343799591064453e-01 1.436287257820367813e-02 -1.607138365507125854e-01 7.011982798576354980e-02 -6.055946648120880127e-02 -2.230385094881057739e-01 1.910622715950012207e-01 -1.060893461108207703e-01 5.110333859920501709e-02 9.655719250440597534e-02 9.821093827486038208e-02 2.545416057109832764e-01
-5.663518793880939484e-03 5.042704567313194275e-02 1.831580102443695068e-01 1.264362335205078125e-01 -1.601322442293167114e-01 8.895292878150939941e-02 -6.048658117651939392e-02 3.462949395179748535e-01 -1.879495233297348022e-01 8.592334389686584473e-02 -1.479629613459110260e-02 1.663040369749069214e-01 2.460948228836059570e-01 -2.541266381740570068e-02 -3.640474006533622742e-02 -2.534071207046508789e-01 -1.863729655742645264e-01 4.397607967257499695e-02 4.209220409393310547e-03 4.228746891021728516e-01 -2.378756552934646606e-02 -1.660891771316528320e-01 5.846494436264038086e-02 -7.074635475873947144e-02 -9.675677865743637085e-02 -4.129876494407653809e-01 5.770660191774368286e-02 -3.011940419673919678e-02 1.706949621438980103e-02 -8.701793104410171509e-02 3.990952298045158386e-02 3.843531906604766846e-01
1.305182427167892456e-01 1.923105567693710327e-01 -1.226660013198852539e-01 2.116683423519134521e-01 -1.444416940212249756e-01 4.721931740641593933e-02 -2.234687656164169312e-01 -1.571023017168045044e-01 -3.376559019088745117e-01 6.201091408729553223e-02 2.167337089776992798e-01 -2.889237925410270691e-02 1.983646303415298462e-01 -1.861537545919418335e-01 -9.698249399662017822e-03 -1.267788410186767578e-01 -1.523294150829315186e-01 -2.218047529458999634e-01 -1.415260434150695801e-01 -6.052806973457336426e-03 3.073539733886718750e-01 1.992061734199523926e-01 2.336848825216293335e-01 -3.303738236427307129e-01 -1.111109927296638489e-01 4.695054516196250916e-02 4.017346352338790894e-02 1.064399033784866333e-01 1.872039586305618286e-01 -1.686206907033920288e-01 5.579625815153121948e-02 2.193787544965744019e-01
9.665280580520629883e-02 1.902433782815933228e-01 -2.781561315059661865e-01 8.827973902225494385e-02 -1.779978126287460327e-01 1.675527542829513550e-02 -3.523472547531127930e-01 7.180612534284591675e-02 -8.151505142450332642e-02 4.423211812973022461e-01 1.705450415611267090e-01 -1.297195702791213989e-01 3.648283481597900391e-01 -7.556031458079814911e-03 6.552403420209884644e-02 -1.092531606554985046e-01 2.003037482500076294e-01 -2.081821113824844360e-01 -1.771478205919265747e-01 2.094233781099319458e-01 6.764931976795196533e-02 1.470793038606643677e-03 3.161445632576942444e-02 2.893849648535251617e-02 4.809585958719253540e-02 -4.472770914435386658e-02 1.499689370393753052e-01 2.475264817476272583e-01 -4.149959981441497803e-02 -3.215992450714111328e-02 -1.699326783418655396e-01 1.600535511970520020e-01
-1.233176514506340027e-01 -1.613624691963195801e-01 1.241730079054832458e-01 2.598139941692352295e-01 -1.642226129770278931e-01 -7.226154208183288574e-02 -4.005770683288574219e-01 -1.157165598124265671e-02 -8.340758540725801140e-06 -1.418644487857818604e-01 -7.768460363149642944e-02 1.968830525875091553e-01 -9.570857882499694824e-02 2.413571029901504517e-01 -4.396728705614805222e-03 6.974063813686370850e-02 -1.388981640338897705e-01 -1.334371119737625122e-01 1.721732616424560547e-01 4.771158099174499512e-01 1.136386916041374207e-01 -1.281430870294570923e-01 1.347677260637283325e-01 -2.628142833709716797e-01 -1.533956676721572876e-01 -3.677521273493766785e-02 -1.661649793386459351e-01 -2.118573710322380066e-02 1.282562967389822006e-02 4.773835092782974243e-02 1.598783023655414581e-02 2.814880311489105225e-01
8.615095913410186768e-02 3.009530156850814819e-02 -2.136966213583946228e-02 1.584700942039489746e-01 -4.058502018451690674e-01 -2.147221006453037262e-02 -4.976467788219451904e-02 -2.104037106037139893e-01 -2.097036242485046387e-01 -8.977200835943222046e-02 3.419700860977172852e-01 2.710543274879455566e-01 5.757153034210205078e-02 1.240709722042083740e-01 -9.561698138713836670e-02 -1.244815662503242493e-01 1.662023067474365234e-01 -3.457148000597953796e-02 -1.647739708423614502e-01 3.767078518867492676e-01 -1.088237687945365906e-01 -5.716095119714736938e-02 -3.730246052145957947e-02 -1.497368216514587402e-01 8.456139266490936279e-02 7.690980285406112671e-02 4.406253620982170105e-02 1.738274544477462769e-01 -1.100563183426856995e-01 -9.270397573709487915e-02 -1.557203829288482666e-01 3.760414719581604004e-01
6.558527797460556030e-02 8.058924973011016846e-02 2.559158802032470703e-01 2.094710618257522583e-01 -3.806512951850891113e-01 -1.189788505434989929e-01 -1.032392904162406921e-01 4.219290276523679495e-04 -2.014803439378738403e-01 2.166159152984619141e-01 -2.998377569019794464e-02 -7.212227582931518555e-02 2.094469070434570312e-01 1.115467399358749390e-01 1.051260158419609070e-01 2.692846208810806274e-02 -9.567249566316604614e-02 8.766386657953262329e-03 -2.154639363288879395e-02 -1.977946981787681580e-02 1.454309970140457153e-01 -1.446943283081054688e-01 5.296511203050613403e-02 -1.821822673082351685e-01 1.411221176385879517e-01 1.532797608524560928e-02 -6.343879736959934235e-03 -3.342707157135009766e-01 4.544717445969581604e-02 -3.983331918716430664e-01 -3.414831459522247314e-01 2.257817834615707397e-01
-2.027790546417236328e-01 -1.403277814388275146e-01 -5.738627538084983826e-02 7.551337778568267822e-02 -9.606141597032546997e-02 7.873623073101043701e-02 -4.526646733283996582e-01 -9.099291055463254452e-04 -2.032010350376367569e-03 2.745558321475982666e-01 8.075408637523651123e-02 -1.466016843914985657e-02 -2.597422525286674500e-02 1.022688075900077820e-01 -1.427927166223526001e-01 -4.167477041482925415e-02 -2.334538847208023071e-01 -1.482639759778976440e-01 -6.192990764975547791e-02 2.651389241218566895e-01 1.072138324379920959e-01 -1.706778407096862793e-01 1.403113156557083130e-01 -1.987554132938385010e-01 -1.328075230121612549e-01 2.217801213264465332e-01 -2.328618615865707397e-01 -1.255167126655578613e-01 2.100043743848800659e-02 -1.694201231002807617e-01 1.694211959838867188e-01 3.865151405334472656e-01
-1.065142638981342316e-02 1.086322739720344543e-01 -7.437372207641601562e-02 1.257424801588058472e-01 -1.026699766516685486e-01 -2.602134048938751221e-01 -1.112141311168670654e-01 -2.324764281511306763e-01 -2.767126262187957764e-02 -2.849138677120208740e-01 2.410879731178283691e-01 4.139586985111236572e-01 3.381595388054847717e-02 4.420835152268409729e-02 1.590500585734844208e-02 -3.968217968940734863e-02 -1.578793525695800781e-01 1.046845912933349609e-01 -1.275412142276763916e-01 2.192052453756332397e-01 -6.183052808046340942e-02 -1.513891369104385376e-01 -8.938474208116531372e-02 -2.621639072895050049e-01 2.465079911053180695e-02 -9.420047700405120850e-02 -6.542298942804336548e-02 1.126826405525207520e-01 -2.752813696861267090e-02 -3.113258183002471924e-01 1.006366163492202759e-01 4.096252024173736572e-01
1.081316843628883362e-01 -8.982115238904953003e-02 -5.734290927648544312e-02 1.841924488544464111e-01 -1.518713980913162231e-01 -1.694371253252029419e-01 -3.406617045402526855e-01 -2.141966968774795532e-01 -5.071958154439926147e-02 9.062927216291427612e-02 2.182477265596389771e-01 2.349898517131805420e-01 2.564429938793182373e-01 2.487801611423492432e-01 -8.650559931993484497e-02 -6.117807701230049133e-02 -3.252050280570983887e-01 -3.012123145163059235e-02 -8.385111391544342041e-02 4.231085479259490967e-01 -1.141284555196762085e-01 2.740585803985595703e-02 -2.167528271675109863e-01 1.129678264260292053e-02 -1.902747303247451782e-01 1.996859908103942871e-02 -1.344283670186996460e-01 -3.720411285758018494e-02 1.898901313543319702e-01 -1.120415627956390381e-01 -1.326961219310760498e-01 3.032853826880455017e-02
-1.239684745669364929e-01 -2.915644049644470215e-01 1.702392846345901489e-01 3.365920484066009521e-02 -1.474368199706077576e-02 -1.186259984970092773e-01 -5.624761581420898438e-01 1.043396294116973877e-01 -3.729733824729919434e-02 8.361225575208663940e-02 9.999325871467590332e-02 1.555249243974685669e-01 -1.894609071314334869e-02 -1.886148564517498016e-02 -7.542020082473754883e-02 -1.841087080538272858e-02 -1.899214088916778564e-01 -1.904755383729934692e-01 1.652825251221656799e-02 2.653290629386901855e-01 1.451018825173377991e-02 -2.398826479911804199e-01 4.795575886964797974e-02 8.373979479074478149e-02 -1.060827542096376419e-02 4.156557470560073853e-02 2.375964634120464325e-02 -5.420430377125740051e-02 2.968343198299407959e-01 -2.085464075207710266e-02 2.438004016876220703e-01 3.394468724727630615e-01
1.727427393198013306e-01 9.640905261039733887e-02 1.853104867041110992e-02 -1.494707260280847549e-02 1.174211874604225159e-01 -1.881030499935150146e-01 -3.523954749107360840e-01 -5.398122593760490417e-02 -2.116873562335968018e-01 1.232276335358619690e-01 -1.349121928215026855e-01 -5.066812969744205475e-03 -3.958389163017272949e-02 1.382894366979598999e-01 1.332000494003295898e-01 -1.433701664209365845e-01 -3.642584681510925293e-01 -2.641053199768066406e-01 -3.310912251472473145e-01 -7.878176867961883545e-02 1.200804784893989563e-01 -1.406141966581344604e-01 -2.849801182746887207e-01 -7.924261689186096191e-02 -2.642276585102081299e-01 -2.272214624099433422e-05 -2.245742594823241234e-03 -1.434928029775619507e-01 -2.035728469491004944e-02 -8.478285372257232666e-02 2.705456130206584930e-02 3.288240432739257812e-01
-1.331608742475509644e-01 3.897854685783386230e-01 9.265295416116714478e-02 -1.233800407499074936e-02 -1.431902199983596802e-01 1.231897249817848206e-02 -7.201730459928512573e-02 4.987758770585060120e-02 1.371635030955076218e-02 1.477687954902648926e-01 -1.204978208988904953e-02 1.459204405546188354e-01 4.083573520183563232e-01 -1.362458318471908569e-01 3.382124900817871094e-01 -9.135222434997558594e-02 -1.515146642923355103e-01 1.333667635917663574e-01 -1.142942234873771667e-01 3.027255833148956299e-01 1.185910254716873169e-01 -3.479522466659545898e-02 1.427767239511013031e-02 -6.400809437036514282e-02 -9.312713146209716797e-02 5.683640390634536743e-02 2.046317048370838165e-02 -1.325614452362060547e-01 1.177422776818275452e-01 -5.032189190387725830e-02 1.437510102987289429e-01 4.580140709877014160e-01
1.724908500909805298e-01 1.153690665960311890e-01 1.586213521659374237e-02 1.190844699740409851e-01 -2.858715057373046875e-01 1.784101724624633789e-01 -2.018861621618270874e-01 -4.630876705050468445e-02 -1.129677891731262207e-01 1.674170196056365967e-01 1.643366664648056030e-01 -7.343788444995880127e-02 1.611624360084533691e-01 -2.230072021484375000e-01 9.956742823123931885e-02 -1.270519495010375977e-01 -2.102304697036743164e-01 -5.054577440023422241e-02 -1.444670464843511581e-02 9.673189371824264526e-02 2.530438601970672607e-01 2.205635011196136475e-01 9.098173677921295166e-02 -4.036036133766174316e-01 -2.183464467525482178e-01 -1.256603300571441650e-01 1.642999798059463501e-02 9.958368539810180664e-02 9.319455176591873169e-02 -2.368082702159881592e-01 4.414847120642662048e-02 3.613341152667999268e-01
3.061372041702270508e-01 1.120535284280776978e-01 -1.218529939651489258e-01 2.551747560501098633e-01 -4.297102987766265869e-01 -2.103795558214187622e-01 -1.891247183084487915e-01 5.270346626639366150e-02 -1.806748062372207642e-01 2.098505944013595581e-02 1.685571074485778809e-01 1.883527338504791260e-01 -6.947450339794158936e-02 8.767584711313247681e-02 -4.719967842102050781e-01 5.443909391760826111e-02 1.410656273365020752e-01 -7.761911302804946899e-02 -1.624341011047363281e-01 2.542717456817626953e-01 1.104165893048048019e-02 2.989652007818222046e-02 9.242483973503112793e-02 7.787541300058364868e-02 -2.470252476632595062e-02 3.683688864111900330e-02 1.885453760623931885e-01 2.627105265855789185e-02 6.453501433134078979e-02 -8.405992388725280762e-02 4.702549055218696594e-02 1.638304889202117920e-01
1.368977222591638565e-02 1.857187002897262573e-01 3.402729704976081848e-02 2.531498968601226807e-01 -1.379574239253997803e-01 8.790989220142364502e-02 -2.795448303222656250e-01 -1.341697722673416138e-01 -3.899961113929748535e-01 1.900441944599151611e-01 1.055837050080299377e-01 -1.636350452899932861e-01 1.458783447742462158e-01 -1.745317131280899048e-01 1.982062309980392456e-02 -6.384551525115966797e-02 -1.178200840950012207e-01 -7.399820536375045776e-02 3.368980437517166138e-02 -5.557584017515182495e-02 2.461270242929458618e-01 1.730487942695617676e-01 1.028339043259620667e-01 -3.321667313575744629e-01 -8.411501348018646240e-02 1.825314825509849470e-06 2.128437161445617676e-01 1.101091429591178894e-01 2.081115543842315674e-01 -1.158267632126808167e-01 1.303045898675918579e-01 3.487115502357482910e-01
-6.851960718631744385e-02 1.251889169216156006e-01 1.459290236234664917e-01 3.559597209095954895e-02 -2.002719491720199585e-01 2.778179347515106201e-01 -1.656802743673324585e-01 1.034077033400535583e-01 -2.679947018623352051e-01 2.001904547214508057e-01 8.114829659461975098e-02 -9.979323297739028931e-02 2.317762076854705811e-01 -1.399071067571640015e-01 -9.763662517070770264e-02 1.164186000823974609e-01 -1.540096402168273926e-01 -1.851605325937271118e-01 7.863844931125640869e-02 1.889666467905044556e-01 4.216322302818298340e-02 2.225330322980880737e-01 -1.220915839076042175e-01 -2.088138908147811890e-01 -1.072098761796951294e-01 -6.765288114547729492e-02 2.187973558902740479e-01 -4.138244688510894775e-02 1.320578157901763916e-01 -2.918155789375305176e-01 2.013969123363494873e-01 3.978671729564666748e-01
2.162870466709136963e-01 2.098318636417388916e-01 2.597320973873138428e-01 9.512633085250854492e-02 -3.387040495872497559e-01 1.878877133131027222e-01 -1.581008881330490112e-01 -1.301807910203933716e-02 1.990153044462203979e-01 1.012450680136680603e-01 2.341336309909820557e-01 -1.152668371796607971e-01 3.323617205023765564e-02 -5.162806808948516846e-02 -8.026564121246337891e-02 -6.114687025547027588e-02 -2.579711377620697021e-01 -1.370054320432245731e-03 7.301562279462814331e-02 6.747239828109741211e-02 1.165011450648307800e-01 -1.597463935613632202e-01 -3.589533269405364990e-02 -1.695044189691543579e-01 -2.644200325012207031e-01 -1.051617860794067383e-01 1.852563917636871338e-01 -1.203444078564643860e-01 1.417946368455886841e-01 1.366425752639770508e-01 1.169923841953277588e-01 4.447343647480010986e-01
4.370715469121932983e-02 2.551246061921119690e-02 4.644433781504631042e-02 2.847243845462799072e-01 -1.536892843432724476e-03 1.069696694612503052e-01 -1.442427933216094971e-01 -2.909072935581207275e-01 -2.063281685113906860e-01 -4.170747846364974976e-02 8.652158826589584351e-02 -3.189606592059135437e-02 2.038528472185134888e-01 -1.480814665555953979e-01 -2.139314115047454834e-01 6.780056282877922058e-03 -5.398314073681831360e-02 5.169850587844848633e-02 -7.188914716243743896e-02 2.868349850177764893e-01 3.402608931064605713e-01 -3.126237094402313232e-01 -4.700858145952224731e-02 1.938135828822851181e-03 1.732949167490005493e-01 -1.735447794198989868e-01 -8.381871134042739868e-02 -1.053992286324501038e-01 -1.853925436735153198e-01 -9.843535721302032471e-02 2.525740265846252441e-01 3.746117651462554932e-01
-2.126935496926307678e-02 -1.865830272436141968e-02 1.317763794213533401e-02 4.499499127268791199e-02 -1.924744807183742523e-02 9.069256484508514404e-02 6.876853853464126587e-02 1.520452797412872314e-01 -1.741511374711990356e-01 -5.939105153083801270e-02 -1.940624974668025970e-02 3.079067468643188477e-01 3.433674275875091553e-01 7.869794964790344238e-02 6.260605063289403915e-03 -2.509914636611938477e-01 -1.731709241867065430e-01 -2.921791560947895050e-02 5.309757776558399200e-03 3.399784862995147705e-01 7.226400077342987061e-02 -1.582012325525283813e-01 3.911257535219192505e-02 -8.046134561300277710e-02 -2.421338111162185669e-01 -3.659475445747375488e-01 -2.129111997783184052e-02 -1.840046606957912445e-02 1.445177346467971802e-01 -1.855090558528900146e-01 2.174954116344451904e-01 4.046465754508972168e-01
1.100666169077157974e-02 1.191384270787239075e-01 -1.297645736485719681e-02 2.160353660583496094e-01 1.230504959821701050e-01 8.311759680509567261e-02 -2.225720435380935669e-01 -2.237947285175323486e-01 -1.774475723505020142e-01 -6.257488578557968140e-02 1.497479975223541260e-01 5.381615459918975830e-02 2.751320898532867432e-01 -1.273236870765686035e-01 -2.623578310012817383e-01 -5.521269887685775757e-02 -1.235254704952239990e-01 -5.957895424216985703e-03 -8.228062838315963745e-02 1.732868552207946777e-01 2.906258404254913330e-01 -1.651050150394439697e-01 -8.113671094179153442e-02 -4.310521110892295837e-02 1.104632616043090820e-01 -2.554917633533477783e-01 -4.641356319189071655e-02 -3.358337879180908203e-01 -2.500130832195281982e-01 5.041198339313268661e-03 2.606328129768371582e-01 3.122898936271667480e-01
1.048945412039756775e-01 2.111553549766540527e-01 1.408351957798004150e-01 1.082435175776481628e-01 -2.039935290813446045e-01 -2.330690473318099976e-01 -4.286555349826812744e-01 -4.710845649242401123e-02 -2.074790559709072113e-02 6.555459648370742798e-02 3.776858001947402954e-02 -3.877605125308036804e-02 6.161861494183540344e-02 1.798991113901138306e-01 2.310991883277893066e-01 -3.025037050247192383e-01 -3.105008006095886230e-01 4.058239981532096863e-02 1.855298280715942383e-01 1.101987138390541077e-01 5.976659059524536133e-02 -2.161551266908645630e-01 1.741119623184204102e-01 1.039847657084465027e-01 -2.709547281265258789e-01 1.209573149681091309e-01 -2.018384933471679688e-01 -5.447162315249443054e-02 1.268303394317626953e-01 -2.097465991973876953e-01 -5.420961603522300720e-02 1.068142056465148926e-01
1.501157581806182861e-01 -1.380291581153869629e-01 -8.258943259716033936e-02 3.099831193685531616e-02 -2.263191342353820801e-01 7.383542507886886597e-02 -4.677691757678985596e-01 7.417228817939758301e-02 -6.165628135204315186e-02 1.372112780809402466e-01 6.695254892110824585e-02 1.433272194117307663e-02 5.681845918297767639e-02 5.953935533761978149e-02 -2.413050085306167603e-01 1.487997621297836304e-01 -1.341691762208938599e-01 8.958446979522705078e-02 7.086794078350067139e-02 3.887662291526794434e-01 -4.523221030831336975e-02 7.341142743825912476e-02 -6.517304480075836182e-02 -5.038649775087833405e-03 4.712840169668197632e-02 1.727688461542129517e-01 -1.476203799247741699e-01 1.253443211317062378e-01 2.932945452630519867e-02 9.906882792711257935e-02 2.155830562114715576e-01 4.843244850635528564e-01
-9.403397142887115479e-02 1.063194200396537781e-01 -9.748395532369613647e-02 -9.187390655279159546e-02 5.249153450131416321e-02 -2.932309918105602264e-02 -3.561438024044036865e-01 -1.187533065676689148e-01 -1.543695628643035889e-01 4.946266859769821167e-02 4.605176448822021484e-01 2.407663464546203613e-01 1.870402693748474121e-01 9.187453240156173706e-02 -2.327547594904899597e-02 -1.649979054927825928e-01 -3.426270484924316406e-01 -1.088999509811401367e-01 8.004502952098846436e-02 2.404791712760925293e-01 -2.477195858955383301e-01 1.604736894369125366e-01 -6.483116000890731812e-02 2.338215336203575134e-02 -2.714529633522033691e-01 -1.744026392698287964e-01 1.124117672443389893e-01 -3.790055215358734131e-02 2.758372947573661804e-02 -6.472985446453094482e-02 -2.978544682264328003e-02 2.011741250753402710e-01
2.802803814411163330e-01 4.743226990103721619e-02 -1.715381592512130737e-01 2.975237369537353516e-01 -3.452031910419464111e-01 -5.060442537069320679e-02 -1.446471810340881348e-01 -1.432463526725769043e-01 -6.736927479505538940e-02 2.510591149330139160e-01 1.334971189498901367e-01 2.924167215824127197e-01 1.079255193471908569e-01 1.019732132554054260e-01 1.721057891845703125e-01 1.029967293143272400e-01 -1.016386300325393677e-01 -3.181541338562965393e-02 2.246952652931213379e-01 8.225408941507339478e-02 -4.260713979601860046e-02 -1.226724088191986084e-01 -5.799861624836921692e-02 -3.831475675106048584e-01 1.196880415081977844e-01 3.202625811100006104e-01 1.035410389304161072e-01 1.463911402970552444e-02 -4.163409583270549774e-03 5.504432320594787598e-02 4.092463850975036621e-02 1.916476786136627197e-01
3.389531075954437256e-01 3.810347616672515869e-02 -6.863431632518768311e-02 2.609589397907257080e-01 -4.235466197133064270e-02 2.847959287464618683e-02 -5.811315774917602539e-01 -1.844639927148818970e-01 3.139511495828628540e-02 2.163281291723251343e-01 -3.330807387828826904e-02 -8.669824898242950439e-02 -6.346763670444488525e-02 -9.882376343011856079e-02 -2.320156842470169067e-01 1.306481808423995972e-01 -3.848368674516677856e-02 -8.013585954904556274e-02 5.171474441885948181e-02 2.582185864448547363e-01 -1.332260388880968094e-02 2.345278263092041016e-01 -1.487730145454406738e-01 -8.616857230663299561e-03 1.138521265238523483e-02 -2.462732940912246704e-01 -8.250498771667480469e-02 -1.169336140155792236e-01 3.667993098497390747e-02 -1.284131780266761780e-03 2.065401524305343628e-01 1.244583725929260254e-01
-1.821786165237426758e-02 -1.508063375949859619e-01 5.259370058774948120e-02 1.113458946347236633e-01 9.719210118055343628e-02 4.614692181348800659e-02 -3.750246763229370117e-01 -1.162478998303413391e-01 1.278056800365447998e-01 9.038365632295608521e-02 1.154259741306304932e-01 2.521349489688873291e-01 6.437215209007263184e-02 -3.176583051681518555e-01 -9.780677407979965210e-02 1.056556254625320435e-01 -2.528438270092010498e-01 -1.360846459865570068e-01 -1.443073004484176636e-01 2.404978871345520020e-01 1.958073973655700684e-01 1.936147958040237427e-01 -1.729176193475723267e-01 -1.565780043601989746e-01 -1.542635262012481689e-01 6.388726830482482910e-02 7.468824088573455811e-02 1.842234469950199127e-02 -1.810907870531082153e-01 2.821453846991062164e-02 5.690048635005950928e-02 4.548282921314239502e-01
7.559759914875030518e-02 6.896889209747314453e-02 7.888125628232955933e-02 3.111108541488647461e-01 -9.021617472171783447e-03 9.695651382207870483e-02 -2.400751411914825439e-01 -1.527459323406219482e-01 -2.832523882389068604e-01 -1.351209431886672974e-01 -2.301628887653350830e-02 -4.003595560789108276e-02 1.252044290304183960e-01 8.886067569255828857e-02 -3.292455077171325684e-01 -1.103619188070297241e-01 -1.684433221817016602e-01 -1.215546205639839172e-01 -1.323887407779693604e-01 2.885540425777435303e-01 1.149028018116950989e-01 -1.941785514354705811e-01 -9.572023898363113403e-02 -1.068823412060737610e-01 2.302258610725402832e-01 -2.565852403640747070e-01 -2.543091587722301483e-02 -1.561859548091888428e-01 -2.706526815891265869e-01 -1.114645972847938538e-01 2.109327018260955811e-01 2.486088126897811890e-01
1.093470007181167603e-01 1.251503080129623413e-01 1.828464269638061523e-01 3.526705801486968994e-01 1.206384226679801941e-02 -3.190801739692687988e-01 -4.731811285018920898e-01 -1.567001491785049438e-01 -5.428359284996986389e-02 -1.471854001283645630e-01 1.162780672311782837e-01 2.121607661247253418e-01 1.557301729917526245e-01 6.989666260778903961e-03 9.333267807960510254e-02 8.989936113357543945e-02 -1.753910034894943237e-01 -7.140859216451644897e-02 -4.453120008111000061e-02 4.308361709117889404e-01 4.535225033760070801e-02 1.496247500181198120e-01 3.672624472528696060e-03 1.714412122964859009e-02 -6.658340990543365479e-02 1.661570370197296143e-02 -9.857700020074844360e-02 -1.419802848249673843e-02 -1.534731537103652954e-01 2.067471295595169067e-02 -3.458645567297935486e-02 2.278148233890533447e-01
2.820143401622772217e-01 1.070780903100967407e-01 -1.027855724096298218e-01 1.760295778512954712e-01 -8.211717754602432251e-02 -6.051696371287107468e-03 -5.212328433990478516e-01 -1.885200738906860352e-01 -1.188529059290885925e-01 1.687180101871490479e-01 9.528188407421112061e-02 4.073682706803083420e-03 1.402669399976730347e-01 1.184054315090179443e-01 -1.967836916446685791e-01 7.368479669094085693e-02 3.612925857305526733e-02 -1.514645814895629883e-01 -2.497040852904319763e-02 1.909948140382766724e-01 1.327663213014602661e-01 -6.657014135271310806e-03 -3.105449676513671875e-01 9.516993910074234009e-02 1.521854102611541748e-01 -4.441180452704429626e-02 -3.035206794738769531e-01 -2.100444585084915161e-01 -1.934680715203285217e-02 3.391876816749572754e-02 7.453675568103790283e-02 2.663449048995971680e-01
3.829092681407928467e-01 1.071876212954521179e-01 1.719564013183116913e-02 2.152539938688278198e-01 -7.978879660367965698e-02 -1.316060125827789307e-01 -1.302834004163742065e-01 -3.540402948856353760e-01 -2.151455283164978027e-01 5.915506556630134583e-02 1.939561814069747925e-01 5.874690413475036621e-02 1.250492334365844727e-01 1.421370804309844971e-01 -4.082072973251342773e-01 3.166905045509338379e-02 -2.342351339757442474e-02 1.524300575256347656e-01 1.816465146839618683e-02 2.823715806007385254e-01 1.163682118058204651e-01 -1.931848526000976562e-01 -1.994396001100540161e-01 -7.839708775281906128e-02 1.288235038518905640e-01 4.997973516583442688e-02 -4.626349080353975296e-03 -2.380982227623462677e-02 2.866661250591278076e-01 -1.110680475831031799e-01 1.832070993259549141e-03 1.417500376701354980e-01
8.010763674974441528e-02 -1.269906312227249146e-01 2.236998677253723145e-01 2.034998834133148193e-01 -1.127097532153129578e-01 3.943247348070144653e-02 -2.709598541259765625e-01 -1.338243335485458374e-01 -5.742624029517173767e-02 1.761702299118041992e-01 2.520113289356231689e-01 2.320473194122314453e-01 3.214686363935470581e-02 1.464314013719558716e-01 -1.604082882404327393e-01 -1.513267010450363159e-01 -5.661316215991973877e-02 -2.451601922512054443e-01 -9.244886785745620728e-02 2.392811030149459839e-01 3.228158922865986824e-03 -6.245036050677299500e-02 1.453325152397155762e-01 -7.014545053243637085e-02 6.605157162994146347e-03 2.816358804702758789e-01 8.420362323522567749e-02 -3.699946105480194092e-01 2.233339399099349976e-01 -1.028587967157363892e-01 3.282373845577239990e-01 8.372957259416580200e-02
6.835057586431503296e-02 2.025164961814880371e-01 -2.389460504055023193e-01 -6.348359584808349609e-02 -7.961784303188323975e-02 1.663887649774551392e-01 -2.918802499771118164e-01 1.880084909498691559e-02 -2.668192982673645020e-01 1.345272809267044067e-01 2.157440222799777985e-02 -2.000066079199314117e-02 5.967103317379951477e-02 -2.031513154506683350e-01 -4.766770079731941223e-02 -1.889879703521728516e-01 -1.268995553255081177e-01 -1.109957098960876465e-01 1.729098856449127197e-01 2.231283634901046753e-01 1.765817850828170776e-01 1.172623410820960999e-01 1.022691801190376282e-01 -3.353114798665046692e-02 -3.294709026813507080e-01 -5.156257748603820801e-02 2.306963652372360229e-01 1.198820210993289948e-02 -1.757441163063049316e-01 -6.350065022706985474e-02 3.082664310932159424e-01 3.761641979217529297e-01
8.710566163063049316e-02 -3.004619106650352478e-02 1.756224781274795532e-01 -6.768570840358734131e-02 -1.084846928715705872e-01 -8.147601038217544556e-02 -5.798531770706176758e-01 6.632694508880376816e-03 1.098667830228805542e-02 -4.298865050077438354e-02 4.693642258644104004e-02 1.102865040302276611e-01 8.632708340883255005e-02 1.103424876928329468e-01 -1.048704683780670166e-01 1.298505906015634537e-02 -2.370863556861877441e-01 -5.939877405762672424e-02 -4.240908846259117126e-02 3.675625324249267578e-01 -8.151832222938537598e-02 -4.622615128755569458e-02 3.070323262363672256e-03 -1.382490247488021851e-01 -1.014659553766250610e-02 6.027151271700859070e-02 1.311416029930114746e-01 -1.217477545142173767e-01 1.054991781711578369e-01 3.793832957744598389e-01 2.222282737493515015e-01 2.992129325866699219e-01
5.653852596879005432e-02 -3.855905309319496155e-02 8.047446608543395996e-02 -1.949080964550375938e-03 -1.749493777751922607e-01 1.111173331737518311e-01 -1.337756216526031494e-01 -1.623542308807373047e-01 -7.953840494155883789e-02 1.625557839870452881e-01 2.105211839079856873e-02 -1.380073875188827515e-01 -8.466511964797973633e-02 3.129799365997314453e-01 4.005743656307458878e-03 -1.454578489065170288e-01 -3.925372958183288574e-01 -1.883624494075775146e-01 4.535462707281112671e-02 2.116013169288635254e-01 2.694970071315765381e-01 2.903834544122219086e-02 -2.800642326474189758e-02 -2.148333787918090820e-01 -2.526102066040039062e-01 8.310983330011367798e-02 -1.180123444646596909e-02 -2.148011932149529457e-03 3.690696358680725098e-01 -1.153594925999641418e-01 1.094006672501564026e-01 3.659636080265045166e-01
2.599498331546783447e-01 2.403740026056766510e-02 2.104677259922027588e-01 3.857844173908233643e-01 -4.955154377967119217e-03 -8.221129328012466431e-02 -3.495309054851531982e-01 -1.724153161048889160e-01 -1.749966442584991455e-01 -9.094888716936111450e-02 1.407984942197799683e-01 1.016839221119880676e-02 3.572328761219978333e-02 9.509334713220596313e-02 -2.069344222545623779e-01 -3.685808554291725159e-02 -1.997452378273010254e-01 -1.515956670045852661e-01 -2.537923753261566162e-01 -1.917844638228416443e-02 2.353425472974777222e-01 -2.759407162666320801e-01 1.744788289070129395e-01 -5.534566938877105713e-02 -4.967718268744647503e-04 -2.478720247745513916e-01 -1.652342826128005981e-02 -1.056081056594848633e-01 -5.786488950252532959e-02 1.508528292179107666e-01 -1.854971647262573242e-01 2.016019970178604126e-01
1.732194423675537109e-01 4.435147717595100403e-02 1.149473562836647034e-01 -1.105105504393577576e-01 -1.731059551239013672e-01 -3.053361736238002777e-02 -6.261024624109268188e-02 -6.729348748922348022e-02 3.766708076000213623e-02 2.306910753250122070e-01 1.130375564098358154e-01 2.889357507228851318e-01 1.995946764945983887e-01 3.720872476696968079e-02 -3.236080110073089600e-01 1.487469952553510666e-02 -3.702407479286193848e-01 -2.056616693735122681e-01 -1.251064687967300415e-01 3.056906461715698242e-01 -5.023605376482009888e-02 -8.406718820333480835e-02 1.216976437717676163e-02 -2.000632137060165405e-01 1.628868654370307922e-02 1.575038433074951172e-01 6.799071561545133591e-03 -1.143719851970672607e-01 2.287284731864929199e-01 -3.184832632541656494e-02 4.189219176769256592e-01 3.045510128140449524e-02
-1.585247665643692017e-01 2.768912017345428467e-01 1.122298464179039001e-01 9.862446784973144531e-02 -2.971984446048736572e-01 8.732493966817855835e-02 -3.336133956909179688e-01 1.078349053859710693e-01 -3.055554032325744629e-01 1.720122545957565308e-01 8.159381151199340820e-02 -1.193183511495590210e-01 1.242367848753929138e-01 1.186471432447433472e-01 -1.678765118122100830e-01 -7.798869162797927856e-02 -5.062897503376007080e-02 -1.068335548043251038e-01 1.160427257418632507e-01 9.452861547470092773e-02 2.568991109728813171e-02 1.189826130867004395e-01 -1.611745357513427734e-01 -1.320834606885910034e-01 -2.948440611362457275e-01 5.920448340475559235e-03 2.389547824859619141e-01 9.010329376906156540e-04 -1.378461252897977829e-03 -3.276452422142028809e-01 2.977978587150573730e-01 1.210508197546005249e-01
1.368861496448516846e-01 9.469265490770339966e-02 9.903131425380706787e-02 2.778612375259399414e-01 -5.660131573677062988e-03 -1.308636516332626343e-01 -2.293662577867507935e-01 -3.583745658397674561e-02 -2.551712095737457275e-01 -1.530200392007827759e-01 2.993323206901550293e-01 3.123438656330108643e-01 2.842238843441009521e-01 3.233710676431655884e-02 2.672362923622131348e-01 2.058899030089378357e-02 -9.923315793275833130e-02 -2.630464136600494385e-01 -1.107542291283607483e-01 3.121669888496398926e-01 1.641034483909606934e-01 -7.443056255578994751e-02 1.019830070436000824e-02 8.329430222511291504e-02 -3.134545311331748962e-02 -1.318016797304153442e-01 -2.580901421606540680e-02 -6.104493141174316406e-02 -2.223571762442588806e-02 1.408446133136749268e-01 -1.835438609123229980e-01 2.825647890567779541e-01
1.003910452127456665e-01 1.935615390539169312e-01 -5.808052420616149902e-02 2.156805247068405151e-01 -3.362989723682403564e-01 4.523518308997154236e-02 -1.646451503038406372e-01 1.215671151876449585e-01 -9.646634012460708618e-02 1.411502659320831299e-01 3.474991619586944580e-01 -1.875116229057312012e-01 2.267735898494720459e-01 2.096701413393020630e-01 3.118487074971199036e-02 -1.196894980967044830e-02 -6.040634214878082275e-02 -2.708734273910522461e-01 -2.571190521121025085e-02 1.517345309257507324e-01 4.232986271381378174e-01 -1.623294204473495483e-01 -5.639833211898803711e-02 -8.611030876636505127e-03 -1.788122355937957764e-01 -9.499850124120712280e-02 -1.800404116511344910e-02 -1.602346301078796387e-01 1.421257760375738144e-02 1.980804838240146637e-02 2.880497276782989502e-01 -6.186500191688537598e-02
2.848799228668212891e-01 1.173359528183937073e-01 1.120585501194000244e-01 6.146932020783424377e-02 -1.751836538314819336e-01 5.848921462893486023e-02 -2.843104302883148193e-01 2.368272282183170319e-02 4.138531535863876343e-02 -1.726046390831470490e-02 2.709425389766693115e-01 -1.224360913038253784e-01 2.140797078609466553e-01 -1.117589473724365234e-01 -7.787296921014785767e-02 -2.077724337577819824e-01 -3.312917351722717285e-01 -3.317591967061161995e-03 5.134116858243942261e-02 -7.001822441816329956e-02 1.675797849893569946e-01 4.477791860699653625e-02 7.979239523410797119e-02 -2.388330101966857910e-01 -2.460973411798477173e-01 -2.295658737421035767e-01 1.188414520584046841e-03 7.064796984195709229e-02 3.641774877905845642e-02 -2.918014824390411377e-01 -3.475435078144073486e-02 3.981617391109466553e-01
1.714782118797302246e-01 5.612928792834281921e-02 1.365123093128204346e-01 6.582064181566238403e-02 -6.591027975082397461e-02 2.232154309749603271e-01 -2.602141797542572021e-01 -2.532550990581512451e-01 7.951747626066207886e-02 1.175450012087821960e-01 1.501088589429855347e-01 -5.440412834286689758e-02 -6.688222289085388184e-02 -1.463891863822937012e-01 -2.245481312274932861e-01 -1.919381320476531982e-01 -2.498108446598052979e-01 5.239918828010559082e-03 -1.248577493242919445e-03 3.407716155052185059e-01 3.152692615985870361e-01 -1.078338101506233215e-01 5.603120103478431702e-02 -1.524074077606201172e-01 -2.187691181898117065e-01 1.547124683856964111e-01 8.049628138542175293e-02 8.450584858655929565e-02 1.084056347608566284e-01 -2.718487977981567383e-01 2.213548868894577026e-01 2.522739171981811523e-01
-7.240814715623855591e-02 3.629345595836639404e-01 1.446956992149353027e-01 2.300071567296981812e-01 -1.239913776516914368e-01 -2.149175107479095459e-02 -2.898511290550231934e-02 5.728152766823768616e-02 -3.135173916816711426e-01 8.662011474370956421e-02 1.110460087656974792e-01 1.644443720579147339e-01 2.858004868030548096e-01 1.144367009401321411e-01 -1.132909134030342102e-01 5.707760155200958252e-02 -1.820505037903785706e-02 5.165837332606315613e-02 2.637109458446502686e-01 1.470704376697540283e-01 9.508349746465682983e-02 -3.062618710100650787e-02 -2.533638477325439453e-01 -1.193558126688003540e-01 -1.645229756832122803e-01 1.381734013557434082e-01 -9.411984682083129883e-02 -3.484600689262151718e-03 -1.143517792224884033e-01 -2.411803007125854492e-01 4.241465032100677490e-01 1.563093215227127075e-01
2.261055558919906616e-01 2.846892774105072021e-01 1.239633709192276001e-01 1.691247820854187012e-01 -2.123098075389862061e-01 1.063434407114982605e-01 -1.026381626725196838e-01 -4.671186208724975586e-02 -1.984130144119262695e-01 1.168365180492401123e-01 -2.525252103805541992e-01 1.536696404218673706e-01 9.405299276113510132e-02 -9.007425978779792786e-03 2.625594735145568848e-01 -1.732498705387115479e-01 -1.168469265103340149e-01 -1.288635730743408203e-01 -2.497163712978363037e-01 2.076678276062011719e-01 -2.087546437978744507e-01 -1.475392580032348633e-01 2.012099698185920715e-02 -1.294193565845489502e-01 7.422804087400436401e-02 4.166503995656967163e-02 1.007202416658401489e-01 1.170364990830421448e-01 2.194386534392833710e-02 -1.389188617467880249e-01 3.523043692111968994e-01 3.365197181701660156e-01
-1.030140221118927002e-01 4.790708422660827637e-02 5.151434615254402161e-02 2.983140647411346436e-01 1.115689501166343689e-01 -1.724342852830886841e-01 -2.718912959098815918e-01 -2.169836312532424927e-01 2.620370686054229736e-01 1.794253103435039520e-02 1.689015030860900879e-01 4.687130078673362732e-02 1.293207556009292603e-01 -1.359529346227645874e-01 3.853806480765342712e-02 2.857081592082977295e-01 -1.031042486429214478e-01 6.260611116886138916e-02 -1.950023919343948364e-01 4.484773874282836914e-01 5.013687163591384888e-02 -1.908005028963088989e-01 -8.459260687232017517e-03 -5.631580576300621033e-02 -6.063572689890861511e-02 -2.783093601465225220e-02 8.600136637687683105e-02 -1.186074167490005493e-01 1.774305254220962524e-01 -2.564598321914672852e-01 2.551727592945098877e-01 1.734291464090347290e-01
7.105346769094467163e-02 -6.739706546068191528e-02 -5.075867846608161926e-02 -1.643252372741699219e-02 1.221397146582603455e-02 1.268438398838043213e-01 -3.640935719013214111e-01 3.476841375231742859e-02 -1.152929067611694336e-01 1.421502232551574707e-01 1.354405730962753296e-01 -7.571671158075332642e-02 -1.035465151071548462e-01 1.272968798875808716e-01 -5.700079724192619324e-02 -1.211143191903829575e-02 -2.222825288772583008e-01 -3.189361989498138428e-01 3.844183636829257011e-03 1.902924627065658569e-01 7.317283749580383301e-02 -8.293136209249496460e-02 9.011355228722095490e-03 -1.706968098878860474e-01 -1.144639626145362854e-01 1.825785040855407715e-01 -1.006658375263214111e-01 -1.980229467153549194e-01 -1.074658855795860291e-01 -2.136507332324981689e-01 2.259322851896286011e-01 5.628691315650939941e-01
1.950660347938537598e-02 3.900104165077209473e-01 1.358879506587982178e-01 2.550124824047088623e-01 3.569118306040763855e-02 -9.534864872694015503e-02 -2.428012937307357788e-01 -4.562554415315389633e-03 5.629841238260269165e-02 2.306960895657539368e-02 8.971035480499267578e-02 1.336513757705688477e-01 2.773692011833190918e-01 7.482615858316421509e-02 2.357600033283233643e-01 -1.382995694875717163e-01 -2.489065676927566528e-01 -1.044480204582214355e-01 1.332708001136779785e-01 1.883037537336349487e-01 -2.306441366672515869e-01 3.407094627618789673e-02 1.918786317110061646e-01 -2.942792177200317383e-01 -2.651466801762580872e-02 1.187871303409337997e-02 -8.610957860946655273e-02 8.031646907329559326e-02 5.798526108264923096e-03 -2.102393805980682373e-01 1.650916039943695068e-01 3.431675434112548828e-01
3.749324977397918701e-01 -3.694711625576019287e-02 2.431833446025848389e-01 8.185850828886032104e-02 -1.785727143287658691e-01 7.937972433865070343e-03 -2.882983386516571045e-01 -2.000796645879745483e-01 1.087209582328796387e-01 1.179667711257934570e-01 3.293186053633689880e-02 1.999970227479934692e-01 1.409669220447540283e-01 1.259725242853164673e-01 1.274960581213235855e-02 -2.450341172516345978e-02 2.942405343055725098e-01 -4.522180184721946716e-02 -6.043348833918571472e-02 2.126152366399765015e-01 8.133009076118469238e-02 -6.891582161188125610e-02 -4.654590506106615067e-03 4.514524340629577637e-02 -9.239490330219268799e-02 -3.291067481040954590e-01 -1.781520098447799683e-01 9.954876452684402466e-02 -1.712695062160491943e-01 6.639206409454345703e-02 1.313412487506866455e-01 4.164224267005920410e-01
-1.207588613033294678e-01 1.718913912773132324e-01 -7.700978964567184448e-02 1.537415832281112671e-01 -2.934769690036773682e-01 -3.330883979797363281e-01 -8.625517785549163818e-02 -2.662158608436584473e-01 -1.036932542920112610e-01 -1.815413832664489746e-01 1.553847938776016235e-01 4.073461890220642090e-01 1.333328038454055786e-01 1.749007999897003174e-01 -4.253331571817398071e-02 -9.649514406919479370e-02 5.998926702886819839e-03 1.072353422641754150e-01 -6.946209073066711426e-02 1.840691119432449341e-01 3.252122923731803894e-02 -3.119570016860961914e-02 5.640438199043273926e-02 -3.264294862747192383e-01 -3.113772533833980560e-02 -1.286436170339584351e-01 -1.161928325891494751e-01 6.937296711839735508e-04 5.643604323267936707e-02 -2.255980521440505981e-01 4.093161970376968384e-02 3.299360275268554688e-01
-1.002685129642486572e-01 2.534083090722560883e-02 -1.766867488622665405e-01 2.612743079662322998e-01 -2.541357576847076416e-01 -9.024526923894882202e-02 -1.728505454957485199e-02 8.649420738220214844e-02 -5.506782606244087219e-02 1.831649541854858398e-01 9.434369951486587524e-02 7.033983618021011353e-02 7.165632396936416626e-02 2.574525475502014160e-01 -1.439871490001678467e-01 2.480295896530151367e-01 -1.445514559745788574e-01 3.266228735446929932e-02 -2.164229601621627808e-01 -7.295327633619308472e-02 -1.570307612419128418e-01 -2.045940905809402466e-01 1.485667824745178223e-01 -3.074450492858886719e-01 -3.228805586695671082e-02 -2.949665784835815430e-01 -1.352104591205716133e-04 -1.668277196586132050e-02 7.425079494714736938e-02 -2.928676605224609375e-01 2.588145900517702103e-03 4.103194177150726318e-01
-4.044608213007450104e-03 2.237974852323532104e-01 -4.750553146004676819e-02 2.528505027294158936e-01 -5.512946248054504395e-01 2.621340751647949219e-01 -3.102339506149291992e-01 -1.664557605981826782e-01 -4.347041249275207520e-02 6.891606003046035767e-02 8.656183257699012756e-03 1.359491795301437378e-01 9.498266875743865967e-02 6.869460642337799072e-02 3.847642615437507629e-02 1.759723275899887085e-01 4.626873508095741272e-02 1.692494899034500122e-01 -2.100859433412551880e-01 5.997932702302932739e-02 2.560062706470489502e-01 -9.245096147060394287e-02 -2.375582158565521240e-01 2.716323547065258026e-02 -1.462273448705673218e-01 -1.287327557802200317e-01 1.107612103223800659e-01 -1.232131123542785645e-01 8.211208134889602661e-02 -1.262772530317306519e-01 5.438340827822685242e-02 1.220820993185043335e-01
4.847852140665054321e-02 1.581464707851409912e-01 1.542999893426895142e-01 2.134056985378265381e-01 -2.212301492691040039e-01 1.522262692451477051e-01 -1.820289641618728638e-01 -5.611328408122062683e-02 -3.821695744991302490e-01 1.740139722824096680e-01 2.343512140214443207e-02 -5.223631858825683594e-02 -1.276191473007202148e-01 -1.168939322233200073e-01 2.107990831136703491e-01 1.322665661573410034e-01 -1.073653548955917358e-01 -2.761222124099731445e-01 3.078452573390677571e-05 1.854344457387924194e-01 3.568352162837982178e-01 -4.306023567914962769e-02 -1.403700858354568481e-01 6.892234832048416138e-02 -2.133938670158386230e-01 -6.544969230890274048e-02 8.267823606729507446e-02 -2.782858312129974365e-01 -5.132110789418220520e-02 -1.341080665588378906e-01 2.979833483695983887e-01 6.393662095069885254e-02
5.191431194543838501e-02 -8.087442815303802490e-02 -3.298107087612152100e-01 -6.895304471254348755e-02 1.833206713199615479e-01 4.273051768541336060e-02 -4.062173664569854736e-01 2.629602886736392975e-02 -8.375835418701171875e-02 3.242991268634796143e-01 -3.126236796379089355e-02 -1.161212548613548279e-01 5.362131074070930481e-02 3.312414884567260742e-02 1.215856671333312988e-01 -1.149524971842765808e-01 -2.373390048742294312e-01 1.753229461610317230e-02 1.024598604999482632e-03 3.249052464962005615e-01 1.914314776659011841e-01 6.681592017412185669e-02 9.479173272848129272e-02 1.006916724145412445e-02 1.218848600983619690e-01 -8.692121505737304688e-02 4.044587910175323486e-02 -1.814348623156547546e-02 6.853231787681579590e-02 -1.094750463962554932e-01 1.286411136388778687e-01 4.974702000617980957e-01
5.834879726171493530e-02 1.978015899658203125e-02 -4.917426034808158875e-02 2.128003835678100586e-01 5.773662996944040060e-05 2.394364401698112488e-02 -2.279146611690521240e-01 -3.556144833564758301e-01 -4.675046801567077637e-01 2.224636450409889221e-02 1.390718668699264526e-01 -1.101362239569425583e-02 1.274577677249908447e-01 9.339799731969833374e-02 -2.268241345882415771e-01 1.251118034124374390e-01 -7.182811945676803589e-02 -5.420444905757904053e-02 -9.455180168151855469e-02 2.092798799276351929e-01 3.816806674003601074e-01 -6.243722513318061829e-02 -1.560420691967010498e-01 -2.244655936956405640e-01 9.971187263727188110e-02 -2.218207716941833496e-01 -1.254339963197708130e-01 -8.741117268800735474e-02 1.001552809611894190e-04 1.926530338823795319e-02 3.896635770797729492e-02 2.633904218673706055e-01
1.427072733640670776e-01 2.240730226039886475e-01 -1.364922672510147095e-01 -8.842672407627105713e-02 -3.621335327625274658e-01 -5.162828788161277771e-02 -2.070303559303283691e-01 1.420534849166870117e-01 -1.368706673383712769e-01 1.501385420560836792e-01 3.970730900764465332e-01 -2.286790013313293457e-01 1.131637543439865112e-01 7.221852242946624756e-02 1.117498874664306641e-01 7.628151029348373413e-02 -1.162964478135108948e-01 -2.158301323652267456e-01 9.517558664083480835e-02 -7.314735092222690582e-03 2.116315960884094238e-01 -5.312530696392059326e-02 -1.830581873655319214e-01 -2.884029597043991089e-02 -6.935086101293563843e-02 -3.498981297016143799e-01 6.669825315475463867e-02 -1.860059201717376709e-01 -6.899355351924896240e-02 -1.039484590291976929e-01 2.369444668292999268e-01 1.714641451835632324e-01
-1.475367136299610138e-02 1.947972625494003296e-01 2.368182539939880371e-01 5.428663641214370728e-02 -2.105340659618377686e-01 8.148561418056488037e-02 -4.501719772815704346e-02 2.291167676448822021e-01 3.123112488538026810e-03 3.811019062995910645e-01 8.684291690587997437e-02 1.061709895730018616e-01 9.574636816978454590e-03 2.195689529180526733e-01 5.498484149575233459e-02 -2.365174740552902222e-01 -5.912316963076591492e-02 -6.088628992438316345e-02 -6.083871051669120789e-02 1.892111450433731079e-01 1.271127164363861084e-02 6.673520803451538086e-02 4.756400827318429947e-03 -1.531859487295150757e-01 -1.076445132493972778e-01 -8.922386914491653442e-02 -4.760673735290765762e-03 -2.583551704883575439e-01 1.157838478684425354e-01 -2.664018571376800537e-01 2.186653316020965576e-01 4.823642075061798096e-01
1.266122907400131226e-01 7.766728103160858154e-02 4.450938478112220764e-02 1.476478129625320435e-01 -5.151188373565673828e-01 6.391298025846481323e-03 -1.441828012466430664e-01 4.966619983315467834e-02 -1.669459193944931030e-01 9.533429890871047974e-02 2.760260403156280518e-01 -2.728358507156372070e-01 -1.038104575127363205e-02 1.247215121984481812e-01 9.654647856950759888e-02 -2.702142484486103058e-02 4.452136158943176270e-02 -1.431590467691421509e-01 -5.603441223502159119e-02 1.184848546981811523e-01 2.351182997226715088e-01 -1.450009346008300781e-01 -2.181880027055740356e-01 -1.438461691141128540e-01 -2.258003875613212585e-02 3.276618570089340210e-02 1.259271502494812012e-01 -2.233140021562576294e-01 -2.026481032371520996e-01 -1.967582702636718750e-01 3.167501688003540039e-01 1.432784497737884521e-01
-2.138149142265319824e-01 3.297696411609649658e-01 -2.604277431964874268e-01 1.816210895776748657e-01 -3.628390282392501831e-02 -2.802531719207763672e-01 -2.274975478649139404e-01 1.686876565217971802e-01 -1.642926335334777832e-01 -1.722784191370010376e-01 3.581820800900459290e-02 2.367963939905166626e-01 2.966326177120208740e-01 2.041872888803482056e-01 6.296867877244949341e-02 9.676801040768623352e-03 -9.687118977308273315e-02 -1.571837216615676880e-01 1.892103701829910278e-01 2.179964780807495117e-01 6.330518424510955811e-02 6.247336417436599731e-02 -6.403145939111709595e-02 -6.481368839740753174e-02 -2.672799527645111084e-01 -2.403803542256355286e-02 3.051787801086902618e-02 -1.780341006815433502e-02 5.544635653495788574e-02 -2.420481145381927490e-01 1.849102973937988281e-01 1.847827583551406860e-01
3.147299885749816895e-01 1.672312766313552856e-01 -1.128739584237337112e-02 1.215884834527969360e-01 -1.878670975565910339e-02 1.742748916149139404e-01 -3.489104807376861572e-01 -1.462467610836029053e-01 -7.257173955440521240e-02 1.559794247150421143e-01 1.923177540302276611e-01 -9.319146722555160522e-02 1.686910241842269897e-01 -2.389231920242309570e-01 -1.413764357566833496e-01 -1.728846579790115356e-01 -3.807124793529510498e-01 -1.388806104660034180e-01 8.328420668840408325e-02 1.076018661260604858e-01 1.040063574910163879e-01 2.334399148821830750e-02 -6.312619894742965698e-02 -2.980590164661407471e-01 -3.293411135673522949e-01 4.369430616497993469e-02 1.055991649627685547e-01 -7.551593333482742310e-02 3.944592550396919250e-02 -7.101729512214660645e-02 -1.283683776855468750e-01 1.905121207237243652e-01
2.115560770034790039e-01 1.638233363628387451e-01 2.999735437333583832e-02 1.008932441473007202e-01 -2.242036461830139160e-01 8.833020925521850586e-03 -3.189134299755096436e-01 -9.557886980473995209e-03 -1.784003227949142456e-01 -3.776949271559715271e-02 6.045132502913475037e-02 -4.680409654974937439e-02 2.282945066690444946e-01 -2.802698314189910889e-01 -1.253553181886672974e-01 -1.043290123343467712e-01 -3.711841106414794922e-01 -8.138717710971832275e-02 8.154371380805969238e-02 -1.374154724180698395e-02 1.108011901378631592e-01 1.483347713947296143e-01 -6.257953494787216187e-02 -3.552204668521881104e-01 1.909662596881389618e-02 1.214140094816684723e-02 6.848442833870649338e-03 7.009433954954147339e-02 2.075557410717010498e-01 -3.226679265499114990e-01 -1.059322059154510498e-02 3.168940842151641846e-01
4.859036579728126526e-02 4.391495883464813232e-01 7.607833296060562134e-02 2.431153953075408936e-01 -8.835422247648239136e-02 2.543674595654010773e-02 -2.382550686597824097e-01 -1.312136054039001465e-01 1.822538673877716064e-01 -7.773015531711280346e-04 1.472608447074890137e-01 1.772336363792419434e-01 1.824445128440856934e-01 -1.733979396522045135e-02 3.994573950767517090e-01 1.019179224967956543e-01 -6.553529947996139526e-02 -9.306159615516662598e-02 -2.599298357963562012e-01 2.464656084775924683e-01 1.614279299974441528e-02 1.010373309254646301e-01 -1.571570485830307007e-01 -1.712547498755156994e-03 2.823267504572868347e-02 -6.331473588943481445e-02 -3.454413963481783867e-03 -1.637312471866607666e-01 -3.681663423776626587e-02 -1.303931977599859238e-02 1.492434442043304443e-01 3.684341013431549072e-01
2.521172165870666504e-02 4.032522812485694885e-02 -2.383116334676742554e-01 9.035596251487731934e-02 3.134125843644142151e-02 1.711845695972442627e-01 -2.157338410615921021e-01 -1.630273759365081787e-01 -1.306028962135314941e-01 1.420133411884307861e-01 -9.739816933870315552e-02 -7.558683864772319794e-03 -2.022632397711277008e-02 -6.631720066070556641e-02 1.272535473108291626e-01 -8.498419076204299927e-02 -2.413502037525177002e-01 -2.322651892900466919e-01 2.723067104816436768e-01 2.822797298431396484e-01 1.054637581110000610e-01 2.370477765798568726e-01 1.603931486606597900e-01 -2.367994338274002075e-01 -7.782411575317382812e-02 -9.546419978141784668e-02 2.607857882976531982e-01 1.388247124850749969e-02 -2.181928604841232300e-01 -2.012032121419906616e-01 2.333539426326751709e-01 3.366364538669586182e-01
-1.553100794553756714e-01 4.379789233207702637e-01 1.986100673675537109e-01 1.736589521169662476e-01 -7.989491522312164307e-02 -2.414132840931415558e-02 -3.044485747814178467e-01 1.688455045223236084e-01 1.747096329927444458e-01 -4.441484436392784119e-02 -4.250726848840713501e-02 4.287291318178176880e-02 1.271806061267852783e-01 2.597733438014984131e-01 -5.415199697017669678e-02 -6.057323142886161804e-02 -1.501238942146301270e-01 1.294995248317718506e-01 8.345146477222442627e-02 3.137121200561523438e-01 6.577482074499130249e-02 9.925093501806259155e-02 -1.482653021812438965e-01 -1.410856693983078003e-01 5.390357226133346558e-02 3.620349243283271790e-02 -7.769125513732433319e-03 4.171574022620916367e-03 -9.028945863246917725e-02 2.819352783262729645e-02 4.447657242417335510e-02 4.938783645629882812e-01
1.604421585798263550e-01 -1.687144339084625244e-01 -6.107486411929130554e-02 1.988169103860855103e-01 -1.865868270397186279e-01 5.231852829456329346e-02 -2.912737429141998291e-01 -7.345113903284072876e-02 -5.411422625184059143e-02 1.459028944373130798e-02 -8.301608264446258545e-02 -2.183452993631362915e-01 1.979178562760353088e-02 4.537578672170639038e-02 -1.083115190267562866e-01 1.277576852589845657e-02 -2.482867687940597534e-01 -2.348977886140346527e-02 -6.277140974998474121e-02 3.413390219211578369e-01 -1.684170216321945190e-01 -4.715991020202636719e-02 9.426099807024002075e-02 -1.846209168434143066e-01 8.128197863698005676e-03 -5.510063096880912781e-02 -2.899636924266815186e-01 1.789410561323165894e-01 -7.897666096687316895e-02 6.375380605459213257e-02 1.538967490196228027e-01 5.415711402893066406e-01
6.060294061899185181e-02 2.198825031518936157e-01 -7.360263913869857788e-02 2.680488824844360352e-01 -9.269746392965316772e-02 1.086722239851951599e-01 -2.537303268909454346e-01 -1.297826915979385376e-01 -3.578850030899047852e-01 1.600362211465835571e-01 7.317075133323669434e-02 -9.539150446653366089e-02 2.159999907016754150e-01 -9.144385904073715210e-02 -1.225832290947437286e-02 -9.710008651018142700e-02 -1.632517427206039429e-01 -1.465021371841430664e-01 -4.976932704448699951e-02 -7.919943891465663910e-03 2.189236134290695190e-01 1.360499560832977295e-01 4.909672215580940247e-02 -4.268860220909118652e-01 -5.643597617745399475e-02 7.322696596384048462e-02 6.253898143768310547e-02 1.312932074069976807e-01 3.086020052433013916e-01 -1.806099265813827515e-01 -6.269243359565734863e-02 2.704219818115234375e-01
6.727795302867889404e-02 -2.167674750089645386e-01 -8.421272039413452148e-02 1.605515331029891968e-01 3.170376643538475037e-02 -4.916597623378038406e-03 -1.614293903112411499e-01 -3.863287344574928284e-02 -1.490677446126937866e-01 2.541729509830474854e-01 -1.976692304015159607e-02 -1.610444039106369019e-01 1.354654133319854736e-01 1.603130549192428589e-01 2.048909515142440796e-01 6.307919323444366455e-02 -2.807917594909667969e-01 7.802602648735046387e-02 -4.065730050206184387e-02 4.037748575210571289e-01 1.049987599253654480e-01 1.985377371311187744e-01 -1.758634112775325775e-02 -3.335021734237670898e-01 4.893144592642784119e-02 -2.448904365301132202e-01 -1.528565585613250732e-01 -1.226963996887207031e-01 1.428386121988296509e-01 -5.457470659166574478e-03 -1.509488932788372040e-02 3.883739411830902100e-01
5.617189779877662659e-02 2.055234014987945557e-01 1.219137758016586304e-01 9.860537201166152954e-02 -2.505191862583160400e-01 1.322885900735855103e-01 -1.622524559497833252e-01 2.047948772087693214e-03 -5.551711190491914749e-03 5.409689154475927353e-03 7.019971311092376709e-02 -1.862116158008575439e-01 2.351110726594924927e-01 -1.038635149598121643e-01 4.559554532170295715e-02 -1.114078536629676819e-01 -3.786145448684692383e-01 -1.788604818284511566e-02 -1.386275608092546463e-02 7.616547495126724243e-02 6.031661480665206909e-02 6.653562933206558228e-02 -1.851961575448513031e-02 -2.504197657108306885e-01 -8.076113462448120117e-02 -1.123066172003746033e-01 1.348406076431274414e-01 1.641058176755905151e-01 3.029209673404693604e-01 -3.499960899353027344e-01 7.990027964115142822e-02 4.444541931152343750e-01
-3.590512648224830627e-02 2.637212574481964111e-01 -1.456589549779891968e-01 2.374877184629440308e-01 2.790463529527187347e-02 -5.274144187569618225e-02 -3.121957480907440186e-01 -1.397020965814590454e-01 -2.064883559942245483e-01 -2.164723426103591919e-01 2.554829418659210205e-01 9.737109392881393433e-02 1.774721294641494751e-01 -2.725277841091156006e-01 -1.018225625157356262e-01 2.956705726683139801e-02 -2.630401551723480225e-01 -2.147054821252822876e-01 -1.277651786804199219e-01 3.889786303043365479e-01 1.444600149989128113e-02 7.583491504192352295e-02 7.280008494853973389e-02 1.540339086204767227e-03 8.449427783489227295e-02 1.544860005378723145e-01 -6.090486049652099609e-02 2.625322341918945312e-01 7.987571880221366882e-03 -2.146465331315994263e-02 1.499252915382385254e-01 1.700672954320907593e-01
3.239671885967254639e-02 -6.744572520256042480e-02 3.401149809360504150e-02 4.497282207012176514e-01 -1.605766117572784424e-01 -8.820545673370361328e-02 -8.734986931085586548e-02 4.550704732537269592e-02 -2.980663478374481201e-01 1.626117229461669922e-01 1.203319132328033447e-01 8.700117468833923340e-02 1.924680173397064209e-01 2.736773788928985596e-01 -4.810369014739990234e-02 1.985713839530944824e-01 -7.997988164424896240e-02 1.796216219663619995e-01 -2.161789536476135254e-01 -1.294716726988554001e-02 -7.247141748666763306e-02 4.319826513528823853e-02 1.510134786367416382e-01 -2.427235245704650879e-01 -8.176583796739578247e-02 -2.000522464513778687e-01 -7.303722202777862549e-02 -4.648619145154953003e-02 3.868575692176818848e-01 4.867469891905784607e-03 1.906313300132751465e-01 2.051242142915725708e-01
2.895320951938629150e-01 -1.996375769376754761e-01 2.990792989730834961e-01 3.425732851028442383e-01 -1.612705886363983154e-01 -1.483787894248962402e-01 -1.232476308941841125e-01 1.080494225025177002e-01 -1.669008582830429077e-01 2.737680375576019287e-01 4.392602667212486267e-02 2.816502749919891357e-01 1.537414342164993286e-01 2.086635380983352661e-01 1.541656255722045898e-01 1.676419824361801147e-01 -4.684001579880714417e-02 -1.983068697154521942e-02 -8.820907771587371826e-02 1.722701340913772583e-01 -1.785404980182647705e-01 1.529531367123126984e-02 -8.351207524538040161e-02 -1.627776473760604858e-01 5.618697404861450195e-02 1.103676408529281616e-01 -9.388819336891174316e-02 -1.878158450126647949e-01 1.935190558433532715e-01 1.627385430037975311e-02 7.987193018198013306e-02 2.869926095008850098e-01
-6.396054476499557495e-02 1.047150343656539917e-01 -1.122378744184970856e-02 -1.354360673576593399e-02 -1.943209767341613770e-01 3.559906408190727234e-02 -4.043169617652893066e-01 7.470331620424985886e-03 -1.259057521820068359e-01 2.627165019512176514e-01 9.360373020172119141e-02 -1.107089966535568237e-01 8.815946429967880249e-02 -1.122928876429796219e-02 2.464386522769927979e-01 1.585659384727478027e-01 -1.962309628725051880e-01 -4.900203272700309753e-02 2.487466633319854736e-01 1.799780726432800293e-01 1.209444999694824219e-01 1.010630056262016296e-01 -1.461324542760848999e-01 -9.700571000576019287e-02 6.414934992790222168e-02 -3.058720193803310394e-02 5.013647302985191345e-02 -6.839801371097564697e-02 1.857194900512695312e-01 1.625922136008739471e-02 4.209597110748291016e-01 4.091796278953552246e-01
2.870933711528778076e-01 2.050310820341110229e-01 1.505982130765914917e-01 3.922038376331329346e-01 6.860470771789550781e-02 -1.682533770799636841e-01 -1.784493476152420044e-01 -9.394262731075286865e-02 -2.671266496181488037e-01 -7.279933243989944458e-02 2.727016210556030273e-01 1.747358292341232300e-01 2.132360041141510010e-01 1.743388772010803223e-01 2.168010026216506958e-01 -5.416207015514373779e-03 -5.449745431542396545e-02 -1.426309943199157715e-01 1.530474871397018433e-01 2.581410408020019531e-01 4.845773801207542419e-04 -1.515159308910369873e-01 -8.327815681695938110e-03 4.302277415990829468e-02 1.161202043294906616e-01 -1.069568619132041931e-01 -1.548195183277130127e-01 1.138717308640480042e-01 1.325165778398513794e-01 1.846578270196914673e-01 9.122037887573242188e-02 2.465939670801162720e-01
7.631199806928634644e-02 -2.381380349397659302e-01 -5.966681241989135742e-02 3.340549767017364502e-01 -8.453349024057388306e-02 -2.851837314665317535e-02 -2.973328828811645508e-01 -3.897863253951072693e-02 2.308607287704944611e-02 1.848010867834091187e-01 -1.102965325117111206e-03 3.662149012088775635e-01 6.042375788092613220e-02 -1.922117173671722412e-01 -2.828646637499332428e-02 5.390701070427894592e-02 -4.336368292570114136e-02 6.103228405117988586e-02 -2.221126705408096313e-01 4.302502572536468506e-01 5.081091448664665222e-02 -5.614072456955909729e-02 -6.329555064439773560e-02 -7.076840102672576904e-02 4.211068153381347656e-02 -1.084327846765518188e-01 2.749957740306854248e-01 5.507802125066518784e-03 6.506147235631942749e-02 -3.976404666900634766e-01 1.846275525167584419e-03 7.061207294464111328e-02
-1.224165875464677811e-02 2.655215263366699219e-01 -1.145567223429679871e-01 2.149138152599334717e-01 -1.632467061281204224e-01 2.476122416555881500e-02 -2.865707874298095703e-01 -1.800439357757568359e-01 -3.408897817134857178e-01 2.698471546173095703e-01 1.144637763500213623e-01 -9.130921214818954468e-02 1.602596640586853027e-01 -1.030377373099327087e-01 5.175634101033210754e-02 -1.526865661144256592e-01 -1.355165988206863403e-01 -1.703150272369384766e-01 -9.898962825536727905e-02 1.925672218203544617e-02 1.669882684946060181e-01 1.624399423599243164e-01 1.022900119423866272e-01 -3.848679959774017334e-01 -8.477913588285446167e-02 -3.692981600761413574e-02 -1.908414647914469242e-03 1.468254327774047852e-01 2.353346496820449829e-01 -1.938607841730117798e-01 -8.080104738473892212e-02 2.355321198701858521e-01
1.197371408343315125e-01 -3.430106118321418762e-02 3.079060614109039307e-01 2.211681306362152100e-01 -8.074142783880233765e-02 4.453662037849426270e-02 -4.400780797004699707e-02 2.680214643478393555e-01 -1.299109160900115967e-01 -9.881845861673355103e-02 -1.520208269357681274e-01 6.951706111431121826e-02 3.093399852514266968e-02 1.088872328400611877e-01 4.046889394521713257e-02 -2.996501326560974121e-02 -2.161996811628341675e-01 1.589731685817241669e-02 -8.457748591899871826e-02 4.017743468284606934e-01 3.761089593172073364e-02 -1.234757825732231140e-01 -1.490508466958999634e-01 -1.601587831974029541e-01 -1.416895687580108643e-01 1.579903252422809601e-02 1.978820562362670898e-01 -5.408370494842529297e-02 -4.286913573741912842e-02 -1.723938286304473877e-01 1.610560119152069092e-01 5.371714830398559570e-01
3.174138665199279785e-01 -4.426298290491104126e-02 -1.695585250854492188e-01 2.792288362979888916e-01 -4.061841070652008057e-01 7.020120322704315186e-02 -2.611846625804901123e-01 -4.659691452980041504e-02 3.191458759829401970e-03 3.502953425049781799e-02 -1.396584659814834595e-01 7.411693781614303589e-02 3.486447036266326904e-01 -3.855248540639877319e-02 2.702578604221343994e-01 1.621536761522293091e-01 -2.050394117832183838e-01 1.026161108165979385e-02 -4.735586419701576233e-02 1.722992062568664551e-01 2.674179077148437500e-01 -2.191573381423950195e-01 7.782975584268569946e-02 -1.171727776527404785e-01 -2.159200161695480347e-01 -1.148964315652847290e-01 1.194456592202186584e-01 1.561512146145105362e-02 1.003996282815933228e-01 4.116422683000564575e-02 -3.980830311775207520e-02 2.370739169418811798e-02
-9.443127363920211792e-02 -1.372948009520769119e-02 1.549606770277023315e-01 1.036739051342010498e-01 1.604857295751571655e-01 4.152758419513702393e-02 -4.820731580257415771e-01 5.506467074155807495e-03 -1.682802438735961914e-01 1.619669497013092041e-01 4.473894536495208740e-01 -2.899686247110366821e-02 5.077047273516654968e-02 1.026319190859794617e-01 -6.467080861330032349e-02 -1.671618670225143433e-01 -8.586098253726959229e-02 -1.248702034354209900e-01 4.066539183259010315e-02 1.034126356244087219e-01 1.042541209608316422e-02 -1.328164637088775635e-01 1.878667622804641724e-02 -9.568952023983001709e-02 -3.549149259924888611e-02 4.981568828225135803e-02 4.023901745676994324e-02 -2.206493467092514038e-01 5.651723966002464294e-02 -2.839784026145935059e-01 1.337551474571228027e-01 4.208281934261322021e-01
3.289711177349090576e-01 2.946602404117584229e-01 2.823160886764526367e-01 1.244200859218835831e-02 -2.332132607698440552e-01 1.013129428029060364e-01 -2.620925605297088623e-01 -9.641666710376739502e-02 -9.802655875682830811e-02 -1.136647071689367294e-02 2.059389799833297729e-01 3.579255193471908569e-02 -1.089179292321205139e-01 -3.372389376163482666e-01 3.098913468420505524e-02 -3.944227471947669983e-02 -2.415329366922378540e-01 3.050973080098628998e-02 1.552155613899230957e-01 2.748148441314697266e-01 1.050698980689048767e-01 -1.706669628620147705e-01 -1.438593305647373199e-02 1.438440233469009399e-01 -1.117916256189346313e-01 -3.651809319853782654e-02 4.269670695066452026e-02 -7.355555891990661621e-02 2.241755276918411255e-01 -1.789061427116394043e-01 7.823174446821212769e-02 2.674315571784973145e-01
2.421219795942306519e-01 -3.863475844264030457e-02 -1.806424260139465332e-01 2.056441903114318848e-01 -7.545150071382522583e-02 -7.891640812158584595e-02 -5.485353469848632812e-01 -7.293115556240081787e-02 8.192882686853408813e-02 2.836867272853851318e-01 -1.975438185036182404e-02 6.254488974809646606e-02 1.406944096088409424e-01 -4.928326606750488281e-02 -2.328588962554931641e-01 1.204147487878799438e-01 -4.582355916500091553e-02 9.448798373341560364e-03 -1.917304843664169312e-02 3.524082303047180176e-01 1.882532052695751190e-02 2.685929238796234131e-01 3.758259117603302002e-02 1.407397836446762085e-01 -8.229460567235946655e-02 -1.990152299404144287e-01 -3.186136856675148010e-02 -2.306324988603591919e-01 8.307701791636645794e-04 -1.467424929141998291e-01 1.066170185804367065e-01 1.021802648901939392e-01
1.520647555589675903e-01 6.484095007181167603e-02 8.192755281925201416e-02 1.456614285707473755e-01 -1.201945543289184570e-01 -3.613740578293800354e-02 -1.957851499319076538e-01 -3.479248881340026855e-01 -4.189093112945556641e-01 7.522749155759811401e-02 1.621839106082916260e-01 4.273441061377525330e-02 1.098748743534088135e-01 1.329050064086914062e-01 -2.508057951927185059e-01 5.970626324415206909e-02 5.320880562067031860e-03 -4.298639670014381409e-02 7.314176112413406372e-02 1.439532935619354248e-01 3.739882111549377441e-01 -1.430264115333557129e-01 -1.820595860481262207e-01 -4.206580296158790588e-02 1.248488947749137878e-01 -2.047998607158660889e-01 -1.495444774627685547e-01 -2.349255830049514771e-01 -9.164811670780181885e-02 -3.268643096089363098e-02 1.670783460140228271e-01 2.616746425628662109e-01
2.269207835197448730e-01 1.057741269469261169e-01 3.289305269718170166e-01 1.781514585018157959e-01 -3.295061290264129639e-01 8.994309604167938232e-02 -1.193185523152351379e-01 1.794400513172149658e-01 -1.053354293107986450e-01 2.815829217433929443e-01 1.470771133899688721e-01 -4.987212643027305603e-02 1.225092932581901550e-01 -1.898327469825744629e-01 1.411549746990203857e-01 -2.147300243377685547e-01 -1.045981124043464661e-01 -7.424445357173681259e-03 -1.592568755149841309e-01 9.178292751312255859e-02 -1.588216423988342285e-02 -9.935270994901657104e-02 -1.183460652828216553e-01 -1.304429471492767334e-01 -8.079078048467636108e-02 5.188980698585510254e-02 8.444689214229583740e-02 -2.756101489067077637e-01 1.528184413909912109e-01 3.414053469896316528e-02 1.277938634157180786e-01 4.285025298595428467e-01
2.968053817749023438e-01 -1.143980845808982849e-01 -2.483606487512588501e-01 7.004661113023757935e-02 -2.261333018541336060e-01 -3.015618324279785156e-01 -2.690284550189971924e-01 -1.888396739959716797e-01 -1.359709352254867554e-01 2.155067473649978638e-01 8.352246880531311035e-02 7.209946960210800171e-02 -1.171726137399673462e-01 1.375917047262191772e-01 -8.713296055793762207e-02 -6.491079181432723999e-02 -3.050169646739959717e-01 -2.551060020923614502e-01 -5.847546271979808807e-03 3.828546963632106781e-03 3.442704081535339355e-01 -2.043927609920501709e-01 -4.116182029247283936e-02 4.764022678136825562e-02 -2.960347570478916168e-02 -1.274378448724746704e-01 6.143228709697723389e-02 -2.099639773368835449e-01 -1.055595129728317261e-01 1.078230589628219604e-01 1.892435103654861450e-01 1.206755563616752625e-01
-5.909487605094909668e-03 1.367173343896865845e-01 6.394535303115844727e-02 2.951124012470245361e-01 -1.333324760198593140e-01 -1.823788136243820190e-01 -2.241436988115310669e-01 -7.331657409667968750e-02 -3.380763828754425049e-01 -9.640547633171081543e-02 2.206549197435379028e-01 2.616657614707946777e-01 1.958281397819519043e-01 2.646710574626922607e-01 1.838628798723220825e-01 1.094575226306915283e-01 -6.929966807365417480e-02 -3.013598620891571045e-01 -1.271222978830337524e-01 2.884196341037750244e-01 -7.740699499845504761e-02 -6.143577629700303078e-04 -1.737465262413024902e-01 1.058741137385368347e-01 1.971754580736160278e-01 -4.250577092170715332e-02 -8.831600658595561981e-03 -1.557319462299346924e-01 -1.029149591922760010e-01 -5.019094794988632202e-02 -8.239753544330596924e-02 2.474547773599624634e-01
6.952559947967529297e-02 9.395110607147216797e-02 6.824404001235961914e-02 4.252480342984199524e-02 -1.528591215610504150e-01 1.066352874040603638e-01 -6.849533319473266602e-02 -3.813477754592895508e-01 -2.210138589143753052e-01 -1.670120507478713989e-01 1.509622335433959961e-01 -1.012217998504638672e-01 2.360173612833023071e-01 -1.126200109720230103e-01 -3.549257516860961914e-01 -9.879847057163715363e-03 -2.201544940471649170e-01 -4.773870483040809631e-02 -3.179693967103958130e-02 2.476641088724136353e-01 1.707646995782852173e-01 -2.896195054054260254e-01 -1.280812323093414307e-01 -1.215707957744598389e-01 1.094848737120628357e-01 -2.644698619842529297e-01 1.321554463356733322e-02 -1.325980275869369507e-01 -1.458321660757064819e-01 -5.516177415847778320e-02 1.109673902392387390e-01 3.116960525512695312e-01
6.183557957410812378e-02 3.157405182719230652e-02 -4.333099350333213806e-02 2.450151592493057251e-01 1.411321908235549927e-01 -2.085615396499633789e-01 -3.706490993499755859e-01 -1.577519066631793976e-02 2.487330883741378784e-01 1.199684217572212219e-01 1.640199571847915649e-01 1.052042618393898010e-01 9.433329105377197266e-02 -1.025450304150581360e-01 2.234078198671340942e-02 3.269867300987243652e-01 -1.826202422380447388e-01 -7.207318558357656002e-04 -7.956109195947647095e-02 4.529566764831542969e-01 6.463387608528137207e-02 -1.740337014198303223e-01 1.421384066343307495e-01 -1.267252415418624878e-01 4.379648342728614807e-02 7.790675852447748184e-03 1.496485173702239990e-01 -8.475509285926818848e-02 2.026635110378265381e-01 -2.080960720777511597e-01 1.002021655440330505e-01 2.227260917425155640e-01
3.508814871311187744e-01 3.528992086648941040e-02 1.501409262418746948e-01 1.641222089529037476e-01 -2.355516403913497925e-01 -4.876621067523956299e-02 -3.353389203548431396e-01 1.223137527704238892e-01 2.630857527256011963e-01 1.048322543501853943e-01 -5.552665144205093384e-02 9.891050308942794800e-02 2.341601997613906860e-01 1.043709740042686462e-01 -8.738255500793457031e-02 2.366702854633331299e-01 -1.714209914207458496e-01 1.333499550819396973e-01 -1.107058860361576080e-02 2.440878748893737793e-01 1.547898165881633759e-02 7.952348142862319946e-02 9.407642483711242676e-02 3.703630296513438225e-03 2.308811992406845093e-01 -1.675065010786056519e-01 1.093793585896492004e-01 1.942387223243713379e-01 1.051900386810302734e-01 -6.431140005588531494e-02 8.207090944051742554e-02 3.783512115478515625e-01
4.714368581771850586e-01 -9.330026805400848389e-02 -2.880491130053997040e-02 4.196429252624511719e-01 -7.674401253461837769e-02 -1.408185511827468872e-01 5.817658826708793640e-02 -1.529887784272432327e-02 -4.054341092705726624e-02 5.771615728735923767e-02 1.229486837983131409e-01 1.254169046878814697e-01 2.210941016674041748e-01 1.915402263402938843e-01 1.417577546089887619e-02 5.140234529972076416e-02 -1.089791953563690186e-01 1.111602038145065308e-02 -1.332073062658309937e-01 9.787792712450027466e-02 -4.635335132479667664e-02 1.898830756545066833e-02 -9.616184979677200317e-02 -2.044070810079574585e-01 -9.474562853574752808e-02 -9.490221738815307617e-02 -1.634921282529830933e-01 -9.352064877748489380e-02 4.422666430473327637e-01 -2.283302247524261475e-01 1.460583359003067017e-01 1.521543562412261963e-01
-7.436831481754779816e-03 -1.186050325632095337e-01 2.440707199275493622e-02 1.259423047304153442e-02 4.089884832501411438e-02 -3.044636547565460205e-01 -4.174492657184600830e-01 -2.273090928792953491e-01 -9.168477356433868408e-02 4.113443940877914429e-02 2.369163483381271362e-01 3.347961604595184326e-01 1.489975452423095703e-01 9.395676851272583008e-02 -3.802946582436561584e-02 1.223069652915000916e-01 -1.012487113475799561e-01 5.435525625944137573e-02 3.811835497617721558e-02 2.575384676456451416e-01 -2.700473666191101074e-01 -1.642868518829345703e-01 1.297226250171661377e-01 -8.613825589418411255e-02 -1.091080904006958008e-01 -2.135831564664840698e-01 1.150776520371437073e-01 -5.003016442060470581e-02 -7.681098580360412598e-02 -1.665188074111938477e-01 2.091367989778518677e-01 2.885936498641967773e-01
-1.668504774570465088e-01 2.420890182256698608e-01 1.047741807997226715e-02 1.538815200328826904e-01 -2.521409988403320312e-01 -1.861071735620498657e-01 -3.402283787727355957e-01 -9.553322196006774902e-02 -3.729649186134338379e-01 4.004757478833198547e-02 1.517939865589141846e-01 -1.291245371103286743e-01 -1.480378508567810059e-01 5.631832033395767212e-02 7.385208271443843842e-03 1.272092945873737335e-02 1.537158153951168060e-02 -3.069687485694885254e-01 1.333348900079727173e-01 8.630640804767608643e-02 1.613575816154479980e-01 5.481972824782133102e-03 -2.384274639189243317e-02 6.792612373828887939e-02 -1.947612017393112183e-01 -1.555507332086563110e-01 1.937988251447677612e-01 -4.864434152841567993e-02 1.216282248497009277e-01 3.214795142412185669e-02 3.962065875530242920e-01 1.874736994504928589e-01
-1.499149855226278305e-02 -1.361659467220306396e-01 -4.789672419428825378e-02 2.212601900100708008e-01 -3.511324226856231689e-01 -2.654641270637512207e-01 -1.732440143823623657e-01 -3.189740478992462158e-01 -7.429237663745880127e-02 1.293476670980453491e-01 3.509569466114044189e-01 1.168333739042282104e-01 1.835405454039573669e-02 2.226276099681854248e-01 -9.271413832902908325e-02 -4.981319070793688297e-04 -2.463616579771041870e-01 5.658631026744842529e-02 7.640855852514505386e-03 3.088966906070709229e-01 -9.824711084365844727e-02 1.662828922271728516e-01 -2.609763145446777344e-01 4.836210235953330994e-02 -2.891683578491210938e-01 8.112228661775588989e-02 1.304248422384262085e-01 -4.281453415751457214e-02 -2.048332616686820984e-02 -5.430296063423156738e-02 -5.605792999267578125e-02 6.494992226362228394e-02
7.890667766332626343e-02 -3.368899226188659668e-01 8.615023456513881683e-03 2.100309431552886963e-01 -3.482491895556449890e-02 -8.146270178258419037e-03 -4.754652976989746094e-01 1.162771582603454590e-01 9.758419543504714966e-02 -9.297600015997886658e-03 1.221051886677742004e-01 3.303609490394592285e-01 2.256749756634235382e-02 3.994520381093025208e-02 1.962048560380935669e-02 -1.055724546313285828e-01 -2.515967786312103271e-01 -1.147121861577033997e-01 1.343123167753219604e-01 2.814621031284332275e-01 2.572385668754577637e-01 -1.918473839759826660e-01 -6.277519464492797852e-02 -2.259759902954101562e-01 -1.959837526082992554e-01 -8.296338468790054321e-02 -1.227769553661346436e-01 2.581518888473510742e-02 3.457488724961876869e-03 1.524154189974069595e-02 1.359286159276962280e-01 1.909838318824768066e-01
-1.817244291305541992e-01 2.317055016756057739e-01 1.568798124790191650e-01 2.071587145328521729e-01 -3.931994084268808365e-03 1.321546137332916260e-01 -5.221601948142051697e-02 7.322282344102859497e-02 2.501279488205909729e-02 3.065348565578460693e-01 1.391289383172988892e-01 -1.726209931075572968e-02 3.027547709643840790e-02 3.535431027412414551e-01 1.430938392877578735e-01 -3.202679753303527832e-02 -1.812258362770080566e-01 -1.735321581363677979e-01 1.154792979359626770e-01 2.002814710140228271e-01 -2.786608971655368805e-02 5.246891453862190247e-02 -8.828070014715194702e-02 -3.216444551944732666e-01 -1.200144067406654358e-01 -6.138424202799797058e-02 9.560785442590713501e-02 -1.901475638151168823e-01 2.973284721374511719e-01 -2.025483995676040649e-01 9.448213130235671997e-02 3.543041348457336426e-01
5.130159854888916016e-02 5.333789438009262085e-02 -1.912154853343963623e-01 3.925413191318511963e-01 -1.984031200408935547e-01 -1.824944168329238892e-01 -2.822733223438262939e-01 -9.610631503164768219e-03 -2.439654022455215454e-01 1.088455095887184143e-01 9.062490612268447876e-02 3.702777326107025146e-01 6.398937851190567017e-02 1.556869447231292725e-01 -1.321284174919128418e-01 1.466411501169204712e-01 5.300994217395782471e-02 2.041263133287429810e-01 -1.799736320972442627e-01 1.377782374620437622e-01 1.269956827163696289e-01 1.727469712495803833e-01 1.537436544895172119e-01 -2.710849745199084282e-03 1.614060103893280029e-01 -3.705690428614616394e-02 1.992052197456359863e-01 -3.677752241492271423e-02 -2.265855371952056885e-01 -9.076715260744094849e-02 2.177637219429016113e-01 1.628711670637130737e-01
4.046295583248138428e-02 6.755065172910690308e-02 -4.845783859491348267e-02 3.040243685245513916e-01 -1.541774868965148926e-01 1.147912368178367615e-01 -5.602005720138549805e-01 -1.328950822353363037e-01 -2.708370983600616455e-01 5.879782885313034058e-02 8.289031684398651123e-02 -8.050572127103805542e-02 1.671526432037353516e-01 -1.966490745544433594e-01 -3.366166055202484131e-01 2.019692361354827881e-01 -2.599679119884967804e-02 1.577793210744857788e-01 3.013834543526172638e-02 2.167917639017105103e-01 2.944557555019855499e-02 2.223124653100967407e-01 -6.611770391464233398e-02 1.662293374538421631e-01 1.597568541765213013e-01 -3.929538652300834656e-04 -1.729324646294116974e-02 -1.358218640089035034e-01 1.416101003997027874e-03 1.042054314166307449e-02 5.883399397134780884e-02 1.268873065710067749e-01
7.600399851799011230e-02 1.186515241861343384e-01 -1.351009756326675415e-01 1.661807894706726074e-01 -2.783921360969543457e-01 2.980151474475860596e-01 -1.980490237474441528e-01 -1.396964937448501587e-01 -2.141443081200122833e-02 5.204917788505554199e-01 7.162917405366897583e-02 -9.511229395866394043e-02 2.704945206642150879e-02 -1.668920964002609253e-01 -3.828893601894378662e-02 1.871315389871597290e-01 -7.547838240861892700e-02 2.540890313684940338e-02 -2.650841698050498962e-02 3.145048618316650391e-01 -2.238735742866992950e-02 -8.302657515741884708e-04 7.742391526699066162e-02 1.552948802709579468e-01 -8.186046034097671509e-02 -2.207517623901367188e-01 6.754293292760848999e-02 5.557846650481224060e-02 3.231749683618545532e-02 -2.235038131475448608e-01 1.571571379899978638e-01 2.885395884513854980e-01
2.413624078035354614e-01 1.255202293395996094e-01 1.981157064437866211e-01 1.906418353319168091e-01 1.290611624717712402e-01 -2.975929081439971924e-01 -4.643452763557434082e-01 3.169982135295867920e-02 -2.333698570728302002e-01 -1.165309846401214600e-01 2.929518520832061768e-01 5.352716892957687378e-02 1.947380155324935913e-01 1.411562561988830566e-01 -9.934505075216293335e-02 -3.217300400137901306e-02 -1.182068511843681335e-01 -2.727800309658050537e-01 -1.042689532041549683e-01 1.910854429006576538e-01 3.346754238009452820e-02 3.918209671974182129e-02 4.903375171124935150e-03 -2.108650654554367065e-02 1.122489720582962036e-01 -3.356899321079254150e-02 -8.993832021951675415e-02 -1.186197325587272644e-01 -1.455827504396438599e-01 9.884680062532424927e-02 -1.895029097795486450e-01 2.478340268135070801e-01
-2.069520577788352966e-02 -1.123802438378334045e-01 1.773548498749732971e-02 3.125195205211639404e-01 -2.623880505561828613e-01 -1.464826520532369614e-02 -2.631462216377258301e-01 -1.356125473976135254e-01 -1.124447137117385864e-01 -2.708593308925628662e-01 1.739005148410797119e-01 1.261693146079778671e-02 2.594853341579437256e-01 2.675578556954860687e-02 -9.956877911463379860e-04 -3.936067223548889160e-03 -5.483807250857353210e-02 -4.900576472282409668e-01 -1.001283526420593262e-02 3.202297957614064217e-03 1.505195498466491699e-01 3.653812035918235779e-02 2.017630934715270996e-01 1.720289885997772217e-01 5.438580177724361420e-03 -1.498195230960845947e-01 -6.757279485464096069e-02 -1.297181993722915649e-01 -2.268452430143952370e-03 1.539262682199478149e-01 -4.611405357718467712e-02 3.748674094676971436e-01
1.041619032621383667e-01 1.488027721643447876e-02 1.620701849460601807e-01 3.682636320590972900e-01 -5.803313851356506348e-02 -1.542342752218246460e-01 -3.904145359992980957e-01 1.161125209182500839e-02 -1.618807017803192139e-01 -2.125531733036041260e-01 2.968848347663879395e-01 5.064572393894195557e-02 2.066375762224197388e-01 -1.294058412313461304e-01 6.972597539424896240e-02 8.643154054880142212e-02 -1.989629268646240234e-01 -3.461599647998809814e-01 -9.029155224561691284e-02 2.206038534641265869e-01 1.403261870145797729e-01 -3.409561933949589729e-03 4.291403666138648987e-02 2.082964628934860229e-01 4.715354368090629578e-02 -4.441665858030319214e-02 -8.899774402379989624e-02 -5.045259371399879456e-02 5.909033864736557007e-02 1.423373669385910034e-01 -1.163012757897377014e-01 2.834771573543548584e-01
3.534144908189773560e-02 1.226194947957992554e-01 4.465344548225402832e-02 -1.065483875572681427e-02 -7.867775857448577881e-02 1.731359064579010010e-01 -2.777900397777557373e-01 -1.443533897399902344e-01 -2.117599844932556152e-01 1.052510216832160950e-01 1.613190621137619019e-01 9.523209184408187866e-03 3.750936090946197510e-01 -3.680453449487686157e-02 1.307504158467054367e-02 -2.513513267040252686e-01 -2.152267396450042725e-01 -6.651805341243743896e-02 1.200246531516313553e-02 3.673099353909492493e-02 -6.872007995843887329e-02 3.747654333710670471e-02 6.743878871202468872e-02 -2.394342795014381409e-02 -3.054953813552856445e-01 -4.396663233637809753e-02 3.278586566448211670e-01 1.037938892841339111e-01 1.727094650268554688e-01 -2.736707627773284912e-01 2.111886292695999146e-01 3.656026124954223633e-01
1.058393493294715881e-01 1.869343966245651245e-01 5.878216773271560669e-02 1.140165030956268311e-01 3.481905162334442139e-02 5.847034975886344910e-02 -1.006809994578361511e-01 2.734382748603820801e-01 5.377824231982231140e-02 2.022239565849304199e-02 -2.042073011398315430e-01 1.682472229003906250e-01 2.968124151229858398e-01 2.041798830032348633e-01 -1.096814349293708801e-01 -2.912453562021255493e-02 -2.020120918750762939e-01 -6.208509579300880432e-02 -7.583438605070114136e-02 5.002571940422058105e-01 7.776258140802383423e-02 -2.088607288897037506e-02 1.279208511114120483e-01 -7.944288104772567749e-02 -1.688395254313945770e-02 -1.895975023508071899e-01 -2.794438600540161133e-02 3.509835805743932724e-04 -1.323559582233428955e-01 8.043592795729637146e-03 6.615058332681655884e-02 4.930378198623657227e-01
2.540112435817718506e-01 1.095827221870422363e-01 2.060166299343109131e-01 3.360585272312164307e-01 1.655725985765457153e-01 -1.106061860918998718e-01 -3.512204885482788086e-01 5.569675937294960022e-02 7.520353421568870544e-03 2.757667899131774902e-01 3.777534365653991699e-01 1.795900017023086548e-01 2.002127319574356079e-01 2.168754860758781433e-02 -7.678489387035369873e-02 -4.835942760109901428e-02 5.364564433693885803e-02 -2.190640866756439209e-01 -2.291579246520996094e-01 1.003720089793205261e-01 4.759437590837478638e-02 -1.200328543782234192e-01 1.402643602341413498e-02 8.825748413801193237e-02 1.856653243303298950e-01 1.040016934275627136e-01 -1.787852346897125244e-01 -1.007853969931602478e-01 5.382559075951576233e-02 -1.071903016418218613e-02 1.311583966016769409e-01 2.374936044216156006e-01
-3.063942790031433105e-01 7.714101672172546387e-02 6.954731047153472900e-02 1.710581630468368530e-01 -6.020028516650199890e-02 -6.760227680206298828e-02 -3.803434371948242188e-01 5.884287878870964050e-03 -1.238698214292526245e-01 9.974962472915649414e-02 -1.317717730998992920e-01 -9.078264236450195312e-02 1.022725477814674377e-01 6.121780350804328918e-02 -3.604468703269958496e-02 1.787980459630489349e-02 1.703986153006553650e-02 -1.246361956000328064e-01 1.540515720844268799e-01 3.748185038566589355e-01 2.451900094747543335e-01 -1.162707880139350891e-01 -7.541086524724960327e-02 -3.046169318258762360e-02 -3.971475660800933838e-01 7.732849568128585815e-02 3.911457490175962448e-03 -8.895775303244590759e-03 -1.064082607626914978e-01 -2.114439010620117188e-01 3.134406208992004395e-01 2.609315812587738037e-01
9.872651100158691406e-02 8.883485198020935059e-02 1.517069190740585327e-01 1.502235084772109985e-01 -9.284133464097976685e-02 -4.998148977756500244e-02 -1.107254549860954285e-01 3.966399654746055603e-02 -7.908627390861511230e-02 2.244718670845031738e-01 -1.573344767093658447e-01 -1.089806780219078064e-01 2.016698755323886871e-02 -5.091162025928497314e-02 1.724271923303604126e-01 -2.276111096143722534e-01 -4.120702147483825684e-01 -1.033410150557756424e-02 3.393518179655075073e-02 2.246319353580474854e-01 3.406125307083129883e-01 -3.091272711753845215e-02 6.726025789976119995e-02 8.341583423316478729e-03 -2.079122215509414673e-01 -6.690665334463119507e-02 3.474269062280654907e-02 2.828057706356048584e-01 2.005851417779922485e-01 -2.376134395599365234e-01 8.647121489048004150e-02 3.973296284675598145e-01
-3.552880287170410156e-01 1.041004061698913574e-01 -9.093957021832466125e-03 1.439289301633834839e-01 -1.950116008520126343e-01 -2.630765438079833984e-01 -1.154282465577125549e-01 2.103216387331485748e-02 -1.260633766651153564e-01 7.268928736448287964e-02 -7.201860193163156509e-03 1.415803283452987671e-01 3.614804446697235107e-01 1.004451662302017212e-01 -2.212490290403366089e-01 -7.034792006015777588e-02 -2.983402013778686523e-01 1.551139801740646362e-01 1.207058355212211609e-01 -1.903992332518100739e-02 2.536369673907756805e-02 -1.527253240346908569e-01 -7.361951470375061035e-02 -3.130064606666564941e-01 -4.757579416036605835e-02 -3.289672732353210449e-02 4.665627703070640564e-02 1.665237098932266235e-01 -6.746190786361694336e-02 -3.364484757184982300e-02 2.634904980659484863e-01 3.485350310802459717e-01
3.508463203907012939e-01 9.696891903877258301e-02 -1.341758519411087036e-01 1.421243846416473389e-01 -5.458930134773254395e-02 -1.951047182083129883e-01 -1.912957876920700073e-01 -1.968227177858352661e-01 -2.880053520202636719e-01 8.655308187007904053e-02 1.411651819944381714e-01 9.772980958223342896e-02 6.594802439212799072e-02 2.099883928894996643e-02 -4.295664727687835693e-01 -2.677866220474243164e-01 -1.227683797478675842e-01 -8.082594722509384155e-02 -1.595553457736968994e-01 2.528654336929321289e-01 2.897985875606536865e-01 1.053950376808643341e-02 -8.213259279727935791e-04 -7.835242897272109985e-02 -1.538730226457118988e-02 -7.812821865081787109e-02 -3.904494270682334900e-02 -6.305934488773345947e-02 1.767753064632415771e-01 6.391815841197967529e-03 -2.157887369394302368e-01 2.025919258594512939e-01
-2.195470333099365234e-01 1.895187348127365112e-01 5.101184919476509094e-02 2.109047174453735352e-01 -3.799995779991149902e-01 -9.856635332107543945e-02 -8.544126898050308228e-02 8.147978037595748901e-02 -2.678954899311065674e-01 1.450112313032150269e-01 3.300351649522781372e-02 -1.141445711255073547e-02 1.955529153347015381e-01 8.931050449609756470e-02 -2.072465717792510986e-01 -7.280214130878448486e-02 -9.740069508552551270e-02 4.887036606669425964e-02 8.641176670789718628e-02 8.612170815467834473e-02 -5.321755260229110718e-02 -2.485013008117675781e-02 -8.231223374605178833e-02 -1.438707709312438965e-01 -4.941143840551376343e-02 6.319838017225265503e-02 2.397674880921840668e-02 1.659075170755386353e-01 1.480440795421600342e-01 -5.571825057268142700e-02 5.716222524642944336e-01 2.612819671630859375e-01
2.950138784945011139e-02 -2.673796564340591431e-02 -3.301506936550140381e-01 8.253642171621322632e-02 -9.010273963212966919e-02 2.288033515214920044e-01 -3.340941667556762695e-01 -1.033596098423004150e-01 -2.846193909645080566e-01 1.063852310180664062e-01 5.407323688268661499e-02 -1.041923835873603821e-01 8.891561627388000488e-02 -3.779228031635284424e-02 8.176108449697494507e-02 -2.228634953498840332e-01 -8.622645586729049683e-02 -1.418157964944839478e-01 1.243529841303825378e-01 1.186093408614397049e-02 2.059060037136077881e-01 5.602156370878219604e-02 7.154015451669692993e-02 -2.349307537078857422e-01 -2.380414605140686035e-01 -4.277931153774261475e-02 2.003121823072433472e-01 1.180237438529729843e-02 1.074462197721004486e-02 -1.826509684324264526e-01 2.070647329092025757e-01 4.515863955020904541e-01
1.437555849552154541e-01 1.961409300565719604e-01 2.978029660880565643e-02 -7.057833671569824219e-02 -1.244396492838859558e-01 6.617256253957748413e-02 -3.997216522693634033e-01 -4.520162940025329590e-03 -2.722107768058776855e-01 7.233104854822158813e-02 1.167003288865089417e-01 -9.938498958945274353e-03 5.524408444762229919e-02 3.173443302512168884e-02 -2.173592150211334229e-01 -2.527551911771297455e-02 -3.359616398811340332e-01 -2.687239944934844971e-01 -1.131413653492927551e-01 -1.717228069901466370e-02 6.171933561563491821e-02 2.711240435019135475e-03 -2.272594869136810303e-01 -1.950081884860992432e-01 -3.762010931968688965e-01 8.738515526056289673e-02 1.493957173079252243e-02 -3.843520954251289368e-02 1.347211748361587524e-01 1.726438552141189575e-01 -1.007028575986623764e-02 3.460501432418823242e-01
-8.767726272344589233e-02 -3.883621096611022949e-02 3.963035345077514648e-02 3.338668346405029297e-01 -2.734657824039459229e-01 -2.856392599642276764e-02 -1.495143324136734009e-01 -9.444020688533782959e-02 -1.071676760911941528e-01 8.338385820388793945e-02 -5.011943355202674866e-02 5.371826142072677612e-02 3.341540992259979248e-01 6.664568930864334106e-02 -2.024786770343780518e-01 9.167055785655975342e-02 -1.359751373529434204e-01 -6.468052417039871216e-02 1.350342333316802979e-01 1.355942487716674805e-01 -7.801137864589691162e-02 -1.207979023456573486e-01 -2.092871069908142090e-01 -5.010777711868286133e-02 -6.964358501136302948e-03 2.033491730690002441e-01 -2.477107197046279907e-01 5.450026690959930420e-02 1.767153441905975342e-01 -4.026282429695129395e-01 -2.224015146493911743e-01 3.267164230346679688e-01
4.826586227864027023e-03 8.101715892553329468e-02 -1.469800174236297607e-01 3.473842144012451172e-01 -2.689245641231536865e-01 -1.544974148273468018e-01 -2.336082458496093750e-01 1.476052105426788330e-01 4.098402708768844604e-02 2.864599823951721191e-01 4.003385007381439209e-01 -2.419206500053405762e-02 2.739652693271636963e-01 1.215479057282209396e-02 1.386828254908323288e-03 8.774583786725997925e-02 -3.858124092221260071e-02 -1.205940097570419312e-01 4.983095079660415649e-02 -8.936108089983463287e-03 4.087893962860107422e-01 -1.960325241088867188e-01 2.907372824847698212e-02 -8.665937185287475586e-02 -4.689355567097663879e-02 -3.813868761062622070e-02 1.749901026487350464e-01 -1.426367610692977905e-01 4.550624638795852661e-02 -8.247064054012298584e-02 2.285746484994888306e-01 -5.345200374722480774e-02
-1.855944097042083740e-02 2.019650191068649292e-01 8.561342954635620117e-02 3.036059737205505371e-01 -1.963943392038345337e-01 -5.286158621311187744e-02 -1.969343274831771851e-01 1.992267742753028870e-02 2.004765905439853668e-02 3.226635158061981201e-01 -2.970307469367980957e-01 -7.820389419794082642e-02 4.190213084220886230e-01 1.440142989158630371e-01 1.496458798646926880e-01 1.158376131206750870e-02 -1.793847382068634033e-01 -1.003099512308835983e-02 9.037633985280990601e-02 1.094446033239364624e-01 2.837478518486022949e-01 -7.762782275676727295e-02 9.324575960636138916e-02 -1.024257764220237732e-01 2.519102096557617188e-01 1.047110185027122498e-01 1.948030441999435425e-01 -1.758308410644531250e-01 5.206638574600219727e-02 -2.183246463537216187e-01 -1.900250650942325592e-02 9.452357143163681030e-02
2.168421000242233276e-01 2.305687963962554932e-02 -2.054938673973083496e-02 1.895536929368972778e-01 -2.313616573810577393e-01 7.050794363021850586e-02 -1.169982925057411194e-01 -1.471485942602157593e-01 -1.141798496246337891e-01 1.214738786220550537e-01 2.585343122482299805e-01 1.721857041120529175e-01 1.298641264438629150e-01 1.779520511627197266e-01 5.898139253258705139e-02 -4.247749689966440201e-03 -3.094109296798706055e-01 3.669594973325729370e-02 -8.927103877067565918e-02 5.092290043830871582e-01 -4.582718759775161743e-02 6.613317877054214478e-02 -1.906734257936477661e-01 2.427250444889068604e-01 -2.035777717828750610e-01 -9.870000183582305908e-02 -1.496506780385971069e-01 -1.689955592155456543e-01 1.358014941215515137e-01 -2.259259223937988281e-01 6.313214451074600220e-02 -6.498757749795913696e-02
3.558499738574028015e-02 7.299786806106567383e-02 -5.938450992107391357e-02 9.683647751808166504e-02 -8.471147716045379639e-02 -2.125443667173385620e-01 -1.576665230095386505e-02 -1.890437155961990356e-01 -1.590384095907211304e-01 -1.769302338361740112e-01 1.008726060390472412e-01 5.290424227714538574e-01 2.511153221130371094e-01 -2.673236839473247528e-02 3.940697759389877319e-02 -1.858069598674774170e-01 7.580882403999567032e-03 2.998485416173934937e-02 -1.464748978614807129e-01 2.650162577629089355e-01 8.727429062128067017e-02 -1.080604195594787598e-01 -1.302916556596755981e-01 -2.897524237632751465e-01 -3.138820454478263855e-02 -2.899502813816070557e-01 -8.758328109979629517e-02 -1.236280128359794617e-01 3.371021524071693420e-02 -1.959983855485916138e-01 1.727167516946792603e-03 2.919204831123352051e-01
5.216360092163085938e-02 -3.627180354669690132e-03 -3.198099136352539062e-01 6.474482268095016479e-02 -2.822118103504180908e-01 -1.162395775318145752e-01 4.691703617572784424e-02 -7.193017005920410156e-02 -1.499539613723754883e-01 4.987680166959762573e-02 1.047463491559028625e-01 3.943198919296264648e-01 1.634006351232528687e-01 8.453901857137680054e-02 -1.070380732417106628e-01 -7.584804296493530273e-02 -3.213782310485839844e-01 2.343831583857536316e-03 -2.682053446769714355e-01 2.723307013511657715e-01 6.299816071987152100e-02 -1.701806336641311646e-01 6.568112224340438843e-02 -2.255425900220870972e-01 -1.879329383373260498e-01 -1.620865762233734131e-01 5.638013780117034912e-02 -1.789087653160095215e-01 -1.237083077430725098e-01 2.089228332042694092e-01 -1.462168991565704346e-01 1.821089684963226318e-01
1.300345808267593384e-01 5.594275146722793579e-02 3.114731311798095703e-01 2.265284359455108643e-01 -1.918603181838989258e-01 8.475798368453979492e-02 -6.972459703683853149e-02 -2.147254645824432373e-01 1.362848430871963501e-01 1.735560894012451172e-01 3.571753576397895813e-02 -9.842688590288162231e-02 1.101021915674209595e-01 -9.155727922916412354e-02 1.051193326711654663e-01 -1.939340531826019287e-01 -5.133249759674072266e-01 6.912888586521148682e-02 4.401465877890586853e-02 1.396546065807342529e-01 1.240208819508552551e-01 1.128571033477783203e-01 -3.864912688732147217e-02 -1.104889512062072754e-01 -6.481631845235824585e-02 4.587303474545478821e-02 2.599355876445770264e-01 2.327003516256809235e-02 7.959080487489700317e-02 -1.594461053609848022e-01 2.327710837125778198e-01 3.405116796493530273e-01
1.818844527006149292e-01 -5.981291458010673523e-02 1.671987818554043770e-03 2.040281891822814941e-01 -1.293493062257766724e-01 -3.036160208284854889e-02 -1.391963809728622437e-01 2.418774180114269257e-02 8.400758355855941772e-02 1.831576079130172729e-01 2.398973405361175537e-01 2.204407453536987305e-01 1.374492049217224121e-01 7.124681025743484497e-02 -2.568565867841243744e-02 -4.705560207366943359e-02 -3.767986595630645752e-01 3.217117115855216980e-02 -1.779090762138366699e-01 4.966022670269012451e-01 2.856914401054382324e-01 7.381241768598556519e-02 -1.316186040639877319e-01 1.760400086641311646e-01 -1.937080770730972290e-01 1.592599088326096535e-03 -8.562073856592178345e-02 -5.683478713035583496e-02 2.000206708908081055e-01 -2.320028394460678101e-01 -1.077003628015518188e-01 -1.807576790452003479e-02
3.368446603417396545e-02 2.644500732421875000e-01 2.916673012077808380e-02 2.144594341516494751e-01 -1.605207175016403198e-01 1.463470458984375000e-01 -2.674666047096252441e-01 -4.247613623738288879e-02 -3.542033731937408447e-01 1.900854855775833130e-01 2.122330814599990845e-01 3.053740784525871277e-02 1.197163313627243042e-01 -1.521727144718170166e-01 -1.540554612874984741e-01 -3.064358234405517578e-01 -1.028553694486618042e-01 -1.313580721616744995e-01 -5.042864009737968445e-02 1.073977202177047729e-01 1.642011404037475586e-01 -4.043956100940704346e-02 3.043880313634872437e-02 -3.093063533306121826e-01 -1.930572539567947388e-01 2.218094319105148315e-01 1.296202093362808228e-01 7.401148974895477295e-02 2.208030670881271362e-01 1.063423231244087219e-02 -1.084251776337623596e-01 2.497795224189758301e-01
8.038035780191421509e-02 3.962188065052032471e-01 -3.897703438997268677e-02 -5.151526629924774170e-02 -1.721821129322052002e-01 4.590034484863281250e-02 -2.691234350204467773e-01 -1.435767300426959991e-02 -1.222946792840957642e-01 7.549887895584106445e-02 1.470988430082798004e-02 -1.153293550014495850e-01 3.752097785472869873e-01 1.027790550142526627e-02 5.981393158435821533e-02 -1.646301150321960449e-01 -8.273014426231384277e-02 -1.724690943956375122e-02 1.177361309528350830e-01 2.474426925182342529e-01 -2.420797571539878845e-02 1.868596971035003662e-01 2.992994487285614014e-01 -5.848380550742149353e-02 -1.768763214349746704e-01 -1.891438364982604980e-01 3.465719223022460938e-01 -5.620174482464790344e-02 -1.958727464079856873e-02 -2.376824021339416504e-01 1.648871600627899170e-01 1.926584690809249878e-01
3.354482948780059814e-01 1.940946131944656372e-01 9.133760631084442139e-02 2.400098592042922974e-01 -1.878121793270111084e-01 1.464547216892242432e-01 -1.344140619039535522e-01 -3.059911914169788361e-02 2.694632112979888916e-01 -6.117369513958692551e-03 2.670082449913024902e-01 -1.822369992733001709e-01 4.113263636827468872e-02 -1.212694719433784485e-01 1.020254939794540405e-01 -1.491099745035171509e-01 -1.831217706203460693e-01 -1.341793034225702286e-02 7.488193362951278687e-02 9.560002386569976807e-02 8.860905468463897705e-02 -8.857689052820205688e-02 -1.829306334257125854e-01 -1.360210776329040527e-01 -2.293189018964767456e-01 -1.281498968601226807e-01 1.402270197868347168e-01 2.637080848217010498e-02 1.030155867338180542e-01 -1.043318882584571838e-01 1.979215443134307861e-01 4.645146131515502930e-01
-2.369533777236938477e-01 1.251048892736434937e-01 1.609496921300888062e-01 7.222462445497512817e-02 -9.976461529731750488e-02 5.581653211265802383e-03 -5.668318271636962891e-02 6.290250271558761597e-02 -1.642229408025741577e-01 -6.512970477342605591e-02 2.021049857139587402e-01 1.222289204597473145e-01 3.951004892587661743e-02 1.222658306360244751e-01 -1.181918531656265259e-01 -1.552431285381317139e-02 -2.347564995288848877e-01 -2.169803082942962646e-01 6.380923837423324585e-02 3.735876381397247314e-01 -1.222621947526931763e-01 -9.535251557826995850e-02 -2.322285622358322144e-02 -2.684766352176666260e-01 -3.369903862476348877e-01 -3.069881796836853027e-01 6.398264318704605103e-02 -1.795694679021835327e-01 -1.394311785697937012e-01 -1.770677566528320312e-01 3.340630605816841125e-02 3.516623973846435547e-01
1.325294375419616699e-02 2.592794597148895264e-01 1.257946938276290894e-01 8.458203077316284180e-02 -1.523841321468353271e-01 -3.801545202732086182e-01 -2.980906367301940918e-01 -4.388964269310235977e-03 -1.709937900304794312e-01 -3.061276488006114960e-02 -2.574133872985839844e-02 2.184957116842269897e-01 2.530551850795745850e-01 3.656935095787048340e-01 7.990769296884536743e-02 -3.243636339902877808e-02 -1.754310876131057739e-01 -3.611909747123718262e-01 1.411783695220947266e-01 2.712775766849517822e-01 4.423382505774497986e-02 1.347035020589828491e-01 8.610310405492782593e-02 -6.121022254228591919e-02 5.970640480518341064e-02 9.396712481975555420e-02 -2.665183320641517639e-02 -1.581339687108993530e-01 -3.773132339119911194e-02 -1.876530051231384277e-01 -2.198065444827079773e-02 8.926204591989517212e-02
2.169235236942768097e-02 2.930574715137481689e-01 8.040241897106170654e-03 -1.057778224349021912e-01 -2.080962508916854858e-01 -8.481463789939880371e-02 -1.579666882753372192e-01 8.162946999073028564e-02 5.354262888431549072e-02 2.540843933820724487e-02 6.065915897488594055e-02 2.272105216979980469e-01 3.309425413608551025e-01 -1.326316744089126587e-01 3.405542075634002686e-01 3.983300551772117615e-02 -1.697133183479309082e-01 3.055959939956665039e-02 -4.247014969587326050e-02 3.446813821792602539e-01 3.885923698544502258e-02 -1.088456809520721436e-01 -4.901267960667610168e-02 -1.840165257453918457e-01 -2.500292845070362091e-02 1.117442473769187927e-01 6.391716003417968750e-02 -1.485790312290191650e-01 2.825017273426055908e-01 2.155585028231143951e-02 1.993529945611953735e-01 3.969010412693023682e-01
2.986603081226348877e-01 3.763850629329681396e-01 1.977492421865463257e-01 -1.827286928892135620e-02 -4.599097743630409241e-02 1.694066971540451050e-01 -4.695275127887725830e-01 -5.126834288239479065e-02 -7.480929791927337646e-02 6.885252892971038818e-02 1.013991236686706543e-01 1.682484336197376251e-02 1.261577457189559937e-01 -1.641776710748672485e-01 -3.677278384566307068e-02 -1.369663625955581665e-01 -2.023403197526931763e-01 1.321884393692016602e-01 8.875916153192520142e-02 8.828920871019363403e-02 2.868461608886718750e-01 9.003698825836181641e-02 -2.115787379443645477e-02 -1.035585254430770874e-01 -5.277602002024650574e-02 -1.579414010047912598e-01 -1.006445810198783875e-01 1.319890618324279785e-01 7.351607084274291992e-02 -3.241271078586578369e-01 1.014969721436500549e-01 2.005523890256881714e-01
2.007869333028793335e-01 -5.872232839465141296e-02 -2.408660501241683960e-01 -3.517655655741691589e-02 -2.079381840303540230e-03 -1.522313505411148071e-01 -2.381728440523147583e-01 -1.148757934570312500e-01 -1.281878501176834106e-01 3.353008627891540527e-01 8.822768926620483398e-02 -1.766857341863214970e-03 -4.229106009006500244e-02 8.931668708100914955e-04 -4.123336672782897949e-01 -1.131631955504417419e-01 -1.645610034465789795e-01 -1.247498467564582825e-01 -1.299348026514053345e-01 3.350985646247863770e-01 3.279694318771362305e-01 -6.497488915920257568e-02 -1.053400933742523193e-01 -1.316044330596923828e-01 -3.844989230856299400e-03 -2.266074903309345245e-02 1.972790434956550598e-02 -2.443203032016754150e-01 -6.915216147899627686e-02 4.987459629774093628e-02 -1.314198784530162811e-02 3.202342689037322998e-01
3.765711188316345215e-01 2.523356676101684570e-02 -3.532608598470687866e-02 2.554311156272888184e-01 -8.601505309343338013e-02 2.238186821341514587e-02 -4.118117988109588623e-01 -1.369347423315048218e-01 2.050501555204391479e-01 -1.110538765788078308e-01 7.994075119495391846e-02 1.981249004602432251e-01 1.828688234090805054e-01 1.025218591094017029e-01 -2.179622277617454529e-02 6.950276345014572144e-02 -2.317356131970882416e-02 -1.735380142927169800e-01 7.556702941656112671e-02 3.075316846370697021e-01 2.110267616808414459e-02 1.672132988460361958e-03 -3.140334784984588623e-02 1.389432698488235474e-01 3.073123656213283539e-02 -1.730674952268600464e-01 -1.902228444814682007e-01 -5.212987959384918213e-02 -1.990615427494049072e-01 -2.544526942074298859e-02 2.059876173734664917e-01 3.759840130805969238e-01
1.679361611604690552e-01 -1.834645308554172516e-02 -7.741846889257431030e-02 1.926411539316177368e-01 5.497256666421890259e-02 -5.896887183189392090e-02 -3.875116407871246338e-01 -1.612978428602218628e-02 -2.054161429405212402e-01 7.707550376653671265e-02 1.160671114921569824e-01 4.384334385395050049e-02 1.187037378549575806e-01 1.193623021245002747e-01 -2.020902484655380249e-01 1.347781419754028320e-01 -4.492540657520294189e-02 -3.348990976810455322e-01 -4.023436456918716431e-03 2.388701438903808594e-01 2.710669636726379395e-01 -1.248899400234222412e-01 -2.723383307456970215e-01 -2.922995015978813171e-02 1.375350952148437500e-01 -1.684635430574417114e-01 -3.164991736412048340e-01 -2.463966459035873413e-01 1.021273341029882431e-02 7.507483009248971939e-03 4.166663857176899910e-04 2.772549092769622803e-01
-6.899462640285491943e-02 -4.106092453002929688e-02 1.885481178760528564e-01 1.740911900997161865e-01 1.196431219577789307e-01 3.120417147874832153e-02 -4.633819758892059326e-01 -1.296021491289138794e-01 -6.515247374773025513e-02 2.586574554443359375e-01 3.205220699310302734e-01 -8.727432787418365479e-02 1.213335320353507996e-01 6.061910465359687805e-02 -1.111935749650001526e-01 -7.065206021070480347e-02 -2.103406786918640137e-01 -1.265787780284881592e-01 7.846259512007236481e-03 3.599333763122558594e-02 -3.947138786315917969e-03 -1.320029646158218384e-01 -1.610549166798591614e-02 -1.336148679256439209e-01 -1.651062071323394775e-01 1.959590464830398560e-01 1.984737627208232880e-02 -3.037629723548889160e-01 1.519641131162643433e-01 -2.458877675235271454e-02 1.874235421419143677e-01 3.864061236381530762e-01
4.773098602890968323e-02 1.076306775212287903e-01 2.621166706085205078e-01 1.670463085174560547e-01 -4.557302594184875488e-01 3.378992900252342224e-02 -2.027569860219955444e-01 2.643647789955139160e-01 -1.404240448027849197e-02 -1.795607060194015503e-02 7.673162966966629028e-02 -1.930856108665466309e-01 3.062698543071746826e-01 1.138820033520460129e-02 7.255371659994125366e-02 -5.902067199349403381e-02 -1.187064349651336670e-01 -2.555310912430286407e-02 -6.591445952653884888e-02 3.527870401740074158e-02 -1.263786014169454575e-02 -6.064904481172561646e-02 -2.438473515212535858e-02 -1.466216444969177246e-01 7.489604502916336060e-02 1.189465746283531189e-01 2.018349468708038330e-01 -2.407959401607513428e-01 6.460351496934890747e-02 -3.466529026627540588e-02 2.650930881500244141e-01 4.277123510837554932e-01
2.323245257139205933e-01 3.102300167083740234e-01 3.046973645687103271e-01 2.350040674209594727e-01 -5.239486321806907654e-02 -3.064602613449096680e-02 -2.031577676534652710e-01 -6.046117469668388367e-02 -1.585620194673538208e-01 -1.626974940299987793e-01 2.264487147331237793e-01 3.215212821960449219e-01 2.423567026853561401e-01 -1.611183770000934601e-02 1.445678323507308960e-01 -2.198922932147979736e-01 -1.371199935674667358e-01 -1.824413239955902100e-01 1.001047566533088684e-01 2.473635077476501465e-01 -1.987979374825954437e-02 -1.288677155971527100e-01 2.319989651441574097e-01 -5.318611115217208862e-02 8.955603837966918945e-02 9.576078504323959351e-03 6.386484950780868530e-02 -1.053427979350090027e-01 8.633017539978027344e-02 1.161435171961784363e-01 -8.318343013525009155e-02 2.654912769794464111e-01
1.247992366552352905e-01 1.367543488740921021e-01 1.134417429566383362e-01 1.075596585869789124e-01 4.641275852918624878e-02 -1.486060325987637043e-03 -2.566509246826171875e-01 -2.065005153417587280e-01 -3.191464245319366455e-01 -1.289019435644149780e-01 1.560949981212615967e-01 -2.264113165438175201e-02 1.416969299316406250e-01 -1.270373016595840454e-01 -2.180310189723968506e-01 7.284065242856740952e-03 -3.724284842610359192e-02 -4.550611600279808044e-02 7.130156271159648895e-03 1.977494955062866211e-01 2.801349163055419922e-01 -2.992927432060241699e-01 -1.041104644536972046e-01 -9.387196041643619537e-03 1.098131015896797180e-01 -2.202614843845367432e-01 -4.718751832842826843e-02 -2.067676931619644165e-01 -2.390198707580566406e-01 -1.121739372611045837e-01 1.449145376682281494e-01 4.308151304721832275e-01
-1.099775731563568115e-01 -1.570506393909454346e-01 3.423130512237548828e-02 2.486170530319213867e-01 -1.295928610488772392e-03 -2.780933864414691925e-02 -3.654630482196807861e-02 1.423525959253311157e-01 -1.461447477340698242e-01 1.597195863723754883e-01 2.745378948748111725e-02 2.096905410289764404e-01 1.776273399591445923e-01 4.052103683352470398e-02 -1.108962073922157288e-01 -1.964186131954193115e-01 -2.621795237064361572e-01 1.476950496435165405e-01 -2.663370780646800995e-02 2.458187341690063477e-01 1.520549505949020386e-02 -1.553746610879898071e-01 1.085695475339889526e-01 -8.377487957477569580e-02 -2.709783017635345459e-01 -4.132036268711090088e-01 1.097933650016784668e-01 -4.925965517759323120e-02 6.476448476314544678e-02 -2.802638411521911621e-01 8.494418859481811523e-02 3.984310030937194824e-01
-8.782842755317687988e-02 3.672110736370086670e-01 1.640870571136474609e-01 2.784065008163452148e-01 -1.162665113806724548e-01 1.851112022995948792e-02 -1.398039702326059341e-02 -8.775202929973602295e-02 -1.597955971956253052e-01 -7.933535426855087280e-02 -2.398442290723323822e-02 2.804040014743804932e-01 3.483535647392272949e-01 -1.110333800315856934e-01 2.225011438131332397e-01 -2.226858213543891907e-02 -1.835517734289169312e-01 -1.099673211574554443e-01 -1.305721104145050049e-01 1.177637204527854919e-01 3.449235856533050537e-02 2.099744230508804321e-01 -1.435141116380691528e-01 8.879777044057846069e-03 -6.883104890584945679e-02 1.453404277563095093e-01 4.790848493576049805e-02 7.569190114736557007e-02 1.462472230195999146e-01 5.899585783481597900e-02 2.863229513168334961e-01 3.913416862487792969e-01
2.800388038158416748e-01 6.883673369884490967e-02 1.191018074750900269e-01 -7.709228992462158203e-02 -8.139715343713760376e-02 -5.753391236066818237e-02 -2.355005145072937012e-01 -2.570140063762664795e-01 -1.479444056749343872e-01 1.036711037158966064e-01 -1.823041290044784546e-01 1.446925103664398193e-01 2.115738093852996826e-01 1.562711410224437714e-02 2.650832831859588623e-01 -2.615728788077831268e-02 -1.944387704133987427e-01 -2.404563575983047485e-01 -1.191510185599327087e-01 6.777466833591461182e-02 -2.308391779661178589e-01 -1.024590507149696350e-01 8.372652530670166016e-02 -1.448295414447784424e-01 2.754318714141845703e-01 -2.945309272035956383e-03 -5.580445751547813416e-02 7.603022456169128418e-02 6.084188073873519897e-02 -1.006306335330009460e-01 2.859179973602294922e-01 4.194785058498382568e-01
-1.655795127153396606e-01 9.210325661115348339e-04 -1.137926056981086731e-01 2.586744725704193115e-01 -3.280191123485565186e-01 -4.479831457138061523e-02 -1.828478276729583740e-01 1.773606240749359131e-01 -7.946368306875228882e-02 2.024303674697875977e-01 2.078514695167541504e-01 -1.802725344896316528e-02 1.666968911886215210e-01 1.985768973827362061e-01 -1.379183232784271240e-01 2.190286070108413696e-01 -2.494315430521965027e-02 1.054033339023590088e-01 -1.365011632442474365e-01 1.025005429983139038e-01 -7.949543744325637817e-02 -1.560407578945159912e-01 9.025524556636810303e-02 -2.874259054660797119e-01 1.580090671777725220e-01 -2.265900224447250366e-01 9.325585560873150826e-04 -1.413839459419250488e-01 4.302956536412239075e-02 -1.988972127437591553e-01 -2.805198132991790771e-01 3.383643329143524170e-01
9.111079573631286621e-02 8.433966338634490967e-02 1.068396791815757751e-01 6.735140923410654068e-04 -2.228181958198547363e-01 -1.434213221073150635e-01 -4.699633717536926270e-01 7.392885535955429077e-02 -1.026449957862496376e-03 2.251417003571987152e-02 1.589257866144180298e-01 -9.961304068565368652e-02 9.372109174728393555e-02 1.847915500402450562e-01 2.016127407550811768e-01 -5.837802961468696594e-02 -2.234289944171905518e-01 -3.419240191578865051e-02 1.473739743232727051e-01 4.346166178584098816e-02 2.519940137863159180e-01 -4.253099858760833740e-01 9.197621047496795654e-02 -9.733565151691436768e-02 -1.659799069166183472e-01 6.971214711666107178e-02 -6.223093718290328979e-02 2.147767543792724609e-01 2.219907939434051514e-01 -2.369852364063262939e-01 1.069125235080718994e-01 1.328247636556625366e-01
1.360545307397842407e-01 2.839558422565460205e-01 -1.361622512340545654e-01 4.431514441967010498e-01 -1.786605268716812134e-01 7.567155361175537109e-02 -1.921803951263427734e-01 -2.039572596549987793e-01 7.425644248723983765e-02 -1.545172333717346191e-01 1.448690742254257202e-01 1.318103820085525513e-02 9.128541499376296997e-02 2.937797904014587402e-01 -9.437309205532073975e-02 1.522001922130584717e-01 5.818409100174903870e-02 -1.093398854136466980e-01 -1.730119138956069946e-01 1.560833752155303955e-01 1.316671520471572876e-01 1.247379332780838013e-01 1.060378625988960266e-01 -6.477005779743194580e-02 9.714381396770477295e-02 -1.346711367368698120e-01 1.962525993585586548e-01 -6.771429628133773804e-02 -1.722872257232666016e-01 -5.198229476809501648e-02 -1.758323796093463898e-02 4.137121140956878662e-01
6.012647598981857300e-02 3.671694546937942505e-02 -1.535325944423675537e-01 2.564725577831268311e-01 -6.437611579895019531e-02 -3.140853941440582275e-01 -2.020517289638519287e-01 -9.926056861877441406e-02 -1.546876877546310425e-01 -1.253847628831863403e-01 1.400344967842102051e-01 2.382147163152694702e-01 1.900772154331207275e-01 3.350917994976043701e-01 1.633445471525192261e-01 -7.284376025199890137e-02 7.691546343266963959e-03 3.900666907429695129e-02 -2.825403511524200439e-01 3.251320123672485352e-01 2.773274183273315430e-01 9.331203252077102661e-02 7.352248579263687134e-02 -1.707736961543560028e-02 -8.647545427083969116e-02 -1.498991698026657104e-01 2.469429522752761841e-01 3.287210315465927124e-02 -1.190086975693702698e-01 -6.727443076670169830e-03 2.341859191656112671e-01 1.277103126049041748e-01
1.051863878965377808e-01 3.340882658958435059e-01 1.866833567619323730e-01 4.397369176149368286e-02 -6.165035814046859741e-02 2.939826063811779022e-02 -3.598544001579284668e-01 -1.576487720012664795e-01 -2.135206609964370728e-01 -1.979177892208099365e-01 3.175117373466491699e-01 2.638806700706481934e-01 1.969285607337951660e-01 4.572765529155731201e-02 1.402755081653594971e-01 4.791029542684555054e-02 -9.006848186254501343e-02 -1.609383076429367065e-01 -1.208938881754875183e-01 5.741972476243972778e-02 5.963617190718650818e-02 -2.179230302572250366e-01 2.206975519657135010e-01 -1.130993887782096863e-01 1.155972257256507874e-01 -8.821874111890792847e-02 7.076578587293624878e-02 -1.188115850090980530e-01 -4.001475870609283447e-02 2.294920682907104492e-01 2.533205784857273102e-02 3.222094476222991943e-01
1.484934091567993164e-01 -9.774974733591079712e-02 -7.784612011164426804e-03 1.286496371030807495e-01 -8.582919836044311523e-02 -4.653790220618247986e-02 -9.295128285884857178e-02 -2.411885559558868408e-01 -2.119170129299163818e-01 2.488986998796463013e-01 4.234343171119689941e-01 9.842643141746520996e-02 1.329933851957321167e-01 1.613392680883407593e-01 -6.627532094717025757e-02 -5.618608742952346802e-02 -2.538423836231231689e-01 9.381175786256790161e-02 -1.044370085000991821e-01 3.912124633789062500e-01 7.519447803497314453e-02 3.936921358108520508e-01 -8.688838034868240356e-02 6.539271771907806396e-02 -1.725923269987106323e-01 -9.736378490924835205e-02 -9.428022056818008423e-02 -9.957151114940643311e-02 -1.069430783390998840e-01 -8.553241193294525146e-02 -1.015917211771011353e-01 1.775380074977874756e-01
-6.046969443559646606e-02 6.959679722785949707e-02 1.137325018644332886e-01 9.886604547500610352e-02 -1.416774094104766846e-01 -6.538385059684514999e-03 -1.273873448371887207e-01 2.799136340618133545e-01 -3.079608976840972900e-01 -1.053541153669357300e-02 -8.991165459156036377e-02 1.913841068744659424e-01 1.033498868346214294e-01 1.217690780758857727e-01 -9.537082165479660034e-03 3.899963945150375366e-02 -2.114005386829376221e-01 3.198663145303726196e-02 1.423135995864868164e-01 3.481012284755706787e-01 3.366805240511894226e-02 -1.336349248886108398e-01 2.500538825988769531e-01 -1.368411071598529816e-02 -1.347078084945678711e-01 -3.538197875022888184e-01 5.435915663838386536e-02 -1.624108850955963135e-02 7.637333124876022339e-02 -8.360303193330764771e-02 6.394546478986740112e-02 5.049754381179809570e-01
3.401970863342285156e-02 8.561571687459945679e-02 -5.204656347632408142e-02 -4.116618633270263672e-02 1.387443393468856812e-01 4.480123892426490784e-02 -3.496721982955932617e-01 1.112513914704322815e-01 -4.992510750889778137e-02 2.928067743778228760e-01 -9.175480343401432037e-03 -1.565342545509338379e-01 -4.215521737933158875e-02 1.155833303928375244e-01 -3.557209670543670654e-02 4.896119982004165649e-02 -3.108200430870056152e-01 -2.901252508163452148e-01 -1.754999458789825439e-01 2.106298953294754028e-01 2.228048592805862427e-01 -2.815836295485496521e-02 1.510315947234630585e-02 -2.048225849866867065e-01 -8.956349641084671021e-02 7.010480016469955444e-02 -2.228303998708724976e-01 -7.139087468385696411e-02 -8.927976340055465698e-02 -1.044820174574851990e-01 1.088185533881187439e-01 5.026054978370666504e-01
3.587473928928375244e-01 1.040686294436454773e-01 1.062738373875617981e-01 5.316711962223052979e-02 -2.665247917175292969e-01 2.110166102647781372e-01 -2.111841440200805664e-01 -1.772081255912780762e-01 1.795217990875244141e-01 -9.126259945333003998e-03 2.597323954105377197e-01 -1.000401675701141357e-01 -4.379575606435537338e-03 2.003091946244239807e-02 5.387255549430847168e-02 -3.241602182388305664e-01 -1.516252309083938599e-01 2.310611866414546967e-02 5.276064947247505188e-02 6.896920502185821533e-02 1.039701327681541443e-01 -8.046849817037582397e-02 1.168223842978477478e-01 -2.726445496082305908e-01 -2.435867786407470703e-01 -1.606456339359283447e-01 1.242567747831344604e-01 -1.044292896986007690e-01 -3.281421959400177002e-02 -2.615216672420501709e-01 -8.269831538200378418e-03 3.453165888786315918e-01
-1.358353439718484879e-02 -1.630256325006484985e-01 1.724635362625122070e-01 2.156582772731781006e-01 -1.572284102439880371e-01 7.304072380065917969e-02 -3.014987409114837646e-01 2.522662654519081116e-02 2.110462635755538940e-02 2.563760578632354736e-01 3.113908879458904266e-02 5.998374149203300476e-02 6.902056932449340820e-02 -2.045334726572036743e-01 -1.149371862411499023e-01 2.969163656234741211e-02 -3.150735199451446533e-01 6.096730381250381470e-02 9.415691345930099487e-02 3.530215919017791748e-01 6.656009354628622532e-04 7.585556060075759888e-02 5.645127501338720322e-03 -2.204304933547973633e-01 -1.994359940290451050e-01 -1.131038516759872437e-01 -1.353563964366912842e-01 3.833713382482528687e-02 -2.109576612710952759e-01 3.191845864057540894e-02 2.660539448261260986e-01 4.055141806602478027e-01
1.505644321441650391e-01 1.630574315786361694e-01 -7.059939205646514893e-02 2.520467638969421387e-01 -4.754253476858139038e-02 1.699268966913223267e-01 -2.119955122470855713e-01 -4.632211290299892426e-03 -1.571730077266693115e-01 1.061096340417861938e-01 3.501742705702781677e-02 -3.068489395081996918e-02 3.596208393573760986e-01 -1.228195652365684509e-01 -4.333119094371795654e-02 -2.340940088033676147e-01 -2.621889114379882812e-01 -8.922473527491092682e-03 -2.261270396411418915e-02 -8.894211798906326294e-02 2.858853638172149658e-01 1.839600950479507446e-01 1.377049237489700317e-01 -4.091959297657012939e-01 -7.453540805727243423e-03 6.973840296268463135e-02 5.342391505837440491e-02 -3.968060016632080078e-02 1.700384616851806641e-01 -2.217427045106887817e-01 1.568717956542968750e-01 2.750497162342071533e-01
-8.982548862695693970e-02 1.445862650871276855e-01 8.765003085136413574e-02 2.488660663366317749e-01 5.363202467560768127e-02 -7.769624143838882446e-02 -7.963125407695770264e-02 1.842973381280899048e-01 -8.922017365694046021e-02 9.169512242078781128e-02 -8.738806098699569702e-02 3.454863727092742920e-01 2.014401406049728394e-01 6.982953101396560669e-02 -1.248797550797462463e-01 -3.517066687345504761e-02 -2.776729464530944824e-01 -5.352928116917610168e-02 -9.034356102347373962e-03 4.621339142322540283e-01 5.462100729346275330e-02 -1.535315960645675659e-01 5.600875988602638245e-02 -2.417500764131546021e-01 -2.581436932086944580e-01 -2.166661918163299561e-01 1.006506979465484619e-01 7.551613450050354004e-02 3.992287069559097290e-02 8.943051099777221680e-02 -5.990085378289222717e-02 3.495563268661499023e-01
-5.483456701040267944e-02 1.721429973840713501e-01 -7.445181161165237427e-02 6.101181730628013611e-02 -3.629972934722900391e-01 -7.425541058182716370e-03 -1.919419467449188232e-01 1.027729511260986328e-01 -3.879637718200683594e-01 1.004605665802955627e-01 3.248646855354309082e-02 -1.318237930536270142e-01 -1.518675088882446289e-01 9.228266775608062744e-02 1.276942193508148193e-01 1.190900430083274841e-01 -9.509675204753875732e-02 -1.552555114030838013e-01 7.842598110437393188e-02 3.084792792797088623e-01 3.393926024436950684e-01 -2.302429825067520142e-02 -2.535674571990966797e-01 1.301093399524688721e-02 -2.247067391872406006e-01 -1.065816506743431091e-01 6.494315713644027710e-02 -2.802750468254089355e-01 7.040274888277053833e-02 -1.016215533018112183e-01 2.148135304450988770e-01 1.306339949369430542e-01
-9.356503188610076904e-02 4.111820161342620850e-01 -2.113753184676170349e-02 2.393256500363349915e-02 -3.019366860389709473e-01 -1.751496046781539917e-01 -2.200243324041366577e-01 -1.144379302859306335e-01 1.917660050094127655e-02 -9.587833285331726074e-02 1.720907539129257202e-01 3.502944707870483398e-01 -8.325160294771194458e-02 -3.365253657102584839e-02 -2.099256813526153564e-01 -1.919205486774444580e-01 1.013981923460960388e-01 2.454032003879547119e-02 -1.815239638090133667e-01 1.538000255823135376e-01 1.043144240975379944e-01 -1.525897085666656494e-01 -3.031903505325317383e-02 -3.062707185745239258e-01 -7.910446822643280029e-02 -4.627235233783721924e-03 -1.140160858631134033e-01 -1.779979020357131958e-01 5.196218565106391907e-02 -2.253630310297012329e-01 -8.491016924381256104e-02 2.809315025806427002e-01
1.093354150652885437e-01 2.344116270542144775e-01 -1.031038463115692139e-01 2.485777884721755981e-01 -1.465279906988143921e-01 -6.249198690056800842e-02 -2.560702860355377197e-01 2.657012082636356354e-02 -3.007780015468597412e-01 3.659511506557464600e-01 -9.385484457015991211e-02 2.487557977437973022e-01 2.417709976434707642e-01 1.627975106239318848e-01 -2.606788277626037598e-01 2.348827719688415527e-01 -3.006397164426743984e-04 1.461120545864105225e-01 -2.795526683330535889e-01 1.058272644877433777e-01 1.023035719990730286e-01 1.134677603840827942e-01 -1.154222153127193451e-02 5.855409055948257446e-02 1.025223061442375183e-01 8.488005399703979492e-02 5.433442071080207825e-02 -5.173746868968009949e-02 3.056915290653705597e-02 -2.171465158462524414e-01 1.180005595088005066e-01 2.071478366851806641e-01
-6.559304893016815186e-02 -2.919593267142772675e-02 3.789131715893745422e-02 9.946091473102569580e-02 -2.958255112171173096e-01 -1.746548712253570557e-01 -2.686125934123992920e-01 -1.251071095466613770e-01 1.540852803736925125e-02 1.247039437294006348e-01 -8.448857814073562622e-02 -2.123290896415710449e-01 1.595008820295333862e-01 3.015159964561462402e-01 2.700980007648468018e-01 -6.597452796995639801e-03 -7.862953096628189087e-02 -2.341188043355941772e-01 -1.122361719608306885e-01 8.924656361341476440e-02 1.985262781381607056e-01 -4.364244639873504639e-01 6.052466109395027161e-02 -8.437354862689971924e-02 -7.447668816894292831e-03 -7.252309471368789673e-02 1.295745670795440674e-01 1.231084857136011124e-02 2.034386098384857178e-01 -8.581519871950149536e-02 2.551038861274719238e-01 2.490641474723815918e-01
1.514070183038711548e-01 1.530841141939163208e-01 4.114954471588134766e-01 1.980704963207244873e-01 -4.733292460441589355e-01 4.501253366470336914e-02 -7.390012592077255249e-02 9.238413721323013306e-02 2.238990366458892822e-02 -1.753124408423900604e-02 -5.483185499906539917e-02 5.569864809513092041e-02 4.878861457109451294e-02 1.074921265244483948e-01 4.550869390368461609e-02 -1.659942269325256348e-01 -2.243022322654724121e-01 -3.945957496762275696e-02 -1.067336765117943287e-03 -1.118489727377891541e-02 -1.534675247967243195e-02 -1.807689219713211060e-01 5.746713280677795410e-02 -1.661557257175445557e-01 -6.233591586351394653e-02 9.612760692834854126e-02 1.806454807519912720e-01 -1.108454540371894836e-01 1.132833026349544525e-02 -1.059267297387123108e-01 2.385583966970443726e-01 4.608882069587707520e-01
1.626238673925399780e-01 1.151727288961410522e-01 4.774460196495056152e-02 -1.063331663608551025e-01 -2.833860814571380615e-01 -1.936714053153991699e-01 -3.377538323402404785e-01 -2.282977849245071411e-01 -1.322668790817260742e-01 -1.682427823543548584e-01 -4.356694966554641724e-02 1.502950489521026611e-01 2.043979465961456299e-01 2.071304619312286377e-02 -1.363932490348815918e-01 1.014179065823554993e-01 -1.230924651026725769e-01 -1.631642282009124756e-01 2.024976015090942383e-01 1.667114347219467163e-01 -8.148547261953353882e-02 -2.230978012084960938e-01 2.153180390596389771e-01 8.411082625389099121e-02 1.479338556528091431e-01 -1.630578488111495972e-01 2.883872091770172119e-01 6.067733839154243469e-02 2.246299088001251221e-01 1.125690713524818420e-01 2.348589003086090088e-01 2.174259424209594727e-01
-1.885262727737426758e-01 -1.700528264045715332e-01 -3.872413560748100281e-02 1.854038536548614502e-01 1.651828922331333160e-02 -1.214153319597244263e-01 -3.678376972675323486e-01 -6.730459630489349365e-02 -3.436962887644767761e-02 9.358678013086318970e-02 -2.778735160827636719e-01 1.188117489218711853e-01 5.202382802963256836e-03 2.741792611777782440e-02 -4.449485987424850464e-02 8.257833309471607208e-03 -3.110934197902679443e-01 2.745505869388580322e-01 -3.232719749212265015e-02 2.226446866989135742e-01 2.248961478471755981e-01 -2.073732204735279083e-02 -1.246050596237182617e-01 -2.684136033058166504e-01 -2.480770051479339600e-01 5.441674217581748962e-02 1.422678027302026749e-02 -1.060890555381774902e-01 2.179327793419361115e-02 -5.692006647586822510e-02 1.252601593732833862e-01 4.289533793926239014e-01
1.971915215253829956e-01 1.371318399906158447e-01 1.390170156955718994e-01 -1.422304362058639526e-01 -3.008180856704711914e-01 -2.862066030502319336e-02 -1.350322812795639038e-01 5.664557218551635742e-02 1.521365642547607422e-01 -3.596817623474635184e-05 1.313490271568298340e-01 1.426793932914733887e-01 2.336100190877914429e-01 -3.471125960350036621e-01 1.820741593837738037e-01 5.571107566356658936e-02 -9.481421858072280884e-02 -5.035201553255319595e-03 6.298957392573356628e-03 3.566153049468994141e-01 2.893045917153358459e-02 1.471717096865177155e-02 -1.546044945716857910e-01 -1.111034303903579712e-01 -1.469941586256027222e-01 1.055054715834558010e-03 -2.089084871113300323e-02 -2.163347154855728149e-01 1.773108690977096558e-01 -7.516704499721527100e-02 1.279003173112869263e-01 4.712837338447570801e-01
1.571551896631717682e-02 7.192942500114440918e-02 1.919571012258529663e-01 1.616971045732498169e-01 -2.087715715169906616e-01 -3.750081360340118408e-02 -1.719764620065689087e-01 -1.199675649404525757e-01 -8.785472810268402100e-02 6.365516781806945801e-02 2.726164460182189941e-01 1.192770153284072876e-01 4.986482486128807068e-02 -1.855482012033462524e-01 1.753120869398117065e-02 2.722978889942169189e-01 -1.484015136957168579e-01 -2.427090257406234741e-01 1.022282391786575317e-01 3.967560455203056335e-02 2.759144306182861328e-01 7.922803610563278198e-02 2.181380540132522583e-01 -3.990388810634613037e-01 -2.667385637760162354e-01 -2.291979789733886719e-01 -7.229228317737579346e-02 2.149968147277832031e-01 1.943316124379634857e-02 -7.449277490377426147e-02 9.370419383049011230e-02 2.427438199520111084e-01
5.329554155468940735e-02 1.034506931900978088e-01 -2.817075513303279877e-02 4.800787270069122314e-01 1.242679581046104431e-01 -1.462273895740509033e-01 -2.517152726650238037e-01 -2.731395363807678223e-01 -1.861337423324584961e-01 3.253630176186561584e-02 2.148104161024093628e-01 -1.614495413377881050e-03 1.967258453369140625e-01 2.142500579357147217e-01 -1.669816672801971436e-01 -1.943081617355346680e-01 -1.150208115577697754e-01 -3.392313793301582336e-02 1.742883771657943726e-01 2.391099631786346436e-01 1.046954840421676636e-01 -1.952590048313140869e-01 -1.516206264495849609e-01 1.624832302331924438e-01 -3.823944553732872009e-02 2.335900627076625824e-02 2.322385646402835846e-02 1.403481466695666313e-03 1.638265997171401978e-01 2.462613135576248169e-01 7.420516014099121094e-02 2.288179248571395874e-01
7.512321323156356812e-02 -2.896201610565185547e-01 -7.155187427997589111e-02 1.850744336843490601e-01 -2.621812745928764343e-02 -4.312144815921783447e-01 -4.365275427699089050e-02 -2.593086659908294678e-02 -4.087173938751220703e-02 5.422624573111534119e-02 2.629119157791137695e-01 -4.945134371519088745e-02 2.227784842252731323e-01 3.687196224927902222e-02 3.848540037870407104e-02 -1.984318196773529053e-01 -1.214924976229667664e-01 6.276638060808181763e-02 9.778746962547302246e-02 3.318105936050415039e-01 1.806233227252960205e-01 3.745234385132789612e-02 -1.205622106790542603e-01 -2.735950648784637451e-01 -5.380221828818321228e-02 -2.809165045619010925e-02 3.333955407142639160e-01 4.690648522228002548e-03 -1.548092216253280640e-01 -9.614176303148269653e-02 1.519706100225448608e-01 2.844779789447784424e-01
1.707248240709304810e-01 1.595907658338546753e-02 1.481171846389770508e-01 1.278548985719680786e-01 -3.063694834709167480e-01 1.158206686377525330e-01 -8.522755652666091919e-02 6.863218545913696289e-02 -1.029703319072723389e-01 1.046590507030487061e-01 -6.011820584535598755e-02 -1.971908062696456909e-01 7.521923631429672241e-02 2.455788105726242065e-02 6.161218136548995972e-02 -2.430211566388607025e-02 9.006906300783157349e-03 -1.661624908447265625e-01 -3.595706224441528320e-01 8.812670409679412842e-02 -1.267108619213104248e-01 -2.217374742031097412e-01 -6.924705952405929565e-02 -1.644589900970458984e-01 -1.797542423009872437e-01 8.382770419120788574e-02 2.990954220294952393e-01 -1.834975183010101318e-01 8.949726074934005737e-02 -1.515947729349136353e-01 6.406183540821075439e-02 5.281887054443359375e-01
3.929547965526580811e-01 -4.307828843593597412e-02 -2.198215276002883911e-01 2.964465320110321045e-01 -3.608019053936004639e-01 -1.323984265327453613e-01 -2.391900420188903809e-01 2.894169650971889496e-02 -3.345202654600143433e-02 1.581016629934310913e-01 9.581349045038223267e-02 2.163219600915908813e-01 2.892962843179702759e-02 1.465784460306167603e-01 1.812825649976730347e-01 1.670911610126495361e-01 -2.115239500999450684e-01 -2.806790545582771301e-02 2.829762697219848633e-01 1.096038818359375000e-01 -1.127568259835243225e-01 -7.422944158315658569e-02 1.724173128604888916e-02 -1.769052743911743164e-01 1.906626075506210327e-01 1.655036509037017822e-01 1.375334411859512329e-01 5.674918368458747864e-02 5.323955044150352478e-02 -1.224942281842231750e-01 5.985674262046813965e-02 2.045453935861587524e-01
5.186146870255470276e-02 -1.033685356378555298e-01 1.584011912345886230e-01 5.147864576429128647e-03 -2.348501794040203094e-02 6.017833575606346130e-02 -2.915793657302856445e-01 -4.143345355987548828e-02 -1.685890257358551025e-01 3.133195936679840088e-01 9.477021545171737671e-02 4.450025409460067749e-02 7.427979260683059692e-02 2.425633817911148071e-01 -2.666437253355979919e-02 -2.355271875858306885e-01 -2.537198364734649658e-01 -2.846532762050628662e-01 -2.992437481880187988e-01 -8.476973325014114380e-02 7.245896756649017334e-02 -2.496990114450454712e-01 -2.195191979408264160e-01 -1.176989376544952393e-01 -3.413242995738983154e-01 3.656962141394615173e-02 5.218314006924629211e-03 -6.344835460186004639e-02 -6.036069244146347046e-02 -9.824553877115249634e-02 1.003939881920814514e-01 3.089747130870819092e-01
2.484719734638929367e-03 2.074520140886306763e-01 1.044489219784736633e-01 1.602025926113128662e-01 -7.876058667898178101e-02 1.993720680475234985e-01 -2.102626562118530273e-01 -1.403286159038543701e-01 -3.415894210338592529e-01 2.885946333408355713e-01 1.042257845401763916e-01 2.198272012174129486e-02 2.280634343624114990e-01 -8.893886953592300415e-02 -8.370380103588104248e-02 -1.851394921541213989e-01 -1.426863670349121094e-01 -2.403479069471359253e-01 -6.543192267417907715e-02 2.250123955309391022e-02 2.796185314655303955e-01 1.023326739668846130e-01 1.335642635822296143e-01 -3.623158037662506104e-01 -5.144875869154930115e-02 -1.853374019265174866e-02 3.740229830145835876e-02 5.242452397942543030e-02 2.549678385257720947e-01 -2.009402960538864136e-01 5.251456517726182938e-03 2.544995546340942383e-01
1.906157582998275757e-01 6.063531711697578430e-02 -1.178586259484291077e-01 6.927220523357391357e-02 -1.510165482759475708e-01 -1.026959121227264404e-01 -3.081424534320831299e-01 -1.410998404026031494e-01 7.359107583761215210e-02 1.644481569528579712e-01 -1.288403421640396118e-01 3.586729168891906738e-01 2.883651852607727051e-01 2.400177419185638428e-01 1.056748256087303162e-01 -4.668095707893371582e-02 -1.751396656036376953e-01 -2.060796916484832764e-01 -7.398051768541336060e-02 -4.064535722136497498e-02 2.391570247709751129e-02 5.437987670302391052e-02 1.090873703360557556e-01 -1.690490543842315674e-01 3.220571279525756836e-01 2.900020778179168701e-02 9.260737150907516479e-02 -2.690088748931884766e-02 -2.137005329132080078e-01 -2.190269157290458679e-02 2.625000476837158203e-01 3.287580907344818115e-01
1.396309137344360352e-01 -3.716947510838508606e-02 -3.560097217559814453e-01 3.550148010253906250e-02 -4.068162441253662109e-01 -1.666387766599655151e-01 -3.447198122739791870e-02 -1.208868995308876038e-01 -1.520012170076370239e-01 -1.022221371531486511e-01 9.514501690864562988e-02 3.324761688709259033e-01 6.648164242506027222e-02 5.747085437178611755e-03 -3.493987321853637695e-01 -1.104535683989524841e-01 -3.476321101188659668e-01 -3.776391223073005676e-02 -1.455876678228378296e-01 1.128365546464920044e-01 2.455326765775680542e-01 -1.960255205631256104e-02 1.021240949630737305e-01 -1.359431445598602295e-01 -8.572404831647872925e-02 -2.273522317409515381e-02 6.603707373142242432e-02 -7.646534591913223267e-02 -1.686174273490905762e-01 1.011707708239555359e-01 7.472456991672515869e-02 2.050914466381072998e-01
-9.605262428522109985e-02 -1.566047072410583496e-01 -1.959550194442272186e-02 3.032843768596649170e-01 -1.205214262008666992e-01 -1.876080408692359924e-02 -5.787532925605773926e-01 1.091913804411888123e-01 -6.061108782887458801e-02 -9.220486879348754883e-02 -2.719335258007049561e-02 1.029644161462783813e-02 6.652424484491348267e-02 1.115346178412437439e-01 3.933393955230712891e-02 -3.162834942340850830e-01 -2.056878805160522461e-01 4.990198090672492981e-02 6.894039362668991089e-02 1.723300218582153320e-01 2.390034645795822144e-01 -1.292679458856582642e-01 7.807123661041259766e-02 -1.331569999456405640e-01 -1.224779933691024780e-01 3.166036680340766907e-02 3.624867275357246399e-02 8.958043158054351807e-02 -3.691124916076660156e-02 3.565859422087669373e-02 2.969109117984771729e-01 2.960072457790374756e-01
5.831303820013999939e-02 2.413647621870040894e-01 -1.688021868467330933e-01 3.173778951168060303e-01 1.031538248062133789e-01 -1.085528284311294556e-01 -2.405256181955337524e-01 -2.153801918029785156e-01 -3.849009051918983459e-02 -1.221208125352859497e-01 2.019360810518264771e-01 1.623634994029998779e-01 3.226020336151123047e-01 -2.065100669860839844e-01 -8.449856191873550415e-03 -7.050437480211257935e-02 -1.367055624723434448e-01 -1.931786090135574341e-01 -4.917274042963981628e-02 4.409309923648834229e-01 -3.680792078375816345e-02 -9.284152090549468994e-02 1.822965405881404877e-02 -1.604140996932983398e-01 1.855340003967285156e-01 -4.257383197546005249e-02 7.647356390953063965e-02 1.656271368265151978e-01 -9.574493765830993652e-02 7.268229871988296509e-02 8.121500723063945770e-03 2.724753022193908691e-01
2.588726282119750977e-01 9.853316098451614380e-02 1.388871371746063232e-01 2.682065404951572418e-02 -1.137077957391738892e-01 -1.615157127380371094e-01 -5.459071397781372070e-01 -2.892456762492656708e-02 -2.215337753295898438e-02 4.122850671410560608e-02 6.426825374364852905e-02 -1.378640234470367432e-01 1.129026487469673157e-01 1.482709497213363647e-01 3.009437024593353271e-01 6.247664988040924072e-02 -3.096096217632293701e-01 -3.259730339050292969e-02 1.545322239398956299e-01 9.085369855165481567e-02 1.922471672296524048e-01 -2.195132821798324585e-01 2.221498042345046997e-01 -1.995750935748219490e-03 -1.321306526660919189e-01 -2.846746519207954407e-02 -8.699468523263931274e-02 1.463108807802200317e-01 1.647882610559463501e-01 -2.243638485670089722e-01 1.056486219167709351e-01 1.068427637219429016e-01
3.690806031227111816e-01 1.060619130730628967e-01 4.616235569119453430e-02 3.788453340530395508e-01 -2.028347104787826538e-01 -2.704347968101501465e-01 -1.377744376659393311e-01 -2.038183808326721191e-01 1.182118337601423264e-02 1.601905077695846558e-01 5.991277471184730530e-02 -3.864575922489166260e-02 1.752321720123291016e-01 4.308892413973808289e-02 -1.349655985832214355e-01 1.403813660144805908e-01 7.491231709718704224e-02 -9.285486303269863129e-03 2.107808366417884827e-02 4.478354454040527344e-01 -4.162939265370368958e-02 -9.241142123937606812e-02 -8.238253742456436157e-02 2.018569856882095337e-01 9.591372311115264893e-02 -1.181726753711700439e-01 4.538988694548606873e-02 2.862653695046901703e-02 -2.071333304047584534e-02 -3.001146316528320312e-01 -2.042455673217773438e-01 8.912173658609390259e-02
-1.740818619728088379e-01 -1.230831220746040344e-01 3.644096106290817261e-02 2.926667034626007080e-01 -8.161639422178268433e-02 9.084985405206680298e-02 -4.690451622009277344e-01 2.291492670774459839e-01 -4.188005253672599792e-02 6.248908862471580505e-02 -1.320859193801879883e-01 1.540109608322381973e-02 2.165032029151916504e-01 1.125435829162597656e-01 -4.982935637235641479e-02 -2.871757745742797852e-01 -9.453689306974411011e-02 1.415977161377668381e-02 -9.711512923240661621e-02 3.392243981361389160e-01 1.123077236115932465e-02 -1.111242249608039856e-01 -2.910772571340203285e-03 -1.004374623298645020e-01 -2.842048406600952148e-01 1.286999136209487915e-01 3.048188053071498871e-02 2.278674021363258362e-02 -1.051991060376167297e-01 -1.722571626305580139e-02 1.618853360414505005e-01 3.460250198841094971e-01
2.001729458570480347e-01 6.868844386190176010e-03 4.896965995430946350e-02 1.927814334630966187e-01 -2.168125957250595093e-01 -6.654756516218185425e-02 2.528887055814266205e-02 -2.972069084644317627e-01 -2.600014209747314453e-01 -5.747054517269134521e-02 3.693313002586364746e-01 3.730179667472839355e-01 1.091248020529747009e-01 -1.806600391864776611e-02 -3.000705316662788391e-02 -4.846303164958953857e-02 1.241583228111267090e-01 4.086944088339805603e-02 -2.189204543828964233e-01 2.156854569911956787e-01 6.927131116390228271e-02 1.728309318423271179e-02 1.796189546585083008e-01 -4.653035476803779602e-02 -8.295238763093948364e-02 -9.794638305902481079e-02 1.715087145566940308e-02 1.340117305517196655e-01 -1.485407799482345581e-01 -1.488877534866333008e-01 9.642929770052433014e-03 4.334371685981750488e-01
-4.956784471869468689e-02 1.282853484153747559e-01 1.459691673517227173e-01 1.199525594711303711e-01 -2.630150914192199707e-01 6.344757229089736938e-02 -2.875614166259765625e-01 1.727069355547428131e-02 -2.101068645715713501e-01 -2.262861467897891998e-02 2.089346796274185181e-01 -4.102859646081924438e-02 1.791619658470153809e-01 4.305823147296905518e-02 -3.533082455396652222e-02 -1.159824281930923462e-01 -1.831916421651840210e-01 -1.853277683258056641e-01 -1.203868817538022995e-02 7.124360650777816772e-02 2.272139340639114380e-01 1.097237318754196167e-01 1.011826395988464355e-01 -3.284196257591247559e-01 -9.219382703304290771e-02 2.262856066226959229e-02 6.573501974344253540e-02 1.849044859409332275e-01 4.999513924121856689e-01 5.182985216379165649e-02 8.212669938802719116e-02 2.979208230972290039e-01
1.210110634565353394e-01 1.483029127120971680e-01 9.812940843403339386e-03 -5.795773118734359741e-02 -1.865585148334503174e-01 1.510249227285385132e-01 -2.675765156745910645e-01 -3.127571046352386475e-01 -5.094529129564762115e-03 7.682143896818161011e-02 8.920786529779434204e-02 -2.023388594388961792e-01 3.548268973827362061e-02 1.451556235551834106e-01 -3.809295967221260071e-02 -2.227775603532791138e-01 -3.374843597412109375e-01 -9.076571464538574219e-02 1.122163757681846619e-01 1.899981051683425903e-01 2.101083099842071533e-01 5.388994514942169189e-02 -1.142439916729927063e-01 -1.438285112380981445e-01 -2.074291408061981201e-01 3.772579832002520561e-03 -1.259652227163314819e-01 2.457236200571060181e-01 2.891680896282196045e-01 -2.252046614885330200e-01 -1.805651560425758362e-02 3.147699832916259766e-01
3.541634231805801392e-02 -7.724114507436752319e-02 -2.089673131704330444e-01 2.208562493324279785e-01 -2.671067118644714355e-01 -1.531402170658111572e-01 -2.265971302986145020e-01 -3.214048147201538086e-01 -7.908272743225097656e-02 -9.706188738346099854e-02 3.199997544288635254e-01 7.520560175180435181e-02 2.518389225006103516e-01 3.472930788993835449e-01 -1.435682177543640137e-01 -3.287227824330329895e-02 -2.575261592864990234e-01 -8.356640487909317017e-02 -9.198137372732162476e-02 1.678016036748886108e-01 -1.865663528442382812e-01 2.400085628032684326e-01 -2.169517576694488525e-01 -6.681692600250244141e-02 -1.474307775497436523e-01 -1.497499365359544754e-02 8.501950651407241821e-02 -9.793255478143692017e-02 9.066976606845855713e-02 -1.421923935413360596e-01 -1.183200906962156296e-02 1.440400257706642151e-02
2.678306996822357178e-01 1.395732611417770386e-01 1.440633982419967651e-01 4.121221601963043213e-01 -2.333654463291168213e-01 -5.681881681084632874e-02 -2.017455995082855225e-01 -9.295532107353210449e-02 -3.617682028561830521e-03 -7.753741741180419922e-02 -9.396422654390335083e-03 -1.067757606506347656e-01 4.013289809226989746e-01 -8.691860735416412354e-02 5.687610432505607605e-02 -1.710076034069061279e-01 -1.995656639337539673e-01 -1.449224948883056641e-01 -1.022913977503776550e-01 7.394141703844070435e-02 -2.827442586421966553e-01 3.433395177125930786e-02 7.851883769035339355e-02 5.792837217450141907e-02 -1.792710088193416595e-02 -1.075208783149719238e-01 -1.277795881032943726e-01 -1.372624188661575317e-01 -2.543629705905914307e-01 -4.383076354861259460e-02 2.812439203262329102e-01 1.799164265394210815e-01
2.275006473064422607e-02 1.089577823877334595e-01 -2.421266632154583931e-03 5.752817541360855103e-02 -2.538214623928070068e-01 -1.093283761292695999e-02 -3.246940970420837402e-01 1.129497662186622620e-01 -2.826568782329559326e-01 1.156101562082767487e-02 1.256511807441711426e-01 -2.160644382238388062e-01 -6.088188290596008301e-02 5.191027373075485229e-02 4.606695473194122314e-02 7.431512326002120972e-02 -6.038818135857582092e-02 -2.015106379985809326e-01 1.904740631580352783e-01 2.423154860734939575e-01 3.893408179283142090e-01 -1.556894835084676743e-02 -1.356826424598693848e-01 4.954763129353523254e-02 -2.563742399215698242e-01 -6.637521088123321533e-02 2.054440528154373169e-01 -1.057422161102294922e-01 -1.228992789983749390e-01 -1.937569230794906616e-01 3.544534146785736084e-01 1.768346130847930908e-01
3.116361796855926514e-03 2.489590551704168320e-03 -1.529896259307861328e-01 1.094806641340255737e-01 1.595035381615161896e-02 8.451923727989196777e-02 -2.713894546031951904e-01 -2.429795563220977783e-01 -2.061664164066314697e-01 1.200516074895858765e-01 7.162930071353912354e-02 -2.291652411222457886e-01 2.075077891349792480e-01 -3.687927499413490295e-02 -1.590997576713562012e-01 1.102555468678474426e-01 -2.258772999048233032e-01 -1.603450775146484375e-01 -1.225907504558563232e-01 4.015429019927978516e-01 6.186979264020919800e-02 7.634640485048294067e-02 -2.070254981517791748e-01 -1.735907346010208130e-01 1.732074022293090820e-01 -5.056919064372777939e-03 -1.320514231920242310e-01 -1.019441708922386169e-01 -1.115227565169334412e-01 1.939963698387145996e-01 -5.948756262660026550e-02 4.253664612770080566e-01
1.054028142243623734e-02 1.306246668100357056e-01 7.409151643514633179e-02 -2.379123819991946220e-03 -9.802602976560592651e-02 -3.337774574756622314e-01 -3.645358681678771973e-01 1.590875536203384399e-02 -1.289191991090774536e-01 -2.819720469415187836e-02 4.500051587820053101e-02 4.004207551479339600e-01 1.787973195314407349e-01 4.255656301975250244e-01 5.345674231648445129e-02 8.869887143373489380e-02 -4.073709994554519653e-02 -2.028183937072753906e-01 1.188035681843757629e-01 3.374953269958496094e-01 1.212666183710098267e-01 8.590717613697052002e-02 1.878987550735473633e-01 -1.118664257228374481e-02 -1.016171183437108994e-02 8.172373473644256592e-02 -4.748328030109405518e-02 -9.671328961849212646e-02 1.972935721278190613e-02 -6.673262268304824829e-02 4.795681312680244446e-02 2.563915252685546875e-01
1.367809027433395386e-01 9.130412340164184570e-02 -1.326480954885482788e-01 2.904077768325805664e-01 -9.405063092708587646e-02 1.703537255525588989e-01 -1.901541352272033691e-01 -1.449939161539077759e-01 -1.762969493865966797e-01 1.261090338230133057e-01 2.559216879308223724e-02 -4.099767282605171204e-02 3.061602413654327393e-01 -1.988186240196228027e-01 -1.273055933415889740e-02 -1.170656755566596985e-01 -2.829070687294006348e-01 -1.429528594017028809e-01 -1.411189511418342590e-02 -7.231596112251281738e-02 2.360040843486785889e-01 2.216276973485946655e-01 4.486779123544692993e-02 -4.705542922019958496e-01 2.311200648546218872e-02 -5.533402319997549057e-03 1.623267233371734619e-01 3.229680284857749939e-02 1.221800372004508972e-01 -1.813174188137054443e-01 5.225697159767150879e-02 2.586137354373931885e-01
2.060594856739044189e-01 -5.454374477267265320e-02 -2.270678132772445679e-01 5.956283211708068848e-02 -3.254689574241638184e-01 -1.376079171895980835e-01 -2.020263373851776123e-01 -2.032254040241241455e-01 -5.479953251779079437e-04 3.700543344020843506e-01 -2.619398199021816254e-02 3.882960975170135498e-02 -1.351003199815750122e-01 2.478829473257064819e-01 -1.483402252197265625e-01 -1.683268547058105469e-01 -2.123113274574279785e-01 -2.776122689247131348e-01 -1.750793457031250000e-01 5.420004203915596008e-02 3.150924742221832275e-01 -1.944992095232009888e-01 -9.019097685813903809e-02 -8.512531965970993042e-02 -1.596478559076786041e-02 -1.166360154747962952e-01 -7.777325809001922607e-02 -2.348338961601257324e-01 -1.473331451416015625e-01 -1.170428562909364700e-02 -6.641826033592224121e-02 1.173267215490341187e-01
4.809406772255897522e-02 -1.930420994758605957e-01 1.067587435245513916e-01 2.874282300472259521e-01 -1.590695679187774658e-01 -1.502738445997238159e-01 -3.599405288696289062e-01 -2.131436951458454132e-02 -4.458752647042274475e-02 -1.694590002298355103e-01 2.755733430385589600e-01 7.217073440551757812e-02 1.972533762454986572e-01 -1.393406540155410767e-01 6.371621042490005493e-03 2.662155404686927795e-02 -1.121798530220985413e-01 -2.912706732749938965e-01 -5.834966897964477539e-02 4.308169782161712646e-01 1.742786467075347900e-01 -8.753223717212677002e-02 9.367489069700241089e-02 1.720273792743682861e-01 1.940094307065010071e-02 -1.466869115829467773e-01 8.991798758506774902e-02 4.059801623225212097e-02 2.725224383175373077e-02 2.409286499023437500e-01 -8.385010808706283569e-02 2.393810749053955078e-01
2.654023766517639160e-01 1.614941209554672241e-01 -1.190558075904846191e-01 1.030655726790428162e-01 2.192213572561740875e-02 -7.280258834362030029e-02 -2.367980778217315674e-01 -1.480546444654464722e-01 -1.912840157747268677e-01 2.426358163356781006e-01 -7.479483634233474731e-02 1.452435255050659180e-01 2.216850519180297852e-01 1.023751944303512573e-01 2.629043757915496826e-01 -3.627196699380874634e-02 -1.616007648408412933e-02 -2.459853887557983398e-01 9.031014889478683472e-02 9.128397703170776367e-02 -2.179236859083175659e-01 -8.249541744589805603e-03 5.197806656360626221e-02 -8.659528195858001709e-02 2.241527736186981201e-01 -5.492442101240158081e-02 -4.451996460556983948e-02 2.393282949924468994e-01 -1.513586789369583130e-01 -7.992122322320938110e-02 2.168137878179550171e-01 4.678193330764770508e-01
-3.995958715677261353e-02 1.638464480638504028e-01 1.263624727725982666e-01 -3.344076871871948242e-02 -2.072920277714729309e-02 7.258889824151992798e-02 -3.129867911338806152e-01 -9.529478847980499268e-02 -1.374097764492034912e-01 2.112496644258499146e-01 1.457316726446151733e-01 1.749392040073871613e-02 3.373200595378875732e-01 9.407500922679901123e-02 -2.902795076370239258e-01 -7.207242399454116821e-02 -2.796719074249267578e-01 -2.861256003379821777e-01 -2.484563365578651428e-02 -9.396967291831970215e-02 -1.841954141855239868e-02 -1.292772740125656128e-01 -1.570926159620285034e-01 -1.497681140899658203e-01 -3.712725043296813965e-01 9.042177349328994751e-02 1.481362432241439819e-01 -2.096865326166152954e-01 1.179780960083007812e-01 -2.888583205640316010e-02 -6.323833763599395752e-02 2.832154333591461182e-01
-1.483123749494552612e-01 7.825839333236217499e-03 -3.248611930757761002e-03 4.740892350673675537e-02 -2.566296607255935669e-02 2.020038664340972900e-02 -2.077423483133316040e-01 1.005220413208007812e-01 -1.989568471908569336e-01 -5.284203588962554932e-02 2.339367121458053589e-01 1.799650937318801880e-01 -2.479683980345726013e-02 1.602748781442642212e-01 -1.392152458429336548e-01 -7.139195501804351807e-02 -3.441259860992431641e-01 -2.737863361835479736e-01 -1.406306624412536621e-01 1.676100939512252808e-01 -8.900793641805648804e-02 6.878719665110111237e-03 -1.605163663625717163e-01 -2.544876635074615479e-01 -4.782233536243438721e-01 -2.021579146385192871e-01 6.967848539352416992e-02 -8.085723221302032471e-02 3.429166600108146667e-02 -7.448579650372266769e-03 -1.277461946010589600e-01 3.206640183925628662e-01
-1.111968141049146652e-02 2.682442665100097656e-01 -8.816126734018325806e-02 6.173080205917358398e-02 -1.907497048377990723e-01 -1.562082916498184204e-01 -1.556513011455535889e-01 6.159710139036178589e-02 -1.142730638384819031e-01 1.727281808853149414e-01 5.461129173636436462e-02 -8.898086100816726685e-02 2.150528728961944580e-01 2.178569436073303223e-01 -4.668239876627922058e-02 2.255872040987014771e-01 1.854732632637023926e-02 -1.054233387112617493e-01 -1.728008985519409180e-01 -1.387156397104263306e-01 3.385144174098968506e-01 4.979572072625160217e-02 -1.778521239757537842e-01 -6.528774648904800415e-02 -3.143341839313507080e-01 -2.253717631101608276e-01 6.422179192304611206e-02 -2.979045361280441284e-02 6.286664307117462158e-02 -3.025719821453094482e-01 3.022745549678802490e-01 2.682366073131561279e-01
1.329672038555145264e-01 8.814921975135803223e-02 8.898655883967876434e-03 3.264157474040985107e-01 -4.152817651629447937e-02 -2.355471551418304443e-01 -2.621410489082336426e-01 6.058417633175849915e-02 -2.025906145572662354e-01 -2.087640762329101562e-01 1.539668887853622437e-01 1.869105994701385498e-01 1.706291586160659790e-01 1.371693015098571777e-01 3.760168328881263733e-02 -1.469002217054367065e-01 -4.402763023972511292e-02 -9.115544706583023071e-02 -1.257608830928802490e-01 4.598321318626403809e-01 1.759695112705230713e-01 -1.247321292757987976e-01 -1.030782982707023621e-01 -7.420087605714797974e-02 9.499339759349822998e-02 -1.688022464513778687e-01 3.208586275577545166e-01 2.022352218627929688e-01 -4.407799243927001953e-02 7.891296595335006714e-02 1.832084953784942627e-01 2.951820753514766693e-02
-1.538580805063247681e-01 -1.644525676965713501e-01 2.214872986078262329e-01 1.511156260967254639e-01 -6.299336254596710205e-02 8.857079595327377319e-02 -3.668338656425476074e-01 -1.960386633872985840e-01 -6.310188025236129761e-02 1.061251237988471985e-01 4.848833084106445312e-01 1.275895386934280396e-01 1.299503892660140991e-01 1.184758320450782776e-01 2.571933344006538391e-02 -2.771090343594551086e-02 -1.909472346305847168e-01 8.114498108625411987e-03 2.697668597102165222e-02 3.482080623507499695e-02 8.677328377962112427e-02 -8.976637572050094604e-02 1.077096089720726013e-01 1.678044535219669342e-02 -6.720033288002014160e-02 -2.854125760495662689e-02 1.785769313573837280e-01 -4.446095824241638184e-01 1.166196614503860474e-01 -2.095077335834503174e-01 1.090724021196365356e-01 1.528570652008056641e-01
2.474308162927627563e-01 1.123967915773391724e-01 1.041045710444450378e-01 1.324371099472045898e-01 -3.351311087608337402e-01 1.707299351692199707e-01 -3.056190013885498047e-01 -1.396549399942159653e-02 -1.382018625736236572e-01 2.612082064151763916e-01 -3.982609882950782776e-02 1.490896940231323242e-01 4.092006087303161621e-01 1.575280874967575073e-01 8.665705472230911255e-02 -8.343566954135894775e-02 1.017978042364120483e-01 3.769453242421150208e-02 -3.356608450412750244e-01 7.848247140645980835e-02 2.350298911333084106e-01 4.606963321566581726e-02 -8.020269684493541718e-03 1.974467337131500244e-01 -8.146664500236511230e-02 -2.172937244176864624e-02 9.131301939487457275e-02 1.281796991825103760e-01 4.928198084235191345e-02 -2.252006530761718750e-01 1.807608008384704590e-01 -1.075190585106611252e-02
1.508968621492385864e-01 5.560230463743209839e-02 -2.435565367341041565e-02 1.481130123138427734e-01 -2.295306771993637085e-01 7.410484552383422852e-02 -2.482836544513702393e-01 7.707253843545913696e-02 -1.341890394687652588e-01 1.115044206380844116e-01 -2.125843912363052368e-01 5.206461064517498016e-03 3.436037600040435791e-01 1.713143428787589073e-03 -4.911439493298530579e-02 -2.880791574716567993e-02 6.849600933492183685e-03 3.294291347265243530e-02 2.136655151844024658e-01 2.352393716573715210e-01 2.028930038213729858e-01 -3.778953254222869873e-01 -5.043144151568412781e-02 -1.345476061105728149e-01 2.494209110736846924e-01 1.974675506353378296e-01 2.846167087554931641e-01 -1.714683622121810913e-01 -1.933949068188667297e-02 -2.390961349010467529e-01 -7.160682696849107742e-03 2.300765216350555420e-01
2.672751843929290771e-01 6.191373243927955627e-02 1.351772844791412354e-01 2.867584824562072754e-01 -2.016704678535461426e-01 -3.206638619303703308e-02 -1.784117370843887329e-01 -1.556418687105178833e-01 -1.080241724848747253e-01 3.267266973853111267e-02 -1.249336078763008118e-02 8.413834124803543091e-02 3.962889611721038818e-01 1.521380841732025146e-01 1.923562437295913696e-01 8.024074882268905640e-02 -6.207515299320220947e-02 1.471086889505386353e-01 -6.952572613954544067e-02 2.247891873121261597e-01 -2.116940766572952271e-01 -8.671488612890243530e-03 -2.780187129974365234e-01 -6.934476643800735474e-02 1.628563180565834045e-02 -4.045045003294944763e-02 -1.770676970481872559e-01 -7.044323533773422241e-02 4.517470002174377441e-01 -5.709796026349067688e-02 1.472869515419006348e-01 8.816842734813690186e-02
2.250123322010040283e-01 8.503913879394531250e-02 -8.309122920036315918e-02 4.139854609966278076e-01 -2.673870921134948730e-01 -1.337085850536823273e-03 -1.782960295677185059e-01 2.025865912437438965e-01 2.889485098421573639e-02 -2.413793206214904785e-01 1.667287945747375488e-01 -7.318293303251266479e-02 3.444551527500152588e-01 -1.391964405775070190e-01 8.745745569467544556e-02 -7.461161911487579346e-02 -3.098309934139251709e-01 -1.120787486433982849e-01 -1.982836425304412842e-01 1.207874417304992676e-01 -2.265667915344238281e-02 4.907007515430450439e-02 -3.332465142011642456e-02 3.920733556151390076e-02 -1.318087875843048096e-01 -1.256992458365857601e-03 -5.271432921290397644e-02 -2.198600620031356812e-01 -2.008772939443588257e-01 -9.510421752929687500e-02 3.338635340332984924e-02 2.983154654502868652e-01
-3.518340736627578735e-02 9.115555882453918457e-02 -8.643930405378341675e-02 -6.993607431650161743e-02 -2.281465083360671997e-01 -1.335700899362564087e-01 -1.974057704210281372e-01 -9.793061763048171997e-02 -2.053939737379550934e-02 2.374005764722824097e-01 -1.418921500444412231e-01 1.646081954240798950e-01 2.700853645801544189e-01 3.029682338237762451e-01 2.094651311635971069e-01 -2.232200093567371368e-02 -1.652077734470367432e-01 -1.814583986997604370e-01 -3.603063151240348816e-02 2.531740069389343262e-02 -7.638638373464345932e-03 -3.089077770709991455e-01 1.046266928315162659e-01 -2.474623620510101318e-01 1.338338553905487061e-01 -6.416643410921096802e-02 1.911882311105728149e-01 -5.323107354342937469e-03 9.343563765287399292e-02 -2.246375754475593567e-02 4.108190834522247314e-01 2.829751968383789062e-01
8.372898399829864502e-02 7.516408711671829224e-02 2.160883694887161255e-01 -1.642819046974182129e-01 -1.527782082557678223e-01 -1.859814524650573730e-01 -4.036137759685516357e-01 -1.906387060880661011e-01 -1.297229994088411331e-02 1.370180249214172363e-01 1.341175585985183716e-01 1.610160470008850098e-01 -9.504975751042366028e-03 2.978463172912597656e-01 -1.080437153577804565e-01 -1.086383778601884842e-02 -1.214888617396354675e-01 -2.503303997218608856e-02 -6.742685288190841675e-02 9.314682334661483765e-02 -3.368048369884490967e-02 5.256165191531181335e-02 -1.774881333112716675e-01 -2.942798137664794922e-01 8.768251538276672363e-02 -8.344000577926635742e-02 2.259856611490249634e-01 -4.253870546817779541e-01 1.211841627955436707e-01 -2.085139751434326172e-01 1.576084345579147339e-01 1.128832772374153137e-01
6.499336659908294678e-02 3.384914696216583252e-01 1.158979088068008423e-01 3.449195027351379395e-01 2.919838018715381622e-02 -3.475364297628402710e-02 -1.918858885765075684e-01 -1.077850610017776489e-01 -6.283253896981477737e-03 -4.786429554224014282e-02 3.538541793823242188e-01 2.760869562625885010e-01 2.862789034843444824e-01 2.510185241699218750e-01 6.496385484933853149e-02 6.249153614044189453e-02 -8.401484228670597076e-03 -2.374501973390579224e-01 -2.976638264954090118e-02 2.840561568737030029e-01 1.236964166164398193e-01 -1.217515394091606140e-01 8.394610881805419922e-02 1.194627881050109863e-01 -3.771203337237238884e-04 5.512661114335060120e-02 4.609268158674240112e-02 3.112938720732927322e-03 -1.354247331619262695e-01 5.286784842610359192e-02 -1.066279709339141846e-01 3.380731642246246338e-01
4.616428911685943604e-02 4.638922959566116333e-02 3.339202329516410828e-02 2.721046209335327148e-01 -2.375031858682632446e-01 2.341063022613525391e-01 -1.408035606145858765e-01 -1.603102982044219971e-01 2.591385692358016968e-02 4.204816222190856934e-01 1.270393431186676025e-01 3.363344967365264893e-01 1.192161962389945984e-01 -6.737807393074035645e-02 1.284582316875457764e-01 1.608499437570571899e-01 -1.424827128648757935e-01 -1.112372651696205139e-01 -4.572821408510208130e-02 5.194379482418298721e-04 2.867509722709655762e-01 -3.574024885892868042e-02 -1.201141253113746643e-01 7.717084884643554688e-02 -9.853971004486083984e-02 -3.060772418975830078e-01 5.666813999414443970e-02 -1.743383109569549561e-01 1.792430994100868702e-03 -3.122170567512512207e-01 -8.603616803884506226e-02 1.241919174790382385e-01
1.971150189638137817e-01 1.791901737451553345e-01 -2.997125387191772461e-01 2.576211094856262207e-01 1.096546463668346405e-02 -1.125119477510452271e-01 -1.443737149238586426e-01 -1.559216435998678207e-02 -2.178117483854293823e-01 1.476481407880783081e-01 2.834085375070571899e-02 -3.726363554596900940e-02 1.343518942594528198e-01 1.731043756008148193e-01 -1.787472069263458252e-01 -6.300708651542663574e-02 -3.555916249752044678e-01 -1.934787780046463013e-01 -7.898284494876861572e-02 2.553015053272247314e-01 1.485902816057205200e-01 -2.985795736312866211e-01 -6.265996024012565613e-03 2.068670466542243958e-02 3.043546676635742188e-01 -7.490088045597076416e-02 -1.436696201562881470e-01 -3.090513683855533600e-02 -1.703970283269882202e-01 5.111737921833992004e-02 3.273434238508343697e-03 2.917450368404388428e-01
1.005740612745285034e-01 1.152791082859039307e-01 -3.429578244686126709e-02 1.816055774688720703e-01 -2.358856499195098877e-01 2.493664063513278961e-02 -9.875765442848205566e-02 1.752463132143020630e-01 -8.784446120262145996e-02 1.669594496488571167e-01 -1.162131503224372864e-01 9.710033982992172241e-02 2.749503254890441895e-01 1.382399946451187134e-01 1.630856245756149292e-01 1.579445414245128632e-02 4.222686588764190674e-02 4.693198949098587036e-02 2.224473357200622559e-01 2.034949660301208496e-01 3.912747502326965332e-01 -2.703918814659118652e-01 5.566675215959548950e-02 -1.445276141166687012e-01 1.841718703508377075e-01 9.446354955434799194e-02 2.806173861026763916e-01 -1.775633096694946289e-01 1.810113191604614258e-01 -5.170858278870582581e-02 -1.279419064521789551e-01 3.400457203388214111e-01
1.754218786954879761e-01 1.964665949344635010e-01 2.665258571505546570e-02 3.913518413901329041e-02 -7.282461225986480713e-02 1.434753090143203735e-01 -3.542988300323486328e-01 -1.708149164915084839e-01 -1.938952803611755371e-01 8.082631975412368774e-02 3.037441670894622803e-01 -5.657108873128890991e-02 -4.799653310328722000e-03 -4.763580486178398132e-02 -2.571018040180206299e-01 -2.927073836326599121e-01 -2.255356758832931519e-01 -1.740091592073440552e-01 3.607378527522087097e-02 1.701924055814743042e-01 5.598955973982810974e-02 -1.889916807413101196e-01 1.095573790371417999e-02 -2.844505906105041504e-01 -2.998806238174438477e-01 1.580244451761245728e-01 2.649492397904396057e-02 -1.082397773861885071e-01 8.994971960783004761e-02 -1.753834038972854614e-01 -1.032236814498901367e-01 2.145029902458190918e-01
9.481611102819442749e-02 3.460408886894583702e-03 2.260919846594333649e-02 2.104021459817886353e-01 -2.651109397411346436e-01 -1.988542266190052032e-02 -1.637657731771469116e-01 -5.676218122243881226e-02 -1.460756361484527588e-01 1.479795128107070923e-01 7.994981855154037476e-02 -7.308735698461532593e-02 4.218959435820579529e-02 -1.218078061938285828e-01 -1.002771109342575073e-01 -1.227518320083618164e-01 -3.012803494930267334e-01 -1.437203772366046906e-02 -5.859715491533279419e-02 3.791777044534683228e-02 2.573447227478027344e-01 -8.932171016931533813e-02 -7.417108118534088135e-02 -4.198734164237976074e-01 -3.323115706443786621e-01 1.187796965241432190e-01 -2.283379994332790375e-02 2.335729300975799561e-01 9.968642145395278931e-03 -3.418699502944946289e-01 -8.160786703228950500e-03 3.166716992855072021e-01
[truncated: 3,271,380 more chars]
