# Supplementary material for: The Language of Innovation
Source: PLoS One. 2020 Apr 30;15(4):e0230107. doi: 10.1371/journal.pone.0230107 (PMC7194493; doi:10.1371/journal.pone.0230107)
Supplement: S25 File — (GZ) [file pone.0230107.s025.tar.gz › 2003-2007/V2Run_21_VS_4500_embeddings2003-2007ED32.txt]

-3.460531234741210938e-01 -9.217056445777416229e-03 6.658406555652618408e-02 -7.006913423538208008e-02 -3.492993712425231934e-01 2.968240678310394287e-01 -8.171083778142929077e-02 -8.813145756721496582e-02 5.470991879701614380e-02 1.629091501235961914e-01 1.137492507696151733e-01 1.945283636450767517e-02 3.241442441940307617e-01 -2.573094666004180908e-01 2.857648208737373352e-02 -1.358948349952697754e-01 -3.683659434318542480e-02 -2.561592459678649902e-01 1.319828629493713379e-02 -1.919078081846237183e-01 1.197059452533721924e-02 -9.438796341419219971e-02 -2.356604933738708496e-01 1.290451642125844955e-02 8.712637424468994141e-02 -1.358959823846817017e-01 -2.500059008598327637e-01 1.661855727434158325e-01 3.276391923427581787e-01 -1.023084968328475952e-01 5.904656648635864258e-02 -8.146623522043228149e-02
9.016629308462142944e-02 -1.214225739240646362e-01 1.863644719123840332e-01 -5.865906551480293274e-02 -1.167947947978973389e-01 3.313730657100677490e-02 4.251024499535560608e-02 -1.795818656682968140e-01 -6.698106229305267334e-02 -5.352494493126869202e-02 4.807830452919006348e-01 2.033364921808242798e-01 3.224676549434661865e-01 -5.126989632844924927e-02 1.886332929134368896e-01 -8.073152601718902588e-02 9.838884323835372925e-02 1.242822967469692230e-02 2.754274941980838776e-02 9.694754844531416893e-04 4.031407088041305542e-02 -3.923662751913070679e-02 -3.903996646404266357e-01 1.627376079559326172e-01 1.049915105104446411e-01 3.742937743663787842e-01 -1.310280859470367432e-01 1.308673620223999023e-01 2.494405359029769897e-01 7.004877924919128418e-02 1.273981481790542603e-01 1.298867166042327881e-02
-3.467152118682861328e-01 -8.275704085826873779e-02 -8.391048014163970947e-02 -1.185852140188217163e-01 -4.249524697661399841e-02 3.917299956083297729e-02 1.926687061786651611e-01 -1.445598602294921875e-01 2.446029707789421082e-02 2.140802517533302307e-02 2.329986840486526489e-01 1.680907309055328369e-01 3.140877187252044678e-02 1.476723402738571167e-01 -8.416663855314254761e-02 -2.966476082801818848e-01 1.278775036334991455e-01 -1.631974279880523682e-01 -1.761913150548934937e-01 1.971985548734664917e-01 -8.391813933849334717e-02 1.279718279838562012e-01 -1.719699501991271973e-01 -1.417111903429031372e-01 1.670843213796615601e-01 1.368025690317153931e-01 -4.484201073646545410e-01 1.886710338294506073e-02 2.362609058618545532e-01 -1.186354234814643860e-01 2.915852665901184082e-01 4.955746233463287354e-03
7.890995591878890991e-02 9.191264212131500244e-02 1.596094109117984772e-02 -3.488442301750183105e-01 -5.050451308488845825e-02 2.414565086364746094e-01 -1.384534388780593872e-01 -7.967608422040939331e-02 9.752894937992095947e-02 -2.856008112430572510e-01 1.750439703464508057e-01 -3.458634391427040100e-02 5.481189489364624023e-02 2.487900853157043457e-01 9.732289612293243408e-02 -8.466435596346855164e-03 2.834909856319427490e-01 -2.666558325290679932e-01 -7.538726180791854858e-02 7.375023514032363892e-02 8.089222759008407593e-02 -2.009484767913818359e-01 -2.164862602949142456e-01 9.159715473651885986e-02 1.204606369137763977e-01 7.260250300168991089e-02 8.197284489870071411e-02 2.039419673383235931e-02 3.868259191513061523e-01 -8.916891366243362427e-02 2.465974986553192139e-01 -2.637422084808349609e-01
-1.504904776811599731e-01 1.893496662378311157e-01 8.480682224035263062e-02 -7.893327623605728149e-03 -1.258986443281173706e-01 3.396045565605163574e-01 2.558822929859161377e-01 -3.750395774841308594e-02 1.143802627921104431e-01 -2.552956044673919678e-01 4.621445387601852417e-02 1.480753868818283081e-01 1.180193647742271423e-01 2.345079556107521057e-02 -6.815968453884124756e-02 1.298488527536392212e-01 2.417225539684295654e-01 -1.156152784824371338e-01 -1.892840117216110229e-01 -2.690025568008422852e-01 -2.755024097859859467e-02 -1.541735082864761353e-01 -2.887554764747619629e-01 1.196926608681678772e-01 -2.213459834456443787e-02 -1.165750622749328613e-01 -1.948946416378021240e-01 -2.056796699762344360e-01 3.839329779148101807e-01 9.485115855932235718e-02 9.085620939731597900e-02 -1.913874745368957520e-01
-2.313487976789474487e-01 6.799435615539550781e-02 8.662626892328262329e-02 -8.908115327358245850e-02 -2.245987392961978912e-02 1.261828541755676270e-01 -1.406184136867523193e-01 2.381904609501361847e-02 1.628639101982116699e-01 -4.233826994895935059e-01 2.503817379474639893e-01 3.323449790477752686e-01 1.017832979559898376e-01 -2.779860980808734894e-02 -9.757529944181442261e-02 6.010951474308967590e-03 2.435310781002044678e-01 1.992061175405979156e-02 1.118604242801666260e-01 -5.912208184599876404e-02 -1.724588274955749512e-01 -4.122671112418174744e-02 -2.574709951877593994e-01 4.177644103765487671e-02 3.119605183601379395e-01 1.626213937997817993e-01 -2.337088137865066528e-01 -2.387813758105039597e-03 2.916309833526611328e-01 8.351772278547286987e-02 1.906250417232513428e-01 -8.996146172285079956e-02
-2.780436910688877106e-02 1.625203788280487061e-01 -8.883562684059143066e-02 -9.962406754493713379e-02 -1.968947499990463257e-01 2.223286628723144531e-01 -1.836578696966171265e-01 3.322044312953948975e-01 2.076371163129806519e-01 -1.557675600051879883e-01 1.282500475645065308e-01 1.742006838321685791e-02 1.893498376011848450e-02 -1.113826557993888855e-01 -6.919441372156143188e-02 4.629505798220634460e-02 1.102503687143325806e-01 -1.026705801486968994e-01 -8.692895993590354919e-03 -5.820176377892494202e-02 1.036124527454376221e-01 -5.989092215895652771e-02 -1.601653844118118286e-01 1.576116234064102173e-01 6.381297856569290161e-02 1.820168495178222656e-01 -2.526453733444213867e-01 -1.591891348361968994e-01 5.952755212783813477e-01 2.891672484111040831e-04 8.664996922016143799e-02 -1.991862505674362183e-01
6.231929734349250793e-02 1.456742286682128906e-01 -4.722952470183372498e-02 -1.488230526447296143e-01 -1.258560270071029663e-01 2.555849254131317139e-01 -8.823442459106445312e-02 -1.948138624429702759e-01 2.415940761566162109e-01 -7.132962346076965332e-02 3.386826813220977783e-01 8.345856331288814545e-03 3.179259300231933594e-01 -1.052828207612037659e-01 1.281368881464004517e-01 -1.125941351056098938e-01 4.010741412639617920e-01 1.300803124904632568e-01 -2.482414990663528442e-01 5.805381387472152710e-02 -1.897245794534683228e-01 -2.503736019134521484e-01 -2.317065298557281494e-01 -5.650109425187110901e-02 7.263515144586563110e-02 3.450353443622589111e-02 -1.016075536608695984e-01 -9.684025496244430542e-02 2.110669165849685669e-01 5.160119011998176575e-02 1.689262390136718750e-01 6.222219020128250122e-02
-2.068718522787094116e-01 1.641256362199783325e-01 7.197821140289306641e-02 -1.664758324623107910e-01 3.338117524981498718e-02 1.168252751231193542e-01 -1.213658601045608521e-01 6.222745776176452637e-02 1.493885815143585205e-01 9.887994080781936646e-02 4.012017548084259033e-01 -1.106331963092088699e-02 2.811271250247955322e-01 -6.935103237628936768e-02 3.089740872383117676e-01 1.751545369625091553e-01 3.804069757461547852e-01 -2.078170627355575562e-01 -4.028515890240669250e-02 2.292716503143310547e-02 1.306025832891464233e-01 -9.548900998197495937e-04 -2.250295579433441162e-01 -4.712118580937385559e-02 -6.921699643135070801e-02 1.319735646247863770e-01 -9.928859025239944458e-02 -9.654664993286132812e-02 3.208177387714385986e-01 8.717668056488037109e-02 -6.008953228592872620e-02 -2.129716575145721436e-01
4.275529645383358002e-03 2.058708369731903076e-01 -1.047578379511833191e-01 -2.931799888610839844e-01 -1.000351365655660629e-02 6.530871242284774780e-02 -2.790108509361743927e-02 4.232139885425567627e-02 2.338562905788421631e-01 -2.385872900485992432e-01 2.464659363031387329e-01 -2.512222528457641602e-02 4.624969884753227234e-02 -8.495005965232849121e-02 1.261414214968681335e-02 2.203523963689804077e-01 2.859974205493927002e-01 -2.624810338020324707e-01 7.207889109849929810e-02 -1.091623231768608093e-01 -1.577117666602134705e-02 -4.204148054122924805e-02 -2.769568860530853271e-01 4.785329475998878479e-02 2.586307525634765625e-01 -1.668427884578704834e-01 -2.429360598325729370e-01 -2.055947631597518921e-01 2.936760187149047852e-01 -1.767286658287048340e-01 2.409980148077011108e-01 -4.785628989338874817e-02
-3.261490762233734131e-01 -5.891925841569900513e-02 6.132436543703079224e-02 -1.867552474141120911e-02 2.697079628705978394e-02 2.953658103942871094e-01 1.121846064925193787e-01 1.312599424272775650e-02 1.876475960016250610e-01 1.982428878545761108e-01 1.984317749738693237e-01 1.166213974356651306e-01 -3.140758723020553589e-02 1.481758356094360352e-01 1.690507680177688599e-02 1.073776409029960632e-01 1.083444952964782715e-01 1.034156084060668945e-01 1.450195312500000000e-01 -2.295493893325328827e-02 -1.187851205468177795e-01 -5.873721465468406677e-02 -3.768772184848785400e-01 5.300696007907390594e-03 -2.110472768545150757e-01 -4.468185454607009888e-02 -3.681273460388183594e-01 -4.928667470812797546e-02 4.450557529926300049e-01 -1.424749642610549927e-01 8.833602070808410645e-02 -9.379324316978454590e-02
1.836532168090343475e-02 2.677494585514068604e-01 3.579182177782058716e-02 3.584119305014610291e-02 -1.428351271897554398e-02 1.855156570672988892e-01 -1.692742407321929932e-01 -1.762298792600631714e-01 1.811235398054122925e-01 -2.264665812253952026e-01 2.341735810041427612e-01 -9.819154441356658936e-02 -7.531677931547164917e-02 -2.546941637992858887e-01 5.944888293743133545e-02 -1.184998750686645508e-01 8.201213181018829346e-02 -2.218474447727203369e-01 5.322641227394342422e-03 6.688912957906723022e-02 -1.013530194759368896e-01 -3.733186051249504089e-02 -2.815883159637451172e-01 2.582110464572906494e-01 3.936742246150970459e-02 6.632097065448760986e-02 -7.028503715991973877e-02 -8.411896973848342896e-02 4.989728927612304688e-01 -1.828926354646682739e-01 6.838864833116531372e-02 -2.669196426868438721e-01
-5.788815021514892578e-02 2.819583415985107422e-01 4.236116260290145874e-02 -1.415131539106369019e-01 4.583407565951347351e-02 1.693361252546310425e-01 -4.789062216877937317e-02 1.974123902618885040e-02 1.891954243183135986e-01 -1.978483945131301880e-01 1.184984147548675537e-01 -8.645669557154178619e-03 9.922640025615692139e-02 -8.824463188648223877e-02 -1.330338269472122192e-01 4.540354944765567780e-03 2.217627018690109253e-01 -1.609593033790588379e-01 -1.023817434906959534e-01 -3.374823033809661865e-01 -1.814362853765487671e-01 -7.608108967542648315e-02 -1.888348460197448730e-01 2.336362004280090332e-01 8.467377722263336182e-02 2.790032029151916504e-01 -3.090051412582397461e-01 -3.359395265579223633e-02 3.360986709594726562e-01 -7.165981084108352661e-02 2.219323068857192993e-01 -2.450934648513793945e-01
-2.291934639215469360e-01 1.535718888044357300e-01 -4.968008026480674744e-03 -4.838787391781806946e-02 6.652844697237014771e-02 7.356038689613342285e-02 -8.724919706583023071e-02 5.829270929098129272e-02 1.700061410665512085e-01 -3.755415678024291992e-01 6.892972439527511597e-02 2.342936992645263672e-01 1.337121129035949707e-01 -9.733966737985610962e-02 5.204093642532825470e-03 -7.093872874975204468e-02 2.577110826969146729e-01 -3.808146715164184570e-01 -9.614167362451553345e-02 -2.308488041162490845e-01 -1.106189712882041931e-01 -6.844006478786468506e-02 -2.007775902748107910e-01 -8.163436502218246460e-02 1.845250427722930908e-01 1.367171555757522583e-01 -2.854971885681152344e-01 -2.204841375350952148e-02 4.070953726768493652e-01 8.935935795307159424e-03 6.178414449095726013e-03 -1.531170867383480072e-02
-2.560762465000152588e-01 6.793162319809198380e-03 1.850837916135787964e-01 -4.257058799266815186e-01 -6.064459681510925293e-03 2.031849771738052368e-01 -1.877758353948593140e-01 -4.856182262301445007e-02 8.176976442337036133e-02 -3.961706161499023438e-01 2.567361891269683838e-01 1.291146576404571533e-01 5.574593320488929749e-02 -8.184903860092163086e-02 -4.103289544582366943e-02 -3.728663921356201172e-02 2.495649904012680054e-01 -1.358606964349746704e-01 -2.056351453065872192e-01 -1.096945330500602722e-01 4.335106164216995239e-02 1.464610993862152100e-01 -1.890424638986587524e-01 7.442313432693481445e-02 1.549681276082992554e-01 -5.236812680959701538e-02 -1.066110655665397644e-01 -1.561940759420394897e-01 3.335940539836883545e-01 3.002778813242912292e-02 7.599330693483352661e-02 2.662600390613079071e-02
-2.906040847301483154e-01 -1.322340220212936401e-02 -6.521249562501907349e-02 -1.511933952569961548e-01 4.441329464316368103e-02 1.729825884103775024e-02 -1.071801111102104187e-01 -2.615084052085876465e-01 -1.271536201238632202e-02 2.448627166450023651e-02 -2.267246320843696594e-02 4.618755728006362915e-02 1.499210577458143234e-02 -5.370044708251953125e-02 1.337983012199401855e-01 -1.847643107175827026e-01 1.944448947906494141e-01 -1.343415826559066772e-01 -4.714321717619895935e-02 6.984967738389968872e-02 -1.060810759663581848e-01 -9.672120958566665649e-02 -7.163983583450317383e-02 -2.167144119739532471e-01 -5.641421675682067871e-02 1.068254094570875168e-02 -5.803158879280090332e-01 1.249088793992996216e-01 2.855890691280364990e-01 -3.896277248859405518e-01 3.405872732400894165e-02 -1.473082453012466431e-01
9.241647273302078247e-02 9.116335958242416382e-02 1.881649643182754517e-01 -3.263886272907257080e-01 -1.014420613646507263e-01 2.559312880039215088e-01 9.261364489793777466e-02 -8.221244812011718750e-02 2.370668351650238037e-01 7.882608473300933838e-02 3.222081363201141357e-01 6.347724050283432007e-02 3.034569025039672852e-01 1.559618711471557617e-01 -4.195222258567810059e-02 -8.316648006439208984e-02 1.071060895919799805e-01 -1.310679018497467041e-01 2.074252068996429443e-01 6.573742628097534180e-02 -3.585258871316909790e-02 1.824702620506286621e-01 -2.787745296955108643e-01 -1.847385913133621216e-01 5.025320872664451599e-02 1.757304966449737549e-01 -6.391298770904541016e-02 -2.344126850366592407e-01 2.289779782295227051e-01 1.484288424253463745e-01 -5.581581220030784607e-02 -2.495938688516616821e-01
-2.916038595139980316e-02 1.629690080881118774e-02 4.044658690690994263e-02 -3.206951618194580078e-01 6.677270680665969849e-02 5.165259540081024170e-02 8.116738498210906982e-02 -1.122758015990257263e-01 8.015403291210532188e-04 1.890020817518234253e-01 3.252381384372711182e-01 1.116424798965454102e-01 1.859205067157745361e-01 -2.316273897886276245e-01 -3.077163733541965485e-02 -2.425847575068473816e-02 3.568206131458282471e-01 -2.003631740808486938e-01 -1.777726858854293823e-01 2.655480988323688507e-02 1.070577725768089294e-01 1.763599663972854614e-01 -2.367697954177856445e-01 6.288255751132965088e-02 7.502175867557525635e-02 2.778952717781066895e-01 -5.504945293068885803e-02 -2.076001614332199097e-01 2.279959768056869507e-01 2.554312534630298615e-02 5.190947279334068298e-02 -3.710773885250091553e-01
-4.146035015583038330e-01 -2.874430269002914429e-03 9.574741870164871216e-02 -1.861347630620002747e-02 4.107539728283882141e-02 1.252421885728836060e-01 6.074411422014236450e-02 -5.397694185376167297e-04 2.421958744525909424e-01 1.166715770959854126e-01 1.549794077873229980e-01 -7.213827967643737793e-02 -1.084656044840812683e-01 -7.929632812738418579e-02 7.586757093667984009e-02 -2.740953862667083740e-01 1.813844889402389526e-01 -8.540458977222442627e-03 -1.058451309800148010e-01 -2.156223207712173462e-01 -6.247841939330101013e-02 -1.078010424971580505e-01 -2.130307853221893311e-01 -1.445910241454839706e-02 -6.671895831823348999e-02 1.847173124551773071e-01 -4.026007056236267090e-01 -2.428690940141677856e-01 2.879155874252319336e-01 -1.403570324182510376e-01 2.853988409042358398e-01 -4.012953117489814758e-02
-2.451830059289932251e-01 -2.831181697547435760e-02 6.767693161964416504e-02 -2.626607120037078857e-01 -3.973770362790673971e-04 1.741545647382736206e-01 -1.608269661664962769e-01 2.245228439569473267e-01 1.441221032291650772e-02 -1.969243735074996948e-01 1.956530809402465820e-01 1.067485883831977844e-01 -4.651103913784027100e-02 3.576403856277465820e-02 -2.131857872009277344e-01 4.351384192705154419e-02 2.201929241418838501e-01 -2.471619993448257446e-01 4.097092896699905396e-02 -2.061425149440765381e-01 -9.732048958539962769e-02 1.008430495858192444e-01 -3.181976079940795898e-01 -9.557148814201354980e-02 1.995907127857208252e-01 -1.519003659486770630e-01 -1.562104225158691406e-01 -5.753261595964431763e-02 4.786049127578735352e-01 2.058371715247631073e-02 2.411922067403793335e-02 -1.224715486168861389e-01
-2.117342501878738403e-01 2.837478816509246826e-01 1.392537057399749756e-01 -1.894395649433135986e-01 1.007188931107521057e-01 3.331366777420043945e-01 1.766537083312869072e-03 9.312727302312850952e-02 2.745976150035858154e-01 -2.212622761726379395e-01 1.308395713567733765e-01 5.343069136142730713e-02 2.504025399684906006e-01 -5.771921947598457336e-02 -9.968034923076629639e-02 -2.980543859302997589e-02 1.563314646482467651e-01 -2.441642582416534424e-01 7.078201044350862503e-03 -7.585774362087249756e-02 8.985777944326400757e-02 2.323313243687152863e-02 -1.708577126264572144e-01 1.407389193773269653e-01 2.179905176162719727e-01 1.746235042810440063e-01 -1.348027288913726807e-01 -1.750626787543296814e-02 4.457118511199951172e-01 9.198497235774993896e-02 9.572737663984298706e-02 -9.019353985786437988e-02
2.985463105142116547e-02 2.006537765264511108e-01 -1.074208840727806091e-01 -2.508889734745025635e-01 1.722702533006668091e-01 1.899328082799911499e-01 -2.131153345108032227e-01 -4.663448408246040344e-02 7.577033340930938721e-02 -3.825614452362060547e-01 1.656239628791809082e-01 2.135698497295379639e-02 1.646752282977104187e-02 1.271424721926450729e-02 -1.647772192955017090e-01 1.426679454743862152e-02 3.288838565349578857e-01 -1.165701299905776978e-01 1.276353746652603149e-01 2.398698963224887848e-02 2.301400899887084961e-01 6.382916867733001709e-02 -2.466249167919158936e-01 -1.874087750911712646e-01 1.598287820816040039e-01 1.312733441591262817e-01 -2.207596749067306519e-01 1.354920491576194763e-02 3.695666193962097168e-01 3.621634095907211304e-02 -7.947451621294021606e-02 -1.890512704849243164e-01
-3.115702569484710693e-01 -3.230907768011093140e-02 -2.152553349733352661e-01 -3.543808758258819580e-01 -1.659866571426391602e-01 -1.292631477117538452e-01 4.779360443353652954e-02 -1.557845175266265869e-01 -6.952433288097381592e-02 -9.754840284585952759e-02 1.900395154953002930e-01 -6.133213266730308533e-02 -4.469969496130943298e-02 1.395598202943801880e-01 -5.783914774656295776e-02 -2.934487760066986084e-01 1.107577905058860779e-01 1.213132962584495544e-01 2.968138642609119415e-02 -1.648610234260559082e-01 5.095323547720909119e-02 -7.910738140344619751e-02 1.265545468777418137e-02 -1.682013720273971558e-01 7.388903945684432983e-02 -2.082965523004531860e-02 -4.006332159042358398e-01 -1.975087262690067291e-02 3.680439591407775879e-01 -2.550354301929473877e-01 1.852556318044662476e-01 5.224334076046943665e-03
-2.781432680785655975e-02 1.542484313249588013e-01 1.373372972011566162e-01 2.216414362192153931e-01 6.332108378410339355e-02 1.093305721879005432e-01 -7.752378284931182861e-02 -8.507487922906875610e-02 3.044423460960388184e-01 -3.185336589813232422e-01 1.717255860567092896e-01 1.138697266578674316e-01 1.411776095628738403e-01 -7.883796468377113342e-03 -7.592257857322692871e-02 -2.301290864124894142e-03 7.406725734472274780e-02 8.578169345855712891e-02 -2.191228717565536499e-01 -1.535917967557907104e-01 7.505799084901809692e-02 4.753405973315238953e-02 -2.809683978557586670e-01 1.107226386666297913e-01 1.150513961911201477e-01 7.616022974252700806e-02 -4.249610602855682373e-01 9.484073519706726074e-02 4.595712423324584961e-01 -1.033641174435615540e-01 -4.041205625981092453e-03 4.235037416219711304e-02
-3.100435733795166016e-01 -1.121590659022331238e-01 1.091026440262794495e-01 -6.628402322530746460e-02 -3.988837823271751404e-02 1.515846550464630127e-01 1.101970449090003967e-01 -7.408812642097473145e-02 2.016558200120925903e-01 -3.406884521245956421e-02 9.458194673061370850e-02 -3.805005550384521484e-02 -1.017576381564140320e-01 1.046214029192924500e-01 1.811628192663192749e-01 -9.147654473781585693e-02 1.093430966138839722e-01 7.613404095172882080e-02 -2.046867609024047852e-01 -1.587742008268833160e-02 -2.833209037780761719e-01 -2.473416030406951904e-01 -3.711377382278442383e-01 7.417765259742736816e-02 -6.643074005842208862e-02 1.140975132584571838e-01 -2.349959164857864380e-01 -1.043730825185775757e-01 2.671954333782196045e-01 -2.880109548568725586e-01 2.927567958831787109e-01 -2.233692407608032227e-01
-1.372106671333312988e-01 3.053940236568450928e-01 4.162966459989547729e-02 1.065479218959808350e-02 -7.423537224531173706e-02 1.328854858875274658e-01 1.383852958679199219e-01 3.394550830125808716e-02 2.178429961204528809e-01 -3.808974921703338623e-01 1.517478078603744507e-01 1.772953718900680542e-01 1.119707301259040833e-01 -1.841627657413482666e-01 -3.753624111413955688e-02 -3.862693533301353455e-02 3.276108801364898682e-01 -1.012167334556579590e-01 -2.920752018690109253e-02 -1.990873515605926514e-01 1.245812773704528809e-01 -7.968629896640777588e-02 -1.466304212808609009e-01 6.095302850008010864e-02 4.924922063946723938e-02 2.825407683849334717e-01 -2.117382586002349854e-01 -1.403210163116455078e-01 3.692016601562500000e-01 -8.957325667142868042e-02 1.429182589054107666e-01 -1.718997955322265625e-01
-6.493426114320755005e-02 -1.557732820510864258e-01 -6.420044600963592529e-02 -3.577956929802894592e-02 -1.645077615976333618e-01 -1.587876975536346436e-01 -2.363153249025344849e-01 -2.670661509037017822e-01 1.171537488698959351e-01 2.092298865318298340e-02 1.969548910856246948e-01 -1.750940233469009399e-01 -4.552224650979042053e-02 2.019698917865753174e-01 -2.051084069535136223e-03 -3.972181379795074463e-01 1.587161719799041748e-01 -1.601750031113624573e-02 7.748784869909286499e-02 -1.172050535678863525e-01 -5.371198430657386780e-02 1.968044228851795197e-02 -2.439648956060409546e-01 1.628677099943161011e-01 -4.078663140535354614e-02 8.090686053037643433e-02 -3.489712178707122803e-01 9.303683787584304810e-02 3.392764627933502197e-01 -2.910511195659637451e-01 1.013878062367439270e-01 -1.384097784757614136e-01
-3.636771440505981445e-01 -8.195643872022628784e-02 -8.609979599714279175e-02 -1.954625993967056274e-01 7.816496491432189941e-02 1.193480640649795532e-01 2.217609733343124390e-01 -2.259984016418457031e-01 1.784511357545852661e-01 -3.288380801677703857e-02 3.482637926936149597e-02 1.073872968554496765e-01 1.823900789022445679e-01 -1.908572949469089508e-02 -1.254007667303085327e-01 -2.658538818359375000e-01 5.138846486806869507e-02 -9.370668977499008179e-02 -1.027623042464256287e-01 -1.154386028647422791e-01 -1.533398181200027466e-01 -1.727758534252643585e-02 -1.128946840763092041e-01 2.367853745818138123e-02 4.866919666528701782e-02 4.745183885097503662e-02 -3.843836188316345215e-01 -2.101626992225646973e-01 2.348776459693908691e-01 -3.543207645416259766e-01 2.437789589166641235e-01 -1.413771063089370728e-01
2.581883966922760010e-02 1.271103769540786743e-01 2.121208459138870239e-01 -2.078633904457092285e-01 -2.134075760841369629e-01 8.454678207635879517e-02 -1.468646973371505737e-01 5.723870545625686646e-02 1.256083399057388306e-01 -2.751858830451965332e-01 1.265556961297988892e-01 -4.649905115365982056e-02 1.908034533262252808e-01 -1.345531046390533447e-01 -1.747370362281799316e-01 -2.981701120734214783e-02 2.716979682445526123e-01 -1.994624584913253784e-01 -2.951181121170520782e-02 -1.291498392820358276e-01 1.220622286200523376e-01 -1.640092730522155762e-01 -3.364701569080352783e-01 -5.333095788955688477e-02 2.466107755899429321e-01 1.881534457206726074e-01 -6.088997796177864075e-02 -1.350241601467132568e-01 3.720759749412536621e-01 2.285120934247970581e-01 3.903406858444213867e-02 1.499055474996566772e-01
-4.308084845542907715e-01 -1.738954633474349976e-01 -7.881277799606323242e-02 -2.521635293960571289e-01 -9.247124195098876953e-02 1.613100469112396240e-01 1.531797796487808228e-01 -5.810875911265611649e-03 5.149780958890914917e-02 1.428913176059722900e-01 -1.527614658698439598e-03 9.122311323881149292e-02 3.108097705990076065e-03 1.034903153777122498e-01 -9.271403774619102478e-03 -2.896307110786437988e-01 2.103775888681411743e-01 -3.725367784500122070e-02 -1.478689759969711304e-01 9.867069125175476074e-02 -3.767869248986244202e-02 8.839303255081176758e-02 -1.734810620546340942e-01 -1.399913281202316284e-01 4.132730886340141296e-02 4.564995318651199341e-02 -3.592444956302642822e-01 -5.489427596330642700e-02 3.257096409797668457e-01 -2.579097449779510498e-01 2.191395312547683716e-01 -1.937750130891799927e-01
-1.560567063279449940e-03 2.637038938701152802e-02 2.330703884363174438e-01 -1.075837463140487671e-01 -3.969157114624977112e-02 2.804231345653533936e-01 -2.365370281040668488e-02 -2.283678017556667328e-02 4.004175215959548950e-02 -4.995329305529594421e-02 1.438306868076324463e-01 -2.070229500532150269e-01 -7.765661925077438354e-02 -3.354872018098831177e-02 2.102491408586502075e-01 9.119752794504165649e-02 -1.701793223619461060e-01 5.554408580064773560e-02 7.456817477941513062e-02 1.061585843563079834e-01 1.909003257751464844e-01 -1.459238231182098389e-01 -1.915768682956695557e-01 1.269035786390304565e-01 2.112836390733718872e-01 2.091301232576370239e-01 -2.168780416250228882e-01 6.246124580502510071e-02 3.956781029701232910e-01 2.966006472706794739e-02 -2.068078517913818359e-01 -4.752337038516998291e-01
-1.004812121391296387e-01 5.218429863452911377e-02 1.036934405565261841e-01 -8.399075269699096680e-02 -3.074525855481624603e-03 1.881819963455200195e-01 -3.764488175511360168e-02 1.382223069667816162e-01 9.322639554738998413e-02 -3.316105008125305176e-01 5.769279971718788147e-02 -8.241856098175048828e-02 2.659167051315307617e-01 -2.081102877855300903e-01 3.783893957734107971e-02 -3.771287575364112854e-02 3.418806493282318115e-01 -1.402944922447204590e-01 1.055772528052330017e-01 -2.312456518411636353e-01 7.094467431306838989e-02 -5.399137735366821289e-02 -2.484772652387619019e-01 2.671452164649963379e-01 1.736083328723907471e-01 2.719219923019409180e-01 -2.813774347305297852e-01 -2.208963483572006226e-01 2.649632096290588379e-01 -1.316838413476943970e-01 -9.396531619131565094e-03 -7.648140192031860352e-02
-3.456488251686096191e-01 -4.098150134086608887e-02 -9.791878610849380493e-02 -1.662754565477371216e-01 -2.134554088115692139e-03 8.981098420917987823e-03 2.062654793262481689e-01 1.353854499757289886e-02 9.507588110864162445e-03 6.421919912099838257e-02 1.819086670875549316e-01 3.766554594039916992e-02 -1.347191724926233292e-02 5.716921389102935791e-02 5.450354143977165222e-02 -2.540802359580993652e-01 1.095178499817848206e-01 -1.270505189895629883e-01 -5.602910742163658142e-02 9.231508523225784302e-02 -2.138899415731430054e-01 2.179119586944580078e-01 -1.900326609611511230e-01 -1.030513942241668701e-01 1.185311451554298401e-01 -5.849787965416908264e-02 -3.953211605548858643e-01 -1.939984709024429321e-01 2.663917839527130127e-01 -2.534453868865966797e-01 2.043120563030242920e-01 -3.478567898273468018e-01
-1.182248741388320923e-01 8.049274981021881104e-02 -1.108702737838029861e-02 -2.843491435050964355e-01 -2.447723746299743652e-01 1.910550892353057861e-01 -1.576430052518844604e-01 -1.318831294775009155e-01 -5.898633599281311035e-02 -1.030206959694623947e-02 2.625502645969390869e-01 -1.159938052296638489e-01 3.773034512996673584e-01 -2.650085687637329102e-01 -4.526364430785179138e-02 1.303715445101261139e-02 1.797901093959808350e-01 -7.900943607091903687e-02 1.490715146064758301e-01 -3.735508769750595093e-02 1.165777370333671570e-01 -6.017457693815231323e-02 -2.952160127460956573e-02 1.405753791332244873e-01 2.646715566515922546e-02 9.307564049959182739e-02 -2.234013518318533897e-03 -7.702129078097641468e-04 5.502511858940124512e-01 -4.603910818696022034e-02 2.090919315814971924e-01 -3.337788581848144531e-02
-9.307555109262466431e-02 2.674213051795959473e-01 4.577314853668212891e-02 -3.273278772830963135e-01 -2.794347107410430908e-01 2.348264455795288086e-01 2.220409661531448364e-01 -2.748930826783180237e-02 -5.318116024136543274e-02 -6.373345851898193359e-02 3.468281626701354980e-01 5.451271682977676392e-02 -1.781398057937622070e-01 -1.845388263463973999e-01 -7.091568410396575928e-02 -1.146238576620817184e-02 -9.561799466609954834e-02 7.736877351999282837e-02 -3.383868932723999023e-02 1.939960196614265442e-02 1.634911261498928070e-02 -2.539945244789123535e-01 -1.330967992544174194e-01 3.487645685672760010e-01 1.108225062489509583e-01 1.239521950483322144e-01 -2.517515718936920166e-01 -1.806659810245037079e-02 2.819974124431610107e-01 1.466406509280204773e-02 -1.321124732494354248e-01 -1.298997551202774048e-01
-2.790092527866363525e-01 2.351436614990234375e-01 2.495208755135536194e-02 -1.829115897417068481e-01 1.815335005521774292e-01 -4.888825118541717529e-02 6.705138832330703735e-03 -2.354709357023239136e-01 3.029146930202841759e-03 1.349671185016632080e-01 7.011588662862777710e-02 1.947401016950607300e-01 8.271713741123676300e-03 2.226687520742416382e-01 1.851296052336692810e-02 -3.100922107696533203e-01 1.577253490686416626e-01 2.322094738483428955e-01 -2.150840125977993011e-02 -5.853450391441583633e-03 -8.608110994100570679e-02 1.339951157569885254e-01 -1.003903746604919434e-01 3.746315464377403259e-02 9.601025283336639404e-02 -6.812066584825515747e-02 -3.466638624668121338e-01 1.865966618061065674e-02 4.435432851314544678e-01 -1.732390522956848145e-01 -1.141254305839538574e-01 -2.108081877231597900e-01
-1.961213536560535431e-02 1.552855074405670166e-01 -1.184058561921119690e-01 -1.241531521081924438e-01 -1.366581171751022339e-01 3.432414829730987549e-01 3.556886315345764160e-02 -2.337304353713989258e-01 -1.594974696636199951e-01 8.014979213476181030e-02 4.088294506072998047e-01 -6.895308196544647217e-02 2.461068332195281982e-01 -2.326411306858062744e-01 1.532627642154693604e-01 -2.108071148395538330e-01 1.178067848086357117e-01 -9.269617497920989990e-02 6.192015856504440308e-02 1.641589589416980743e-02 7.831415534019470215e-02 -2.210516780614852905e-01 -1.156433075666427612e-01 -4.979630932211875916e-02 3.475786000490188599e-02 -1.132015883922576904e-01 -2.051330357789993286e-01 -8.775205910205841064e-02 1.725126057863235474e-01 8.079046756029129028e-02 3.520345985889434814e-01 -2.141497135162353516e-01
-8.291521668434143066e-02 2.920842170715332031e-01 1.140821576118469238e-01 -5.104662850499153137e-02 -1.461854130029678345e-01 5.459862202405929565e-02 1.861484348773956299e-01 1.498642712831497192e-01 2.455782294273376465e-01 -3.631693124771118164e-01 1.172094121575355530e-01 -9.527968242764472961e-03 2.650103569030761719e-01 1.103274449706077576e-01 1.040837075561285019e-02 -1.212505251169204712e-01 1.305458694696426392e-01 -1.218828409910202026e-01 -2.674423158168792725e-02 -1.713629513978958130e-01 -2.057890444993972778e-01 -7.694278657436370850e-02 -1.709874719381332397e-01 1.087258756160736084e-01 1.011035218834877014e-01 2.970971912145614624e-02 -3.529319763183593750e-01 4.939309880137443542e-02 4.383364021778106689e-01 -1.185561865568161011e-01 1.088347211480140686e-01 6.120069883763790131e-03
4.746529832482337952e-02 3.623495995998382568e-02 1.109450906515121460e-01 -4.118118882179260254e-01 2.185722589492797852e-01 1.836355179548263550e-01 1.540291607379913330e-01 8.741860836744308472e-02 1.909926980733871460e-01 -1.714915484189987183e-01 2.551784180104732513e-02 2.047265321016311646e-02 6.106120347976684570e-02 5.547281354665756226e-02 4.831434041261672974e-02 1.819967105984687805e-02 -1.099627017974853516e-01 5.753200128674507141e-02 -1.616490334272384644e-01 1.248224973678588867e-01 -1.012042388319969177e-01 -2.784685604274272919e-02 -2.642617821693420410e-01 1.326273102313280106e-02 9.872663021087646484e-02 1.032289341092109680e-01 -1.798519194126129150e-01 5.150756612420082092e-02 3.784406781196594238e-01 -2.962451279163360596e-01 3.953621685504913330e-01 -2.107390910387039185e-01
-9.427904151380062103e-03 5.229219049215316772e-02 -2.463944256305694580e-02 -2.350379377603530884e-01 -2.358821332454681396e-01 3.629038333892822266e-01 1.200123652815818787e-01 5.611539632081985474e-02 -3.771893307566642761e-02 1.939854472875595093e-01 1.988319903612136841e-01 1.167175993323326111e-01 -1.215665414929389954e-01 -1.496696025133132935e-01 1.615515351295471191e-01 9.594639390707015991e-02 4.670874774456024170e-02 -4.160568863153457642e-02 -1.574704498052597046e-01 -1.772076189517974854e-01 -2.194169312715530396e-01 -4.507353529334068298e-02 -3.076829910278320312e-01 1.235326472669839859e-02 -5.445076897740364075e-02 -1.829464733600616455e-02 -3.249048888683319092e-01 -1.863872110843658447e-01 3.507213294506072998e-01 -1.340170353651046753e-01 2.864122688770294189e-01 -5.575413350015878677e-03
-3.549613058567047119e-02 3.604872152209281921e-02 5.635701119899749756e-02 7.403131574392318726e-02 5.770034715533256531e-02 1.936660557985305786e-01 1.791583299636840820e-01 1.120012030005455017e-01 1.482757776975631714e-01 -3.916332125663757324e-01 1.297608017921447754e-01 -8.385126292705535889e-02 1.021466851234436035e-01 6.348016113042831421e-02 5.581891536712646484e-02 -2.034087628126144409e-01 2.170353680849075317e-01 -2.012068964540958405e-02 1.910261996090412140e-02 -1.693407893180847168e-01 -1.012409385293722153e-02 -3.659122437238693237e-02 -1.813919991254806519e-01 4.800611361861228943e-02 3.432799875736236572e-01 1.305333971977233887e-01 -2.196038663387298584e-01 2.243217825889587402e-02 5.223038792610168457e-01 -4.700895398855209351e-02 1.920617222785949707e-01 -1.908213049173355103e-01
-3.810504674911499023e-01 1.620990596711635590e-02 1.165577210485935211e-02 -1.785073429346084595e-01 -5.807456001639366150e-02 1.279667317867279053e-01 9.841584414243698120e-02 -1.125804483890533447e-01 2.349903583526611328e-01 1.322519406676292419e-02 8.141242712736129761e-02 -1.083414405584335327e-01 -9.724627435207366943e-02 -4.460083320736885071e-02 -1.030589565634727478e-01 -1.451165825128555298e-01 1.803596466779708862e-01 1.376914232969284058e-01 -2.891642451286315918e-01 -9.958134964108467102e-03 -1.690163612365722656e-01 -2.815363695845007896e-03 -3.121776282787322998e-01 7.240082323551177979e-02 -1.896940916776657104e-02 -6.585277616977691650e-02 -4.828084111213684082e-01 -1.085191369056701660e-01 1.563129872083663940e-01 -1.438953280448913574e-01 2.667991220951080322e-01 -1.765466630458831787e-01
-3.188980221748352051e-01 -2.408253774046897888e-02 -7.955843210220336914e-02 -8.741705864667892456e-02 -1.373517960309982300e-01 1.216750964522361755e-01 1.134416088461875916e-01 -5.475162994116544724e-03 1.009066700935363770e-01 1.818481981754302979e-01 2.346004545688629150e-01 6.637553125619888306e-02 9.828164428472518921e-02 1.436170786619186401e-01 -1.469405740499496460e-01 -3.105382025241851807e-01 9.784989804029464722e-02 -4.744584858417510986e-02 -9.074846655130386353e-02 9.074845910072326660e-02 -1.148948594927787781e-01 1.724967062473297119e-01 -8.188384026288986206e-02 -1.432829797267913818e-01 1.538896411657333374e-01 7.484825327992439270e-03 -3.381720185279846191e-01 -6.577962636947631836e-02 2.899668514728546143e-01 -3.905100226402282715e-01 2.160671055316925049e-01 -2.490032762289047241e-01
-2.761347293853759766e-01 1.788600683212280273e-01 1.796463131904602051e-01 -2.432172931730747223e-02 9.954763948917388916e-02 2.941841185092926025e-01 -8.052328974008560181e-02 2.236949354410171509e-01 2.212238758802413940e-01 -3.415635824203491211e-01 2.150759398937225342e-01 -3.177477046847343445e-02 8.224971592426300049e-02 6.413872539997100830e-02 -1.535712182521820068e-01 -5.271688848733901978e-02 2.443867921829223633e-01 -1.867026388645172119e-01 3.193910047411918640e-02 -1.327093094587326050e-01 7.311616837978363037e-02 -1.090288311243057251e-01 -1.618842035531997681e-01 3.109127096831798553e-02 -1.076810434460639954e-02 6.897598505020141602e-02 -2.676438391208648682e-01 -2.389474362134933472e-01 3.019640147686004639e-01 -1.761961877346038818e-01 1.847262829542160034e-01 -9.070274233818054199e-02
1.305681765079498291e-01 2.448824644088745117e-01 -1.146946325898170471e-01 -6.161225587129592896e-02 -2.733716666698455811e-01 5.861112102866172791e-02 3.988211229443550110e-02 -8.752290159463882446e-02 3.479009866714477539e-02 1.533508300781250000e-01 2.268662601709365845e-01 7.094220072031021118e-02 2.560451328754425049e-01 1.243650838732719421e-01 3.000927269458770752e-01 -1.452482491731643677e-01 1.768908500671386719e-01 -7.988199591636657715e-02 -6.469242274761199951e-02 1.122706755995750427e-01 -1.892419755458831787e-01 -4.295189306139945984e-02 -2.984798252582550049e-01 2.694198489189147949e-01 -1.217331830412149429e-02 1.162042394280433655e-01 -1.878734529018402100e-01 -2.109275907278060913e-01 2.641083598136901855e-01 2.844395861029624939e-02 7.016049325466156006e-02 -3.499853909015655518e-01
-8.699290454387664795e-02 1.758463084697723389e-01 1.881436407566070557e-01 -5.885232985019683838e-02 -8.537719398736953735e-02 3.352816998958587646e-01 3.374923169612884521e-01 -9.934251010417938232e-02 1.525398194789886475e-01 -1.042434871196746826e-01 1.102402955293655396e-01 6.018548086285591125e-02 1.322998404502868652e-01 1.802004128694534302e-02 1.643682271242141724e-02 2.204385250806808472e-01 1.517895460128784180e-01 -8.595736324787139893e-02 -1.361773014068603516e-01 -3.405602574348449707e-01 -6.940881162881851196e-02 1.018251702189445496e-01 -1.325465440750122070e-01 7.059886120259761810e-03 2.681610733270645142e-02 2.261658608913421631e-01 -3.994149565696716309e-01 -7.537152618169784546e-02 3.320154845714569092e-01 -8.001378923654556274e-02 1.750968396663665771e-01 -2.089407481253147125e-02
-2.656396627426147461e-01 -3.494925051927566528e-02 -9.964350610971450806e-02 -1.910713911056518555e-01 -1.434629783034324646e-02 1.540978550910949707e-01 1.498507410287857056e-01 -1.096723899245262146e-01 7.078687846660614014e-02 -4.451655223965644836e-02 1.201822012662887573e-01 -4.486253019422292709e-03 -1.340635418891906738e-01 4.741068929433822632e-02 -7.854532450437545776e-02 -3.721449375152587891e-01 1.966032236814498901e-01 -2.144478857517242432e-01 -8.744607120752334595e-02 6.796521693468093872e-02 -1.547203212976455688e-01 2.330913692712783813e-01 -2.101139277219772339e-01 -1.011530905961990356e-01 1.238415762782096863e-02 5.695156008005142212e-02 -3.666313290596008301e-01 -1.277330070734024048e-01 2.581324279308319092e-01 -3.314443826675415039e-01 9.326454252004623413e-03 -2.770213186740875244e-01
-3.514490723609924316e-01 -7.060462143272161484e-03 -1.465220600366592407e-01 -2.262030839920043945e-01 -2.083269953727722168e-01 1.201914325356483459e-01 1.446947902441024780e-01 -3.716093674302101135e-02 1.107282713055610657e-01 4.054053500294685364e-02 1.991278529167175293e-01 7.445880770683288574e-02 -1.836490817368030548e-02 6.655041128396987915e-02 5.613437294960021973e-02 -2.425290048122406006e-01 1.284085363149642944e-01 -1.788810342550277710e-01 -7.246990501880645752e-02 5.727102980017662048e-02 -1.217921003699302673e-01 2.698781788349151611e-01 -1.340301334857940674e-02 -1.012134030461311340e-01 1.277521252632141113e-01 5.184968933463096619e-02 -3.814248442649841309e-01 -1.183834746479988098e-01 2.792940437793731689e-01 -3.044111728668212891e-01 1.745135188102722168e-01 -2.510989308357238770e-01
-3.225908428430557251e-02 2.177772819995880127e-01 -3.523712605237960815e-02 2.315076440572738647e-02 3.076410107314586639e-02 2.597410380840301514e-01 4.056127369403839111e-02 -4.252750054001808167e-02 -8.142406120896339417e-03 -3.370473682880401611e-01 2.216637134552001953e-01 -2.442841231822967529e-02 3.492792323231697083e-02 -6.556162983179092407e-02 2.061471939086914062e-01 1.246313005685806274e-01 1.246775314211845398e-01 -2.180896550416946411e-01 -1.808172613382339478e-01 -1.299842745065689087e-01 5.018461495637893677e-02 -8.303054422140121460e-02 -2.903397381305694580e-01 -1.110446359962224960e-02 -1.045878455042839050e-01 4.989890754222869873e-02 -3.898456394672393799e-01 -6.076093018054962158e-02 3.761206269264221191e-01 -1.498858034610748291e-01 3.073171675205230713e-01 -1.301339864730834961e-01
1.013745591044425964e-01 1.586580872535705566e-01 4.235957190394401550e-02 1.026249602437019348e-01 -1.386944055557250977e-01 2.406520545482635498e-01 -1.132907066494226456e-02 -7.172306627035140991e-02 8.217222243547439575e-02 -2.803833186626434326e-01 2.796743512153625488e-01 -4.118278250098228455e-02 6.550226360559463501e-02 -3.122441098093986511e-02 7.299384474754333496e-02 2.003706395626068115e-01 -1.270643342286348343e-02 -2.866586446762084961e-01 -6.022358313202857971e-02 6.518016010522842407e-02 4.414410516619682312e-02 -1.536176949739456177e-01 -2.830426394939422607e-01 -6.011346355080604553e-02 4.494339600205421448e-02 5.725559778511524200e-03 -3.915043473243713379e-01 -6.254933029413223267e-02 3.965455889701843262e-01 -4.616767168045043945e-02 3.294543027877807617e-01 -1.647269427776336670e-01
-1.228810846805572510e-01 2.041651308536529541e-01 9.927553683519363403e-02 -1.954654604196548462e-02 -1.214890927076339722e-01 4.935604333877563477e-01 2.387058734893798828e-02 1.169614195823669434e-01 2.431491464376449585e-01 -3.008252084255218506e-01 1.666457504034042358e-01 1.056157648563385010e-01 7.424131780862808228e-02 -4.437844455242156982e-02 3.214028896763920784e-03 -7.666409015655517578e-02 3.148299753665924072e-01 -2.597245872020721436e-01 1.185712888836860657e-01 -1.364592015743255615e-01 2.835786156356334686e-02 2.953571267426013947e-02 -1.416385024785995483e-01 1.302862316370010376e-01 1.181718707084655762e-01 9.800832718610763550e-02 -3.803273439407348633e-01 -7.601609081029891968e-02 1.561762392520904541e-01 -6.560478359460830688e-02 1.216135248541831970e-01 -5.482930317521095276e-02
8.597176522016525269e-03 1.746599562466144562e-02 1.469684243202209473e-01 -4.172172844409942627e-01 -1.307609230279922485e-01 2.503019571304321289e-01 -7.471350580453872681e-02 -1.361081898212432861e-01 -1.736413128674030304e-02 8.908096700906753540e-02 1.603871732950210571e-01 -1.506139151751995087e-02 1.685962229967117310e-01 1.154378578066825867e-01 1.389903873205184937e-01 -1.629465967416763306e-01 7.221174240112304688e-02 9.685584157705307007e-02 1.319498121738433838e-01 -1.713403849862515926e-03 5.081280600279569626e-03 -3.752152919769287109e-01 -1.353965103626251221e-01 -5.590289086103439331e-02 1.127669587731361389e-01 -1.241847574710845947e-01 -4.812013506889343262e-01 -2.703136019408702850e-02 2.290752083063125610e-01 1.215899661183357239e-01 -1.300927698612213135e-01 -1.984929442405700684e-01
-3.678770959377288818e-01 -3.778733313083648682e-02 -1.296975910663604736e-01 -1.524539440870285034e-01 -1.389580816030502319e-01 -3.666780516505241394e-02 1.164464130997657776e-01 6.586332619190216064e-02 1.784079708158969879e-02 9.124083071947097778e-02 2.267456203699111938e-01 9.226000308990478516e-02 -9.135268628597259521e-02 1.160136610269546509e-01 -6.999215483665466309e-02 -2.755465507507324219e-01 6.252542883157730103e-02 -9.573639184236526489e-02 -1.472443193197250366e-01 2.821010537445545197e-02 -1.729187071323394775e-01 6.740292906761169434e-02 -7.640811055898666382e-02 -7.875183969736099243e-02 1.494245380163192749e-01 4.447511211037635803e-02 -4.074705541133880615e-01 -3.788877651095390320e-02 3.847969472408294678e-01 -3.280788064002990723e-01 1.645708084106445312e-01 -2.383866906166076660e-01
2.883154526352882385e-02 -3.888062387704849243e-02 4.180333763360977173e-02 -2.787270247936248779e-01 -5.583380535244941711e-02 2.086292207241058350e-01 -3.991067409515380859e-02 2.565846145153045654e-01 1.583285070955753326e-02 -4.727157577872276306e-02 7.278323918581008911e-02 1.441615819931030273e-01 6.899033486843109131e-02 -1.148341000080108643e-01 -9.018723666667938232e-02 4.966091737151145935e-02 4.441818594932556152e-01 -2.662556767463684082e-01 -3.368510678410530090e-02 -3.688783943653106689e-02 -8.240319043397903442e-02 -7.608418166637420654e-02 -3.478362858295440674e-01 -1.380292177200317383e-01 -7.861857861280441284e-02 4.441483318805694580e-01 -1.149632409214973450e-01 -5.567962303757667542e-02 2.506226599216461182e-01 -1.724374592304229736e-01 9.340435266494750977e-02 -5.190879106521606445e-02
1.473607961088418961e-02 7.958456128835678101e-02 -5.502907559275627136e-02 -1.448741406202316284e-01 3.587380284443497658e-03 2.748166620731353760e-01 1.597319170832633972e-02 -1.652613282203674316e-01 3.237515687942504883e-02 -2.035344988107681274e-01 1.150530204176902771e-01 -4.021307080984115601e-02 1.273413747549057007e-01 -2.058930695056915283e-01 7.191475480794906616e-02 1.380577534437179565e-01 3.037219345569610596e-01 3.014983981847763062e-02 6.485547125339508057e-02 -1.124426871538162231e-01 1.051778793334960938e-01 -7.720955461263656616e-02 -1.424955110996961594e-02 7.226531207561492920e-02 2.279686182737350464e-01 1.055005416274070740e-01 -1.645956337451934814e-01 -1.562741696834564209e-01 5.725394487380981445e-01 3.679141774773597717e-02 2.179387658834457397e-01 -3.200628161430358887e-01
-5.264380201697349548e-02 1.308267414569854736e-01 1.082686483860015869e-01 -1.227153837680816650e-01 7.896400988101959229e-03 2.381845414638519287e-01 2.339904010295867920e-02 9.850236773490905762e-02 2.258520871400833130e-01 -2.573689222335815430e-01 -7.079055998474359512e-03 2.131908237934112549e-01 4.261085391044616699e-01 -4.936749488115310669e-02 -6.163923535495996475e-03 2.526222169399261475e-02 1.131814420223236084e-01 -3.043554723262786865e-01 1.020773313939571381e-02 -1.492517590522766113e-01 -1.650112867355346680e-01 -4.965899512171745300e-02 -3.257386684417724609e-01 1.170831322669982910e-01 8.430860191583633423e-02 2.043772786855697632e-01 -2.709153592586517334e-01 -9.930775314569473267e-02 2.070573419332504272e-01 6.714824587106704712e-02 1.186379566788673401e-01 -2.606409788131713867e-01
-2.757882475852966309e-01 -1.056693717837333679e-01 -2.337680011987686157e-02 -9.032954275608062744e-02 -8.945196121931076050e-02 1.515489965677261353e-01 1.638527214527130127e-01 -1.986741870641708374e-01 1.462454050779342651e-01 -1.018367707729339600e-01 -1.405502669513225555e-02 -2.539035677909851074e-02 1.193080097436904907e-01 8.140993118286132812e-02 2.571289986371994019e-02 -3.803111314773559570e-01 -7.543246448040008545e-02 1.104169711470603943e-01 -7.672872394323348999e-02 9.150674939155578613e-02 -8.134755492210388184e-02 2.772644907236099243e-02 -1.560112535953521729e-01 -7.015286386013031006e-02 6.767310202121734619e-02 3.555729985237121582e-02 -4.662376642227172852e-01 -1.899950057268142700e-01 4.074495732784271240e-01 -3.222006559371948242e-01 8.180801756680011749e-03 -1.000793874263763428e-01
1.512226909399032593e-01 2.985781431198120117e-01 4.107045829296112061e-01 -2.321775704622268677e-01 1.203433126211166382e-01 1.764677464962005615e-01 -1.852353215217590332e-01 -2.093540430068969727e-01 2.964543737471103668e-02 1.517160385847091675e-01 1.774107664823532104e-01 1.108479574322700500e-01 2.499318718910217285e-01 -1.041067689657211304e-01 9.100025147199630737e-02 -1.694820374250411987e-01 2.485548704862594604e-02 -3.900950774550437927e-02 1.057230681180953979e-01 -7.762151956558227539e-02 -1.268430612981319427e-02 4.294269159436225891e-02 -1.569265276193618774e-01 -1.131128370761871338e-01 4.082019627094268799e-02 3.576998412609100342e-01 -1.921145021915435791e-01 -2.363162487745285034e-01 2.761606276035308838e-01 -6.684390455484390259e-02 3.996337205171585083e-02 1.412665564566850662e-02
8.714591711759567261e-02 1.954162865877151489e-01 1.660644263029098511e-01 -1.455971598625183105e-01 8.139546029269695282e-03 2.025900930166244507e-01 2.627385035157203674e-02 -8.682044595479965210e-02 2.254164069890975952e-01 -3.393516838550567627e-01 1.550078094005584717e-01 -2.367189973592758179e-01 3.636676818132400513e-02 -2.931341826915740967e-01 -6.504838913679122925e-02 4.974752664566040039e-02 3.805456310510635376e-02 -1.668204665184020996e-01 -4.954143427312374115e-03 -1.014252156019210815e-01 5.429243296384811401e-02 -2.793697118759155273e-01 -2.677437961101531982e-01 6.958818435668945312e-02 1.828165948390960693e-01 1.569211781024932861e-01 -3.747649490833282471e-01 -5.454229190945625305e-02 1.946388185024261475e-01 -1.071817055344581604e-01 -1.260183155536651611e-01 -2.286428213119506836e-01
-2.971752583980560303e-01 6.920109689235687256e-02 -9.225179255008697510e-02 -2.378180325031280518e-01 4.541633650660514832e-02 -6.951141357421875000e-02 2.960437536239624023e-01 -1.882014572620391846e-01 2.291686683893203735e-01 3.092460148036479950e-02 3.099344372749328613e-01 -8.770468086004257202e-02 -1.538641471415758133e-02 1.143497228622436523e-01 -4.722930025309324265e-04 -2.589255571365356445e-01 -6.026204675436019897e-02 9.482492506504058838e-02 1.413007825613021851e-01 -2.432267069816589355e-01 -3.713751211762428284e-02 -1.944786459207534790e-01 -3.541059792041778564e-01 1.162562798708677292e-02 3.006211221218109131e-01 4.892671480774879456e-02 -5.591331049799919128e-02 1.529103517532348633e-01 3.036606013774871826e-01 7.062374055385589600e-02 -1.678757369518280029e-02 -3.260534256696701050e-02
8.601294830441474915e-03 2.379519194364547729e-01 1.071647554636001587e-01 -2.976466417312622070e-01 -4.068455696105957031e-01 1.445121169090270996e-01 -2.098525166511535645e-01 8.521687239408493042e-03 1.023809425532817841e-02 -1.838836818933486938e-01 1.771086752414703369e-01 7.504755165427923203e-03 1.759446412324905396e-01 -8.862376958131790161e-02 1.890222579240798950e-01 -2.433781772851943970e-01 1.323148906230926514e-01 -1.295481771230697632e-01 -1.825027912855148315e-02 -2.552134096622467041e-01 1.118011847138404846e-01 2.590425126254558563e-02 -7.680509239435195923e-02 -2.074898183345794678e-01 6.917642802000045776e-02 2.451351284980773926e-01 -2.079613208770751953e-01 -1.010870039463043213e-01 1.760334670543670654e-01 2.964318096637725830e-01 7.709063589572906494e-02 -9.257649630308151245e-02
-3.137727975845336914e-01 -1.123176813125610352e-01 -1.672929823398590088e-01 -1.341125518083572388e-01 -1.813921630382537842e-01 8.039539307355880737e-02 7.174673676490783691e-02 7.813026197254657745e-03 -7.386627048254013062e-02 7.172358781099319458e-02 8.449260145425796509e-02 4.877442494034767151e-02 -7.751304656267166138e-02 1.918042302131652832e-01 8.644787967205047607e-02 -2.768708467483520508e-01 9.577182680368423462e-02 -1.345722973346710205e-01 3.696579858660697937e-02 6.493396311998367310e-02 1.278355624526739120e-02 2.247846871614456177e-01 -1.363025456666946411e-01 -1.394296884536743164e-01 9.483080357313156128e-02 7.654722034931182861e-02 -4.711665213108062744e-01 -1.292625814676284790e-01 3.028438985347747803e-01 -2.835063040256500244e-01 2.432407438755035400e-01 -2.120045125484466553e-01
-3.596006631851196289e-01 -4.338651150465011597e-02 1.159244310110807419e-02 3.988941386342048645e-02 -7.381995022296905518e-02 1.707880496978759766e-01 8.402769267559051514e-02 -1.068896353244781494e-01 2.096205651760101318e-01 -3.064155019819736481e-02 1.879188269376754761e-01 1.423998028039932251e-01 -1.040577068924903870e-01 -3.103827685117721558e-02 -2.288261614739894867e-02 -1.687512546777725220e-01 2.501825690269470215e-01 1.028405129909515381e-01 -2.270632237195968628e-01 -9.332545846700668335e-02 -9.230496734380722046e-02 -1.709917932748794556e-01 -2.190771847963333130e-01 -7.147170603275299072e-02 -1.829510182142257690e-02 2.587989903986454010e-03 -3.997321724891662598e-01 -3.052537143230438232e-01 8.955615013837814331e-02 -3.840154111385345459e-01 1.990227252244949341e-01 -3.323745913803577423e-03
-1.209796294569969177e-01 1.777822673320770264e-01 1.844932138919830322e-01 5.716677755117416382e-02 -1.516191959381103516e-01 1.665802597999572754e-01 8.227157592773437500e-02 -2.199147082865238190e-02 1.414170563220977783e-01 -2.648083865642547607e-01 7.635115087032318115e-02 4.418565705418586731e-02 1.824843138456344604e-01 3.729093074798583984e-02 1.291567739099264145e-02 1.392078846693038940e-01 2.937625050544738770e-01 -3.615313470363616943e-01 1.336977034807205200e-01 -1.241936311125755310e-01 9.463208727538585663e-03 7.464748620986938477e-02 -1.789916306734085083e-01 1.349301189184188843e-01 9.420078992843627930e-02 2.996752858161926270e-01 -2.950167059898376465e-01 -4.046724643558263779e-03 3.789884150028228760e-01 -2.948353253304958344e-02 2.324839830398559570e-01 -1.258339732885360718e-01
-1.558595448732376099e-01 -1.559455692768096924e-01 -1.350488066673278809e-01 -1.698502600193023682e-01 -2.033548504114151001e-01 2.127597332000732422e-01 1.447770744562149048e-01 1.304825395345687866e-01 1.872427612543106079e-01 4.570106975734233856e-03 3.345322310924530029e-01 -6.223597377538681030e-02 3.025209009647369385e-01 -3.110896795988082886e-02 9.427385777235031128e-02 -1.386539489030838013e-01 1.795001178979873657e-01 -1.518604625016450882e-02 -1.721831411123275757e-01 1.967614293098449707e-01 1.607193946838378906e-01 -2.914666235446929932e-01 -1.188991814851760864e-01 -2.967484295368194580e-02 -2.551430650055408478e-02 2.373595535755157471e-01 -8.867856115102767944e-02 -2.663054764270782471e-01 2.998760342597961426e-01 5.045340955257415771e-02 4.371241480112075806e-02 -2.268511354923248291e-01
-3.174220025539398193e-02 2.344639003276824951e-01 2.093689441680908203e-01 -1.891856044530868530e-01 -7.075333595275878906e-02 2.736611366271972656e-01 4.230872914195060730e-02 -1.008375585079193115e-01 2.611334621906280518e-02 -1.683929562568664551e-01 1.424344033002853394e-01 -8.954726904630661011e-02 -1.689372807741165161e-01 -1.104827001690864563e-01 -5.113857239484786987e-02 -4.438313469290733337e-02 3.575787693262100220e-02 -2.657838165760040283e-01 -1.467165499925613403e-01 1.780328601598739624e-01 -6.116826459765434265e-02 -1.876185834407806396e-01 -3.398185968399047852e-02 -8.806001394987106323e-03 2.678176462650299072e-01 2.709384560585021973e-01 -2.300492972135543823e-01 1.332688927650451660e-01 4.094499349594116211e-01 4.593265429139137268e-02 -9.828186035156250000e-02 -3.306220173835754395e-01
1.094998419284820557e-01 -9.913842193782329559e-03 -6.313303858041763306e-02 -1.124269887804985046e-01 -2.668718695640563965e-01 3.061535656452178955e-01 -1.099303588271141052e-01 -2.206279337406158447e-01 -7.987326011061668396e-03 -1.819071546196937561e-02 3.331055939197540283e-01 -1.623788028955459595e-01 2.004671096801757812e-01 -1.077338531613349915e-01 -7.750927656888961792e-02 -6.787792593240737915e-02 3.233303129673004150e-01 1.949604898691177368e-01 -1.756626879796385765e-03 -9.794497489929199219e-02 1.344643682241439819e-01 5.343956500291824341e-02 -2.236780822277069092e-01 -2.649438381195068359e-02 5.088564939796924591e-03 5.498400330543518066e-02 -1.076410636305809021e-01 -1.711209565401077271e-01 5.173624753952026367e-01 3.886950016021728516e-02 -5.578974634408950806e-02 -7.362337410449981689e-02
-1.534409821033477783e-01 1.801502704620361328e-01 3.400044515728950500e-02 -7.323112338781356812e-02 -9.015067666769027710e-02 2.303926944732666016e-01 1.161470115184783936e-01 2.657111175358295441e-02 -2.331140637397766113e-01 -3.397167623043060303e-01 1.110865920782089233e-01 1.088879331946372986e-01 1.361668556928634644e-01 6.227838993072509766e-02 -1.698690466582775116e-02 1.252706795930862427e-01 4.312500357627868652e-01 7.628715038299560547e-02 -3.316158801317214966e-02 1.020962968468666077e-01 1.345924884080886841e-01 1.844622492790222168e-01 -4.869845882058143616e-02 -1.133004277944564819e-01 2.367540746927261353e-01 -4.880741983652114868e-02 -1.508189886808395386e-01 -6.192323192954063416e-02 4.277243316173553467e-01 -1.946241408586502075e-01 2.036095261573791504e-01 -1.084548681974411011e-01
-3.832036852836608887e-01 -1.766057312488555908e-01 -7.713566720485687256e-02 -2.987130582332611084e-01 -8.693517744541168213e-02 -1.043325662612915039e-01 1.873024366796016693e-02 -1.261036396026611328e-01 1.436303853988647461e-01 9.781941026449203491e-02 9.256403148174285889e-02 9.144284576177597046e-02 -7.092244457453489304e-03 1.225781589746475220e-01 6.023019179701805115e-02 -1.830280423164367676e-01 1.358797699213027954e-01 -3.632587566971778870e-02 -2.119589895009994507e-01 5.109314247965812683e-02 -8.547474443912506104e-02 1.531735658645629883e-01 -7.357519119977951050e-02 -1.324998885393142700e-01 1.768289804458618164e-01 -4.418093338608741760e-02 -4.149340391159057617e-01 -1.629857718944549561e-01 4.053965210914611816e-01 -2.421284019947052002e-01 9.853161871433258057e-02 -8.405710756778717041e-02
-1.042548343539237976e-01 4.305948689579963684e-02 -4.850640892982482910e-02 -1.563658416271209717e-01 -1.801481544971466064e-01 3.361628055572509766e-01 7.611329108476638794e-02 -2.361713349819183350e-01 1.843533292412757874e-02 7.439656648784875870e-03 5.043030381202697754e-01 1.556478720158338547e-02 1.612138599157333374e-01 -3.358684480190277100e-02 4.519195854663848877e-02 7.025933265686035156e-02 7.846653461456298828e-02 -8.737121522426605225e-02 -2.883235812187194824e-01 -1.297618150711059570e-01 3.085308372974395752e-01 -8.452750742435455322e-03 -2.669228315353393555e-01 -2.566843628883361816e-01 -8.874566107988357544e-02 2.382422797381877899e-02 -1.393879354000091553e-01 -7.919033989310264587e-03 2.472858577966690063e-01 1.362587362527847290e-01 -1.024296805262565613e-01 9.419737383723258972e-03
-3.001051843166351318e-01 -2.091495543718338013e-01 -5.171584337949752808e-02 -6.289014220237731934e-02 2.784697711467742920e-02 9.315647184848785400e-02 2.665663696825504303e-02 -1.753360778093338013e-01 1.301576793193817139e-01 -1.245943084359169006e-01 9.101644158363342285e-02 4.112610965967178345e-02 -4.986654035747051239e-03 2.328380644321441650e-01 -6.090921536087989807e-02 -2.413846701383590698e-01 -9.363276511430740356e-02 -5.294499173760414124e-02 -1.949176192283630371e-01 -1.770266592502593994e-01 -1.427160482853651047e-02 -1.248252764344215393e-02 -1.665365844964981079e-01 -2.826728820800781250e-01 5.369332060217857361e-02 1.733342185616493225e-02 -5.075061917304992676e-01 -3.016183851286768913e-03 3.180663287639617920e-01 -2.425205409526824951e-01 7.618883997201919556e-02 -2.110927253961563110e-01
-1.564991027116775513e-01 -1.074658259749412537e-01 1.177383810281753540e-01 -1.959635168313980103e-01 6.891774386167526245e-02 1.500002145767211914e-01 -3.981829434633255005e-02 -2.865374386310577393e-01 -8.150650560855865479e-02 2.024925649166107178e-01 4.565317183732986450e-02 -6.668588519096374512e-02 1.083150729537010193e-01 4.397163633257150650e-03 -1.334784319624304771e-03 -2.460443973541259766e-01 1.203570067882537842e-01 -7.412966340780258179e-02 -5.929248780012130737e-02 3.455158472061157227e-01 1.792508661746978760e-01 -1.827758848667144775e-01 -3.829298019409179688e-01 -2.917261607944965363e-02 1.417492926120758057e-01 1.706214249134063721e-02 -3.662814199924468994e-01 -1.068304926156997681e-01 2.721696496009826660e-01 2.052539139986038208e-01 1.640257239341735840e-02 -1.896098256111145020e-01
-1.798640191555023193e-01 8.101085573434829712e-02 1.848555356264114380e-01 -2.346401214599609375e-01 1.254554092884063721e-01 1.564787775278091431e-01 -1.326078325510025024e-01 -4.505189061164855957e-01 -1.197891160845756531e-01 1.099239662289619446e-01 6.366706639528274536e-02 -3.315766155719757080e-02 3.756430000066757202e-02 -3.648580983281135559e-03 4.099613428115844727e-02 -1.879699081182479858e-01 2.022955333814024925e-03 -2.140766754746437073e-02 -5.811850354075431824e-02 1.321116834878921509e-01 1.577740460634231567e-01 -2.960988320410251617e-02 -3.847250640392303467e-01 -1.115658208727836609e-01 6.942429393529891968e-02 2.237507514655590057e-02 -4.277640283107757568e-01 -1.313088834285736084e-01 1.889620721340179443e-01 1.912173032760620117e-01 -3.100252710282802582e-02 -2.340059876441955566e-01
-2.291247546672821045e-01 2.421366721391677856e-01 -8.807711303234100342e-02 -1.212372556328773499e-01 -1.401283033192157745e-02 3.123855292797088623e-01 -1.763862967491149902e-01 -5.094823241233825684e-02 1.739085465669631958e-01 -3.552735745906829834e-01 -3.710451128426939249e-04 2.134267538785934448e-01 -7.308115810155868530e-02 -7.921967655420303345e-03 -1.171893626451492310e-01 -6.541667878627777100e-02 3.673933446407318115e-02 -7.272358983755111694e-02 1.360057592391967773e-01 -2.590866684913635254e-01 -1.092530339956283569e-01 3.797354176640510559e-02 -2.080138027667999268e-01 1.840163767337799072e-02 2.083101272583007812e-01 1.215220913290977478e-01 -1.637186259031295776e-01 3.357669338583946228e-02 4.876822531223297119e-01 -1.510425657033920288e-01 -3.032099455595016479e-03 -1.161823496222496033e-01
-3.467536270618438721e-01 -1.229100525379180908e-01 -2.999393828213214874e-02 -2.094032168388366699e-01 -1.824560575187206268e-02 2.150919474661350250e-02 3.232514485716819763e-02 -7.541061192750930786e-02 -5.090226233005523682e-02 7.667493820190429688e-02 1.823739707469940186e-01 1.241688579320907593e-01 -7.587732374668121338e-02 1.673910580575466156e-02 -1.169050931930541992e-01 -2.784458100795745850e-01 6.309244036674499512e-02 -5.298646632581949234e-03 -1.546324044466018677e-01 7.012113928794860840e-03 -9.063018113374710083e-02 1.996794044971466064e-01 -1.350717246532440186e-01 -9.637432545423507690e-02 1.202912777662277222e-01 1.866430193185806274e-01 -4.584410488605499268e-01 -1.358066201210021973e-01 2.809792757034301758e-01 -3.261286020278930664e-01 1.795027852058410645e-01 -2.428147792816162109e-01
-1.874148100614547729e-01 -1.996949166059494019e-01 9.138261526823043823e-02 -2.183533832430839539e-02 1.453937124460935593e-02 4.674086570739746094e-01 -1.133331656455993652e-01 -2.019565105438232422e-01 7.499934732913970947e-02 -1.881911009550094604e-01 4.309419915080070496e-02 1.898038201034069061e-02 2.677466571331024170e-01 -9.514360129833221436e-02 1.222960948944091797e-01 -2.294554002583026886e-02 9.332529455423355103e-02 1.705409139394760132e-01 -8.214171230792999268e-02 -2.783551216125488281e-01 -1.374635547399520874e-01 3.313658013939857483e-02 -2.040967643260955811e-01 -3.056266307830810547e-01 2.285568267107009888e-01 2.861943244934082031e-01 -1.414823532104492188e-01 -9.436410665512084961e-02 1.321914345026016235e-01 -9.493479877710342407e-02 -1.183786913752555847e-01 -1.540373861789703369e-01
-3.464278578758239746e-01 2.183019220829010010e-01 1.450228542089462280e-01 -1.008185297250747681e-01 -3.862285241484642029e-02 -4.907731339335441589e-02 -3.769104951061308384e-04 8.017350733280181885e-02 1.429472714662551880e-01 4.927410781383514404e-01 1.279405653476715088e-01 9.745512157678604126e-02 5.312480032444000244e-02 -1.185812577605247498e-01 -3.643326461315155029e-02 -1.922779902815818787e-02 -4.537929594516754150e-02 2.273859232664108276e-01 3.476769477128982544e-02 -9.492828696966171265e-02 -1.596713215112686157e-01 1.005126535892486572e-01 -3.656546473503112793e-01 -8.318447321653366089e-02 3.845158815383911133e-01 7.713115215301513672e-02 -1.800485551357269287e-01 1.515303999185562134e-01 1.346737146377563477e-01 -2.800568565726280212e-02 -1.088715195655822754e-01 -5.453191697597503662e-02
-2.534510493278503418e-01 5.014663189649581909e-02 1.443471945822238922e-02 -2.453283220529556274e-01 -7.894834131002426147e-02 1.242476627230644226e-01 -8.797139674425125122e-02 -2.244746871292591095e-02 1.467152982950210571e-01 -4.764383137226104736e-01 2.415478527545928955e-01 3.652780130505561829e-02 5.237930640578269958e-02 1.535713076591491699e-01 -2.121298313140869141e-01 6.049286574125289917e-02 3.049861490726470947e-01 -1.070384383201599121e-01 -4.990992695093154907e-02 -2.045971751213073730e-01 -1.613807082176208496e-01 -7.540154037997126579e-04 -1.739270389080047607e-01 -3.367857635021209717e-02 2.606197893619537354e-01 -8.007252961397171021e-02 -1.449416726827621460e-01 3.560593351721763611e-02 3.590404391288757324e-01 -1.516033858060836792e-01 -4.151455312967300415e-02 -5.722285807132720947e-02
-1.697441786527633667e-01 1.082558035850524902e-01 2.758357673883438110e-02 -3.919928967952728271e-01 -4.882841929793357849e-02 1.716200709342956543e-01 -1.362670958042144775e-01 9.126515127718448639e-03 6.321873515844345093e-02 -4.187274873256683350e-01 1.036828383803367615e-01 4.242126643657684326e-02 1.639113426208496094e-01 -2.872264198958873749e-02 -2.807985544204711914e-01 2.074720896780490875e-02 4.908063262701034546e-02 -1.889949887990951538e-01 8.760013431310653687e-02 -2.097626030445098877e-01 -9.653372317552566528e-02 -3.406233340501785278e-02 -2.272787392139434814e-01 -6.140903383493423462e-02 1.485027372837066650e-01 1.310991682112216949e-02 -2.561278641223907471e-01 5.658439546823501587e-02 4.444787204265594482e-01 -2.620389452204108238e-03 9.781698882579803467e-02 -4.286089539527893066e-02
1.045558080077171326e-01 3.040990093722939491e-03 4.220036789774894714e-02 -2.642767131328582764e-01 -1.124059557914733887e-01 2.264112085103988647e-01 -2.688710391521453857e-01 1.175796166062355042e-01 7.193802297115325928e-02 -9.647929668426513672e-02 -3.448593243956565857e-02 -2.136784460162743926e-04 1.574731767177581787e-01 -1.426450908184051514e-01 4.552505537867546082e-02 -1.749277859926223755e-01 2.572031319141387939e-02 -1.262179911136627197e-01 -1.502986401319503784e-01 -3.679744526743888855e-02 9.497618675231933594e-02 3.098950088024139404e-01 -3.389546871185302734e-01 -2.695609629154205322e-01 3.890742361545562744e-02 2.406056523323059082e-01 -3.086170256137847900e-01 -2.027355283498764038e-01 3.801147937774658203e-01 5.617072805762290955e-03 -2.190598286688327789e-02 6.081212777644395828e-03
-2.030786573886871338e-01 2.319643199443817139e-01 8.892656117677688599e-02 -1.225010901689529419e-01 7.692296057939529419e-02 1.903032884001731873e-02 3.597912145778536797e-03 1.690745949745178223e-01 1.139076799154281616e-01 -1.577984839677810669e-01 1.800098456442356110e-02 -2.089821361005306244e-02 7.136398553848266602e-02 -2.409053742885589600e-01 2.068756967782974243e-01 -1.621703803539276123e-01 2.080001235008239746e-01 -1.710492521524429321e-01 6.178815290331840515e-02 -8.383022993803024292e-02 2.017535120248794556e-01 3.964791819453239441e-02 -3.743326067924499512e-01 3.030749857425689697e-01 3.103509545326232910e-01 1.020071934908628464e-02 -4.084350913763046265e-02 -1.635239720344543457e-01 2.034770399332046509e-01 2.049988210201263428e-01 3.185181915760040283e-01 -9.467439353466033936e-02
1.187930465675890446e-03 1.020525619387626648e-01 -7.321794331073760986e-02 -4.578500613570213318e-02 -2.759108692407608032e-02 3.355278968811035156e-01 -2.215718030929565430e-01 1.885234564542770386e-02 2.243309654295444489e-02 1.238648518919944763e-01 2.519597113132476807e-01 4.042756259441375732e-01 9.041453711688518524e-03 -1.351087242364883423e-01 3.830922767519950867e-02 -2.470446377992630005e-01 2.103269696235656738e-01 1.315281987190246582e-01 -1.764043606817722321e-02 2.137241065502166748e-01 3.836863115429878235e-02 -4.041400551795959473e-02 -3.379110693931579590e-01 -1.258318424224853516e-01 6.994031369686126709e-02 -4.028300195932388306e-02 1.914383657276630402e-02 -7.260306179523468018e-02 3.537210226058959961e-01 1.084701865911483765e-01 2.871444225311279297e-01 -1.536115407943725586e-01
-3.727023676037788391e-02 -5.567172169685363770e-02 -8.868976682424545288e-02 -5.476658418774604797e-02 -1.488766372203826904e-01 2.089792340993881226e-01 1.945153065025806427e-02 -1.001230031251907349e-01 3.529902175068855286e-02 3.946697339415550232e-02 4.642433226108551025e-01 -9.313455969095230103e-02 4.711151123046875000e-01 -1.934223324060440063e-01 -1.631593853235244751e-01 1.178210601210594177e-02 1.306525766849517822e-01 -1.951632462441921234e-02 -2.363047450780868530e-01 2.211266756057739258e-01 -5.203195288777351379e-02 -1.204751804471015930e-01 -6.333612650632858276e-02 -1.103764027357101440e-01 1.176609918475151062e-01 1.650986075401306152e-01 -1.423127353191375732e-01 -5.961876735091209412e-02 3.752758204936981201e-01 -1.269243508577346802e-01 -9.161908924579620361e-02 -9.714409708976745605e-02
-1.737371385097503662e-01 1.478032171726226807e-01 3.944316506385803223e-02 -2.325642108917236328e-01 7.310200482606887817e-02 2.013376653194427490e-01 -1.320726871490478516e-01 2.170878201723098755e-01 2.366934567689895630e-01 -4.534634947776794434e-01 8.462554216384887695e-02 8.584926277399063110e-02 -5.061926320195198059e-02 1.013749931007623672e-02 -1.619894243776798248e-02 1.102694496512413025e-01 1.319187134504318237e-01 2.536034956574440002e-02 -1.530954837799072266e-01 -2.376632243394851685e-01 -5.908100306987762451e-02 -1.946904659271240234e-01 -2.188457250595092773e-01 -1.629398465156555176e-01 2.933927774429321289e-01 1.597755029797554016e-02 -2.358098030090332031e-01 4.846701771020889282e-02 3.234917819499969482e-01 -5.438474193215370178e-02 1.164042726159095764e-01 -1.065611839294433594e-01
-4.736096858978271484e-01 5.854795221239328384e-03 -3.578367177397012711e-03 -1.321158707141876221e-01 -5.133009701967239380e-02 1.225785389542579651e-01 1.970984339714050293e-01 -1.301158070564270020e-01 1.076155621558427811e-02 -1.385868061333894730e-02 5.269285291433334351e-02 1.534633934497833252e-01 -2.208565026521682739e-01 -1.485033184289932251e-01 -5.310907587409019470e-02 -2.115386575460433960e-01 -1.020529028028249741e-02 8.663808554410934448e-02 -4.023082181811332703e-02 -6.308948248624801636e-02 -1.088155508041381836e-01 -1.806032657623291016e-02 -2.098424881696701050e-01 2.753529325127601624e-02 2.743415720760822296e-02 9.413134306669235229e-03 -4.590817093849182129e-01 -1.374644041061401367e-01 2.757865488529205322e-01 -2.233902961015701294e-01 2.623038887977600098e-01 -2.104561477899551392e-01
-4.411852657794952393e-01 -7.585631310939788818e-02 -1.054864674806594849e-01 2.193085290491580963e-02 2.334088273346424103e-02 -6.632281094789505005e-02 1.725052595138549805e-01 -1.874228715896606445e-01 2.402274310588836670e-01 1.275143027305603027e-01 1.082650423049926758e-01 -1.124872937798500061e-01 -1.401721239089965820e-01 2.021268457174301147e-01 6.357129663228988647e-02 -6.077001988887786865e-02 2.373248338699340820e-01 1.410878729075193405e-02 -1.668139249086380005e-01 -1.695682108402252197e-01 1.344579756259918213e-01 5.845908075571060181e-02 -3.506858348846435547e-01 -4.040643572807312012e-02 1.267601698637008667e-01 -1.698647247394546866e-04 -2.973219752311706543e-01 -1.941505372524261475e-01 1.460642665624618530e-01 -2.551888525485992432e-01 2.043411284685134888e-01 -1.483105719089508057e-01
-2.105450183153152466e-01 4.759382829070091248e-02 1.498211175203323364e-01 -6.692268699407577515e-02 -8.453734964132308960e-02 3.923952877521514893e-01 -3.122557699680328369e-02 -1.866086274385452271e-01 2.155362516641616821e-01 1.445456594228744507e-02 1.640807688236236572e-01 -6.999400258064270020e-02 4.004324972629547119e-01 1.113176941871643066e-01 -5.658963322639465332e-02 9.545020759105682373e-02 -2.377454042434692383e-01 1.486876755952835083e-01 -5.072886124253273010e-02 -2.169055789709091187e-01 -9.980257600545883179e-02 -1.117041409015655518e-01 -3.689264655113220215e-01 -2.595482468605041504e-01 1.392689794301986694e-01 1.947930306196212769e-01 -1.827608644962310791e-01 2.769105695188045502e-02 4.972767084836959839e-02 -3.205160051584243774e-02 -1.298117339611053467e-01 -1.512959133833646774e-03
-3.292167186737060547e-01 -2.958698011934757233e-02 -1.729121059179306030e-02 -2.518926858901977539e-01 -9.947386384010314941e-02 5.511026084423065186e-02 2.502657771110534668e-01 -3.395302593708038330e-02 1.278412193059921265e-01 -2.451500669121742249e-02 2.063259482383728027e-01 4.941638559103012085e-02 7.365319132804870605e-02 8.346482366323471069e-02 2.960032969713211060e-02 -3.057375848293304443e-01 1.233315467834472656e-01 -3.009457141160964966e-02 -1.647386997938156128e-01 1.517301797866821289e-02 -5.923429504036903381e-02 8.641168475151062012e-02 -1.273087114095687866e-01 -1.016754880547523499e-01 -5.936398357152938843e-02 -1.176311075687408447e-02 -5.444735288619995117e-01 -6.070483475923538208e-02 1.935081183910369873e-01 -3.070237338542938232e-01 1.423377692699432373e-01 -2.116603404283523560e-01
6.758046895265579224e-02 4.940762370824813843e-02 7.485739421099424362e-03 -2.634550333023071289e-01 1.177777163684368134e-02 8.149474114179611206e-02 -1.711596734821796417e-02 -1.854275614023208618e-01 4.156979620456695557e-01 2.250081393867731094e-03 2.261662483215332031e-01 1.582083106040954590e-01 1.577790677547454834e-01 -1.842077448964118958e-02 -1.343192458152770996e-01 1.683217100799083710e-02 -6.813534349203109741e-02 -1.364759653806686401e-01 -2.330241799354553223e-01 5.935684219002723694e-02 9.064036607742309570e-02 -8.592400699853897095e-02 -8.080209605395793915e-03 -6.358342617750167847e-02 1.565264351665973663e-02 4.985588043928146362e-02 -3.329125940799713135e-01 -1.975075155496597290e-02 1.090197712182998657e-01 -5.426543354988098145e-01 2.298021167516708374e-01 -1.249136328697204590e-01
9.269185364246368408e-02 9.989424049854278564e-02 2.486099898815155029e-01 -3.520451486110687256e-01 -1.404256075620651245e-01 1.235758513212203979e-01 4.814277961850166321e-02 2.072108350694179535e-02 -7.036791741847991943e-02 -1.089770868420600891e-01 2.116409838199615479e-01 8.570560067892074585e-02 2.248586565256118774e-01 -2.335364669561386108e-01 5.136478319764137268e-02 -1.465680003166198730e-01 5.946235731244087219e-02 -1.045368239283561707e-01 5.997430533170700073e-02 8.998000621795654297e-02 -7.304935902357101440e-02 2.344164386158809066e-04 -3.480513989925384521e-01 -2.554177343845367432e-01 6.578565388917922974e-02 1.173804998397827148e-01 -1.969629675149917603e-01 -4.031101167201995850e-01 2.098684161901473999e-01 2.320978790521621704e-01 5.951545014977455139e-02 -1.450427770614624023e-01
-4.625058770179748535e-01 3.535225242376327515e-02 -1.637819111347198486e-01 -1.306184530258178711e-01 -7.943054288625717163e-02 4.863930121064186096e-02 2.223577946424484253e-01 -1.726661063730716705e-02 8.869863301515579224e-02 8.522474206984043121e-03 1.486051678657531738e-01 7.503679394721984863e-02 -2.125821821391582489e-02 9.735694527626037598e-02 -8.308449387550354004e-02 -2.526679635047912598e-01 1.234851777553558350e-01 -1.094948574900627136e-01 -1.317785084247589111e-01 2.710469812154769897e-02 -6.101602315902709961e-02 1.072337925434112549e-01 -1.423761695623397827e-01 -9.418176859617233276e-02 3.709500888362526894e-03 2.252434566617012024e-02 -4.323976933956146240e-01 6.363647524267435074e-03 3.048841655254364014e-01 -2.815058529376983643e-01 1.175972893834114075e-01 -3.208561539649963379e-01
-2.192316204309463501e-02 9.838955104351043701e-02 -1.155161485075950623e-02 -2.716863155364990234e-01 -1.456015706062316895e-01 2.038769572973251343e-01 4.595049191266298294e-03 -1.359096355736255646e-02 3.121483922004699707e-01 -2.588040661066770554e-03 2.761271893978118896e-01 2.049268633127212524e-01 2.930957376956939697e-01 -6.697405874729156494e-02 1.113335564732551575e-01 -2.449278086423873901e-01 -5.828398093581199646e-02 -1.832692772150039673e-01 2.111107669770717621e-02 1.670484244823455811e-01 1.108388304710388184e-01 -7.994934916496276855e-02 -3.760104477405548096e-01 3.944421708583831787e-01 1.548004150390625000e-01 -3.999224677681922913e-02 -4.657781869173049927e-02 -1.766171604394912720e-01 8.960180729627609253e-02 1.336329989135265350e-02 1.494148224592208862e-01 6.341802328824996948e-02
1.683277934789657593e-01 1.107916012406349182e-01 3.305371403694152832e-01 -1.451798826456069946e-01 -2.081962861120700836e-02 2.465645521879196167e-01 -3.315696120262145996e-02 1.339746862649917603e-01 4.075111076235771179e-02 -3.035804927349090576e-01 1.193203330039978027e-01 1.206350605934858322e-02 7.190286368131637573e-02 1.756376400589942932e-02 -1.731938123703002930e-02 -2.403077036142349243e-01 2.300962209701538086e-01 -1.952017545700073242e-01 -8.753831684589385986e-02 -9.655226022005081177e-02 4.850197955965995789e-02 -8.024499565362930298e-02 -4.708069562911987305e-01 2.781381458044052124e-02 -5.163663625717163086e-02 -6.818477809429168701e-02 -3.053456246852874756e-01 -5.725814029574394226e-02 3.105984926223754883e-01 1.223350092768669128e-01 -1.366740278899669647e-02 -1.494662165641784668e-01
-2.548343874514102936e-02 -8.359338343143463135e-02 2.630951404571533203e-01 -2.841953635215759277e-01 -1.402310729026794434e-01 -3.297276794910430908e-01 -8.307014405727386475e-02 -1.109725832939147949e-01 1.305626481771469116e-01 -9.990752488374710083e-02 1.572432368993759155e-01 -1.057685613632202148e-01 2.440880089998245239e-01 2.491720952093601227e-02 1.554238349199295044e-01 1.412052363157272339e-01 -3.871324285864830017e-02 -3.226493299007415771e-02 7.771790493279695511e-03 1.103459447622299194e-01 1.437087953090667725e-01 -9.384281933307647705e-02 -1.780518442392349243e-01 -2.887585163116455078e-01 3.121537268161773682e-01 -6.446670740842819214e-02 -4.286025762557983398e-01 -1.813941746950149536e-01 1.917936503887176514e-01 -6.240545585751533508e-02 -9.092319011688232422e-02 3.278743848204612732e-02
-3.622528016567230225e-01 -1.025905311107635498e-01 3.793812915682792664e-02 7.319199293851852417e-02 -1.932427845895290375e-02 2.629304826259613037e-01 2.101779133081436157e-01 -4.817872866988182068e-02 2.092855572700500488e-01 5.959474947303533554e-03 2.603726387023925781e-01 6.766188424080610275e-03 -2.063726261258125305e-02 -6.366865336894989014e-02 9.464667737483978271e-02 -1.894298344850540161e-01 2.303058803081512451e-01 1.205527782440185547e-01 -7.735908776521682739e-02 -1.827677488327026367e-01 -1.362051516771316528e-01 8.438196033239364624e-02 -3.703108429908752441e-01 1.112801581621170044e-01 1.848929561674594879e-02 4.005649685859680176e-02 -4.028429388999938965e-01 -1.123697236180305481e-01 1.711422353982925415e-01 -1.742687076330184937e-01 1.241668164730072021e-01 -2.009298354387283325e-01
-2.938882410526275635e-01 -2.127998173236846924e-01 3.957029432058334351e-02 -3.058826327323913574e-01 -2.062163949012756348e-01 3.579742610454559326e-01 3.714282810688018799e-02 -5.448202136904001236e-03 -1.407533735036849976e-01 -8.540555834770202637e-02 2.530083954334259033e-01 1.858116835355758667e-01 3.187757357954978943e-02 -2.327435910701751709e-01 -3.288574516773223877e-03 -8.838404715061187744e-02 -1.122692972421646118e-01 3.589759394526481628e-02 -1.093479394912719727e-01 -8.539568632841110229e-02 -8.416758477687835693e-02 -1.626709103584289551e-01 -3.429293632507324219e-01 -1.724027991294860840e-01 2.346064299345016479e-01 9.965654462575912476e-02 -1.954447180032730103e-01 -1.177262738347053528e-01 -1.288848966360092163e-01 -1.458863168954849243e-01 -1.961706280708312988e-01 -7.116299867630004883e-02
1.556394696235656738e-01 4.646804556250572205e-02 -9.779812395572662354e-02 -2.855233550071716309e-01 -2.205065786838531494e-01 3.626837134361267090e-01 9.543510526418685913e-02 -6.265164911746978760e-02 1.031975746154785156e-01 6.681022047996520996e-02 -1.238599698990583420e-02 2.565154572948813438e-03 -3.366945683956146240e-02 1.318280398845672607e-01 -1.730291917920112610e-02 -1.619634479284286499e-01 2.008849680423736572e-01 -2.051887661218643188e-01 7.434758543968200684e-02 -2.156120389699935913e-01 3.348557054996490479e-01 -9.111607819795608521e-02 -2.264207899570465088e-01 -2.039832808077335358e-02 8.049877732992172241e-02 -1.352677345275878906e-01 -5.001218318939208984e-01 3.730125352740287781e-02 5.133609101176261902e-02 -1.082564368844032288e-01 -1.492665112018585205e-01 -9.748766571283340454e-02
-3.101886510848999023e-01 1.712375730276107788e-01 -1.677240617573261261e-02 -1.952188313007354736e-01 3.139248490333557129e-02 6.689348816871643066e-02 -1.527907848358154297e-01 1.601732969284057617e-01 -4.214239120483398438e-02 -4.361606538295745850e-01 2.458067685365676880e-01 7.513488829135894775e-02 5.158094316720962524e-02 -1.259841769933700562e-01 -1.737505346536636353e-01 -1.387720108032226562e-01 1.383142173290252686e-01 -8.980885893106460571e-02 5.631192773580551147e-02 -2.338628768920898438e-01 -1.158819198608398438e-01 1.372298225760459900e-02 -1.838926821947097778e-01 -3.736772388219833374e-02 2.984860241413116455e-01 -3.593478351831436157e-02 -1.910333931446075439e-01 7.518795877695083618e-02 4.188700914382934570e-01 -3.536165505647659302e-02 -1.545683830045163631e-03 -1.114628165960311890e-01
-6.481194496154785156e-02 -5.404641106724739075e-02 -3.754246607422828674e-02 -2.204491943120956421e-01 6.055129319429397583e-02 2.530469298362731934e-01 1.087824553251266479e-01 -2.065976262092590332e-01 1.940035521984100342e-01 4.205308482050895691e-02 9.974194318056106567e-02 2.740194797515869141e-01 4.841578658670186996e-03 -1.000175699591636658e-01 1.710823550820350647e-02 -7.030346244573593140e-02 -1.654831767082214355e-01 -2.206158451735973358e-02 7.851765491068363190e-03 4.003533348441123962e-02 8.843795955181121826e-02 -2.173071056604385376e-01 2.734212391078472137e-02 -3.596888482570648193e-01 4.777918010950088501e-02 -4.794345796108245850e-02 -2.399453967809677124e-01 -3.232109546661376953e-01 2.905863523483276367e-01 -2.532346248626708984e-01 2.529975771903991699e-01 -2.950471341609954834e-01
-3.516300320625305176e-01 -1.068763881921768188e-01 -1.394479125738143921e-01 -9.450094401836395264e-02 -2.785922288894653320e-01 1.222029551863670349e-01 -9.220357052981853485e-03 9.196924511343240738e-04 1.286386698484420776e-01 3.104366362094879150e-03 1.860560327768325806e-01 2.092223912477493286e-01 1.178559102118015289e-02 1.105470582842826843e-01 -6.351408362388610840e-02 -3.223449885845184326e-01 1.355887651443481445e-01 -1.279948353767395020e-01 -8.657877892255783081e-02 1.246022060513496399e-01 -1.562152355909347534e-01 5.953168869018554688e-02 -7.454261183738708496e-02 -2.532229125499725342e-01 1.783363521099090576e-02 -8.968576788902282715e-03 -3.337425291538238525e-01 -1.499960571527481079e-01 3.090769648551940918e-01 -2.806403040885925293e-01 1.750971078872680664e-01 -1.844832748174667358e-01
-7.226593792438507080e-02 5.891705304384231567e-02 -2.408075146377086639e-02 -5.397732555866241455e-02 -7.329989224672317505e-02 1.496713459491729736e-01 1.010051593184471130e-01 5.746332928538322449e-02 3.465705364942550659e-02 1.093949899077415466e-01 5.027250647544860840e-01 2.558508329093456268e-02 2.417424917221069336e-01 -2.289385050535202026e-01 -5.372686684131622314e-02 -1.139102876186370850e-01 2.949352264404296875e-01 -1.394890099763870239e-01 -1.600633859634399414e-01 1.077472642064094543e-01 3.966264799237251282e-02 -8.153781294822692871e-02 -2.896292805671691895e-01 -3.834583759307861328e-01 -2.407269924879074097e-02 2.325900271534919739e-02 -1.016366928815841675e-01 -6.746602803468704224e-02 2.564781904220581055e-01 2.148651778697967529e-01 4.561712965369224548e-02 -2.010289728641510010e-01
-6.437322497367858887e-02 -9.720135480165481567e-02 -2.541612600907683372e-03 -3.605998456478118896e-01 -1.362801343202590942e-01 3.152111470699310303e-01 -1.013199687004089355e-01 -3.005889654159545898e-01 -1.908057555556297302e-02 1.261031031608581543e-01 6.007131189107894897e-02 5.089115351438522339e-02 1.058461368083953857e-01 -5.911421775817871094e-02 -1.112186349928379059e-02 -1.462987363338470459e-01 2.414564043283462524e-01 4.110419005155563354e-02 -1.298360340297222137e-02 1.302516013383865356e-01 -2.886997163295745850e-02 -2.656179964542388916e-01 -3.393290340900421143e-01 -8.242995291948318481e-02 2.200734466314315796e-01 5.174022912979125977e-02 -4.103084206581115723e-01 -1.544078141450881958e-01 7.492506504058837891e-02 1.952169537544250488e-01 -3.455448150634765625e-02 -1.430325359106063843e-01
-3.664259314537048340e-01 -9.829678386449813843e-02 -8.495432557538151741e-04 -2.126356959342956543e-01 -1.684347838163375854e-01 6.530244648456573486e-02 1.781948655843734741e-01 -7.410086691379547119e-03 8.995906449854373932e-03 4.350555315613746643e-02 2.343877404928207397e-01 1.700437813997268677e-01 -3.854032605886459351e-02 4.939845949411392212e-02 -6.486807763576507568e-02 -2.846434712409973145e-01 9.115241467952728271e-02 -1.698009669780731201e-01 -6.021302938461303711e-02 1.944038522196933627e-04 -1.666279882192611694e-01 1.913523524999618530e-01 -1.035264804959297180e-01 -2.301032394170761108e-01 9.134176373481750488e-02 -2.126308903098106384e-02 -3.990966379642486572e-01 -1.066869962960481644e-02 2.730117142200469971e-01 -3.212239742279052734e-01 1.224889680743217468e-01 -2.042226642370223999e-01
-1.808514073491096497e-02 7.950960844755172729e-02 1.521003898233175278e-03 -1.573649793863296509e-01 -2.174889594316482544e-01 2.159839868545532227e-01 2.341477572917938232e-02 -5.001490935683250427e-02 -2.820856682956218719e-02 -1.835514754056930542e-01 1.856935769319534302e-01 6.684923078864812851e-03 1.066371873021125793e-01 6.247853487730026245e-02 -2.623167335987091064e-01 3.136574327945709229e-01 6.905028969049453735e-02 -4.894715920090675354e-02 -8.030071109533309937e-02 -1.398402154445648193e-01 8.196136355400085449e-02 1.534045636653900146e-01 -1.275569796562194824e-01 3.799506276845932007e-02 3.521959781646728516e-01 4.445474222302436829e-02 -1.716782003641128540e-01 1.585492938756942749e-01 4.687204062938690186e-01 -2.584075331687927246e-01 2.474976629018783569e-01 -1.030284836888313293e-01
3.594107180833816528e-02 7.183949649333953857e-02 1.448210561648011208e-03 -1.726668179035186768e-01 -6.487036496400833130e-02 3.706280887126922607e-02 -9.876459836959838867e-02 -7.012808322906494141e-02 2.013382874429225922e-02 2.754011377692222595e-02 2.860800325870513916e-01 -1.730652302503585815e-01 1.208720207214355469e-01 -1.944886147975921631e-01 2.141323387622833252e-01 -1.863352507352828979e-01 2.909792959690093994e-01 -1.939623951911926270e-01 3.482752293348312378e-02 2.164049148559570312e-01 1.488231420516967773e-01 -1.704397983849048615e-02 -2.102525830268859863e-01 -2.985123693943023682e-01 2.297991216182708740e-01 5.911780148744583130e-02 -1.340699940919876099e-01 2.763072252273559570e-01 4.410347640514373779e-01 5.211758427321910858e-03 1.569397002458572388e-01 4.036993533372879028e-02
-4.315183162689208984e-01 2.704999148845672607e-01 -6.089628115296363831e-02 -8.375162631273269653e-02 -2.527571022510528564e-01 -8.963931351900100708e-02 1.632635146379470825e-01 2.155404388904571533e-01 -8.524610102176666260e-02 -1.597732603549957275e-01 1.617552489042282104e-01 -3.323628753423690796e-02 1.761774569749832153e-01 -2.109001018106937408e-02 6.633981247432529926e-04 2.573770582675933838e-01 9.090873599052429199e-02 6.695968564599752426e-03 2.966113761067390442e-02 -3.219577670097351074e-02 -1.172923147678375244e-01 -1.954745352268218994e-01 -2.711848616600036621e-01 -2.329471707344055176e-01 -6.062075495719909668e-03 2.060495018959045410e-01 -2.073075026273727417e-01 1.247371640056371689e-02 1.489557176828384399e-01 -6.475915014743804932e-02 1.123880743980407715e-01 -3.353176712989807129e-01
-1.784621030092239380e-01 2.957371994853019714e-02 2.313643842935562134e-01 -9.702958166599273682e-02 -1.103191822767257690e-01 1.148580461740493774e-01 -3.321149349212646484e-01 9.713485091924667358e-02 -2.615610957145690918e-01 4.920575302094221115e-03 -2.091818116605281830e-02 4.943364858627319336e-02 8.479793369770050049e-02 -2.348492890596389771e-01 7.466358691453933716e-02 3.110213577747344971e-01 1.911256164312362671e-01 4.191261157393455505e-02 -2.331340163946151733e-01 1.412219703197479248e-01 -6.987931672483682632e-03 3.070461191236972809e-02 -2.480287849903106689e-01 1.368218958377838135e-01 3.088518083095550537e-01 -3.780954703688621521e-02 -3.386093080043792725e-01 1.119799837470054626e-01 2.434191554784774780e-01 -1.075556874275207520e-01 1.813621520996093750e-01 4.149690642952919006e-02
-1.394793689250946045e-01 -8.219805546104907990e-03 1.418563425540924072e-01 -1.510563790798187256e-01 -5.264791846275329590e-02 2.505119144916534424e-01 9.588430076837539673e-02 -1.491893082857131958e-01 5.764058977365493774e-02 1.514287889003753662e-01 1.822331696748733521e-01 -2.504511550068855286e-02 9.563159942626953125e-02 -2.251405864953994751e-01 -5.934244021773338318e-02 1.317930817604064941e-01 7.756625860929489136e-02 2.048595398664474487e-01 -1.065489724278450012e-01 -2.919982373714447021e-01 -2.166052460670471191e-01 2.987584657967090607e-02 -4.743086695671081543e-01 -1.812620013952255249e-01 -1.690363436937332153e-01 1.727329492568969727e-01 -2.733777165412902832e-01 4.402605071663856506e-02 2.335291206836700439e-01 -1.902876347303390503e-01 1.415976136922836304e-01 -6.024882569909095764e-02
-1.994317919015884399e-01 4.324376210570335388e-02 -2.057446390390396118e-01 -1.425708383321762085e-01 -3.794111683964729309e-02 -9.228069335222244263e-02 -7.375279814004898071e-02 -3.247497081756591797e-01 2.111129276454448700e-02 -9.732733480632305145e-03 7.117155939340591431e-02 2.676010429859161377e-01 1.343475580215454102e-01 -7.033213973045349121e-02 1.708044558763504028e-01 -4.849272668361663818e-01 6.935629993677139282e-02 5.615361034870147705e-03 -1.801636070013046265e-01 -5.254705995321273804e-02 6.653676927089691162e-02 2.147275507450103760e-01 -1.838747113943099976e-01 -4.720521345734596252e-02 9.338306635618209839e-02 -1.397848725318908691e-01 -3.419050872325897217e-01 -8.505734801292419434e-02 3.147925138473510742e-01 -1.133814603090286255e-01 -1.769999600946903229e-02 -1.378755420446395874e-01
-3.335359096527099609e-01 6.091133877635002136e-02 2.383687719702720642e-02 -3.035787940025329590e-01 2.287464141845703125e-01 2.080632895231246948e-01 4.664176329970359802e-02 5.314168334007263184e-02 9.611688554286956787e-02 -2.196019887924194336e-01 7.442663609981536865e-02 2.814957499504089355e-01 5.812685936689376831e-02 -1.834722012281417847e-01 -2.033235430717468262e-01 4.990554228425025940e-02 2.392334342002868652e-01 -2.419005334377288818e-01 5.620841309428215027e-02 -2.606879472732543945e-01 7.082900404930114746e-02 1.400298345834016800e-02 -2.614216804504394531e-01 2.009797375649213791e-03 2.872953712940216064e-01 7.229086011648178101e-02 -1.455243825912475586e-01 4.455310478806495667e-02 1.166752353310585022e-01 -1.270230207592248917e-02 2.274838536977767944e-01 -1.780772507190704346e-01
1.097810417413711548e-01 2.757180929183959961e-01 2.635270059108734131e-01 -1.446306854486465454e-01 -2.244758456945419312e-01 2.331192046403884888e-01 1.985033750534057617e-01 1.109090372920036316e-01 2.608232796192169189e-01 -6.302680820226669312e-02 9.436320979148149490e-04 1.892489194869995117e-01 1.267304718494415283e-01 -1.630955636501312256e-01 -2.900267764925956726e-02 1.191729679703712463e-01 1.440079957246780396e-01 -1.864675432443618774e-01 -2.148471772670745850e-02 -2.541692256927490234e-01 -1.953759491443634033e-01 5.189011339098215103e-03 -2.112849056720733643e-01 -8.320052921772003174e-02 2.758831679821014404e-01 1.180845648050308228e-01 -2.668839506804943085e-02 -2.233951091766357422e-01 3.243083655834197998e-01 -1.674953848123550415e-01 8.548744767904281616e-02 -8.976259082555770874e-02
-2.592387609183788300e-02 7.160290330648422241e-02 -4.054160416126251221e-02 -3.376691341400146484e-01 -2.921221554279327393e-01 -5.789350718259811401e-02 1.295862495899200439e-01 -1.551207453012466431e-01 1.138596907258033752e-01 2.315570265054702759e-01 3.502496778964996338e-01 1.854984164237976074e-01 3.168450891971588135e-01 9.949477761983871460e-02 7.865492999553680420e-02 -9.365273267030715942e-02 2.019354701042175293e-01 -4.024884197860956192e-03 -1.066020056605339050e-01 -1.193905621767044067e-01 2.118988893926143646e-02 -2.309364676475524902e-01 -1.844442784786224365e-01 -9.128510951995849609e-02 -1.310360580682754517e-01 1.918580681085586548e-01 -1.012403368949890137e-01 -2.466411143541336060e-02 2.218872457742691040e-01 -1.609252393245697021e-01 -2.165355682373046875e-01 -2.251180559396743774e-01
2.070376873016357422e-01 2.001777291297912598e-01 2.429187446832656860e-01 1.599936746060848236e-02 -3.190558031201362610e-02 2.398496717214584351e-01 2.546117641031742096e-02 1.941750645637512207e-01 4.597803577780723572e-02 -3.306632339954376221e-01 1.784690171480178833e-01 1.309692561626434326e-01 3.778395801782608032e-02 -9.782248735427856445e-02 -1.321206241846084595e-01 -2.958534657955169678e-01 -7.881346344947814941e-02 -1.752258986234664917e-01 1.282773166894912720e-02 -1.365337222814559937e-01 1.382662355899810791e-01 2.387088909745216370e-02 -3.891670405864715576e-01 -8.973034471273422241e-02 2.089082002639770508e-01 2.286637900397181511e-03 -1.925694197416305542e-01 -7.572624832391738892e-02 3.616679906845092773e-01 -3.645758703351020813e-02 1.607581377029418945e-01 -7.148002833127975464e-02
4.948352649807929993e-02 3.458459079265594482e-01 1.213366165757179260e-01 7.855045050382614136e-02 6.015148386359214783e-02 3.068521916866302490e-01 2.089477516710758209e-02 -1.478712111711502075e-01 -1.739646196365356445e-01 3.746056184172630310e-02 1.747638732194900513e-01 8.484846353530883789e-02 1.882430538535118103e-02 -1.233198419213294983e-01 6.355654448270797729e-02 2.367615103721618652e-01 2.296828925609588623e-01 -1.427613943815231323e-01 -8.816984295845031738e-02 -9.175925515592098236e-04 9.487065672874450684e-02 -1.525150835514068604e-01 -4.796450436115264893e-01 -9.669438749551773071e-02 -2.078709949273616076e-04 -4.128057137131690979e-02 -1.916985660791397095e-01 -1.154798939824104309e-01 2.898244857788085938e-01 -2.772847712039947510e-01 1.555558145046234131e-01 4.952853173017501831e-02
-3.641151487827301025e-01 7.180953770875930786e-02 -1.050267741084098816e-01 -1.582385040819644928e-02 -1.273911595344543457e-01 1.871872097253799438e-01 1.344704627990722656e-01 -1.562615111470222473e-02 1.804178655147552490e-01 -1.893930509686470032e-02 1.376042515039443970e-01 7.628569751977920532e-02 -1.338589787483215332e-01 1.198523044586181641e-01 1.833322197198867798e-01 -2.877943217754364014e-01 1.631378233432769775e-01 8.820767700672149658e-02 -1.657974421977996826e-01 -1.168462038040161133e-01 -1.820825971662998199e-02 1.131488103419542313e-02 -3.805858194828033447e-01 3.143062442541122437e-02 -3.097550943493843079e-02 -1.691205054521560669e-02 -3.927779793739318848e-01 -1.888437718152999878e-01 1.617576032876968384e-01 -8.505903929471969604e-02 2.600470483303070068e-01 -2.469192147254943848e-01
-3.913818597793579102e-01 -3.159263730049133301e-02 1.019831374287605286e-02 5.776150152087211609e-03 -1.671969890594482422e-01 -3.074228204786777496e-02 4.231864213943481445e-02 -1.553280651569366455e-01 2.658154964447021484e-01 -7.534595578908920288e-02 5.336499586701393127e-02 6.835339218378067017e-02 -1.426020450890064240e-02 4.000730440020561218e-02 -1.680363202467560768e-03 -2.113417237997055054e-01 1.276795715093612671e-01 -5.921816825866699219e-02 -9.127323329448699951e-02 -1.706793606281280518e-01 -1.487336009740829468e-01 -1.399629097431898117e-02 -3.255839347839355469e-01 1.200051307678222656e-01 -1.367449015378952026e-01 1.395816542208194733e-02 -4.405887722969055176e-01 -1.344072967767715454e-01 1.483856141567230225e-01 -1.566968262195587158e-01 3.456044793128967285e-01 -2.518986761569976807e-01
-4.378343820571899414e-01 7.038675248622894287e-02 -5.146447569131851196e-03 -1.133656650781631470e-01 5.455200001597404480e-02 1.980603188276290894e-01 2.011960148811340332e-01 -1.575773209333419800e-01 2.930496931076049805e-01 -8.892963081598281860e-02 8.398659527301788330e-02 -1.023766547441482544e-01 -2.078229933977127075e-02 -5.868800729513168335e-02 -1.492678467184305191e-02 -2.453164905309677124e-01 1.107784509658813477e-01 1.129774376749992371e-01 -3.607250005006790161e-02 -6.636990606784820557e-02 -2.043819874525070190e-01 7.249338086694478989e-03 -2.745256423950195312e-01 -8.152072131633758545e-02 4.310014843940734863e-02 5.269905924797058105e-02 -3.399091660976409912e-01 -7.648368179798126221e-02 1.482293456792831421e-01 -2.316004335880279541e-01 3.348103165626525879e-01 -1.976000964641571045e-01
8.575460314750671387e-02 2.909103035926818848e-01 -1.347278803586959839e-01 -1.225569620728492737e-01 -5.454359948635101318e-02 1.987907141447067261e-01 -1.135567426681518555e-01 -2.211757153272628784e-01 9.870258718729019165e-02 1.166838556528091431e-01 3.908300697803497314e-01 -1.394458860158920288e-02 8.548248559236526489e-02 -1.420345623046159744e-02 -3.536105901002883911e-02 6.020532920956611633e-02 2.856369614601135254e-01 -7.371651381254196167e-02 -9.367519058287143707e-03 7.398632913827896118e-02 1.426491588354110718e-01 -1.651020348072052002e-01 -2.333402782678604126e-01 3.944817930459976196e-02 1.419683396816253662e-01 -1.205510646104812622e-01 -1.836777925491333008e-01 1.237141527235507965e-02 4.067512452602386475e-01 4.217421635985374451e-02 3.820445835590362549e-01 6.243330612778663635e-02
-2.148197405040264130e-02 2.352363616228103638e-02 -8.356794714927673340e-03 -2.090987712144851685e-01 -3.184609487652778625e-02 2.519022822380065918e-01 -8.457336574792861938e-02 3.142217546701431274e-02 7.692792266607284546e-02 -1.684684008359909058e-01 3.471362590789794922e-01 -2.259699627757072449e-02 2.263592369854450226e-02 -9.885461628437042236e-02 1.540553122758865356e-01 3.653214871883392334e-02 1.971667706966400146e-01 -1.333282887935638428e-01 -9.477496892213821411e-02 -3.300017118453979492e-02 3.176457881927490234e-01 -2.646581530570983887e-01 -2.887888550758361816e-01 1.543715149164199829e-01 2.163559347391128540e-01 -5.922960862517356873e-02 3.827431052923202515e-02 -1.505317687988281250e-01 4.580086469650268555e-01 -1.437985301017761230e-01 2.031877189874649048e-01 2.907438017427921295e-02
-2.696706056594848633e-01 -8.456572145223617554e-02 3.732645511627197266e-02 -4.127198457717895508e-01 9.176462888717651367e-02 -3.257576003670692444e-02 -7.903703302145004272e-02 6.960777938365936279e-02 -6.600814312696456909e-02 -3.040500283241271973e-01 2.218903899192810059e-01 2.853947877883911133e-01 1.593609750270843506e-01 -1.158609166741371155e-01 -5.829183384776115417e-02 -1.266150269657373428e-03 2.453005462884902954e-01 -2.343167811632156372e-01 1.590183377265930176e-01 -2.518542706966400146e-01 1.836192011833190918e-01 3.242929279804229736e-02 -1.603847593069076538e-01 -1.302726939320564270e-02 9.417713433504104614e-02 4.833069816231727600e-02 -1.135682314634323120e-01 -4.609441757202148438e-02 3.124421536922454834e-01 -1.593209207057952881e-01 2.042415887117385864e-01 -5.208657309412956238e-02
-2.139316499233245850e-01 3.292026221752166748e-01 -1.200660616159439087e-01 -1.389157772064208984e-01 6.977315247058868408e-02 2.935513854026794434e-02 -4.864498600363731384e-02 -3.133349586278200150e-03 1.493751257658004761e-01 -2.950746715068817139e-01 7.619873434305191040e-02 -6.616660207509994507e-02 2.496363371610641479e-01 4.334589093923568726e-02 1.875701397657394409e-01 -1.435527950525283813e-02 8.948361128568649292e-02 -6.720790266990661621e-02 6.354130804538726807e-02 -1.152986958622932434e-01 3.620188832283020020e-01 -3.179014101624488831e-02 -4.540461599826812744e-01 2.388171553611755371e-01 1.398717314004898071e-01 5.617759749293327332e-02 -1.862715035676956177e-01 -6.163785234093666077e-02 1.530632078647613525e-01 7.632907480001449585e-02 2.618945837020874023e-01 2.669028937816619873e-02
1.590545028448104858e-01 1.477905064821243286e-01 -2.834802865982055664e-01 -2.077358067035675049e-01 -2.153242230415344238e-01 1.025009527802467346e-01 -1.671720147132873535e-01 -1.576724052429199219e-01 9.975728392601013184e-02 -7.572116702795028687e-02 3.375698328018188477e-01 -4.254565015435218811e-02 1.314206123352050781e-01 -1.620842516422271729e-01 1.502727866172790527e-01 -4.336407780647277832e-02 1.310253441333770752e-01 4.866437613964080811e-02 6.184207275509834290e-02 1.700250655412673950e-01 4.105785861611366272e-02 -4.838407784700393677e-02 -2.852643728256225586e-01 5.608395487070083618e-02 3.446480333805084229e-01 -2.908118814229965210e-02 2.194675616919994354e-02 -9.734278172254562378e-02 4.524044990539550781e-01 -6.985464715398848057e-04 1.869479417800903320e-01 -1.009498983621597290e-01
-5.212063714861869812e-02 2.173898071050643921e-01 1.977215260267257690e-01 -7.687688618898391724e-02 2.475714311003684998e-02 2.358011305332183838e-01 4.931666888296604156e-03 -3.915879130363464355e-02 5.740908905863761902e-02 -1.309586614370346069e-01 1.778742223978042603e-01 1.559091545641422272e-02 -2.551898546516895294e-02 -4.662706702947616577e-02 1.913806349039077759e-01 2.150256335735321045e-01 7.925017736852169037e-03 -2.838682234287261963e-01 -1.925884187221527100e-01 2.067698538303375244e-02 -1.359600573778152466e-02 -1.155324559658765793e-02 -2.805886566638946533e-01 5.348772183060646057e-02 8.947322517633438110e-02 -5.694782361388206482e-02 -3.295028507709503174e-01 -1.495288312435150146e-01 5.015977025032043457e-01 -1.573044657707214355e-01 3.010590374469757080e-01 -5.799867794848978519e-04
-2.386075705289840698e-01 2.435360550880432129e-01 1.204211935400962830e-01 -2.037308216094970703e-01 -2.099317014217376709e-01 9.101741015911102295e-02 -1.808862946927547455e-02 -1.762387752532958984e-01 -2.976675517857074738e-03 1.252353377640247345e-02 6.073407828807830811e-02 5.988033022731542587e-03 2.075050473213195801e-01 4.032761976122856140e-02 2.310953587293624878e-01 -3.425127267837524414e-01 1.504011601209640503e-01 5.058308318257331848e-02 8.153197914361953735e-02 1.940782666206359863e-01 9.210746793542057276e-05 -3.757922053337097168e-01 -2.697512507438659668e-01 -9.960447251796722412e-02 -1.904669255018234253e-01 -9.533289819955825806e-02 -2.726241052150726318e-01 -1.093005985021591187e-01 1.889008283615112305e-01 -1.615671813488006592e-01 -1.841174215078353882e-01 -6.315364688634872437e-02
-2.037465386092662811e-02 -2.524857036769390106e-02 1.484202146530151367e-01 -2.698775529861450195e-01 -1.187323927879333496e-01 2.541955411434173584e-01 -2.788722813129425049e-01 8.670682460069656372e-02 -1.718822270631790161e-01 -3.257783353328704834e-01 3.745865821838378906e-01 -7.497856020927429199e-02 -2.035023085772991180e-02 -1.050787884742021561e-02 -8.883256465196609497e-02 -1.013355925679206848e-01 1.643140800297260284e-02 6.805422157049179077e-02 -4.701862111687660217e-02 -1.896111816167831421e-01 1.392634212970733643e-01 1.255763322114944458e-01 -3.883228003978729248e-01 -2.451371997594833374e-01 1.005688030272722244e-02 -6.448477506637573242e-02 -2.781188786029815674e-01 1.703617535531520844e-02 1.691464148461818695e-02 -2.386883646249771118e-02 1.352013051509857178e-01 -2.227953672409057617e-01
1.157935485243797302e-01 1.657624170184135437e-02 1.164171099662780762e-01 -3.088038861751556396e-01 -3.860950842499732971e-02 8.341538719832897186e-03 5.528241395950317383e-02 -8.840561658143997192e-02 1.141659989953041077e-01 2.649454176425933838e-01 2.811379916965961456e-02 -9.537169709801673889e-03 1.421937495470046997e-01 2.713532149791717529e-01 -8.018576353788375854e-02 -1.631210148334503174e-01 1.955737471580505371e-01 1.756580173969268799e-02 1.365908533334732056e-01 -1.386060565710067749e-01 1.655902117490768433e-01 -1.802226155996322632e-01 -3.475321829319000244e-01 -2.675038017332553864e-02 4.573344811797142029e-02 -1.322112828493118286e-01 -5.119363665580749512e-01 2.240554094314575195e-01 1.926377266645431519e-01 -1.336241513490676880e-01 3.547547757625579834e-02 8.986654132604598999e-02
-2.134175747632980347e-01 -5.560513585805892944e-02 -1.859580166637897491e-02 -1.706454902887344360e-01 -2.919899523258209229e-01 5.862130522727966309e-01 -3.806039458140730858e-04 1.865802556276321411e-01 1.273113936185836792e-01 -2.033627778291702271e-01 1.145123988389968872e-01 1.003699228167533875e-01 2.276048064231872559e-01 -2.245254665613174438e-01 -1.019966788589954376e-02 -1.473540323786437511e-03 -1.067802682518959045e-01 -1.582692936062812805e-02 8.543813973665237427e-02 -8.966344594955444336e-02 6.381718814373016357e-02 2.672412805259227753e-02 -1.742760688066482544e-01 -2.055436521768569946e-01 2.284531146287918091e-01 7.810202240943908691e-02 7.134475279599428177e-03 1.518021076917648315e-01 2.158762514591217041e-01 -6.853006035089492798e-02 -9.243781864643096924e-02 -1.716897338628768921e-01
1.175761222839355469e-01 3.299944400787353516e-01 2.307132631540298462e-01 -1.924524605274200439e-01 -8.708491921424865723e-02 2.779003381729125977e-01 -5.350539833307266235e-02 -3.886723816394805908e-01 3.828909993171691895e-02 3.057052195072174072e-01 -1.461381465196609497e-01 1.474929004907608032e-01 1.770414561033248901e-01 -5.744838342070579529e-02 -1.289606243371963501e-01 -5.534766986966133118e-02 1.268096119165420532e-01 7.020922005176544189e-02 -8.365112543106079102e-02 -2.037614397704601288e-02 9.662849456071853638e-02 -1.182857677340507507e-01 -2.170859277248382568e-01 7.286559790372848511e-02 3.886745274066925049e-01 -1.602182723581790924e-02 -1.359831541776657104e-01 -3.468271717429161072e-02 1.701267063617706299e-01 2.812125487253069878e-03 4.283359646797180176e-02 -2.234045565128326416e-01
-3.144707381725311279e-01 1.293033659458160400e-01 -4.177333414554595947e-02 -2.449598908424377441e-01 1.496188193559646606e-01 2.298892885446548462e-01 -7.536745071411132812e-02 3.227541595697402954e-02 1.033378094434738159e-01 -2.565867304801940918e-01 2.029858678579330444e-01 3.914424777030944824e-01 1.930471807718276978e-01 -1.108314916491508484e-01 -8.587041497230529785e-02 8.235922455787658691e-02 2.432608902454376221e-01 -2.061610668897628784e-01 5.854097008705139160e-02 -3.167217969894409180e-01 -2.320545166730880737e-02 -1.385509818792343140e-01 -1.360276043415069580e-01 1.303484570235013962e-02 2.203586846590042114e-01 -1.157599501311779022e-02 -3.392855823040008545e-02 -1.446689758449792862e-02 2.500053644180297852e-01 -1.409982442855834961e-01 6.336017698049545288e-02 -1.604732871055603027e-01
-8.959967643022537231e-02 -9.643756598234176636e-02 5.991852231090888381e-05 -3.209401071071624756e-01 -7.732009142637252808e-02 5.034527778625488281e-01 -1.816389560699462891e-01 1.000772491097450256e-01 -1.914885267615318298e-02 -1.343246102333068848e-01 5.874258652329444885e-02 3.258363902568817139e-02 2.069150060415267944e-01 -4.999977722764015198e-02 1.178540512919425964e-01 -3.296117112040519714e-02 -1.284440755844116211e-01 -7.539913058280944824e-02 5.334897339344024658e-02 -1.290936321020126343e-01 -2.685544453561306000e-02 -2.773685455322265625e-01 -2.330283224582672119e-01 -3.110963106155395508e-01 2.610999643802642822e-01 2.576999962329864502e-01 -1.468500792980194092e-01 5.571044981479644775e-02 -6.890658289194107056e-02 -7.531014084815979004e-02 2.793500386178493500e-02 -2.304841578006744385e-01
-4.063389599323272705e-01 2.204798012971878052e-01 1.433034837245941162e-01 -1.447771191596984863e-01 -3.299039006233215332e-01 -5.825410410761833191e-02 3.296490758657455444e-02 5.723275616765022278e-02 2.513972856104373932e-02 1.806023716926574707e-01 2.206771671772003174e-01 -1.059632524847984314e-01 1.941066533327102661e-01 -1.670171320438385010e-02 1.146257221698760986e-01 1.062016263604164124e-01 1.778331995010375977e-01 4.745987430214881897e-02 2.753594517707824707e-01 -3.631309270858764648e-01 -4.132135957479476929e-02 -2.089060656726360321e-02 -2.199013978242874146e-01 -9.520296007394790649e-02 3.990099951624870300e-02 1.509274691343307495e-01 -3.379919528961181641e-01 1.081255078315734863e-01 5.419051274657249451e-02 6.632446497678756714e-02 -1.119125261902809143e-01 3.673911467194557190e-02
-6.079134345054626465e-02 3.717543780803680420e-01 -3.663914650678634644e-02 -1.519075781106948853e-01 -5.620869621634483337e-02 3.803575336933135986e-01 -1.031791567802429199e-01 -1.205986440181732178e-01 1.133319176733493805e-02 7.390420138835906982e-02 3.611529171466827393e-01 -1.218378543853759766e-01 -1.050149500370025635e-01 -2.098221518099308014e-02 7.079530507326126099e-02 2.643837220966815948e-02 5.791584495455026627e-03 -1.349536776542663574e-01 -1.942303627729415894e-01 -3.892529010772705078e-02 1.830812841653823853e-01 -1.697045266628265381e-01 -3.857431411743164062e-01 -1.081631407141685486e-01 2.129110395908355713e-01 -8.426669239997863770e-02 5.685553420335054398e-03 -2.196490466594696045e-01 1.740418672561645508e-01 2.160139754414558411e-02 2.776273787021636963e-01 -6.141434609889984131e-02
-2.279333025217056274e-01 -6.810917705297470093e-02 6.419241428375244141e-02 -2.837615907192230225e-01 -1.260102242231369019e-01 2.776519060134887695e-01 -5.390984192490577698e-02 -4.578767120838165283e-01 -6.481610238552093506e-03 2.138335555791854858e-01 1.021326780319213867e-01 -4.373724106699228287e-03 1.201629787683486938e-01 -1.953330449759960175e-02 -7.940239273011684418e-03 -1.817242205142974854e-01 1.737606152892112732e-02 -5.118724331259727478e-02 -1.206159126013517380e-02 8.917317539453506470e-02 4.628331959247589111e-02 -1.554980427026748657e-01 -3.065347075462341309e-01 -5.509187281131744385e-02 7.879494130611419678e-02 -3.526993468403816223e-02 -4.388021528720855713e-01 -1.152593567967414856e-01 2.315260469913482666e-01 1.675731241703033447e-01 -1.292955577373504639e-01 -5.557478219270706177e-02
-1.075392290949821472e-01 1.514644771814346313e-01 4.525590315461158752e-02 -4.638603329658508301e-01 -2.109548896551132202e-01 1.279823929071426392e-01 7.052179425954818726e-02 -8.693928271532058716e-02 -1.035274192690849304e-01 2.427396476268768311e-01 3.421288728713989258e-01 9.693204611539840698e-02 2.727943956851959229e-01 1.010119169950485229e-01 9.674561768770217896e-02 -4.826235026121139526e-02 2.358840852975845337e-01 7.980927824974060059e-02 1.233960986137390137e-01 -7.140614837408065796e-02 1.256669163703918457e-01 -3.061972558498382568e-01 -1.738029718399047852e-01 6.171495467424392700e-02 -4.358699917793273926e-02 1.572588980197906494e-01 1.853955350816249847e-02 -3.627654165029525757e-02 1.427472382783889771e-01 -2.050964385271072388e-01 -1.508860737085342407e-01 -2.075320333242416382e-01
-7.314797490835189819e-02 1.718849390745162964e-01 -5.177615582942962646e-02 7.584484666585922241e-02 1.790067926049232483e-02 9.290213882923126221e-02 -1.246174704283475876e-02 1.259901374578475952e-01 -7.410943508148193359e-02 2.689944021403789520e-02 3.501246273517608643e-01 -8.133137226104736328e-02 7.486002892255783081e-02 -2.980346679687500000e-01 -3.281578794121742249e-02 -3.154295682907104492e-01 1.903159469366073608e-01 -3.690243512392044067e-02 4.374743625521659851e-02 2.128176987171173096e-01 7.641543447971343994e-02 -2.588810622692108154e-01 -3.267757594585418701e-01 1.384766995906829834e-01 1.012438721954822540e-02 4.829356819391250610e-02 -4.651388525962829590e-01 -1.226497814059257507e-01 3.212279081344604492e-02 7.191994041204452515e-02 2.272425405681133270e-02 -2.776975035667419434e-01
-4.138676524162292480e-01 6.225215643644332886e-02 4.200388863682746887e-02 -1.717090159654617310e-01 6.244441494345664978e-03 1.357269585132598877e-01 8.323497325181961060e-02 -1.871793121099472046e-01 2.483136802911758423e-01 -7.616339623928070068e-02 1.562488079071044922e-01 1.091677993535995483e-01 -1.333345621824264526e-01 7.415430247783660889e-02 -1.622200943529605865e-02 -2.314158082008361816e-01 8.308882266283035278e-02 4.758752137422561646e-02 -1.370557546615600586e-01 -5.719788745045661926e-02 -7.779496908187866211e-02 1.704697869718074799e-02 -2.152112871408462524e-01 -6.536390632390975952e-02 -3.558510169386863708e-02 2.693036943674087524e-02 -4.615222811698913574e-01 -1.423947513103485107e-01 9.103456139564514160e-02 -3.698631823062896729e-01 2.065329253673553467e-01 -2.027610540390014648e-01
3.941104561090469360e-02 5.765251442790031433e-02 1.405106931924819946e-01 -1.678430140018463135e-01 9.824714809656143188e-02 1.010750308632850647e-01 1.465251892805099487e-01 -7.937815040349960327e-02 2.041904181241989136e-01 -2.377107590436935425e-01 1.591793745756149292e-01 1.216995120048522949e-01 2.730186581611633301e-01 3.758223727345466614e-02 9.026982635259628296e-02 -1.855415254831314087e-01 2.158622443675994873e-01 -4.436351358890533447e-02 -1.212376728653907776e-02 1.136246174573898315e-01 1.516917645931243896e-01 -2.663774192333221436e-01 -5.084240436553955078e-01 1.180441454052925110e-01 1.097179129719734192e-01 1.383773088455200195e-01 -8.388340473175048828e-02 -3.387632966041564941e-01 -1.234628111124038696e-01 -9.941447526216506958e-03 1.882495433092117310e-01 1.044627353549003601e-01
-4.534034803509712219e-02 3.056209906935691833e-02 1.677633821964263916e-01 -1.937087327241897583e-01 -4.596326500177383423e-02 1.075349375605583191e-01 -1.211426965892314911e-02 8.080928027629852295e-02 3.245667517185211182e-01 -4.363738931715488434e-03 3.589695096015930176e-01 -8.550776168704032898e-03 3.848578631877899170e-01 -5.349508021026849747e-03 2.430448308587074280e-02 -7.787367701530456543e-02 3.307695090770721436e-01 -1.690059751272201538e-01 -1.906112730503082275e-01 -2.537160515785217285e-01 1.793898642063140869e-01 2.881298586726188660e-02 -3.293030261993408203e-01 1.510511040687561035e-01 -2.264472283422946930e-02 2.283745855093002319e-01 -4.404945299029350281e-02 2.928881673142313957e-03 1.960391178727149963e-02 -1.141097173094749451e-01 8.457715064287185669e-02 -2.092273086309432983e-01
-3.810445591807365417e-02 1.813713610172271729e-01 6.486640870571136475e-02 -1.033842414617538452e-01 -2.138195037841796875e-01 3.212363421916961670e-01 -1.575347483158111572e-01 1.433137357234954834e-01 2.081494592130184174e-02 -1.809553354978561401e-01 -8.946754038333892822e-02 9.176835417747497559e-02 1.847269833087921143e-01 -1.897066831588745117e-02 -1.829207092523574829e-01 2.421772629022598267e-01 2.241543233394622803e-01 -1.128700003027915955e-01 -1.586461663246154785e-01 7.624755054712295532e-02 7.638315856456756592e-02 6.217935681343078613e-02 -4.329109787940979004e-01 -2.127870917320251465e-01 2.631154954433441162e-01 1.389358490705490112e-01 -2.142129391431808472e-01 1.855175197124481201e-01 2.085628658533096313e-01 9.220814704895019531e-02 -3.822486475110054016e-02 -1.470860689878463745e-01
-1.856097280979156494e-01 2.347769886255264282e-01 2.505274713039398193e-01 -1.291569471359252930e-01 -8.895384520292282104e-02 7.316089421510696411e-02 -3.522431850433349609e-02 -1.958024799823760986e-01 -6.966682523488998413e-02 6.278949230909347534e-02 9.364249557256698608e-02 -4.588543623685836792e-02 2.393833994865417480e-01 3.580109402537345886e-02 -3.691287636756896973e-01 -1.516389399766921997e-01 8.898945152759552002e-02 -2.271998226642608643e-01 4.028132557868957520e-02 2.489472739398479462e-02 3.933836817741394043e-01 -1.581725925207138062e-01 -1.463139802217483521e-01 -2.111558243632316589e-02 2.123310416936874390e-02 2.402581423521041870e-01 -1.431540101766586304e-01 -1.368563622236251831e-01 -3.467319160699844360e-02 -1.602711081504821777e-01 3.523034453392028809e-01 -1.697735935449600220e-01
-7.225564867258071899e-02 1.344980001449584961e-01 9.929070249199867249e-03 -2.154724895954132080e-01 -5.882882978767156601e-03 3.762720227241516113e-01 -9.702716022729873657e-02 -1.301260590553283691e-01 1.979216635227203369e-01 -1.954514235258102417e-01 4.180616438388824463e-01 -2.789067924022674561e-01 2.392756007611751556e-02 1.158688664436340332e-01 4.133128374814987183e-02 1.183850690722465515e-01 9.181456267833709717e-02 -9.493152052164077759e-02 1.606286875903606415e-02 1.426900774240493774e-01 7.954861968755722046e-02 1.266843825578689575e-01 -3.009825944900512695e-01 1.217235401272773743e-01 2.725501060485839844e-01 2.835140004754066467e-02 -1.026216596364974976e-01 -2.123678028583526611e-01 2.021075040102005005e-01 -7.990367710590362549e-02 1.260444223880767822e-01 -2.070210725069046021e-01
-3.301529586315155029e-02 1.706299930810928345e-01 5.254173651337623596e-02 -1.218329519033432007e-01 -1.988984197378158569e-01 3.635699450969696045e-01 -1.270848661661148071e-01 -2.124513685703277588e-01 6.692085415124893188e-02 -3.354152441024780273e-01 3.311938941478729248e-01 -2.471936345100402832e-01 4.430724680423736572e-02 1.015883833169937134e-01 3.214902281761169434e-01 7.842401415109634399e-02 1.121195554733276367e-01 5.903725698590278625e-02 4.467270150780677795e-02 -7.069994509220123291e-02 1.508558243513107300e-01 -1.247023791074752808e-01 -3.254258036613464355e-01 -6.990852952003479004e-02 2.794062793254852295e-01 -9.935193695127964020e-03 8.818360045552253723e-03 -1.530819684267044067e-01 1.582431048154830933e-01 -5.474425852298736572e-02 7.476928085088729858e-02 -4.628174379467964172e-02
-5.807382985949516296e-02 1.019205525517463684e-01 -6.996742635965347290e-02 -1.221895292401313782e-01 -6.970636546611785889e-02 1.537765469402074814e-02 1.084133982658386230e-03 -1.325853914022445679e-01 2.447416782379150391e-01 3.694564700126647949e-01 3.093485236167907715e-01 8.096969127655029297e-02 -1.984449103474617004e-03 1.398028247058391571e-02 2.285941690206527710e-01 -1.415474563837051392e-01 5.356337875127792358e-02 6.967827677726745605e-02 4.940744116902351379e-02 -8.131141960620880127e-02 -7.789118587970733643e-02 -2.433957904577255249e-02 -5.371826291084289551e-01 -1.923423707485198975e-01 -3.227110579609870911e-02 2.605923712253570557e-01 -3.009033501148223877e-01 -8.878276683390140533e-03 3.942307457327842712e-02 -2.259599417448043823e-01 4.660312458872795105e-02 -9.616006165742874146e-02
-2.932563722133636475e-01 1.254217922687530518e-01 1.172979325056076050e-01 -2.536315470933914185e-02 -1.502971500158309937e-01 -1.482752859592437744e-01 6.928183138370513916e-02 2.638010978698730469e-01 -3.396843373775482178e-02 -1.111560165882110596e-01 9.224911034107208252e-02 -5.914314836263656616e-02 2.593654096126556396e-01 -1.935098171234130859e-01 1.152574121952056885e-01 2.174475342035293579e-01 8.386066555976867676e-02 -1.665148735046386719e-01 -2.413150295615196228e-02 -1.905489265918731689e-01 -1.235116925090551376e-02 -8.634191006422042847e-02 -3.070885539054870605e-01 -2.224665433168411255e-01 2.940212003886699677e-02 2.036453038454055786e-01 -3.439465165138244629e-01 1.930754184722900391e-01 6.951557844877243042e-02 -1.215154230594635010e-01 2.033371180295944214e-01 -3.036279082298278809e-01
-1.036352366209030151e-01 -4.891885444521903992e-02 1.067918688058853149e-01 -3.677272498607635498e-01 -2.250019609928131104e-01 1.088577210903167725e-01 -9.746905416250228882e-02 4.021786153316497803e-02 4.662560299038887024e-02 3.119454383850097656e-01 1.474257856607437134e-01 8.477022498846054077e-02 1.753277331590652466e-01 -1.652833074331283569e-01 -3.650255128741264343e-02 8.244549855589866638e-03 2.037214487791061401e-02 2.254850566387176514e-01 -4.214062541723251343e-02 3.325422760099172592e-03 1.088752672076225281e-01 -2.680553495883941650e-01 -1.094464510679244995e-01 -5.295868590474128723e-02 2.199338972568511963e-01 -3.358952701091766357e-02 -5.353205800056457520e-01 -2.482893317937850952e-01 1.482689231634140015e-01 1.423885859549045563e-02 -3.540063649415969849e-02 7.804970443248748779e-02
-2.487563155591487885e-02 1.752673238515853882e-01 -1.416751146316528320e-01 -3.187899291515350342e-01 -8.578762412071228027e-02 1.789835393428802490e-01 -2.175334095954895020e-01 9.428030997514724731e-02 -3.745958209037780762e-02 1.033258903771638870e-02 2.362581491470336914e-01 2.216104865074157715e-01 7.734680175781250000e-02 -1.643415242433547974e-01 -1.444264054298400879e-01 -1.873948425054550171e-01 2.855241298675537109e-01 -2.946113646030426025e-01 -5.700676888227462769e-02 -2.773008868098258972e-02 -1.172147393226623535e-01 3.115248493850231171e-02 -3.017393648624420166e-01 1.145338192582130432e-01 -4.196900129318237305e-02 -6.632387638092041016e-03 -1.501208730041980743e-02 3.145678341388702393e-01 3.396058380603790283e-01 -1.140630170702934265e-01 1.687894910573959351e-01 -8.321481198072433472e-02
-3.001150190830230713e-01 -1.554774940013885498e-01 -1.502323448657989502e-01 -1.327436119318008423e-01 -2.054793387651443481e-01 1.370798200368881226e-01 8.975732326507568359e-02 -6.302101165056228638e-02 4.024453088641166687e-02 3.349693864583969116e-02 2.305435687303543091e-01 4.414179921150207520e-02 1.978259347379207611e-02 4.850621521472930908e-02 -3.459170088171958923e-02 -2.804874479770660400e-01 1.145101040601730347e-01 -7.483280450105667114e-02 -1.011076495051383972e-01 3.395486250519752502e-02 -1.985463127493858337e-02 2.435981482267379761e-01 -8.700115233659744263e-02 -2.346972376108169556e-01 1.369468718767166138e-01 9.129691869020462036e-02 -4.191345870494842529e-01 1.848769560456275940e-02 2.908784449100494385e-01 -3.462115526199340820e-01 1.889984458684921265e-01 -1.905232369899749756e-01
-7.359929382801055908e-02 7.340525090694427490e-02 2.488304972648620605e-01 -3.742228746414184570e-01 -2.867100238800048828e-01 1.968507170677185059e-01 -7.463954389095306396e-02 -7.164482772350311279e-02 -1.274836063385009766e-01 8.885478973388671875e-02 1.943966597318649292e-01 1.087112501263618469e-01 3.444919586181640625e-01 1.568911522626876831e-01 -4.372382164001464844e-02 -2.263567000627517700e-01 -7.362815551459789276e-03 9.319396317005157471e-02 7.723560929298400879e-02 -9.414508193731307983e-02 9.758179634809494019e-02 -3.521451354026794434e-01 -2.102965414524078369e-01 -1.107865720987319946e-01 -5.277761444449424744e-02 5.287585780024528503e-02 -2.726367115974426270e-01 -2.790287137031555176e-01 1.121855080127716064e-01 2.348036691546440125e-02 -2.729389350861310959e-03 -2.960464172065258026e-02
-3.002822697162628174e-01 -1.362545341253280640e-01 -1.104071363806724548e-01 -1.746224611997604370e-01 -1.737221181392669678e-01 3.554843738675117493e-02 1.144920811057090759e-01 -3.329192474484443665e-02 1.038251668214797974e-01 7.387817651033401489e-02 1.368914246559143066e-01 6.501402705907821655e-02 -1.254105474799871445e-02 1.226550117135047913e-01 9.688789397478103638e-02 -2.860558032989501953e-01 1.086766794323921204e-01 -1.210784316062927246e-01 -1.042357981204986572e-01 1.369224041700363159e-01 -8.708057552576065063e-02 1.043378934264183044e-01 -9.214347600936889648e-02 -2.202367782592773438e-01 7.682824134826660156e-02 1.344987004995346069e-01 -4.626166820526123047e-01 -1.428319513797760010e-01 2.715679705142974854e-01 -2.869052886962890625e-01 1.898771822452545166e-01 -2.742803692817687988e-01
-1.321131289005279541e-01 -8.751868456602096558e-02 -1.542634218931198120e-01 1.273729465901851654e-02 -9.298283606767654419e-02 1.586796939373016357e-01 1.597325652837753296e-01 -2.052853405475616455e-01 2.122787088155746460e-01 9.293636679649353027e-02 2.740816175937652588e-01 -3.118444979190826416e-02 -5.839515104889869690e-02 8.162473142147064209e-02 -1.331814005970954895e-02 -2.832818031311035156e-02 -1.783786900341510773e-02 7.837526500225067139e-02 -4.766329750418663025e-02 -1.941959410905838013e-01 4.464657232165336609e-02 -1.088792979717254639e-01 -6.107168793678283691e-01 4.687153548002243042e-02 -4.168058186769485474e-02 1.230684146285057068e-01 -3.390165269374847412e-01 -7.176885753870010376e-02 1.635052114725112915e-01 -1.161760613322257996e-01 3.085589408874511719e-01 2.702414989471435547e-02
-2.831744253635406494e-01 3.305717557668685913e-02 1.090790331363677979e-01 -3.968240916728973389e-01 3.130136057734489441e-02 -8.895441144704818726e-02 -7.295271754264831543e-02 9.399167262017726898e-03 -1.922720298171043396e-02 2.370181381702423096e-01 8.403241634368896484e-02 4.058808833360671997e-02 -8.476174436509609222e-03 -2.906734682619571686e-02 -1.338175237178802490e-01 2.570892125368118286e-02 2.495793551206588745e-01 2.265649884939193726e-01 7.765119429677724838e-03 -7.944116741418838501e-02 7.416363805532455444e-02 -3.148775398731231689e-01 -4.031443297863006592e-01 -8.384027332067489624e-02 5.100260302424430847e-02 1.913220882415771484e-01 -7.713408023118972778e-02 -1.765339821577072144e-01 2.892905473709106445e-01 2.833383344113826752e-02 -3.086659014225006104e-01 -5.162236746400594711e-03
5.778892710804939270e-02 2.077190726995468140e-01 -2.011466473340988159e-01 -2.276267856359481812e-01 -1.681030839681625366e-01 1.582990288734436035e-01 -1.056032851338386536e-01 -9.419341385364532471e-02 1.079986542463302612e-01 1.029772032052278519e-02 4.288005530834197998e-01 3.768359869718551636e-02 -9.872402250766754150e-02 -2.637573480606079102e-01 7.392720878124237061e-02 2.034114450216293335e-01 1.695519089698791504e-01 -2.399639040231704712e-01 -2.569544315338134766e-02 1.175068691372871399e-01 1.173801571130752563e-01 -3.012318313121795654e-01 -2.928825020790100098e-01 -9.941846132278442383e-02 4.526550322771072388e-02 1.206644997000694275e-01 -2.656008601188659668e-01 5.727719143033027649e-02 1.072630509734153748e-01 1.358598191291093826e-02 2.431927025318145752e-01 -4.933944717049598694e-02
-4.929547905921936035e-01 -9.662127494812011719e-02 1.329447180032730103e-01 -2.156235426664352417e-01 -1.097494810819625854e-01 1.466413885354995728e-01 4.914240539073944092e-02 -1.363099068403244019e-01 -9.484589099884033203e-02 4.225330799818038940e-02 3.528479933738708496e-01 -8.185844123363494873e-02 1.438723355531692505e-01 3.279519034549593925e-03 7.760390639305114746e-02 -2.477794438600540161e-01 1.861996054649353027e-01 -7.236107438802719116e-02 -1.388795673847198486e-01 2.214119434356689453e-01 -4.044718667864799500e-02 8.323644846677780151e-02 1.740260864607989788e-03 -1.479789614677429199e-01 2.182566560804843903e-02 1.881581731140613556e-02 -1.779747903347015381e-01 -1.038204953074455261e-01 2.549062967300415039e-01 -2.661937177181243896e-01 1.993632614612579346e-01 -2.031970620155334473e-01
-1.355769187211990356e-01 1.856858134269714355e-01 7.904111593961715698e-02 -1.482400298118591309e-01 -2.928461432456970215e-01 1.865378916263580322e-01 5.133818462491035461e-02 -1.959693878889083862e-01 -1.683126389980316162e-01 8.007805794477462769e-02 1.406770348548889160e-01 1.680149137973785400e-01 1.016553491353988647e-01 -1.296890079975128174e-01 1.400855928659439087e-01 -1.995563507080078125e-01 -4.538182169198989868e-02 1.474716663360595703e-01 7.557403296232223511e-02 1.285980045795440674e-01 1.386272758245468140e-01 -4.747213125228881836e-01 -1.537405848503112793e-01 -1.730489730834960938e-01 -7.114227116107940674e-02 5.809740722179412842e-02 -3.160300552845001221e-01 -1.361851394176483154e-01 2.963518798351287842e-01 -1.402855515480041504e-01 -5.539806932210922241e-02 -7.946370542049407959e-02
-4.187480360269546509e-02 1.988468617200851440e-01 1.132518872618675232e-01 -2.694655060768127441e-01 -2.897686958312988281e-01 1.664353162050247192e-01 1.626385152339935303e-01 -7.941386848688125610e-02 -5.512813478708267212e-02 2.320450246334075928e-01 2.478792667388916016e-01 -5.036866664886474609e-02 7.036420702934265137e-02 -1.963914632797241211e-01 1.508111357688903809e-01 -2.992004156112670898e-01 6.509779393672943115e-02 1.011547371745109558e-01 -1.542906649410724640e-02 2.552478760480880737e-02 9.528261423110961914e-02 -4.515992701053619385e-01 -9.022784978151321411e-02 -1.158676519989967346e-01 -1.582986908033490181e-03 1.658865064382553101e-01 -2.899608612060546875e-01 -1.474621295928955078e-01 1.408845931291580200e-01 -1.518737375736236572e-01 -7.078710198402404785e-02 -1.448411196470260620e-01
1.594233661890029907e-01 1.387944351881742477e-02 1.480776350945234299e-02 -1.858344376087188721e-01 1.434753984212875366e-01 1.957003325223922729e-01 1.516660004854202271e-01 1.235237941145896912e-01 3.214765787124633789e-01 -5.288691609166562557e-04 2.414994984865188599e-01 2.347529083490371704e-01 1.005616858601570129e-01 3.148743882775306702e-02 4.854008555412292480e-02 4.889953508973121643e-02 -5.743189528584480286e-02 -1.816138438880443573e-02 -2.132697403430938721e-02 1.232509166002273560e-01 1.978557556867599487e-01 1.663372502662241459e-03 -2.282161265611648560e-01 -1.182948797941207886e-01 1.855650246143341064e-01 -7.490134239196777344e-02 -3.481172919273376465e-01 -5.600806907750666142e-04 3.983020484447479248e-01 -3.804520666599273682e-01 1.257312893867492676e-01 -7.025953382253646851e-02
-2.125995904207229614e-01 -2.165232598781585693e-02 7.963740825653076172e-02 -1.388055682182312012e-01 -2.116150557994842529e-01 -5.675854161381721497e-02 8.319400995969772339e-02 -2.577949762344360352e-01 -2.653419040143489838e-02 2.307647168636322021e-01 6.992859393358230591e-02 1.789809465408325195e-01 5.802242457866668701e-02 -4.019946604967117310e-02 2.664077877998352051e-01 -2.164187431335449219e-01 3.430878221988677979e-01 -3.724686428904533386e-02 -2.271945960819721222e-02 2.088875621557235718e-01 1.409513801336288452e-01 -8.782787621021270752e-02 -3.735606372356414795e-01 -1.417557299137115479e-01 8.877421729266643524e-03 -3.893536329269409180e-02 -3.990042805671691895e-01 -7.143792510032653809e-02 8.771283179521560669e-02 1.095934659242630005e-01 -2.291656881570816040e-01 -7.123443484306335449e-02
-3.152248561382293701e-01 -4.075545817613601685e-03 -1.016023680567741394e-01 -1.542866826057434082e-01 -1.733756214380264282e-01 6.870967894792556763e-02 1.236328929662704468e-01 -7.941013574600219727e-02 1.006230935454368591e-01 1.186284124851226807e-01 2.281315475702285767e-01 1.716103404760360718e-01 -1.000728607177734375e-01 1.151303127408027649e-01 -5.189203098416328430e-02 -2.910225093364715576e-01 5.559218302369117737e-02 -1.628515720367431641e-01 -4.167641326785087585e-02 6.585963070392608643e-02 -9.025120735168457031e-02 1.573411524295806885e-01 -7.355882227420806885e-02 -2.546014785766601562e-01 9.926290810108184814e-02 9.218053519725799561e-02 -3.165927231311798096e-01 -2.071791514754295349e-02 3.826759755611419678e-01 -3.536357283592224121e-01 1.174166873097419739e-01 -2.250635325908660889e-01
-1.146826893091201782e-01 4.106242954730987549e-02 8.905656635761260986e-03 -1.151810213923454285e-01 -2.516217529773712158e-01 -1.059126034379005432e-01 -6.541200727224349976e-02 -3.588810563087463379e-02 3.001228868961334229e-01 7.961308956146240234e-02 -3.485526517033576965e-02 8.602854795753955841e-03 1.328524202108383179e-01 -8.668438345193862915e-02 -1.674096137285232544e-01 -1.053068861365318298e-01 -1.585947722196578979e-01 -8.813513815402984619e-02 3.394551947712898254e-02 -1.935569643974304199e-01 3.278914988040924072e-01 -1.195689128508092836e-05 4.029687494039535522e-02 -3.333631753921508789e-01 2.857739031314849854e-01 4.483532011508941650e-01 -1.820284128189086914e-01 -1.600427180528640747e-01 2.448985278606414795e-01 -8.247241377830505371e-02 9.232973307371139526e-02 -1.455898135900497437e-01
-1.787879168987274170e-01 -4.375428706407546997e-02 2.668333947658538818e-01 -3.881741464138031006e-01 7.354681845754384995e-03 9.572929888963699341e-02 -1.390334814786911011e-01 -3.962931632995605469e-01 -1.382853835821151733e-01 1.650570482015609741e-01 -6.742313504219055176e-02 -6.555319577455520630e-02 2.052869051694869995e-01 -6.083024293184280396e-02 -1.149851605296134949e-01 -1.021384913474321365e-02 -2.029743418097496033e-02 -5.544708669185638428e-02 -3.562497720122337341e-02 1.566943228244781494e-01 -1.130189672112464905e-01 -8.470118045806884766e-02 -3.024173378944396973e-01 -7.854846864938735962e-02 1.486450582742691040e-01 -1.726646870374679565e-01 -4.332356452941894531e-01 1.738687977194786072e-02 1.945346742868423462e-01 -1.451990101486444473e-02 -2.032046206295490265e-02 -1.378842592239379883e-01
-3.753888309001922607e-01 -3.675524890422821045e-02 -8.308503776788711548e-02 -1.823218911886215210e-01 -2.567915618419647217e-02 1.689613014459609985e-01 5.658612772822380066e-02 -4.759024456143379211e-02 -3.164219111204147339e-02 -6.185409799218177795e-02 1.631700545549392700e-01 1.585856527090072632e-01 -8.622280508279800415e-02 8.815956860780715942e-02 1.012403238564729691e-02 -3.242611289024353027e-01 9.545923024415969849e-02 -8.523511141538619995e-02 -4.874319955706596375e-02 2.036873996257781982e-01 -1.277451664209365845e-01 4.274516925215721130e-02 -1.428237836807966232e-02 -1.970968544483184814e-01 1.133792027831077576e-01 3.067314811050891876e-02 -3.761250078678131104e-01 -7.694855332374572754e-02 3.067418932914733887e-01 -3.152977824211120605e-01 2.436697185039520264e-01 -2.726800441741943359e-01
2.514994144439697266e-02 4.517740383744239807e-02 5.788336694240570068e-02 -2.240785658359527588e-01 -1.443319767713546753e-01 -4.111531749367713928e-02 2.174191027879714966e-01 -2.021978348493576050e-01 2.327050268650054932e-01 2.250361591577529907e-01 1.751538813114166260e-01 -4.220767319202423096e-02 -3.023871406912803650e-02 1.220975816249847412e-02 1.172529757022857666e-01 1.486352384090423584e-01 1.470744013786315918e-01 1.012456193566322327e-01 4.973718151450157166e-02 -1.889636963605880737e-01 -1.500817686319351196e-01 -1.746657192707061768e-01 -4.637589454650878906e-01 -1.174085400998592377e-02 -1.008876264095306396e-01 5.042582005262374878e-02 -3.529009521007537842e-01 5.220672581344842911e-03 2.965308427810668945e-01 -1.896516978740692139e-01 2.404463291168212891e-01 -4.030294716358184814e-02
1.989784985780715942e-01 1.804406940937042236e-01 5.395836755633354187e-02 -3.495611250400543213e-01 -3.451869785785675049e-01 2.524189949035644531e-01 -2.126987725496292114e-01 -1.906853914260864258e-02 1.308523863554000854e-01 -2.077285498380661011e-01 -2.475769026204943657e-03 -5.063559487462043762e-02 8.363386988639831543e-02 -1.625362634658813477e-01 -3.147309273481369019e-02 -1.565002799034118652e-01 2.162328660488128662e-01 -8.123992383480072021e-02 7.501602917909622192e-02 -1.444193422794342041e-01 1.540231853723526001e-01 1.499022729694843292e-02 -2.385267168283462524e-01 -2.171083837747573853e-01 1.031730845570564270e-01 6.094328314065933228e-02 -1.669370532035827637e-01 -2.431878000497817993e-01 2.874221205711364746e-01 1.660020202398300171e-01 1.390011981129646301e-02 -1.816129386425018311e-01
-2.939336597919464111e-01 -1.133227050304412842e-01 -7.331922650337219238e-02 -1.492940336465835571e-01 6.287263333797454834e-02 -7.568724453449249268e-02 6.298195570707321167e-02 -2.092341631650924683e-01 8.096150308847427368e-02 1.008090004324913025e-01 1.571652591228485107e-01 1.612272709608078003e-01 -2.853465639054775238e-02 -3.243425861001014709e-02 4.545995616354048252e-04 -3.541606366634368896e-01 4.337629768997430801e-03 -1.069222111254930496e-02 -1.652651131153106689e-01 -3.285780176520347595e-02 2.335349656641483307e-02 3.931308165192604065e-02 -1.223103404045104980e-01 -2.293475866317749023e-01 1.467858254909515381e-01 4.771743342280387878e-02 -4.019221663475036621e-01 -2.059638733044266701e-03 3.366702198982238770e-01 -4.694504439830780029e-01 2.975036390125751495e-02 -5.291660875082015991e-02
-3.702696263790130615e-01 1.193150281906127930e-01 -1.651124656200408936e-01 -2.609089910984039307e-01 2.424641512334346771e-02 -7.934991270303726196e-02 -2.664614841341972351e-02 1.372971087694168091e-01 3.279190883040428162e-02 6.570128351449966431e-02 1.970725059509277344e-01 -4.623035434633493423e-03 2.914550602436065674e-01 1.775957643985748291e-02 2.597455382347106934e-01 -1.895329803228378296e-01 -2.854188717901706696e-02 -7.441564649343490601e-02 5.277533456683158875e-02 -1.286247670650482178e-01 -1.391258686780929565e-01 -5.876966193318367004e-02 -3.245438635349273682e-01 -9.809242933988571167e-02 3.092124462127685547e-01 3.292544186115264893e-01 -2.684546709060668945e-01 -6.786388158798217773e-02 -6.729734688997268677e-02 -1.250949054956436157e-01 -1.278677880764007568e-01 -1.153962239623069763e-01
1.033235155045986176e-02 8.483263850212097168e-02 1.129878908395767212e-01 -8.430876582860946655e-02 1.308161467313766479e-01 8.923191577196121216e-02 1.797656267881393433e-01 -7.416535168886184692e-02 1.710615158081054688e-01 -3.143199533224105835e-02 2.434678673744201660e-01 4.025409743189811707e-02 2.064385861158370972e-01 -1.136804446578025818e-01 7.456282526254653931e-02 1.278022825717926025e-01 -3.955124691128730774e-02 9.938842616975307465e-03 -2.315570861101150513e-01 1.017987802624702454e-01 1.600237190723419189e-01 6.761585921049118042e-02 -2.361971288919448853e-01 4.842156544327735901e-02 -4.911365732550621033e-02 -1.977738291025161743e-01 -2.216171920299530029e-01 -8.311323821544647217e-02 5.279184579849243164e-01 -1.881824135780334473e-01 1.918231844902038574e-01 -3.727434873580932617e-01
-3.885727142915129662e-03 1.618127338588237762e-02 -6.662447005510330200e-03 -1.965686082839965820e-01 -2.053386718034744263e-01 1.725713759660720825e-01 6.455664522945880890e-03 -7.459264993667602539e-02 4.514118190854787827e-03 -1.747794635593891144e-02 1.090675815939903259e-01 -8.737421035766601562e-02 2.547608911991119385e-01 2.521421760320663452e-02 2.024285197257995605e-01 -1.574076116085052490e-01 2.738990783691406250e-01 -1.491541266441345215e-01 3.436869941651821136e-03 1.861712336540222168e-01 -5.018641427159309387e-02 -5.440942943096160889e-02 -1.580348610877990723e-01 -4.283312857151031494e-01 3.456295728683471680e-01 -1.362962424755096436e-01 3.656715154647827148e-02 1.639990657567977905e-01 4.471201002597808838e-01 1.721271686255931854e-02 1.252245455980300903e-01 -6.569297611713409424e-02
-3.814835846424102783e-02 1.517011970281600952e-01 1.962711215019226074e-01 -3.740932643413543701e-01 -2.589795589447021484e-01 -2.019717246294021606e-01 3.238324522972106934e-01 -2.132766693830490112e-01 1.075071170926094055e-01 -1.250980515033006668e-02 1.600348949432373047e-02 5.824298411607742310e-02 -8.605059981346130371e-02 5.645612254738807678e-02 -1.122028082609176636e-01 8.095809817314147949e-02 1.547867208719253540e-01 -3.043450117111206055e-01 -1.436251997947692871e-01 2.760199457406997681e-02 -3.385723382234573364e-02 -2.026962935924530029e-01 -1.862474530935287476e-01 -1.641929745674133301e-01 1.849006414413452148e-01 1.814494729042053223e-01 -1.284856721758842468e-02 2.346232980489730835e-01 1.770183295011520386e-01 -1.263104975223541260e-01 4.339366406202316284e-02 -2.835401296615600586e-01
-4.841142296791076660e-01 1.775979399681091309e-01 -1.824455559253692627e-01 -6.523544341325759888e-02 -1.085556671023368835e-01 5.030391365289688110e-02 1.134422514587640762e-02 1.271752640604972839e-02 1.305058971047401428e-02 5.730609968304634094e-02 3.434309363365173340e-01 9.139858931303024292e-02 1.839459538459777832e-01 9.472341090440750122e-02 1.637502908706665039e-01 -2.773194909095764160e-01 8.288672193884849548e-03 6.841439753770828247e-02 7.191799115389585495e-03 2.533217072486877441e-01 -2.355770468711853027e-01 1.040752381086349487e-01 -2.604577541351318359e-01 3.342429548501968384e-02 2.563621997833251953e-01 1.443765163421630859e-01 -1.570896804332733154e-01 -1.549177765846252441e-01 1.076470762491226196e-01 -1.979676634073257446e-01 9.721286594867706299e-02 -7.703650742769241333e-02
-4.263568669557571411e-03 1.100091785192489624e-01 1.407529264688491821e-01 -1.684034764766693115e-01 -2.795076966285705566e-01 1.659460067749023438e-01 1.514612734317779541e-01 -1.556523591279983521e-01 -2.533632330596446991e-03 2.402085363864898682e-01 3.178629577159881592e-01 6.735047698020935059e-02 8.469142019748687744e-02 -1.038348898291587830e-01 9.025826305150985718e-02 -2.854701280593872070e-01 1.986749283969402313e-02 1.650232076644897461e-01 -1.142022460699081421e-01 5.982726439833641052e-02 4.612006247043609619e-02 -4.174847304821014404e-01 -1.826000064611434937e-01 -6.019852310419082642e-02 -3.608107939362525940e-02 1.410129815340042114e-01 -2.962663471698760986e-01 -1.908544600009918213e-01 2.428510338068008423e-01 -9.153439104557037354e-02 -4.924876987934112549e-02 -2.078509330749511719e-01
2.420670911669731140e-02 1.644301265478134155e-01 -1.695663481950759888e-01 -2.057574391365051270e-01 -9.136777371168136597e-02 2.292592823505401611e-01 -1.024447456002235413e-01 -2.856782376766204834e-01 -3.248758986592292786e-02 1.542482078075408936e-01 4.069674313068389893e-01 7.310053706169128418e-02 3.626201748847961426e-01 2.190075442194938660e-02 1.009700372815132141e-01 -2.013235241174697876e-01 5.978072434663772583e-02 1.272069755941629410e-02 -1.794816851615905762e-01 1.102230623364448547e-01 1.328180879354476929e-01 -2.332451045513153076e-01 -2.119285464286804199e-01 -2.833522856235504150e-02 1.411804258823394775e-01 -1.468755155801773071e-01 -2.089632898569107056e-01 -1.942071914672851562e-01 1.691402494907379150e-01 -2.380525693297386169e-02 1.750284135341644287e-01 -1.456180959939956665e-01
-4.663529098033905029e-01 -3.407584875822067261e-02 1.520394533872604370e-01 -3.025220036506652832e-01 6.724732369184494019e-02 1.026305034756660461e-01 3.078556954860687256e-01 -6.360729038715362549e-02 1.577102392911911011e-02 5.267120525240898132e-02 1.982408016920089722e-01 -2.165482006967067719e-02 -1.136338487267494202e-01 5.767013877630233765e-02 1.710509657859802246e-01 -2.910948395729064941e-01 8.759984374046325684e-02 -2.497127205133438110e-01 -5.528869852423667908e-02 1.426144540309906006e-01 1.626688688993453979e-01 1.289941519498825073e-01 -1.684598922729492188e-01 2.352189086377620697e-02 1.637873649597167969e-01 -8.952187001705169678e-02 -2.404641509056091309e-01 -8.706849813461303711e-02 1.309260278940200806e-01 -2.792604863643646240e-01 2.618882991373538971e-02 -1.352803856134414673e-01
-2.375685423612594604e-01 7.511138916015625000e-02 7.038734387606382370e-03 -2.006824314594268799e-01 2.467436157166957855e-02 1.265893727540969849e-01 -7.882695645093917847e-02 6.475967168807983398e-02 5.829695146530866623e-04 -4.007200598716735840e-01 9.578549861907958984e-02 1.661901026964187622e-01 1.149420812726020813e-01 -2.325973659753799438e-02 -3.122785091400146484e-01 -1.505778133869171143e-01 2.531048357486724854e-01 -1.198697462677955627e-01 -1.234433706849813461e-02 -1.204695850610733032e-01 -2.099182903766632080e-01 2.418718999251723289e-03 -3.117738664150238037e-01 9.106431156396865845e-03 3.071033060550689697e-01 -9.800199419260025024e-02 -1.459051072597503662e-01 -1.575553417205810547e-02 3.458591699600219727e-01 -1.511519402265548706e-01 -3.885515406727790833e-02 -1.880376487970352173e-01
-1.488754749298095703e-01 -2.486290037631988525e-02 5.106671899557113647e-02 -1.459228694438934326e-01 4.558604583144187927e-02 1.304339319467544556e-01 -2.189532108604907990e-02 -4.103243052959442139e-01 4.949753358960151672e-02 2.047778367996215820e-01 -6.288879667408764362e-04 -5.306706763803958893e-03 1.296240687370300293e-01 -5.034932121634483337e-02 6.264286115765571594e-03 -2.367530465126037598e-01 5.822745338082313538e-02 -6.549680233001708984e-02 -4.961666185408830643e-03 2.553803324699401855e-01 1.280185766518115997e-02 -1.144168451428413391e-01 -3.730431795120239258e-01 -1.148080378770828247e-01 1.162144243717193604e-01 1.605706755071878433e-03 -4.506303369998931885e-01 -1.309510320425033569e-01 3.017533123493194580e-01 9.477691352367401123e-02 -6.998602300882339478e-02 -2.614531815052032471e-01
-3.583378493785858154e-01 -2.094605565071105957e-02 8.906304091215133667e-02 7.938934862613677979e-02 -3.353875875473022461e-01 6.136163324117660522e-02 3.000617958605289459e-03 2.234092354774475098e-01 7.228890061378479004e-02 -4.416335374116897583e-02 2.191707864403724670e-02 -1.156910434365272522e-01 2.624249458312988281e-01 1.166128218173980713e-01 5.745050311088562012e-02 2.453161478042602539e-01 2.251414954662322998e-01 -1.575613170862197876e-01 -1.933422982692718506e-01 1.475772820413112640e-02 5.011903867125511169e-02 7.305424660444259644e-02 -2.644692957401275635e-01 -1.831456273794174194e-01 1.018369719386100769e-01 2.145106196403503418e-01 -1.184868440032005310e-01 1.624899730086326599e-02 2.082400619983673096e-01 -1.617439985275268555e-01 1.184423938393592834e-01 -3.808832168579101562e-01
-1.728368699550628662e-01 1.406309306621551514e-01 -8.052899688482284546e-02 -2.056410610675811768e-01 1.089595928788185120e-01 -2.798809483647346497e-02 -6.115772202610969543e-02 -2.757955193519592285e-01 -2.592353522777557373e-02 1.120502725243568420e-01 1.440949738025665283e-01 7.954306900501251221e-02 1.997587680816650391e-01 -7.288105785846710205e-02 1.985668838024139404e-01 -1.027295589447021484e-01 7.233042269945144653e-02 -6.864216178655624390e-02 8.056646585464477539e-02 3.337610960006713867e-01 -2.994744777679443359e-01 -3.130888044834136963e-01 -3.148508071899414062e-01 -2.656742371618747711e-02 1.064679026603698730e-01 4.929940029978752136e-02 -3.873630166053771973e-01 -1.057596504688262939e-01 2.527817487716674805e-01 -4.502844065427780151e-02 3.916516155004501343e-02 -1.255588233470916748e-01
-2.699611783027648926e-01 -1.051168073900043964e-03 -2.471658587455749512e-01 1.467995792627334595e-01 7.119619101285934448e-02 -5.850891396403312683e-02 -1.543303392827510834e-02 -6.938528269529342651e-02 9.545721858739852905e-02 9.604629874229431152e-02 9.821109473705291748e-02 -1.009781286120414734e-01 -5.359329283237457275e-03 -7.162098586559295654e-02 -2.935708686709403992e-02 -1.073885783553123474e-01 2.232595235109329224e-01 -3.306684270501136780e-02 -9.744090586900711060e-02 -2.103762477636337280e-01 -8.858501166105270386e-02 -1.794391125440597534e-01 -6.092011332511901855e-01 -1.333197057247161865e-01 3.089049160480499268e-01 -9.170220047235488892e-02 -2.073327302932739258e-01 -9.460045397281646729e-02 2.163880765438079834e-01 -2.844741567969322205e-02 -1.870389729738235474e-01 -5.640617385506629944e-02
7.150702923536300659e-02 -2.964712679386138916e-02 1.209486275911331177e-01 -3.157058656215667725e-01 -1.127864718437194824e-01 1.705404669046401978e-01 -2.484672814607620239e-01 -1.253836229443550110e-02 -3.333042934536933899e-02 1.726758480072021484e-01 2.811836898326873779e-01 5.035134032368659973e-02 2.310500741004943848e-01 5.839345045387744904e-03 -3.245862200856208801e-02 -1.353648751974105835e-01 1.610298603773117065e-01 9.027823805809020996e-02 6.336412578821182251e-02 8.325795829296112061e-02 1.384924948215484619e-01 -3.890274465084075928e-01 -1.517300456762313843e-01 -8.756744116544723511e-02 1.580137908458709717e-01 -7.152628898620605469e-02 -4.245639443397521973e-01 -2.459315210580825806e-01 2.643136084079742432e-01 1.761691831052303314e-02 -4.034807905554771423e-02 4.273891821503639221e-02
2.777244336903095245e-02 5.459695681929588318e-02 1.281206775456666946e-02 -2.157491892576217651e-01 2.216409593820571899e-01 2.848527729511260986e-01 -1.291140168905258179e-01 -8.525631576776504517e-02 3.269318342208862305e-01 5.027970671653747559e-02 4.849491175264120102e-03 6.706583499908447266e-02 1.254890412092208862e-01 -4.343020170927047729e-02 3.081393539905548096e-01 5.278121680021286011e-02 -2.820394001901149750e-02 -2.660683691501617432e-01 -5.807830393314361572e-02 1.833206117153167725e-01 7.894051820039749146e-02 -4.888103157281875610e-02 -2.284185141324996948e-01 -2.174420654773712158e-01 9.572406113147735596e-02 -7.485687732696533203e-02 -2.125738710165023804e-01 4.088612738996744156e-03 3.459028005599975586e-01 -2.542056739330291748e-01 3.240597546100616455e-01 -1.133694592863321304e-02
-2.578746378421783447e-01 3.086790740489959717e-01 -9.677121788263320923e-02 -1.471345964819192886e-02 -3.203170299530029297e-01 1.258936822414398193e-01 -5.351470038294792175e-02 -2.882953919470310211e-02 2.726276516914367676e-01 -1.553515046834945679e-01 1.430310457944869995e-01 -6.427387893199920654e-02 1.358711570501327515e-01 -8.824221789836883545e-02 -1.286104470491409302e-01 -1.284048706293106079e-01 1.014408096671104431e-01 -5.228692293167114258e-02 -1.619249433279037476e-01 1.477685868740081787e-01 3.424004912376403809e-01 -3.968161717057228088e-02 -2.212391495704650879e-01 -1.953688263893127441e-01 1.475158035755157471e-01 3.351245224475860596e-01 4.539120569825172424e-02 -1.259834766387939453e-01 3.414732962846755981e-02 -1.828256696462631226e-01 1.726484149694442749e-01 -2.018816471099853516e-01
-1.776266656816005707e-02 -4.881952330470085144e-02 1.070547755807638168e-02 -8.069431781768798828e-02 -5.426443740725517273e-02 1.405063718557357788e-01 -7.788140326738357544e-02 -2.197032235562801361e-02 2.907076776027679443e-01 -1.292951405048370361e-01 2.290635406970977783e-01 1.097553819417953491e-01 2.885810732841491699e-01 -1.268737912178039551e-01 -8.537602424621582031e-02 -1.339746415615081787e-01 3.512159883975982666e-01 -2.792410254478454590e-01 1.217396743595600128e-02 -1.369690299034118652e-01 2.349084913730621338e-01 9.411925077438354492e-02 -4.532990455627441406e-01 1.921056956052780151e-01 4.840488545596599579e-03 1.931249648332595825e-01 -9.534738957881927490e-02 -1.919350470416247845e-03 2.501280307769775391e-01 2.710061706602573395e-02 -3.093089349567890167e-02 -1.837078481912612915e-01
-7.774969935417175293e-02 6.391467154026031494e-02 1.995012536644935608e-02 -2.850680053234100342e-01 -2.546576559543609619e-01 3.175080120563507080e-01 1.078975126147270203e-01 -1.292798202484846115e-03 -9.432919323444366455e-03 1.098641529679298401e-01 2.404874116182327271e-01 1.207718700170516968e-01 2.221861034631729126e-01 -2.204440534114837646e-01 1.672565788030624390e-01 -2.393036782741546631e-01 2.488925866782665253e-02 1.660377979278564453e-01 8.713043481111526489e-02 4.592996463179588318e-02 8.714441955089569092e-02 -4.330573081970214844e-01 -2.541286945343017578e-01 -1.111154034733772278e-01 -7.563815265893936157e-02 9.362998604774475098e-02 -2.393676489591598511e-01 -6.774342805147171021e-02 1.561123877763748169e-01 -9.500437974929809570e-02 -1.179591044783592224e-01 -1.717124581336975098e-01
1.269958075135946274e-02 1.737202703952789307e-01 -9.488863497972488403e-02 -7.352665066719055176e-02 1.335646957159042358e-02 7.368146628141403198e-02 6.217316910624504089e-02 2.671688050031661987e-02 1.469494849443435669e-01 -2.439999766647815704e-02 2.280728518962860107e-01 -1.343900114297866821e-01 1.884537190198898315e-01 -1.949739456176757812e-01 -2.670935541391372681e-02 -4.213603138923645020e-01 -2.615825273096561432e-02 -1.216997876763343811e-01 -9.488733857870101929e-02 4.463048577308654785e-01 7.423530519008636475e-02 -1.580615043640136719e-01 -3.523147702217102051e-01 1.524658054113388062e-01 5.901943519711494446e-02 1.291006524115800858e-02 -3.109562695026397705e-01 -1.200825273990631104e-01 1.282620131969451904e-01 -1.086601316928863525e-01 -1.211002394556999207e-01 -2.043738365173339844e-01
-8.316895365715026855e-02 1.534307599067687988e-01 -1.377677619457244873e-01 -4.116147756576538086e-01 -1.397852897644042969e-01 1.423418819904327393e-01 -3.897316381335258484e-02 6.497593969106674194e-02 6.323254853487014771e-02 9.719950705766677856e-02 3.567560315132141113e-01 2.209760099649429321e-01 3.766917809844017029e-02 -1.914000883698463440e-02 1.644887179136276245e-01 -2.705456689000129700e-02 3.271400928497314453e-01 -1.139854118227958679e-01 -1.832367330789566040e-01 -6.474359426647424698e-03 1.254005432128906250e-01 -1.900317966938018799e-01 -4.015246033668518066e-01 -5.260157957673072815e-02 1.576738432049751282e-02 1.458161622285842896e-01 -3.817246854305267334e-02 2.201425582170486450e-01 1.574058383703231812e-01 1.377576589584350586e-01 1.374640017747879028e-01 -1.137102916836738586e-01
2.430154383182525635e-02 -2.313654124736785889e-01 8.496508002281188965e-02 -3.315740525722503662e-01 -5.301710590720176697e-02 1.066407486796379089e-01 -6.156416609883308411e-02 3.528055548667907715e-02 1.831300258636474609e-01 -2.156080864369869232e-02 1.215502396225929260e-01 2.013603895902633667e-01 -2.617154642939567566e-02 -1.154875531792640686e-01 1.123550012707710266e-01 -2.593348324298858643e-01 -3.003387153148651123e-02 -2.802266040816903114e-03 -1.070634648203849792e-01 6.551807373762130737e-02 -9.554570168256759644e-02 -2.844037413597106934e-01 2.526043914258480072e-02 -4.322730004787445068e-03 1.912841200828552246e-01 -1.368830651044845581e-01 -5.483918786048889160e-01 -8.970635384321212769e-02 2.658836543560028076e-01 -2.356490343809127808e-01 1.430671364068984985e-01 -9.023307263851165771e-02
1.637549549341201782e-01 2.706233263015747070e-01 2.658959925174713135e-01 -2.559511959552764893e-01 -2.712248265743255615e-02 3.482599556446075439e-01 1.624905318021774292e-02 1.815044879913330078e-01 5.218444392085075378e-02 -2.203683704137802124e-01 2.582283318042755127e-01 7.173135131597518921e-02 -2.318497002124786377e-02 -7.307086884975433350e-02 1.322707999497652054e-02 -1.865228414535522461e-01 1.177779659628868103e-01 -9.777259081602096558e-02 6.716897338628768921e-02 -1.719334423542022705e-01 7.997535169124603271e-02 -1.051157526671886444e-02 -3.484801650047302246e-01 9.951093047857284546e-02 9.122303128242492676e-02 -2.508395537734031677e-02 -2.236000746488571167e-01 -2.350318804383277893e-02 4.015350043773651123e-01 -4.243919253349304199e-02 1.576022654771804810e-01 -4.278223589062690735e-02
-2.471082359552383423e-01 2.090783789753913879e-02 -6.375959515571594238e-02 -3.075259625911712646e-01 -1.293848156929016113e-01 8.021298795938491821e-02 2.078162282705307007e-01 -2.753123342990875244e-01 1.100109051913022995e-02 1.394848376512527466e-01 4.035708606243133545e-01 -1.749645620584487915e-01 3.109308183193206787e-01 -3.890849649906158447e-02 4.472487792372703552e-02 -1.337133944034576416e-01 4.595604166388511658e-02 2.055737972259521484e-01 -6.181498244404792786e-02 1.272678226232528687e-01 -1.843108911998569965e-03 4.241481795907020569e-02 -4.297653213143348694e-02 -6.481453776359558105e-03 6.105311214923858643e-02 1.045467406511306763e-01 5.181548744440078735e-02 -1.887985765933990479e-01 4.483725726604461670e-01 -5.968577414751052856e-02 6.189253553748130798e-02 -1.925436258316040039e-01
-2.594378292560577393e-01 2.507794834673404694e-02 1.813626438379287720e-01 -2.901190817356109619e-01 -7.758993189781904221e-03 -1.046187728643417358e-01 -5.458221957087516785e-02 -9.443673491477966309e-02 -3.256246447563171387e-01 6.443341821432113647e-02 8.405586704611778259e-03 2.190776169300079346e-01 1.136223673820495605e-01 1.010121405124664307e-01 -1.024504080414772034e-01 2.160815708339214325e-02 2.955281920731067657e-02 -1.125039183534681797e-03 -9.431744366884231567e-02 -2.547267973423004150e-01 1.952237784862518311e-01 4.684616997838020325e-02 -3.006892204284667969e-01 -1.812241673469543457e-01 1.336091011762619019e-01 2.004635483026504517e-01 -1.092659011483192444e-01 -4.436521828174591064e-01 3.584735468029975891e-02 -2.516442537307739258e-01 1.132711917161941528e-01 -1.315707713365554810e-01
-2.301258966326713562e-02 6.985668092966079712e-02 9.160240739583969116e-02 -2.181739360094070435e-01 -2.641752064228057861e-01 -6.321134418249130249e-02 -2.777225375175476074e-01 -1.144194044172763824e-02 3.237141296267509460e-02 7.064186781644821167e-02 2.881732210516929626e-02 2.156087905168533325e-01 6.186590529978275299e-03 -2.027462273836135864e-01 -2.422222793102264404e-01 1.418199241161346436e-01 3.015201091766357422e-01 -3.148866817355155945e-02 -2.330199182033538818e-01 5.693784356117248535e-02 5.746628623455762863e-03 1.532077938318252563e-01 6.601902190595865250e-03 -1.149310544133186340e-01 2.494959384202957153e-01 -5.297737941145896912e-02 -3.844687342643737793e-01 -3.533345833420753479e-02 1.428999602794647217e-01 -1.200034841895103455e-01 3.172892928123474121e-01 -2.800936400890350342e-01
2.258101664483547211e-02 1.202766671776771545e-01 -1.045127213001251221e-01 -2.661689519882202148e-01 -8.484076708555221558e-02 1.908939033746719360e-01 -9.555187076330184937e-02 -4.852366819977760315e-02 -3.957890905439853668e-03 1.221983879804611206e-01 2.704727053642272949e-01 -1.150110810995101929e-01 1.652482748031616211e-01 -6.542038172483444214e-02 -3.563321754336357117e-02 -2.227243781089782715e-01 2.968338429927825928e-01 -5.320269986987113953e-02 -1.516095455735921860e-02 1.051923856139183044e-01 1.667275279760360718e-01 -1.447113454341888428e-01 -2.031462639570236206e-01 -2.795829474925994873e-01 2.505283951759338379e-01 -3.629834949970245361e-02 9.937223792076110840e-02 6.529176235198974609e-02 5.062940716743469238e-01 -6.230175867676734924e-02 2.092946618795394897e-01 1.081107631325721741e-01
1.840746402740478516e-01 1.746833771467208862e-01 6.518183648586273193e-02 -2.416338473558425903e-01 -1.858270615339279175e-01 2.593770921230316162e-01 1.906039379537105560e-02 -7.297073025256395340e-04 5.319977179169654846e-02 8.187922090291976929e-02 4.311585426330566406e-02 1.323594748973846436e-01 8.784794062376022339e-02 8.112158626317977905e-02 -1.806397736072540283e-01 -2.651993036270141602e-01 1.603489816188812256e-01 1.631688512861728668e-02 6.135711446404457092e-02 -2.209629863500595093e-01 2.727745473384857178e-01 -2.388732731342315674e-01 -3.185944557189941406e-01 -9.085052460432052612e-02 1.098624020814895630e-01 -1.628662496805191040e-01 -4.128790497779846191e-01 2.383553832769393921e-01 1.099095940589904785e-01 -1.550281643867492676e-01 -9.326624684035778046e-03 -5.248173698782920837e-02
-4.445153847336769104e-02 8.081384748220443726e-02 5.394714325666427612e-02 -3.921310305595397949e-01 -1.943037360906600952e-01 1.360926330089569092e-01 -5.599277839064598083e-02 7.814169675111770630e-02 1.739391684532165527e-02 1.658559590578079224e-01 2.060294598340988159e-01 7.443952560424804688e-02 1.425918340682983398e-01 -9.273354709148406982e-02 4.161866381764411926e-02 5.611164495348930359e-03 1.454685926437377930e-01 1.615531295537948608e-01 9.214351326227188110e-02 -5.620671063661575317e-02 1.885917782783508301e-01 -3.804233968257904053e-01 -2.156212180852890015e-01 1.833180524408817291e-02 2.598189413547515869e-01 4.206105694174766541e-02 -5.001616477966308594e-01 -1.830110251903533936e-01 3.131153807044029236e-02 1.413646042346954346e-01 -1.482066512107849121e-02 -5.160207673907279968e-02
-7.920002564787864685e-03 2.132965177297592163e-01 4.241585433483123779e-01 -1.226796731352806091e-01 1.080667451024055481e-01 2.848818600177764893e-01 -2.606613337993621826e-01 1.347566843032836914e-01 3.767742216587066650e-02 -2.370606809854507446e-01 1.968501061201095581e-01 3.442570334300398827e-03 1.736799478530883789e-01 -9.325344860553741455e-02 4.882860928773880005e-02 -1.227407995611429214e-02 2.198361009359359741e-01 1.953181773424148560e-01 -1.082576531916856766e-02 -1.369838267564773560e-01 2.752626687288284302e-02 -9.768010117113590240e-03 -2.411608994007110596e-01 -8.152335137128829956e-02 1.853645965456962585e-02 -7.994043827056884766e-02 -1.791880130767822266e-01 9.147160500288009644e-02 3.174153268337249756e-01 -2.703148126602172852e-01 2.249994128942489624e-01 9.652025066316127777e-03
-6.862194836139678955e-02 1.917402297258377075e-01 2.602629959583282471e-01 -3.011004924774169922e-01 -1.870298236608505249e-01 2.037605047225952148e-01 7.360471785068511963e-02 4.283730685710906982e-02 2.606895193457603455e-02 4.996290802955627441e-02 3.576787412166595459e-01 4.927084967494010925e-02 1.489343047142028809e-01 -4.652816429734230042e-02 9.996191412210464478e-02 -7.888413965702056885e-02 2.439940124750137329e-01 -1.945435702800750732e-01 -1.015469133853912354e-01 -3.229679912328720093e-02 1.119611486792564392e-01 6.154779344797134399e-02 -2.349060773849487305e-01 -2.828053236007690430e-01 6.273590028285980225e-03 2.286512404680252075e-01 2.623233571648597717e-02 -1.462218016386032104e-01 3.946084678173065186e-01 2.207697033882141113e-01 2.890908718109130859e-02 -4.877958819270133972e-02
-2.621698006987571716e-02 -3.568530827760696411e-02 -1.667371951043605804e-02 -2.522780895233154297e-01 -2.160180062055587769e-01 2.498357146978378296e-01 -1.119644641876220703e-01 7.477653771638870239e-02 1.746524125337600708e-01 -5.711357295513153076e-02 1.661582589149475098e-01 8.895655721426010132e-02 8.488333970308303833e-02 -1.546071469783782959e-01 1.534263193607330322e-01 8.202987723052501678e-03 3.680463433265686035e-01 2.672360837459564209e-02 -1.897820644080638885e-02 4.107167944312095642e-02 3.092142194509506226e-02 -2.916692988947033882e-03 -6.136341392993927002e-02 -1.568216234445571899e-01 2.095529735088348389e-01 1.100258678197860718e-01 1.301138401031494141e-01 1.671374291181564331e-01 6.222387552261352539e-01 -1.631081253290176392e-01 -2.139941416680812836e-02 -1.538852229714393616e-02
1.645431965589523315e-01 1.201160103082656860e-01 2.941460013389587402e-01 -1.941393762826919556e-01 4.119300283491611481e-03 2.578626275062561035e-01 1.412974447011947632e-01 9.358717501163482666e-02 6.835766136646270752e-02 -1.672033667564392090e-01 2.708072066307067871e-01 -2.906668558716773987e-02 1.195472255349159241e-01 -6.548997014760971069e-02 -5.091146449558436871e-04 -3.885783851146697998e-01 1.048153489828109741e-01 -1.500277221202850342e-01 1.379708945751190186e-01 1.094348449259996414e-02 2.138494253158569336e-01 -8.577504009008407593e-02 -2.391392439603805542e-01 1.181297153234481812e-01 5.846030637621879578e-02 -1.417964994907379150e-01 -3.201735317707061768e-01 -1.440325975418090820e-01 3.726679682731628418e-01 2.467440674081444740e-03 -9.055869653820991516e-03 5.982046946883201599e-03
-1.589503586292266846e-01 2.999879717826843262e-01 7.704316079616546631e-02 -2.874163389205932617e-01 -3.194985091686248779e-01 -1.493353694677352905e-01 -1.238346621394157410e-01 -1.236388459801673889e-03 1.469850242137908936e-01 8.649051934480667114e-02 1.011757478117942810e-01 2.760831452906131744e-02 1.253136899322271347e-03 7.458032667636871338e-02 2.956521697342395782e-02 -2.175072394311428070e-02 -1.707572191953659058e-01 1.805198341608047485e-01 -1.731249839067459106e-01 -1.051290258765220642e-01 -2.592572011053562164e-02 3.763455897569656372e-02 -9.862086921930313110e-02 -3.442271649837493896e-01 4.342226386070251465e-01 9.164062887430191040e-02 -1.903056949377059937e-01 -1.705864816904067993e-01 3.049674928188323975e-01 1.035111374221742153e-03 1.171828880906105042e-01 8.607166260480880737e-02
-2.365233153104782104e-01 -2.910702489316463470e-02 -2.048068195581436157e-01 -2.925786674022674561e-01 6.606486439704895020e-02 -2.021907456219196320e-02 -6.115793436765670776e-02 -2.334173619747161865e-01 2.221428006887435913e-01 -2.527829259634017944e-02 -2.665072120726108551e-02 2.295037806034088135e-01 1.252535879611968994e-01 8.557482063770294189e-02 7.837684452533721924e-02 -4.755932390689849854e-01 2.401886731386184692e-01 8.444390259683132172e-03 -5.896695703268051147e-02 1.429358869791030884e-01 9.126121550798416138e-02 1.534721851348876953e-01 -2.211635410785675049e-01 3.462961316108703613e-02 9.144023060798645020e-02 -7.720927149057388306e-02 -1.791918724775314331e-01 -4.492881521582603455e-02 3.206113874912261963e-01 -3.592367097735404968e-02 -5.615996196866035461e-02 -2.731310129165649414e-01
-3.017357587814331055e-01 2.252879291772842407e-01 1.950025856494903564e-01 -1.211075186729431152e-01 -1.747635006904602051e-01 9.107488393783569336e-02 1.956494897603988647e-02 -5.447479337453842163e-02 -4.201972112059593201e-02 1.619678288698196411e-01 -1.840080134570598602e-02 9.894508123397827148e-02 1.531434953212738037e-01 -1.392143219709396362e-01 2.224920839071273804e-01 -4.066446125507354736e-01 2.947910316288471222e-02 2.559789270162582397e-02 1.057968940585851669e-02 3.000569045543670654e-01 5.061958357691764832e-02 -2.608996629714965820e-01 -3.255828320980072021e-01 -7.970114052295684814e-02 -5.331263691186904907e-02 -8.202442526817321777e-02 -2.037233710289001465e-01 -1.368547528982162476e-01 2.635329365730285645e-01 -1.161354482173919678e-01 -1.830855906009674072e-01 -8.110953122377395630e-02
-7.122157514095306396e-02 2.225881218910217285e-01 2.436778694391250610e-02 3.771336376667022705e-02 8.877968415617942810e-03 6.949599087238311768e-02 -1.464971527457237244e-02 3.374524042010307312e-02 1.268785893917083740e-01 -1.499044746160507202e-01 2.878692448139190674e-01 -6.897850334644317627e-02 3.152205143123865128e-03 -1.693848520517349243e-01 1.989866197109222412e-01 2.602885365486145020e-01 3.959545493125915527e-02 -2.245389223098754883e-01 -1.248712241649627686e-01 9.116356819868087769e-02 9.513983875513076782e-02 -2.685756385326385498e-01 -2.256768494844436646e-01 -3.053067065775394440e-02 2.907568216323852539e-02 -1.114815920591354370e-01 -2.174490839242935181e-01 -1.129598692059516907e-01 4.439669847488403320e-01 -2.065296620130538940e-01 2.560296058654785156e-01 -2.954573631286621094e-01
5.860244110226631165e-02 1.991456598043441772e-01 1.958937570452690125e-02 -2.781719863414764404e-01 -5.168844014406204224e-02 7.756193727254867554e-02 -6.180356140248477459e-04 -1.331621706485748291e-01 9.529406204819679260e-03 -1.206946820020675659e-01 -1.175532862544059753e-01 1.773154437541961670e-01 -9.338771551847457886e-02 -9.030342102050781250e-02 -1.910474710166454315e-02 -2.665394544601440430e-01 9.017162024974822998e-02 -4.348182678222656250e-02 -1.025045737624168396e-01 -2.819694206118583679e-02 4.134472459554672241e-02 -4.710160493850708008e-01 -1.545239537954330444e-01 -3.794777393341064453e-02 2.292144447565078735e-01 7.844748347997665405e-02 -4.156425595283508301e-01 2.831071615219116211e-01 1.355859935283660889e-01 -2.866456210613250732e-01 -1.484661083668470383e-02 1.481319963932037354e-01
-1.611105799674987793e-01 7.400792837142944336e-02 3.603300312533974648e-03 -4.067035019397735596e-01 -1.262209564447402954e-01 -8.982405811548233032e-02 1.114207878708839417e-01 1.188109442591667175e-02 1.568115651607513428e-01 1.678467243909835815e-01 2.194747477769851685e-01 -9.703639894723892212e-02 2.161311544477939606e-02 -8.260523527860641479e-02 1.311257332563400269e-01 -3.044308423995971680e-01 -4.825208336114883423e-02 -2.186658792197704315e-03 -6.105236336588859558e-02 -1.324292421340942383e-01 -5.224609375000000000e-02 1.221713144332170486e-02 -1.474469602108001709e-01 -2.066740989685058594e-01 2.547667026519775391e-01 -5.384478718042373657e-02 -3.799961507320404053e-01 2.071985602378845215e-01 2.814246118068695068e-01 -1.030675992369651794e-01 -9.657894074916839600e-02 3.063714802265167236e-01
-1.390340477228164673e-01 5.799939483404159546e-02 2.563535571098327637e-01 -1.084024161100387573e-01 -3.197964131832122803e-01 1.659962981939315796e-01 -1.797565966844558716e-01 -1.508090645074844360e-01 2.546413429081439972e-02 1.115802396088838577e-02 -6.049751304090023041e-03 1.917943805456161499e-01 -6.608905643224716187e-02 -6.575368344783782959e-02 4.663751646876335144e-02 1.878890544176101685e-01 3.060744702816009521e-01 -2.419303916394710541e-02 -1.322268396615982056e-01 1.383280903100967407e-01 -6.252568215131759644e-02 1.114815250039100647e-01 -5.427185446023941040e-02 -3.034745454788208008e-01 4.139142334461212158e-01 -9.334181994199752808e-02 -3.729287981986999512e-01 -1.494051814079284668e-01 3.797595622017979622e-03 -6.845336873084306717e-03 2.967208437621593475e-02 -2.157576382160186768e-01
-2.027074098587036133e-01 1.522028446197509766e-01 2.030405402183532715e-01 9.648486971855163574e-02 -2.926646471023559570e-01 1.769198663532733917e-02 2.531787753105163574e-02 -1.459980309009552002e-01 8.300461620092391968e-02 -7.423669099807739258e-02 5.983134731650352478e-02 -8.485022187232971191e-02 6.025568395853042603e-02 3.484861226752400398e-03 1.179786324501037598e-01 1.811215877532958984e-01 1.409896016120910645e-01 -6.474068760871887207e-02 -6.730178743600845337e-02 8.899961411952972412e-02 4.562004506587982178e-01 -1.773582398891448975e-01 -1.871284097433090210e-01 -1.755007654428482056e-01 1.745239496231079102e-01 1.985213160514831543e-01 -3.479479849338531494e-01 -2.065700143575668335e-01 -4.678738769143819809e-03 2.111089527606964111e-01 1.262524724006652832e-01 -2.601753175258636475e-01
-8.815767616033554077e-02 8.034905791282653809e-02 2.215747088193893433e-01 -2.196019589900970459e-01 -2.212890535593032837e-01 1.803655326366424561e-01 2.332181856036186218e-02 3.072682954370975494e-02 1.438728868961334229e-01 -1.322241276502609253e-01 1.691562086343765259e-01 8.192554116249084473e-02 2.095273733139038086e-01 -3.234488070011138916e-01 2.486837841570377350e-02 3.922691568732261658e-02 3.372618257999420166e-01 -1.919409930706024170e-01 -8.377496153116226196e-02 -6.869675219058990479e-02 2.062208801507949829e-01 2.281589061021804810e-02 -1.544097959995269775e-01 -1.336324512958526611e-01 -1.644204407930374146e-01 1.002510711550712585e-01 8.878044039011001587e-02 7.016196101903915405e-02 4.712087512016296387e-01 -4.451625049114227295e-02 6.681074947118759155e-02 -2.362896800041198730e-01
-1.900628954172134399e-01 1.447295844554901123e-01 -7.463115453720092773e-02 -1.606491655111312866e-01 5.821915715932846069e-02 1.832923293113708496e-01 -8.071791380643844604e-02 9.120250493288040161e-02 -4.539605975151062012e-02 -4.379204213619232178e-01 7.415053993463516235e-02 4.564488679170608521e-02 1.407277490943670273e-02 1.286434084177017212e-01 -2.333672642707824707e-01 -1.901808530092239380e-01 2.175670266151428223e-01 -1.428965926170349121e-01 8.772969245910644531e-02 -9.020978957414627075e-02 -2.282805740833282471e-01 -9.454548358917236328e-02 -3.268135786056518555e-01 -1.138203442096710205e-01 3.122951686382293701e-01 5.628317594528198242e-02 -2.346175163984298706e-01 -3.499238193035125732e-02 3.326125144958496094e-01 -7.918710261583328247e-02 7.677556574344635010e-02 -8.231316506862640381e-02
-5.751387029886245728e-02 -1.797020733356475830e-01 1.490154117345809937e-01 -3.287333846092224121e-01 -3.180945515632629395e-01 2.981743812561035156e-01 2.113778889179229736e-02 -7.326120883226394653e-02 2.206676453351974487e-01 -1.189703568816184998e-01 2.175945229828357697e-02 -1.940999478101730347e-01 1.243890374898910522e-01 -2.373193502426147461e-01 1.792874485254287720e-01 9.197938442230224609e-02 1.858485490083694458e-01 -2.265591770410537720e-01 2.882693335413932800e-02 -6.106590107083320618e-02 8.808640390634536743e-02 -5.077550187706947327e-03 -2.445162236690521240e-01 -1.531902402639389038e-01 1.929518533870577812e-03 2.349549531936645508e-01 3.724630177021026611e-02 3.981522470712661743e-02 3.527227640151977539e-01 -9.632979333400726318e-02 -1.419136077165603638e-01 -1.770503520965576172e-01
9.983043372631072998e-02 -1.399588584899902344e-01 -6.808011233806610107e-02 -3.005005121231079102e-01 -1.516588330268859863e-01 7.845542579889297485e-02 1.460409164428710938e-01 -2.287734895944595337e-01 2.796371281147003174e-01 -1.225648820400238037e-01 -1.136923581361770630e-01 2.628314197063446045e-01 4.996434226632118225e-02 -1.625537499785423279e-02 -1.496856380254030228e-02 3.180097416043281555e-02 -5.583987385034561157e-02 -1.315688043832778931e-01 7.328673265874385834e-03 1.072861552238464355e-01 2.425246126949787140e-02 -1.146372556686401367e-01 -2.276634722948074341e-01 -1.967860907316207886e-01 -2.953195758163928986e-02 2.238590456545352936e-02 -3.770707249641418457e-01 1.901359707117080688e-01 3.398527503013610840e-01 -3.082855045795440674e-01 1.997742056846618652e-01 -1.644170731306076050e-01
-3.286510333418846130e-02 4.626536071300506592e-01 5.998818948864936829e-02 -1.554313600063323975e-01 6.206158548593521118e-02 5.512261763215065002e-02 1.363765299320220947e-01 -1.574385017156600952e-01 1.360193789005279541e-01 -3.445953428745269775e-01 -4.132132232189178467e-02 -8.682098984718322754e-02 2.089677751064300537e-01 1.791853904724121094e-01 1.196226454339921474e-03 -1.029240265488624573e-01 5.312571674585342407e-02 1.088885366916656494e-01 2.599590644240379333e-02 -2.035752534866333008e-01 1.425399184226989746e-01 -1.304597109556198120e-01 -9.134040772914886475e-02 6.029504584148526192e-04 1.604493856430053711e-01 1.239809170365333557e-01 -7.784208655357360840e-02 -1.576873660087585449e-01 3.858801126480102539e-01 -1.852908134460449219e-01 3.284825980663299561e-01 -9.121816605329513550e-02
-3.392439186573028564e-01 4.515334591269493103e-02 1.170849874615669250e-01 3.825398534536361694e-02 -2.009017616510391235e-01 9.749334305524826050e-02 -3.802360594272613525e-02 2.793961167335510254e-01 4.038257524371147156e-02 -8.049331605434417725e-03 8.718227595090866089e-02 -1.303258389234542847e-01 2.525625377893447876e-02 7.242998480796813965e-02 -2.187283635139465332e-01 1.876069158315658569e-01 3.062912225723266602e-01 3.450989350676536560e-02 -2.302777767181396484e-01 4.471707716584205627e-02 1.964201964437961578e-02 -1.494743525981903076e-01 -2.958708703517913818e-01 1.068108975887298584e-01 1.981471329927444458e-01 2.114685028791427612e-01 -5.288320034742355347e-02 -1.261205784976482391e-02 1.655852347612380981e-01 -1.440453827381134033e-01 1.350491493940353394e-01 -4.450532793998718262e-01
-1.609112471342086792e-01 -1.940581947565078735e-01 3.674696683883666992e-01 -3.046899735927581787e-01 -2.377633750438690186e-01 1.942122131586074829e-01 -5.900182947516441345e-02 5.484820157289505005e-02 2.786490917205810547e-01 -6.880155205726623535e-02 1.062171384692192078e-01 -1.953878253698348999e-02 5.628917366266250610e-02 -2.746023237705230713e-01 1.351545453071594238e-01 5.524225160479545593e-02 7.171862572431564331e-02 -6.067907810211181641e-02 -1.900130510330200195e-01 7.053182274103164673e-02 7.579209655523300171e-02 -2.601462416350841522e-02 -2.087923288345336914e-01 -1.403542608022689819e-01 2.137050479650497437e-01 3.537887334823608398e-01 1.291151195764541626e-01 1.663550175726413727e-02 3.066244423389434814e-01 -3.332311287522315979e-02 1.203383039683103561e-02 -1.059534698724746704e-01
7.811235636472702026e-02 8.193665742874145508e-02 -5.712727550417184830e-03 -1.822328716516494751e-01 -3.808193281292915344e-02 -4.380056634545326233e-02 -1.398988515138626099e-01 -2.213267982006072998e-01 -3.789529949426651001e-02 1.700006425380706787e-01 3.622709214687347412e-01 -2.481427043676376343e-01 3.651119768619537354e-01 -1.014381721615791321e-01 1.787459291517734528e-02 -1.909377872943878174e-01 1.733412295579910278e-01 8.602654188871383667e-02 -8.548063039779663086e-02 -1.000864133238792419e-01 8.542447350919246674e-03 -1.501170247793197632e-01 -2.000752389430999756e-01 -8.660662919282913208e-02 -6.734425574541091919e-02 1.901528835296630859e-01 3.471189364790916443e-02 -2.277373671531677246e-01 3.829003572463989258e-01 -2.588267624378204346e-01 1.615634709596633911e-01 -1.418197900056838989e-01
-2.652113437652587891e-01 2.662671804428100586e-01 1.793987751007080078e-01 -2.839908003807067871e-01 -2.810498178005218506e-01 1.045307070016860962e-01 -8.045735210180282593e-02 -1.852261722087860107e-01 1.318639814853668213e-01 -5.683357268571853638e-02 4.734143242239952087e-02 -1.946640610694885254e-01 9.708915650844573975e-02 1.030547246336936951e-01 -4.693046957254409790e-02 -1.134328022599220276e-01 -8.516610413789749146e-02 -1.320134997367858887e-01 -1.795464009046554565e-01 -6.054317578673362732e-02 2.701133191585540771e-01 8.349987678229808807e-03 -2.370594143867492676e-01 -1.804211288690567017e-01 3.826193138957023621e-02 2.919079661369323730e-01 7.511992007493972778e-02 -1.144156828522682190e-01 6.924532353878021240e-02 -3.577164411544799805e-01 2.283313274383544922e-01 8.185497671365737915e-02
1.947625428438186646e-01 2.141969203948974609e-01 1.517869830131530762e-01 -3.032101690769195557e-01 -2.533085346221923828e-01 9.086772799491882324e-02 -2.342753708362579346e-01 1.058573350310325623e-01 2.949267812073230743e-02 -1.471536308526992798e-01 7.891112565994262695e-02 6.916077435016632080e-02 1.793018728494644165e-01 -1.969528757035732269e-02 1.732885688543319702e-01 -3.275720179080963135e-01 -8.897144347429275513e-03 -1.101752649992704391e-02 -9.946275502443313599e-02 -5.160429328680038452e-02 3.748586867004632950e-03 1.227791160345077515e-01 -3.705039918422698975e-01 -1.376076936721801758e-01 -2.375387120991945267e-03 3.114389479160308838e-01 -1.025634631514549255e-01 -1.174858212471008301e-01 3.716913461685180664e-01 -1.035119071602821350e-01 -5.249476060271263123e-02 -4.789604991674423218e-02
-3.221015930175781250e-01 -9.680008143186569214e-02 -1.059469208121299744e-01 -1.897762119770050049e-01 -1.450721174478530884e-01 -9.479405730962753296e-02 1.355797145515680313e-02 -1.056750863790512085e-01 2.330485433340072632e-01 2.134056538343429565e-01 2.465992718935012817e-01 -9.233264252543449402e-03 1.000223904848098755e-01 -4.089449718594551086e-02 1.677667498588562012e-01 -1.526806410402059555e-02 -5.873417947441339493e-03 1.361790001392364502e-01 6.896415352821350098e-02 -1.789281815290451050e-01 -1.640162616968154907e-01 2.143416181206703186e-02 -3.381725251674652100e-01 -1.727644056081771851e-01 1.258060783147811890e-01 -6.788284517824649811e-03 -5.301775336265563965e-01 1.062943972647190094e-02 8.666992187500000000e-02 -7.971027493476867676e-02 -2.257106155157089233e-01 -9.299052506685256958e-02
-7.688455283641815186e-02 2.332798838615417480e-01 2.700920403003692627e-01 -3.034321367740631104e-01 1.329755783081054688e-01 6.418838351964950562e-02 1.086119282990694046e-02 -1.036138683557510376e-01 2.160183191299438477e-01 3.574857860803604126e-02 3.302489221096038818e-01 -3.557711839675903320e-02 4.075276106595993042e-02 -3.614821732044219971e-01 9.090533107519149780e-02 1.174909472465515137e-01 5.706283822655677795e-02 7.240248471498489380e-02 -2.532379515469074249e-02 4.765522480010986328e-02 1.916932463645935059e-01 -7.591398060321807861e-02 -2.621084451675415039e-01 -1.162236034870147705e-01 -1.734752021729946136e-02 1.589465141296386719e-01 -4.299923405051231384e-02 -1.188109144568443298e-01 -6.219636648893356323e-02 -1.273704767227172852e-01 9.109628945589065552e-02 -4.725181460380554199e-01
-1.703457087278366089e-01 1.587935537099838257e-01 4.010324478149414062e-01 5.006518587470054626e-02 9.515035897493362427e-02 1.327404379844665527e-01 5.247302725911140442e-02 6.614159047603607178e-02 2.477861046791076660e-01 -1.074603423476219177e-01 -1.346443500369787216e-02 3.240341693162918091e-02 -9.191664867103099823e-03 1.370997875928878784e-01 -6.580016762018203735e-02 -1.223503872752189636e-01 3.996695578098297119e-01 -9.984657168388366699e-02 1.207943111658096313e-01 -8.285625278949737549e-02 -5.020585283637046814e-02 -4.257678613066673279e-02 -1.410129759460687637e-02 9.751925617456436157e-02 1.665594428777694702e-01 3.989624604582786560e-02 -3.712275922298431396e-01 -1.017120331525802612e-01 4.782273769378662109e-01 8.518967777490615845e-03 1.321124434471130371e-01 -8.575510233640670776e-02
-5.448902770876884460e-02 -1.030159220099449158e-01 6.612051278352737427e-02 -1.346451044082641602e-01 -9.630737453699111938e-02 1.790230870246887207e-01 -1.807283163070678711e-01 -3.986187577247619629e-01 1.005138978362083435e-01 1.955691426992416382e-01 4.794270917773246765e-02 2.170810848474502563e-02 1.143863499164581299e-01 -5.489603802561759949e-02 -1.680110543966293335e-01 -1.128109097480773926e-01 9.473109245300292969e-02 1.349352449178695679e-01 4.438548907637596130e-02 6.047751754522323608e-02 -9.099125117063522339e-02 -3.813422918319702148e-01 -3.148038685321807861e-01 5.018821731209754944e-02 4.009846150875091553e-01 -1.190399080514907837e-01 -2.648427784442901611e-01 -6.865331530570983887e-02 2.124910652637481689e-01 2.443593740463256836e-02 6.711937021464109421e-03 -1.977922618389129639e-01
7.061243057250976562e-02 1.644975095987319946e-01 -1.061992645263671875e-01 -7.216694205999374390e-02 -1.844504177570343018e-01 9.600853174924850464e-02 2.462166696786880493e-01 -1.601862758398056030e-01 1.470937281847000122e-01 2.498487979173660278e-01 1.850834339857101440e-01 1.665911972522735596e-01 -1.297240257263183594e-01 4.228119179606437683e-02 3.404057323932647705e-01 -2.274774163961410522e-01 1.147895380854606628e-01 -1.917226472869515419e-03 -1.439620256423950195e-01 -2.607175409793853760e-01 3.546537756919860840e-01 -6.774503737688064575e-02 -1.546548455953598022e-01 -2.477317862212657928e-02 2.006981819868087769e-01 2.316800504922866821e-01 -1.315145194530487061e-01 -5.919104814529418945e-02 1.753189116716384888e-01 -4.242918640375137329e-02 -7.150193303823471069e-02 -2.836454212665557861e-01
-8.466843515634536743e-02 1.615873873233795166e-01 1.592573337256908417e-02 -5.907351970672607422e-01 -2.310297489166259766e-01 1.174148768186569214e-01 -2.094610333442687988e-01 -1.096290946006774902e-01 1.328196674585342407e-01 -2.663520872592926025e-01 1.669961810111999512e-01 -2.178797312080860138e-02 -1.520850360393524170e-01 -1.131153851747512817e-01 7.704942673444747925e-02 5.583054572343826294e-02 2.880841493606567383e-02 2.002771347761154175e-01 1.313730180263519287e-01 -4.022885486483573914e-02 2.478896975517272949e-01 1.367755979299545288e-01 -1.615324616432189941e-01 1.760668307542800903e-02 8.110496401786804199e-02 9.331814013421535492e-03 -2.223108261823654175e-01 -3.013515472412109375e-02 2.820377647876739502e-01 -2.973601967096328735e-02 1.694526523351669312e-01 1.813734997995197773e-03
-6.524221599102020264e-02 1.145863682031631470e-01 2.955268323421478271e-01 -1.195388031192123890e-03 -1.430881172418594360e-01 2.815856933593750000e-01 1.050749123096466064e-01 8.860304020345211029e-03 1.533534824848175049e-01 -2.422918975353240967e-01 -2.923730202019214630e-02 -5.931737646460533142e-02 9.202161803841590881e-03 1.441835612058639526e-01 -2.027300745248794556e-01 -2.986522912979125977e-01 2.353859841823577881e-01 -6.074149906635284424e-02 6.430368870496749878e-02 -1.655002087354660034e-01 8.202329045161604881e-04 -3.993243351578712463e-02 -1.889283508062362671e-01 9.836615622043609619e-02 2.123021036386489868e-01 3.009701333940029144e-02 -2.627297341823577881e-01 -2.960256859660148621e-02 4.693514108657836914e-01 -1.100788861513137817e-01 2.046814858913421631e-01 1.373291611671447754e-01
8.111725747585296631e-02 1.009253039956092834e-01 -9.974450618028640747e-02 -1.222188994288444519e-01 -1.232655644416809082e-01 -4.308459907770156860e-02 -4.667756333947181702e-02 -6.990546733140945435e-02 -1.803406476974487305e-01 -2.358797043561935425e-01 8.726909756660461426e-03 -1.448249667882919312e-01 1.828624457120895386e-01 7.991887629032135010e-02 -1.465135216712951660e-01 1.397860050201416016e-01 4.770875349640846252e-02 5.107125267386436462e-02 -1.391821056604385376e-01 -8.460160344839096069e-02 -4.424741491675376892e-02 1.321485489606857300e-01 -2.390620112419128418e-01 5.461727827787399292e-02 2.556017339229583740e-01 9.282648563385009766e-03 -3.497223854064941406e-01 -4.536435380578041077e-02 6.375856399536132812e-01 -1.331274211406707764e-01 9.602107852697372437e-02 -9.989037364721298218e-02
-1.274754256010055542e-01 3.763050213456153870e-02 5.404967442154884338e-02 -2.412835955619812012e-01 -1.526563614606857300e-01 -2.459974028170108795e-02 7.368842512369155884e-02 -5.679754074662923813e-03 1.087137125432491302e-02 1.929863840341567993e-01 8.059496060013771057e-03 -1.010970845818519592e-01 8.816765248775482178e-02 3.903442621231079102e-01 2.134883701801300049e-01 -4.552077949047088623e-01 1.910045892000198364e-01 -6.356729567050933838e-02 -1.273296624422073364e-01 -3.346493840217590332e-01 2.473712526261806488e-02 7.666990277357399464e-04 -2.185311317443847656e-01 -1.574218273162841797e-01 2.282882928848266602e-01 4.707545414566993713e-02 -3.208799362182617188e-01 8.890274912118911743e-02 1.331508159637451172e-01 -7.351305335760116577e-02 2.831254340708255768e-02 -1.522316597402095795e-02
-4.095480591058731079e-02 -7.950936257839202881e-02 -2.181318588554859161e-02 -1.257867515087127686e-01 2.967107594013214111e-01 1.033597737550735474e-01 -1.393080502748489380e-01 6.113043054938316345e-02 3.136359751224517822e-01 1.318775489926338196e-02 6.562907993793487549e-02 2.423322349786758423e-01 2.715561985969543457e-01 2.167671546339988708e-02 1.183903813362121582e-01 -2.090220712125301361e-02 6.958687305450439453e-02 -4.703196510672569275e-02 3.701059147715568542e-02 1.482833772897720337e-01 2.004787921905517578e-01 -1.199661046266555786e-01 6.669642776250839233e-02 -1.507483720779418945e-01 2.024422585964202881e-01 4.547698423266410828e-02 -5.315089225769042969e-01 1.665288656949996948e-01 2.430070489645004272e-01 -1.255052536725997925e-01 1.455876082181930542e-01 -2.052941322326660156e-01
-2.195583432912826538e-01 -1.292024999856948853e-01 1.305779814720153809e-01 -6.682170927524566650e-02 -3.922742605209350586e-01 3.067064583301544189e-01 -3.960619494318962097e-02 7.060670852661132812e-02 -8.185631781816482544e-02 -1.171689182519912720e-01 -1.112744770944118500e-02 -4.605504497885704041e-02 1.419547200202941895e-01 -1.399502605199813843e-01 3.965466469526290894e-02 -5.368992686271667480e-02 1.210640370845794678e-01 -4.380246624350547791e-02 -5.607284232974052429e-02 -1.171796247363090515e-01 -1.926372349262237549e-01 8.049669861793518066e-02 -3.895232379436492920e-01 -7.793320715427398682e-02 2.678736448287963867e-01 4.370045661926269531e-01 -1.352452486753463745e-01 1.291212886571884155e-01 -3.102810680866241455e-02 -3.697157651185989380e-02 -2.303621172904968262e-02 -2.383752018213272095e-01
1.562901139259338379e-01 2.478574216365814209e-01 1.776425093412399292e-01 -2.369161099195480347e-01 -2.081314921379089355e-01 5.740232765674591064e-02 -2.288601547479629517e-01 -1.611475944519042969e-01 7.222718000411987305e-02 1.067390739917755127e-01 2.919557094573974609e-01 4.582572877407073975e-01 9.300424903631210327e-02 -5.274121090769767761e-02 3.112903796136379242e-03 1.292661428451538086e-01 1.005681455135345459e-01 -1.266033053398132324e-01 -5.559689365327358246e-03 9.887059032917022705e-02 1.526143252849578857e-01 -3.141178190708160400e-01 -2.527393400669097900e-01 8.549692481756210327e-02 -1.874769292771816254e-02 1.377516835927963257e-01 -9.855426847934722900e-02 -7.458590716123580933e-02 1.686201244592666626e-01 -2.250984460115432739e-01 4.685422778129577637e-02 -1.284485757350921631e-01
-2.025146186351776123e-01 -6.676383316516876221e-02 5.337947048246860504e-03 -3.664130568504333496e-01 -1.008876115083694458e-01 3.287205100059509277e-01 -1.143659949302673340e-01 -6.549404561519622803e-02 -1.930451244115829468e-01 3.311736881732940674e-02 1.012346744537353516e-01 1.533564478158950806e-01 2.718032002449035645e-01 -2.342665940523147583e-01 7.956758886575698853e-02 -1.996721327304840088e-01 -3.051143698394298553e-02 -1.203262433409690857e-02 -7.897701114416122437e-02 8.129948377609252930e-02 -4.394717887043952942e-02 -1.225051209330558777e-01 -4.083727896213531494e-01 -1.332805752754211426e-01 -1.350303273648023605e-02 2.486126869916915894e-01 -1.684890091419219971e-01 -1.185213550925254822e-01 1.232715845108032227e-01 1.934866048395633698e-02 -2.098700851202011108e-01 -2.410718202590942383e-01
-4.422150254249572754e-01 -1.502317786216735840e-01 9.609327465295791626e-02 -1.754025220870971680e-01 -2.383856773376464844e-01 1.603472977876663208e-01 4.974423348903656006e-02 -1.186556518077850342e-01 -4.316852986812591553e-02 1.087295636534690857e-01 4.009732604026794434e-01 -3.917108848690986633e-02 1.060498207807540894e-01 -1.576203554868698120e-01 1.081673279404640198e-01 -2.680451273918151855e-01 1.765858680009841919e-01 -8.830515295267105103e-02 -6.268380675464868546e-03 1.500282734632492065e-01 5.015868693590164185e-02 1.100046783685684204e-01 4.885246604681015015e-02 -2.748787589371204376e-02 9.615302085876464844e-03 1.004110798239707947e-01 -2.819096446037292480e-01 3.430103510618209839e-02 2.106883525848388672e-01 -1.963248848915100098e-01 1.579000502824783325e-01 -2.629981935024261475e-01
-4.182089120149612427e-02 3.229719698429107666e-01 3.412465751171112061e-01 -1.321803182363510132e-01 3.013996779918670654e-02 -8.556815981864929199e-02 -3.755092024803161621e-01 -1.411805152893066406e-01 -1.763565279543399811e-02 -4.819933325052261353e-02 3.924543559551239014e-01 8.076315373182296753e-02 -7.956076413393020630e-03 -4.536107555031776428e-02 -2.652089809998869896e-03 -6.482388079166412354e-02 1.752811074256896973e-01 9.815268218517303467e-02 -1.406571920961141586e-02 5.186698213219642639e-02 1.827142834663391113e-01 -1.910550743341445923e-01 -7.028243690729141235e-02 -3.520646691322326660e-01 2.266723960638046265e-01 -2.104180306196212769e-01 -1.484419703483581543e-01 -1.419911440461874008e-02 8.804665505886077881e-02 -2.148758471012115479e-01 -1.754398457705974579e-02 -8.483508974313735962e-02
-7.360910624265670776e-02 2.384735792875289917e-01 2.303115129470825195e-01 -9.749988466501235962e-02 -4.047718942165374756e-01 5.489748716354370117e-02 1.113038510084152222e-01 -5.646509304642677307e-02 -1.381341665983200073e-01 3.043672442436218262e-01 -1.218094453215599060e-01 5.725975614041090012e-03 5.517443269491195679e-02 1.430385001003742218e-02 -2.041046619415283203e-01 -9.769736975431442261e-02 -6.307693570852279663e-02 -8.363845944404602051e-02 -2.147661522030830383e-03 -1.436378341168165207e-02 3.365526795387268066e-01 3.548104315996170044e-03 -3.035519719123840332e-01 -1.489639282226562500e-01 2.570860683917999268e-01 1.583988815546035767e-01 -2.033187150955200195e-01 -1.022525206208229065e-01 2.107145339250564575e-01 1.259805709123611450e-01 -4.588519781827926636e-02 -2.598740458488464355e-01
-2.125786393880844116e-01 8.985136449337005615e-02 -7.840398699045181274e-02 -1.601331681013107300e-01 -7.794430945068597794e-03 -2.567131444811820984e-02 1.737782806158065796e-01 -2.978914380073547363e-01 2.539029121398925781e-01 1.996452808380126953e-01 2.064667791128158569e-01 2.468312680721282959e-01 5.482705682516098022e-02 1.322627067565917969e-01 3.185307383537292480e-01 -3.421760499477386475e-01 2.228850126266479492e-01 4.790109023451805115e-02 -1.025561094284057617e-01 -1.446990221738815308e-01 -1.428602915257215500e-02 5.456766113638877869e-02 -1.447798311710357666e-01 2.065964937210083008e-01 2.505187690258026123e-01 -4.747301340103149414e-02 -2.245417982339859009e-01 -1.866987198591232300e-01 2.104056626558303833e-01 2.628627605736255646e-02 -5.244162864983081818e-03 -5.323377996683120728e-02
6.586708873510360718e-02 1.860453337430953979e-01 7.885166257619857788e-02 -6.067661195993423462e-02 2.494429051876068115e-02 2.721081078052520752e-01 -4.098829627037048340e-02 -3.844692409038543701e-01 -1.783445477485656738e-02 2.357576042413711548e-01 6.332368403673171997e-02 2.743238508701324463e-01 1.927747279405593872e-01 -1.657981127500534058e-01 -1.586707532405853271e-01 8.985379099613055587e-05 1.437902450561523438e-01 1.065439060330390930e-01 2.729159407317638397e-02 -1.059348229318857193e-02 1.383055448532104492e-01 -1.385642737150192261e-01 -3.128401339054107666e-01 4.935491830110549927e-02 3.660534620285034180e-01 -1.411433815956115723e-01 3.120808303356170654e-02 -4.821522906422615051e-02 1.593746691942214966e-01 -8.756469190120697021e-02 6.532665342092514038e-02 -3.686852753162384033e-01
-3.019381314516067505e-02 -1.560803502798080444e-01 -7.536421716213226318e-02 -2.541951835155487061e-01 1.419918090105056763e-01 8.921036869287490845e-02 -1.632819138467311859e-02 1.087994594126939774e-02 3.205942213535308838e-01 -1.452872157096862793e-01 1.530419886112213135e-01 1.966978758573532104e-01 1.588020175695419312e-01 -2.361854165792465210e-01 -1.741694868542253971e-03 -1.403076797723770142e-01 -8.660871535539627075e-02 -4.257380962371826172e-02 -1.994441300630569458e-01 3.680697083473205566e-02 1.880931705236434937e-01 1.759918988682329655e-03 -1.679097265005111694e-01 -1.807076334953308105e-01 -1.828950941562652588e-01 1.382018625736236572e-01 -4.368771016597747803e-01 9.337390214204788208e-02 3.619479238986968994e-01 -2.170935124158859253e-01 9.249139577150344849e-02 -6.112966313958168030e-02
-8.519638329744338989e-02 1.825333535671234131e-01 8.090672641992568970e-02 -1.919444650411605835e-01 -2.388147413730621338e-01 1.407146453857421875e-01 -5.655887350440025330e-02 -3.181799054145812988e-01 -3.138707950711250305e-02 1.746925860643386841e-01 -4.915329441428184509e-02 1.306699067354202271e-01 4.072083160281181335e-02 -1.673844829201698303e-02 2.418351769447326660e-01 -1.689447313547134399e-01 1.798251084983348846e-02 -6.518244277685880661e-03 1.433975696563720703e-01 3.833333551883697510e-01 -2.855890989303588867e-02 -1.841952209360897541e-03 -1.086586043238639832e-01 2.065140753984451294e-03 1.930230855941772461e-01 7.269061356782913208e-02 -5.230965018272399902e-01 -2.024331092834472656e-01 2.047387063503265381e-01 -4.218072071671485901e-02 -8.948623389005661011e-02 -7.380314916372299194e-02
-9.553831070661544800e-02 1.591701358556747437e-01 3.323690965771675110e-02 -1.328312754631042480e-01 -2.755437195301055908e-01 2.102566510438919067e-01 -1.797356605529785156e-01 1.647484749555587769e-01 -9.763637930154800415e-02 -1.631810702383518219e-02 1.498313844203948975e-01 -3.500321134924888611e-02 1.039250120520591736e-01 -1.480237096548080444e-01 9.238132275640964508e-03 1.811604499816894531e-01 3.517454862594604492e-01 -3.980958089232444763e-02 -1.036547869443893433e-01 2.516424953937530518e-01 -1.072334647178649902e-01 -1.258836034685373306e-02 -1.238619312644004822e-01 -3.015007376670837402e-01 3.016362786293029785e-01 2.733171731233596802e-02 -9.055192768573760986e-02 1.184410899877548218e-01 3.966614305973052979e-01 -9.147597104310989380e-02 2.624461352825164795e-01 4.789694398641586304e-02
-2.784392237663269043e-01 1.734103858470916748e-01 3.704443946480751038e-02 -3.388034999370574951e-01 9.869246929883956909e-02 8.467368781566619873e-03 -5.214845389127731323e-02 1.858060956001281738e-01 4.099601879715919495e-02 -3.404125273227691650e-01 1.771836578845977783e-01 1.830780506134033203e-01 1.657832972705364227e-02 4.608560726046562195e-02 -2.173612862825393677e-01 -7.317072153091430664e-02 2.051433175802230835e-01 -1.821092367172241211e-01 -1.106714364141225815e-02 -1.584797948598861694e-01 -1.367225348949432373e-01 -3.763400763273239136e-02 -3.796900510787963867e-01 4.853291437029838562e-02 3.099610209465026855e-01 1.788648031651973724e-02 -1.229598522186279297e-01 -2.117393352091312408e-02 2.286819219589233398e-01 -1.463954597711563110e-01 3.370031341910362244e-02 -1.943509429693222046e-01
5.339892581105232239e-03 8.002961426973342896e-02 1.621378064155578613e-01 -2.146632373332977295e-01 -6.752675026655197144e-02 2.467337846755981445e-01 -3.499070927500724792e-02 2.264042049646377563e-01 1.523311138153076172e-01 -2.204199135303497314e-01 5.083534494042396545e-02 1.209424361586570740e-01 3.696380183100700378e-02 -2.127460837364196777e-01 -3.166285529732704163e-02 1.921469718217849731e-01 1.434690356254577637e-01 6.631769239902496338e-02 -1.038288474082946777e-01 -1.329496204853057861e-01 -1.482682377099990845e-01 -4.775495082139968872e-02 -2.409710586071014404e-01 -2.442889362573623657e-01 1.190054267644882202e-01 -4.980860278010368347e-02 -3.490460813045501709e-01 1.767847090959548950e-01 4.091313481330871582e-01 -2.243895381689071655e-01 2.139563858509063721e-01 -3.216787427663803101e-02
3.227650374174118042e-02 -9.363237023353576660e-02 1.384602338075637817e-01 -1.883310079574584961e-01 -9.580132365226745605e-02 2.562007308006286621e-01 9.890668094158172607e-02 -6.513003259897232056e-02 3.105259966105222702e-03 2.341224998235702515e-01 -1.498410105705261230e-02 1.632424816489219666e-02 2.184981405735015869e-01 -1.214018091559410095e-02 -8.502211421728134155e-02 -3.781284689903259277e-01 1.026998385787010193e-01 -3.010244108736515045e-02 1.190734058618545532e-01 -1.215158849954605103e-01 1.801084280014038086e-01 -1.812933534383773804e-01 -3.244844973087310791e-01 -2.090599946677684784e-02 1.974558085203170776e-01 -2.038597613573074341e-01 -5.350893139839172363e-01 -5.944168567657470703e-02 2.679194323718547821e-02 -6.863994058221578598e-03 9.961192309856414795e-02 -2.787490375339984894e-02
-3.780616819858551025e-01 -8.910323493182659149e-03 2.034445554018020630e-01 -2.707849442958831787e-01 -2.089569531381130219e-02 1.651404649019241333e-01 1.959905475378036499e-01 -1.590307801961898804e-01 9.346631169319152832e-02 1.560038235038518906e-02 6.513657420873641968e-02 6.222259998321533203e-02 -1.585482209920883179e-01 5.062079429626464844e-02 2.239243984222412109e-01 -4.511633217334747314e-01 4.990742728114128113e-02 -1.119391769170761108e-01 -5.025033280253410339e-02 5.975482240319252014e-02 -8.399732410907745361e-03 -1.967628598213195801e-01 -2.101842463016510010e-01 -7.710570096969604492e-02 2.510881125926971436e-01 -1.309663802385330200e-01 -1.898498684167861938e-01 -5.919007956981658936e-02 1.432051360607147217e-01 -2.463634461164474487e-01 -4.483727738261222839e-02 1.984889060258865356e-01
-4.755655527114868164e-01 -7.526736706495285034e-02 1.167069450020790100e-01 -2.638986110687255859e-01 -1.941306889057159424e-01 2.133057117462158203e-01 2.233572490513324738e-02 6.099181622266769409e-02 -1.425896286964416504e-01 1.097151413559913635e-01 3.101013898849487305e-01 -4.902268201112747192e-02 1.818092167377471924e-01 7.193314842879772186e-03 -6.412380188703536987e-02 -2.326003015041351318e-01 1.157825291156768799e-01 -9.852997213602066040e-02 -2.021302580833435059e-01 1.803959757089614868e-01 1.351102441549301147e-02 1.722175627946853638e-01 -2.631105110049247742e-02 5.793074518442153931e-02 1.432708799839019775e-01 -6.033362820744514465e-02 -2.572110891342163086e-01 -3.630658984184265137e-02 2.139124721288681030e-01 -2.442694604396820068e-01 2.110407799482345581e-01 -5.690648779273033142e-02
-1.397756636142730713e-01 1.284564882516860962e-01 6.195195764303207397e-02 -1.690053790807723999e-01 -2.091374695301055908e-01 -1.225417032837867737e-01 -7.829632610082626343e-02 -9.308183193206787109e-02 4.615992307662963867e-01 1.106879189610481262e-01 1.328935921192169189e-01 -3.050044924020767212e-02 2.534652873873710632e-02 -1.758790314197540283e-01 3.658508881926536560e-03 -1.163166686892509460e-01 -1.695987954735755920e-02 -1.974883228540420532e-01 -2.404701411724090576e-01 -1.921605318784713745e-01 -8.012300729751586914e-02 -3.336234018206596375e-02 -2.257704585790634155e-01 -2.636965811252593994e-01 4.544489979743957520e-01 3.265635669231414795e-02 -1.945059895515441895e-01 -1.460693031549453735e-01 6.966929137706756592e-02 9.358447045087814331e-02 1.284492462873458862e-01 1.001199409365653992e-01
-1.856376975774765015e-01 9.802355617284774780e-02 4.120358079671859741e-02 -2.676788568496704102e-01 8.798136375844478607e-03 2.374923378229141235e-01 -1.643129996955394745e-02 -3.474234044551849365e-01 8.432642370462417603e-02 6.542535871267318726e-02 -8.074735105037689209e-02 -1.262889951467514038e-01 2.246928066015243530e-01 6.360564380884170532e-02 -2.552191261202096939e-03 -2.679044604301452637e-01 -3.129416704177856445e-02 5.787049606442451477e-02 -1.581127643585205078e-01 2.006739825010299683e-01 2.730122208595275879e-02 -2.517179846763610840e-01 -2.846157848834991455e-01 -3.386431559920310974e-02 2.249153554439544678e-01 -2.692013978958129883e-03 -4.394950866699218750e-01 -1.005889177322387695e-01 1.205056905746459961e-01 1.335137337446212769e-01 4.513351619243621826e-02 -2.020992338657379150e-01
-1.079660132527351379e-01 -1.393241137266159058e-01 1.883027255535125732e-01 -2.763105034828186035e-01 -1.841697394847869873e-01 2.566935122013092041e-01 -1.108043044805526733e-01 -1.139625683426856995e-01 3.326116800308227539e-01 -8.012316375970840454e-02 1.552671343088150024e-01 4.061996191740036011e-02 1.639558225870132446e-01 -3.532593548297882080e-01 2.143741585314273834e-03 4.525481164455413818e-02 2.252957671880722046e-01 -1.496198773384094238e-01 -3.018924407660961151e-02 -4.735416918992996216e-02 8.623488992452621460e-02 9.887351095676422119e-02 -1.708184927701950073e-01 -7.531786710023880005e-02 3.125642985105514526e-02 2.884806394577026367e-01 1.032505631446838379e-01 9.341847896575927734e-02 3.836655616760253906e-01 -1.401917040348052979e-01 -5.194285511970520020e-02 -1.844402253627777100e-01
-2.520897686481475830e-01 -1.413788832724094391e-02 5.712655931711196899e-02 -3.634099364280700684e-01 1.287886202335357666e-01 -1.038077175617218018e-01 -1.772357970476150513e-01 9.119503200054168701e-02 4.474907740950584412e-02 -2.768249213695526123e-01 2.185396552085876465e-01 1.906315386295318604e-01 -1.589142531156539917e-02 -1.381431967020034790e-01 -3.155120909214019775e-01 -5.306192114949226379e-02 2.707885503768920898e-01 -2.049452662467956543e-01 -3.354926779866218567e-02 -1.721199452877044678e-01 -1.157082915306091309e-01 -5.230079218745231628e-02 -2.240121066570281982e-01 -6.225824821740388870e-03 2.621060907840728760e-01 -6.752099096775054932e-02 -1.502566039562225342e-01 4.391688108444213867e-02 2.700866162776947021e-01 -1.395833790302276611e-01 1.613938510417938232e-01 -1.439739912748336792e-01
-1.836515516042709351e-01 1.287064403295516968e-01 1.162975877523422241e-01 -3.178755044937133789e-01 -3.228653222322463989e-02 5.416617542505264282e-02 1.822834014892578125e-01 1.201347634196281433e-01 2.404536306858062744e-02 -1.794027835130691528e-01 2.336210384964942932e-02 1.526673417538404465e-02 3.058762252330780029e-01 -1.766220629215240479e-01 1.827763915061950684e-01 1.212718561291694641e-01 2.024770155549049377e-02 -2.717891521751880646e-02 -2.272229641675949097e-01 -6.321394443511962891e-02 2.697533369064331055e-01 -2.516661025583744049e-02 -3.811375200748443604e-01 -2.852600626647472382e-02 -3.542026281356811523e-01 2.089291810989379883e-03 -3.413082957267761230e-01 -1.251884400844573975e-01 6.173157319426536560e-02 -1.659810394048690796e-01 1.026975065469741821e-01 -3.604739904403686523e-02
-6.465348601341247559e-02 -1.837464720010757446e-01 7.185815367847681046e-03 -7.697492092847824097e-02 2.168535888195037842e-01 -2.664502710103988647e-03 5.036492273211479187e-02 -1.743575334548950195e-01 2.930306792259216309e-01 9.536865353584289551e-02 2.706914544105529785e-01 2.085251957178115845e-01 6.595446914434432983e-02 -2.190191997215151787e-03 2.980294264853000641e-02 -3.324419260025024414e-01 6.516080349683761597e-02 2.907038666307926178e-02 1.725103333592414856e-02 1.396778672933578491e-01 4.598610475659370422e-02 -1.803700923919677734e-01 -2.221507430076599121e-01 -2.274234890937805176e-01 -2.143648639321327209e-02 -6.584266573190689087e-02 -3.368832468986511230e-01 -1.947488039731979370e-01 1.755048893392086029e-02 -2.459851801395416260e-01 1.093713045120239258e-01 -3.987747430801391602e-01
3.835755586624145508e-02 1.393029540777206421e-01 -2.156786471605300903e-01 -1.175759434700012207e-01 -7.341478019952774048e-02 1.330625861883163452e-01 -2.403778135776519775e-01 -3.250141069293022156e-02 -3.349456563591957092e-02 1.807832568883895874e-01 5.243064761161804199e-01 3.322128057479858398e-01 -3.322701528668403625e-02 -1.997060030698776245e-01 3.614127635955810547e-02 -6.984145194292068481e-02 1.120879128575325012e-01 -1.081582009792327881e-01 -1.340560317039489746e-01 -9.726836532354354858e-02 1.610745042562484741e-01 -5.951383337378501892e-02 -3.165735602378845215e-01 -9.447236359119415283e-02 -3.154551959596574306e-04 1.627861261367797852e-01 -1.913604736328125000e-01 1.609767042100429535e-02 2.070595324039459229e-01 -5.233746021986007690e-03 2.715137600898742676e-01 1.698392815887928009e-02
3.327303379774093628e-02 -1.868018805980682373e-01 8.046010881662368774e-02 -1.977177560329437256e-01 5.167858209460973740e-03 8.939716219902038574e-02 8.644509315490722656e-02 -6.813757866621017456e-02 3.450262546539306641e-01 -1.231998875737190247e-01 1.913144141435623169e-01 1.458127498626708984e-01 1.485183089971542358e-01 -8.381105959415435791e-02 4.865383729338645935e-02 -4.291509464383125305e-02 -2.513972222805023193e-01 -1.249610707163810730e-01 -4.186380654573440552e-02 1.565404832363128662e-01 -3.551281243562698364e-02 -2.072078436613082886e-01 -1.960243731737136841e-01 -2.720116674900054932e-01 1.585439965128898621e-02 -1.246034651994705200e-01 -3.287282884120941162e-01 9.728550165891647339e-02 1.589012742042541504e-01 -2.952941060066223145e-01 2.154294699430465698e-01 -3.450732231140136719e-01
-1.530967503786087036e-01 -2.758679352700710297e-02 9.024188667535781860e-02 -3.045994937419891357e-01 -7.173414528369903564e-02 3.148106113076210022e-02 -8.346694707870483398e-02 -7.892277091741561890e-02 8.363976329565048218e-02 -2.463348656892776489e-01 1.698708832263946533e-01 3.875152468681335449e-01 6.455169618129730225e-02 -1.924044191837310791e-01 -7.597725838422775269e-02 -1.235267668962478638e-01 2.329932004213333130e-01 -3.109705448150634766e-01 1.512744575738906860e-01 -2.402032911777496338e-01 1.131238713860511780e-01 8.215341717004776001e-02 -3.223410248756408691e-01 3.716068714857101440e-02 1.049011349678039551e-01 6.834275275468826294e-02 9.132785350084304810e-02 1.971809007227420807e-02 3.304455876350402832e-01 -1.183372884988784790e-01 1.735844016075134277e-01 -1.117591559886932373e-01
-3.948432505130767822e-01 2.283295691013336182e-01 -1.135019119828939438e-02 -2.465567439794540405e-01 -1.582806855440139771e-01 -6.469616293907165527e-02 -1.303871273994445801e-01 1.366764903068542480e-01 4.493664950132369995e-02 2.637732625007629395e-01 1.908537894487380981e-01 8.514427393674850464e-02 2.016563415527343750e-01 -1.416462957859039307e-01 2.453127354383468628e-01 -5.108769610524177551e-02 -9.234655648469924927e-02 7.315779477357864380e-02 8.058206178247928619e-03 3.127962350845336914e-02 -1.044419500976800919e-02 -2.424093335866928101e-01 -3.126528263092041016e-01 -1.197005137801170349e-01 2.650923430919647217e-01 1.409139484167098999e-01 -2.460185885429382324e-01 5.029062181711196899e-02 8.992830663919448853e-02 -1.752164065837860107e-01 -1.915699094533920288e-01 1.130994260311126709e-01
-5.466851592063903809e-02 3.556849434971809387e-02 2.644623219966888428e-01 -2.438231408596038818e-01 -3.810170888900756836e-01 7.886631041765213013e-02 -2.798618078231811523e-01 8.905986696481704712e-02 2.002218216657638550e-01 1.811621785163879395e-01 1.475724726915359497e-01 5.265204980969429016e-02 1.494390540756285191e-03 4.685514792799949646e-02 -7.594778388738632202e-02 1.099610999226570129e-01 1.212897244840860367e-02 -1.265648007392883301e-01 -2.559812068939208984e-01 -4.583408683538436890e-02 -1.270423829555511475e-01 5.877846851944923401e-02 -1.967792958021163940e-01 -1.536587327718734741e-01 3.451204895973205566e-01 2.065727859735488892e-01 -2.026489824056625366e-01 2.363589107990264893e-01 7.741423696279525757e-02 1.265112608671188354e-01 2.097078561782836914e-01 -1.441656947135925293e-01
-1.538531482219696045e-01 3.291035890579223633e-01 2.897516489028930664e-01 -1.303127855062484741e-01 -8.542093634605407715e-02 1.127526909112930298e-01 -3.138886988162994385e-01 9.428197145462036133e-02 2.090061604976654053e-01 -1.296802163124084473e-01 5.585076659917831421e-02 -1.186802387237548828e-01 3.313689827919006348e-01 1.687931120395660400e-01 -2.548633143305778503e-02 2.233561314642429352e-02 2.755322456359863281e-01 -4.347276408225297928e-03 -4.908122494816780090e-02 -5.507127940654754639e-02 1.000554934144020081e-01 1.234033778309822083e-01 -1.670610606670379639e-01 -1.333386898040771484e-01 2.632764577865600586e-01 -1.438895463943481445e-01 -2.513923943042755127e-01 1.141185760498046875e-01 8.516308665275573730e-02 -2.437478899955749512e-01 -1.877613663673400879e-01 4.517635703086853027e-02
1.450968533754348755e-01 -9.481102228164672852e-02 2.830855846405029297e-01 -3.405021131038665771e-01 -2.300832569599151611e-01 2.443066984415054321e-01 -1.346108317375183105e-01 4.338627681136131287e-02 1.018607467412948608e-01 3.496280610561370850e-01 1.518167257308959961e-01 1.965271532535552979e-01 -3.767062723636627197e-02 -1.905835233628749847e-02 -1.815293356776237488e-02 1.194625999778509140e-02 -1.862848922610282898e-02 2.893967553973197937e-02 2.852554023265838623e-01 9.382916986942291260e-02 2.166353864595293999e-03 -1.992950290441513062e-01 -2.552892863750457764e-01 8.123626001179218292e-03 2.982743978500366211e-01 -9.133134037256240845e-03 -3.173115849494934082e-01 -6.911101192235946655e-02 1.424104422330856323e-01 -2.771204151213169098e-02 6.512326002120971680e-02 -1.690750271081924438e-01
-7.748737931251525879e-02 -1.528915315866470337e-01 -2.506929039955139160e-01 -2.678213119506835938e-01 -6.420963257551193237e-02 7.705064117908477783e-02 2.320753782987594604e-01 -1.709052943624556065e-03 4.071667790412902832e-01 9.851292520761489868e-02 1.039308831095695496e-01 1.642485857009887695e-01 2.925337664783000946e-02 -1.307751685380935669e-01 -2.496834248304367065e-01 4.658479616045951843e-02 -1.820658445358276367e-01 -1.444585472345352173e-01 4.535367712378501892e-02 1.860073534771800041e-03 1.071016862988471985e-01 -2.350979745388031006e-01 -2.020449787378311157e-01 -1.166896522045135498e-01 7.377978414297103882e-02 7.810586690902709961e-02 -3.262733817100524902e-01 1.282799690961837769e-01 2.777066528797149658e-01 -1.868616193532943726e-01 2.004753798246383667e-01 -1.115562990307807922e-01
-1.876464039087295532e-01 2.273121625185012817e-01 2.035016417503356934e-01 -2.698525786399841309e-01 8.212181739509105682e-03 -8.610976487398147583e-02 -6.204665079712867737e-02 1.577109992504119873e-01 5.035635828971862793e-01 2.314003743231296539e-02 5.130286887288093567e-02 9.747219085693359375e-02 -8.791188895702362061e-02 -6.762919016182422638e-03 7.705229800194501877e-03 1.367485225200653076e-01 3.629580605775117874e-03 -7.228103280067443848e-02 -1.927999854087829590e-01 -1.296580135822296143e-01 2.658164873719215393e-02 4.272303730249404907e-02 -2.767166793346405029e-01 -2.895690500736236572e-01 2.938685417175292969e-01 1.218308880925178528e-01 -1.834829896688461304e-01 -4.344278015196323395e-03 3.006674349308013916e-01 1.496084630489349365e-01 -6.496834568679332733e-03 3.790743416175246239e-03
-3.683952614665031433e-02 4.984270408749580383e-02 5.967609584331512451e-02 -4.121720492839813232e-01 -2.888693511486053467e-01 2.212065160274505615e-01 -3.195954561233520508e-01 7.109114434570074081e-03 9.358192235231399536e-02 -1.724882274866104126e-01 -2.259780280292034149e-02 -3.924894332885742188e-02 1.439358144998550415e-01 5.628001317381858826e-02 3.199072182178497314e-02 1.861574947834014893e-01 2.674623429775238037e-01 -3.774536773562431335e-02 -9.337215870618820190e-02 1.560693234205245972e-01 1.431561410427093506e-01 1.391935199499130249e-01 -9.195835888385772705e-02 3.994365036487579346e-02 1.787167191505432129e-01 -1.422478109598159790e-01 -2.438968122005462646e-01 -1.172287613153457642e-01 3.831532597541809082e-01 2.285826578736305237e-02 2.429191470146179199e-01 -1.788443885743618011e-02
1.312556117773056030e-01 7.144274562597274780e-02 2.708406560122966766e-02 -1.946286261081695557e-01 -6.264268606901168823e-02 1.595806181430816650e-01 -3.595110774040222168e-02 -2.489071190357208252e-01 -1.450356841087341309e-01 7.081199437379837036e-02 9.165093302726745605e-02 1.364785134792327881e-01 1.862629354000091553e-01 9.890777617692947388e-02 -2.056180089712142944e-01 -1.949576288461685181e-01 1.008245721459388733e-02 1.925124824047088623e-01 5.666171014308929443e-02 -1.775365769863128662e-01 1.342123299837112427e-01 -1.587280333042144775e-01 -3.799910247325897217e-01 -9.364186227321624756e-02 1.834759563207626343e-01 -1.188731864094734192e-01 -5.071335434913635254e-01 2.291421592235565186e-01 6.663823872804641724e-02 -9.985819458961486816e-02 4.679307341575622559e-03 -1.685111224651336670e-01
5.222797021269798279e-02 1.106473132967948914e-01 1.744015142321586609e-02 -3.121797442436218262e-01 -2.828886806964874268e-01 9.480825811624526978e-02 -3.969652056694030762e-01 1.185588240623474121e-01 1.831145398318767548e-02 -1.758375316858291626e-01 -1.746569424867630005e-01 -3.078963607549667358e-03 2.945339977741241455e-01 -2.422423288226127625e-02 7.887370139360427856e-02 5.838466808199882507e-02 -4.664188995957374573e-02 2.378470599651336670e-01 -1.441412512212991714e-02 2.919620648026466370e-02 8.956196904182434082e-02 -5.369113758206367493e-02 -3.177999854087829590e-01 -3.415013551712036133e-01 1.474744230508804321e-01 5.901741608977317810e-02 -1.653533428907394409e-01 -8.948583900928497314e-02 2.304421812295913696e-01 -7.713957875967025757e-02 8.954798430204391479e-02 -2.278075069189071655e-01
1.579178273677825928e-01 -2.054639626294374466e-03 1.914236545562744141e-01 -2.393450587987899780e-01 -7.322232425212860107e-02 -5.702761001884937286e-03 -2.416459918022155762e-01 -1.269164085388183594e-01 1.146125793457031250e-01 2.257120758295059204e-01 -3.039735928177833557e-02 8.322603255510330200e-02 7.954814285039901733e-02 -2.030970752239227295e-01 5.424851551651954651e-03 7.445158809423446655e-02 -2.102671563625335693e-02 -2.561167180538177490e-01 -3.358138501644134521e-01 -1.908947825431823730e-01 9.606493264436721802e-02 -2.025342732667922974e-01 -1.639803797006607056e-01 -1.983278095722198486e-01 5.925735086202621460e-02 1.326914876699447632e-01 -2.316049188375473022e-01 5.322654172778129578e-02 4.693491756916046143e-01 6.616743281483650208e-03 -1.515844613313674927e-01 -1.533893793821334839e-01
-7.201871275901794434e-02 2.006811350584030151e-01 2.228282690048217773e-01 -1.510496884584426880e-01 -1.430663978680968285e-03 1.673698872327804565e-01 -1.887967586517333984e-01 4.379428923130035400e-02 1.643522083759307861e-01 -3.155634105205535889e-01 -1.919515617191791534e-02 8.427658677101135254e-02 -2.435162430629134178e-03 -1.069773361086845398e-01 1.781334728002548218e-01 4.739572852849960327e-02 1.878574341535568237e-01 1.021532863378524780e-01 -1.559531781822443008e-02 9.750401950441300869e-04 -2.702027559280395508e-01 1.399715691804885864e-01 -2.229008972644805908e-01 -1.344381421804428101e-01 2.203723937273025513e-01 -1.427074074745178223e-01 -2.631535530090332031e-01 1.509180516004562378e-01 3.833485841751098633e-01 -2.796109914779663086e-01 2.016239762306213379e-01 -6.267565488815307617e-02
-2.885431051254272461e-01 2.374453693628311157e-01 7.863478362560272217e-02 2.135947113856673241e-03 -7.324878126382827759e-02 2.353051677346229553e-02 -7.059470564126968384e-02 -1.997577548027038574e-01 -1.370773762464523315e-01 8.581086993217468262e-02 -1.004033386707305908e-01 -4.817903041839599609e-02 8.169859647750854492e-02 -6.039489805698394775e-02 -3.733747601509094238e-01 3.597201313823461533e-03 6.481453776359558105e-02 -9.166972339153289795e-02 1.491530835628509521e-01 4.626791179180145264e-02 2.536400854587554932e-01 4.094336554408073425e-02 -2.906068563461303711e-01 -8.929105103015899658e-02 1.051439940929412842e-01 2.444469034671783447e-01 -7.713183015584945679e-02 -3.479054570198059082e-01 3.027851581573486328e-01 -3.228944912552833557e-02 2.980563342571258545e-01 -2.007147073745727539e-01
-1.480205804109573364e-01 -1.944699734449386597e-01 -8.500126749277114868e-02 -3.403994143009185791e-01 -2.262428253889083862e-01 -4.765771329402923584e-02 1.421608310192823410e-02 -1.214432790875434875e-01 5.786682665348052979e-02 -2.234169691801071167e-01 1.930052340030670166e-01 1.747749559581279755e-02 6.369902938604354858e-02 -1.212088465690612793e-01 3.225398063659667969e-02 3.085934743285179138e-02 3.550181984901428223e-01 -1.418529897928237915e-01 4.898130893707275391e-02 -2.434844225645065308e-01 1.613773405551910400e-01 1.473601162433624268e-02 -3.903653621673583984e-01 5.551730841398239136e-02 -1.685838401317596436e-01 -9.107301943004131317e-03 2.432627044618129730e-02 1.066902130842208862e-01 3.333047926425933838e-01 1.108852773904800415e-01 8.488843590021133423e-02 -2.766981422901153564e-01
3.689681738615036011e-02 -9.275619871914386749e-03 1.214200165122747421e-02 -2.401491999626159668e-01 -6.216009706258773804e-02 9.528711438179016113e-02 1.325545608997344971e-01 -2.012358158826828003e-01 3.293035924434661865e-01 2.432318925857543945e-01 1.820335835218429565e-01 5.140892788767814636e-02 2.562157064676284790e-02 2.069308189675211906e-03 2.727397382259368896e-01 -2.901706993579864502e-01 -5.750146228820085526e-03 -1.052221059799194336e-01 -1.776189059019088745e-01 -3.001585006713867188e-01 1.008869893848896027e-02 -7.488229870796203613e-02 -2.096735835075378418e-01 -1.650909185409545898e-01 1.363223940134048462e-01 -7.572166621685028076e-02 -1.330761760473251343e-01 1.317419260740280151e-01 3.546088337898254395e-01 -3.039567470550537109e-01 3.626482095569372177e-03 1.410203576087951660e-01
-5.052853822708129883e-01 1.213964819908142090e-01 -1.951023936271667480e-01 8.074082434177398682e-02 -7.403038442134857178e-02 7.013274729251861572e-02 9.130943566560745239e-02 -1.876651644706726074e-01 6.771739572286605835e-02 4.151768516749143600e-03 2.759466767311096191e-01 -1.578508689999580383e-02 -2.099115848541259766e-01 2.003686130046844482e-01 1.299232095479965210e-01 -1.529360115528106689e-01 2.247920334339141846e-01 -2.214021049439907074e-02 -1.742068529129028320e-01 -2.609265148639678955e-01 -3.034674748778343201e-02 -1.194999292492866516e-01 -2.540447413921356201e-01 6.107976287603378296e-02 6.155976280570030212e-02 1.725316164083778858e-03 -3.205282092094421387e-01 -8.113939315080642700e-02 1.675880700349807739e-01 -7.300242036581039429e-02 1.557329297065734863e-01 -1.490870863199234009e-01
-3.422697484493255615e-01 1.081683263182640076e-01 1.355410069227218628e-01 4.583677276968955994e-02 -3.803126513957977295e-01 5.003365688025951385e-03 3.279330581426620483e-02 9.431768953800201416e-02 3.729144856333732605e-02 -8.972723782062530518e-02 1.545601934194564819e-01 -1.322545558214187622e-01 1.005029156804084778e-01 3.974302485585212708e-02 2.211889484897255898e-03 3.449149727821350098e-01 2.265147417783737183e-01 -1.196544915437698364e-01 -1.339503228664398193e-01 -1.364628821611404419e-01 -1.475799977779388428e-01 7.138039916753768921e-02 -3.225046098232269287e-01 -2.318336218595504761e-01 1.023304834961891174e-01 9.998868405818939209e-02 -1.175578087568283081e-01 8.054174482822418213e-02 1.516368985176086426e-01 -1.109031215310096741e-01 5.508372560143470764e-02 -3.855459690093994141e-01
-2.957352697849273682e-01 -1.807303875684738159e-01 -5.771816149353981018e-02 -2.757178544998168945e-01 -1.914924010634422302e-02 5.076985806226730347e-02 2.093946002423763275e-02 -8.271244168281555176e-02 6.582092493772506714e-02 3.021536171436309814e-01 1.970918625593185425e-01 -7.393855601549148560e-02 2.754063904285430908e-01 -1.422931998968124390e-01 -7.210359722375869751e-02 -1.089289188385009766e-01 2.388665825128555298e-01 3.792975563555955887e-03 -2.390555664896965027e-02 -5.123541876673698425e-02 5.371381342411041260e-02 -3.114115595817565918e-01 -4.650755822658538818e-01 -1.226956099271774292e-01 -5.825508385896682739e-02 2.296645343303680420e-01 -1.926691532135009766e-01 9.711455553770065308e-02 7.732011377811431885e-02 -1.384024471044540405e-01 -1.240735650062561035e-01 4.999409988522529602e-02
-2.452648133039474487e-01 2.819961905479431152e-01 1.390074193477630615e-01 -5.030963942408561707e-02 -1.008742004632949829e-01 1.388930380344390869e-01 5.992999672889709473e-02 -5.202599987387657166e-02 -7.457370404154062271e-03 1.048896461725234985e-01 -2.538605928421020508e-01 -1.749855130910873413e-01 -7.402420789003372192e-02 -7.563704252243041992e-02 -1.367461234331130981e-01 1.136289238929748535e-01 1.722694784402847290e-01 -2.766913175582885742e-01 -1.895887255668640137e-01 6.851126998662948608e-02 3.671676516532897949e-01 2.179018259048461914e-01 -2.872982621192932129e-01 -8.284269273281097412e-02 2.177575081586837769e-01 2.236852198839187622e-01 -1.761453449726104736e-01 1.987957209348678589e-02 2.314686924219131470e-01 -1.863219439983367920e-01 -9.973241947591304779e-03 -1.339102089405059814e-01
-3.628415167331695557e-01 -2.534816507250070572e-03 -1.316946893930435181e-01 5.125100910663604736e-02 -1.389402151107788086e-01 1.199214160442352295e-01 2.522999942302703857e-01 -2.554314136505126953e-01 2.396031022071838379e-01 -1.085218265652656555e-01 9.736138582229614258e-02 1.377437114715576172e-01 -9.203217923641204834e-02 1.307640075683593750e-01 2.143546193838119507e-01 -6.754657626152038574e-02 -3.675163164734840393e-02 -7.565297186374664307e-02 7.834067940711975098e-02 -3.231134414672851562e-01 5.496709793806076050e-02 -2.956173419952392578e-01 -4.266449511051177979e-01 -1.225874200463294983e-01 1.470633298158645630e-01 -6.271795928478240967e-02 -1.887193024158477783e-01 5.871482938528060913e-02 1.674913763999938965e-01 -3.447636216878890991e-02 -1.106303483247756958e-01 -2.969606406986713409e-02
-1.412659976631402969e-02 2.713926509022712708e-02 8.973634988069534302e-02 -3.347606658935546875e-01 -1.518456786870956421e-01 -7.283399999141693115e-02 -1.840535998344421387e-01 8.181486278772354126e-02 5.572923691943287849e-04 1.104414686560630798e-01 1.768509000539779663e-01 3.001882433891296387e-01 -7.861938327550888062e-03 3.783004730939865112e-02 -5.576897785067558289e-02 1.099377572536468506e-01 2.904955446720123291e-01 1.602445095777511597e-01 -1.958805322647094727e-01 -4.775838553905487061e-02 2.354498654603958130e-01 8.855911344289779663e-02 1.739052236080169678e-01 -4.005841165781021118e-02 3.890092968940734863e-01 1.101189106702804565e-01 -3.386540412902832031e-01 3.372927382588386536e-02 1.777316182851791382e-01 -8.289285004138946533e-02 1.963922679424285889e-01 -2.399741858243942261e-01
-4.205788969993591309e-01 -5.675954744219779968e-02 1.134786903858184814e-01 -6.304274499416351318e-02 -2.740058004856109619e-01 1.539302766323089600e-01 -4.291403666138648987e-02 9.824159741401672363e-02 1.336672622710466385e-02 -6.513546407222747803e-02 9.019525349140167236e-02 -1.935154348611831665e-01 1.162876933813095093e-01 -5.401494726538658142e-02 -1.530372947454452515e-01 2.132863104343414307e-01 1.775337606668472290e-01 -2.320112287998199463e-02 -1.270354986190795898e-01 -9.294406324625015259e-02 -8.754589594900608063e-03 6.159953773021697998e-02 -3.317629098892211914e-01 -8.588016778230667114e-02 2.529866397380828857e-01 4.004664123058319092e-01 -2.056720554828643799e-01 -1.140722446143627167e-02 2.739598415791988373e-02 -2.214521728456020355e-02 6.339793652296066284e-02 -3.274190127849578857e-01
8.524625748395919800e-02 5.132228601723909378e-03 2.986532747745513916e-01 -3.685336709022521973e-01 -1.055186390876770020e-01 2.090175002813339233e-01 -3.654796630144119263e-02 9.420980513095855713e-02 -1.885513029992580414e-02 2.574701011180877686e-01 2.553808093070983887e-01 1.234248429536819458e-01 5.173400975763797760e-03 -6.690143793821334839e-02 -1.263843290507793427e-02 -7.867721468210220337e-02 1.203177571296691895e-01 8.437545597553253174e-02 2.720349133014678955e-01 6.643187999725341797e-02 1.043769493699073792e-01 -2.908745706081390381e-01 -1.993217617273330688e-01 -7.269132137298583984e-02 3.247327506542205811e-01 -1.129834447056055069e-02 -3.777777850627899170e-01 -2.081805169582366943e-01 7.415921241044998169e-02 5.750744417309761047e-02 1.389409229159355164e-02 -5.957135558128356934e-02
-8.885322511196136475e-02 3.237875103950500488e-01 2.095642238855361938e-01 -1.245008036494255066e-01 -1.995839923620223999e-01 1.040305197238922119e-01 5.085520446300506592e-02 9.217352420091629028e-02 -1.053160801529884338e-01 4.907399043440818787e-02 1.162581741809844971e-01 -5.803305655717849731e-02 1.809732168912887573e-01 -2.278420329093933105e-01 -1.241930127143859863e-01 -1.535136625170707703e-02 6.813971698284149170e-02 -2.233630418777465820e-01 -3.877919912338256836e-02 1.551157087087631226e-01 5.534362047910690308e-02 6.552958488464355469e-02 -5.338255167007446289e-01 -5.595213919878005981e-02 -7.378367334604263306e-02 8.085627853870391846e-02 -4.958719015121459961e-02 -9.459028660785406828e-05 1.632279753684997559e-01 -5.796969681978225708e-02 4.620929658412933350e-01 -4.328539967536926270e-02
-4.600802436470985413e-02 -4.004004225134849548e-02 9.329073131084442139e-02 -4.095690548419952393e-01 -1.006135940551757812e-01 1.302747577428817749e-01 -1.830051653087139130e-02 -1.961134746670722961e-02 -1.796714961528778076e-02 1.817261427640914917e-01 3.600816428661346436e-01 1.185620725154876709e-01 3.612092435359954834e-01 6.627403944730758667e-02 -6.057385727763175964e-02 -1.539807021617889404e-01 1.223867014050483704e-01 9.099630266427993774e-02 1.594580262899398804e-01 -1.132143661379814148e-02 1.781940907239913940e-01 -3.984597921371459961e-01 -2.027515172958374023e-01 -1.243461370468139648e-01 -2.588511817157268524e-02 -2.299156785011291504e-02 -3.121253848075866699e-01 -8.885316550731658936e-02 1.652312725782394409e-01 -3.579444484785199165e-03 -1.142371594905853271e-01 -9.960797429084777832e-02
-1.230920031666755676e-01 6.177311018109321594e-02 2.306765019893646240e-01 -1.888169646263122559e-01 -2.865742743015289307e-01 -2.862494587898254395e-01 -8.632591366767883301e-02 8.454459160566329956e-02 -1.537382602691650391e-02 -1.394298821687698364e-01 2.791292667388916016e-01 -9.682480990886688232e-02 5.807967856526374817e-02 4.775588214397430420e-02 1.758919209241867065e-01 -7.455435395240783691e-02 1.349729746580123901e-01 2.636396288871765137e-01 1.019420176744461060e-01 7.200010865926742554e-02 2.855177819728851318e-01 -2.402031123638153076e-01 -2.125900983810424805e-01 -1.892337501049041748e-01 3.534369170665740967e-01 -1.414602696895599365e-01 -2.381675094366073608e-01 -1.006318405270576477e-01 1.449351906776428223e-01 2.605484612286090851e-02 5.759570002555847168e-02 -6.392772495746612549e-02
5.935068428516387939e-02 1.899496018886566162e-01 -6.055410020053386688e-03 -2.017853260040283203e-01 -9.681337326765060425e-02 2.373363077640533447e-01 1.175042167305946350e-01 -1.706819385290145874e-01 2.217916399240493774e-01 1.525976806879043579e-01 7.660219818353652954e-02 -8.441507071256637573e-02 -1.561101619154214859e-02 8.796048164367675781e-02 -2.301532216370105743e-02 1.373327672481536865e-01 3.526758402585983276e-02 2.596721947193145752e-01 1.074901595711708069e-01 -2.387829124927520752e-01 -1.871072649955749512e-01 -1.177109777927398682e-01 -4.099243581295013428e-01 -4.037588462233543396e-02 1.794106885790824890e-02 2.229139357805252075e-01 -3.124582767486572266e-01 -3.992707654833793640e-02 2.944696247577667236e-01 -2.222345173358917236e-01 2.388168424367904663e-01 -3.278082935139536858e-03
5.675264447927474976e-02 1.538477241992950439e-01 -1.390457153320312500e-02 -1.864680647850036621e-01 1.069296747446060181e-01 -5.374325066804885864e-02 2.205344140529632568e-01 2.545484108850359917e-03 8.354724384844303131e-03 3.363486528396606445e-01 2.355793416500091553e-01 1.324576586484909058e-01 3.326803147792816162e-01 -1.473517809063196182e-02 1.198806166648864746e-01 1.622427701950073242e-01 1.368497759103775024e-01 -4.968836158514022827e-02 5.623161792755126953e-02 -1.383264511823654175e-01 1.891728639602661133e-01 -7.556450366973876953e-02 -3.574795424938201904e-01 -1.505315210670232773e-02 1.866764016449451447e-02 2.182600647211074829e-01 -1.213197559118270874e-01 -1.063506235368549824e-03 3.944084942340850830e-01 -3.185432255268096924e-01 -4.361695423722267151e-02 -5.204370617866516113e-02
-5.042609199881553650e-02 -7.147066295146942139e-02 1.324590593576431274e-01 -4.088952392339706421e-02 -1.018699780106544495e-01 -1.121106669306755066e-01 -1.676591187715530396e-01 -1.373920589685440063e-01 2.214447259902954102e-01 -1.124164760112762451e-01 1.507511585950851440e-01 2.818637490272521973e-01 -4.764508083462715149e-02 -7.425048388540744781e-03 5.333878472447395325e-02 -4.558297619223594666e-02 -7.256297022104263306e-02 -3.303214907646179199e-01 -4.072619974613189697e-02 -2.978741526603698730e-01 2.052511461079120636e-02 -7.786979526281356812e-02 -2.598604559898376465e-01 -1.756965070962905884e-01 2.521008253097534180e-01 3.763922676444053650e-02 -9.653031826019287109e-02 2.888495624065399170e-01 3.533591628074645996e-01 2.144422531127929688e-01 -1.274843513965606689e-01 -2.786252796649932861e-01
6.655462831258773804e-02 -1.822516322135925293e-02 1.704992912709712982e-02 -3.188109099864959717e-01 1.187978312373161316e-01 -9.461861848831176758e-02 4.694655165076255798e-02 -1.502990275621414185e-01 1.370587348937988281e-01 1.075728237628936768e-01 2.972268164157867432e-01 1.577918529510498047e-01 1.962324529886245728e-01 -1.689372658729553223e-01 2.134653031826019287e-01 -1.499086618423461914e-01 1.603891886770725250e-02 1.784806139767169952e-02 -1.079747751355171204e-01 2.987273037433624268e-02 9.872015565633773804e-02 1.285498142242431641e-01 -6.742958724498748779e-02 -5.672525241971015930e-02 -2.112142555415630341e-02 1.658440753817558289e-02 -1.430419832468032837e-01 1.929283440113067627e-01 5.366947054862976074e-01 -2.843879461288452148e-01 2.531013786792755127e-01 -1.679835319519042969e-01
1.091627031564712524e-02 2.677173018455505371e-01 2.143965065479278564e-01 -1.536479741334915161e-01 -2.937259078025817871e-01 -5.059716058894991875e-04 -2.494465410709381104e-01 3.802391514182090759e-02 3.945804238319396973e-01 6.261633336544036865e-02 1.672943234443664551e-01 -1.174418628215789795e-01 -4.260439053177833557e-02 2.907287776470184326e-01 7.280245888978242874e-03 -2.610648572444915771e-01 1.977633535861968994e-01 8.568785339593887329e-02 -1.127059906721115112e-01 -2.624577656388282776e-02 -2.137172408401966095e-02 4.114528652280569077e-03 -2.900387942790985107e-01 -1.869469881057739258e-01 7.385925203561782837e-02 -4.373233392834663391e-02 -2.493826001882553101e-01 9.431492537260055542e-02 2.750999927520751953e-01 8.718322962522506714e-02 -7.022784650325775146e-02 -8.180742710828781128e-02
-6.566938012838363647e-02 -1.503875255584716797e-01 -4.294263198971748352e-02 -4.497969150543212891e-01 -1.932114958763122559e-01 -5.482377856969833374e-02 1.898240111768245697e-02 -4.460728913545608521e-02 6.820683926343917847e-02 2.243905961513519287e-01 3.766042888164520264e-01 -2.559276521205902100e-01 2.987536489963531494e-01 -1.874504089355468750e-01 9.876079112291336060e-02 3.780562896281480789e-03 1.503594219684600830e-01 6.804906763136386871e-03 -1.905514746904373169e-01 -2.842711471021175385e-02 1.005121320486068726e-02 -7.548098266124725342e-02 -7.562014460563659668e-02 3.956114873290061951e-02 7.265368103981018066e-02 1.961911916732788086e-01 2.554932981729507446e-02 -1.349935531616210938e-01 3.081146776676177979e-01 -2.161956727504730225e-01 1.438984721899032593e-01 -1.784633994102478027e-01
-9.823770076036453247e-02 7.295621186494827271e-02 4.118762910366058350e-02 -3.141384124755859375e-01 -2.359250038862228394e-01 -3.316266536712646484e-01 2.408532500267028809e-01 -1.543656587600708008e-01 2.809269167482852936e-02 3.192681446671485901e-02 -1.652473360300064087e-01 2.036384791135787964e-01 -6.201465800404548645e-02 -1.001860797405242920e-01 1.353283226490020752e-01 -1.803456842899322510e-01 4.450663179159164429e-02 7.665688544511795044e-02 2.972385846078395844e-02 -1.473012864589691162e-01 2.329779565334320068e-01 -2.009927183389663696e-01 -1.697375774383544922e-01 -2.112979739904403687e-01 2.724692225456237793e-01 -9.142775833606719971e-02 6.452390551567077637e-02 4.277055710554122925e-02 3.765123486518859863e-01 7.907665334641933441e-03 1.703138202428817749e-01 -2.094553858041763306e-01
-5.256574153900146484e-01 -1.635737568140029907e-01 -5.394777283072471619e-03 -1.117011383175849915e-01 -1.987675279378890991e-01 1.601222753524780273e-01 -2.287861146032810211e-02 -9.611335396766662598e-02 -1.596067845821380615e-01 1.158434078097343445e-01 3.173092901706695557e-01 6.759940087795257568e-02 1.639541089534759521e-01 -2.730917371809482574e-02 1.140635646879673004e-02 -2.231597155332565308e-01 1.108576953411102295e-01 -1.716898232698440552e-01 1.680243760347366333e-02 1.585025489330291748e-01 6.045276299118995667e-02 1.544876694679260254e-01 -8.664455264806747437e-02 -4.696051776409149170e-02 3.258306905627250671e-02 -7.598148658871650696e-03 -1.725918203592300415e-01 2.252572774887084961e-02 2.339292764663696289e-01 -2.909376323223114014e-01 2.774792909622192383e-01 -1.887432336807250977e-01
-3.226470053195953369e-01 1.177123263478279114e-01 -1.465753465890884399e-02 -1.439864188432693481e-01 -3.134709969162940979e-02 1.161542907357215881e-01 1.190426275134086609e-01 -3.907552734017372131e-02 1.267814189195632935e-01 7.815240323543548584e-02 1.889736801385879517e-01 5.296887084841728210e-02 -5.774276331067085266e-03 3.264810144901275635e-01 2.164807729423046112e-02 -2.395210117101669312e-01 1.054227128624916077e-01 -1.294804513454437256e-01 -1.074444726109504700e-01 -1.952973753213882446e-01 -1.505070775747299194e-01 -3.311257809400558472e-02 -4.019770026206970215e-01 6.004278734326362610e-02 -1.671889051795005798e-02 -1.039614006876945496e-01 -3.659348487854003906e-01 -2.830240726470947266e-01 6.187748908996582031e-02 -1.354613453149795532e-01 3.031718134880065918e-01 -8.310290053486824036e-03
1.245568692684173584e-01 4.118907079100608826e-02 -1.151887997984886169e-01 -2.621307671070098877e-01 -1.164626777172088623e-01 1.264348626136779785e-01 -9.174881875514984131e-02 -2.393789403140544891e-02 -1.057448908686637878e-01 5.912563204765319824e-02 3.030379414558410645e-01 -9.972895681858062744e-02 1.160247623920440674e-01 -2.085508257150650024e-01 1.165812984108924866e-01 -2.712559998035430908e-01 3.137808442115783691e-01 -7.700894773006439209e-02 -7.217864692211151123e-02 1.688631474971771240e-01 -4.660029895603656769e-03 -9.447898715734481812e-02 -2.184067964553833008e-01 -2.726290225982666016e-01 3.440423905849456787e-01 -5.518302321434020996e-02 -1.187065988779067993e-01 1.479122638702392578e-01 3.427993059158325195e-01 -3.569053113460540771e-02 2.370227128267288208e-01 -1.587755419313907623e-02
-8.847948163747787476e-02 4.880035296082496643e-03 2.300271987915039062e-01 -6.107711791992187500e-02 -3.805575519800186157e-02 2.903364896774291992e-01 -7.074615359306335449e-02 6.045654416084289551e-02 3.408284187316894531e-01 8.195174857974052429e-03 3.300864696502685547e-01 1.210988312959671021e-01 2.134042531251907349e-01 7.136262208223342896e-02 -1.304905265569686890e-01 4.571435227990150452e-02 3.574272692203521729e-01 -1.357158422470092773e-01 -5.783392116427421570e-02 -3.818872570991516113e-02 2.918542623519897461e-01 5.521694943308830261e-02 -4.165492355823516846e-01 1.040733978152275085e-01 6.158228591084480286e-02 2.497698813676834106e-01 -2.326872386038303375e-02 -3.710198029875755310e-02 1.358471810817718506e-01 -1.012762077152729034e-02 -4.365357011556625366e-02 -1.392481923103332520e-01
4.473776556551456451e-03 2.120605260133743286e-01 -3.130613267421722412e-01 -2.872992455959320068e-01 -1.633901149034500122e-01 2.028935104608535767e-01 -1.108460351824760437e-01 -3.850866854190826416e-02 -6.787198781967163086e-02 1.812721341848373413e-01 1.682032197713851929e-01 -7.934708148241043091e-02 1.651591211557388306e-01 -1.447423994541168213e-01 6.514910608530044556e-02 -1.531415581703186035e-01 2.555609643459320068e-01 4.897169023752212524e-02 -8.295198529958724976e-02 -1.463024877011775970e-02 1.962169818580150604e-02 -1.101943850517272949e-01 -1.250220239162445068e-01 -2.276860028505325317e-01 3.208103477954864502e-01 -7.509162276983261108e-02 -1.652018874883651733e-01 1.654158085584640503e-01 4.322938323020935059e-01 8.994106203317642212e-02 1.604963541030883789e-01 -7.815789431333541870e-02
-2.656608223915100098e-01 6.979905068874359131e-02 1.063458845019340515e-01 -3.675382733345031738e-01 6.964809447526931763e-02 2.177323773503303528e-02 -1.593477874994277954e-01 2.513443818315863609e-03 -2.493323013186454773e-02 -2.705879211425781250e-01 1.613288372755050659e-01 3.553376495838165283e-01 -5.170052871108055115e-03 -1.729283034801483154e-01 -6.662388145923614502e-02 -6.394362449645996094e-02 2.559334635734558105e-01 -3.694900572299957275e-01 1.526563912630081177e-01 -9.803691506385803223e-02 2.716769464313983917e-02 1.241070479154586792e-01 -1.430944204330444336e-01 -8.972239494323730469e-02 2.234244942665100098e-01 -4.889801517128944397e-02 -9.441149979829788208e-02 -1.022055000066757202e-01 1.462024152278900146e-01 -1.310356259346008301e-01 2.777237594127655029e-01 -1.260716766119003296e-01
-2.401599884033203125e-01 5.700045824050903320e-02 -4.027206823229789734e-02 -2.291879206895828247e-01 -2.082991898059844971e-01 8.385911583900451660e-02 -2.000121027231216431e-02 -1.206210106611251831e-01 -4.239895194768905640e-02 1.245461702346801758e-01 2.605121433734893799e-01 8.907076716423034668e-02 8.861979842185974121e-02 -6.111656501889228821e-02 -9.356042742729187012e-02 -1.345625668764114380e-01 -1.404749304056167603e-01 -1.590491831302642822e-02 7.059687376022338867e-02 -2.146740853786468506e-01 -1.830587387084960938e-01 9.231173247098922729e-02 -5.499877333641052246e-01 -2.138455659151077271e-01 2.169333547353744507e-01 1.695856451988220215e-01 -1.710635721683502197e-01 1.833607554435729980e-01 -1.299981325864791870e-01 -1.493877470493316650e-01 -1.172643378376960754e-01 -1.871419697999954224e-01
-9.831722825765609741e-02 2.093904018402099609e-01 4.430670291185379028e-02 -8.534000068902969360e-02 -2.189758718013763428e-01 -2.403829246759414673e-01 -2.782845869660377502e-03 3.002203404903411865e-01 2.719672322273254395e-01 2.738164663314819336e-01 1.046361848711967468e-01 -2.114796079695224762e-02 2.690461091697216034e-02 -2.281892597675323486e-01 3.923951461911201477e-02 -3.389369696378707886e-02 4.671575501561164856e-02 1.368409246206283569e-01 1.930766999721527100e-01 -1.600183695554733276e-01 -1.255376785993576050e-01 -3.433501347899436951e-02 -3.406310081481933594e-01 -5.023230612277984619e-02 3.835117816925048828e-01 2.125717401504516602e-01 -2.449681013822555542e-01 7.654693722724914551e-02 1.385455131530761719e-01 6.025803834199905396e-02 -1.020551398396492004e-01 -1.220131590962409973e-01
-5.066505447030067444e-02 3.525372445583343506e-01 1.009063348174095154e-01 -4.791257157921791077e-02 8.902979642152786255e-02 1.577581837773323059e-02 -1.370427906513214111e-01 -3.251993283629417419e-02 3.762703537940979004e-01 -3.240551948547363281e-01 1.492579132318496704e-01 6.345444172620773315e-02 1.338111758232116699e-01 -2.056326121091842651e-01 -8.957929909229278564e-03 6.051002442836761475e-02 1.229067072272300720e-01 3.558510541915893555e-02 -1.566671580076217651e-01 -2.133560776710510254e-01 -7.907195389270782471e-02 9.322858601808547974e-02 -3.735503256320953369e-01 -1.485978066921234131e-01 2.986489832401275635e-01 -9.802207350730895996e-02 -1.338096801191568375e-02 7.952745258808135986e-02 2.943053245544433594e-01 -2.973801083862781525e-02 1.138975694775581360e-01 -1.644791513681411743e-01
-1.669807434082031250e-01 2.259909659624099731e-01 4.682471603155136108e-02 -2.270953804254531860e-01 -3.871080279350280762e-01 8.440878987312316895e-02 -2.356538623571395874e-01 -1.774364151060581207e-02 1.851781457662582397e-02 -4.424776881933212280e-02 5.696640536189079285e-02 1.119571831077337265e-02 3.303230926394462585e-02 -1.855111271142959595e-01 -1.449710279703140259e-01 -1.914683431386947632e-01 -3.990062698721885681e-02 -2.160584777593612671e-01 -7.072179764509201050e-02 -2.511475235223770142e-02 2.846846878528594971e-01 6.725575029850006104e-02 -1.900454908609390259e-01 -1.798851490020751953e-01 1.392801254987716675e-01 4.500395953655242920e-01 -7.953274995088577271e-02 -1.306099295616149902e-01 1.676763407886028290e-03 -1.873588263988494873e-01 2.591108083724975586e-01 -9.395858272910118103e-03
1.184575036168098450e-01 1.056510284543037415e-01 -9.020551107823848724e-03 -5.396001413464546204e-02 -9.337937459349632263e-03 1.256330758333206177e-01 -2.029808238148689270e-02 -2.946281991899013519e-02 -1.609705854207277298e-03 -7.803155481815338135e-02 -2.954595163464546204e-02 2.429966349154710770e-03 1.648137569427490234e-01 -3.349208831787109375e-02 -7.309757918119430542e-02 -2.839901149272918701e-01 1.368860304355621338e-01 6.144134700298309326e-02 2.040590047836303711e-01 -2.100555598735809326e-01 2.923142910003662109e-01 -2.164695113897323608e-01 -2.950731813907623291e-01 -3.382386639714241028e-02 1.598870754241943359e-01 4.579192900564521551e-04 -6.163785457611083984e-01 1.984131783246994019e-01 3.861569985747337341e-02 -1.551687568426132202e-01 6.582467257976531982e-02 -1.728048324584960938e-01
-4.470937848091125488e-01 2.280803024768829346e-01 -4.037831723690032959e-02 -1.797441989183425903e-01 -1.442580670118331909e-01 3.036447614431381226e-02 -1.689183413982391357e-01 7.531598955392837524e-02 8.403126150369644165e-03 1.587054729461669922e-01 2.611794471740722656e-01 1.962490938603878021e-02 2.030445337295532227e-01 -9.936691075563430786e-02 2.069429457187652588e-01 -1.186270788311958313e-01 3.220448270440101624e-02 9.426824748516082764e-02 -2.677200734615325928e-02 -6.830134987831115723e-02 -2.257216125726699829e-01 -2.186918854713439941e-01 -2.885765135288238525e-01 -6.233813986182212830e-02 2.568728029727935791e-01 2.144912928342819214e-01 -2.262391746044158936e-01 -5.678869411349296570e-02 -5.146893672645092010e-04 -2.298540920019149780e-01 -1.810646951198577881e-01 5.560844019055366516e-02
-4.666765928268432617e-01 -1.503782346844673157e-02 6.331855058670043945e-02 -1.120983585715293884e-01 -1.133091077208518982e-01 1.305615305900573730e-01 1.455334573984146118e-01 -1.319452971220016479e-01 -1.784078776836395264e-01 1.253416878171265125e-03 2.560096383094787598e-01 -3.548264270648360252e-03 2.052025794982910156e-01 -8.173019438982009888e-02 3.572602570056915283e-02 -2.866425812244415283e-01 2.487612962722778320e-01 -1.411595642566680908e-01 8.727929741144180298e-02 1.377587616443634033e-01 7.521581649780273438e-02 2.695476114749908447e-01 2.925696223974227905e-02 -6.079733744263648987e-02 2.260488271713256836e-02 -1.771784014999866486e-02 -2.016704082489013672e-01 -3.886868059635162354e-02 2.634194195270538330e-01 -2.617480456829071045e-01 2.220492660999298096e-01 -2.141043692827224731e-01
5.924434959888458252e-02 6.708002090454101562e-02 2.291403561830520630e-01 -1.485344022512435913e-01 3.221150953322649002e-03 1.659897267818450928e-01 -2.129517495632171631e-01 3.623898699879646301e-02 -2.199908345937728882e-02 1.587134450674057007e-01 2.141126245260238647e-01 9.910036623477935791e-02 1.553389877080917358e-01 -1.118237003684043884e-01 -3.835535794496536255e-02 -2.025466412305831909e-01 2.949094474315643311e-01 -2.388161271810531616e-01 6.857067346572875977e-02 1.187285184860229492e-01 -1.968453638255596161e-02 -1.475909799337387085e-01 -1.835509687662124634e-01 -2.368015944957733154e-01 4.770614579319953918e-02 -1.037601977586746216e-01 -5.647264719009399414e-01 -1.560466438531875610e-01 1.891930997371673584e-01 -7.769620511680841446e-03 -9.843642264604568481e-02 7.832906395196914673e-02
-8.625071495771408081e-02 2.868547849357128143e-02 2.402728609740734100e-02 -2.277477234601974487e-01 -1.523754298686981201e-01 1.414379328489303589e-01 8.765066042542457581e-03 1.676489412784576416e-01 3.773162513971328735e-02 -2.741997875273227692e-02 1.585857570171356201e-01 -5.790274590253829956e-02 1.125176772475242615e-01 -2.976851165294647217e-01 1.332959830760955811e-01 -2.494427561759948730e-01 2.658207118511199951e-01 6.624109297990798950e-02 3.520519286394119263e-02 9.864353388547897339e-02 6.242822483181953430e-02 -2.140164561569690704e-02 -2.107783704996109009e-01 -3.309818804264068604e-01 3.682563304901123047e-01 4.924022033810615540e-02 8.791369199752807617e-02 6.700735539197921753e-02 4.969631135463714600e-01 -8.785518258810043335e-02 6.325935572385787964e-02 -5.140729993581771851e-02
-2.463487684726715088e-01 1.535974740982055664e-01 -6.812220811843872070e-02 -2.995827198028564453e-01 5.721015483140945435e-02 1.164534129202365875e-02 -9.564754366874694824e-02 -2.638836763799190521e-02 -7.136753201484680176e-02 -3.755902051925659180e-01 1.181787848472595215e-01 2.121585756540298462e-01 -4.164040833711624146e-02 -6.138733588159084320e-03 -3.731622695922851562e-01 -1.482299119234085083e-01 2.640605270862579346e-01 -1.320697516202926636e-01 1.477628760039806366e-02 -1.612631678581237793e-01 -9.754019975662231445e-02 -8.908325433731079102e-02 -2.887933254241943359e-01 4.721180722117424011e-02 1.665775924921035767e-01 -5.070342123508453369e-02 -1.578761190176010132e-01 1.235123444348573685e-02 2.853334844112396240e-01 -1.757393479347229004e-01 1.249445788562297821e-02 -2.358318418264389038e-01
-2.693166434764862061e-01 2.955153584480285645e-02 4.015405103564262390e-02 9.988507628440856934e-02 -3.553203642368316650e-01 -1.443051099777221680e-01 1.426118016242980957e-01 -3.780094161629676819e-02 -9.939374029636383057e-02 -2.201554328203201294e-01 2.304415851831436157e-01 1.198917925357818604e-01 -2.698593735694885254e-01 9.421315789222717285e-02 1.121327206492424011e-01 -1.057074889540672302e-01 -4.642829671502113342e-02 2.034268528223037720e-02 3.845131397247314453e-02 4.988138750195503235e-02 1.958740949630737305e-01 3.167479112744331360e-02 -4.987883567810058594e-01 -6.881072372198104858e-02 1.007525473833084106e-01 3.196422457695007324e-01 -1.279067397117614746e-01 -3.750206157565116882e-02 2.752207219600677490e-01 -5.588480457663536072e-02 -1.262272335588932037e-02 -7.963068038225173950e-02
1.829222291707992554e-01 1.837682873010635376e-01 -2.616407535970211029e-02 -1.957708299160003662e-01 9.538097679615020752e-02 2.855354845523834229e-01 -9.070651233196258545e-02 -2.119652777910232544e-01 -8.734524250030517578e-02 1.197757944464683533e-01 5.081402659416198730e-01 -6.574166473001241684e-03 1.193005070090293884e-01 -1.131762750446796417e-02 1.095404028892517090e-01 -9.433373063802719116e-02 2.086632698774337769e-01 1.210387703031301498e-02 -1.363833844661712646e-01 -6.500288844108581543e-02 6.391275674104690552e-02 -1.594214737415313721e-01 -2.211172431707382202e-01 6.353016197681427002e-02 3.140870034694671631e-01 -9.502413868904113770e-02 -9.515186399221420288e-02 -5.448989942669868469e-02 1.253604590892791748e-01 -5.078612640500068665e-02 3.217689990997314453e-01 -2.097959965467453003e-01
-2.703689932823181152e-01 1.344639062881469727e-01 1.139144450426101685e-01 -5.997685343027114868e-02 4.362560808658599854e-02 -3.263747692108154297e-01 4.901504516601562500e-02 -1.240601465106010437e-01 -1.626582592725753784e-01 -1.383754909038543701e-01 5.102670565247535706e-02 -2.078854292631149292e-01 1.468740496784448624e-02 1.699787750840187073e-02 1.833429336547851562e-01 -1.670769304037094116e-01 1.701757758855819702e-01 2.062847763299942017e-01 -4.674958810210227966e-02 -7.952522486448287964e-03 1.680443137884140015e-01 -1.295268088579177856e-01 -3.340786397457122803e-01 -3.796415403485298157e-02 1.940432637929916382e-01 3.798598423600196838e-02 -3.382534980773925781e-01 -1.694412678480148315e-01 2.862618863582611084e-01 -2.317470684647560120e-02 -2.912246584892272949e-01 -1.767080873250961304e-01
-2.029241025447845459e-01 2.134919911623001099e-01 2.474724352359771729e-01 -9.320902079343795776e-02 -1.582628935575485229e-01 -4.958606883883476257e-02 -2.426642030477523804e-01 -2.304950505495071411e-01 4.416784048080444336e-01 -1.066324487328529358e-01 1.849580369889736176e-02 2.229302078485488892e-01 -9.732072800397872925e-02 1.933245658874511719e-01 6.879090517759323120e-02 -2.095524072647094727e-01 -1.575388163328170776e-01 -1.353873014450073242e-01 -1.542817205190658569e-01 -1.013531070202589035e-02 -1.428909879177808762e-02 5.993995442986488342e-02 -1.352189481258392334e-01 -2.469042688608169556e-01 2.368808537721633911e-01 2.378358393907546997e-01 -6.215862184762954712e-02 7.402125000953674316e-02 2.091213762760162354e-01 2.119463309645652771e-02 5.650718882679939270e-02 -1.797783970832824707e-01
-3.274770081043243408e-02 2.986311316490173340e-01 -7.246485352516174316e-02 -1.134632080793380737e-01 -6.967206299304962158e-02 2.405699044466018677e-01 -9.616291522979736328e-02 -9.555547498166561127e-03 1.939424127340316772e-02 -1.805307865142822266e-01 1.348580121994018555e-01 -1.332911849021911621e-01 1.561937015503644943e-02 -4.610161110758781433e-02 9.529074281454086304e-02 2.527199387550354004e-01 -2.161507867276668549e-02 -2.331518381834030151e-01 -6.707793474197387695e-02 6.034282967448234558e-02 2.166462093591690063e-01 -2.062999308109283447e-01 -2.297831326723098755e-01 5.027794465422630310e-02 1.435335874557495117e-01 -4.095829650759696960e-02 -2.844577729701995850e-01 -9.627985954284667969e-02 5.243233442306518555e-01 -1.747661828994750977e-01 1.780915558338165283e-01 -1.337394863367080688e-01
2.634959295392036438e-02 1.660764813423156738e-01 8.891680091619491577e-02 -1.243841797113418579e-01 -1.190859153866767883e-01 -2.453643679618835449e-01 5.039207171648740768e-03 -9.223519265651702881e-02 -7.630431558936834335e-03 1.909743249416351318e-02 2.102383673191070557e-01 -5.529849603772163391e-02 1.513095051050186157e-01 -1.759354323148727417e-01 1.626054495573043823e-01 -1.860182285308837891e-01 1.593085527420043945e-01 1.453704386949539185e-01 -3.710020333528518677e-02 2.339935861527919769e-02 2.917568981647491455e-01 -1.949287801980972290e-01 -1.469031274318695068e-01 -2.465505748987197876e-01 3.421647846698760986e-01 -1.043522059917449951e-01 -3.963836729526519775e-01 -3.427338302135467529e-01 1.787050515413284302e-01 3.280443325638771057e-02 -1.126200109720230103e-01 -2.620248869061470032e-02
9.481982141733169556e-02 1.050669103860855103e-01 -9.836087375879287720e-02 -2.067728191614151001e-01 -1.156617179512977600e-01 8.972232788801193237e-02 -1.215141173452138901e-02 -4.359794780611991882e-02 5.859024822711944580e-03 7.871141284704208374e-02 -1.889495179057121277e-02 2.396131865680217743e-02 4.647512361407279968e-02 4.697401891462504864e-04 -1.723232567310333252e-01 -2.822459638118743896e-01 1.278987061232328415e-02 6.431157886981964111e-02 1.719398945569992065e-01 -1.380320489406585693e-01 2.179722338914871216e-01 -2.541435658931732178e-01 -3.401892781257629395e-01 3.598950058221817017e-02 1.672574579715728760e-01 -1.601362079381942749e-01 -5.785667896270751953e-01 2.018460333347320557e-01 1.711421310901641846e-01 -1.698871552944183350e-01 1.201491951942443848e-01 -4.070995002985000610e-02
8.595927059650421143e-02 4.584073126316070557e-01 5.646898224949836731e-02 -1.601544469594955444e-01 -9.032063186168670654e-02 2.335668802261352539e-01 1.985962986946105957e-01 -7.019425183534622192e-02 -6.167250126600265503e-02 3.886194527149200439e-02 3.703823387622833252e-01 -7.024142891168594360e-02 -5.805930495262145996e-02 -8.596301823854446411e-02 2.399494051933288574e-01 1.168527901172637939e-01 2.314559668302536011e-01 -2.961769402027130127e-01 -8.607284724712371826e-02 7.146281749010086060e-02 -6.073633953928947449e-02 -1.393942683935165405e-01 -1.270892322063446045e-01 -3.609559033066034317e-03 2.583688795566558838e-01 1.578305810689926147e-01 -3.021739721298217773e-01 2.204796485602855682e-02 1.981617808341979980e-01 -1.076620630919933319e-02 1.880276761949062347e-02 -2.906685695052146912e-02
-5.927311629056930542e-02 3.059973716735839844e-01 1.503305882215499878e-01 -1.548884063959121704e-01 2.062158286571502686e-01 -4.304838553071022034e-02 1.824446171522140503e-01 9.715318679809570312e-02 3.081292845308780670e-02 -2.669936120510101318e-01 -1.670681834220886230e-01 1.319322288036346436e-01 1.670807152986526489e-01 2.489258050918579102e-01 -2.062295190989971161e-02 -1.034616902470588684e-01 5.079507455229759216e-02 -3.704656288027763367e-02 -5.464173853397369385e-02 1.679022982716560364e-02 2.795830368995666504e-01 -1.369052082300186157e-01 -7.044785469770431519e-02 5.253225937485694885e-02 2.945016324520111084e-01 1.959658265113830566e-01 -2.250729054212570190e-01 -2.215907275676727295e-01 3.991366922855377197e-01 -1.631128638982772827e-01 1.661965548992156982e-01 1.770428568124771118e-02
1.307040303945541382e-01 1.028094515204429626e-01 5.021228641271591187e-02 -2.407001107931137085e-01 -2.740199267864227295e-01 1.470145285129547119e-01 -2.187619805335998535e-01 1.072019338607788086e-02 -2.814750559628009796e-02 -1.168847754597663879e-01 -4.911419935524463654e-03 2.547434866428375244e-01 1.848157048225402832e-01 -2.109766602516174316e-01 5.997733026742935181e-02 -2.407230734825134277e-01 -4.614505916833877563e-02 8.338753134012222290e-02 -5.617912113666534424e-02 1.316601634025573730e-01 3.153220936655998230e-02 2.137505710124969482e-01 -3.787982761859893799e-01 -3.031429052352905273e-01 4.900907166302204132e-03 2.010844349861145020e-01 -1.278122216463088989e-01 -2.170515805482864380e-01 3.037501871585845947e-01 -1.326101422309875488e-01 -5.152732133865356445e-02 -1.399278044700622559e-01
-1.544934660196304321e-01 7.880233228206634521e-02 -1.206233128905296326e-01 -4.536899924278259277e-01 -1.990214735269546509e-02 1.074204370379447937e-01 5.385686829686164856e-02 1.647191941738128662e-01 -1.862042769789695740e-02 -3.292296826839447021e-01 2.721654176712036133e-01 2.795630991458892822e-01 8.656730502843856812e-02 -8.281309157609939575e-02 -1.929634436964988708e-02 4.149825125932693481e-02 2.020504921674728394e-01 -9.494988620281219482e-02 3.820249438285827637e-02 -3.093293607234954834e-01 -8.755583316087722778e-02 5.006444454193115234e-02 -2.972995042800903320e-01 -1.117966100573539734e-01 1.787593960762023926e-01 4.122788831591606140e-02 -3.805872797966003418e-02 6.276450306177139282e-02 2.648963630199432373e-01 -9.367957711219787598e-02 1.900542080402374268e-01 -1.341774314641952515e-01
-2.128042578697204590e-01 -5.625341553241014481e-03 -1.520482003688812256e-01 1.188655421137809753e-01 -1.126399040222167969e-01 -1.425203084945678711e-01 2.147850096225738525e-01 -1.656647175550460815e-01 1.326625198125839233e-01 7.629212737083435059e-02 1.481992602348327637e-01 -9.795314818620681763e-02 -1.701308637857437134e-01 1.080494723282754421e-03 2.625001594424247742e-02 -1.312434673309326172e-01 1.217051520943641663e-01 -1.454496830701828003e-01 1.299279332160949707e-01 -8.664827048778533936e-02 -1.398327499628067017e-01 -1.235640645027160645e-01 -5.385070443153381348e-01 -2.297326177358627319e-01 3.039718568325042725e-01 -1.006476730108261108e-01 -6.292343139648437500e-02 -8.206263184547424316e-02 3.059929311275482178e-01 -8.396361768245697021e-02 -1.653284728527069092e-01 -1.727360785007476807e-01
-2.725402712821960449e-01 -1.278307195752859116e-02 -5.241475999355316162e-02 -2.499552667140960693e-01 4.886281490325927734e-02 5.100071802735328674e-02 -6.056229770183563232e-02 4.371424671262502670e-03 -9.412569552659988403e-02 -3.619576692581176758e-01 2.008912265300750732e-01 1.541778594255447388e-01 -2.028363198041915894e-02 -1.315206736326217651e-01 -2.826808094978332520e-01 6.037603691220283508e-02 2.585341632366180420e-01 -1.374154537916183472e-01 4.978826269507408142e-02 -2.358650863170623779e-01 -7.712987065315246582e-02 3.417332097887992859e-02 -2.992298901081085205e-01 -1.299577355384826660e-01 1.932618319988250732e-01 7.119647413492202759e-02 -1.757767200469970703e-01 -1.841858145780861378e-03 4.338884949684143066e-01 -1.531139612197875977e-01 -2.372508868575096130e-02 -5.856245011091232300e-02
-4.889902099967002869e-02 2.698900103569030762e-01 2.514468133449554443e-01 -9.888296574354171753e-02 1.122977286577224731e-01 1.813866645097732544e-01 6.185997277498245239e-02 1.136255264282226562e-01 1.608009189367294312e-01 -2.067621350288391113e-01 9.150420874357223511e-02 1.588127762079238892e-01 2.741961367428302765e-02 -2.599284052848815918e-01 -1.716926395893096924e-01 6.376802921295166016e-02 1.438521295785903931e-01 1.118730567395687103e-02 -1.055287346243858337e-01 -1.021908298134803772e-01 -8.273315615952014923e-03 1.765107959508895874e-01 -3.797890543937683105e-01 -1.708013117313385010e-01 2.171790301799774170e-01 -5.037572234869003296e-02 -2.451058104634284973e-02 1.207421198487281799e-01 3.019042015075683594e-01 -1.439870148897171021e-01 2.654843628406524658e-01 -3.019514977931976318e-01
-1.066723745316267014e-02 -1.709680557250976562e-01 7.265870273113250732e-02 -2.884375154972076416e-01 -2.231951206922531128e-01 8.296891301870346069e-02 1.760151535272598267e-01 4.201886802911758423e-02 2.220200151205062866e-01 -7.230518013238906860e-02 2.405210137367248535e-01 8.426928520202636719e-02 1.837697327136993408e-01 -2.143523097038269043e-01 -2.145468816161155701e-02 1.254004836082458496e-01 4.728561043739318848e-01 -3.086264431476593018e-01 -4.646449536085128784e-02 -1.393721699714660645e-01 9.436249732971191406e-02 8.045218139886856079e-02 -2.073347866535186768e-01 2.064874581992626190e-02 2.621317980810999870e-03 1.927772909402847290e-01 -1.644420623779296875e-01 3.232051059603691101e-02 2.523013651371002197e-01 4.292587190866470337e-02 6.069908291101455688e-02 -2.090480476617813110e-01
-4.552753865718841553e-01 -6.065514683723449707e-02 1.216382235288619995e-01 -2.453241795301437378e-01 -9.893124550580978394e-02 8.937989175319671631e-02 -3.512464696541428566e-03 -7.682724297046661377e-02 -1.370674371719360352e-01 7.926757633686065674e-02 3.935537636280059814e-01 -4.838794469833374023e-02 1.093764007091522217e-01 -2.132112532854080200e-01 -5.235174298286437988e-02 -2.656251192092895508e-01 1.092293411493301392e-01 -1.600548177957534790e-01 -9.131144732236862183e-02 6.154204905033111572e-02 4.231334198266267776e-03 2.283138185739517212e-01 -3.073455998674035072e-03 -6.380185484886169434e-02 -4.184607416391372681e-02 9.346048533916473389e-02 -3.168298006057739258e-01 -4.312073066830635071e-02 2.451114654541015625e-01 -2.214921712875366211e-01 1.435828208923339844e-01 -1.702303290367126465e-01
-4.411926120519638062e-02 3.452092874795198441e-03 -7.150498032569885254e-02 -1.325473934412002563e-01 -3.137569725513458252e-01 1.187667697668075562e-01 -1.602403521537780762e-01 2.680392563343048096e-01 6.080793589353561401e-02 1.254427712410688400e-02 1.079539060592651367e-01 -6.506322324275970459e-02 1.237705871462821960e-01 -1.550268083810806274e-01 1.419160813093185425e-01 -2.975568175315856934e-01 2.065886259078979492e-01 -1.236259043216705322e-01 -2.170896530151367188e-02 1.999720633029937744e-01 2.073172777891159058e-01 -5.184686556458473206e-02 -1.774294376373291016e-01 -2.687328755855560303e-01 3.685328960418701172e-01 -3.158344700932502747e-02 -3.639482334256172180e-02 9.002533555030822754e-02 3.771550059318542480e-01 -8.389340341091156006e-02 2.185547351837158203e-01 8.019509166479110718e-02
-4.247942566871643066e-01 5.725150927901268005e-02 3.542754799127578735e-02 -1.870314776897430420e-01 -9.620267152786254883e-02 2.240297496318817139e-01 6.981365382671356201e-02 -1.365239620208740234e-01 -1.159632951021194458e-01 8.954267203807830811e-02 4.319007396697998047e-01 -6.330935657024383545e-02 9.562704712152481079e-03 -1.438899636268615723e-01 -2.971908450126647949e-02 -3.011970818042755127e-01 1.849468052387237549e-01 -1.308865100145339966e-01 -1.361733675003051758e-01 1.347735822200775146e-01 -1.036129742860794067e-01 1.776040159165859222e-02 -5.563497543334960938e-02 4.687797743827104568e-03 -9.119775146245956421e-02 7.973501086235046387e-02 -2.760999798774719238e-01 7.547280937433242798e-02 1.793272197246551514e-01 -3.235293924808502197e-01 6.645376235246658325e-02 -1.805802881717681885e-01
1.440976560115814209e-01 3.067077994346618652e-01 4.630366340279579163e-02 -2.610025107860565186e-01 -6.315851956605911255e-02 6.028703600168228149e-02 -2.216296046972274780e-01 2.129870001226663589e-03 2.521644830703735352e-01 -9.561133384704589844e-02 -3.336115553975105286e-02 -4.258078709244728088e-02 2.039278596639633179e-01 -8.802587538957595825e-02 7.492950558662414551e-02 -1.463320404291152954e-01 1.704236268997192383e-01 1.078246086835861206e-01 2.663961648941040039e-01 -1.628546714782714844e-01 3.129736185073852539e-01 -2.231114357709884644e-02 -3.609236776828765869e-01 7.752481102943420410e-02 1.780347973108291626e-01 1.782890260219573975e-01 -2.284125685691833496e-01 -1.985417008399963379e-01 2.824171259999275208e-02 3.569195419549942017e-02 2.616859078407287598e-01 -8.731664717197418213e-02
-1.085650920867919922e-01 1.770236492156982422e-01 1.573496311902999878e-01 -2.624027132987976074e-01 7.053843140602111816e-02 1.626726686954498291e-01 2.252450585365295410e-01 1.641941815614700317e-02 4.010726232081651688e-03 1.744969040155410767e-01 1.996935755014419556e-01 5.656767636537551880e-02 1.116492375731468201e-01 8.980184048414230347e-02 3.757151365280151367e-01 2.039339542388916016e-01 -7.745028287172317505e-02 3.749611601233482361e-02 -7.892961055040359497e-02 -2.561861574649810791e-01 8.245494216680526733e-02 1.795787550508975983e-02 -1.581926792860031128e-01 7.481515407562255859e-02 -6.358882039785385132e-02 1.109219565987586975e-01 -1.438198387622833252e-01 -9.735816717147827148e-02 4.489508867263793945e-01 -2.148127406835556030e-01 1.637383699417114258e-01 -2.568360269069671631e-01
1.612737774848937988e-01 4.239145293831825256e-02 2.589648067951202393e-01 -1.517181992530822754e-01 -7.735132426023483276e-02 4.425583481788635254e-01 1.710828952491283417e-02 1.101065240800380707e-02 2.172186039388179779e-02 -2.806572616100311279e-02 1.822326928377151489e-01 2.714172936975955963e-02 3.042401373386383057e-01 -3.328991681337356567e-02 -1.324917823076248169e-01 -2.051694244146347046e-01 -7.240398786962032318e-03 9.049744158983230591e-02 1.346928179264068604e-01 2.567237941548228264e-03 1.218469068408012390e-01 -7.781364768743515015e-02 -2.260613441467285156e-01 -1.533281523734331131e-02 1.301350593566894531e-01 -1.813649535179138184e-01 -4.816947281360626221e-01 2.131462469696998596e-02 3.262117505073547363e-01 -6.787152495235204697e-03 -5.650243163108825684e-02 2.715231105685234070e-02
-1.893308311700820923e-01 -5.618857964873313904e-02 2.430313080549240112e-02 -6.341380625963211060e-02 -2.094751894474029541e-01 -1.744599640369415283e-01 -2.492779046297073364e-01 -1.192240193486213684e-01 -2.022317349910736084e-01 -2.896748855710029602e-02 3.551622107625007629e-02 2.003288120031356812e-01 1.515425890684127808e-01 5.315242335200309753e-02 -1.614460647106170654e-01 3.760623559355735779e-02 -4.979086294770240784e-02 -6.479449570178985596e-02 -1.346209496259689331e-01 -2.467769384384155273e-01 2.413826733827590942e-01 -2.475823312997817993e-01 -3.054965734481811523e-01 1.103474348783493042e-01 -3.348735719919204712e-02 1.712764054536819458e-01 -9.574876725673675537e-02 -3.341733813285827637e-01 1.813971102237701416e-01 -2.433720082044601440e-01 9.600134938955307007e-02 -3.254248201847076416e-01
-4.946601390838623047e-02 1.146194636821746826e-01 -1.336482632905244827e-02 -2.280768454074859619e-01 -8.851770311594009399e-02 1.948509812355041504e-01 1.623929291963577271e-01 -2.622720301151275635e-01 2.518463134765625000e-01 8.877103030681610107e-02 1.806948781013488770e-01 8.124102838337421417e-03 -3.958619013428688049e-02 1.274700611829757690e-01 4.682504571974277496e-03 4.134619608521461487e-03 5.231244489550590515e-02 1.334641575813293457e-01 2.025713324546813965e-01 -1.722602993249893188e-01 -2.660420536994934082e-01 -1.154115796089172363e-01 -4.874414205551147461e-01 7.018603384494781494e-02 -1.642806082963943481e-01 8.269600570201873779e-02 -2.348429113626480103e-01 -9.066057205200195312e-02 1.700173467397689819e-01 -2.552334964275360107e-01 1.923465281724929810e-01 -1.524902135133743286e-01
-6.470657885074615479e-02 2.510368824005126953e-01 -9.555213898420333862e-02 -1.375520508736371994e-02 -1.167449355125427246e-01 1.978655159473419189e-01 3.550645709037780762e-02 3.626219183206558228e-02 -1.091592088341712952e-01 -1.082852482795715332e-02 2.722527384757995605e-01 4.248777031898498535e-02 5.626676976680755615e-02 -7.521372754126787186e-03 -1.713269390165805817e-02 -8.946065790951251984e-03 -7.670179009437561035e-02 -1.223901193588972092e-02 -1.415486335754394531e-01 2.502320148050785065e-02 -2.211080342531204224e-01 -4.216426610946655273e-01 -4.158662259578704834e-01 -1.484718769788742065e-01 -2.170237153768539429e-01 -1.834092885255813599e-01 -1.367587745189666748e-01 -4.152727499604225159e-02 3.976162672042846680e-01 -5.863713473081588745e-02 2.194447815418243408e-01 -1.317148059606552124e-01
-5.247362852096557617e-01 -2.253177016973495483e-01 -1.006526034325361252e-02 -1.361019015312194824e-01 -1.396697908639907837e-01 2.426322549581527710e-01 2.941638603806495667e-02 -1.528908461332321167e-01 -8.360431343317031860e-02 1.939323730766773224e-02 4.070581793785095215e-01 5.672710016369819641e-02 1.106709837913513184e-01 -1.452209707349538803e-02 1.687051951885223389e-01 -2.330277711153030396e-01 7.963494211435317993e-02 7.333190739154815674e-02 1.518629211932420731e-02 1.685381233692169189e-01 7.697337120771408081e-02 1.677913963794708252e-01 -7.429888844490051270e-02 3.579580411314964294e-02 1.346080899238586426e-01 1.158854439854621887e-01 -2.081413567066192627e-01 8.846148848533630371e-03 2.280970513820648193e-01 -2.193246036767959595e-01 1.082870960235595703e-01 -1.144301518797874451e-01
-3.164592385292053223e-02 1.114716986194252968e-03 1.480495482683181763e-01 -2.492143511772155762e-01 -1.544866412878036499e-01 2.330206632614135742e-01 2.758025750517845154e-02 -2.734090089797973633e-01 2.535482682287693024e-02 3.170219063758850098e-01 1.945354193449020386e-01 5.124529823660850525e-02 2.277034819126129150e-01 -1.037360578775405884e-01 1.294395029544830322e-01 -2.993697524070739746e-01 2.924576215445995331e-02 1.701107248663902283e-02 4.808464646339416504e-02 1.546237319707870483e-01 8.306228555738925934e-03 -3.382278978824615479e-01 -2.711922824382781982e-01 -8.737608790397644043e-02 4.463506489992141724e-02 -8.465254306793212891e-02 -3.999777138233184814e-01 -9.872084856033325195e-02 1.889424622058868408e-01 -8.917576633393764496e-04 4.027114063501358032e-02 -1.070963665843009949e-01
-4.018500149250030518e-01 -8.469083160161972046e-02 -1.180760860443115234e-01 -6.024019420146942139e-02 -1.380384415388107300e-01 1.061914190649986267e-01 1.122836098074913025e-01 -4.583709686994552612e-02 3.194802999496459961e-01 1.793416142463684082e-01 -7.698747329413890839e-03 8.124550431966781616e-02 3.668281063437461853e-02 2.701364085078239441e-02 -7.203387469053268433e-02 -1.471224129199981689e-01 3.860818222165107727e-02 8.722424507141113281e-02 -5.518845096230506897e-02 7.085133343935012817e-02 -2.019865810871124268e-01 -3.692508488893508911e-02 -3.414655625820159912e-01 1.001106202602386475e-01 -8.179523982107639313e-03 2.412090152502059937e-01 -3.578253686428070068e-01 -1.721238791942596436e-01 2.682330906391143799e-01 -2.471896260976791382e-01 2.181363105773925781e-01 -1.282033324241638184e-01
-2.236603647470474243e-01 -1.005140878260135651e-02 -2.289381772279739380e-01 -1.273470073938369751e-01 -2.433648556470870972e-01 7.045301608741283417e-04 2.354054711759090424e-02 -1.267922073602676392e-01 4.528143908828496933e-03 1.455448418855667114e-01 1.530176699161529541e-01 -4.827580973505973816e-02 -4.599788784980773926e-02 4.217522144317626953e-01 4.574008285999298096e-02 -2.014863640069961548e-01 1.344271451234817505e-01 -3.815206000581383705e-03 -1.222629919648170471e-01 -2.271068245172500610e-01 2.788438647985458374e-02 -9.243007004261016846e-02 -5.920531973242759705e-02 -7.249489426612854004e-02 2.091676294803619385e-01 1.605424657464027405e-02 -3.623155057430267334e-01 1.229299679398536682e-01 3.547487258911132812e-01 -2.944843769073486328e-01 -2.745911187957972288e-04 -1.735106557607650757e-01
1.114113405346870422e-01 1.641708239912986755e-02 2.450394928455352783e-01 9.429275989532470703e-03 -1.072887107729911804e-01 1.761424690485000610e-01 1.434940285980701447e-02 6.699318438768386841e-02 1.054906174540519714e-01 7.261405140161514282e-02 1.586415618658065796e-01 -1.745867729187011719e-01 -2.776074409484863281e-01 -5.708745494484901428e-02 1.846031285822391510e-03 -1.115344371646642685e-02 3.073755651712417603e-02 -3.516873717308044434e-01 -8.591374009847640991e-02 1.041955202817916870e-01 6.233705580234527588e-02 -2.697187662124633789e-01 -2.753834724426269531e-01 1.289010494947433472e-01 3.525161743164062500e-01 1.954869180917739868e-01 -3.521592020988464355e-01 -1.377286016941070557e-01 2.618817090988159180e-01 -1.916773617267608643e-01 -4.840191826224327087e-02 -4.865085706114768982e-02
-6.659275293350219727e-02 5.528577789664268494e-02 2.328576147556304932e-01 -2.943606376647949219e-01 -1.426820904016494751e-01 1.221912577748298645e-01 5.883029103279113770e-02 3.866499289870262146e-03 -2.697084546089172363e-01 -3.373599052429199219e-01 2.093025594949722290e-01 7.240659743547439575e-02 -4.489658400416374207e-03 1.505481153726577759e-01 8.957774937152862549e-02 1.025903373956680298e-01 1.842037886381149292e-01 -7.009246945381164551e-02 -2.289815992116928101e-01 -1.640968322753906250e-01 6.543868780136108398e-02 1.133874207735061646e-01 -3.169931769371032715e-01 -1.801300793886184692e-01 8.054080605506896973e-02 -1.692707836627960205e-01 -1.652923375368118286e-01 1.031218767166137695e-01 2.485312074422836304e-01 -1.829749941825866699e-01 3.026427030563354492e-01 -8.845733106136322021e-02
1.941991746425628662e-01 2.787320315837860107e-01 6.598356366157531738e-02 -1.128954961895942688e-01 9.779398143291473389e-02 2.415104210376739502e-02 1.142083182930946350e-01 -5.700794607400894165e-02 -6.632252037525177002e-02 1.717163026332855225e-01 2.526258826255798340e-01 4.711439460515975952e-02 2.022296786308288574e-01 6.455180794000625610e-02 2.858506739139556885e-01 1.148609891533851624e-01 3.010795116424560547e-01 -5.264132842421531677e-02 -1.574805937707424164e-02 2.744905464351177216e-02 8.486410230398178101e-02 -9.693251550197601318e-02 -3.084643483161926270e-01 7.861151546239852905e-02 1.400672942399978638e-01 2.994043827056884766e-01 -3.984297513961791992e-01 -4.401434957981109619e-02 3.268046975135803223e-01 -1.048249974846839905e-01 3.121600300073623657e-02 1.023242622613906860e-02
-1.344517469406127930e-01 2.261546850204467773e-01 -6.199110671877861023e-02 -1.822575628757476807e-01 -5.456260591745376587e-02 6.528349220752716064e-02 5.675208196043968201e-02 -1.462987903505563736e-02 1.217926219105720520e-01 -4.138987958431243896e-01 -1.307661235332489014e-01 -8.783327043056488037e-02 -5.417359620332717896e-02 -5.952609330415725708e-02 2.424574494361877441e-01 1.356221735477447510e-01 2.234614789485931396e-01 -6.210469454526901245e-02 1.519322246313095093e-01 -1.742562055587768555e-01 1.994872093200683594e-01 -4.451513290405273438e-02 -3.025775849819183350e-01 1.100402139127254486e-02 2.081771641969680786e-01 7.230334728956222534e-02 -1.621665060520172119e-01 7.042592763900756836e-02 5.055194497108459473e-01 -9.127452969551086426e-02 1.949745044112205505e-02 -6.040704622864723206e-02
-4.189789295196533203e-01 2.214262038469314575e-01 -1.757842451333999634e-01 -6.393799185752868652e-02 1.269772797822952271e-01 1.403414011001586914e-01 -1.857247054576873779e-01 -1.419959366321563721e-01 -1.263804286718368530e-01 1.280155181884765625e-01 6.213792413473129272e-02 3.367110714316368103e-02 2.135050147771835327e-01 1.577292382717132568e-01 1.687629967927932739e-01 -3.304216861724853516e-01 1.072208583354949951e-01 1.721985079348087311e-02 5.455990135669708252e-02 1.762457042932510376e-01 -4.760061576962471008e-02 -4.918513074517250061e-02 -1.732349395751953125e-01 -5.649225041270256042e-02 1.252290904521942139e-01 1.984024941921234131e-01 -2.385648339986801147e-01 -1.370092630386352539e-01 3.235190510749816895e-01 -1.486698389053344727e-01 2.420788705348968506e-01 6.831791251897811890e-02
2.610310316085815430e-01 -6.614902988076210022e-03 4.246077314019203186e-02 1.032405197620391846e-01 -1.714254766702651978e-01 6.609611958265304565e-02 -9.971071034669876099e-02 1.382212340831756592e-01 -1.542204171419143677e-01 1.075726598501205444e-01 2.034474015235900879e-01 1.036546677350997925e-01 -1.119997631758451462e-02 6.927889585494995117e-02 6.531803309917449951e-02 3.813317045569419861e-03 1.431224793195724487e-01 -1.581940054893493652e-01 -3.715914860367774963e-02 -2.255563139915466309e-01 -1.154686734080314636e-01 -1.921963691711425781e-02 -3.001963496208190918e-01 1.807075291872024536e-01 2.617598772048950195e-01 1.910923421382904053e-01 -4.069567918777465820e-01 -1.614427715539932251e-01 1.625870913267135620e-01 -3.950247764587402344e-01 2.953967452049255371e-02 -2.134311646223068237e-01
-1.472620666027069092e-01 1.512222588062286377e-01 4.443277418613433838e-01 -1.145857647061347961e-01 -1.168530732393264771e-01 2.209071964025497437e-01 -1.757237464189529419e-01 2.447957396507263184e-01 7.464624196290969849e-02 -2.675702571868896484e-01 8.219704031944274902e-02 -3.512140735983848572e-02 9.536167234182357788e-02 -8.059529215097427368e-02 -4.040776938199996948e-02 1.060835197567939758e-01 2.188313156366348267e-01 -8.823901414871215820e-02 -5.261207371950149536e-02 6.593807041645050049e-02 -1.005628034472465515e-01 2.425187826156616211e-01 -2.141025811433792114e-01 -1.417192071676254272e-01 2.881098091602325439e-01 -7.891298085451126099e-02 -2.573691010475158691e-01 1.602589040994644165e-01 1.999658644199371338e-01 -1.490179449319839478e-01 9.612202644348144531e-02 -1.666394025087356567e-01
-1.610103100538253784e-01 3.528774948790669441e-03 9.335120208561420441e-03 -1.962119638919830322e-01 9.338708594441413879e-03 1.069801747798919678e-01 1.556510571390390396e-02 -3.306188881397247314e-01 4.095439985394477844e-02 1.303829848766326904e-01 6.074510142207145691e-02 -4.297141730785369873e-02 2.181246429681777954e-01 -3.914235904812812805e-02 2.395777404308319092e-01 -1.979385018348693848e-01 3.636463731527328491e-02 -2.177253663539886475e-01 -1.525378506630659103e-02 2.167674005031585693e-01 -3.654272109270095825e-02 -1.788668185472488403e-01 -3.290586173534393311e-01 -6.486603617668151855e-02 7.064530253410339355e-02 -1.208834797143936157e-01 -4.589116573333740234e-01 -1.768742501735687256e-01 3.207649886608123779e-01 1.618599742650985718e-01 -2.308308146893978119e-02 -1.077951341867446899e-01
-2.853749692440032959e-01 -1.769060641527175903e-02 6.143269687891006470e-02 1.375403553247451782e-01 -2.891412079334259033e-01 1.933600306510925293e-01 9.460595436394214630e-03 6.651263684034347534e-02 2.218385040760040283e-02 -1.264872997999191284e-01 -7.697172462940216064e-02 -1.158913299441337585e-01 3.956564888358116150e-02 1.681332290172576904e-01 -2.271306216716766357e-01 1.450168788433074951e-01 2.101951986551284790e-01 -5.676982179284095764e-02 -2.562238574028015137e-01 1.983559690415859222e-02 1.301722824573516846e-01 8.038013242185115814e-03 -2.489514648914337158e-01 -1.375839412212371826e-01 2.519315481185913086e-01 2.883331477642059326e-01 -3.194978833198547363e-01 -1.585319787263870239e-01 6.840362399816513062e-02 -7.942404597997665405e-02 4.537095502018928528e-02 -3.654129803180694580e-01
-2.443081289529800415e-01 2.971418946981430054e-02 7.625556737184524536e-02 -3.768431842327117920e-01 -1.593673974275588989e-02 9.455381333827972412e-02 -9.581234306097030640e-02 8.083692938089370728e-02 2.177614867687225342e-01 -3.159846067428588867e-01 1.834679692983627319e-01 1.152153462171554565e-01 2.211215794086456299e-01 -1.141591146588325500e-01 3.481571003794670105e-02 -6.283757835626602173e-02 4.140324294567108154e-01 -2.006701976060867310e-01 5.839913338422775269e-02 -3.423115313053131104e-01 -2.514406479895114899e-02 -1.109885275363922119e-01 -2.751161754131317139e-01 7.945776730775833130e-02 7.281087338924407959e-02 -4.458498954772949219e-02 -2.855392731726169586e-02 2.893657796084880829e-02 6.138917431235313416e-02 -8.346583694219589233e-02 2.270719110965728760e-01 -8.328153938055038452e-02
-3.419293165206909180e-01 -1.792693696916103363e-02 1.244808658957481384e-01 -2.431056201457977295e-01 -3.554236143827438354e-02 8.984576165676116943e-02 -6.636913865804672241e-02 1.198616251349449158e-01 1.846764981746673584e-02 -2.961623966693878174e-01 4.711710289120674133e-02 1.481377184391021729e-01 1.121691092848777771e-01 -8.945439010858535767e-02 2.539808154106140137e-01 1.790534704923629761e-01 7.308599352836608887e-02 -3.178954720497131348e-01 6.968092918395996094e-02 -9.073340892791748047e-02 2.196262180805206299e-01 -2.799966335296630859e-01 -1.836244910955429077e-01 2.111815214157104492e-01 5.841951817274093628e-02 -4.049471765756607056e-02 -1.670599132776260376e-01 -3.360062092542648315e-02 3.527936637401580811e-01 3.245487436652183533e-02 2.306094318628311157e-01 -1.160470694303512573e-01
-1.831720769405364990e-01 2.094886004924774170e-01 3.207477033138275146e-01 -9.550154954195022583e-02 -3.857251405715942383e-01 2.823330163955688477e-01 -3.422773778438568115e-01 1.049876213073730469e-02 2.718229405581951141e-02 5.904661118984222412e-02 1.378273665904998779e-01 2.215038985013961792e-01 -2.100141160190105438e-02 -3.040552884340286255e-02 -1.803181692957878113e-02 1.088631227612495422e-01 2.606741487979888916e-01 1.327031641267240047e-03 -4.321685060858726501e-02 1.426012963056564331e-01 1.183623448014259338e-01 1.329831779003143311e-01 -7.601400371640920639e-03 -1.874437630176544189e-01 2.793760895729064941e-01 -2.156344950199127197e-01 -1.425481140613555908e-01 -4.247916862368583679e-02 1.335878968238830566e-01 -7.768031209707260132e-02 5.973650887608528137e-02 -2.186567634344100952e-01
-2.174040079116821289e-01 1.984113901853561401e-01 3.779411613941192627e-01 -4.947371780872344971e-01 2.758766897022724152e-02 1.623499542474746704e-01 -5.998072680085897446e-03 -8.598248660564422607e-02 2.600818639621138573e-03 -1.911054104566574097e-01 6.354223191738128662e-02 3.051338344812393188e-02 1.360979825258255005e-01 1.507498510181903839e-02 1.497011035680770874e-01 -4.317484423518180847e-02 3.730019554495811462e-02 1.144915074110031128e-01 -1.434475034475326538e-01 6.557594053447246552e-03 6.206340715289115906e-02 -7.161044050008058548e-03 -3.050585091114044189e-01 -2.744176685810089111e-01 2.111107809469103813e-03 1.815779358148574829e-01 1.253530085086822510e-01 -8.098915219306945801e-02 2.628604769706726074e-01 -1.928339600563049316e-01 -1.547150611877441406e-01 -1.176522001624107361e-01
1.135469228029251099e-01 1.705808937549591064e-01 1.602873904630541801e-03 -1.570959240198135376e-01 -3.425142168998718262e-01 1.880309283733367920e-01 8.466264605522155762e-02 2.359451353549957275e-02 1.059166807681322098e-02 1.936347186565399170e-01 2.369223833084106445e-01 6.984437932260334492e-04 -1.104570925235748291e-01 -7.993303239345550537e-02 1.103294417262077332e-01 -1.816419512033462524e-01 1.515040099620819092e-01 1.553101539611816406e-01 -2.401482872664928436e-02 5.325738713145256042e-02 1.059829369187355042e-01 -4.616514146327972412e-01 -6.437409669160842896e-02 -7.824559509754180908e-02 -8.791765198111534119e-03 2.672323286533355713e-01 -2.352347075939178467e-01 1.790163666009902954e-02 1.786244809627532959e-01 -2.390271425247192383e-01 2.502305433154106140e-03 -3.378369808197021484e-01
-1.188152842223644257e-02 2.675184905529022217e-01 -2.505762875080108643e-02 -9.236901998519897461e-02 -1.247607916593551636e-01 1.861762851476669312e-01 1.693245917558670044e-01 -7.309814542531967163e-02 2.413315232843160629e-03 -2.525120377540588379e-01 2.251339256763458252e-01 -4.521795362234115601e-02 1.981965452432632446e-01 1.705722697079181671e-02 2.615438029170036316e-02 2.521132230758666992e-01 6.497051566839218140e-02 -1.823732852935791016e-01 -6.449653767049312592e-03 -1.104459241032600403e-01 1.019065305590629578e-01 -1.788226664066314697e-01 -6.114349886775016785e-02 5.190227180719375610e-02 1.193964406847953796e-01 4.642522335052490234e-02 -2.465581148862838745e-01 6.749447435140609741e-03 5.952945351600646973e-01 -2.570304572582244873e-01 1.009768694639205933e-01 -9.042076766490936279e-02
3.608481585979461670e-02 6.033534556627273560e-02 2.937844693660736084e-01 -4.625544250011444092e-01 -5.697144567966461182e-02 1.547528207302093506e-01 -2.421618700027465820e-01 3.228391334414482117e-02 3.077885881066322327e-02 -2.543086111545562744e-01 1.434430480003356934e-01 -9.962237626314163208e-02 2.826266288757324219e-01 -9.842152893543243408e-02 1.360009759664535522e-01 -2.009558826684951782e-01 -4.966602846980094910e-02 7.337211072444915771e-02 -1.890909112989902496e-02 -1.690243370831012726e-02 1.609335988759994507e-01 -2.261388450860977173e-01 -2.367842495441436768e-01 -2.182271331548690796e-01 -1.595381647348403931e-03 -1.086749788373708725e-02 -7.205305248498916626e-02 -2.078643441200256348e-01 2.289768606424331665e-01 1.106091961264610291e-01 1.673835963010787964e-01 -1.814507842063903809e-01
-7.227624207735061646e-02 -2.360601909458637238e-03 -9.492121636867523193e-02 -2.784492075443267822e-01 1.834378242492675781e-01 -2.123399171978235245e-03 6.479873787611722946e-03 3.989892825484275818e-02 3.791082277894020081e-02 2.649846971035003662e-01 5.223723053932189941e-01 1.579086929559707642e-01 -1.066276151686906815e-02 1.540899574756622314e-01 -1.675138175487518311e-01 -1.389148235321044922e-01 2.380106002092361450e-01 6.462308764457702637e-02 4.789877310395240784e-02 2.554807113483548164e-03 2.025615423917770386e-01 8.258990198373794556e-02 -3.473258316516876221e-01 -6.470624357461929321e-02 2.644251659512519836e-02 2.117950320243835449e-01 -5.005146563053131104e-02 -7.257131487131118774e-02 2.187968194484710693e-01 -7.196980714797973633e-02 -1.739411354064941406e-01 -2.445915341377258301e-01
-7.443181425333023071e-02 4.968751966953277588e-02 1.318398863077163696e-01 -1.184119805693626404e-01 -1.217444986104965210e-01 -3.445585966110229492e-01 -2.346606999635696411e-01 -1.461474448442459106e-01 9.975221753120422363e-02 -7.986310869455337524e-02 1.796757578849792480e-01 -4.269337805453687906e-04 2.366040199995040894e-01 -7.606147229671478271e-02 1.417223960161209106e-01 -4.677563160657882690e-02 1.817295700311660767e-01 1.142758056521415710e-01 1.610527634620666504e-01 -1.057605165988206863e-02 2.650408446788787842e-01 -2.685844600200653076e-01 -2.655781805515289307e-01 -1.445310264825820923e-01 3.127883672714233398e-01 -1.531457602977752686e-01 -3.085690438747406006e-01 -1.981804817914962769e-01 1.679759919643402100e-01 1.182323023676872253e-01 -3.822437673807144165e-02 -1.122171953320503235e-01
2.872291021049022675e-03 2.818953096866607666e-01 1.461132615804672241e-01 -1.197651624679565430e-01 -2.550817728042602539e-01 -9.361536055803298950e-02 -9.656918048858642578e-02 -3.948865830898284912e-02 2.201803028583526611e-01 1.554141640663146973e-01 1.184278503060340881e-01 -3.691427037119865417e-02 -7.808466255664825439e-02 -1.884400695562362671e-01 2.344725579023361206e-01 -6.719755381345748901e-02 -1.065447032451629639e-01 -5.941689386963844299e-02 -1.309706121683120728e-01 -3.561385869979858398e-01 1.407461017370223999e-01 1.500371843576431274e-03 -3.037788569927215576e-01 -3.737240433692932129e-01 3.299555480480194092e-01 1.169063383713364601e-03 -1.853121519088745117e-01 -1.035779342055320740e-01 1.411237716674804688e-01 4.094833508133888245e-02 8.014785498380661011e-02 1.356746107339859009e-01
-4.168507158756256104e-01 1.124593988060951233e-01 2.023790776729583740e-01 -5.019655451178550720e-02 -1.396055668592453003e-01 -1.694333553314208984e-01 1.478204727172851562e-01 -3.261618316173553467e-02 -4.277273267507553101e-02 8.641786873340606689e-02 1.287378557026386261e-02 1.217176839709281921e-01 1.886132657527923584e-01 4.182681813836097717e-02 2.266736328601837158e-02 1.702548116445541382e-01 9.672641754150390625e-02 -1.565421670675277710e-01 2.280120998620986938e-01 -1.073019802570343018e-01 -2.738549709320068359e-01 -3.602249920368194580e-02 -1.671717315912246704e-01 -3.668055534362792969e-01 2.461675554513931274e-01 2.233825474977493286e-01 -1.689996421337127686e-01 7.282648235559463501e-02 2.335296869277954102e-01 2.806574665009975433e-02 1.780146211385726929e-01 -2.009193003177642822e-01
-2.841279208660125732e-01 1.845682859420776367e-01 5.833608657121658325e-02 -1.097657307982444763e-01 -3.562044501304626465e-01 5.903499573469161987e-02 3.863299265503883362e-02 -4.162037372589111328e-02 -7.730089128017425537e-02 -4.280751571059226990e-02 -2.192147821187973022e-01 -2.443367429077625275e-02 9.782742708921432495e-02 5.146777629852294922e-02 -2.541340142488479614e-02 3.130610883235931396e-01 3.326362073421478271e-01 4.450858011841773987e-02 -1.664468497037887573e-01 3.596299514174461365e-02 2.091955393552780151e-01 1.600946299731731415e-02 -2.306003868579864502e-01 3.285663947463035583e-02 5.816346406936645508e-02 1.482047140598297119e-01 -1.100795567035675049e-01 1.131017878651618958e-01 3.488094508647918701e-01 -2.144685983657836914e-01 1.349327862262725830e-01 -3.046321570873260498e-01
-1.194027438759803772e-01 8.295393735170364380e-02 1.501297056674957275e-01 -3.647484779357910156e-01 9.121654927730560303e-02 8.347017318010330200e-02 1.898340284824371338e-01 -1.127740070223808289e-01 1.012194901704788208e-01 -1.664431542158126831e-01 2.619950175285339355e-01 1.290629506111145020e-01 -7.320720702409744263e-02 -9.462784230709075928e-02 3.071852773427963257e-02 2.612163126468658447e-01 3.213072940707206726e-02 2.242659032344818115e-02 -1.142148002982139587e-01 1.504068672657012939e-01 2.330045104026794434e-01 2.728251740336418152e-02 -5.608699098229408264e-02 -1.573287397623062134e-01 -1.824460923671722412e-02 -1.141631696373224258e-02 -2.065381109714508057e-01 -1.922308802604675293e-01 3.835684359073638916e-01 -3.814827799797058105e-01 2.441780120134353638e-01 -3.617241978645324707e-03
-4.267029166221618652e-01 -6.298045814037322998e-02 -3.727582842111587524e-02 -2.633776366710662842e-01 -1.549468040466308594e-01 1.532147526741027832e-01 1.880062371492385864e-02 -1.124617606401443481e-01 1.194934323430061340e-01 1.324936598539352417e-01 6.486378610134124756e-02 5.080448929220438004e-03 3.285385319031774998e-04 1.294398754835128784e-01 -5.232278630137443542e-02 -1.938738822937011719e-01 1.334963440895080566e-01 -7.131492346525192261e-02 1.831609383225440979e-02 1.277969330549240112e-01 -9.727968275547027588e-02 1.064149513840675354e-01 -1.893956214189529419e-02 -1.463570445775985718e-01 8.246961236000061035e-02 -2.802800014615058899e-02 -4.644972980022430420e-01 -2.814284712076187134e-02 3.332291245460510254e-01 -2.838647663593292236e-01 2.767989039421081543e-01 -1.226959601044654846e-01
-2.926098108291625977e-01 6.581225246191024780e-02 2.949250936508178711e-01 4.429538920521736145e-02 -1.586262285709381104e-01 5.513401329517364502e-02 1.155937537550926208e-01 1.800839006900787354e-01 -4.860492795705795288e-02 -6.317912042140960693e-02 -1.054440289735794067e-01 -8.228419721126556396e-02 2.234746962785720825e-01 1.740349829196929932e-01 -1.034979894757270813e-01 6.706456094980239868e-02 3.097103238105773926e-01 -1.165179535746574402e-02 -1.768125742673873901e-01 -8.090384304523468018e-02 1.540628373622894287e-01 1.420583128929138184e-01 -3.528679013252258301e-01 1.961802132427692413e-02 2.291161119937896729e-01 7.448028773069381714e-02 -1.111933365464210510e-01 -1.023132577538490295e-01 1.801399290561676025e-01 6.042333785444498062e-03 1.441786251962184906e-02 -4.595434665679931641e-01
-5.969778634607791901e-03 3.152958154678344727e-01 5.807420611381530762e-02 -3.081330955028533936e-01 -2.400596141815185547e-01 1.382420361042022705e-01 -8.561266958713531494e-02 8.500814437866210938e-02 1.220232471823692322e-01 -7.518523931503295898e-02 -1.663400083780288696e-01 1.312258001416921616e-02 2.123711854219436646e-01 -4.038361012935638428e-01 -3.622775152325630188e-02 -5.164367333054542542e-02 1.097125187516212463e-01 -3.930972889065742493e-02 -9.321219474077224731e-02 1.180259659886360168e-01 -2.768658567219972610e-03 1.204749643802642822e-01 -2.013477981090545654e-01 -4.268443211913108826e-02 1.819599270820617676e-01 -5.560675635933876038e-02 -2.922323159873485565e-02 -1.622320897877216339e-02 4.462887644767761230e-01 -1.728633232414722443e-02 -1.355339735746383667e-01 -3.196001946926116943e-01
-3.936839401721954346e-01 -7.796584069728851318e-02 1.738460958003997803e-01 -9.285599738359451294e-02 -3.635090291500091553e-01 2.068948894739151001e-01 6.231045350432395935e-02 1.767599582672119141e-01 -3.610602393746376038e-02 -1.440359205007553101e-01 1.065665632486343384e-01 -1.641722917556762695e-01 9.589786827564239502e-02 -6.671528518199920654e-02 -3.418596833944320679e-02 2.994903028011322021e-01 1.630454063415527344e-01 -1.411523073911666870e-01 -1.046301424503326416e-01 -7.894835621118545532e-02 1.974927447736263275e-02 -6.803441792726516724e-02 -3.169400691986083984e-01 -1.651576906442642212e-01 1.318573504686355591e-01 2.361197471618652344e-01 -2.284944802522659302e-01 8.739567548036575317e-02 3.138186782598495483e-02 -7.703935354948043823e-02 3.640958294272422791e-02 -2.957738935947418213e-01
5.212838575243949890e-02 1.505345404148101807e-01 1.078527122735977173e-01 -1.677414476871490479e-01 -2.468256652355194092e-01 1.782048791646957397e-01 -1.995784044265747070e-01 -2.715256251394748688e-02 -8.756429702043533325e-02 1.609185039997100830e-01 8.986265957355499268e-02 6.915737688541412354e-02 1.512145698070526123e-01 -1.111491546034812927e-01 -1.422160565853118896e-01 2.034431546926498413e-01 1.236736699938774109e-01 7.831729948520660400e-02 8.166305720806121826e-03 1.653366605751216412e-03 1.915230415761470795e-02 5.811288952827453613e-02 -3.198357298970222473e-02 -2.311457693576812744e-01 5.143933892250061035e-01 -1.683642715215682983e-01 -4.389847815036773682e-01 -1.733599007129669189e-01 1.475115418434143066e-01 1.077101901173591614e-01 -3.756792517378926277e-03 -1.719649136066436768e-01
-1.758501827716827393e-01 -4.119977355003356934e-02 3.500660955905914307e-01 -1.989549547433853149e-01 -1.232978552579879761e-01 1.575384587049484253e-01 -2.175283059477806091e-02 -2.847481146454811096e-02 1.258922368288040161e-01 -3.260166347026824951e-01 2.003560811281204224e-01 1.542205810546875000e-01 -2.665739879012107849e-02 -1.281377822160720825e-01 -2.962163276970386505e-02 -5.048655346035957336e-02 2.139367759227752686e-01 -3.585761785507202148e-01 8.818864822387695312e-02 -2.667864561080932617e-01 -6.314753554761409760e-03 -6.862559169530868530e-02 -1.039692908525466919e-01 8.698091655969619751e-02 1.305410861968994141e-01 -5.592471919953823090e-03 -2.606110274791717529e-01 -1.861070282757282257e-02 2.942927181720733643e-01 4.560511931777000427e-02 3.150857090950012207e-01 8.717948198318481445e-02
-2.888167202472686768e-01 4.609351605176925659e-02 1.251220852136611938e-01 -3.242928683757781982e-01 1.288154721260070801e-01 1.518134027719497681e-01 -1.578115075826644897e-01 6.794233620166778564e-02 1.136165112257003784e-01 -1.598204821348190308e-01 1.049345880746841431e-01 2.702792286872863770e-01 1.946866661310195923e-01 -1.805694103240966797e-01 -1.726242005825042725e-01 1.633482426404953003e-02 2.967533469200134277e-01 -1.523189842700958252e-01 1.082653030753135681e-01 -2.918250858783721924e-01 -6.632938235998153687e-02 -1.033294294029474258e-02 -2.806473374366760254e-01 9.870405495166778564e-02 2.417995035648345947e-01 2.861236780881881714e-02 -4.466845095157623291e-02 1.243763417005538940e-01 3.187057673931121826e-01 -1.189612150192260742e-01 8.262947201728820801e-02 3.046876192092895508e-02
4.262240603566169739e-02 1.237090397626161575e-02 7.198813557624816895e-02 -3.521199822425842285e-01 -6.068622693419456482e-02 2.224526107311248779e-01 -2.533318102359771729e-01 -8.197646588087081909e-03 -9.679358452558517456e-03 3.340144455432891846e-02 1.373660415410995483e-01 2.123355865478515625e-01 2.870504558086395264e-01 -1.802970319986343384e-01 5.512310937047004700e-02 -2.221951633691787720e-01 -4.732231795787811279e-02 2.225104719400405884e-02 -1.492028981447219849e-01 1.059541776776313782e-01 -1.279509961605072021e-01 -6.993166357278823853e-02 -4.581911861896514893e-01 -1.237807869911193848e-01 3.774684667587280273e-02 1.779812425374984741e-01 -2.284836918115615845e-01 -1.504517495632171631e-01 5.589490756392478943e-02 -1.169994473457336426e-01 -2.025477439165115356e-01 -2.654082775115966797e-01
5.581601057201623917e-03 2.773945406079292297e-02 7.313773781061172485e-02 -2.352267354726791382e-01 -1.204999759793281555e-01 2.844638377428054810e-02 -8.045505732297897339e-02 6.693184375762939453e-02 -2.095772922039031982e-01 -2.237304300069808960e-01 4.300796389579772949e-01 1.447503268718719482e-01 -2.385304570198059082e-01 -1.467962414026260376e-01 7.713335752487182617e-02 2.009479105472564697e-01 9.677656739950180054e-02 -1.085007265210151672e-01 -7.460017502307891846e-02 1.554254293441772461e-01 1.863539814949035645e-01 2.112828791141510010e-01 -3.631426990032196045e-01 -1.248175129294395447e-01 4.395015165209770203e-02 -1.383467577397823334e-02 -2.468754500150680542e-01 1.112884506583213806e-01 2.573460936546325684e-01 -1.746583431959152222e-01 1.652606129646301270e-01 -1.018918901681900024e-01
1.145043075084686279e-01 5.770772695541381836e-02 -9.042492508888244629e-02 -3.315938711166381836e-01 9.382551908493041992e-02 -3.591781482100486755e-02 -1.801087707281112671e-01 4.853098094463348389e-02 6.175811588764190674e-02 3.656839951872825623e-02 2.298867702484130859e-01 -2.149458825588226318e-01 3.199243843555450439e-01 -7.910850644111633301e-02 -2.989952638745307922e-02 -1.371341571211814880e-02 1.433691084384918213e-01 2.019440680742263794e-01 -2.149587571620941162e-01 -3.357389196753501892e-02 -4.731277748942375183e-02 -2.835493981838226318e-01 -2.398490756750106812e-01 -1.770261228084564209e-01 1.897431164979934692e-01 2.147989273071289062e-01 -5.514978617429733276e-02 -2.842255830764770508e-01 3.542447984218597412e-01 -1.143814399838447571e-01 1.035928726196289062e-01 -1.058342009782791138e-01
-6.495009362697601318e-02 -7.973291724920272827e-02 3.342414647340774536e-02 -1.443426460027694702e-01 2.082504630088806152e-01 7.162719964981079102e-02 2.573181390762329102e-01 -1.435945834964513779e-02 -1.117295846343040466e-01 8.485740050673484802e-03 4.330031573772430420e-01 -1.067627593874931335e-02 1.789224147796630859e-01 -1.342428922653198242e-01 2.116789966821670532e-01 1.545962542295455933e-01 -4.723245650529861450e-02 -7.343409210443496704e-02 -1.193321272730827332e-01 -1.198142394423484802e-01 -2.069221809506416321e-02 5.058239772915840149e-02 -2.610832750797271729e-01 -8.535343408584594727e-02 6.009600684046745300e-02 -6.034048856236040592e-04 -1.202386692166328430e-01 -1.030744388699531555e-01 4.470180273056030273e-01 -1.064358279109001160e-02 1.081423312425613403e-01 -4.226925075054168701e-01
-3.349779546260833740e-01 2.230421304702758789e-01 -3.544628247618675232e-02 -2.675654590129852295e-01 3.253870457410812378e-02 5.858222022652626038e-02 -5.193848907947540283e-02 1.185475364327430725e-01 1.114372536540031433e-01 -3.359554409980773926e-01 1.308957934379577637e-01 1.938632130622863770e-01 -9.065904468297958374e-02 -7.530351728200912476e-02 -2.979797124862670898e-01 -9.204628318548202515e-02 2.505968809127807617e-01 -1.380743384361267090e-01 7.653156667947769165e-02 -4.139431938529014587e-02 -7.383508980274200439e-02 -1.171818934381008148e-02 -1.115109473466873169e-01 -1.238379329442977905e-01 3.584498465061187744e-01 -5.476412549614906311e-02 -2.066471874713897705e-01 -1.674044504761695862e-02 3.681532442569732666e-01 -5.897143110632896423e-02 8.185197412967681885e-02 -9.910289943218231201e-02
1.119666919112205505e-01 -1.045353189110755920e-01 -6.990592926740646362e-02 -1.894861608743667603e-01 8.955545723438262939e-02 1.249241605401039124e-01 6.520426366478204727e-03 -1.207990795373916626e-01 1.359259337186813354e-01 -1.159325987100601196e-01 2.540365457534790039e-01 3.835343122482299805e-01 1.392078353092074394e-03 -9.221304953098297119e-02 6.736469268798828125e-02 -2.749856561422348022e-02 -2.432675845921039581e-02 -4.073368385434150696e-02 -2.865181565284729004e-01 1.619983315467834473e-01 2.329729944467544556e-01 -1.109164282679557800e-01 -2.045903652906417847e-01 -2.935674488544464111e-01 2.173681557178497314e-02 -3.211869625374674797e-03 -2.312804609537124634e-01 3.185304999351501465e-02 3.867940008640289307e-01 -2.750091552734375000e-01 1.978680789470672607e-01 -1.246977522969245911e-01
-1.690518558025360107e-01 1.489064190536737442e-02 1.225984916090965271e-01 -5.726152658462524414e-01 -1.289420761168003082e-02 1.444537490606307983e-01 -1.902688145637512207e-01 -3.677222505211830139e-02 1.613743007183074951e-01 -2.859207689762115479e-01 -1.131836697459220886e-02 1.532737612724304199e-01 9.855012409389019012e-03 -2.575130760669708252e-01 4.047679901123046875e-02 1.975226961076259613e-02 3.082274198532104492e-01 -1.375983059406280518e-01 4.475847526919096708e-04 -1.938640922307968140e-01 -1.805452257394790649e-02 2.851623296737670898e-02 -2.378132939338684082e-01 -1.498684659600257874e-02 5.736934393644332886e-02 9.050168842077255249e-02 -5.322092026472091675e-02 1.100973412394523621e-01 3.607182800769805908e-01 -5.316841602325439453e-02 1.947794668376445770e-02 -2.533968538045883179e-02
-2.259427011013031006e-01 2.672648429870605469e-01 4.928588494658470154e-02 -6.745990365743637085e-02 -1.290761530399322510e-01 8.423542976379394531e-02 6.129325181245803833e-02 -1.039443463087081909e-01 -2.556547820568084717e-01 9.159008413553237915e-02 -2.008277177810668945e-01 1.488082408905029297e-01 1.842007637023925781e-01 -1.493175774812698364e-01 2.705176174640655518e-01 -1.414735913276672363e-01 -1.213580369949340820e-03 1.420441363006830215e-02 1.034685149788856506e-01 2.053916901350021362e-01 1.864584535360336304e-02 -3.492460548877716064e-01 -1.626766324043273926e-01 -5.186453461647033691e-02 -5.525064095854759216e-02 -1.653235778212547302e-02 -3.722359538078308105e-01 -1.417758017778396606e-01 3.866485357284545898e-01 -1.616344600915908813e-01 6.223329156637191772e-02 -2.296618185937404633e-02
-1.053201258182525635e-01 7.600773125886917114e-02 8.430904150009155273e-02 -1.170432195067405701e-01 -2.988685071468353271e-01 -1.998100429773330688e-01 -3.268925547599792480e-01 2.933238446712493896e-01 1.534403264522552490e-01 2.318166196346282959e-01 1.386498808860778809e-01 -3.497819602489471436e-02 1.005594283342361450e-01 7.390356063842773438e-02 5.913151055574417114e-02 2.720047347247600555e-02 2.509270235896110535e-02 -1.363761276006698608e-01 -1.517617404460906982e-01 -1.904776096343994141e-01 1.899101734161376953e-01 -1.415777206420898438e-01 -2.579891085624694824e-01 1.644730009138584137e-02 6.806080788373947144e-02 -9.479174017906188965e-02 -1.181447207927703857e-01 9.870199859142303467e-02 5.115145444869995117e-01 -1.128275599330663681e-02 -1.469412446022033691e-01 2.177693694829940796e-02
8.671888709068298340e-02 3.679138049483299255e-02 1.918656229972839355e-01 -2.178854197263717651e-01 -1.680642813444137573e-01 -7.186073809862136841e-03 -3.018344640731811523e-01 -2.493766248226165771e-01 -4.454259946942329407e-02 1.872564107179641724e-01 -1.174032874405384064e-02 7.749443501234054565e-02 -2.356613427400588989e-02 -1.985758543014526367e-01 -7.825971394777297974e-02 -9.854983538389205933e-02 -5.278316885232925415e-02 -2.396763861179351807e-01 -1.923619508743286133e-01 -2.968047261238098145e-01 3.950601816177368164e-02 -1.906535178422927856e-01 -3.423728048801422119e-01 -2.873563207685947418e-02 -2.338540367782115936e-02 2.890066243708133698e-02 -8.286899328231811523e-02 9.342075139284133911e-02 4.574581682682037354e-01 -1.718807369470596313e-01 -1.706920266151428223e-01 5.315975751727819443e-03
-1.183358430862426758e-01 2.499971687793731689e-01 3.059619367122650146e-01 -1.532615423202514648e-01 -3.871146589517593384e-02 1.936374753713607788e-01 1.288782805204391479e-01 1.093514412641525269e-01 -3.515564277768135071e-02 6.531830877065658569e-02 1.158801373094320297e-02 -7.790201157331466675e-02 2.336367368698120117e-01 -2.493275105953216553e-01 1.590806059539318085e-02 1.731087863445281982e-01 1.177998110651969910e-01 -1.261879354715347290e-01 -1.144816651940345764e-01 1.350895613431930542e-01 2.058908492326736450e-01 -4.054041206836700439e-02 -4.744096994400024414e-01 3.086278960108757019e-02 -4.388648644089698792e-02 3.765651583671569824e-02 -1.825847178697586060e-01 -6.289556622505187988e-02 1.142979860305786133e-01 -2.154078185558319092e-01 3.650749623775482178e-01 -1.247838139533996582e-01
-2.368063181638717651e-01 -6.432726979255676270e-02 1.933460086584091187e-01 -4.022575616836547852e-01 -1.300660371780395508e-01 1.704389788210391998e-02 -8.757019042968750000e-02 -2.884311676025390625e-01 -2.374465949833393097e-02 1.348363906145095825e-01 7.698924839496612549e-02 1.515803486108779907e-01 1.440111398696899414e-01 1.086073443293571472e-01 2.043669223785400391e-01 -2.706297934055328369e-01 1.366117298603057861e-01 -8.412464708089828491e-02 -1.748993247747421265e-01 1.624736338853836060e-01 -2.301208674907684326e-02 -2.271777391433715820e-01 -2.885962426662445068e-01 2.323892898857593536e-02 -2.260102704167366028e-02 -1.090912967920303345e-01 -2.345853894948959351e-01 -4.522411525249481201e-02 2.686937451362609863e-01 1.876121014356613159e-01 -1.488132029771804810e-01 -1.400387883186340332e-01
-2.775315009057521820e-02 2.225388884544372559e-01 1.634177863597869873e-01 -1.790300160646438599e-01 -8.567126840353012085e-02 -1.496248245239257812e-01 1.712223440408706665e-01 -1.145386621356010437e-01 3.487139567732810974e-02 9.801048785448074341e-02 2.369882166385650635e-01 2.200475148856639862e-02 -6.491203606128692627e-02 -1.777683347463607788e-01 1.416365951299667358e-01 -8.533684909343719482e-02 8.102514594793319702e-02 1.012490410357713699e-02 -9.074106812477111816e-02 -1.159291341900825500e-01 3.311043977737426758e-02 -4.365534186363220215e-01 -4.695557057857513428e-02 -3.218500912189483643e-01 2.062079012393951416e-01 7.651945203542709351e-02 -8.365526050329208374e-02 2.665819525718688965e-01 2.261495143175125122e-01 -2.438829690217971802e-01 1.805865019559860229e-02 -3.534960150718688965e-01
-2.260333895683288574e-01 1.290557980537414551e-01 -1.599441166035830975e-03 -2.943314611911773682e-01 2.751767635345458984e-02 -5.849876254796981812e-02 -4.852720722556114197e-02 -9.746950864791870117e-02 4.443710669875144958e-02 -4.040470421314239502e-01 1.733134835958480835e-01 1.184832081198692322e-01 -6.883174926042556763e-02 -6.540723890066146851e-02 -2.309353500604629517e-01 -1.134956702589988708e-01 2.262946814298629761e-01 -1.735542118549346924e-01 5.760377272963523865e-02 -1.822326481342315674e-01 -3.148062229156494141e-01 -2.718260325491428375e-02 -2.096486985683441162e-01 -1.535671353340148926e-01 2.570951282978057861e-01 -9.604176878929138184e-02 -2.139316797256469727e-01 -7.323691993951797485e-02 3.496596217155456543e-01 -5.478339642286300659e-02 -9.679845534265041351e-04 -9.000968933105468750e-02
-9.669569134712219238e-02 -5.719385668635368347e-02 6.887637078762054443e-02 -3.447789549827575684e-01 -1.129037588834762573e-01 2.103507667779922485e-01 -1.478341291658580303e-03 -1.209494024515151978e-01 6.234743446111679077e-02 -3.514479147270321846e-03 -1.121016778051853180e-02 -1.817861348390579224e-01 1.284463107585906982e-01 -2.471288144588470459e-01 1.537240296602249146e-01 7.189630717039108276e-02 3.001702725887298584e-01 -6.346153467893600464e-02 1.810800135135650635e-01 -2.677873708307743073e-02 1.185302510857582092e-01 -1.731865257024765015e-01 -2.452743649482727051e-01 -2.651006579399108887e-01 1.412070393562316895e-01 1.456769555807113647e-01 1.975602358579635620e-01 9.786123782396316528e-02 4.643298387527465820e-01 -1.461402326822280884e-01 1.407407969236373901e-01 6.431506946682929993e-03
-2.477852106094360352e-01 2.238795906305313110e-02 3.236002326011657715e-01 -6.469186395406723022e-02 -3.475009799003601074e-01 9.979138150811195374e-03 6.057633087038993835e-02 8.180095255374908447e-02 1.587814390659332275e-01 2.599166929721832275e-01 2.503027021884918213e-01 4.878249310422688723e-04 3.056797087192535400e-01 2.174459770321846008e-02 -2.887901961803436279e-01 -2.933118119835853577e-02 -1.873685568571090698e-01 -8.651784155517816544e-04 1.319671124219894409e-01 -2.678332626819610596e-01 1.504298001527786255e-01 -8.682858943939208984e-02 -2.154971361160278320e-01 -6.781491637229919434e-02 7.174122333526611328e-02 2.069090753793716431e-01 -6.423153728246688843e-02 -5.145401507616043091e-02 2.723320722579956055e-01 -1.422915160655975342e-01 7.970242947340011597e-02 -5.856078118085861206e-02
-3.273561224341392517e-02 3.731623589992523193e-01 1.339788138866424561e-01 -5.556830391287803650e-02 -7.812998443841934204e-02 1.417306661605834961e-01 4.841662198305130005e-02 9.852637303993105888e-04 4.757589101791381836e-02 -3.244475126266479492e-01 2.383960485458374023e-01 -1.513338685035705566e-01 -3.560509532690048218e-02 -2.386208474636077881e-01 6.035781465470790863e-03 -3.104719705879688263e-02 6.141668930649757385e-02 -7.635946571826934814e-02 -3.841387853026390076e-02 -3.405851870775222778e-02 3.852672129869461060e-02 -2.014970332384109497e-01 -2.077046781778335571e-01 2.273001521825790405e-01 2.125340402126312256e-01 9.649297595024108887e-02 -2.525843977928161621e-01 -1.641579419374465942e-01 3.276534676551818848e-01 -4.467777907848358154e-02 1.554622128605842590e-02 -3.995968401432037354e-01
-1.730026006698608398e-01 3.028303384780883789e-02 6.827977299690246582e-02 -9.450904279947280884e-02 -3.969214484095573425e-02 2.205928713083267212e-01 7.601699978113174438e-02 8.740662038326263428e-02 1.624187231063842773e-01 -2.307438664138317108e-02 1.797418445348739624e-01 3.175443410873413086e-01 3.961905837059020996e-01 -9.614610671997070312e-02 -9.719825349748134613e-03 2.518001478165388107e-03 3.775982260704040527e-01 -1.642559319734573364e-01 -1.041795164346694946e-01 -2.107452750205993652e-01 3.140974342823028564e-01 7.828509807586669922e-02 -3.381751477718353271e-01 1.837986111640930176e-01 1.707596629858016968e-01 1.946775913238525391e-01 -5.326825007796287537e-02 1.859690062701702118e-02 8.574721217155456543e-02 -5.747349187731742859e-02 7.009863853454589844e-02 -4.437815770506858826e-02
-4.531396180391311646e-02 8.671268075704574585e-02 -2.812488190829753876e-02 -2.984092533588409424e-01 -9.709280729293823242e-02 2.236634343862533569e-01 1.614193767309188843e-01 -2.277276515960693359e-01 2.230314612388610840e-01 2.561235129833221436e-01 1.688720285892486572e-01 3.878673166036605835e-02 -1.369394212961196899e-01 8.794480934739112854e-03 -9.460171312093734741e-02 7.092855125665664673e-02 6.538958102464675903e-02 1.422373801469802856e-01 1.259880214929580688e-01 -2.684139013290405273e-01 -1.079410761594772339e-01 -2.476620674133300781e-01 -3.567947447299957275e-01 2.576709538698196411e-02 -6.928339134901762009e-03 1.286671608686447144e-01 -3.219664096832275391e-01 2.404307946562767029e-02 1.719877868890762329e-01 -2.379806488752365112e-01 2.541775703430175781e-01 7.140444358810782433e-04
-4.728017151355743408e-01 -1.916740834712982178e-01 -1.807746291160583496e-02 -1.862526834011077881e-01 -1.130071431398391724e-01 1.734586805105209351e-02 1.847856342792510986e-01 -8.884751796722412109e-02 4.790078848600387573e-02 7.592287659645080566e-02 6.161817163228988647e-02 4.466337710618972778e-02 4.283270984888076782e-02 -1.858425675891339779e-03 -1.003647074103355408e-01 -2.580768167972564697e-01 1.752931028604507446e-01 3.970196470618247986e-02 -5.925633385777473450e-02 6.157853454351425171e-02 6.508302688598632812e-02 1.827186942100524902e-01 -1.600911766290664673e-01 -1.724401116371154785e-01 3.303854260593652725e-03 1.148357335478067398e-02 -3.616873323917388916e-01 7.433035224676132202e-02 2.913179099559783936e-01 -2.434373944997787476e-01 2.279175072908401489e-01 -3.034351766109466553e-01
-1.073224693536758423e-01 1.018310859799385071e-01 1.199945732951164246e-01 -3.652571439743041992e-01 -2.381734997034072876e-01 1.512339264154434204e-01 5.838641524314880371e-02 1.666630059480667114e-01 2.669285237789154053e-01 -1.897358745336532593e-01 -1.743761822581291199e-02 1.916585117578506470e-01 2.892907857894897461e-01 -3.696170747280120850e-01 1.186034008860588074e-01 1.307160477153956890e-03 1.290799081325531006e-01 -1.446881592273712158e-01 -6.805180013179779053e-02 1.710756123065948486e-02 -6.960133463144302368e-02 2.605584077537059784e-02 -2.264295965433120728e-01 -5.899327620863914490e-02 5.235913209617137909e-03 3.356216251850128174e-01 -7.854039967060089111e-02 1.537275910377502441e-01 2.643362879753112793e-01 -1.852605119347572327e-02 -4.981494694948196411e-02 -1.513026654720306396e-01
-3.243546187877655029e-01 6.719651818275451660e-02 8.828301727771759033e-02 1.061391979455947876e-01 -3.646850120276212692e-03 2.900492250919342041e-01 -1.051592156291007996e-01 -2.804382741451263428e-01 2.198956012725830078e-01 6.647442281246185303e-02 1.236075814813375473e-02 1.217240914702415466e-01 -1.326795965433120728e-01 -1.213663816452026367e-02 6.860535591840744019e-02 -2.440163195133209229e-01 1.000781729817390442e-01 7.514773402363061905e-03 -1.820859014987945557e-01 -2.240444719791412354e-01 1.924367398023605347e-01 1.841152459383010864e-02 -2.136780172586441040e-01 1.575753241777420044e-01 8.510284870862960815e-02 -6.676939129829406738e-02 -2.676675915718078613e-01 -1.488167494535446167e-01 -4.687688313424587250e-03 -2.987732589244842529e-01 2.900539934635162354e-01 -2.596823275089263916e-01
-3.299039602279663086e-02 -1.707812845706939697e-01 2.177812717854976654e-02 -1.278261989355087280e-01 -1.642351299524307251e-01 1.959946900606155396e-01 -6.894995272159576416e-02 -3.350630700588226318e-01 -5.743325501680374146e-02 1.724614650011062622e-01 1.820043921470642090e-01 1.167373433709144592e-01 6.355550885200500488e-02 -9.968025609850883484e-03 -2.414770051836967468e-02 -1.094638109207153320e-01 1.888921856880187988e-02 -3.564920276403427124e-02 -1.112712398171424866e-01 1.642946749925613403e-01 -7.194381952285766602e-02 -8.055343478918075562e-02 -3.021724224090576172e-01 -1.337000876665115356e-01 3.357179164886474609e-01 5.295105278491973877e-02 -5.521328449249267578e-01 -4.376560822129249573e-02 6.969046592712402344e-02 4.178385809063911438e-02 -2.494993507862091064e-01 -1.450679749250411987e-01
-4.859169125556945801e-01 -1.204999536275863647e-01 4.317488148808479309e-02 -2.802165746688842773e-01 -1.369000077247619629e-01 1.559179872274398804e-01 4.388384521007537842e-02 -7.658960670232772827e-02 -1.054856404662132263e-01 2.724823728203773499e-02 3.437821865081787109e-01 8.069774508476257324e-02 1.944596171379089355e-01 4.951545223593711853e-02 8.226036280393600464e-02 -2.842302322387695312e-01 2.336323261260986328e-01 -1.585688740015029907e-01 -1.366025805473327637e-01 1.267954409122467041e-01 2.650581672787666321e-02 5.940102413296699524e-02 9.190482646226882935e-02 -4.498689249157905579e-02 1.217070687562227249e-02 6.446054577827453613e-02 -1.632482111454010010e-01 -1.248065084218978882e-01 2.076072096824645996e-01 -1.579466015100479126e-01 2.391527295112609863e-01 -2.298015356063842773e-01
1.221929043531417847e-01 2.489863783121109009e-01 -7.920796051621437073e-03 -7.125172764062881470e-02 -1.755733937025070190e-01 1.653320491313934326e-01 2.532911300659179688e-01 -9.102188050746917725e-02 -1.115829944610595703e-01 1.724528521299362183e-01 2.698532342910766602e-01 7.637492567300796509e-02 -1.170125529170036316e-01 -2.096669226884841919e-01 3.471538051962852478e-02 -6.115152314305305481e-02 2.018644362688064575e-01 1.942158043384552002e-01 -9.730409830808639526e-02 -1.331828813999891281e-02 1.874378919601440430e-01 -3.894454240798950195e-01 -1.928669512271881104e-01 -5.688202381134033203e-02 9.463668614625930786e-02 2.465011179447174072e-01 -2.527652978897094727e-01 -8.148918300867080688e-02 2.331127077341079712e-01 -1.869748979806900024e-01 -4.865038767457008362e-02 -2.379617094993591309e-01
9.911707043647766113e-02 1.318260431289672852e-01 7.649150490760803223e-02 -2.729035913944244385e-01 -1.941738999448716640e-03 -4.139569401741027832e-02 6.004199385643005371e-02 -7.133270055055618286e-02 1.032067984342575073e-01 3.712904751300811768e-01 3.137627243995666504e-01 1.652301400899887085e-01 3.128788173198699951e-01 -1.535359211266040802e-02 6.137805804610252380e-02 7.928423583507537842e-02 4.590335860848426819e-02 -2.142446339130401611e-01 1.119851097464561462e-01 -1.721149235963821411e-01 3.715818747878074646e-02 -7.974923402070999146e-02 -2.856405079364776611e-01 -1.020191535353660583e-01 -1.305335783399641514e-03 2.219083905220031738e-01 -7.949914783239364624e-02 1.630610227584838867e-01 3.038482964038848877e-01 -2.698779106140136719e-01 -1.949434131383895874e-01 -1.561889648437500000e-01
-8.871234953403472900e-02 8.217203430831432343e-03 9.094144403934478760e-02 -8.184061944484710693e-02 -1.514883041381835938e-01 1.027427092194557190e-01 -2.262254059314727783e-01 5.963315069675445557e-02 2.654758514836430550e-03 7.836685329675674438e-02 -1.957629770040512085e-01 8.965954929590225220e-02 1.656028814613819122e-02 3.200797438621520996e-01 1.613012403249740601e-01 -6.886893510818481445e-02 2.547537349164485931e-02 1.597685855813324451e-03 -2.277213931083679199e-01 -3.646726608276367188e-01 3.365409970283508301e-01 -1.890042424201965332e-01 -2.728516161441802979e-01 -1.016008853912353516e-01 -2.867137454450130463e-02 6.368616223335266113e-02 -2.629098296165466309e-01 8.043843507766723633e-02 4.198708236217498779e-01 -2.043914422392845154e-02 -1.200904175639152527e-01 -1.095906496047973633e-01
1.729867309331893921e-01 2.088222652673721313e-01 6.835303455591201782e-02 -9.034802764654159546e-02 2.271986380219459534e-02 3.495917096734046936e-02 1.389837712049484253e-01 1.916112378239631653e-02 6.717936694622039795e-02 1.391302347183227539e-01 4.367797374725341797e-01 2.194423526525497437e-01 2.404360920190811157e-01 -2.043977677822113037e-01 1.276801377534866333e-01 -1.609455198049545288e-01 1.149614676833152771e-01 -2.297322824597358704e-02 1.989221125841140747e-01 -4.686192423105239868e-02 2.487892061471939087e-01 -1.466647982597351074e-01 -2.262178510427474976e-01 3.543077036738395691e-02 1.382498443126678467e-01 -6.524109095335006714e-02 -3.515049219131469727e-01 -9.941589832305908203e-02 1.554228365421295166e-01 -1.389484852552413940e-03 -2.491695433855056763e-01 -2.306898087263107300e-01
-2.922112047672271729e-01 8.921942859888076782e-02 2.222072631120681763e-01 -3.419980406761169434e-02 -5.475730076432228088e-02 -3.827123728115111589e-04 3.375004511326551437e-03 -9.345936030149459839e-02 -1.579543352127075195e-01 5.909346789121627808e-02 -1.274999678134918213e-01 -2.397270053625106812e-01 2.109180539846420288e-01 -1.613637059926986694e-01 -4.682238027453422546e-02 2.023603618144989014e-01 2.750156819820404053e-01 -2.821217179298400879e-01 -2.692313790321350098e-01 -7.064577192068099976e-02 1.746449768543243408e-01 1.390771865844726562e-01 -1.493999660015106201e-01 -1.241065114736557007e-01 2.851246595382690430e-01 1.380761712789535522e-01 -1.567856669425964355e-01 5.962239205837249756e-02 3.273361623287200928e-01 -1.657169908285140991e-01 2.118579596281051636e-01 -1.634833589196205139e-02
6.777702830731868744e-03 -5.665667727589607239e-02 1.293708831071853638e-01 -1.833955198526382446e-01 -2.960174810141324997e-03 2.343287318944931030e-01 1.583742350339889526e-01 -8.755984716117382050e-03 2.474093735218048096e-01 6.034931167960166931e-02 -7.060229778289794922e-02 -1.134486719965934753e-01 1.528331041336059570e-01 7.994312047958374023e-02 -1.166059896349906921e-01 -2.615121006965637207e-01 1.554191559553146362e-01 3.085550852119922638e-02 2.778860330581665039e-01 -9.259222447872161865e-02 2.019440531730651855e-01 -1.846023648977279663e-01 -2.339424490928649902e-01 5.816133320331573486e-02 3.345327079296112061e-01 -1.786870658397674561e-01 -4.436445236206054688e-01 1.524616926908493042e-01 1.949336007237434387e-02 -7.368747144937515259e-02 1.000399440526962280e-01 -2.196723967790603638e-01
-4.767925664782524109e-02 4.009969830513000488e-01 -1.889450550079345703e-01 -8.813850581645965576e-02 5.154218524694442749e-02 3.299395442008972168e-01 -1.041328758001327515e-01 1.719481311738491058e-03 6.307180970907211304e-02 5.150099843740463257e-02 3.972708284854888916e-01 -2.030616812407970428e-02 -5.882264673709869385e-02 1.233105063438415527e-01 3.364879786968231201e-01 2.725609578192234039e-02 1.824957877397537231e-01 -3.313234448432922363e-02 -2.505922690033912659e-02 -5.692090839147567749e-02 7.416220009326934814e-02 -2.212056964635848999e-01 -2.813699245452880859e-01 -4.911749809980392456e-02 2.687323987483978271e-01 -4.925671964883804321e-02 -9.492976218461990356e-02 -5.456645786762237549e-02 1.403594613075256348e-01 -1.339806430041790009e-02 2.020665556192398071e-01 -2.279670685529708862e-01
-3.771879523992538452e-02 3.828401565551757812e-01 8.117418736219406128e-03 -2.618865072727203369e-01 -2.063031047582626343e-01 2.314325273036956787e-01 -1.165751591324806213e-01 -1.070943102240562439e-01 -1.400400535203516483e-03 -1.906209290027618408e-01 -3.969708830118179321e-02 9.049024432897567749e-03 1.642767935991287231e-01 -3.931671679019927979e-01 -1.007631048560142517e-01 -8.328160643577575684e-02 2.216314971446990967e-01 7.147011160850524902e-02 -7.890432327985763550e-02 -5.838912725448608398e-02 8.651024103164672852e-02 -2.737423032522201538e-02 -6.641144305467605591e-02 -5.802331119775772095e-02 6.981255859136581421e-02 -8.472265303134918213e-02 -6.880179047584533691e-02 -2.153786626877263188e-04 4.150724112987518311e-01 4.301370121538639069e-03 -6.525610387325286865e-02 -3.902631103992462158e-01
-2.289812713861465454e-01 1.152207553386688232e-01 -4.517193138599395752e-02 -2.048031091690063477e-01 -1.004670485854148865e-01 -4.926577955484390259e-02 6.089357659220695496e-02 7.345299422740936279e-02 1.672089397907257080e-01 4.520511329174041748e-01 7.018382102251052856e-02 -3.729704767465591431e-02 8.705600351095199585e-02 -1.537133008241653442e-01 1.179882907308638096e-03 8.925313502550125122e-02 -8.224917575716972351e-03 7.952865213155746460e-02 8.949663490056991577e-02 -2.448598891496658325e-01 -6.195453554391860962e-02 -2.219601422548294067e-01 -8.395148813724517822e-02 -9.895461052656173706e-02 4.391537010669708252e-01 8.290854096412658691e-02 -2.955845296382904053e-01 -2.474079839885234833e-02 2.495412677526473999e-01 2.466246671974658966e-02 -2.510481774806976318e-01 -1.815589219331741333e-01
-1.176505908370018005e-01 -2.235387414693832397e-01 4.251617193222045898e-02 -2.040089517831802368e-01 -6.436272710561752319e-02 2.269498817622661591e-02 9.697266668081283569e-02 -1.176953613758087158e-01 9.167411178350448608e-02 1.800754517316818237e-01 1.111931875348091125e-01 -7.996678352355957031e-02 1.130667142570018768e-02 4.049870371818542480e-02 -7.292379741556942463e-04 -8.597642928361892700e-02 -4.600498080253601074e-02 6.650316715240478516e-02 1.568709015846252441e-01 -5.914448574185371399e-02 -3.426565527915954590e-01 9.363462030887603760e-02 -4.409142732620239258e-01 -2.409936115145683289e-02 -5.279767140746116638e-02 2.347611039876937866e-01 -2.944177985191345215e-01 1.828176528215408325e-01 4.632152020931243896e-01 -1.597722619771957397e-01 1.174052283167839050e-01 -9.165553748607635498e-02
9.724402800202369690e-03 1.356004029512405396e-01 2.334905266761779785e-01 -2.490044236183166504e-01 -9.926272928714752197e-02 -1.267948150634765625e-01 2.805268764495849609e-01 -1.297214627265930176e-01 1.170711219310760498e-01 1.076447777450084686e-02 -1.496589928865432739e-02 4.922239109873771667e-02 -1.814018189907073975e-01 -1.041131019592285156e-01 -6.876464188098907471e-02 9.747583419084548950e-02 1.881091445684432983e-01 -9.482299536466598511e-02 3.165385872125625610e-02 -3.913495689630508423e-02 -6.891784071922302246e-02 4.887369647622108459e-02 -4.898468255996704102e-01 -2.522592544555664062e-01 -1.066580414772033691e-01 1.752536743879318237e-01 -3.252383470535278320e-01 1.852166354656219482e-01 3.354249894618988037e-01 -2.549048326909542084e-02 1.014993116259574890e-01 -7.635179162025451660e-02
-1.760459691286087036e-01 7.047312706708908081e-02 -6.370978802442550659e-02 -5.337871238589286804e-02 -1.769465059041976929e-01 3.356411457061767578e-01 -1.425433754920959473e-01 -3.629858493804931641e-01 2.074843943119049072e-01 2.856951057910919189e-01 2.440549060702323914e-02 -1.473309695720672607e-01 2.584190964698791504e-01 -2.172211371362209320e-02 2.947606891393661499e-02 -2.822689116001129150e-01 -9.592533856630325317e-02 -4.213550128042697906e-03 5.109399184584617615e-02 1.392446756362915039e-01 -3.828741237521171570e-02 -7.984056323766708374e-02 -1.616742163896560669e-01 -2.772594802081584930e-02 7.184270024299621582e-02 6.681935489177703857e-02 -4.168320894241333008e-01 1.730548404157161713e-02 2.450982928276062012e-01 3.352424874901771545e-02 3.037844144273549318e-04 -2.355455160140991211e-01
-1.821093410253524780e-01 -4.349268972873687744e-02 -9.132163971662521362e-02 -1.121471151709556580e-01 1.210593059659004211e-01 -2.533643692731857300e-02 -1.616822332143783569e-01 -1.875901967287063599e-01 -1.549912542104721069e-01 6.321480125188827515e-02 8.023361116647720337e-02 -1.274220645427703857e-01 4.055971503257751465e-01 -2.031700871884822845e-02 9.742800891399383545e-02 -7.807635515928268433e-02 8.858386427164077759e-02 -1.656997948884963989e-01 1.310507953166961670e-01 2.453805208206176758e-01 -2.559685707092285156e-01 -2.567476220428943634e-02 -4.356134533882141113e-01 -1.980669610202312469e-02 2.503081262111663818e-01 -2.412947639822959900e-02 -2.930792272090911865e-01 -1.929635554552078247e-01 1.285132318735122681e-01 -1.689373403787612915e-01 1.104655768722295761e-02 -1.887671500444412231e-01
-1.646310389041900635e-01 -3.973559662699699402e-02 8.570726029574871063e-03 -1.499297469854354858e-01 1.300425380468368530e-01 1.561511456966400146e-01 -1.052673459053039551e-01 -2.575284838676452637e-01 -2.081970311701297760e-02 3.542029857635498047e-02 5.839893966913223267e-02 -5.322093516588211060e-02 2.147198468446731567e-01 -4.700925201177597046e-02 2.686604857444763184e-01 -8.404807001352310181e-02 8.591534197330474854e-02 -2.078271210193634033e-01 -2.458271197974681854e-02 2.559879720211029053e-01 -2.407740056514739990e-01 -2.367413789033889771e-01 -4.019811749458312988e-01 -5.974270403385162354e-03 5.175938829779624939e-02 3.357888199388980865e-03 -4.052917063236236572e-01 -1.163925230503082275e-01 2.796224057674407959e-01 2.218781225383281708e-02 6.706494092941284180e-02 -1.963476985692977905e-01
5.037555471062660217e-03 5.688426271080970764e-02 3.276994526386260986e-01 -3.706659972667694092e-01 -3.591903671622276306e-02 2.930223345756530762e-01 -1.079434752464294434e-01 9.307719767093658447e-02 8.256016671657562256e-02 -4.099264442920684814e-01 1.856094002723693848e-01 5.303279682993888855e-02 -3.827380761504173279e-02 9.776382707059383392e-03 -3.689178824424743652e-02 -1.084681600332260132e-01 1.204994022846221924e-01 -4.796034470200538635e-02 1.021773219108581543e-01 -2.211512029170989990e-01 5.338405072689056396e-02 1.281528323888778687e-01 -3.882713019847869873e-01 1.769868843257427216e-02 1.878964900970458984e-02 -9.287359192967414856e-03 -1.938215196132659912e-01 1.196278184652328491e-01 2.938221991062164307e-01 -1.118907406926155090e-01 -6.922290474176406860e-02 -1.233535110950469971e-01
7.034669816493988037e-02 -9.968694299459457397e-02 -3.349104896187782288e-02 -2.999453842639923096e-01 -8.741844445466995239e-02 -4.994213115423917770e-03 -1.663262993097305298e-01 3.918507695198059082e-02 -1.114628091454505920e-01 1.464729607105255127e-01 2.616614401340484619e-01 -3.053463101387023926e-01 2.114553302526473999e-01 -2.587783634662628174e-01 2.777462899684906006e-01 -2.431634068489074707e-01 1.545466929674148560e-01 -5.983719974756240845e-02 -1.866768151521682739e-01 -5.042393133044242859e-02 6.801011040806770325e-03 -1.775530725717544556e-01 -1.839402467012405396e-01 -1.715468466281890869e-01 1.921417266130447388e-01 1.248445138335227966e-01 4.705554619431495667e-02 3.646416962146759033e-02 3.378750681877136230e-01 -2.710196375846862793e-01 9.903185069561004639e-02 -2.165726199746131897e-02
-9.239055216312408447e-02 8.083497732877731323e-02 -1.239939779043197632e-01 -1.760063916444778442e-01 -2.961280941963195801e-02 5.867315083742141724e-02 -1.747248470783233643e-01 -2.455388456583023071e-01 -8.203525841236114502e-02 -5.746295303106307983e-02 7.572368718683719635e-03 -1.515904814004898071e-01 -2.350553125143051147e-01 -2.013435959815979004e-01 1.391318887472152710e-01 -1.178587451577186584e-01 -1.005447730422019958e-01 -1.040220633149147034e-01 -5.996569991111755371e-02 1.492648869752883911e-01 -1.002536565065383911e-01 -2.094820439815521240e-01 -2.499614059925079346e-01 2.061325311660766602e-02 9.080651402473449707e-02 2.886229455471038818e-01 -3.270291090011596680e-01 -1.763347834348678589e-01 4.333699047565460205e-01 -9.976024180650711060e-02 -1.859708428382873535e-01 -2.361132055521011353e-01
-2.928796224296092987e-02 1.256440281867980957e-01 1.268295943737030029e-01 -9.166919440031051636e-02 -1.395163238048553467e-01 2.576107978820800781e-01 -3.063191473484039307e-01 -1.448176801204681396e-01 -1.669670790433883667e-01 -7.651680707931518555e-02 1.077155917882919312e-01 -1.784557476639747620e-02 1.362056564539670944e-02 -6.552509963512420654e-02 2.641665339469909668e-01 2.718923985958099365e-01 3.300214409828186035e-01 -2.900074236094951630e-02 -1.390143334865570068e-01 1.127122193574905396e-01 1.258342564105987549e-01 1.335035264492034912e-01 -1.422742307186126709e-01 3.320333082228899002e-03 3.122625350952148438e-01 -8.799842000007629395e-02 -1.221670359373092651e-01 1.596039384603500366e-01 4.181171655654907227e-01 -1.616310775279998779e-01 1.194879263639450073e-01 -8.845448493957519531e-02
-2.070293277502059937e-01 5.303553864359855652e-02 -1.279402989894151688e-02 -4.701433777809143066e-01 -1.553056687116622925e-01 -1.804415322840213776e-02 -1.354193389415740967e-01 -1.140899658203125000e-01 2.682382762432098389e-01 -3.675996363162994385e-01 8.684104681015014648e-02 -1.286187488585710526e-02 -2.410192638635635376e-01 -1.457971930503845215e-01 1.592652797698974609e-01 1.107991561293601990e-01 1.998695433139801025e-01 5.643564462661743164e-02 -6.492436514236032963e-04 -4.247694090008735657e-02 2.538444399833679199e-01 9.847542643547058105e-02 -2.434492111206054688e-01 6.287121027708053589e-02 1.262381523847579956e-01 8.569897711277008057e-02 -7.731531560420989990e-02 3.086625598371028900e-02 3.324854969978332520e-01 -5.042740609496831894e-03 1.253426820039749146e-01 -8.224533498287200928e-02
-1.665273457765579224e-01 2.979973852634429932e-01 3.886212110519409180e-01 -3.726047873497009277e-01 -1.517182141542434692e-01 7.558857649564743042e-02 -1.560229361057281494e-01 4.733830690383911133e-02 2.063140422105789185e-01 3.765946254134178162e-02 1.462473124265670776e-01 -1.427756845951080322e-01 -2.362115122377872467e-02 -4.060466587543487549e-02 1.828544884920120239e-01 7.487895339727401733e-02 1.789200156927108765e-01 7.109225541353225708e-02 -3.517756005749106407e-03 6.147084757685661316e-02 1.045063734054565430e-01 -2.322558462619781494e-01 1.088152676820755005e-01 -2.275873422622680664e-01 2.905285954475402832e-01 -2.455976754426956177e-01 -1.292575001716613770e-01 -8.528206497430801392e-02 1.362291723489761353e-01 -1.999584138393402100e-01 1.000942438840866089e-01 -6.825204193592071533e-02
-2.837775647640228271e-01 -5.702400207519531250e-02 -1.184698194265365601e-01 1.216145083308219910e-01 6.553184241056442261e-02 -1.112308502197265625e-01 2.036553248763084412e-02 7.969333231449127197e-02 9.260040707886219025e-03 1.037636538967490196e-03 1.939283460378646851e-01 2.502426505088806152e-02 1.726095069898292422e-05 1.809571832418441772e-01 1.513305902481079102e-01 -3.328325748443603516e-01 2.095209211111068726e-01 7.886464148759841919e-02 -6.488663703203201294e-02 -1.830129474401473999e-01 -4.241062700748443604e-02 -4.930998384952545166e-02 -2.382451295852661133e-01 -1.195283159613609314e-01 2.418475896120071411e-01 -1.313116848468780518e-01 -4.923899173736572266e-01 -4.711133986711502075e-02 1.441317051649093628e-01 -3.737702965736389160e-01 1.087895333766937256e-01 -5.832234025001525879e-02
-1.641830801963806152e-01 4.898931086063385010e-01 3.021891117095947266e-01 -1.407078206539154053e-01 -1.573840379714965820e-01 1.004064902663230896e-01 -1.987057477235794067e-01 2.174805849790573120e-01 2.540464997291564941e-01 -8.617081493139266968e-02 1.218270733952522278e-01 -3.325388953089714050e-02 3.506580367684364319e-02 -1.029893010854721069e-01 3.455514088273048401e-02 1.477124989032745361e-01 2.476427406072616577e-01 3.500311449170112610e-02 -2.983005046844482422e-01 5.257105827331542969e-02 1.462641656398773193e-01 -5.502698197960853577e-02 -1.239174529910087585e-01 -2.202564626932144165e-01 1.395505368709564209e-01 -8.537600189447402954e-02 -1.967730969190597534e-01 -1.774683222174644470e-02 3.408795222640037537e-02 -1.819181889295578003e-01 1.219393387436866760e-01 -1.415080875158309937e-01
-1.368657052516937256e-01 2.705717682838439941e-01 4.709655046463012695e-02 -2.747093141078948975e-01 -9.937637299299240112e-02 5.930795520544052124e-02 4.332453384995460510e-02 2.616876270622014999e-03 -1.855123043060302734e-01 -3.759549260139465332e-01 2.731922864913940430e-01 1.044242009520530701e-01 4.224778711795806885e-02 1.454962491989135742e-01 -1.062646061182022095e-01 1.042557805776596069e-01 4.861429706215858459e-02 -1.236428692936897278e-01 -5.636860057711601257e-02 -1.552914828062057495e-01 -1.492423750460147858e-02 1.495466083288192749e-01 -2.909890115261077881e-01 -1.512850970029830933e-01 1.848076283931732178e-01 1.841733790934085846e-02 -1.404561847448348999e-01 7.565896213054656982e-02 4.628761410713195801e-01 -1.478796303272247314e-01 1.650766283273696899e-01 1.013759076595306396e-01
-8.678916096687316895e-02 1.070432737469673157e-01 2.312663197517395020e-01 1.808471828699111938e-01 7.544283568859100342e-02 1.538749635219573975e-01 7.343263924121856689e-02 -3.925553709268569946e-02 2.257570177316665649e-01 -2.109138816595077515e-01 -1.020386666059494019e-01 1.340591758489608765e-01 2.633216679096221924e-01 1.087028011679649353e-01 -4.544941708445549011e-02 -5.599999427795410156e-02 2.692379355430603027e-01 -1.640326082706451416e-01 1.556951403617858887e-01 -2.417758554220199585e-01 3.872868791222572327e-02 -4.552230238914489746e-02 -2.485974133014678955e-01 3.482446819543838501e-02 1.242324411869049072e-01 6.630539149045944214e-02 -2.990677952766418457e-01 -4.213128704577684402e-03 5.036336183547973633e-01 -9.736823290586471558e-02 1.513446420431137085e-01 6.577447801828384399e-02
-4.904235526919364929e-02 2.661955952644348145e-01 2.280490994453430176e-01 -6.075324863195419312e-02 -1.460624635219573975e-01 -8.330249786376953125e-02 -1.969903260469436646e-01 -1.840055882930755615e-01 4.493739306926727295e-01 7.082282006740570068e-02 7.904407382011413574e-02 -5.926386639475822449e-02 -8.836294710636138916e-02 2.636412382125854492e-01 -1.381777673959732056e-01 -2.089426517486572266e-01 2.699136734008789062e-01 -1.061694473028182983e-01 -1.279141902923583984e-01 -1.209505647420883179e-02 -1.085386499762535095e-01 1.066985912621021271e-02 -1.994411349296569824e-01 -1.354413628578186035e-01 1.539933085441589355e-01 6.289699673652648926e-02 -1.571270525455474854e-01 2.055219560861587524e-01 3.775301575660705566e-01 -3.270342200994491577e-02 3.516532108187675476e-02 5.692382901906967163e-02
-1.765704005956649780e-01 4.138813540339469910e-02 1.739075034856796265e-01 9.488147497177124023e-02 -2.664561569690704346e-01 8.713874034583568573e-03 -1.071167457848787308e-02 -8.243823796510696411e-02 3.500498714856803417e-04 -6.704099941998720169e-03 1.022727265954017639e-01 -3.448508307337760925e-02 2.637579478323459625e-02 5.768461525440216064e-02 -3.717091679573059082e-01 -8.435304462909698486e-02 1.597024053335189819e-01 -2.334256470203399658e-01 -5.301976576447486877e-02 -6.296801380813121796e-03 1.526764780282974243e-01 6.736329942941665649e-02 -1.946940124034881592e-01 -6.550911813974380493e-02 3.403870165348052979e-01 3.257054686546325684e-01 -6.786791235208511353e-02 -1.234785988926887512e-01 1.831175014376640320e-02 -1.862785369157791138e-01 1.718754470348358154e-01 -4.791794419288635254e-01
-3.209359645843505859e-01 2.271415144205093384e-01 9.094732254743576050e-02 -1.472105085849761963e-01 -4.081867337226867676e-01 1.175822317600250244e-01 -1.447317153215408325e-01 -2.083541452884674072e-01 1.808628141880035400e-01 -3.326058154925704002e-03 1.933622872456908226e-03 1.856581717729568481e-01 4.467393085360527039e-02 1.600104570388793945e-01 -1.241862848401069641e-01 -8.143314719200134277e-02 -2.199494987726211548e-01 -3.317519724369049072e-01 -1.416360586881637573e-01 2.812752965837717056e-03 1.696621924638748169e-01 -1.720146089792251587e-01 -1.453374922275543213e-01 -2.238527536392211914e-01 1.139314658939838409e-02 1.928730458021163940e-01 -1.258241832256317139e-01 1.845032274723052979e-01 1.924090385437011719e-01 2.791685750707983971e-03 8.230469375848770142e-02 -1.212303489446640015e-01
7.863461226224899292e-02 1.270319223403930664e-01 -5.764563009142875671e-02 -3.488585352897644043e-01 -6.157852243632078171e-03 2.494144141674041748e-01 6.094875931739807129e-02 -1.753758490085601807e-01 -7.358925789594650269e-02 -3.104688227176666260e-02 -1.946154087781906128e-01 7.533410564064979553e-03 -3.116305917501449585e-03 -7.824902422726154327e-03 -9.480071812868118286e-02 -1.658973991870880127e-01 5.628193169832229614e-02 1.291464567184448242e-01 -1.624710485339164734e-02 -2.496704310178756714e-01 2.798658609390258789e-01 -1.447177231311798096e-01 -3.402846455574035645e-01 -1.576357036828994751e-01 2.733771502971649170e-01 2.768517704680562019e-03 -3.921558558940887451e-01 1.955067068338394165e-01 7.998628541827201843e-03 -2.553214430809020996e-01 5.367352813482284546e-02 -1.334307640790939331e-01
2.437603659927845001e-02 4.021328315138816833e-02 1.119014993309974670e-01 -7.731747627258300781e-02 -1.348051428794860840e-01 -2.548841536045074463e-01 -1.235360801219940186e-01 -2.058342695236206055e-01 -7.068943232297897339e-02 -1.083044558763504028e-01 3.229288160800933838e-01 -1.507214549928903580e-02 2.101663500070571899e-01 -3.077803179621696472e-02 -9.223465807735919952e-03 -2.854657769203186035e-01 -6.970567256212234497e-02 -6.984870880842208862e-03 -7.500308007001876831e-02 -7.726592570543289185e-02 1.457404345273971558e-01 -2.137662619352340698e-01 -9.277149289846420288e-02 -2.263197898864746094e-01 4.344642460346221924e-01 -2.082010805606842041e-01 -2.824566364288330078e-01 -2.235850989818572998e-01 2.736302912235260010e-01 1.787589117884635925e-02 -9.779950231313705444e-02 -2.622823975980281830e-02
-1.278678029775619507e-01 2.138952724635601044e-02 2.303645163774490356e-01 6.360381096601486206e-02 -2.420156151056289673e-01 3.802115842700004578e-02 -9.124798327684402466e-02 -1.608187407255172729e-01 1.988775879144668579e-01 -5.594126507639884949e-02 1.181866452097892761e-01 -1.266586482524871826e-01 2.456995099782943726e-02 -1.675122380256652832e-01 2.298203557729721069e-01 -2.014502733945846558e-01 -1.468388289213180542e-01 5.027018859982490540e-02 -2.883298993110656738e-01 1.868821308016777039e-02 2.847554087638854980e-01 -1.228967085480690002e-01 -3.145519495010375977e-01 4.403906315565109253e-02 2.586182951927185059e-01 -1.588895767927169800e-01 -4.229258298873901367e-01 1.032054200768470764e-01 9.773237258195877075e-02 -1.214115098118782043e-01 -2.511072717607021332e-02 1.609459072351455688e-01
-1.559957414865493774e-01 -1.388112753629684448e-01 -2.784167602658271790e-02 -3.989668488502502441e-01 -2.757513821125030518e-01 -6.809882353991270065e-03 3.699094522744417191e-03 -8.486228436231613159e-02 1.458055824041366577e-01 -2.816964983940124512e-01 2.840706408023834229e-01 1.532393842935562134e-01 1.085907891392707825e-01 -1.908396482467651367e-01 6.141650676727294922e-02 -4.009609669446945190e-02 1.191941574215888977e-01 -2.773163914680480957e-01 1.607110053300857544e-01 7.287841435754671693e-05 9.952292591333389282e-02 1.071053743362426758e-01 -3.100834488868713379e-01 3.463426837697625160e-03 -1.699448078870773315e-01 8.000082522630691528e-02 2.370477467775344849e-02 1.884607821702957153e-01 2.762452363967895508e-01 -4.939848184585571289e-02 1.445349007844924927e-01 -2.219955772161483765e-01
-1.071037538349628448e-02 7.111133635044097900e-02 4.387941583991050720e-02 -3.292307555675506592e-01 -1.157118082046508789e-01 1.958507299423217773e-01 1.682500541210174561e-02 -2.701580822467803955e-01 -1.001441553235054016e-01 -6.023576110601425171e-02 -1.055315583944320679e-01 4.516269266605377197e-02 3.287514671683311462e-02 1.609565317630767822e-02 -1.275453120470046997e-01 -1.293495297431945801e-01 9.296030551195144653e-02 1.795575320720672607e-01 5.421608313918113708e-02 -1.422476768493652344e-01 1.713818609714508057e-01 -2.588738799095153809e-01 -1.672144383192062378e-01 -8.352781087160110474e-02 1.753913462162017822e-01 -4.562231153249740601e-02 -2.043148875236511230e-01 4.019958078861236572e-01 2.254121750593185425e-01 -4.500219821929931641e-01 -1.531908567994832993e-02 -1.148350164294242859e-01
-2.234059274196624756e-01 1.594553142786026001e-01 1.658089272677898407e-02 -1.064228042960166931e-01 -9.029299952089786530e-03 4.694845154881477356e-02 -1.214077472686767578e-01 4.861394688487052917e-02 1.360529214143753052e-01 -4.067025184631347656e-01 1.219502314925193787e-01 3.174210339784622192e-02 -1.147918403148651123e-01 -1.169286668300628662e-01 -2.844634056091308594e-01 -2.515719532966613770e-01 1.766873300075531006e-01 -1.635381430387496948e-01 4.386508837342262268e-02 -1.162103191018104553e-01 -9.493707865476608276e-02 9.407323598861694336e-02 -2.719525694847106934e-01 -1.838372205384075642e-03 3.218160569667816162e-01 3.983387351036071777e-02 -2.888593673706054688e-01 -9.974841028451919556e-02 3.712557256221771240e-01 -1.742447726428508759e-02 1.286447644233703613e-01 6.616664677858352661e-02
-1.203198060393333435e-01 -1.185802929103374481e-02 3.548172712326049805e-01 -3.024619817733764648e-01 -1.514132041484117508e-02 1.935010850429534912e-01 -1.991269141435623169e-01 -4.183197394013404846e-03 -2.831211872398853302e-02 -3.730953931808471680e-01 2.669403851032257080e-01 1.154832392930984497e-01 -4.933772608637809753e-02 4.823601245880126953e-02 1.417632102966308594e-01 -6.789103895425796509e-02 -2.530318312346935272e-02 -1.245093867182731628e-01 -1.184615790843963623e-01 -5.525160580873489380e-02 1.797536462545394897e-01 1.423376202583312988e-01 -2.580973505973815918e-01 -2.282432913780212402e-01 -2.758854068815708160e-02 -1.174177229404449463e-01 -2.495319396257400513e-01 5.585513543337583542e-03 1.483082622289657593e-01 9.794828481972217560e-03 -4.381120577454566956e-02 -3.622642457485198975e-01
-1.778620481491088867e-01 -1.917124241590499878e-01 6.806524097919464111e-02 -2.682308256626129150e-01 -1.181943565607070923e-01 1.773694753646850586e-01 1.289003938436508179e-01 7.316321134567260742e-02 1.785013675689697266e-01 -2.357133179903030396e-01 2.018803656101226807e-01 1.978767067193984985e-01 1.602065861225128174e-01 -3.487721085548400879e-01 9.445495158433914185e-02 -6.469674408435821533e-02 3.475476205348968506e-01 -2.047423273324966431e-01 8.464412391185760498e-02 -2.142623364925384521e-01 1.836093664169311523e-01 -4.320918396115303040e-02 -2.038975805044174194e-01 -1.041527688503265381e-01 -3.021321818232536316e-02 9.649662673473358154e-02 2.606350556015968323e-02 -8.021344989538192749e-02 1.683090776205062866e-01 -1.560423243790864944e-02 1.801024228334426880e-01 -2.788428366184234619e-01
1.453476399183273315e-01 4.976598918437957764e-02 -1.045780605636537075e-03 -1.691970676183700562e-01 -1.885420978069305420e-01 1.810699850320816040e-01 -2.637279592454433441e-02 7.483298331499099731e-02 4.007142037153244019e-02 2.076615020632743835e-02 2.128468900918960571e-01 -1.749513596296310425e-01 3.202947676181793213e-01 -1.157859191298484802e-01 -4.181284084916114807e-02 -6.480723619461059570e-02 2.835897803306579590e-01 1.263525485992431641e-01 4.639938101172447205e-02 1.368669867515563965e-01 1.041877120733261108e-01 -9.147150069475173950e-02 -3.310677781701087952e-02 -1.929090023040771484e-01 2.431942224502563477e-01 -5.192543938755989075e-02 -2.478018850088119507e-01 1.849358826875686646e-01 5.819845199584960938e-01 4.578918591141700745e-02 2.103734295815229416e-03 1.368141826242208481e-02
1.807994022965431213e-02 8.460449054837226868e-03 2.362226843833923340e-01 -2.040611207485198975e-01 -1.058381199836730957e-01 2.149248719215393066e-01 -1.197332665324211121e-01 -2.669009268283843994e-01 -1.505418717861175537e-01 1.941026747226715088e-01 6.241824850440025330e-02 1.466374844312667847e-01 6.478007137775421143e-02 -1.725949645042419434e-01 -1.768307238817214966e-01 -4.317044839262962341e-02 8.342442661523818970e-02 1.758064776659011841e-01 4.830626025795936584e-02 -2.849197387695312500e-02 -9.780035912990570068e-02 -5.609447136521339417e-02 -1.116421669721603394e-01 -6.772820651531219482e-02 5.181851983070373535e-01 -8.279356360435485840e-02 -2.542844712734222412e-01 -1.173361688852310181e-01 2.100349217653274536e-01 5.813190340995788574e-02 -7.278085686266422272e-03 -3.663550615310668945e-01
1.035664081573486328e-01 7.719295471906661987e-02 2.158657759428024292e-01 -1.697887778282165527e-01 -2.498239725828170776e-01 2.485593855381011963e-01 -3.383634388446807861e-01 1.279943734407424927e-01 -1.342142373323440552e-02 2.400782518088817596e-02 -4.661002010107040405e-02 2.397442311048507690e-01 2.303940802812576294e-01 -2.218592017889022827e-01 5.926796048879623413e-02 -2.326116710901260376e-01 1.539981178939342499e-02 3.171809716150164604e-03 -1.225571706891059875e-01 3.330839425325393677e-02 9.646735340356826782e-02 9.642846882343292236e-02 -3.828870356082916260e-01 -1.218658238649368286e-01 -7.720104604959487915e-02 2.113169133663177490e-01 -1.425323188304901123e-01 -2.684720158576965332e-01 2.049445211887359619e-01 -2.067662924528121948e-01 8.886578679084777832e-02 -1.996026560664176941e-02
-2.560385167598724365e-01 6.295636296272277832e-02 1.197317168116569519e-01 -3.236978054046630859e-01 -1.247384003363549709e-03 8.159214630722999573e-03 -1.583570986986160278e-01 1.171062216162681580e-01 1.156788244843482971e-01 -9.053292125463485718e-02 7.318722456693649292e-02 3.512963056564331055e-01 6.350877881050109863e-02 -1.560820490121841431e-01 -1.286622434854507446e-01 1.926735043525695801e-01 1.363634914159774780e-01 -2.803393900394439697e-01 2.374899014830589294e-02 -2.484630048274993896e-01 2.922624945640563965e-01 -3.284722566604614258e-02 -2.806924283504486084e-01 2.902878224849700928e-01 1.564648598432540894e-01 1.300010830163955688e-01 -2.248186767101287842e-01 7.301572710275650024e-02 1.529150456190109253e-01 4.786281846463680267e-03 9.789425134658813477e-02 -2.846922725439071655e-02
-2.789460718631744385e-01 -6.270069628953933716e-02 2.164891362190246582e-02 8.584666997194290161e-02 2.665368141606450081e-03 1.706115305423736572e-01 2.566766142845153809e-01 -9.151612967252731323e-02 1.910270601511001587e-01 -1.363523602485656738e-01 1.587894111871719360e-01 -9.007378667593002319e-02 -5.831491574645042419e-02 1.759568601846694946e-02 8.574362099170684814e-02 -1.527265906333923340e-01 -1.974595710635185242e-02 4.575983434915542603e-02 -7.006845623254776001e-02 -1.420977562665939331e-01 1.237655580043792725e-01 1.344985365867614746e-01 -3.397444188594818115e-01 -1.303371340036392212e-01 7.494578510522842407e-02 -1.063482165336608887e-01 -4.003076255321502686e-01 -1.066436469554901123e-01 1.721305400133132935e-01 -3.710473179817199707e-01 3.473288714885711670e-01 -1.198012679815292358e-01
-1.128100082278251648e-01 -4.369261860847473145e-02 -8.785149455070495605e-02 -3.352895677089691162e-01 4.608669318258762360e-03 9.660059958696365356e-02 4.179051518440246582e-02 -1.662711799144744873e-01 8.592392504215240479e-02 3.430005013942718506e-01 3.482789397239685059e-01 4.552611708641052246e-02 1.621364504098892212e-01 -1.655255109071731567e-01 5.769930779933929443e-02 -7.687676697969436646e-02 1.226567849516868591e-01 2.097825706005096436e-01 -2.037556143477559090e-03 -5.193311721086502075e-02 1.369630098342895508e-01 -1.959087140858173370e-02 -4.201897978782653809e-01 1.029446274042129517e-01 -1.476729009300470352e-02 2.503948807716369629e-01 -2.144877910614013672e-01 -2.893376946449279785e-01 7.398846745491027832e-02 -1.730508655309677124e-01 -2.421681396663188934e-02 -1.358473151922225952e-01
-3.830812871456146240e-01 1.466267853975296021e-01 3.263433277606964111e-02 -4.457001760601997375e-02 -2.032688409090042114e-01 -2.760251052677631378e-02 9.377217292785644531e-02 -2.811925709247589111e-01 3.121570348739624023e-01 6.488902866840362549e-02 1.905757561326026917e-02 1.061062142252922058e-01 4.184905439615249634e-02 -1.458605378866195679e-01 -3.975571691989898682e-02 -2.972274720668792725e-01 1.027021482586860657e-01 1.189463585615158081e-01 -1.225474700331687927e-01 4.737823456525802612e-02 -1.823442876338958740e-01 1.622293591499328613e-01 -1.677121520042419434e-01 4.072438925504684448e-02 -5.723550170660018921e-02 9.668873995542526245e-02 -3.894437849521636963e-01 -9.055583178997039795e-02 2.244150191545486450e-01 -1.579109877347946167e-01 2.237652093172073364e-01 -2.082237899303436279e-01
4.409828409552574158e-02 3.173089921474456787e-01 2.019209265708923340e-01 -4.372540116310119629e-02 -1.513139461167156696e-03 1.327033191919326782e-01 4.825241863727569580e-02 -2.119265869259834290e-02 1.069886609911918640e-01 -3.103132545948028564e-01 2.583290934562683105e-01 -6.147164851427078247e-02 -8.645407855510711670e-02 -1.107894107699394226e-01 -5.901718884706497192e-02 -5.532043427228927612e-02 1.806655824184417725e-01 -1.456916779279708862e-01 4.773272946476936340e-02 8.263650536537170410e-02 1.020576059818267822e-01 -2.714204788208007812e-01 -2.545958459377288818e-01 1.768805831670761108e-01 3.607613965868949890e-02 1.037557199597358704e-01 -3.047074973583221436e-01 -7.866553962230682373e-02 4.789335727691650391e-01 -7.679207716137170792e-03 -2.856182307004928589e-02 -2.126809954643249512e-01
-2.574224472045898438e-01 4.728113114833831787e-02 1.816606372594833374e-01 -1.835730522871017456e-01 -2.103753089904785156e-01 2.094639539718627930e-01 -1.248540878295898438e-01 -1.767452619969844818e-02 2.872462570667266846e-01 -1.518068760633468628e-01 -6.036998331546783447e-02 1.405704617500305176e-01 8.795136213302612305e-02 -4.254564344882965088e-01 2.054143548011779785e-01 9.561628848314285278e-02 2.303600907325744629e-01 -1.001176908612251282e-01 -1.049517020583152771e-01 9.779640287160873413e-02 1.618169434368610382e-02 -1.035267766565084457e-02 -3.320460915565490723e-01 -2.327161580324172974e-01 8.960513025522232056e-02 2.940362691879272461e-01 -7.641106378287076950e-03 4.381537064909934998e-02 1.683307141065597534e-01 -1.524330116808414459e-02 -7.746344059705734253e-02 -1.106195673346519470e-01
-2.316175848245620728e-01 -2.997462823987007141e-02 3.659369945526123047e-01 -1.836674809455871582e-01 -4.494480416178703308e-02 1.679644435644149780e-01 4.340676218271255493e-02 -1.724672764539718628e-01 -8.760921657085418701e-02 1.066622659564018250e-01 7.048268616199493408e-02 -1.842116378247737885e-02 3.036306202411651611e-01 2.906854078173637390e-02 1.259104311466217041e-01 -2.124843448400497437e-01 5.761343613266944885e-02 -1.375237107276916504e-01 8.609900251030921936e-03 1.891574561595916748e-01 -5.626164749264717102e-02 -7.394214719533920288e-02 -2.313820570707321167e-01 -1.623508781194686890e-01 4.308341816067695618e-02 2.901250496506690979e-02 -2.543545663356781006e-01 -2.660255432128906250e-01 3.209969997406005859e-01 3.377745151519775391e-01 -3.072803653776645660e-02 -1.862722337245941162e-01
-3.748083412647247314e-01 -1.882469803094863892e-01 6.399115175008773804e-02 -1.881201565265655518e-01 -9.829209744930267334e-02 1.478521227836608887e-01 -4.015878587961196899e-02 -6.012785434722900391e-02 -4.681520536541938782e-02 1.115078032016754150e-01 3.809283971786499023e-01 -1.486619114875793457e-01 1.575897932052612305e-01 -6.646016985177993774e-02 1.310364603996276855e-01 -3.335498571395874023e-01 1.135411858558654785e-01 -1.138443686068058014e-02 -6.589865684509277344e-02 1.636218279600143433e-01 -6.455628573894500732e-02 1.700243055820465088e-01 -1.364288628101348877e-01 1.188845466822385788e-02 -5.574334785342216492e-02 1.959862560033798218e-01 -3.046750426292419434e-01 5.063637625426054001e-03 2.470003217458724976e-01 -1.624529063701629639e-01 1.729600727558135986e-01 -2.463461309671401978e-01
3.643491864204406738e-02 1.609242409467697144e-01 1.902245543897151947e-02 -2.483187913894653320e-01 -1.717342287302017212e-01 5.973990634083747864e-02 -6.150862947106361389e-02 1.006602644920349121e-01 1.752037107944488525e-01 4.013264086097478867e-03 2.014960497617721558e-01 -2.833536081016063690e-02 6.247403472661972046e-02 -3.284591436386108398e-01 1.734263151884078979e-01 -3.346938192844390869e-01 1.443250477313995361e-01 -8.545318990945816040e-02 6.407801806926727295e-02 -5.558691173791885376e-02 2.325122058391571045e-01 -9.054493904113769531e-02 -2.690160647034645081e-02 -2.383114844560623169e-01 3.551195859909057617e-01 -9.311644732952117920e-02 8.577757980674505234e-04 2.376218289136886597e-01 3.766184747219085693e-01 -1.146104708313941956e-01 1.906507015228271484e-01 9.953883476555347443e-03
-1.851564086973667145e-02 5.760335177183151245e-02 5.594473332166671753e-02 -3.972695469856262207e-01 -2.016121894121170044e-01 3.088774681091308594e-01 -3.319786489009857178e-01 -6.867281347513198853e-02 -1.273590233176946640e-02 -1.663026213645935059e-01 -4.607715830206871033e-02 7.001656293869018555e-02 2.807698249816894531e-01 4.251698032021522522e-02 -1.232536975294351578e-02 -1.600683331489562988e-01 -4.039575904607772827e-02 8.371581137180328369e-02 -2.172894328832626343e-01 2.608817815780639648e-01 8.107491768896579742e-03 8.287620544433593750e-02 -3.994247019290924072e-01 -3.334050998091697693e-04 -1.107813091948628426e-03 2.604636736214160919e-02 -2.158318161964416504e-01 -1.322177611291408539e-02 2.080960869789123535e-01 1.253015012480318546e-03 -9.248651564121246338e-02 -2.312239855527877808e-01
-1.712138801813125610e-01 1.868931204080581665e-01 3.510807156562805176e-01 -2.854163050651550293e-01 -1.042366847395896912e-01 1.086912304162979126e-01 5.780495703220367432e-02 -1.801335215568542480e-01 -1.666767001152038574e-01 -1.510505825281143188e-01 8.209877461194992065e-02 -6.804464757442474365e-02 1.955381333827972412e-01 -1.101797297596931458e-01 1.145456582307815552e-01 -1.495228707790374756e-01 2.130872309207916260e-01 8.173886686563491821e-02 -6.406550854444503784e-02 -7.245223224163055420e-02 1.005053073167800903e-01 2.772127091884613037e-02 -4.919163584709167480e-01 6.100491434335708618e-02 8.560014888644218445e-03 1.763882786035537720e-01 6.445938348770141602e-02 -3.050137460231781006e-01 -5.316886678338050842e-02 -2.419518083333969116e-01 -1.211440339684486389e-01 -4.812067747116088867e-02
-1.240187659859657288e-01 2.997844815254211426e-01 2.011135220527648926e-02 -2.954669892787933350e-01 -1.903071850538253784e-01 -1.855957359075546265e-01 -1.200629025697708130e-01 -3.652727976441383362e-02 3.921793997287750244e-01 1.361435055732727051e-01 2.245095223188400269e-01 -5.782328918576240540e-02 -5.403440445661544800e-02 -4.627077654004096985e-02 1.726078987121582031e-01 -6.888817995786666870e-02 -9.947690367698669434e-02 -1.790776997804641724e-01 -1.989337503910064697e-01 -1.775102168321609497e-01 -8.893959969282150269e-02 -3.341735154390335083e-02 -2.159216254949569702e-01 -1.937941461801528931e-01 3.501974344253540039e-01 7.295627146959304810e-02 -2.205202281475067139e-01 7.387081533670425415e-02 2.075262963771820068e-01 8.028975687921047211e-03 1.427336595952510834e-02 1.526670753955841064e-01
-1.870948225259780884e-01 3.313620686531066895e-01 -1.344777047634124756e-01 -2.059779018163681030e-01 -2.198385149240493774e-01 1.356355547904968262e-01 -3.422517701983451843e-02 1.610639393329620361e-01 9.201333671808242798e-02 -1.609273552894592285e-01 1.388782728463411331e-02 -1.358300894498825073e-01 1.359567940235137939e-01 -9.018105268478393555e-02 -3.139067674055695534e-03 3.213838674128055573e-03 1.691099852323532104e-01 -1.439431607723236084e-01 1.486798822879791260e-01 -1.641008257865905762e-02 2.633027136325836182e-01 -5.898220837116241455e-02 -4.796957969665527344e-01 1.763152033090591431e-01 2.018518596887588501e-01 1.845090240240097046e-01 -2.813096344470977783e-02 -2.638182044029235840e-01 5.857276543974876404e-02 1.232272479683160782e-02 2.565896511077880859e-01 -3.009722195565700531e-02
-5.084972977638244629e-01 1.872288286685943604e-01 -8.246991783380508423e-02 -2.415824979543685913e-01 -5.780522525310516357e-02 3.866254165768623352e-02 -9.038174152374267578e-02 -1.795949973165988922e-02 9.512118995189666748e-02 1.714548170566558838e-01 2.957630753517150879e-01 8.559608459472656250e-02 2.581955194473266602e-01 -8.512254804372787476e-02 2.410996854305267334e-01 -9.725575894117355347e-02 -8.533500134944915771e-02 2.517107315361499786e-02 -8.340376429259777069e-03 -3.713930398225784302e-02 -2.942076697945594788e-02 -1.284705996513366699e-01 -3.460046648979187012e-01 -5.215444043278694153e-02 2.560973167419433594e-01 1.204285919666290283e-01 -2.088545262813568115e-01 4.003866016864776611e-02 -2.328653633594512939e-02 -1.470765322446823120e-01 -2.246088832616806030e-01 -7.765246182680130005e-02
-2.663913667201995850e-01 -1.076439023017883301e-01 1.419078558683395386e-01 -2.711284756660461426e-01 -6.254000216722488403e-02 5.583022534847259521e-02 -1.247199252247810364e-01 -8.172771334648132324e-02 1.302933543920516968e-01 2.543731629848480225e-01 1.535095870494842529e-01 5.244272761046886444e-03 7.376892864704132080e-02 -2.377529293298721313e-01 -7.688619196414947510e-02 -9.935089945793151855e-02 1.705897152423858643e-01 1.352050155401229858e-01 -6.179515644907951355e-02 -1.917193979024887085e-01 -5.212937481701374054e-03 -3.003389835357666016e-01 7.064144313335418701e-02 -4.946199804544448853e-02 3.284310102462768555e-01 6.796419620513916016e-02 -5.208542346954345703e-01 -7.064918428659439087e-02 1.452202051877975464e-01 9.453397989273071289e-02 6.128558423370122910e-03 8.401700109243392944e-02
-2.124818861484527588e-01 1.492360085248947144e-01 1.414584368467330933e-01 -2.663765251636505127e-01 -2.100096642971038818e-01 2.014069706201553345e-01 5.257368832826614380e-02 -2.120442986488342285e-01 -1.838047504425048828e-01 1.967805065214633942e-02 1.856790482997894287e-01 4.033799748867750168e-03 2.735203206539154053e-01 6.873193383216857910e-02 2.056104540824890137e-01 -3.285772800445556641e-01 1.935018748044967651e-01 -1.946972310543060303e-01 -5.699832737445831299e-02 2.031590938568115234e-01 -1.283732205629348755e-01 -1.555760055780410767e-01 -1.980114132165908813e-01 -6.390114873647689819e-02 2.947843261063098907e-02 1.487225890159606934e-01 -2.802229523658752441e-01 -9.692544490098953247e-02 1.339094638824462891e-01 2.787850201129913330e-01 1.741037704050540924e-02 8.145703002810478210e-03
1.995846070349216461e-02 -1.383471935987472534e-01 1.803739182651042938e-02 -1.815807074308395386e-01 -2.386355958878993988e-02 1.711154133081436157e-01 1.542430967092514038e-01 -6.194890476763248444e-03 1.273876279592514038e-01 -5.659107118844985962e-02 -4.349404945969581604e-02 2.948399819433689117e-02 9.895726293325424194e-02 -2.191630937159061432e-02 -1.565704792737960815e-01 -2.246894985437393188e-01 -7.370938360691070557e-02 2.755502797663211823e-02 6.389123946428298950e-02 3.578725457191467285e-02 -2.747152186930179596e-02 -3.056201636791229248e-01 -3.134664297103881836e-01 -7.298738509416580200e-02 1.327260397374629974e-02 -2.006886303424835205e-01 -4.963709414005279541e-01 2.688364386558532715e-01 2.157962024211883545e-01 -3.371638059616088867e-01 1.651339530944824219e-01 -1.734763234853744507e-01
3.517021657899022102e-03 5.836158245801925659e-02 1.249279603362083435e-01 -1.949207037687301636e-01 -1.946028023958206177e-01 1.320682615041732788e-01 7.447272539138793945e-02 -2.540502231568098068e-03 9.238172322511672974e-02 1.740690767765045166e-01 2.491547614336013794e-01 -2.097599059343338013e-01 1.076130345463752747e-01 -9.920248389244079590e-02 8.200896531343460083e-02 -2.420106679201126099e-01 2.811710238456726074e-01 -2.462024092674255371e-01 -6.196584925055503845e-02 -1.288278587162494659e-02 -2.522716671228408813e-02 -9.543590992689132690e-02 -1.025696396827697754e-01 -3.853145837783813477e-01 2.332198023796081543e-01 7.078826893121004105e-03 1.235359068959951401e-02 5.610499531030654907e-02 4.837701618671417236e-01 1.415628790855407715e-01 1.620151102542877197e-01 -3.499125363305211067e-03
-2.709887735545635223e-02 3.688088953495025635e-01 -7.181321084499359131e-02 -1.043071523308753967e-01 4.409591481089591980e-02 1.107683107256889343e-01 2.809898927807807922e-02 -2.841677516698837280e-02 7.424479722976684570e-02 -2.453040182590484619e-01 1.472325176000595093e-01 1.843177974224090576e-01 1.895614713430404663e-01 6.144623085856437683e-02 5.545898899435997009e-02 1.390112340450286865e-01 8.044367283582687378e-02 8.322592079639434814e-02 3.135351091623306274e-02 8.787521719932556152e-02 1.826880425214767456e-01 -1.505889594554901123e-01 -9.799788147211074829e-02 5.811194702982902527e-02 3.236502036452293396e-02 7.025773078203201294e-02 -2.339050918817520142e-01 -2.322911173105239868e-01 5.283341407775878906e-01 -2.881755530834197998e-01 2.513535022735595703e-01 -1.296188682317733765e-01
-1.265435367822647095e-01 -2.815180122852325439e-01 1.151211857795715332e-01 -2.581087350845336914e-01 -1.435596216470003128e-02 1.432720720767974854e-01 -4.583337530493736267e-02 2.274968428537249565e-03 2.635672986507415771e-01 -3.140751719474792480e-01 3.050950169563293457e-01 5.989025905728340149e-02 1.534878164529800415e-01 -2.600733339786529541e-01 5.151599273085594177e-02 -3.442680090665817261e-02 2.938750982284545898e-01 -2.132642865180969238e-01 1.923951655626296997e-01 -2.804087400436401367e-01 1.859820038080215454e-01 -1.211412847042083740e-01 -2.580821812152862549e-01 -1.728950813412666321e-02 3.978820890188217163e-02 5.085264518857002258e-02 1.263536885380744934e-02 -6.781674176454544067e-02 8.049840480089187622e-02 -5.024041980504989624e-02 1.168553829193115234e-01 -2.167018204927444458e-01
-5.303294956684112549e-02 3.100174851715564728e-02 4.503625258803367615e-02 -2.263594977557659149e-02 -8.362938463687896729e-02 2.403902560472488403e-01 -3.996010869741439819e-03 -1.317385118454694748e-02 -2.819569408893585205e-02 4.490060359239578247e-02 3.288922011852264404e-01 9.351410716772079468e-02 -2.830460667610168457e-02 -2.313396781682968140e-01 1.961732804775238037e-01 4.975948855280876160e-02 1.331569701433181763e-01 -1.327267196029424667e-02 -2.488620430231094360e-01 -1.565849222242832184e-02 5.414118058979511261e-03 -9.147882461547851562e-02 -5.042397975921630859e-01 -1.088664159178733826e-01 -8.936588466167449951e-02 -2.959743887186050415e-02 2.579380758106708527e-02 1.617724634706974030e-02 4.856842458248138428e-01 1.544181536883115768e-02 3.051583468914031982e-01 -1.417019665241241455e-01
-2.665768861770629883e-01 -4.130616411566734314e-02 -8.118112571537494659e-03 -3.626793622970581055e-01 5.506125837564468384e-02 1.045692153275012970e-02 -1.943826377391815186e-01 1.970021054148674011e-02 6.477610766887664795e-02 -4.505993723869323730e-01 1.416340470314025879e-01 1.547082066535949707e-01 5.320922657847404480e-02 -3.866796568036079407e-02 -2.035366743803024292e-01 -4.848175123333930969e-02 1.783615052700042725e-01 -1.318121552467346191e-01 2.162090316414833069e-02 -2.198572307825088501e-01 -1.168733686208724976e-01 1.397046148777008057e-01 -2.772024571895599365e-01 -1.744292825460433960e-01 2.807994484901428223e-01 3.563166409730911255e-02 -1.336321681737899780e-01 -6.894269585609436035e-02 1.900114119052886963e-01 -1.275027692317962646e-01 1.353308707475662231e-01 -2.077018767595291138e-01
1.303799152374267578e-01 4.590268060564994812e-02 -1.552574634552001953e-01 -1.345134377479553223e-01 -2.223089337348937988e-01 -7.309239357709884644e-03 -1.144394874572753906e-01 -6.319943070411682129e-02 1.475956737995147705e-01 1.644893735647201538e-01 1.643489003181457520e-01 -1.891915351152420044e-01 2.590866982936859131e-01 -2.225320190191268921e-01 2.368171513080596924e-01 -2.341774851083755493e-01 1.941137015819549561e-01 1.249619480222463608e-02 2.622988447546958923e-02 1.829071491956710815e-01 1.387362778186798096e-01 -3.512647002935409546e-02 -3.046195805072784424e-01 -2.378259599208831787e-01 2.246107906103134155e-01 7.145142881199717522e-04 -1.278660595417022705e-01 1.274933218955993652e-01 4.182511568069458008e-01 -3.131231293082237244e-02 1.783242821693420410e-01 -1.824224367737770081e-02
-2.322349846363067627e-01 1.796635240316390991e-01 1.648260504007339478e-01 -1.167113035917282104e-01 -4.251133203506469727e-01 -5.139392986893653870e-02 -1.419800240546464920e-02 7.877594977617263794e-02 -2.332074344158172607e-01 1.951830345205962658e-03 -9.391996264457702637e-02 -6.715881079435348511e-02 1.381224542856216431e-01 1.065673888660967350e-03 -6.446450483053922653e-03 2.520852684974670410e-01 2.626333832740783691e-01 -1.168069615960121155e-01 -1.330643594264984131e-01 8.085235208272933960e-02 -1.445030514150857925e-02 8.484046906232833862e-02 -1.634906679391860962e-01 3.807191550731658936e-02 1.617789417505264282e-01 -2.289502508938312531e-02 -1.362593024969100952e-01 2.179934680461883545e-01 3.366701006889343262e-01 -2.463175803422927856e-01 1.466449350118637085e-01 -3.195053040981292725e-01
-8.279251307249069214e-02 -1.729620993137359619e-01 1.540423780679702759e-01 -6.811749190092086792e-02 -2.830621004104614258e-01 -2.563768923282623291e-01 -7.769555598497390747e-02 -4.461188334971666336e-03 -3.705880418419837952e-02 -2.780646681785583496e-01 2.573734223842620850e-01 1.764649748802185059e-01 -9.287173300981521606e-02 -6.132592633366584778e-02 8.471663296222686768e-02 -4.213859792798757553e-03 4.625022411346435547e-02 1.747122704982757568e-01 -5.663882568478584290e-02 6.331904232501983643e-02 2.743289768695831299e-01 -3.285598456859588623e-01 -3.029606342315673828e-01 -2.023598998785018921e-01 2.301442623138427734e-01 -1.643655356019735336e-03 -3.392689526081085205e-01 -2.050105780363082886e-01 1.236211434006690979e-01 1.803938858211040497e-02 7.458525151014328003e-02 -1.414007134735584259e-02
-1.367690861225128174e-01 -9.102486819028854370e-02 -3.288314118981361389e-02 -1.706630736589431763e-01 -3.805945515632629395e-01 -9.203273802995681763e-02 2.655868232250213623e-01 -6.312806904315948486e-02 2.187268584966659546e-01 2.306362092494964600e-01 6.122679263353347778e-02 9.089844301342964172e-03 -1.953169852495193481e-01 3.047991357743740082e-02 1.707930117845535278e-02 8.276848495006561279e-02 -2.028037980198860168e-02 -6.838470697402954102e-03 2.186253666877746582e-01 -2.344298213720321655e-01 4.193470347672700882e-03 -1.447187811136245728e-01 -2.413982301950454712e-01 -1.528596431016921997e-01 3.087968826293945312e-01 1.058084741234779358e-01 -1.601325422525405884e-01 1.281598210334777832e-01 3.229685127735137939e-01 1.055399654433131218e-03 -3.552693501114845276e-02 -3.222866654396057129e-01
-3.358725905418395996e-01 2.160940468311309814e-01 -5.715182423591613770e-02 -2.578060626983642578e-01 -3.950371742248535156e-01 1.423670351505279541e-01 -8.421180397272109985e-02 -2.332684397697448730e-01 1.495618224143981934e-01 -1.697779595851898193e-01 1.336812227964401245e-01 -1.595333665609359741e-01 7.623743265867233276e-02 -6.602255254983901978e-02 -1.987815201282501221e-01 -4.231634363532066345e-02 1.003282964229583740e-01 -2.075535953044891357e-01 -2.545442581176757812e-01 -1.994496770203113556e-02 1.483325660228729248e-01 3.182654827833175659e-02 -3.014892339706420898e-01 -7.200144976377487183e-02 1.154335886240005493e-01 2.817598581314086914e-01 -1.495533995330333710e-02 -1.430272758007049561e-01 -6.555059552192687988e-02 -1.116571500897407532e-01 1.285996139049530029e-01 5.307623371481895447e-02
-1.162910908460617065e-01 -9.891299903392791748e-02 3.417141139507293701e-01 -3.461050391197204590e-01 -3.445478975772857666e-01 1.966461539268493652e-01 -1.442502904683351517e-02 -2.867170982062816620e-02 3.213660418987274170e-01 -8.802924305200576782e-02 7.913177832961082458e-03 -3.737373650074005127e-02 9.057492762804031372e-02 -2.265988141298294067e-01 2.855156781151890755e-03 1.625303737819194794e-02 1.844363212585449219e-01 -1.122422441840171814e-01 -1.049765292555093765e-02 1.168379187583923340e-01 3.689317777752876282e-02 -3.297131042927503586e-03 -3.406009078025817871e-01 -1.936674416065216064e-01 2.986688725650310516e-02 1.727959811687469482e-01 1.132494285702705383e-01 5.241071060299873352e-02 3.373309373855590820e-01 4.657551646232604980e-02 -2.267269045114517212e-02 -1.770637035369873047e-01
-1.304902881383895874e-01 1.005887612700462341e-01 6.784066557884216309e-02 -2.740466222167015076e-02 -1.486463248729705811e-01 1.454574167728424072e-01 1.070643439888954163e-01 -1.896099001169204712e-01 -4.363966360688209534e-02 2.575950026512145996e-01 7.123975455760955811e-02 4.099637567996978760e-01 1.737282872200012207e-01 5.247731879353523254e-02 4.198320508003234863e-01 8.764006942510604858e-02 2.325689345598220825e-01 -2.889531254768371582e-01 1.177611947059631348e-01 -2.009571343660354614e-02 8.362606912851333618e-02 -1.570163294672966003e-02 -2.212456166744232178e-01 2.338240854442119598e-02 2.317078113555908203e-01 3.086492652073502541e-03 -2.076507359743118286e-01 -1.580227315425872803e-01 1.733528375625610352e-01 9.339106269180774689e-03 -2.170463204383850098e-01 -1.045322269201278687e-01
2.660482004284858704e-02 2.087167799472808838e-01 -9.703063219785690308e-02 -1.031840816140174866e-01 9.312672168016433716e-02 2.709717154502868652e-01 -5.920850858092308044e-02 -6.215164437890052795e-02 1.607646942138671875e-01 -9.929236024618148804e-03 2.655520737171173096e-01 1.374949514865875244e-01 6.304181367158889771e-02 -7.237099856138229370e-02 1.789360940456390381e-01 7.374440133571624756e-02 2.491380553692579269e-03 -2.014301717281341553e-01 -2.542104125022888184e-01 7.932483404874801636e-02 6.130532547831535339e-02 -1.074753329157829285e-01 -3.957655727863311768e-01 -5.368873849511146545e-02 2.815125584602355957e-01 -2.614208757877349854e-01 1.727723516523838043e-02 1.204810291528701782e-01 1.838935613632202148e-01 -3.210240006446838379e-01 2.959210872650146484e-01 -1.048866733908653259e-01
6.574927270412445068e-02 9.167149662971496582e-02 2.281111478805541992e-02 -1.679757833480834961e-01 8.949230425059795380e-03 1.609075069427490234e-01 -3.599692881107330322e-02 7.597636431455612183e-02 1.635996252298355103e-02 8.619499951601028442e-02 2.272602170705795288e-02 3.964461088180541992e-01 1.773281246423721313e-01 -2.771603763103485107e-01 6.579652428627014160e-02 -2.863465063273906708e-02 2.580887973308563232e-01 5.666042119264602661e-02 -3.049707785248756409e-02 -4.024230688810348511e-02 -1.056074947118759155e-01 2.335204333066940308e-01 -4.843586981296539307e-01 -1.160285994410514832e-01 8.073344826698303223e-02 3.140466809272766113e-01 -3.895523399114608765e-02 -2.040971517562866211e-01 2.833597362041473389e-01 -1.337347924709320068e-01 3.151028230786323547e-02 -1.144328489899635315e-01
-1.302323341369628906e-01 1.729097664356231689e-01 -1.372143030166625977e-01 -2.648993432521820068e-01 5.481712147593498230e-02 2.017074376344680786e-01 -2.788901627063751221e-01 1.002091616392135620e-01 7.231790572404861450e-02 3.688917309045791626e-02 2.763430178165435791e-01 2.220015972852706909e-01 6.710359454154968262e-02 -2.841280773282051086e-02 -2.137757837772369385e-02 -2.207367420196533203e-01 3.568766713142395020e-01 -2.420052289962768555e-01 4.590227082371711731e-02 -1.726331114768981934e-01 -2.575691044330596924e-02 -1.818649619817733765e-01 -2.818876504898071289e-01 -1.831703633069992065e-02 -9.544803947210311890e-02 -6.485816091299057007e-02 -6.167271360754966736e-02 2.617765069007873535e-01 2.694548070430755615e-01 -1.167059466242790222e-01 1.920772194862365723e-01 7.588776201009750366e-02
-2.819757163524627686e-01 -7.090971618890762329e-02 -9.083712100982666016e-02 -2.295457869768142700e-01 4.459275677800178528e-02 -1.283032745122909546e-01 -4.263174533843994141e-02 -1.908430606126785278e-01 8.923211693763732910e-02 5.116253346204757690e-02 -7.557277381420135498e-02 2.465292066335678101e-01 1.620163768529891968e-01 1.807480677962303162e-02 6.086632236838340759e-02 -4.238944947719573975e-01 2.582723796367645264e-01 1.185045540332794189e-01 -7.963445782661437988e-02 1.882054060697555542e-01 -3.307349607348442078e-02 3.549278480932116508e-03 -3.486241996288299561e-01 -1.573960063979029655e-03 1.307387948036193848e-01 -1.652438342571258545e-01 -2.359568923711776733e-01 4.514692723751068115e-02 3.461347818374633789e-01 -7.816033065319061279e-02 -7.888665795326232910e-02 -1.771514564752578735e-01
-8.602514117956161499e-02 -7.383082062005996704e-02 -1.640482805669307709e-02 -1.742553561925888062e-01 -4.392265528440475464e-02 2.386418404057621956e-03 -2.411473840475082397e-01 1.286017894744873047e-01 2.050043344497680664e-01 -7.313515245914459229e-02 2.752525806427001953e-01 2.851406335830688477e-01 3.919963836669921875e-01 -6.772834062576293945e-02 2.447419427335262299e-02 -2.098912447690963745e-01 -1.559631079435348511e-01 9.226385504007339478e-02 -4.364804178476333618e-02 -2.131800949573516846e-01 9.421947598457336426e-02 -9.130258113145828247e-02 1.233141273260116577e-01 1.267833821475505829e-02 1.825544089078903198e-01 -1.627166271209716797e-01 -3.460256159305572510e-01 6.496370583772659302e-02 3.207092285156250000e-01 -1.023441627621650696e-01 1.766469031572341919e-01 -1.774387955665588379e-01
-1.282787173986434937e-01 -4.171068593859672546e-02 1.943371742963790894e-01 -1.619518548250198364e-01 -2.640610933303833008e-01 2.483778148889541626e-01 2.601285278797149658e-01 -2.137210685759782791e-03 4.057008326053619385e-01 -2.925868332386016846e-01 -3.740398585796356201e-02 3.377434983849525452e-02 1.522500365972518921e-01 -1.957033574581146240e-01 4.149940237402915955e-02 -1.433637887239456177e-01 1.324879657477140427e-02 -9.994938224554061890e-02 8.320087939500808716e-02 -3.889600932598114014e-02 -7.356216013431549072e-02 1.622453480958938599e-01 -2.788878083229064941e-01 -2.004150897264480591e-01 9.702792018651962280e-02 1.794482618570327759e-01 5.098684225231409073e-03 1.123948767781257629e-01 2.985182106494903564e-01 -4.351447522640228271e-02 -2.023102343082427979e-01 -1.665291041135787964e-01
-1.853037178516387939e-01 -1.814215444028377533e-03 1.856369078159332275e-01 -4.274327307939529419e-02 -5.950652062892913818e-02 -1.909202039241790771e-01 -9.001868218183517456e-02 -7.216578722000122070e-02 -1.483878940343856812e-01 1.752516031265258789e-01 1.712603569030761719e-01 2.521143853664398193e-01 -7.330477703362703323e-03 -2.794192172586917877e-02 -1.499668508768081665e-01 4.473084211349487305e-02 -8.278561756014823914e-03 -1.617575138807296753e-01 -1.475899964570999146e-01 -2.784670591354370117e-01 2.771081626415252686e-01 -1.987365782260894775e-01 -3.922007083892822266e-01 -3.560647368431091309e-02 5.022354051470756531e-02 1.151556819677352905e-01 -9.286468476057052612e-02 -4.177556633949279785e-01 1.042624115943908691e-01 -9.984604269266128540e-02 6.450923532247543335e-02 -2.902683019638061523e-01
6.491204351186752319e-02 2.686092853546142578e-01 1.748188734054565430e-01 -4.284549131989479065e-02 1.050223633646965027e-01 1.858212798833847046e-01 4.548497125506401062e-02 -1.048511415719985962e-01 2.462471872568130493e-01 -1.671535074710845947e-01 5.616522952914237976e-02 -2.193238437175750732e-01 1.151776127517223358e-02 2.732713222503662109e-01 -8.512372523546218872e-02 -5.911239981651306152e-02 1.263098120689392090e-01 -2.007342278957366943e-01 -1.143059805035591125e-01 -1.686851084232330322e-01 2.836177945137023926e-01 3.582093399018049240e-03 -1.572332978248596191e-01 -1.000033617019653320e-01 2.864349484443664551e-01 7.861135900020599365e-02 -1.696453690528869629e-01 -1.615445464849472046e-01 4.826731979846954346e-01 -1.067641749978065491e-01 4.439139738678932190e-02 6.959405541419982910e-02
-2.373259514570236206e-01 9.455525875091552734e-02 -4.765034094452857971e-02 -3.333431482315063477e-01 4.147296771407127380e-02 1.696469634771347046e-01 -1.702477782964706421e-01 2.130263112485408783e-02 1.008821874856948853e-01 -3.064918518066406250e-01 1.426254659891128540e-01 1.628866046667098999e-01 -1.309947110712528229e-02 1.054247654974460602e-02 -3.048093914985656738e-01 -1.147076487541198730e-01 2.012413740158081055e-01 -1.423372924327850342e-01 4.147604107856750488e-02 -1.395337581634521484e-01 -4.095708206295967102e-02 7.952136546373367310e-02 -3.365795910358428955e-01 1.988919265568256378e-02 3.817674517631530762e-01 -5.980323068797588348e-03 -2.356694340705871582e-01 -8.846221864223480225e-02 2.781794667243957520e-01 -1.717725396156311035e-02 -1.149745285511016846e-01 1.987974159419536591e-02
-2.148156017065048218e-01 5.427985265851020813e-02 2.890236675739288330e-01 -2.924537956714630127e-01 -1.462964992970228195e-02 -2.355251833796501160e-02 -2.771306224167346954e-02 -1.843497306108474731e-01 -8.383297920227050781e-02 5.543315410614013672e-02 -3.471685945987701416e-02 1.538639366626739502e-01 1.771908402442932129e-01 4.250991344451904297e-02 4.786505550146102905e-02 -2.152744382619857788e-01 2.178014516830444336e-01 -5.981779843568801880e-02 -7.148487120866775513e-02 -7.695036381483078003e-02 1.390359848737716675e-01 -3.053792119026184082e-01 -3.353069126605987549e-01 -1.551190614700317383e-01 2.551661729812622070e-01 1.952114552259445190e-01 2.018298655748367310e-01 -2.542964816093444824e-01 -1.523814909160137177e-02 -2.744894325733184814e-01 -1.394175589084625244e-01 -1.214244887232780457e-01
-4.377788305282592773e-01 2.693437971174716949e-02 2.516286671161651611e-01 1.029048785567283630e-01 -1.243773326277732849e-01 2.884928323328495026e-02 2.318450435996055603e-02 -2.439844012260437012e-01 8.174469321966171265e-02 5.689046531915664673e-02 1.826547533273696899e-01 -7.824056595563888550e-02 -1.770147681236267090e-02 -1.192520782351493835e-01 9.052421152591705322e-02 1.502580195665359497e-02 3.858935087919235229e-02 -1.868850551545619965e-02 -2.279105335474014282e-01 -2.624094784259796143e-01 1.510788053274154663e-01 -2.072834968566894531e-01 -1.297428160905838013e-01 9.750982746481895447e-03 2.478027790784835815e-01 -2.832227945327758789e-01 -3.908802568912506104e-01 1.003873497247695923e-01 1.092665269970893860e-01 -8.311688154935836792e-02 6.255211681127548218e-02 2.288787662982940674e-01
-1.082798987627029419e-01 1.668921858072280884e-01 -1.311480160802602768e-02 -9.187091141939163208e-02 -2.253039479255676270e-01 4.072273671627044678e-01 -1.259969025850296021e-01 -1.193176582455635071e-01 8.953817933797836304e-02 -5.393756181001663208e-02 3.965038955211639404e-01 -1.489606499671936035e-01 -1.323891524225473404e-02 6.616961210966110229e-02 2.641321122646331787e-01 1.124548688530921936e-01 9.058213233947753906e-02 -1.607938110828399658e-01 -2.954847738146781921e-02 -1.121729686856269836e-01 1.816887855529785156e-01 -5.605321377515792847e-02 -3.797679841518402100e-01 7.054736465215682983e-02 2.974678575992584229e-01 -1.601201444864273071e-01 6.833302974700927734e-02 -5.636151880025863647e-02 1.291304826736450195e-01 -2.165271788835525513e-01 8.399365842342376709e-02 -4.849132895469665527e-02
-3.049592375755310059e-01 3.015743792057037354e-01 1.581165045499801636e-01 -1.858236491680145264e-01 -5.492174625396728516e-02 6.209402531385421753e-02 -5.699434317648410797e-03 -9.206393361091613770e-02 2.498105168342590332e-02 1.939366757869720459e-01 9.146204590797424316e-02 8.824582397937774658e-02 1.761275976896286011e-01 -1.056076139211654663e-01 7.042013853788375854e-02 -3.094505965709686279e-01 1.161968521773815155e-02 1.384642124176025391e-01 8.746856451034545898e-02 3.658344447612762451e-01 5.778555944561958313e-02 -2.775754928588867188e-01 -2.263924926519393921e-01 -1.379483938217163086e-01 -1.269856351427733898e-03 -9.410190396010875702e-03 -3.004694879055023193e-01 -1.322129368782043457e-01 2.780380547046661377e-01 -1.615291088819503784e-01 -1.429401934146881104e-01 2.675423026084899902e-02
-9.197404980659484863e-02 3.446688652038574219e-01 8.817104622721672058e-03 -2.289277464151382446e-01 -1.528644412755966187e-01 9.644886851310729980e-02 7.438433170318603516e-02 4.512818902730941772e-02 3.054600767791271210e-02 -1.355716586112976074e-01 -2.050471305847167969e-02 1.490998566150665283e-01 1.039858758449554443e-01 -1.483898460865020752e-01 1.089803129434585571e-01 -1.008571088314056396e-01 1.051108688116073608e-01 -1.834774464368820190e-01 2.599328756332397461e-01 -1.045209914445877075e-02 3.495089709758758545e-01 -1.778524965047836304e-01 -5.071021318435668945e-01 1.541426330804824829e-01 1.770312935113906860e-01 1.830834597349166870e-01 3.355487436056137085e-02 -2.015492171049118042e-01 1.004984453320503235e-01 4.629341419786214828e-03 1.297148764133453369e-01 5.031391978263854980e-02
-1.783123165369033813e-01 2.471067309379577637e-01 -1.086223125457763672e-01 -1.007087454199790955e-01 1.205182522535324097e-01 -1.637663096189498901e-01 -9.171042591333389282e-03 -2.490817159414291382e-01 1.521070748567581177e-01 2.467975467443466187e-01 1.003086715936660767e-01 2.002025246620178223e-01 -1.977304071187973022e-01 1.337908059358596802e-01 1.567778587341308594e-01 -1.429858207702636719e-01 -6.948563456535339355e-02 5.717641860246658325e-02 1.677604168653488159e-01 4.196563735604286194e-03 -6.549233105033636093e-03 -1.920793503522872925e-01 -3.566826283931732178e-01 -2.150400280952453613e-01 1.597046107053756714e-01 1.628147214651107788e-01 -3.058244884014129639e-01 1.060772240161895752e-01 3.259171545505523682e-01 -1.532925069332122803e-01 2.945638634264469147e-02 -1.071353778243064880e-01
-6.648457795381546021e-02 2.224078774452209473e-01 4.150144383311271667e-02 -1.509552896022796631e-01 -1.722897440195083618e-01 4.020701050758361816e-01 -8.705066889524459839e-02 -1.773119568824768066e-01 6.643967330455780029e-02 -1.503240764141082764e-01 3.293626308441162109e-01 -2.725057005882263184e-01 -2.534719929099082947e-02 4.423593729734420776e-02 2.652413249015808105e-01 8.671148680150508881e-03 1.626643985509872437e-01 -1.729043722152709961e-01 -6.202233582735061646e-02 1.607648283243179321e-02 -3.930165618658065796e-02 4.028788954019546509e-02 -2.416045963764190674e-01 -1.273148804903030396e-01 2.524651587009429932e-01 -1.734634488821029663e-01 3.325537219643592834e-02 -7.787761092185974121e-02 3.670022785663604736e-01 -7.888886332511901855e-02 1.412460058927536011e-01 -9.160257875919342041e-02
-2.912362217903137207e-01 -4.196759779006242752e-03 2.656137757003307343e-02 -2.345921471714973450e-02 -7.661031093448400497e-03 -2.589545845985412598e-01 -6.635953485965728760e-02 -1.150834560394287109e-01 2.402407675981521606e-02 -5.817351490259170532e-02 7.880076766014099121e-02 -1.533602923154830933e-01 2.241133004426956177e-01 -9.460915625095367432e-02 6.791228801012039185e-02 -2.098129540681838989e-01 1.715514510869979858e-01 1.109800636768341064e-01 1.111217588186264038e-01 1.147253364324569702e-01 2.381669431924819946e-01 -1.781528741121292114e-01 -3.798582851886749268e-01 -6.065004691481590271e-02 1.886749267578125000e-01 6.575240753591060638e-03 -1.986419111490249634e-01 -9.763715416193008423e-02 3.301665782928466797e-01 5.571673065423965454e-02 -4.138683676719665527e-01 -1.261706054210662842e-01
-2.595346271991729736e-01 1.522304564714431763e-01 -1.408878266811370850e-01 -3.368115127086639404e-01 3.759351372718811035e-02 3.290136754512786865e-01 -8.278459310531616211e-02 6.332951784133911133e-02 2.634836733341217041e-01 -1.431360244750976562e-01 1.026083379983901978e-01 1.257665306329727173e-01 -2.692538499832153320e-02 -3.891317918896675110e-02 -8.183691650629043579e-02 4.230964928865432739e-02 3.694239854812622070e-01 4.413903877139091492e-02 1.426915079355239868e-01 -2.402692884206771851e-01 -1.514460593461990356e-01 -1.174620166420936584e-01 -1.832505315542221069e-01 -2.474295906722545624e-03 2.425596863031387329e-01 4.096637293696403503e-02 -1.498591899871826172e-01 1.899163872003555298e-01 3.296141326427459717e-01 3.152638440951704979e-03 -8.555321395397186279e-02 -8.257316052913665771e-02
-2.416779994964599609e-01 3.556631878018379211e-02 -7.540255784988403320e-02 -3.004633486270904541e-01 -3.041319362819194794e-02 7.838827371597290039e-02 -3.326917812228202820e-02 1.606340706348419189e-02 2.397087216377258301e-01 -3.149547576904296875e-01 -1.913892291486263275e-02 9.485642611980438232e-02 -8.839490264654159546e-02 -3.232850879430770874e-02 1.922114193439483643e-01 1.060009077191352844e-01 1.794461756944656372e-01 -2.448438555002212524e-01 8.668515831232070923e-02 -1.197043806314468384e-01 1.749417781829833984e-01 -3.904668241739273071e-02 -3.987202644348144531e-01 2.905176877975463867e-01 1.667831689119338989e-01 -7.415455579757690430e-02 -2.230152338743209839e-01 5.695662647485733032e-02 3.102698028087615967e-01 6.597033888101577759e-02 9.894806146621704102e-02 -1.632834523916244507e-01
-1.791635155677795410e-02 -3.860988467931747437e-02 1.686293818056583405e-02 -1.160557642579078674e-01 -2.008475363254547119e-01 6.973815709352493286e-02 9.295038878917694092e-02 -1.538785453885793686e-02 4.742658883333206177e-02 2.327784895896911621e-02 -6.728730350732803345e-02 1.922536343336105347e-01 2.417720556259155273e-01 2.878572419285774231e-02 -8.423096686601638794e-02 -3.669852018356323242e-01 1.207287982106208801e-01 -1.107849553227424622e-01 2.758405208587646484e-01 -1.159066334366798401e-01 6.892997026443481445e-02 -2.695341110229492188e-01 -1.243952289223670959e-01 4.722841084003448486e-02 1.965345889329910278e-01 -2.555766999721527100e-01 -5.034018158912658691e-01 2.663941085338592529e-01 1.156813725829124451e-01 -5.529218539595603943e-02 8.541637659072875977e-02 -1.465746760368347168e-01
-2.609069943428039551e-01 -2.195123434066772461e-01 6.226341798901557922e-02 -1.502133607864379883e-01 6.224458664655685425e-02 5.050101280212402344e-01 -3.322067484259605408e-02 -7.645811140537261963e-02 -9.777263551950454712e-02 5.654723569750785828e-02 2.260696589946746826e-01 1.415644735097885132e-01 7.909426093101501465e-02 -2.074073404073715210e-01 -9.986731223762035370e-03 -1.327471137046813965e-01 1.150137707591056824e-01 -4.664205014705657959e-03 5.530107021331787109e-02 -2.358587272465229034e-02 1.121580898761749268e-01 -3.147586435079574585e-02 -2.913369834423065186e-01 -3.407899737358093262e-01 9.973373264074325562e-02 2.703514099121093750e-01 -1.139471158385276794e-01 -2.006966620683670044e-01 7.035041600465774536e-02 1.871182769536972046e-02 -1.331181079149246216e-01 -2.230973988771438599e-01
-1.426613628864288330e-01 4.270432516932487488e-02 6.066084280610084534e-02 6.504441052675247192e-02 -3.191481530666351318e-01 9.462991356849670410e-02 3.463680669665336609e-02 1.473286300897598267e-01 -1.617929339408874512e-01 -1.023945435881614685e-01 -2.922790008597075939e-04 -6.875289976596832275e-02 -1.301263459026813507e-03 1.106616482138633728e-02 -5.023339390754699707e-02 3.463572263717651367e-01 2.672777771949768066e-01 -8.528515696525573730e-02 -2.776574194431304932e-01 -5.109954625368118286e-02 6.919813901185989380e-02 5.477220937609672546e-02 -2.833332121372222900e-01 -1.705053150653839111e-01 1.962985098361968994e-01 1.125862970948219299e-01 -2.485087662935256958e-01 1.059008985757827759e-01 3.196221590042114258e-01 -1.611204445362091064e-01 1.481265872716903687e-01 -3.498634994029998779e-01
-2.427198737859725952e-01 1.677719205617904663e-01 2.059313468635082245e-02 -2.777790129184722900e-01 1.718644797801971436e-01 3.299667313694953918e-02 3.011180460453033447e-01 -5.382454395294189453e-02 1.816068291664123535e-01 5.966479890048503876e-03 2.082906067371368408e-01 1.099632680416107178e-02 1.249962374567985535e-01 3.756675869226455688e-02 7.053966820240020752e-02 -1.426396965980529785e-01 -4.132374376058578491e-02 -9.126245975494384766e-02 -1.498139053583145142e-01 2.070552408695220947e-01 -1.102566272020339966e-01 3.140324726700782776e-03 -2.630317509174346924e-01 -9.545872360467910767e-02 -1.212216243147850037e-01 -5.065979808568954468e-02 -3.831993639469146729e-01 -1.625135242938995361e-01 2.960903644561767578e-01 -2.706331908702850342e-01 2.598849236965179443e-01 -8.658453077077865601e-02
-6.759237148799002171e-04 1.500128656625747681e-01 1.388361752033233643e-01 -1.595984101295471191e-01 -9.344550222158432007e-02 1.704660058021545410e-01 -1.492280066013336182e-01 -3.720257878303527832e-01 -1.597305983304977417e-01 2.519484758377075195e-01 -2.061610668897628784e-02 1.302999258041381836e-01 1.260505914688110352e-01 -1.823688298463821411e-01 -6.713521480560302734e-02 -9.171967208385467529e-02 2.228043079376220703e-01 1.520165354013442993e-01 1.579068601131439209e-02 -6.404101103544235229e-02 -6.945873796939849854e-02 -1.660674661397933960e-01 -2.615322470664978027e-01 1.045290902256965637e-01 4.541878700256347656e-01 -8.420910686254501343e-02 -2.186281085014343262e-01 -1.720966845750808716e-01 1.787049025297164917e-01 -3.566807508468627930e-02 5.339463055133819580e-02 -2.239242792129516602e-01
-1.927385479211807251e-01 1.031016185879707336e-01 9.781483560800552368e-02 -4.085424840450286865e-01 4.878421872854232788e-02 1.431381795555353165e-02 -1.120152771472930908e-01 4.208614677190780640e-02 -1.342865079641342163e-01 -3.258812427520751953e-01 2.316885888576507568e-01 1.488457769155502319e-01 3.859473625198006630e-03 -1.360179111361503601e-02 -2.341537773609161377e-01 -1.233480498194694519e-01 1.776939183473587036e-01 -1.944212317466735840e-01 2.594222314655780792e-02 -2.180112451314926147e-01 -2.065573781728744507e-01 1.357171088457107544e-01 -2.531178891658782959e-01 -8.740721642971038818e-02 3.177786171436309814e-01 8.978697471320629120e-03 -1.026970595121383667e-01 2.569718286395072937e-02 2.975686788558959961e-01 -1.288453489542007446e-01 9.993223845958709717e-02 -1.037258133292198181e-01
-3.714849054813385010e-01 -7.469382137060165405e-02 1.692569553852081299e-01 -2.476418577134609222e-02 -5.078653991222381592e-02 2.249216586351394653e-01 3.018850088119506836e-02 -1.096247602254152298e-02 3.315242528915405273e-01 3.920288756489753723e-02 4.443639516830444336e-02 1.561807841062545776e-01 -1.727419048547744751e-01 1.148044690489768982e-01 1.487321406602859497e-01 -1.410039812326431274e-01 1.046405211091041565e-01 8.139228075742721558e-02 -1.421448141336441040e-01 -2.510143220424652100e-01 2.410234957933425903e-01 4.019021987915039062e-02 -2.604921460151672363e-01 1.669569313526153564e-01 1.647385954856872559e-01 -6.950516998767852783e-02 -2.568126022815704346e-01 -1.351012587547302246e-01 -6.310815364122390747e-02 -2.729689180850982666e-01 1.923161000013351440e-01 -2.494823783636093140e-01
-1.175307705998420715e-01 1.723104715347290039e-01 -1.169651970267295837e-01 -1.188901960849761963e-01 1.474649459123611450e-01 1.823499426245689392e-02 -1.097837183624505997e-02 -3.245971202850341797e-01 -1.472533047199249268e-01 9.739629924297332764e-02 3.285615891218185425e-02 5.932492390275001526e-02 2.514062225818634033e-01 -1.749518699944019318e-02 3.029371201992034912e-01 -2.082414627075195312e-01 1.728527843952178955e-01 -1.722761541604995728e-01 -7.650981843471527100e-02 1.103941351175308228e-01 -2.436877489089965820e-01 -2.233516722917556763e-01 -2.816256880760192871e-01 -4.458864033222198486e-02 7.931985706090927124e-02 5.854202806949615479e-02 -3.954042196273803711e-01 -1.363298594951629639e-01 3.314333856105804443e-01 -2.710877172648906708e-02 -4.905222356319427490e-02 -2.992785349488258362e-02
-2.335662394762039185e-01 1.416569203138351440e-01 1.990734636783599854e-01 -2.960760891437530518e-01 -6.460955739021301270e-02 -8.114855736494064331e-03 1.331868171691894531e-01 -3.018553555011749268e-01 -1.824612915515899658e-01 -2.119346708059310913e-01 4.271768033504486084e-02 9.162941947579383850e-03 2.358961403369903564e-01 -1.989140361547470093e-01 1.337573379278182983e-01 -8.830325305461883545e-02 -1.197415590286254883e-02 -8.139659650623798370e-03 -1.013733893632888794e-01 -1.713538169860839844e-01 6.844990700483322144e-02 3.874982148408889771e-02 -4.715343415737152100e-01 -9.491976350545883179e-02 -2.229636535048484802e-02 1.993109472095966339e-02 -1.005228608846664429e-01 -4.001062810420989990e-01 -8.028516918420791626e-02 -1.327854096889495850e-01 -9.089887887239456177e-02 -5.621056258678436279e-02
-2.064576838165521622e-03 3.033690452575683594e-01 3.859442770481109619e-01 8.002774417400360107e-02 1.712916069664061069e-03 2.309328019618988037e-01 -6.071101129055023193e-02 9.588695317506790161e-02 8.380754292011260986e-02 -3.351115584373474121e-01 7.587568461894989014e-02 -3.593046218156814575e-02 1.457343902438879013e-02 6.092153117060661316e-02 -9.930453449487686157e-02 -2.926489412784576416e-01 1.672647148370742798e-01 -1.247962266206741333e-01 6.947746872901916504e-02 -1.511434316635131836e-01 1.413866132497787476e-01 -1.037721186876296997e-01 -1.822016686201095581e-01 -5.870511010289192200e-02 1.513575166463851929e-01 8.595944941043853760e-02 -3.329187929630279541e-01 -4.316070675849914551e-02 3.590706586837768555e-01 -5.240871384739875793e-02 1.686207950115203857e-01 1.373301446437835693e-01
1.026703864336013794e-01 1.790655404329299927e-01 3.492709994316101074e-02 2.163891494274139404e-02 -1.720248460769653320e-01 2.380436211824417114e-01 1.970942318439483643e-02 1.225705817341804504e-01 1.879151314496994019e-01 -1.921788752079010010e-01 9.092224389314651489e-02 1.137492805719375610e-01 1.895909905433654785e-01 1.291342973709106445e-01 1.065470129251480103e-01 -1.304230540990829468e-01 3.216899931430816650e-01 1.147834062576293945e-01 1.852179691195487976e-02 1.502564176917076111e-02 1.153626814484596252e-01 -2.179950773715972900e-01 1.672479137778282166e-02 -2.620283514261245728e-02 2.410696446895599365e-01 -2.179696708917617798e-01 -2.459511011838912964e-01 -5.330970883369445801e-02 5.721517205238342285e-01 4.753307625651359558e-02 1.321399863809347153e-02 -4.274762421846389771e-02
-2.715758681297302246e-01 1.363278627395629883e-01 1.230490654706954956e-01 -8.018209785223007202e-02 -4.632028043270111084e-01 -5.691250413656234741e-02 6.918108463287353516e-02 1.709297448396682739e-01 1.194713264703750610e-01 -1.656888425350189209e-01 4.456265643239021301e-02 4.101700149476528168e-03 1.538240909576416016e-01 -9.343148767948150635e-02 3.257163614034652710e-02 2.472709119319915771e-01 2.078512012958526611e-01 -4.122293088585138321e-03 -8.247882127761840820e-02 5.760451406240463257e-02 -1.077016368508338928e-01 -7.044244557619094849e-02 -2.243403643369674683e-01 1.462102979421615601e-01 5.013343095779418945e-01 4.529128968715667725e-02 -2.871583402156829834e-01 1.593692228198051453e-02 -6.452339887619018555e-02 4.057701677083969116e-02 2.360521070659160614e-02 -1.090513542294502258e-01
-3.016672730445861816e-01 -1.225870288908481598e-02 1.898232549428939819e-01 -2.255860567092895508e-01 1.992016658186912537e-02 -2.014943864196538925e-03 -9.856735914945602417e-02 -1.858305782079696655e-01 1.126249283552169800e-01 8.524596691131591797e-02 4.746470227837562561e-02 2.404558062553405762e-01 1.665050834417343140e-01 -1.130816265940666199e-01 2.065665423870086670e-01 -2.729462385177612305e-01 1.435784399509429932e-01 -5.418733227998018265e-03 -2.517508156597614288e-02 -4.617225751280784607e-02 8.518233895301818848e-02 -2.069094330072402954e-01 3.887532651424407959e-02 2.041085064411163330e-01 1.160590276122093201e-01 -1.700199581682682037e-02 -5.122174620628356934e-01 -2.620632946491241455e-01 1.654550582170486450e-01 5.690643191337585449e-02 -1.318000704050064087e-01 -1.735945791006088257e-01
2.846761792898178101e-02 1.634253412485122681e-01 1.615672111511230469e-01 -8.694802224636077881e-02 -1.181636080145835876e-01 3.296470344066619873e-01 -5.455712229013442993e-02 1.552038043737411499e-01 6.638222932815551758e-02 -9.054520726203918457e-02 2.295304536819458008e-01 -2.540959417819976807e-01 -1.048500463366508484e-01 -2.703086733818054199e-01 -9.504859894514083862e-02 -1.682998090982437134e-01 1.212122887372970581e-01 -8.720213174819946289e-02 1.014432683587074280e-01 9.222163259983062744e-02 -7.004720717668533325e-02 -3.198175132274627686e-01 -1.867711842060089111e-01 1.888443082571029663e-01 2.501494288444519043e-01 2.442045956850051880e-01 -2.870646119117736816e-01 4.053241759538650513e-02 1.288131028413772583e-01 -2.674821317195892334e-01 2.775480970740318298e-02 -1.544435769319534302e-01
-3.065960705280303955e-01 2.113310545682907104e-01 -3.076317906379699707e-02 -1.511127203702926636e-01 -2.462119758129119873e-01 7.336280494928359985e-02 5.936325341463088989e-02 1.817093929275870323e-03 2.010046988725662231e-01 1.826389729976654053e-01 -1.023832634091377258e-01 3.119466640055179596e-02 -8.215911686420440674e-03 -3.231983631849288940e-03 -1.826812177896499634e-01 1.403626203536987305e-01 2.541069872677326202e-02 -1.091897934675216675e-01 3.269229829311370850e-01 -5.850214138627052307e-02 3.814508393406867981e-02 -2.166882455348968506e-01 -1.466186195611953735e-01 -3.335603773593902588e-01 1.407030373811721802e-01 7.501494139432907104e-02 -8.758351951837539673e-02 2.818464338779449463e-01 1.746345758438110352e-01 -1.313038766384124756e-01 8.211263269186019897e-02 -3.982569277286529541e-01
-3.902704417705535889e-01 6.322396546602249146e-02 2.703181281685829163e-02 -6.376737356185913086e-02 -4.810865595936775208e-02 9.820765256881713867e-02 -2.564615607261657715e-01 3.261256963014602661e-02 1.206553727388381958e-01 7.090669870376586914e-02 1.905460804700851440e-01 1.552587747573852539e-01 -1.767366379499435425e-01 1.520762313157320023e-02 -3.295405507087707520e-01 -6.575503945350646973e-02 -2.195309400558471680e-01 -1.174291893839836121e-01 -2.546981275081634521e-01 1.227431818842887878e-01 2.293564826250076294e-01 -8.099421858787536621e-02 -3.192634880542755127e-01 -1.889235675334930420e-01 1.164549812674522400e-01 1.610364317893981934e-01 -6.994564831256866455e-02 9.300414472818374634e-02 2.258964926004409790e-01 1.602053083479404449e-02 6.244074553251266479e-02 -2.979688346385955811e-01
5.209604650735855103e-02 8.821782469749450684e-02 1.247848421335220337e-01 -3.121644258499145508e-01 -1.465966850519180298e-01 -5.514502059668302536e-03 -3.464507162570953369e-01 -8.971425890922546387e-02 -1.155719682574272156e-01 1.873477697372436523e-01 -1.467768754810094833e-02 2.085718326270580292e-02 4.736692644655704498e-03 1.711079776287078857e-01 1.933860592544078827e-02 -2.293867766857147217e-01 -9.991528093814849854e-02 -1.680023521184921265e-01 -6.607111077755689621e-03 -3.951766490936279297e-01 3.318929076194763184e-01 -1.487573087215423584e-01 -3.395261764526367188e-01 -1.587172411382198334e-02 -2.561282366514205933e-02 6.753919273614883423e-02 -1.604351997375488281e-01 8.852476626634597778e-02 3.135468661785125732e-01 -1.220597475767135620e-01 -8.786590769886970520e-03 -3.435258939862251282e-02
-2.598362863063812256e-01 -1.097119674086570740e-01 3.421118855476379395e-02 -4.145537037402391434e-03 -5.860268697142601013e-02 5.294305086135864258e-01 7.231931388378143311e-02 -6.575585901737213135e-02 -4.908986762166023254e-02 -8.004626631736755371e-02 9.075953066349029541e-02 1.144209429621696472e-01 3.418236374855041504e-01 -1.915498077869415283e-01 -1.092566028237342834e-01 -2.245895713567733765e-01 9.656147658824920654e-02 3.060688264667987823e-02 -4.278099536895751953e-02 -8.660618215799331665e-02 -1.589362323284149170e-02 -5.393428355455398560e-02 -3.338146507740020752e-01 -1.921985745429992676e-01 1.831511110067367554e-01 2.590513527393341064e-01 -2.554814219474792480e-01 -2.549136616289615631e-02 -4.619017243385314941e-02 -9.471752494573593140e-02 -1.745633035898208618e-01 2.532970346510410309e-02
-2.740268409252166748e-01 3.739234507083892822e-01 1.033700704574584961e-01 -2.894229292869567871e-01 -3.235581815242767334e-01 9.337361156940460205e-02 -1.576387584209442139e-01 -5.181128904223442078e-02 1.230259239673614502e-01 -1.048213839530944824e-01 -5.366443470120429993e-02 8.517398685216903687e-02 2.087709307670593262e-01 -1.533159166574478149e-01 -2.066654711961746216e-02 -1.034901216626167297e-01 -5.691141355782747269e-03 -6.852792948484420776e-02 -2.320545166730880737e-01 8.921125531196594238e-02 1.023923605680465698e-01 -8.072549104690551758e-02 -2.694355249404907227e-01 3.292868658900260925e-02 -7.969726808369159698e-03 2.832496762275695801e-01 -5.020253732800483704e-02 -2.752291560173034668e-01 -9.253279119729995728e-02 -3.244554102420806885e-01 7.472609728574752808e-02 -3.289532382041215897e-03
1.687777601182460785e-02 5.552629008889198303e-03 1.697153300046920776e-01 4.198533482849597931e-03 -1.127868667244911194e-01 2.163066565990447998e-01 -1.358613073825836182e-01 -2.281095087528228760e-01 1.161530092358589172e-01 7.274979352951049805e-02 1.803424209356307983e-01 -2.550370991230010986e-02 -1.509601324796676636e-01 -2.099744826555252075e-01 5.534717440605163574e-02 -1.586733162403106689e-01 4.108258485794067383e-01 -5.649961158633232117e-02 3.410429656505584717e-01 -2.046895176172256470e-01 -1.333263516426086426e-02 -2.862765789031982422e-01 -5.680461600422859192e-02 6.644178926944732666e-02 1.662106364965438843e-01 1.093586906790733337e-02 -2.421258985996246338e-01 -1.527917534112930298e-01 9.398850798606872559e-02 -3.598419725894927979e-01 1.009603142738342285e-01 -1.249182745814323425e-01
-2.601298093795776367e-01 6.205502152442932129e-02 8.767823874950408936e-02 -3.047830760478973389e-01 7.961126416921615601e-02 8.489345759153366089e-02 -1.786559671163558960e-01 -3.867892026901245117e-01 2.950773574411869049e-02 2.455704957246780396e-01 4.109830781817436218e-02 -5.102390795946121216e-02 7.270494103431701660e-02 -2.215549757238477468e-04 -2.286760509014129639e-02 -1.908820271492004395e-01 6.192575022578239441e-02 -9.767110645771026611e-02 -1.113226786255836487e-01 2.220868915319442749e-01 1.507393717765808105e-01 -1.415445357561111450e-01 -3.629695773124694824e-01 -7.319885771721601486e-03 2.188234589993953705e-02 8.162428438663482666e-02 -3.616401553153991699e-01 -6.435797363519668579e-02 2.434895038604736328e-01 8.330744504928588867e-02 -2.162014394998550415e-01 -1.429511457681655884e-01
-1.673680543899536133e-01 1.705608963966369629e-01 2.256809771060943604e-01 -3.648978471755981445e-01 -2.201268821954727173e-01 -1.964702904224395752e-01 3.056007325649261475e-01 7.276946562342345715e-04 1.147752329707145691e-01 1.402424126863479614e-01 -6.965866684913635254e-02 2.937346696853637695e-02 -2.053694985806941986e-02 1.604916602373123169e-01 -1.575132012367248535e-01 -3.101110830903053284e-02 1.417694389820098877e-01 -2.400468289852142334e-01 -1.486068814992904663e-01 -3.380702983122318983e-04 -3.298355266451835632e-02 -3.587578237056732178e-01 -1.503025293350219727e-01 -1.465775817632675171e-01 1.997748017311096191e-01 1.987161934375762939e-01 -1.193414479494094849e-01 1.519601494073867798e-01 2.190114855766296387e-01 -2.408734326309058815e-05 1.670721620321273804e-01 -1.468681246042251587e-01
-4.304899871349334717e-01 4.568983614444732666e-02 1.155939474701881409e-01 -2.166370749473571777e-01 7.706744223833084106e-02 1.957368701696395874e-01 2.375646233558654785e-01 -1.381085813045501709e-01 2.402521520853042603e-01 5.204378813505172729e-02 1.654593273997306824e-02 8.488163352012634277e-02 -1.298393160104751587e-01 6.488909572362899780e-02 2.284983247518539429e-01 -4.046872258186340332e-01 2.069807201623916626e-01 -9.942475706338882446e-02 7.087785750627517700e-02 1.810064762830734253e-01 1.069028377532958984e-01 7.676210999488830566e-02 -2.311426103115081787e-01 2.488367259502410889e-02 1.888627409934997559e-01 3.151758387684822083e-02 -2.288165241479873657e-01 -9.066374972462654114e-03 8.669758588075637817e-02 -2.612980902194976807e-01 -1.759466528892517090e-02 -2.211375348269939423e-02
-3.630382418632507324e-01 1.274058371782302856e-01 -4.576183110475540161e-02 -1.690899282693862915e-01 -1.241808310151100159e-01 6.126530468463897705e-02 -1.127632483839988708e-01 -1.688248664140701294e-01 2.993339896202087402e-01 -1.257647424936294556e-01 7.835350185632705688e-02 1.704553961753845215e-01 -2.593156136572360992e-02 2.157112658023834229e-01 -3.350638747215270996e-01 -8.767101913690567017e-03 -1.230952963232994080e-01 -1.341074258089065552e-01 -1.932252794504165649e-01 4.924922436475753784e-02 3.044485747814178467e-01 -1.009165644645690918e-01 -3.895004987716674805e-01 -6.742503494024276733e-02 7.708257436752319336e-02 1.856308877468109131e-01 -1.080745235085487366e-01 -4.260501638054847717e-02 4.214476794004440308e-02 3.032043017446994781e-02 -3.069011680781841278e-02 -2.667800188064575195e-01
-1.188177913427352905e-01 8.198519051074981689e-02 1.067987382411956787e-01 6.697395350784063339e-03 -8.265138417482376099e-02 1.534143090248107910e-01 -2.947964519262313843e-02 1.473340839147567749e-01 1.423699259757995605e-01 -3.746703863143920898e-01 1.556574702262878418e-01 5.573499202728271484e-02 5.907459184527397156e-02 -9.997744858264923096e-02 -1.657964885234832764e-01 -1.584585309028625488e-01 2.267738729715347290e-01 -3.533424139022827148e-01 -1.093195676803588867e-01 -2.047929726541042328e-02 8.030908554792404175e-02 5.909319967031478882e-02 -2.144660055637359619e-01 1.526625603437423706e-01 2.059847116470336914e-01 3.785072767641395330e-04 -3.966730833053588867e-01 -1.963457912206649780e-01 3.168035149574279785e-01 3.956299275159835815e-02 2.160793095827102661e-01 -7.654558867216110229e-02
[truncated: 3,275,451 more chars]
