# Supplementary material for: The Language of Innovation
Source: PLoS One. 2020 Apr 30;15(4):e0230107. doi: 10.1371/journal.pone.0230107 (PMC7194493; doi:10.1371/journal.pone.0230107)
Supplement: S25 File — (GZ) [file pone.0230107.s025.tar.gz › 2003-2007/V2Run_22_VS_4500_embeddings2003-2007ED32.txt]

3.198302909731864929e-02 -8.895941823720932007e-02 -1.903518289327621460e-01 -4.128439724445343018e-02 -5.674287676811218262e-02 1.237335428595542908e-01 3.341367095708847046e-02 -2.611416578292846680e-01 8.016491681337356567e-02 -5.119463205337524414e-01 4.115863889455795288e-02 -1.665281504392623901e-01 -3.883457276970148087e-03 -4.550093412399291992e-02 3.606481477618217468e-02 -1.415164023637771606e-01 -1.085636317729949951e-01 3.259892761707305908e-01 -1.780631542205810547e-01 -2.560816407203674316e-01 4.191835597157478333e-02 3.029139935970306396e-01 1.193712558597326279e-02 8.317376673221588135e-02 2.946494705975055695e-02 1.906863749027252197e-01 -1.830338835716247559e-01 -2.798807621002197266e-01 -2.197388410568237305e-01 5.451459810137748718e-02 -1.644197553396224976e-01 2.571087516844272614e-02
3.749290108680725098e-01 4.110001772642135620e-02 8.815615624189376831e-02 -7.910209894180297852e-02 -1.552474051713943481e-01 2.237590849399566650e-01 4.401449859142303467e-02 1.320653408765792847e-01 2.096017301082611084e-01 -2.196337580680847168e-01 2.862473390996456146e-02 -2.269015610218048096e-01 5.024374648928642273e-02 3.727884590625762939e-01 -5.350718274712562561e-02 8.983831107616424561e-02 -4.933162778615951538e-02 1.400391906499862671e-01 -3.368117511272430420e-01 1.162645127624273300e-02 -2.820986509323120117e-01 4.320397600531578064e-02 -5.993272643536329269e-03 1.519615016877651215e-02 9.912963211536407471e-02 -1.808968335390090942e-01 -1.040053963661193848e-01 -2.037879824638366699e-01 -1.073311716318130493e-01 -1.517231017351150513e-01 -3.246179223060607910e-01 3.328855708241462708e-02
1.264369338750839233e-01 -7.833773642778396606e-02 -1.914967596530914307e-01 8.483504503965377808e-02 -2.759579196572303772e-02 2.280512154102325439e-01 2.807652056217193604e-01 -2.801896929740905762e-01 3.534018695354461670e-01 -1.966021209955215454e-01 5.962726846337318420e-02 9.633166342973709106e-02 2.791647613048553467e-01 2.441415339708328247e-01 1.037490665912628174e-01 -1.420620381832122803e-01 2.373474687337875366e-01 2.987801432609558105e-01 -6.482733786106109619e-02 3.811178356409072876e-02 1.083527952432632446e-01 1.786414980888366699e-01 1.788723319768905640e-01 -2.940401807427406311e-02 2.433741390705108643e-01 -2.212697714567184448e-01 -1.429907381534576416e-01 -9.130349755287170410e-02 2.197565883398056030e-02 7.386201620101928711e-02 -2.949062548577785492e-02 8.652763068675994873e-02
5.888092890381813049e-02 3.059527873992919922e-01 2.559970021247863770e-01 -4.789863899350166321e-02 -5.597392097115516663e-02 3.608791530132293701e-01 -1.960908062756061554e-02 -9.904491901397705078e-02 1.417991966009140015e-01 -3.323850333690643311e-01 -2.516767941415309906e-02 -3.306876495480537415e-02 -1.948915719985961914e-01 -5.184051394462585449e-02 -8.706256747245788574e-02 -1.597983092069625854e-01 1.882546246051788330e-01 2.795178890228271484e-01 -3.369401991367340088e-01 1.831079274415969849e-01 -9.371227025985717773e-02 2.097225487232208252e-01 1.103374883532524109e-01 8.420076966285705566e-02 2.477190345525741577e-01 2.901594899594783783e-02 -1.700061708688735962e-01 1.754200011491775513e-01 7.803432643413543701e-02 3.420528024435043335e-02 -1.451669633388519287e-01 5.065432935953140259e-02
2.047666013240814209e-01 3.271377384662628174e-01 1.107671856880187988e-01 -1.201975867152214050e-01 -4.376308247447013855e-02 3.022496700286865234e-01 1.038650944828987122e-01 -3.178519010543823242e-02 2.888418361544609070e-02 -4.306344985961914062e-01 1.153599005192518234e-03 3.327775374054908752e-02 1.204369664192199707e-01 9.377997368574142456e-02 3.245796561241149902e-01 2.425867831334471703e-03 -9.176391176879405975e-03 1.676917523145675659e-01 -2.879081666469573975e-01 -1.689443737268447876e-02 8.635350316762924194e-02 2.397150248289108276e-01 -1.478160172700881958e-01 3.129670023918151855e-02 5.053969100117683411e-02 2.481195032596588135e-01 -1.755530685186386108e-01 2.538805641233921051e-02 -2.809080481529235840e-01 4.459387436509132385e-02 4.922757670283317566e-02 -1.587039083242416382e-01
2.510490119457244873e-01 2.187432944774627686e-01 2.017520815134048462e-01 -2.024542987346649170e-01 -1.153784617781639099e-01 7.810349017381668091e-02 2.326097339391708374e-01 1.357911247760057449e-02 1.520095020532608032e-01 -4.221315085887908936e-01 -1.033070981502532959e-01 1.187070384621620178e-01 -1.333863288164138794e-01 -8.769325166940689087e-02 9.046696871519088745e-02 -1.162349060177803040e-01 2.993965446949005127e-01 2.164501249790191650e-01 -2.556730508804321289e-01 -2.366447895765304565e-01 1.925444602966308594e-01 4.781531170010566711e-02 -7.067864388227462769e-02 -3.688853234052658081e-02 1.482299715280532837e-01 2.027869522571563721e-01 -3.952083643525838852e-03 -2.120250016450881958e-01 -1.931118033826351166e-02 -1.046320050954818726e-01 -1.732578724622726440e-01 8.665618300437927246e-02
1.428477317094802856e-01 9.764183312654495239e-02 2.270687669515609741e-01 -2.152193337678909302e-01 5.977907404303550720e-02 2.179234772920608521e-01 -3.971457108855247498e-02 -1.113594770431518555e-01 1.967587321996688843e-01 -4.042640328407287598e-01 2.366003580391407013e-02 1.657970398664474487e-01 -8.510641008615493774e-02 2.043856531381607056e-01 6.187099218368530273e-02 6.030976399779319763e-02 1.515926569700241089e-01 2.836205661296844482e-01 -3.592099547386169434e-01 -1.145738810300827026e-01 2.199768573045730591e-01 -5.858173221349716187e-02 7.290156185626983643e-02 1.444976329803466797e-01 2.958477437496185303e-01 -7.374236732721328735e-02 -7.319726049900054932e-02 4.102921485900878906e-02 -2.112583816051483154e-01 2.013147771358489990e-01 -1.034214943647384644e-01 3.178670257329940796e-02
2.725979089736938477e-01 2.471420317888259888e-01 3.941896930336952209e-02 -2.024677349254488945e-03 1.554100401699542999e-02 7.148911058902740479e-02 1.336693018674850464e-01 -1.646254677325487137e-03 1.830594986677169800e-02 -4.325302839279174805e-01 4.882724583148956299e-02 7.409998029470443726e-02 -2.835524976253509521e-01 2.958772778511047363e-01 5.119619891047477722e-02 -1.923066377639770508e-01 2.089690789580345154e-02 7.767761498689651489e-02 -4.749254509806632996e-02 3.390501439571380615e-02 -1.287699043750762939e-01 3.707252740859985352e-01 9.338949620723724365e-02 -4.101458936929702759e-02 8.760288357734680176e-03 -3.707403838634490967e-01 -1.875652819871902466e-01 1.965890824794769287e-02 -1.417592167854309082e-01 -7.864297181367874146e-02 -2.064606994390487671e-01 1.438511908054351807e-01
2.162943780422210693e-01 1.564827263355255127e-01 1.338817775249481201e-01 5.001268349587917328e-03 -1.339836120605468750e-01 2.292586714029312134e-01 2.662377357482910156e-01 5.019909143447875977e-02 2.649384438991546631e-01 -9.117942303419113159e-02 1.704852730035781860e-01 1.740807741880416870e-01 -2.409619651734828949e-02 6.062396615743637085e-02 -2.253755182027816772e-01 4.616600275039672852e-02 -1.003263667225837708e-01 1.268719434738159180e-01 -2.266764193773269653e-01 -7.172740995883941650e-02 -3.934546560049057007e-02 5.173822641372680664e-01 5.791536718606948853e-02 5.768214166164398193e-02 2.662762701511383057e-01 -8.542297780513763428e-02 -1.544698178768157959e-01 -1.027265265583992004e-01 -2.555420994758605957e-01 4.041474312543869019e-02 -1.579291522502899170e-01 9.336514770984649658e-02
4.516586288809776306e-02 3.853983879089355469e-01 3.857234260067343712e-03 -1.888904124498367310e-01 5.615475401282310486e-02 1.575256735086441040e-01 2.710382938385009766e-01 -1.653025448322296143e-01 -6.363075226545333862e-02 -3.453701436519622803e-01 -3.542938083410263062e-02 -2.126881331205368042e-01 -1.864383667707443237e-01 2.289644479751586914e-01 -3.188596665859222412e-02 -3.322085738182067871e-02 1.358455270528793335e-01 1.964974999427795410e-01 -3.493644595146179199e-01 7.933900691568851471e-03 1.554186493158340454e-01 2.104755043983459473e-01 -7.785219699144363403e-02 -6.090500578284263611e-02 1.812209337949752808e-01 6.986393779516220093e-02 -1.558880135416984558e-02 -1.057142391800880432e-02 7.960496470332145691e-03 2.220548689365386963e-01 -1.477304995059967041e-01 2.432534694671630859e-01
7.379682362079620361e-02 2.638288028538227081e-02 -1.011172533035278320e-01 -2.160613387823104858e-01 2.733535468578338623e-01 3.595501184463500977e-01 2.941567078232765198e-02 -2.970617823302745819e-02 3.571605980396270752e-01 -7.541635632514953613e-02 -1.601230353116989136e-01 -1.411667764186859131e-01 2.399521619081497192e-01 2.132577896118164062e-01 2.156112343072891235e-01 -5.222573503851890564e-02 -4.001969844102859497e-02 1.392268538475036621e-01 -1.448334753513336182e-01 -1.142504885792732239e-01 1.212709471583366394e-01 3.596852421760559082e-01 1.797060817480087280e-01 -5.801831185817718506e-02 7.546859979629516602e-02 2.949919365346431732e-02 -3.338327407836914062e-01 -8.447486162185668945e-02 -1.731210350990295410e-01 -6.081149727106094360e-02 -7.907382398843765259e-02 1.704454421997070312e-02
7.969439774751663208e-02 2.890344858169555664e-01 1.720137745141983032e-01 -1.871474646031856537e-02 -3.749015927314758301e-02 3.419585227966308594e-01 5.056119710206985474e-02 -5.423386022448539734e-02 1.678961962461471558e-01 -3.910230398178100586e-01 -1.020434945821762085e-01 -5.906425043940544128e-02 -4.156756773591041565e-02 2.464177757501602173e-01 -2.978747785091400146e-01 -1.110051646828651428e-01 4.088975191116333008e-01 1.371779590845108032e-01 -1.642946749925613403e-01 2.718679234385490417e-02 2.103806883096694946e-01 8.092682063579559326e-02 -2.051874250173568726e-02 -3.603794425725936890e-02 1.207743808627128601e-01 -6.149998307228088379e-02 6.990516092628240585e-03 6.968097388744354248e-02 -3.167039453983306885e-01 -4.992996808141469955e-03 -3.497982025146484375e-02 -8.210109174251556396e-02
2.588181793689727783e-01 2.489204108715057373e-01 1.047218888998031616e-01 -1.080632880330085754e-01 5.775304883718490601e-02 2.586427032947540283e-01 2.122751325368881226e-01 -5.776043608784675598e-02 3.579632192850112915e-02 -4.612607359886169434e-01 -2.106645256280899048e-01 1.994476169347763062e-01 -1.871053129434585571e-02 1.685398072004318237e-01 -5.391592625528573990e-03 -1.150523275136947632e-01 1.088825091719627380e-01 1.516841202974319458e-01 -3.592539727687835693e-01 7.795626670122146606e-02 1.756352037191390991e-01 -3.922900930047035217e-02 8.603897877037525177e-03 1.100124865770339966e-01 2.219917625188827515e-01 1.549584418535232544e-01 -2.242221087217330933e-01 -1.737262457609176636e-01 -9.066667407751083374e-02 3.262366726994514465e-02 -6.961386650800704956e-02 8.431026339530944824e-02
2.424081563949584961e-01 1.846222877502441406e-01 2.897287253290414810e-03 4.782419651746749878e-02 -1.769178360700607300e-02 1.785314083099365234e-01 2.156423926353454590e-01 6.461162120103836060e-02 2.605606615543365479e-02 -3.943521976470947266e-01 -1.814000755548477173e-01 1.240247860550880432e-02 -1.088228914886713028e-02 -7.442811876535415649e-02 4.721666872501373291e-02 1.207510009407997131e-01 2.161252796649932861e-01 2.820167839527130127e-01 -3.833635151386260986e-01 -5.285606160759925842e-02 4.043034017086029053e-01 9.213099256157875061e-03 1.611274033784866333e-01 -9.418284893035888672e-02 2.539718151092529297e-01 9.391749650239944458e-02 -5.812633037567138672e-02 -5.617177486419677734e-02 -1.271403431892395020e-01 -8.803611993789672852e-02 -1.544212549924850464e-01 9.095856547355651855e-02
-2.773843146860599518e-02 3.419889807701110840e-01 1.850885003805160522e-01 6.841888278722763062e-02 3.494668379426002502e-02 5.246054381132125854e-02 2.335530668497085571e-01 1.055561378598213196e-01 1.896358132362365723e-01 -3.369501233100891113e-01 -4.499678686261177063e-02 4.646056145429611206e-02 -7.715191692113876343e-02 -3.365755453705787659e-02 1.315489113330841064e-01 1.667768657207489014e-01 3.032129108905792236e-01 2.920918762683868408e-01 -3.796343803405761719e-01 1.224068030714988708e-01 7.762390375137329102e-02 2.947306632995605469e-01 5.198487266898155212e-02 -2.966744825243949890e-02 1.923748999834060669e-01 4.635293409228324890e-02 -9.889838099479675293e-02 -1.517923474311828613e-01 -3.971578180789947510e-02 -1.813061237335205078e-01 8.439873903989791870e-02 1.462900191545486450e-01
5.964509025216102600e-02 -9.843391925096511841e-02 -2.061929106712341309e-01 1.260808408260345459e-01 -1.039932519197463989e-01 3.537779450416564941e-01 1.296615749597549438e-01 -2.199804037809371948e-01 4.051893055438995361e-01 -9.116674214601516724e-02 -8.800679445266723633e-02 -2.411671131849288940e-01 5.254886671900749207e-02 1.468863524496555328e-02 3.040140271186828613e-01 -9.645622223615646362e-03 1.434301435947418213e-01 9.867944568395614624e-02 -3.193974867463111877e-02 -1.122201159596443176e-01 6.029709801077842712e-02 1.711613684892654419e-01 1.426185071468353271e-01 1.572514623403549194e-01 5.586319416761398315e-02 -2.584475874900817871e-01 -2.554742395877838135e-01 -1.333154290914535522e-01 -1.126863881945610046e-01 2.581913173198699951e-01 1.418521404266357422e-01 1.375165432691574097e-01
3.032022714614868164e-01 3.444748818874359131e-01 2.593875303864479065e-02 -3.119736611843109131e-01 -1.060069575905799866e-01 2.302898764610290527e-01 -4.134028032422065735e-02 3.858220875263214111e-01 1.366861760616302490e-01 -1.086029335856437683e-01 1.801326721906661987e-01 5.988942459225654602e-02 -9.810269623994827271e-02 5.878687649965286255e-02 3.073099628090858459e-02 5.806835740804672241e-02 1.187048181891441345e-01 2.312262505292892456e-01 -8.366347104310989380e-02 -3.184288041666150093e-03 -1.217594370245933533e-01 1.577148288488388062e-01 1.298407316207885742e-01 8.501644432544708252e-02 5.472159013152122498e-02 -9.103849530220031738e-02 -2.071394324302673340e-01 -2.171020507812500000e-01 -3.271961510181427002e-01 1.339846998453140259e-01 6.185824051499366760e-02 1.553954631090164185e-01
3.712388575077056885e-01 8.284283429384231567e-02 1.106726825237274170e-01 -2.196735739707946777e-01 -2.788962721824645996e-01 2.883228361606597900e-01 1.914382427930831909e-01 1.200569793581962585e-01 2.170237451791763306e-01 -6.499949097633361816e-02 1.823646873235702515e-01 3.317299485206604004e-02 9.629437327384948730e-02 -6.533683836460113525e-02 -1.412747800350189209e-02 -1.195296123623847961e-01 -1.100064255297183990e-02 3.041041493415832520e-01 -2.290170937776565552e-01 -3.694483265280723572e-02 -8.153258264064788818e-02 3.040374815464019775e-01 -2.854471281170845032e-02 1.841817498207092285e-01 9.582950919866561890e-02 -2.019940316677093506e-01 -3.183014988899230957e-01 9.386528283357620239e-02 -7.758476585149765015e-02 4.545580595731735229e-02 -5.806877091526985168e-02 1.316100060939788818e-01
1.209784746170043945e-01 4.069265443831682205e-03 -2.170968651771545410e-01 -1.949433386325836182e-01 2.909062802791595459e-02 4.135790765285491943e-01 1.167071461677551270e-01 -2.222276926040649414e-01 2.157320231199264526e-01 1.674649715423583984e-01 -6.103272736072540283e-02 -5.095197632908821106e-02 2.242210060358047485e-01 6.932192295789718628e-02 1.828677207231521606e-01 -1.699667423963546753e-01 1.963045597076416016e-01 2.351576536893844604e-01 -2.344230711460113525e-01 -1.573160737752914429e-01 1.386125832796096802e-01 1.629025191068649292e-01 -7.949502021074295044e-02 1.008178293704986572e-01 2.082678377628326416e-01 3.695210441946983337e-02 -1.977158337831497192e-01 -1.925623416900634766e-01 -2.066484540700912476e-01 -2.306373715400695801e-01 -1.531675085425376892e-02 1.190894991159439087e-01
2.145105600357055664e-01 2.951424717903137207e-01 1.445432603359222412e-01 7.946227490901947021e-02 -5.394875258207321167e-02 5.913315340876579285e-02 2.990943789482116699e-01 -4.482422024011611938e-02 1.228161305189132690e-01 -4.380642175674438477e-01 -7.533731311559677124e-02 1.075651943683624268e-01 -9.379681944847106934e-02 -2.057086527347564697e-01 1.443936228752136230e-01 9.684964269399642944e-02 1.757759749889373779e-01 1.401163041591644287e-01 -2.415827661752700806e-01 2.872417867183685303e-02 1.070661693811416626e-01 1.184030398726463318e-01 1.270516496151685715e-02 6.373403221368789673e-02 3.575504422187805176e-01 1.405351459980010986e-01 -6.058066710829734802e-02 -1.542501449584960938e-01 -1.151563152670860291e-01 2.181665748357772827e-01 7.094747573137283325e-02 2.363305240869522095e-01
3.334874808788299561e-01 5.651905015110969543e-02 2.185696065425872803e-01 -8.629290759563446045e-02 1.105395779013633728e-01 3.009893000125885010e-01 1.753604114055633545e-01 -3.282831236720085144e-02 -1.717821508646011353e-02 -4.710529744625091553e-01 9.190795570611953735e-02 2.414302527904510498e-01 -9.685207158327102661e-02 2.509245648980140686e-02 -9.318102151155471802e-03 -2.109062112867832184e-02 1.854932606220245361e-01 2.200819402933120728e-01 -2.719531655311584473e-01 5.675003305077552795e-02 2.033330798149108887e-01 1.263020485639572144e-01 4.911207407712936401e-02 -1.322603523731231689e-01 2.416447550058364868e-01 1.406615823507308960e-01 -1.551330983638763428e-01 3.308102488517761230e-02 -1.836015731096267700e-01 -4.763874039053916931e-02 -1.138066500425338745e-01 8.229856193065643311e-02
1.784284710884094238e-01 1.133284643292427063e-01 1.465951055288314819e-01 -3.852438554167747498e-02 -2.309456318616867065e-01 3.926664963364601135e-02 7.768668979406356812e-02 -5.105466768145561218e-02 1.812449991703033447e-01 -4.550290405750274658e-01 1.402039378881454468e-01 -4.444658383727073669e-02 -1.179683953523635864e-01 -5.339811742305755615e-02 -2.639932092279195786e-03 5.158511921763420105e-03 3.365899622440338135e-01 2.133538872003555298e-01 -4.784151315689086914e-01 1.711195558309555054e-01 2.209084033966064453e-01 1.137922182679176331e-01 -2.215169370174407959e-02 -2.307971566915512085e-01 9.758377820253372192e-02 -4.205928742885589600e-02 -9.767831116914749146e-02 -7.707281410694122314e-02 4.565093666315078735e-02 1.407746225595474243e-01 -2.290655300021171570e-02 9.385660290718078613e-02
-7.142397761344909668e-02 -7.825286686420440674e-02 -2.828603088855743408e-01 3.369132056832313538e-02 -3.125194052699953318e-04 1.655897647142410278e-01 1.655860245227813721e-01 -3.331814706325531006e-01 3.902214467525482178e-01 -2.307945489883422852e-02 1.061132550239562988e-02 1.701387017965316772e-02 -1.066295504570007324e-01 1.450565308332443237e-01 2.227288782596588135e-01 -2.853596024215221405e-02 3.225684463977813721e-01 1.875770539045333862e-01 -3.052793741226196289e-01 -1.144556850194931030e-01 -6.630614399909973145e-02 -1.358184311538934708e-02 -6.599340587854385376e-02 -2.566920220851898193e-02 1.371812522411346436e-01 -1.875952035188674927e-01 -8.884902298450469971e-02 -3.492623865604400635e-01 2.450244873762130737e-02 1.621924526989459991e-02 -9.952896833419799805e-02 2.365495264530181885e-01
-2.274508355185389519e-03 2.396539598703384399e-01 9.144137799739837646e-02 -6.063698977231979370e-02 2.617380917072296143e-01 3.719819188117980957e-01 1.065021604299545288e-01 -2.974101901054382324e-01 2.392615936696529388e-02 -4.661675989627838135e-01 -2.095860242843627930e-01 1.849178671836853027e-01 4.106850549578666687e-02 -4.865679517388343811e-02 2.112014219164848328e-02 6.290699541568756104e-02 1.054694727063179016e-01 2.143937945365905762e-01 -1.806767284870147705e-01 -2.000087499618530273e-01 1.044977381825447083e-01 -3.736910223960876465e-02 -1.921354681253433228e-01 2.538777515292167664e-02 7.919431477785110474e-02 -9.857038408517837524e-02 -9.823913127183914185e-02 -1.338888406753540039e-01 -9.147579967975616455e-02 -1.121678352355957031e-01 -2.734973728656768799e-01 -2.140816859900951385e-02
4.475455731153488159e-02 1.762998253107070923e-01 -2.303257733583450317e-01 -1.278818100690841675e-01 -5.709618702530860901e-02 2.947252392768859863e-01 -1.709209755063056946e-02 -6.163924559950828552e-02 3.598982989788055420e-01 -1.662734299898147583e-01 -2.675558030605316162e-01 1.108992695808410645e-01 2.607132196426391602e-01 1.557627916336059570e-01 2.422289401292800903e-01 -1.554168164730072021e-01 1.796457469463348389e-01 -1.668320596218109131e-02 -1.944414675235748291e-01 -2.133268564939498901e-01 -9.520950168371200562e-02 2.925336658954620361e-01 -1.062538009136915207e-02 3.494389727711677551e-02 2.464170604944229126e-01 1.044641062617301941e-02 -1.822105199098587036e-01 -1.146341338753700256e-01 -1.798111945390701294e-01 -1.839637607336044312e-01 4.208485037088394165e-02 1.472749747335910797e-02
2.244917154312133789e-01 2.229456305503845215e-01 -2.565243467688560486e-02 -1.612666696310043335e-01 8.086711168289184570e-02 3.205349445343017578e-01 1.568707525730133057e-01 6.350043416023254395e-02 1.945168972015380859e-01 -4.096815288066864014e-01 -1.004479825496673584e-01 3.010372519493103027e-01 -1.072008386254310608e-01 1.657337844371795654e-01 -2.921483479440212250e-02 1.900105364620685577e-02 1.232325732707977295e-01 1.481810957193374634e-01 -2.950446605682373047e-01 -4.777075722813606262e-03 2.466479390859603882e-01 1.980370134115219116e-01 3.895315900444984436e-02 -4.103993624448776245e-02 1.110595688223838806e-01 1.652085632085800171e-01 -1.101164519786834717e-01 -1.365646123886108398e-01 -1.874236017465591431e-01 -9.190665557980537415e-03 -2.170544117689132690e-01 -9.244266897439956665e-02
4.584776610136032104e-02 -1.377487033605575562e-01 -3.104411959648132324e-01 5.769445747137069702e-02 1.054710596799850464e-01 3.708721995353698730e-01 1.367913465946912766e-02 -2.026239633560180664e-01 3.509624302387237549e-01 9.645747020840644836e-03 2.455096244812011719e-01 1.174306347966194153e-01 7.206144183874130249e-02 -5.134319514036178589e-02 2.534055411815643311e-01 8.884122967720031738e-02 -5.826039612293243408e-02 1.208945959806442261e-01 -1.508798599243164062e-01 -7.047369331121444702e-02 -1.624841839075088501e-01 2.239545434713363647e-01 1.131575331091880798e-01 -1.996786743402481079e-01 8.389484137296676636e-03 4.726752266287803650e-02 -9.611982852220535278e-03 -3.084694445133209229e-01 -2.122451514005661011e-01 1.819007396697998047e-01 -1.326742619276046753e-01 2.092257887125015259e-01
-1.986201480031013489e-02 -3.210419788956642151e-02 -7.201473414897918701e-02 -1.227644854225218296e-03 1.850917562842369080e-02 4.754576683044433594e-01 9.204492717981338501e-02 -2.434108406305313110e-01 4.404225945472717285e-01 -1.156296879053115845e-01 1.038949862122535706e-01 -4.723620787262916565e-02 1.822294443845748901e-01 1.880849301815032959e-01 1.362480372190475464e-01 -1.004118565469980240e-02 2.682543694972991943e-01 1.892118155956268311e-01 -1.378082036972045898e-01 -1.193020790815353394e-01 -2.592124044895172119e-02 1.673365533351898193e-01 -2.807463519275188446e-02 1.698935031890869141e-01 2.385116666555404663e-01 -4.558331146836280823e-02 -1.644123941659927368e-01 -2.063887268304824829e-01 1.040891185402870178e-02 1.961784623563289642e-02 2.423601150512695312e-01 6.717009097337722778e-02
3.863474130630493164e-01 1.045410558581352234e-01 2.500059902667999268e-01 1.422228105366230011e-02 -7.008583098649978638e-02 2.414554059505462646e-01 -8.168875426054000854e-02 1.119728982448577881e-01 1.296553164720535278e-01 -2.769725322723388672e-01 1.079184263944625854e-01 1.455411463975906372e-01 1.027712523937225342e-01 1.393277645111083984e-01 5.134487524628639221e-02 2.375707030296325684e-01 2.299671620130538940e-01 4.857349693775177002e-01 -3.118195831775665283e-01 7.076679170131683350e-02 8.843212574720382690e-02 1.989752650260925293e-01 -5.270850285887718201e-02 -1.655262336134910583e-02 -5.125294998288154602e-02 9.382878988981246948e-02 -8.010832220315933228e-02 8.789268881082534790e-02 6.081098224967718124e-03 5.257016420364379883e-02 -5.111075565218925476e-02 8.223211020231246948e-02
-4.006818681955337524e-02 2.542128227651119232e-02 -3.062187433242797852e-01 -2.584704197943210602e-02 -1.824539005756378174e-01 2.882920205593109131e-01 2.076970487833023071e-01 -1.663348525762557983e-01 4.020872116088867188e-01 -1.604713052511215210e-01 5.999236553907394409e-02 -2.359493821859359741e-02 1.319148689508438110e-01 1.469282507896423340e-01 2.075197249650955200e-01 -1.571642160415649414e-01 2.724391818046569824e-01 2.282720208168029785e-01 -2.235406488180160522e-01 -4.176942259073257446e-02 1.195484399795532227e-01 3.268312215805053711e-01 1.513590216636657715e-01 5.848350748419761658e-02 1.317805051803588867e-01 -1.234580278396606445e-01 -1.194769218564033508e-01 -5.472318455576896667e-02 1.454668492078781128e-02 5.237916857004165649e-02 1.978733092546463013e-01 1.716631464660167694e-02
1.811387091875076294e-01 3.200266137719154358e-02 -4.185015335679054260e-02 2.109443247318267822e-01 -1.827506162226200104e-02 1.998556256294250488e-01 -2.310516089200973511e-01 1.019221395254135132e-01 1.126788854598999023e-01 -4.300278425216674805e-01 -1.628601253032684326e-01 2.494279742240905762e-01 1.904655620455741882e-02 4.923947751522064209e-01 -2.023105472326278687e-01 -2.209103405475616455e-01 2.180188521742820740e-02 1.850620210170745850e-01 -1.491721868515014648e-01 -1.188527718186378479e-01 -1.039631813764572144e-01 1.129940003156661987e-01 9.324552118778228760e-02 -4.332096129655838013e-02 9.620850533246994019e-02 1.296352744102478027e-01 -8.935593068599700928e-02 -4.545131325721740723e-02 -6.433297693729400635e-02 -1.446188986301422119e-01 -1.828814297914505005e-02 1.738198697566986084e-01
2.798758745193481445e-01 1.632262468338012695e-01 2.147205173969268799e-01 -6.201550364494323730e-02 1.897160522639751434e-02 3.170530498027801514e-01 2.341979295015335083e-01 3.419775888323783875e-02 1.266578584909439087e-01 -2.105384469032287598e-01 3.915090113878250122e-02 -3.613996878266334534e-02 -1.817851215600967407e-01 1.651450246572494507e-01 -3.856361284852027893e-02 1.722259446978569031e-02 5.769848078489303589e-02 2.981240153312683105e-01 -4.243931472301483154e-01 1.551226079463958740e-01 2.366595715284347534e-01 -1.414292212575674057e-02 -4.436469078063964844e-02 -5.201420187950134277e-02 5.556192994117736816e-02 1.901019066572189331e-01 -1.187667474150657654e-01 -2.579507529735565186e-01 -1.537274122238159180e-01 1.318265348672866821e-01 -2.111919075250625610e-01 1.102988515049219131e-02
-5.160795152187347412e-02 1.204321384429931641e-01 -2.026969194412231445e-01 3.153653349727392197e-03 -4.660066217184066772e-02 3.055271208286285400e-01 4.251782894134521484e-01 -2.283377498388290405e-01 3.248678445816040039e-01 -1.808920949697494507e-01 5.052049830555915833e-02 -3.447959944605827332e-02 1.800446659326553345e-01 1.443700045347213745e-01 1.366032510995864868e-01 -2.213802784681320190e-01 6.342401355504989624e-02 1.824219971895217896e-01 -1.832557320594787598e-01 1.344372797757387161e-02 5.714118480682373047e-02 3.252555429935455322e-01 1.063259094953536987e-01 2.288336902856826782e-01 1.537405401468276978e-01 -8.466929197311401367e-03 -1.047208532691001892e-01 -1.774222254753112793e-01 6.326063070446252823e-03 4.129563271999359131e-02 1.338555663824081421e-01 1.441083550453186035e-01
1.447938978672027588e-01 1.303814947605133057e-01 2.379455119371414185e-01 5.140913650393486023e-02 -1.271711438894271851e-01 -3.710995614528656006e-02 1.791122853755950928e-01 4.185270518064498901e-02 3.271565437316894531e-01 -2.350235730409622192e-01 9.348868392407894135e-03 7.220034301280975342e-02 -1.090747565031051636e-01 1.507341861724853516e-01 6.929383426904678345e-02 -1.265555173158645630e-01 9.220191836357116699e-02 3.662771880626678467e-01 -3.953568339347839355e-01 9.845616668462753296e-02 -4.388619959354400635e-02 2.977613806724548340e-01 -1.505422592163085938e-01 2.113272547721862793e-01 8.803610503673553467e-02 -3.755525499582290649e-02 3.128869086503982544e-02 2.358717285096645355e-02 -3.387569785118103027e-01 -1.908517628908157349e-02 -1.624746620655059814e-01 9.799351543188095093e-02
8.433120697736740112e-02 6.573847681283950806e-02 2.328723073005676270e-01 -1.176026389002799988e-01 -2.881678640842437744e-01 3.287439644336700439e-01 -6.803750060498714447e-03 2.694309130311012268e-02 3.726729750633239746e-01 -3.318012356758117676e-01 5.866391211748123169e-02 8.946935832500457764e-02 -1.952929794788360596e-01 3.748991489410400391e-01 -1.692696511745452881e-01 -1.218476593494415283e-01 -1.756592392921447754e-01 2.731962800025939941e-01 -6.931646913290023804e-02 -2.543781101703643799e-01 7.051204144954681396e-02 -4.275584220886230469e-02 -7.229687273502349854e-02 -5.537472292780876160e-02 -1.250435858964920044e-01 -4.962348192930221558e-02 -2.969757653772830963e-02 -9.916219115257263184e-02 -9.628123044967651367e-02 1.148943379521369934e-01 1.759940199553966522e-02 6.570709496736526489e-02
1.903819292783737183e-01 -5.230740085244178772e-02 -1.999967098236083984e-01 -7.656734436750411987e-02 -7.284553349018096924e-02 2.050785273313522339e-01 6.185030564665794373e-02 -1.226815357804298401e-01 2.950562536716461182e-01 -1.847008615732192993e-01 5.258066579699516296e-02 -1.939696259796619415e-02 1.385782565921545029e-02 2.291094362735748291e-01 4.387128949165344238e-01 -1.359407156705856323e-01 -3.221979364752769470e-02 4.053954184055328369e-01 -1.020007655024528503e-01 -1.247354038059711456e-02 -2.356516569852828979e-02 7.804001122713088989e-02 -1.053676605224609375e-01 1.611818820238113403e-01 6.049169227480888367e-02 -1.107080876827239990e-01 -3.783095628023147583e-02 -6.552939116954803467e-02 7.819265127182006836e-02 3.150987327098846436e-01 1.228057518601417542e-01 3.149248957633972168e-01
9.488976746797561646e-02 3.076053857803344727e-01 1.340099722146987915e-01 1.072939261794090271e-01 -1.682714372873306274e-02 4.849386960268020630e-02 7.703957706689834595e-02 8.284534513950347900e-02 1.617513895034790039e-01 -1.994857043027877808e-01 1.158046871423721313e-01 -1.610510051250457764e-01 -2.085539996623992920e-01 1.877421587705612183e-01 1.657421141862869263e-01 -3.304237425327301025e-01 1.163094267249107361e-01 4.100706577301025391e-01 -1.741229742765426636e-01 8.389472961425781250e-03 -7.835869491100311279e-02 1.085412725806236267e-01 5.647713318467140198e-02 -1.711479723453521729e-01 1.778687536716461182e-01 -3.027574717998504639e-01 -1.222017705440521240e-01 -2.955048158764839172e-02 -3.110416829586029053e-01 -3.418211266398429871e-02 6.775356084108352661e-02 1.633497327566146851e-01
2.416982948780059814e-01 1.367151588201522827e-01 -7.974292337894439697e-02 -1.097515821456909180e-01 2.255674153566360474e-01 2.446121722459793091e-01 -6.757681816816329956e-02 -1.737954914569854736e-01 4.467391595244407654e-02 -4.693730175495147705e-01 -8.204106986522674561e-02 1.845886814408004284e-03 -8.227756619453430176e-02 -5.193980783224105835e-02 2.151557058095932007e-01 -4.343268275260925293e-02 8.172282576560974121e-02 1.248355433344841003e-01 -4.715992510318756104e-01 -1.179247498512268066e-01 1.752291470766067505e-01 -3.253930807113647461e-02 -1.031360179185867310e-01 -1.080954745411872864e-01 1.528740972280502319e-01 8.576180040836334229e-02 -1.707372069358825684e-01 -2.149109691381454468e-01 -1.729365140199661255e-01 9.514682739973068237e-02 -1.201613470911979675e-01 1.378648262470960617e-02
2.212919890880584717e-01 1.325431615114212036e-01 8.738896995782852173e-02 1.814005151391029358e-02 1.998354941606521606e-01 3.330214619636535645e-01 8.268751204013824463e-02 -2.641792893409729004e-01 2.431596070528030396e-01 -3.455400466918945312e-01 -2.532036006450653076e-01 -7.433695346117019653e-02 2.279403954744338989e-01 2.271218895912170410e-01 -7.170137017965316772e-02 -7.328028231859207153e-02 1.878734081983566284e-01 -1.261570006608963013e-01 -1.703538447618484497e-01 7.926677167415618896e-02 -8.758949488401412964e-02 3.559178709983825684e-01 -1.798459738492965698e-01 5.810760706663131714e-02 1.162485778331756592e-01 -8.819891512393951416e-02 -9.743954241275787354e-02 -5.562467966228723526e-03 4.107143357396125793e-02 7.782738655805587769e-02 1.040584966540336609e-01 1.727418303489685059e-01
4.778360947966575623e-02 -4.098720476031303406e-02 2.446960210800170898e-01 -3.730604350566864014e-01 -1.410863399505615234e-01 3.979220390319824219e-01 -6.151532009243965149e-02 -7.858480513095855713e-02 2.329383492469787598e-01 -1.850278526544570923e-01 -2.970937490463256836e-01 3.542781621217727661e-02 -1.014869101345539093e-02 5.105763301253318787e-02 6.606041640043258667e-02 -9.003349393606185913e-02 -1.589233279228210449e-01 1.019772663712501526e-01 -1.843114197254180908e-01 -1.621315181255340576e-01 7.038291543722152710e-02 3.357761204242706299e-01 8.808982372283935547e-02 -1.175937876105308533e-01 2.861582636833190918e-01 -1.402854472398757935e-01 -1.163935586810112000e-01 -5.402278527617454529e-02 -1.622081547975540161e-01 -4.817647114396095276e-02 1.312656253576278687e-01 1.284046620130538940e-01
3.563762307167053223e-01 3.182257115840911865e-01 -7.325061596930027008e-03 2.668441087007522583e-02 2.304500937461853027e-01 3.772740364074707031e-01 -3.104361519217491150e-02 -2.214281857013702393e-01 1.542570739984512329e-01 -3.927380144596099854e-01 -5.723339319229125977e-02 1.140740066766738892e-01 -1.285760104656219482e-01 -1.216259896755218506e-01 5.193780735135078430e-02 -1.949215829372406006e-01 6.395980715751647949e-02 1.735319793224334717e-01 -3.218180835247039795e-01 -1.427708473056554794e-02 1.101762652397155762e-01 3.234519809484481812e-02 6.969112902879714966e-02 1.037774840369820595e-03 8.997189253568649292e-02 1.115582361817359924e-01 1.081089153885841370e-01 -1.297386288642883301e-01 -6.546445190906524658e-02 -1.738493889570236206e-02 -2.000421434640884399e-01 -9.746655821800231934e-02
1.569240689277648926e-01 5.763034895062446594e-02 -1.464022099971771240e-01 -1.959566175937652588e-01 -1.267285794019699097e-01 2.430911362171173096e-01 2.279957979917526245e-01 -2.421985566616058350e-01 2.781397700309753418e-01 -5.177544429898262024e-02 -1.234119608998298645e-01 -8.131164312362670898e-02 3.169413805007934570e-01 4.935618117451667786e-02 1.776197552680969238e-01 -6.164794042706489563e-02 2.051667124032974243e-01 1.949005126953125000e-01 -2.178806960582733154e-01 -1.442404277622699738e-02 -8.565446734428405762e-02 2.004270702600479126e-01 1.961235553026199341e-01 5.219199880957603455e-02 2.790246307849884033e-01 9.007585793733596802e-02 -1.772719025611877441e-01 -2.581233382225036621e-01 -2.288166433572769165e-01 7.313276082277297974e-02 1.606580764055252075e-01 4.806426540017127991e-02
-8.914203941822052002e-02 -5.861101672053337097e-02 -2.158671617507934570e-01 2.035144343972206116e-02 -5.918369814753532410e-02 2.708135843276977539e-01 3.102054595947265625e-01 -2.811147868633270264e-01 3.498783409595489502e-01 -2.522805035114288330e-01 2.079026103019714355e-01 8.517255634069442749e-02 1.268900483846664429e-01 8.024448156356811523e-02 1.045297458767890930e-01 -1.185050681233406067e-01 2.015134096145629883e-01 1.620308160781860352e-01 -2.208758145570755005e-01 -1.805797070264816284e-01 3.271897137165069580e-02 3.010209500789642334e-01 1.858836710453033447e-01 1.353026777505874634e-01 4.271352291107177734e-02 -8.149639517068862915e-02 -1.519426405429840088e-01 -2.639335691928863525e-01 2.935547567903995514e-02 4.500794038176536560e-02 8.038152009248733521e-02 4.581316933035850525e-02
1.527840942144393921e-01 2.654004991054534912e-01 9.517422318458557129e-02 -1.053824722766876221e-01 1.487106382846832275e-01 4.261045455932617188e-01 1.102076396346092224e-01 -1.495129708200693130e-02 7.775636762380599976e-02 -2.140740454196929932e-01 3.246571868658065796e-03 1.980990469455718994e-01 -1.539060175418853760e-01 1.267672479152679443e-01 -5.011553689837455750e-02 -4.706462100148200989e-02 1.139386892318725586e-01 1.499043107032775879e-01 -3.429716825485229492e-01 -5.956419184803962708e-02 3.285776674747467041e-01 9.563626348972320557e-02 4.504842311143875122e-02 -7.517996430397033691e-02 2.212196588516235352e-01 2.508259117603302002e-01 -1.507267951965332031e-01 -1.866373717784881592e-01 -1.061186194419860840e-01 1.431332677602767944e-01 1.514591425657272339e-01 1.699463427066802979e-01
8.186042308807373047e-02 1.020682528614997864e-01 7.740127330180257559e-05 -4.684478975832462311e-03 -1.341030299663543701e-01 3.865919113159179688e-01 -6.330499798059463501e-02 1.349610090255737305e-01 3.560348451137542725e-01 -2.103941589593887329e-01 1.161414757370948792e-02 -3.822001814842224121e-02 -3.897691965103149414e-01 1.023719385266304016e-01 -7.501685619354248047e-02 -2.792611122131347656e-01 -6.080793216824531555e-03 4.496355354785919189e-02 -1.398044079542160034e-01 -8.112128078937530518e-02 -4.945252463221549988e-02 7.392476499080657959e-02 -1.706108450889587402e-01 7.550787925720214844e-02 2.963058352470397949e-01 -3.220891356468200684e-01 -2.571450769901275635e-01 -2.151544764637947083e-02 -1.878623664379119873e-01 -8.821171522140502930e-02 3.892061859369277954e-02 3.074880689382553101e-02
2.487958371639251709e-01 2.352098375558853149e-02 3.295956552028656006e-02 -1.708393692970275879e-01 1.525282561779022217e-01 2.471510171890258789e-01 5.104991048574447632e-02 -1.326940953731536865e-01 3.482804000377655029e-01 -4.041679203510284424e-01 -5.768410488963127136e-02 7.651827484369277954e-02 2.810738682746887207e-01 1.474711461924016476e-03 9.853886067867279053e-02 1.894584670662879944e-02 -1.628521084785461426e-01 7.820769399404525757e-02 -2.996000945568084717e-01 -7.305591367185115814e-03 2.990364432334899902e-01 2.312093377113342285e-01 -2.417086064815521240e-01 3.958142921328544617e-02 7.252593338489532471e-02 7.042337954044342041e-02 -1.317690778523683548e-02 -1.149123534560203552e-01 -2.289079278707504272e-01 -1.285177767276763916e-01 -4.249326139688491821e-02 1.285717170685529709e-02
-7.613454759120941162e-02 3.731796145439147949e-02 -3.110349774360656738e-01 -4.371394217014312744e-02 -1.352237761020660400e-01 2.609972953796386719e-01 3.281158208847045898e-01 -1.543464958667755127e-01 4.001888334751129150e-01 -1.218799278140068054e-01 1.008173525333404541e-01 -1.316114813089370728e-01 1.504701673984527588e-01 2.675227820873260498e-01 1.331968605518341064e-01 -1.078945472836494446e-01 2.034432590007781982e-01 2.190426737070083618e-01 -1.088461950421333313e-01 -1.428737863898277283e-02 5.747343227267265320e-02 3.557212352752685547e-01 4.484600201249122620e-02 1.168619990348815918e-01 5.431086290627717972e-03 3.788605332374572754e-02 -1.325984485447406769e-02 -2.445558458566665649e-01 -2.292562089860439301e-02 1.370739340782165527e-01 3.858479857444763184e-02 1.449291408061981201e-01
-4.963637888431549072e-02 -7.821725308895111084e-02 -2.503078579902648926e-01 3.080101124942302704e-02 -5.900195986032485962e-02 3.556911647319793701e-01 3.636933863162994385e-01 -2.865165770053863525e-01 4.651624262332916260e-01 -2.394112348556518555e-01 3.686654195189476013e-02 -3.115720488131046295e-02 3.629028424620628357e-02 1.042360886931419373e-01 -2.481786767020821571e-03 -2.138139754533767700e-01 1.084329783916473389e-01 1.586714535951614380e-01 -1.520079076290130615e-01 -4.714179039001464844e-02 8.145963400602340698e-02 2.787540256977081299e-01 1.104254126548767090e-01 1.405618041753768921e-01 1.425414681434631348e-01 1.435553096234798431e-02 -4.912079125642776489e-02 -1.372564285993576050e-01 6.931973248720169067e-02 7.948751747608184814e-02 5.234348773956298828e-02 1.238197311758995056e-01
1.254609674215316772e-01 2.379165738821029663e-01 1.843440532684326172e-01 -8.060049265623092651e-02 1.378371566534042358e-01 2.833214700222015381e-01 2.297904640436172485e-01 -2.036139667034149170e-01 3.084005117416381836e-01 -3.854455351829528809e-01 -2.157863378524780273e-01 -1.594261378049850464e-01 -1.341153681278228760e-01 6.287300586700439453e-02 -6.574781239032745361e-02 -3.405001014471054077e-02 -1.360375285148620605e-01 1.719048470258712769e-01 -3.323506116867065430e-01 -6.019507348537445068e-02 1.215914860367774963e-01 2.030909508466720581e-01 -1.586793810129165649e-01 6.303591653704643250e-04 1.970968246459960938e-01 6.948288530111312866e-03 -6.942640990018844604e-02 -1.846506446599960327e-02 -2.406835407018661499e-01 -4.026630893349647522e-02 5.997886881232261658e-02 -3.213901305571198463e-03
2.440866455435752869e-02 2.078554183244705200e-01 5.123585835099220276e-02 -1.101193428039550781e-01 1.536868959665298462e-01 2.394696474075317383e-01 1.036507561802864075e-01 -1.318143457174301147e-01 2.553388476371765137e-01 -4.321256875991821289e-01 -7.275484502315521240e-02 -2.184252738952636719e-01 -2.952012047171592712e-02 5.845003947615623474e-02 -8.747445046901702881e-02 -4.710708186030387878e-02 -3.526990534737706184e-03 3.481858074665069580e-01 -3.781444430351257324e-01 -1.852072477340698242e-01 4.640889912843704224e-02 3.360042348504066467e-02 -4.103341698646545410e-02 -6.732090562582015991e-02 2.043082416057586670e-01 1.741001382470130920e-03 -1.052870452404022217e-01 1.968647688627243042e-01 -3.299585878849029541e-01 -3.975177556276321411e-02 3.100123628973960876e-02 4.726372659206390381e-02
2.791389226913452148e-01 1.959652304649353027e-01 7.940991967916488647e-02 -2.580820322036743164e-01 1.547703295946121216e-01 3.655270636081695557e-01 9.252286702394485474e-02 -8.599459379911422729e-02 -3.805991634726524353e-02 -3.732651174068450928e-01 -1.488932669162750244e-01 -3.292298642918467522e-03 -2.626615166664123535e-01 1.199897006154060364e-01 2.690190263092517853e-02 8.445050567388534546e-02 1.416848897933959961e-01 3.275586366653442383e-01 -3.018433153629302979e-01 -1.470072474330663681e-02 2.673437297344207764e-01 3.579775243997573853e-02 1.113419700413942337e-02 -5.695795640349388123e-02 1.111349016427993774e-01 1.183127015829086304e-01 -1.186139062047004700e-01 -1.414634436368942261e-01 -9.840672463178634644e-02 -1.053738147020339966e-01 8.237221837043762207e-02 -1.510348077863454819e-02
1.720572113990783691e-01 1.733481138944625854e-02 9.060942381620407104e-02 9.757329523563385010e-02 -1.703850626945495605e-01 3.637318015098571777e-01 1.659595780074596405e-02 -1.052910536527633667e-01 -4.408700019121170044e-02 -5.691447108983993530e-02 -1.431511789560317993e-01 -6.995940208435058594e-02 -1.527509838342666626e-01 2.960443794727325439e-01 1.174150630831718445e-01 -9.603995829820632935e-02 2.153174877166748047e-01 3.167708814144134521e-01 1.218593772500753403e-02 -7.009200751781463623e-02 6.764719635248184204e-02 3.777790665626525879e-01 -5.305234715342521667e-02 5.524651333689689636e-02 -1.582016199827194214e-01 -2.167541533708572388e-01 -1.177664324641227722e-01 -3.475203216075897217e-01 -3.068606257438659668e-01 8.571483194828033447e-02 -3.428484499454498291e-02 -2.924369275569915771e-02
-3.596838936209678650e-02 5.844607576727867126e-02 -1.830390244722366333e-01 1.356936544179916382e-01 -5.565572530031204224e-03 2.339218556880950928e-01 2.960623204708099365e-01 -3.147282600402832031e-01 4.596452414989471436e-01 -3.066787421703338623e-01 9.862466901540756226e-02 2.003006823360919952e-02 1.671742834150791168e-02 1.159511432051658630e-01 2.497995644807815552e-01 -1.559182852506637573e-01 1.786267161369323730e-01 1.709372848272323608e-01 -1.686942726373672485e-01 -7.611088454723358154e-02 1.302317529916763306e-01 1.322610527276992798e-01 2.085281163454055786e-01 1.040148660540580750e-01 9.991405904293060303e-02 -8.245271444320678711e-02 -9.549111127853393555e-02 -2.342282235622406006e-01 -3.130631148815155029e-02 8.012296259403228760e-02 1.130964607000350952e-01 3.068814240396022797e-02
3.405508399009704590e-01 1.186460554599761963e-01 5.574309080839157104e-02 -1.666423380374908447e-01 -6.795310229063034058e-02 1.882947981357574463e-01 -9.719853848218917847e-02 2.378111034631729126e-01 5.969439446926116943e-02 -2.299630343914031982e-01 -1.181605160236358643e-01 4.584419727325439453e-02 4.471652209758758545e-02 -1.580932140350341797e-01 -3.415966406464576721e-02 -1.749487966299057007e-02 3.515204787254333496e-01 5.371414497494697571e-02 -2.274983525276184082e-01 6.487820297479629517e-02 2.031602114439010620e-01 2.626514732837677002e-01 -1.374188363552093506e-01 9.201762825250625610e-02 2.868394553661346436e-01 -1.091974899172782898e-01 -3.820080757141113281e-01 1.818889193236827850e-02 -2.009408921003341675e-01 -1.024606302380561829e-01 -1.231461912393569946e-01 7.410225272178649902e-02
-6.711782515048980713e-02 2.177626788616180420e-01 8.001065254211425781e-02 -2.239764034748077393e-01 -1.389835122972726822e-02 5.491843819618225098e-02 1.080569401383399963e-01 -1.273749768733978271e-01 1.368534415960311890e-01 -3.776647746562957764e-01 2.000075206160545349e-02 1.127173230051994324e-01 -5.585189163684844971e-02 8.144026249647140503e-02 -3.100710175931453705e-02 -2.141948193311691284e-01 1.706495285034179688e-01 2.283023893833160400e-01 -5.510146021842956543e-01 7.516815513372421265e-02 3.473906591534614563e-02 1.867455393075942993e-01 -2.933649718761444092e-02 -3.272524476051330566e-02 1.032048761844635010e-01 -7.686107605695724487e-02 -2.338775098323822021e-01 -4.111907444894313812e-03 -3.426110744476318359e-01 -3.802994266152381897e-02 -1.023538112640380859e-01 1.541912835091352463e-02
3.002583384513854980e-01 2.461859881877899170e-01 3.375288471579551697e-02 -2.862215042114257812e-01 5.804510042071342468e-02 2.396924644708633423e-01 1.447320729494094849e-01 1.998467147350311279e-01 -3.355004265904426575e-02 -4.380668997764587402e-01 5.108693614602088928e-02 -8.481995202600955963e-03 5.718465149402618408e-02 -7.851392775774002075e-02 -7.779924571514129639e-02 -9.340833872556686401e-02 -1.128213200718164444e-02 2.379969656467437744e-01 -3.048368692398071289e-01 2.290575532242655754e-03 9.812443703413009644e-02 6.259781122207641602e-02 1.543242484331130981e-02 -3.398026525974273682e-02 1.566408723592758179e-01 3.283807039260864258e-01 -1.965515166521072388e-01 -1.685125827789306641e-01 -1.992571204900741577e-01 -6.818957626819610596e-02 -1.144248992204666138e-01 5.531075596809387207e-02
-8.253993839025497437e-02 8.154094219207763672e-02 -3.082731962203979492e-01 1.884035579860210419e-02 6.834546476602554321e-02 3.576010167598724365e-01 3.284579887986183167e-02 -1.437438875436782837e-01 2.287289202213287354e-01 -1.580405533313751221e-01 -7.971886545419692993e-02 -3.466233611106872559e-02 8.986135572195053101e-02 3.111932575702667236e-01 2.018281519412994385e-01 -1.117410734295845032e-01 2.068959772586822510e-01 2.716872692108154297e-01 -1.784884035587310791e-01 -1.640158295631408691e-01 -3.964309580624103546e-03 1.798070371150970459e-01 8.062158524990081787e-02 8.467503637075424194e-02 8.240541070699691772e-02 -1.172481477260589600e-01 -2.568085491657257080e-01 -3.562660217285156250e-01 4.735158383846282959e-02 1.995192617177963257e-01 1.262853890657424927e-01 3.264692798256874084e-02
2.453758567571640015e-01 3.412391617894172668e-02 -4.084195941686630249e-02 -5.039390921592712402e-02 -2.428312748670578003e-01 1.425569951534271240e-01 4.259604495018720627e-03 3.256797790527343750e-01 1.181001812219619751e-01 -2.913447916507720947e-01 1.165027767419815063e-01 1.473537385463714600e-01 4.015820845961570740e-02 1.739359349012374878e-01 -2.999528124928474426e-02 6.049780175089836121e-02 9.304390847682952881e-02 1.532016843557357788e-01 -2.178355306386947632e-01 4.378658905625343323e-02 5.843358580023050308e-03 1.893887370824813843e-01 -7.105076313018798828e-02 -3.302344977855682373e-01 9.045700728893280029e-02 -3.624415397644042969e-01 -7.959146052598953247e-02 -2.722602784633636475e-01 -2.815821170806884766e-01 1.321977674961090088e-01 -9.209471940994262695e-02 1.474664509296417236e-01
1.711919903755187988e-01 2.946562767028808594e-01 -5.688802897930145264e-02 1.412481963634490967e-01 1.711460761725902557e-03 1.415860801935195923e-01 1.386838126927614212e-02 3.207533736713230610e-04 2.078222036361694336e-01 -4.084244668483734131e-01 1.070056185126304626e-01 5.491338297724723816e-02 -3.788973018527030945e-02 3.830281794071197510e-01 -1.995905786752700806e-01 -6.577194482088088989e-02 4.828834906220436096e-02 3.092469274997711182e-01 -2.964728772640228271e-01 -1.059421002864837646e-01 1.850236058235168457e-01 3.178102523088455200e-02 1.131692230701446533e-01 -2.502326369285583496e-01 -8.593035489320755005e-02 9.205898642539978027e-02 -1.651424765586853027e-01 -8.421627432107925415e-02 -2.498749941587448120e-01 -2.466678433120250702e-02 2.338901907205581665e-02 -4.580133408308029175e-02
1.200773715972900391e-01 1.375058591365814209e-01 -1.301744878292083740e-01 -1.332170814275741577e-01 5.783310532569885254e-02 -2.970446832478046417e-02 5.204274505376815796e-02 -1.514182388782501221e-01 2.019523531198501587e-01 -3.336236774921417236e-01 -6.508040428161621094e-02 -3.214677870273590088e-01 -1.244257241487503052e-01 1.459324639290571213e-02 2.488478422164916992e-01 -5.280831456184387207e-02 1.726275831460952759e-01 7.331714779138565063e-02 2.543667554855346680e-01 5.881984904408454895e-02 -1.076233834028244019e-01 1.377991437911987305e-01 2.046834975481033325e-01 -1.296462416648864746e-01 3.114639818668365479e-01 5.135082080960273743e-02 -3.190458416938781738e-01 -3.865171968936920166e-01 -1.637030765414237976e-02 4.344363883137702942e-02 -1.267536729574203491e-01 1.939556188881397247e-02
1.453925669193267822e-01 1.154519170522689819e-01 3.511893749237060547e-01 -3.650428354740142822e-02 -3.334408998489379883e-01 2.887920439243316650e-01 -6.298929452896118164e-02 -1.560019701719284058e-02 4.363138228654861450e-02 -2.360906600952148438e-01 -3.562591597437858582e-02 2.404443621635437012e-01 8.414509147405624390e-02 7.381487637758255005e-02 -1.356461346149444580e-01 1.954482793807983398e-01 2.558292150497436523e-01 1.600690931081771851e-01 -1.774813830852508545e-01 1.372619718313217163e-01 4.253851994872093201e-02 2.641865015029907227e-01 3.211509287357330322e-01 1.771365702152252197e-01 -1.789865642786026001e-01 -3.240052238106727600e-02 -2.751290053129196167e-02 -1.443302482366561890e-01 -2.031059563159942627e-01 -2.010818943381309509e-02 -3.736330941319465637e-02 1.046872213482856750e-01
-1.352659463882446289e-01 1.285418272018432617e-01 -2.368345111608505249e-01 3.643872449174523354e-03 -1.060316264629364014e-01 4.088057279586791992e-01 2.434690892696380615e-01 -3.732284307479858398e-01 3.501473963260650635e-01 -1.514266133308410645e-01 3.903766721487045288e-02 3.327859938144683838e-02 8.805376291275024414e-02 1.187132298946380615e-01 1.515692621469497681e-01 -1.651645749807357788e-01 1.055507436394691467e-01 2.864362895488739014e-01 -1.652663946151733398e-01 -7.894270122051239014e-03 4.281107708811759949e-02 2.322077900171279907e-01 2.149496674537658691e-01 1.074673309922218323e-01 3.623370826244354248e-02 -7.301548868417739868e-02 -5.494767799973487854e-02 -1.289682686328887939e-01 9.556977450847625732e-02 1.248574778437614441e-01 2.596562542021274567e-02 1.615863144397735596e-01
7.130678743124008179e-02 2.459803782403469086e-02 -8.528465777635574341e-02 -3.749921917915344238e-02 5.447219684720039368e-02 3.693256080150604248e-01 7.108666002750396729e-02 -1.131554469466209412e-01 2.980844974517822266e-01 -7.287826389074325562e-02 -1.424364149570465088e-01 7.094335742294788361e-03 3.548940122127532959e-01 1.234942674636840820e-01 2.142733037471771240e-01 1.078100278973579407e-01 2.325061708688735962e-01 3.317472636699676514e-01 -1.627565026283264160e-01 -2.710369527339935303e-01 3.091531991958618164e-02 1.299225538969039917e-01 1.120800971984863281e-01 1.756807565689086914e-01 1.958670318126678467e-01 -1.269676815718412399e-02 -1.228559575974941254e-02 -1.576270610094070435e-01 -1.357285827398300171e-01 -2.028914391994476318e-01 2.146072834730148315e-01 1.437729001045227051e-01
2.502426207065582275e-01 1.114076897501945496e-01 -1.208687573671340942e-02 -2.992204427719116211e-01 2.566660009324550629e-02 2.700732946395874023e-01 3.421926498413085938e-02 7.147117052227258682e-03 1.597384959459304810e-01 -2.874752283096313477e-01 -9.580659866333007812e-02 1.308773607015609741e-01 -1.781407929956912994e-02 1.230514496564865112e-01 -8.246859163045883179e-02 8.160425350069999695e-03 -2.819821238517761230e-03 2.804013192653656006e-01 -3.576598763465881348e-01 6.953119486570358276e-02 2.328444272279739380e-01 1.363069415092468262e-01 -2.642191350460052490e-01 7.039197534322738647e-02 2.299186736345291138e-01 2.482011318206787109e-01 -4.709136486053466797e-02 -4.219602420926094055e-02 -9.774945676326751709e-02 -2.411074340343475342e-01 -1.358140110969543457e-01 2.003146857023239136e-01
2.392097562551498413e-01 2.259303182363510132e-01 2.885540947318077087e-02 -4.981487616896629333e-02 -1.449936926364898682e-01 2.219037897884845734e-02 1.411665529012680054e-01 3.170065581798553467e-02 1.580014079809188843e-01 -3.408411741256713867e-01 2.149189114570617676e-01 5.126569885760545731e-03 -1.542974710464477539e-01 2.242539674043655396e-01 9.059329330921173096e-02 -2.154627293348312378e-01 7.652845233678817749e-02 2.566950321197509766e-01 -6.169295683503150940e-02 -1.325767785310745239e-01 -2.217496782541275024e-01 3.459156453609466553e-01 1.756123900413513184e-01 1.414305418729782104e-01 6.756178289651870728e-02 -1.493933647871017456e-01 -2.940374612808227539e-01 -8.292289450764656067e-03 -1.217994764447212219e-01 2.328998297452926636e-01 -1.226994991302490234e-01 -1.397937536239624023e-01
2.781726717948913574e-01 -4.297596216201782227e-02 1.403968483209609985e-01 9.897108376026153564e-02 -1.029834300279617310e-01 1.273987740278244019e-01 -1.567369550466537476e-01 -2.154058218002319336e-01 1.615115255117416382e-01 -6.397962570190429688e-01 -4.370680823922157288e-02 -2.974139293655753136e-03 7.702918350696563721e-02 2.568940520286560059e-01 -2.462619543075561523e-01 -1.317344307899475098e-01 2.389276865869760513e-03 1.725193411111831665e-01 -9.658015519380569458e-02 1.184252724051475525e-01 -1.121824383735656738e-01 1.652229204773902893e-02 1.032019928097724915e-01 -8.926696330308914185e-02 1.548721045255661011e-01 1.994150131940841675e-01 -1.485860049724578857e-01 -1.198646128177642822e-01 -1.437017768621444702e-01 -8.805002085864543915e-03 1.607943326234817505e-02 -2.028911933302879333e-02
1.005922257900238037e-01 3.640596866607666016e-01 1.613058745861053467e-01 -1.002380177378654480e-01 -3.015710785984992981e-02 1.161477491259574890e-01 -6.080118939280509949e-02 3.037049993872642517e-02 8.344729989767074585e-02 -2.991931140422821045e-01 1.907043606042861938e-01 -4.946707189083099365e-02 -3.812601789832115173e-02 1.436892710626125336e-02 2.368847131729125977e-01 -7.124119997024536133e-02 1.832554340362548828e-01 3.110804557800292969e-01 -2.256211638450622559e-01 -3.013095632195472717e-02 -3.898596018552780151e-02 2.546454668045043945e-01 8.481196314096450806e-02 7.216989248991012573e-02 -1.581354290246963501e-01 -2.813142240047454834e-01 -2.556137554347515106e-02 9.355634101666510105e-04 -3.720526993274688721e-01 -4.796550422906875610e-02 -3.117332756519317627e-01 -2.186691015958786011e-02
-1.466132514178752899e-02 2.666951119899749756e-01 -1.472437083721160889e-01 -1.950474977493286133e-01 -5.769819021224975586e-02 1.108661741018295288e-01 -9.046211838722229004e-02 -1.340722441673278809e-01 2.214600294828414917e-01 -3.435391783714294434e-01 -2.722272574901580811e-01 1.435181498527526855e-01 -2.841560542583465576e-01 3.912295214831829071e-03 1.767232716083526611e-01 -8.517025411128997803e-02 1.765199005603790283e-01 2.322638407349586487e-02 -4.284591674804687500e-01 7.732041645795106888e-03 1.969914883375167847e-01 1.504250466823577881e-01 -1.184948310256004333e-01 -2.534482069313526154e-02 -7.408881187438964844e-02 -3.336890041828155518e-02 -9.068682789802551270e-02 1.381876617670059204e-01 -1.400269269943237305e-01 -8.832096122205257416e-03 1.355540566146373749e-02 3.176433742046356201e-01
1.508062034845352173e-01 9.026642143726348877e-02 -2.533046305179595947e-01 1.583910882472991943e-01 -5.187784880399703979e-02 1.919148862361907959e-01 8.978186547756195068e-02 -2.950314879417419434e-01 4.197046756744384766e-01 -2.367804497480392456e-01 2.875676564872264862e-02 -1.126779913902282715e-01 7.051276415586471558e-02 2.860524654388427734e-01 3.090185523033142090e-01 -1.800744980573654175e-01 2.400330007076263428e-01 1.911787092685699463e-01 -1.867185235023498535e-01 4.762220382690429688e-02 -4.440256208181381226e-02 1.801736950874328613e-01 1.522681862115859985e-01 1.667232066392898560e-01 8.755097538232803345e-02 -7.986073940992355347e-02 -9.238322265446186066e-03 -1.691842824220657349e-01 3.101105242967605591e-02 6.039200350642204285e-02 9.973427653312683105e-02 1.036976724863052368e-01
4.454318284988403320e-01 3.282592892646789551e-01 2.005115449428558350e-01 1.185355614870786667e-02 3.514494001865386963e-02 1.384875774383544922e-01 2.246805280447006226e-01 7.109124213457107544e-02 3.051857464015483856e-02 -2.549178004264831543e-01 2.792375162243843079e-02 -1.542218029499053955e-01 7.888112962245941162e-02 -4.231797158718109131e-02 -1.812482476234436035e-01 -4.098397493362426758e-02 4.913188889622688293e-02 2.363667637109756470e-01 9.830952435731887817e-02 -8.464986085891723633e-02 -7.036469131708145142e-02 2.910174131393432617e-01 2.029833793640136719e-01 2.319915443658828735e-01 1.316028386354446411e-01 -2.117877155542373657e-01 -7.278902921825647354e-03 -1.910535618662834167e-02 -3.161053061485290527e-01 -7.662199437618255615e-02 -3.765875101089477539e-02 1.222223937511444092e-01
-1.104200556874275208e-01 -6.559453159570693970e-02 -1.749841868877410889e-01 6.863784044981002808e-02 3.289446607232093811e-02 2.183641046285629272e-01 1.320313215255737305e-01 -2.578255236148834229e-01 3.131880760192871094e-01 -1.872123777866363525e-01 -1.218969933688640594e-03 -1.473090052604675293e-01 2.103746384382247925e-01 9.963064640760421753e-02 3.517618179321289062e-01 -1.350336670875549316e-01 3.320980966091156006e-01 3.041374981403350830e-01 -3.826209530234336853e-02 -1.822225600481033325e-01 -7.262890785932540894e-02 1.005120575428009033e-01 1.405359618365764618e-02 -2.654637675732374191e-03 1.225896179676055908e-01 3.177164122462272644e-02 -3.787824511528015137e-01 -1.416566073894500732e-01 1.284210756421089172e-02 1.465613543987274170e-01 -1.676767878234386444e-02 9.982711821794509888e-02
2.723383307456970215e-01 1.622159928083419800e-01 -1.469578742980957031e-01 1.270815432071685791e-01 -1.928586661815643311e-01 1.795427799224853516e-01 -8.737884461879730225e-02 -6.879119575023651123e-02 -1.197295561432838440e-01 -1.660732924938201904e-01 -1.560134291648864746e-01 3.475878387689590454e-02 -4.106670990586280823e-02 8.836849033832550049e-02 2.025721073150634766e-01 -3.473859727382659912e-01 -4.448213428258895874e-02 2.551578581333160400e-01 -1.086051464080810547e-01 1.129618939012289047e-02 8.012105524539947510e-02 1.630019992589950562e-01 1.076817438006401062e-01 4.422810673713684082e-02 1.421705633401870728e-01 -2.792505621910095215e-01 -2.020043134689331055e-01 -4.250415861606597900e-01 -1.774003952741622925e-01 1.826388686895370483e-01 2.823380986228585243e-03 1.768038272857666016e-01
2.359737902879714966e-01 7.575456053018569946e-02 -6.033909320831298828e-02 6.597841531038284302e-02 -1.313693970441818237e-01 3.299804329872131348e-01 -8.715585619211196899e-02 -9.022619575262069702e-02 -9.864460676908493042e-02 -2.270190417766571045e-01 -1.318448781967163086e-01 4.587032645940780640e-02 4.089871421456336975e-02 2.365522235631942749e-01 2.280464619398117065e-01 -1.727735698223114014e-01 -1.639532297849655151e-01 3.696206212043762207e-01 8.658949285745620728e-02 5.153172463178634644e-02 4.349124059081077576e-02 1.284934580326080322e-01 2.231485098600387573e-01 1.637899726629257202e-01 -5.346637964248657227e-02 -1.957513988018035889e-01 -2.850952744483947754e-01 -2.559787631034851074e-01 -2.038154304027557373e-01 2.074948400259017944e-01 1.212314888834953308e-02 1.644968837499618530e-01
2.584663927555084229e-01 2.445595413446426392e-01 2.166324257850646973e-01 -3.952228650450706482e-02 -1.206407770514488220e-01 1.678178459405899048e-01 6.451439857482910156e-02 -2.117858082056045532e-01 1.610044836997985840e-01 -4.752748310565948486e-01 -6.914342939853668213e-02 -3.807657957077026367e-02 -3.645908832550048828e-02 8.203662931919097900e-02 2.286264747381210327e-01 1.138526573777198792e-01 3.556963503360748291e-01 4.925245419144630432e-02 -2.347571402788162231e-01 4.157071560621261597e-02 2.505738735198974609e-01 -7.554898411035537720e-02 1.417356282472610474e-01 2.803429961204528809e-02 2.515889406204223633e-01 5.632923170924186707e-02 9.116119146347045898e-02 -1.015866398811340332e-01 -1.422146614640951157e-02 -1.663137227296829224e-01 -4.412174969911575317e-02 1.084752008318901062e-01
8.934589475393295288e-02 1.039417013525962830e-01 -1.872929483652114868e-01 5.858954787254333496e-02 1.713469251990318298e-02 3.391383886337280273e-01 3.537116348743438721e-01 -2.533356249332427979e-01 4.557934105396270752e-01 -1.164917647838592529e-01 1.785910874605178833e-01 -1.901986263692378998e-02 1.260036677122116089e-01 1.204403042793273926e-01 1.774145215749740601e-01 -1.974552273750305176e-01 1.921351552009582520e-01 2.406934499740600586e-01 -1.374389529228210449e-01 -6.353076547384262085e-02 5.343924835324287415e-02 2.081086337566375732e-01 1.286729872226715088e-01 1.115478482097387314e-02 1.117593515664339066e-02 -5.968442559242248535e-02 -1.388172507286071777e-01 -2.001050561666488647e-01 3.973291069269180298e-02 7.973642647266387939e-02 1.470580995082855225e-01 1.024594381451606750e-01
1.601629853248596191e-01 1.825057864189147949e-01 -4.706565290689468384e-02 -1.000303849577903748e-01 2.146293967962265015e-02 -2.013152092695236206e-02 -1.059281155467033386e-01 1.845159232616424561e-01 7.948822528123855591e-02 -4.908760488033294678e-01 2.356188446283340454e-01 1.755246892571449280e-02 9.703689813613891602e-02 1.472611576318740845e-01 -5.665200203657150269e-02 -1.537264883518218994e-01 8.667254447937011719e-02 2.235528677701950073e-01 7.688013464212417603e-02 4.722093418240547180e-02 3.142954036593437195e-02 4.295924305915832520e-01 -1.434320062398910522e-01 2.562394440174102783e-01 -3.019537031650543213e-02 3.139106556773185730e-02 3.196174278855323792e-02 -2.897647917270660400e-01 7.771065458655357361e-03 -1.791007220745086670e-01 1.827534433687105775e-04 2.553877532482147217e-01
2.311471849679946899e-02 1.893120445311069489e-02 -7.840448617935180664e-02 -2.411097586154937744e-01 -2.790004014968872070e-01 1.198165491223335266e-01 1.622957885265350342e-01 -1.979367733001708984e-01 1.421774178743362427e-01 -4.519595801830291748e-01 -2.892307341098785400e-01 -1.675892807543277740e-02 1.015965547412633896e-02 4.022330418229103088e-02 1.185245364904403687e-01 5.939912982285022736e-03 -6.842520833015441895e-02 1.562262177467346191e-01 2.938580513000488281e-01 -5.124341323971748352e-02 -1.421536058187484741e-01 3.070260584354400635e-01 1.623238623142242432e-01 3.868892043828964233e-02 -8.705577254295349121e-02 2.741113863885402679e-02 -3.517937660217285156e-02 -2.603810727596282959e-01 -4.551987722516059875e-02 -5.347319692373275757e-02 -3.094653487205505371e-01 1.201528832316398621e-01
1.091718897223472595e-01 3.596848249435424805e-01 -7.868808507919311523e-02 -5.670657753944396973e-02 4.610984772443771362e-02 4.197392240166664124e-02 1.551959365606307983e-01 -6.264810264110565186e-02 6.486538052558898926e-02 -4.831309914588928223e-01 2.899814024567604065e-02 2.283498458564281464e-02 -1.061079725623130798e-01 -9.673918783664703369e-02 1.567966490983963013e-01 -8.531395345926284790e-02 3.131249248981475830e-01 1.460554450750350952e-01 -3.458720147609710693e-01 -1.508624702692031860e-01 3.256657123565673828e-01 4.448263719677925110e-02 2.567675337195396423e-02 5.613084416836500168e-03 2.424546629190444946e-01 6.719928979873657227e-02 3.710449486970901489e-02 -1.542150080204010010e-01 -8.779732882976531982e-02 3.381929546594619751e-02 -1.030435413122177124e-02 2.408834844827651978e-01
2.144296467304229736e-01 3.098649382591247559e-01 6.443507224321365356e-02 -1.437791716307401657e-02 3.278135135769844055e-02 1.845479905605316162e-01 1.004094779491424561e-01 7.335536181926727295e-02 7.894361764192581177e-02 -5.849016308784484863e-01 -3.991150856018066406e-02 7.717524468898773193e-02 -4.663005471229553223e-02 -9.356731921434402466e-02 1.484479457139968872e-01 -5.998577456921339035e-03 2.885612249374389648e-01 2.060108035802841187e-01 -3.720172047615051270e-01 3.054251894354820251e-02 9.043229371309280396e-02 9.854250401258468628e-02 -4.519930854439735413e-02 6.683928519487380981e-02 2.200499624013900757e-01 4.634291864931583405e-03 2.480875886976718903e-02 -5.936639383435249329e-02 1.175580397248268127e-01 4.088697955012321472e-02 -4.814084246754646301e-02 2.330823689699172974e-01
-7.511562108993530273e-02 3.007526509463787079e-03 1.893241405487060547e-01 -4.676914587616920471e-02 6.307778507471084595e-02 1.027821674942970276e-01 -1.692329645156860352e-01 1.254756003618240356e-01 -5.451615154743194580e-02 -4.643357694149017334e-01 3.298592194914817810e-02 1.240518167614936829e-01 7.466641068458557129e-02 7.766502350568771362e-02 -8.524675667285919189e-02 1.730333864688873291e-01 3.073553144931793213e-01 1.128109320998191833e-01 -2.987450957298278809e-01 -2.040133029222488403e-01 -7.491743564605712891e-02 2.023248672485351562e-01 2.270629853010177612e-01 -6.366191059350967407e-02 -6.485096365213394165e-02 -1.556589752435684204e-01 -1.684751212596893311e-01 -3.405077755451202393e-01 -1.778197139501571655e-01 -3.441600129008293152e-02 -3.164893761277198792e-02 2.583152651786804199e-01
-7.388715445995330811e-02 -1.284531056880950928e-01 1.417722404003143311e-01 4.143714904785156250e-02 1.886927932500839233e-01 3.432733714580535889e-01 2.644225358963012695e-01 5.348566174507141113e-02 -5.475880950689315796e-02 -3.898239135742187500e-01 2.019404619932174683e-01 -1.889507770538330078e-01 -6.964626908302307129e-02 7.183627039194107056e-02 -4.481744766235351562e-02 -4.971608985215425491e-03 7.450926303863525391e-02 2.699662148952484131e-01 -3.466244637966156006e-01 -1.989904604852199554e-02 2.069075256586074829e-01 3.149814605712890625e-01 -8.312126621603965759e-03 3.002511523663997650e-02 1.970266699790954590e-01 1.618072241544723511e-01 -9.452841430902481079e-02 -1.781512647867202759e-01 -2.563397400081157684e-02 1.158814318478107452e-02 -1.818164139986038208e-01 -7.084377110004425049e-02
8.280279487371444702e-02 2.298723459243774414e-01 1.538438051939010620e-01 -1.260765790939331055e-01 -1.156582981348037720e-01 1.089639365673065186e-01 1.564822196960449219e-01 2.292223274707794189e-01 -6.535665690898895264e-02 -1.238050684332847595e-01 -9.556046128273010254e-02 -1.261265724897384644e-01 -1.584073305130004883e-01 2.819119691848754883e-01 6.956311315298080444e-02 -3.004262447357177734e-01 2.374901026487350464e-01 9.416396915912628174e-02 -2.513385117053985596e-01 -1.972412616014480591e-01 -2.094468474388122559e-02 9.580302983522415161e-02 5.500468239188194275e-02 -8.700668811798095703e-02 1.170943602919578552e-01 -2.745756208896636963e-01 -3.150666356086730957e-01 -2.324371412396430969e-02 -4.685075581073760986e-02 1.430900990962982178e-01 -1.407502889633178711e-01 3.677117228507995605e-01
1.993442624807357788e-01 2.454648464918136597e-01 -9.440113604068756104e-02 -5.839982256293296814e-02 -5.649027973413467407e-02 3.721246868371963501e-02 1.827954202890396118e-01 2.876565605401992798e-02 1.894326508045196533e-01 -1.995631456375122070e-01 -2.098536863923072815e-02 2.061076089739799500e-02 -1.489440649747848511e-01 2.625240683555603027e-01 -8.497341722249984741e-02 -8.612980693578720093e-02 5.929802730679512024e-02 4.295206964015960693e-01 -1.880615353584289551e-01 -1.439291685819625854e-01 -6.824962049722671509e-02 3.633904457092285156e-01 4.267089813947677612e-02 1.955501586198806763e-01 -2.189590036869049072e-01 -2.665124535560607910e-01 -2.391215264797210693e-01 1.079780459403991699e-01 -2.050525099039077759e-01 -1.027951762080192566e-01 -7.195944339036941528e-02 -9.577959775924682617e-03
6.268072873353958130e-02 2.472568154335021973e-01 1.267166286706924438e-01 -7.323140650987625122e-02 -3.134893719106912613e-03 1.033925414085388184e-01 1.678207144141197205e-02 -1.767546683549880981e-01 1.313210129737854004e-01 -4.502901434898376465e-01 -3.764621913433074951e-02 6.998696178197860718e-02 5.928119644522666931e-02 9.998525492846965790e-03 1.484585255384445190e-01 2.498365193605422974e-02 2.222449630498886108e-01 2.287773638963699341e-01 -4.928182363510131836e-01 -2.292244732379913330e-01 1.858069747686386108e-01 1.061993371695280075e-02 2.668459415435791016e-01 -4.460637271404266357e-02 9.637351334095001221e-02 1.142551824450492859e-01 3.861717507243156433e-02 -7.370556145906448364e-02 1.036997735500335693e-01 3.547608852386474609e-02 -1.545934379100799561e-01 2.203072011470794678e-01
4.379632323980331421e-02 9.526419639587402344e-02 -1.966988146305084229e-01 -5.125312134623527527e-02 6.105089932680130005e-02 2.877921164035797119e-01 6.777658313512802124e-02 -3.361052572727203369e-01 3.530750870704650879e-01 -1.435257345438003540e-01 -7.279898971319198608e-02 -9.013441205024719238e-02 2.432380765676498413e-01 1.262241899967193604e-01 6.877352297306060791e-02 -8.805827051401138306e-02 3.205718398094177246e-01 1.279508918523788452e-01 -1.553741991519927979e-01 1.638153754174709320e-02 1.205919906497001648e-01 2.959108054637908936e-01 4.932936280965805054e-02 9.249293804168701172e-02 2.417997717857360840e-01 3.387880325317382812e-02 -1.854642778635025024e-01 -1.921958923339843750e-01 -1.211706027388572693e-01 -2.979116700589656830e-02 2.693839073181152344e-01 1.469033509492874146e-01
-7.612077891826629639e-02 3.305432200431823730e-02 -2.067959159612655640e-01 -1.728568077087402344e-01 4.367826506495475769e-02 3.449093401432037354e-01 1.576450318098068237e-01 4.307051002979278564e-02 4.434135258197784424e-01 2.047065831720829010e-02 -4.335604235529899597e-02 2.400292642414569855e-02 8.253414928913116455e-02 6.175653636455535889e-02 3.703413903713226318e-01 -1.422777920961380005e-01 1.446267664432525635e-01 3.545727133750915527e-01 -2.260638028383255005e-02 -8.819003403186798096e-02 4.723147302865982056e-02 6.648243963718414307e-02 7.572641968727111816e-02 -1.055807396769523621e-01 3.242094516754150391e-01 1.954762041568756104e-01 -6.976277381181716919e-02 -1.444765478372573853e-01 -1.389438658952713013e-01 -5.925463885068893433e-02 3.849485144019126892e-02 1.831897497177124023e-01
2.030463665723800659e-01 -4.908021539449691772e-02 -9.401014447212219238e-02 -1.865434944629669189e-01 2.544572390615940094e-02 -7.639580219984054565e-02 -2.592142224311828613e-01 -3.855302929878234863e-02 5.440920963883399963e-02 -5.098269581794738770e-01 1.445166617631912231e-01 -2.241772115230560303e-01 1.252309232950210571e-01 1.429799050092697144e-01 -5.874632857739925385e-03 -7.277621887624263763e-03 1.585529185831546783e-02 3.273697197437286377e-01 1.756974905729293823e-01 3.711331263184547424e-02 1.016756221652030945e-01 2.829642593860626221e-01 3.991371486335992813e-03 4.500439763069152832e-02 1.012622006237506866e-02 -2.236112393438816071e-02 -1.721547544002532959e-01 -3.393114805221557617e-01 -9.581242501735687256e-02 -1.411706060171127319e-01 -2.038565129041671753e-01 1.384591013193130493e-01
6.548875477164983749e-03 2.966160140931606293e-02 -1.375758647918701172e-01 7.360889762639999390e-02 1.023608446121215820e-02 2.873545587062835693e-01 2.112734466791152954e-01 -2.374199926853179932e-01 4.254305362701416016e-01 -1.843691021203994751e-01 -1.213537901639938354e-02 -9.317938983440399170e-02 2.426880598068237305e-01 2.642838843166828156e-02 1.189921051263809204e-01 -1.301153898239135742e-01 1.450626105070114136e-01 2.981600761413574219e-01 -1.973169595003128052e-01 -1.235862746834754944e-01 9.165044873952865601e-02 2.895304858684539795e-01 3.045825660228729248e-02 5.513708293437957764e-02 2.291313707828521729e-01 -7.304610311985015869e-02 -1.024003401398658752e-01 -3.379144370555877686e-01 -6.030607223510742188e-02 1.463740468025207520e-01 9.214574843645095825e-02 1.201263163238763809e-02
-1.035497337579727173e-01 -2.413134723901748657e-01 3.653045743703842163e-02 1.292522102594375610e-01 2.294125705957412720e-01 3.779987394809722900e-01 2.203985452651977539e-01 -1.261281073093414307e-01 1.687993109226226807e-01 -1.933045685291290283e-01 -1.533683538436889648e-01 -2.587520778179168701e-01 1.261907219886779785e-01 2.855973877012729645e-02 -1.126369982957839966e-01 1.527918037027120590e-02 2.577016949653625488e-01 1.513410955667495728e-01 -2.397746294736862183e-01 -2.497974932193756104e-01 -7.433400303125381470e-02 3.883035853505134583e-02 4.755557328462600708e-02 -1.523638963699340820e-01 -6.429886445403099060e-03 -1.615717113018035889e-01 -2.258719503879547119e-01 -8.653799444437026978e-02 -1.265178918838500977e-01 2.377735823392868042e-02 2.727003991603851318e-01 2.229508161544799805e-01
1.641115397214889526e-01 1.663869470357894897e-01 1.653292924165725708e-01 5.496250465512275696e-02 -1.685558110475540161e-01 2.655587792396545410e-01 -1.560184806585311890e-01 3.217849731445312500e-01 -1.305358856916427612e-01 -3.561167418956756592e-01 -1.333482563495635986e-02 4.854545369744300842e-02 -3.025197796523571014e-02 4.568183049559593201e-02 -1.168743707239627838e-02 1.548464223742485046e-02 9.087513387203216553e-02 3.025100827217102051e-01 -3.077201247215270996e-01 -1.004628986120223999e-01 -1.712954789400100708e-01 2.501002252101898193e-01 1.163071915507316589e-01 8.776816725730895996e-02 4.465841129422187805e-02 -1.557403802871704102e-01 -1.664091944694519043e-01 -2.850190997123718262e-01 -2.172861546277999878e-01 1.265214532613754272e-01 4.511487856507301331e-02 1.425661891698837280e-01
-1.356904208660125732e-01 6.934697274118661880e-03 -2.115925550460815430e-01 -5.063224956393241882e-02 -1.240105181932449341e-01 2.857025861740112305e-01 2.675346732139587402e-01 -2.320953011512756348e-01 4.795728921890258789e-01 -1.418541520833969116e-01 1.199918687343597412e-01 -5.635550990700721741e-02 1.517467498779296875e-01 1.470458060503005981e-01 8.182487636804580688e-02 -1.566822677850723267e-01 2.829643487930297852e-01 2.349013835191726685e-01 -1.688684970140457153e-01 -5.988550558686256409e-02 1.671285331249237061e-01 1.300580501556396484e-01 2.028710842132568359e-01 6.193223968148231506e-02 1.730146557092666626e-01 1.186941098421812057e-02 -7.908336818218231201e-02 -1.754863858222961426e-01 -4.277650639414787292e-02 1.674263626337051392e-01 9.234780818223953247e-02 7.397855073213577271e-02
-5.654533952474594116e-02 5.160412937402725220e-02 6.501071900129318237e-02 -1.008762791752815247e-02 -2.878228202462196350e-02 4.951579272747039795e-01 1.644225716590881348e-01 2.867266237735748291e-01 -1.225537434220314026e-01 -1.775936186313629150e-01 2.238584309816360474e-01 6.009428575634956360e-02 -1.124243587255477905e-01 3.590331971645355225e-01 1.512496620416641235e-01 -1.584573984146118164e-01 -5.472174379974603653e-03 3.015436530113220215e-01 -2.131505757570266724e-01 -7.455139607191085815e-02 7.605812698602676392e-02 1.658430993556976318e-01 -1.532419174909591675e-01 1.123546510934829712e-01 1.645942330360412598e-01 -9.753256291151046753e-02 -1.159960404038429260e-01 1.395028978586196899e-01 5.803012475371360779e-02 5.993039533495903015e-02 -1.509934663772583008e-01 1.847145706415176392e-01
3.393608033657073975e-01 2.880792915821075439e-01 2.753319442272186279e-01 4.150198772549629211e-02 1.690179109573364258e-02 4.096924960613250732e-01 6.781806796789169312e-02 -5.008392781019210815e-02 3.706962242722511292e-02 -3.203617930412292480e-01 -2.806105092167854309e-02 1.020136401057243347e-01 -2.749183028936386108e-02 -9.423281997442245483e-02 3.062478499487042427e-04 1.063645109534263611e-01 1.812319755554199219e-01 1.698447167873382568e-01 -3.812192082405090332e-01 -4.350278154015541077e-02 -6.738688796758651733e-02 1.295420080423355103e-01 -9.984634816646575928e-02 -1.571592241525650024e-01 1.223339065909385681e-01 -2.627755515277385712e-02 -8.403536677360534668e-02 -2.644653916358947754e-01 -1.531711369752883911e-01 1.699605286121368408e-01 4.363234341144561768e-02 -3.330389410257339478e-02
2.398661226034164429e-01 1.258704662322998047e-01 1.006765058264136314e-03 1.785758435726165771e-01 -2.070839256048202515e-01 1.945372670888900757e-01 -2.093344740569591522e-02 -1.715862154960632324e-01 -9.840786457061767578e-02 -8.329433947801589966e-02 -1.986101865768432617e-01 -3.803057968616485596e-01 -1.212165579199790955e-01 -1.917988620698451996e-02 2.092343270778656006e-01 1.255652159452438354e-01 3.143217563629150391e-01 1.118607148528099060e-01 -4.908715933561325073e-02 1.523354500532150269e-01 -2.725490629673004150e-01 1.761189550161361694e-01 2.411802709102630615e-01 1.315449923276901245e-01 1.122220456600189209e-01 5.834994465112686157e-02 -1.828338950872421265e-01 -1.156482100486755371e-01 -2.353835254907608032e-01 1.728394627571105957e-01 -4.484982416033744812e-02 2.025425881147384644e-01
6.136607262305915356e-04 1.475304085761308670e-02 -6.836285442113876343e-02 -2.325233370065689087e-01 -5.665472894906997681e-02 1.626549959182739258e-01 6.668124347925186157e-02 -1.549127250909805298e-01 3.891933858394622803e-01 -4.236267134547233582e-02 1.024167705327272415e-02 -3.420814499258995056e-02 2.720545530319213867e-01 9.038200229406356812e-02 1.967986375093460083e-01 -1.327299475669860840e-01 1.321853548288345337e-01 2.375357151031494141e-01 -1.871576160192489624e-01 -2.168646603822708130e-01 1.434458494186401367e-01 4.013444483280181885e-01 3.357667103409767151e-02 1.423977017402648926e-01 2.170161157846450806e-01 9.538020193576812744e-02 -1.927221566438674927e-01 -2.095540314912796021e-01 -2.376994043588638306e-01 -1.449677627533674240e-02 7.760702818632125854e-02 1.756844967603683472e-01
6.245167180895805359e-02 2.494021691381931305e-02 1.168527528643608093e-01 4.608948156237602234e-02 -8.258013427257537842e-02 3.416547179222106934e-02 7.592941075563430786e-02 1.858446002006530762e-01 2.061443924903869629e-01 -2.633573114871978760e-01 1.536614000797271729e-01 7.266344875097274780e-02 -3.314891457557678223e-02 1.541247367858886719e-01 -1.809608004987239838e-02 -1.635055541992187500e-01 2.169565856456756592e-01 2.811914980411529541e-01 2.834996581077575684e-01 -8.554039895534515381e-02 2.836042940616607666e-01 2.306296974420547485e-01 1.366403400897979736e-01 2.293786555528640747e-01 1.835754364728927612e-01 -8.508134633302688599e-02 -2.587316930294036865e-01 -2.744271159172058105e-01 -1.109158247709274292e-01 -2.729167640209197998e-01 -3.104428015649318695e-02 2.215267270803451538e-01
1.282839775085449219e-01 3.264832869172096252e-02 3.871440887451171875e-02 -1.290094703435897827e-01 -1.492429077625274658e-01 4.436067938804626465e-01 -7.254417985677719116e-02 -3.039714097976684570e-01 -2.977151237428188324e-02 -1.781139671802520752e-01 1.859774589538574219e-01 6.877118349075317383e-02 -3.197398185729980469e-01 1.537981256842613220e-02 2.490988969802856445e-01 2.185885794460773468e-02 1.322194188833236694e-01 2.431397885084152222e-01 -1.076414212584495544e-01 1.883926615118980408e-02 -2.863317169249057770e-02 4.544861614704132080e-01 2.995703183114528656e-02 -1.671478599309921265e-01 -9.265848249197006226e-02 -9.358905255794525146e-02 -1.208760887384414673e-01 -9.887079894542694092e-02 -1.811661757528781891e-02 -1.275460273027420044e-01 1.336100250482559204e-01 -9.876449406147003174e-02
2.761474251747131348e-01 3.449317216873168945e-01 -5.581567436456680298e-02 -2.949205227196216583e-02 -4.133980721235275269e-02 1.117469668388366699e-01 2.570219337940216064e-01 -2.529274858534336090e-02 1.298910975456237793e-01 -4.151840507984161377e-01 -5.117388069629669189e-02 1.848200261592864990e-01 -8.271110057830810547e-02 -8.800329267978668213e-02 1.769238561391830444e-01 2.831669151782989502e-02 2.849233746528625488e-01 2.666455805301666260e-01 -3.373282551765441895e-01 3.027985244989395142e-02 1.671420931816101074e-01 1.960784383118152618e-02 1.475889533758163452e-01 -7.509899139404296875e-02 1.781520992517471313e-01 2.071904577314853668e-02 3.930457681417465210e-02 -7.820705324411392212e-02 1.099286228418350220e-01 -1.248028688132762909e-02 -5.131927877664566040e-02 2.640697956085205078e-01
-1.663409024477005005e-01 -2.735362648963928223e-01 1.262406073510646820e-02 8.358950167894363403e-02 3.464203327894210815e-02 3.415890932083129883e-01 1.567113250494003296e-01 -1.037207916378974915e-01 6.278286129236221313e-02 -2.822825312614440918e-01 -3.146098554134368896e-01 -1.374246031045913696e-01 1.668659001588821411e-01 1.529273539781570435e-01 2.443251311779022217e-01 -1.361886858940124512e-01 2.263050526380538940e-01 2.353224456310272217e-01 -2.277669608592987061e-01 -1.866886317729949951e-01 -1.702072285115718842e-02 1.791657656431198120e-01 -1.054821684956550598e-01 2.055792957544326782e-01 -2.525252848863601685e-02 -2.292245626449584961e-01 -1.688287705183029175e-01 -8.933380991220474243e-02 -7.849951088428497314e-02 -1.401844769716262817e-01 3.252839669585227966e-02 1.027688533067703247e-01
-2.053833007812500000e-01 -9.376359730958938599e-02 -2.100018113851547241e-01 7.344497740268707275e-02 -2.646006643772125244e-02 2.116774767637252808e-01 2.363434880971908569e-01 -2.753822207450866699e-01 4.553937017917633057e-01 -2.774317562580108643e-01 1.295737177133560181e-02 -1.950505189597606659e-02 1.462385803461074829e-01 2.342853546142578125e-01 1.016456633806228638e-01 -1.071189194917678833e-01 2.188207805156707764e-01 2.246458083391189575e-01 -1.595563441514968872e-01 -5.570233240723609924e-02 7.040268927812576294e-02 2.393977940082550049e-01 2.262059897184371948e-01 2.204965054988861084e-01 8.622005581855773926e-02 -5.407324433326721191e-02 -1.146176680922508240e-01 -1.180489063262939453e-01 -7.702060788869857788e-02 5.957724060863256454e-03 -3.135376423597335815e-02 7.747333496809005737e-02
2.291881144046783447e-01 3.201897442340850830e-01 -1.044743806123733521e-01 1.430251449346542358e-01 -1.350995749235153198e-01 7.125686109066009521e-02 1.478209346532821655e-01 3.022009730339050293e-01 1.158137395977973938e-01 -1.780811995267868042e-01 -1.133902445435523987e-01 1.390789300203323364e-01 -7.489465177059173584e-02 6.439101696014404297e-02 -1.258086264133453369e-01 -1.988946795463562012e-01 2.132586389780044556e-02 3.771317899227142334e-01 -9.891761094331741333e-02 -6.339403241872787476e-02 -1.583935469388961792e-01 3.946979343891143799e-01 1.494967341423034668e-01 -3.387378901243209839e-02 5.655976012349128723e-02 -1.306028664112091064e-01 -2.136514037847518921e-01 9.080018848180770874e-02 -1.710349172353744507e-01 8.857978135347366333e-02 -1.735567003488540649e-01 1.799412071704864502e-01
1.530582159757614136e-01 -2.755726315081119537e-02 1.673358827829360962e-01 2.091177552938461304e-02 -2.825985848903656006e-01 3.257432579994201660e-01 -8.895599097013473511e-02 -5.206428840756416321e-02 -2.971819415688514709e-02 -1.034575328230857849e-01 -5.631822347640991211e-02 9.072785824537277222e-02 -2.428971081972122192e-01 1.526921689510345459e-01 1.834115982055664062e-01 -3.543077409267425537e-01 6.838124245405197144e-02 1.224227547645568848e-01 9.648042760090902448e-05 6.531452387571334839e-02 7.838811725378036499e-02 2.291872948408126831e-01 -5.777424201369285583e-02 1.990030556917190552e-01 1.434498000890016556e-03 -3.082416653633117676e-01 -2.801623046398162842e-01 -3.282202184200286865e-01 -1.749767810106277466e-01 -1.052336301654577255e-03 4.717977344989776611e-02 2.160645723342895508e-01
-1.231367141008377075e-01 1.086212545633316040e-01 -2.368917614221572876e-01 1.275111585855484009e-01 -2.522852644324302673e-02 3.118863403797149658e-01 3.303748667240142822e-01 -2.810806035995483398e-01 3.660656213760375977e-01 -2.153345048427581787e-01 9.890750795602798462e-02 -2.693597460165619850e-03 1.141304224729537964e-01 2.073546648025512695e-01 1.222244724631309509e-01 -1.363205313682556152e-01 1.589433997869491577e-01 8.703236281871795654e-02 -1.666835397481918335e-01 -5.735933780670166016e-02 6.105741485953330994e-02 2.863483726978302002e-01 2.106937766075134277e-01 5.463888868689537048e-02 1.112677976489067078e-01 -6.818839907646179199e-02 -1.601499915122985840e-01 -2.138857543468475342e-01 6.836561858654022217e-02 1.354494243860244751e-01 1.576218567788600922e-02 1.618204712867736816e-01
1.078207511454820633e-02 3.369329273700714111e-01 -4.361648485064506531e-02 -2.210234403610229492e-01 9.616795182228088379e-02 8.136403560638427734e-02 5.647617205977439880e-02 -5.629734694957733154e-02 2.642389535903930664e-01 -5.400305986404418945e-01 8.284888230264186859e-03 9.115788340568542480e-02 -2.987377159297466278e-02 -2.126121520996093750e-01 2.302636057138442993e-01 -6.817843765020370483e-02 1.468398422002792358e-02 3.042748272418975830e-01 -2.102119326591491699e-01 1.525249779224395752e-01 -2.416234649717807770e-02 1.945109572261571884e-03 -2.234186977148056030e-01 -9.035822935402393341e-03 9.365736693143844604e-02 2.690244279801845551e-02 -3.438342362642288208e-02 1.185277476906776428e-01 -1.046455949544906616e-01 2.850885130465030670e-02 -1.218463107943534851e-01 2.785782516002655029e-01
1.506193131208419800e-01 1.128997877240180969e-01 1.433421522378921509e-01 7.312257587909698486e-02 3.303917124867439270e-02 1.277191042900085449e-01 1.815420687198638916e-01 3.023163601756095886e-02 2.150754928588867188e-01 -6.657519191503524780e-02 -9.760061651468276978e-02 -1.022468786686658859e-02 3.121809288859367371e-02 -6.892255693674087524e-02 8.906315080821514130e-03 -1.214878708124160767e-01 2.287580519914627075e-01 4.386489391326904297e-01 -1.571572422981262207e-01 -5.299011617898941040e-02 -5.349768698215484619e-02 1.754020750522613525e-01 1.266372203826904297e-01 -1.494484692811965942e-01 -1.699969768524169922e-01 -2.295159995555877686e-01 -1.366233229637145996e-01 6.273674219846725464e-02 -2.262758612632751465e-01 2.287119030952453613e-01 -3.646078705787658691e-01 3.487665355205535889e-01
1.442233473062515259e-01 1.502194553613662720e-01 -3.671494871377944946e-02 -2.273830920457839966e-01 -2.114910781383514404e-01 3.984530568122863770e-01 1.045514717698097229e-01 -1.198701933026313782e-02 2.778007090091705322e-01 -3.488158341497182846e-03 -7.184844464063644409e-03 3.854413703083992004e-02 8.253847062587738037e-02 8.245569467544555664e-02 -8.714646100997924805e-02 -2.582516707479953766e-02 1.008354648947715759e-01 6.588915735483169556e-02 9.500553458929061890e-02 -1.540797110646963120e-02 2.214550524950027466e-01 1.431026607751846313e-01 -2.440772503614425659e-01 6.212659552693367004e-02 -2.020367421209812164e-02 1.954191178083419800e-01 -1.921130120754241943e-01 3.699720650911331177e-02 -1.687468737363815308e-01 -8.895436674356460571e-02 -4.364080727100372314e-01 3.577412962913513184e-01
-1.760291159152984619e-01 1.295491605997085571e-01 3.101696670055389404e-01 -1.111788898706436157e-01 -9.173503518104553223e-02 2.145152539014816284e-01 -2.419363893568515778e-02 -2.337499707937240601e-01 2.210620343685150146e-01 -3.565251827239990234e-01 -8.755761384963989258e-02 -5.275260284543037415e-02 -1.211642175912857056e-01 -5.288092419505119324e-02 1.577741801738739014e-01 2.338711544871330261e-02 -1.869672983884811401e-01 7.278700172901153564e-02 -1.105403825640678406e-01 3.798569785431027412e-03 1.557382345199584961e-01 1.409956663846969604e-01 -4.117798060178756714e-02 1.646843701601028442e-01 -1.485658138990402222e-01 1.071266978979110718e-01 -7.283017784357070923e-02 -1.291119158267974854e-01 -3.100240230560302734e-01 1.429592519998550415e-01 1.846696734428405762e-01 4.159895479679107666e-01
1.629350632429122925e-01 8.548182994127273560e-02 1.317180693149566650e-01 -2.644349336624145508e-01 -2.953019924461841583e-02 1.471645087003707886e-01 9.066077880561351776e-03 -8.654715865850448608e-02 3.985437154769897461e-01 -2.102751284837722778e-01 -2.325838804244995117e-01 -6.422494351863861084e-02 2.874970138072967529e-01 7.464602589607238770e-03 2.957847202196717262e-03 7.008858770132064819e-02 -7.672989368438720703e-02 3.645125031471252441e-02 -4.875510185956954956e-02 1.232863813638687134e-01 1.066322252154350281e-01 4.341902434825897217e-01 -1.677438765764236450e-01 -5.871891975402832031e-02 1.342916637659072876e-01 -1.048953160643577576e-01 -1.792465299367904663e-01 -3.551518321037292480e-01 -1.738124936819076538e-01 -8.504791557788848877e-02 -1.038635987788438797e-02 1.369002461433410645e-01
8.249448239803314209e-02 -6.366418302059173584e-02 -2.666377127170562744e-01 -1.159627437591552734e-01 1.417811959981918335e-01 1.159893274307250977e-01 3.862224519252777100e-02 -1.559419631958007812e-01 3.193007409572601318e-01 -2.070840150117874146e-01 1.779928356409072876e-01 -1.817004531621932983e-01 -9.219747781753540039e-02 1.279430389404296875e-01 2.224555611610412598e-01 -1.157520115375518799e-01 1.737060248851776123e-01 3.407381772994995117e-01 -4.888840392231941223e-02 8.269130438566207886e-02 -1.424262374639511108e-01 1.149660050868988037e-01 1.765312403440475464e-01 9.791659563779830933e-02 -2.506151562556624413e-03 -1.649339646100997925e-01 2.295996807515621185e-02 -2.232874035835266113e-01 -9.052900224924087524e-02 8.235572278499603271e-02 2.967402338981628418e-01 3.708927035331726074e-01
1.551505774259567261e-01 4.537555575370788574e-02 -2.373227616772055626e-03 8.593244478106498718e-03 -1.392994821071624756e-01 1.371001452207565308e-01 1.914530396461486816e-01 -7.749135140329599380e-03 -7.698153704404830933e-02 -3.926795721054077148e-01 -4.840900003910064697e-02 1.059818714857101440e-01 -2.431502789258956909e-01 -2.895656973123550415e-02 1.542121469974517822e-01 4.326625540852546692e-02 8.154974877834320068e-02 6.471057236194610596e-02 -3.513079881668090820e-01 -1.093537658452987671e-01 2.347789555788040161e-01 3.502202630043029785e-01 5.454936530441045761e-03 1.272189337760210037e-02 3.016544878482818604e-01 1.686470359563827515e-01 -2.485809624195098877e-01 -2.446233481168746948e-01 1.574317812919616699e-01 -4.890139400959014893e-02 -9.501393884420394897e-02 1.952110975980758667e-01
4.474241435527801514e-01 1.401243954896926880e-01 -3.342511132359504700e-02 -1.176391392946243286e-01 1.152540668845176697e-01 2.899363040924072266e-01 9.419351071119308472e-02 1.566542871296405792e-02 2.424531616270542145e-02 -3.547272384166717529e-01 3.103281185030937195e-02 8.182175457477569580e-03 5.935537070035934448e-02 -5.181052908301353455e-02 2.030415534973144531e-01 1.451343297958374023e-01 2.398913912475109100e-02 -1.912302454002201557e-03 -3.839891254901885986e-01 -1.118308082222938538e-01 1.025452613830566406e-01 3.889664262533187866e-02 3.026540577411651611e-02 -1.161325797438621521e-01 -1.678968816995620728e-01 9.900926053524017334e-02 -2.503124177455902100e-01 8.749391138553619385e-02 -3.294224143028259277e-01 -7.441620528697967529e-02 -2.090983539819717407e-01 9.880775213241577148e-02
4.240573644638061523e-01 1.242606434971094131e-02 2.618838660418987274e-02 -7.672072201967239380e-02 -1.861611008644104004e-01 2.283504754304885864e-01 2.809835076332092285e-01 9.885416924953460693e-02 1.671753972768783569e-01 -2.423042953014373779e-01 7.812082767486572266e-02 -1.059822663664817810e-01 -4.651265963912010193e-02 -4.082560539245605469e-02 3.159793093800544739e-02 -6.544297188520431519e-02 8.586280047893524170e-02 2.067238390445709229e-01 7.166710495948791504e-02 -3.527560234069824219e-01 -1.940608173608779907e-01 1.533218324184417725e-01 1.257978230714797974e-01 -3.201752901077270508e-02 4.848440736532211304e-02 -2.702451348304748535e-01 -2.771550118923187256e-01 -7.554462552070617676e-02 -2.185264974832534790e-01 -1.880006343126296997e-01 -1.192090511322021484e-01 -1.091252788901329041e-01
2.872089147567749023e-01 2.382074892520904541e-01 9.298788011074066162e-02 -3.918334376066923141e-03 9.607996791601181030e-02 3.694431483745574951e-01 1.616526581346988678e-02 -1.186287105083465576e-01 -6.050906330347061157e-02 -3.856931030750274658e-01 1.548261046409606934e-01 1.668402701616287231e-01 -3.663994371891021729e-02 -7.913818955421447754e-02 -1.031053960323333740e-01 1.091539859771728516e-01 9.810823947191238403e-02 2.596698701381683350e-01 -3.897433280944824219e-01 -2.134655416011810303e-01 1.185705065727233887e-01 7.076685316860675812e-03 -1.892174929380416870e-01 3.389413282275199890e-02 -1.558574009686708450e-02 -1.847725808620452881e-01 -5.745882540941238403e-02 -7.653956860303878784e-02 2.558377105742692947e-03 1.529014259576797485e-01 1.021302491426467896e-01 2.339503020048141479e-01
6.586673855781555176e-02 3.149624764919281006e-01 9.649212658405303955e-02 -1.288146674633026123e-01 -7.440885156393051147e-02 3.693152368068695068e-01 1.339981108903884888e-01 1.878033205866813660e-02 1.112825796008110046e-01 -2.900711894035339355e-01 -2.386595755815505981e-01 -2.823808193206787109e-01 -3.358251601457595825e-02 -1.880757883191108704e-02 -9.557125717401504517e-02 -1.347935795783996582e-01 -1.049028784036636353e-01 -2.315022982656955719e-02 -2.021471410989761353e-01 4.517071065492928028e-04 1.612336784601211548e-01 2.041381448507308960e-01 -7.986627519130706787e-02 -1.433142423629760742e-01 2.017143741250038147e-02 -1.661147922277450562e-01 -1.571329385042190552e-01 5.067837610840797424e-02 -4.288659393787384033e-01 -1.931929290294647217e-01 4.525771737098693848e-02 1.508719623088836670e-01
1.049810089170932770e-02 3.246001154184341431e-02 -2.279980927705764771e-01 -2.303678393363952637e-01 -1.611249521374702454e-02 3.002558946609497070e-01 6.916376948356628418e-02 -2.651375830173492432e-01 3.533176779747009277e-01 -1.531156003475189209e-01 4.261988773941993713e-02 -2.500617317855358124e-02 3.803280293941497803e-01 7.077071350067853928e-03 2.460470795631408691e-01 -2.161015868186950684e-01 1.146351397037506104e-01 3.535378873348236084e-01 -1.027870178222656250e-01 -1.181512698531150818e-01 1.413852348923683167e-02 1.620453596115112305e-01 8.983124792575836182e-02 4.019189998507499695e-02 1.009449884295463562e-01 1.024072617292404175e-01 -6.265530735254287720e-02 -1.577897220849990845e-01 -2.449526041746139526e-01 -7.912673801183700562e-02 4.166925698518753052e-02 9.660481661558151245e-02
-8.526532351970672607e-02 1.646100878715515137e-01 -1.109122261404991150e-01 -7.826036214828491211e-02 -4.730993509292602539e-02 3.907642662525177002e-01 6.232167780399322510e-02 -1.716358959674835205e-01 3.202177882194519043e-01 -8.889280259609222412e-02 2.679601870477199554e-02 -8.926494419574737549e-02 3.628666400909423828e-01 1.475079823285341263e-02 2.600940465927124023e-01 -1.151819601655006409e-01 2.336743623018264771e-01 1.813083887100219727e-01 -1.600810736417770386e-01 7.316625118255615234e-02 9.561812132596969604e-02 2.003093361854553223e-01 9.232254326343536377e-02 4.300456494092941284e-02 1.917523145675659180e-01 9.100285172462463379e-02 -1.686665564775466919e-01 -3.363299071788787842e-01 -1.714258342981338501e-01 -1.110976636409759521e-01 1.245553344488143921e-01 7.099783420562744141e-02
8.137782663106918335e-02 1.183914765715599060e-01 -1.384730935096740723e-01 -2.116268426179885864e-01 -8.414664119482040405e-02 3.515552580356597900e-01 2.860690355300903320e-01 -2.050159871578216553e-01 4.275390207767486572e-01 3.033071116078644991e-04 -2.312706410884857178e-02 4.914271086454391479e-02 3.077186644077301025e-01 8.615856617689132690e-02 1.112669706344604492e-01 -1.353931277990341187e-01 2.851859033107757568e-01 1.521390229463577271e-01 -8.699543029069900513e-02 -9.385457634925842285e-02 -1.283163949847221375e-02 1.555354744195938110e-01 -6.684408523142337799e-03 1.041741222143173218e-01 7.952622324228286743e-02 4.771112278103828430e-02 -1.673171818256378174e-01 -2.261577993631362915e-01 -2.670597434043884277e-01 5.276963859796524048e-02 1.383395344018936157e-01 7.212918996810913086e-02
-3.164715366438031197e-03 2.532701790332794189e-01 3.350990712642669678e-01 1.912939846515655518e-01 3.069207631051540375e-02 2.175128161907196045e-01 2.000367045402526855e-01 -5.503350123763084412e-02 1.424223482608795166e-01 -2.339814007282257080e-01 6.556382775306701660e-02 -1.864626556634902954e-01 -1.608069837093353271e-01 1.029917448759078979e-01 3.455502167344093323e-02 -1.481295526027679443e-01 1.283072680234909058e-02 2.059767544269561768e-01 -2.137965410947799683e-01 -3.367763385176658630e-02 7.675198465585708618e-02 3.144022524356842041e-01 -9.549520909786224365e-02 -9.558309614658355713e-02 1.316503584384918213e-01 -2.237360924482345581e-01 -2.192713320255279541e-01 1.253070235252380371e-01 -2.667583525180816650e-01 -8.363589644432067871e-03 -2.256820350885391235e-01 2.370614558458328247e-01
-5.392169207334518433e-02 1.933526098728179932e-01 2.926958501338958740e-01 -2.556664943695068359e-01 -1.596660166978836060e-01 3.080044090747833252e-01 2.356023788452148438e-01 -9.617286175489425659e-02 1.213608011603355408e-01 -2.729031443595886230e-01 -1.770340837538242340e-02 -8.669956773519515991e-02 -1.657102704048156738e-01 4.026754572987556458e-02 -6.126375123858451843e-02 -8.169702254235744476e-03 5.979092419147491455e-02 4.411105811595916748e-01 -2.478507757186889648e-01 2.225196920335292816e-02 6.916572153568267822e-02 2.808179259300231934e-01 -1.813428476452827454e-02 -3.037544339895248413e-02 8.589110523462295532e-02 -9.587629884481430054e-02 -1.259322613477706909e-01 2.211837768554687500e-01 -4.490634426474571228e-02 1.154935657978057861e-01 -1.884517669677734375e-01 1.281580030918121338e-01
1.780048459768295288e-01 1.650219261646270752e-01 1.425344944000244141e-01 1.062738075852394104e-01 -1.220858246088027954e-01 3.101566135883331299e-01 3.692243993282318115e-01 1.043084710836410522e-01 1.799949854612350464e-01 -3.156989514827728271e-01 -2.271681837737560272e-02 -4.866989329457283020e-02 -1.147587746381759644e-01 -4.283961281180381775e-02 -3.126925230026245117e-02 1.521916985511779785e-01 1.350475251674652100e-01 4.474882781505584717e-02 -1.984535455703735352e-01 -1.221233978867530823e-01 2.085691988468170166e-01 3.097264170646667480e-01 -2.426946070045232773e-03 1.258290559053421021e-01 3.242855072021484375e-01 6.002565845847129822e-02 1.962861232459545135e-02 -4.796921834349632263e-02 2.760298550128936768e-01 -6.758445501327514648e-02 -4.368948750197887421e-03 2.345866262912750244e-01
-1.049125567078590393e-01 2.905083261430263519e-02 1.836395710706710815e-01 -8.848264813423156738e-02 1.061542630195617676e-01 4.977413415908813477e-01 3.726496100425720215e-01 8.400265127420425415e-03 -7.228031754493713379e-02 -4.009599387645721436e-01 1.057555451989173889e-01 2.963920496404170990e-02 -1.553941965103149414e-01 3.079820424318313599e-02 -4.198243841528892517e-02 7.749511301517486572e-02 1.476616971194744110e-02 2.495852857828140259e-01 -2.036532610654830933e-01 1.342830359935760498e-01 1.909706555306911469e-02 2.837376482784748077e-02 1.090658977627754211e-01 -6.672324985265731812e-02 2.355613410472869873e-01 1.131175309419631958e-01 -1.664922945201396942e-02 -7.151810824871063232e-02 -2.094020098447799683e-01 6.380153447389602661e-02 -2.742246389389038086e-01 3.732689470052719116e-02
-1.305463258177042007e-02 1.040117219090461731e-01 1.375193595886230469e-01 -3.562894091010093689e-02 -8.799549192190170288e-02 2.106712460517883301e-01 8.551768958568572998e-02 4.584363847970962524e-02 6.004537642002105713e-02 -2.218711525201797485e-01 -5.035065114498138428e-03 -2.732055261731147766e-02 -2.473378628492355347e-01 1.894868612289428711e-01 -3.541447967290878296e-02 -2.080662995576858521e-01 2.334490418434143066e-01 1.878176331520080566e-01 -2.906469404697418213e-01 3.280115872621536255e-02 1.143855154514312744e-01 2.060730904340744019e-01 2.560687959194183350e-01 -1.069543287158012390e-01 3.526124358177185059e-02 -2.017403393983840942e-01 6.308133900165557861e-02 1.407551020383834839e-01 -4.006193876266479492e-01 -3.792025893926620483e-02 -3.858192265033721924e-01 1.662775427103042603e-01
-1.070102229714393616e-01 2.869741916656494141e-01 6.258606910705566406e-02 -1.321172118186950684e-01 1.616870239377021790e-02 4.277632832527160645e-01 1.030355095863342285e-01 -8.771490305662155151e-02 2.004444599151611328e-01 -3.835341036319732666e-01 -2.815337777137756348e-01 -6.752227991819381714e-02 -4.336521669756621122e-04 7.555952295660972595e-03 -1.182553470134735107e-01 -3.458773717284202576e-02 -7.929357141256332397e-02 1.633556038141250610e-01 -3.713178336620330811e-01 -8.645379543304443359e-02 2.203989028930664062e-02 2.085639387369155884e-01 -1.126066520810127258e-01 -1.638879030942916870e-01 8.600154519081115723e-02 6.510736793279647827e-02 5.561715736985206604e-02 2.723889052867889404e-02 -2.571644783020019531e-01 1.467332243919372559e-01 -7.836125791072845459e-02 1.606605201959609985e-01
5.108172819018363953e-02 1.015371829271316528e-02 -1.285125762224197388e-01 4.305639117956161499e-02 -1.183719635009765625e-01 1.783003509044647217e-01 5.632388591766357422e-02 2.235534600913524628e-02 -5.164700746536254883e-02 -2.835140228271484375e-01 -1.366751492023468018e-01 -1.765911430120468140e-01 -1.980275362730026245e-01 2.477229982614517212e-01 6.678028404712677002e-02 8.313562721014022827e-02 -7.024060934782028198e-02 3.552722334861755371e-01 -3.139269351959228516e-02 -1.498370766639709473e-01 1.802663356065750122e-01 2.560039460659027100e-01 3.139097690582275391e-01 1.929948776960372925e-01 2.174267619848251343e-01 -2.454735785722732544e-01 -1.860097795724868774e-02 -3.569006621837615967e-01 -1.493466198444366455e-01 1.702148318290710449e-01 1.885302737355232239e-02 9.633553773164749146e-02
3.950512409210205078e-02 3.724021017551422119e-01 4.235826432704925537e-02 -3.481422364711761475e-02 2.643409185111522675e-02 1.495650857686996460e-01 1.666105091571807861e-01 1.157881543040275574e-01 5.250842124223709106e-02 -3.334299325942993164e-01 2.251777201890945435e-01 -7.521174848079681396e-02 -2.700077295303344727e-01 -7.586358487606048584e-02 9.072911739349365234e-02 8.366504311561584473e-02 1.725352555513381958e-01 -2.646285109221935272e-02 -3.195937573909759521e-01 -1.032273918390274048e-01 -1.467383056879043579e-01 4.573105275630950928e-02 -5.536752566695213318e-02 6.476921588182449341e-02 5.837380513548851013e-02 -2.645217478275299072e-01 -8.869119733572006226e-02 -3.202672302722930908e-01 -8.215258712880313396e-04 1.310441642999649048e-01 1.455127149820327759e-01 3.633417487144470215e-01
1.769956797361373901e-01 -1.946421712636947632e-01 1.545456051826477051e-02 6.068860366940498352e-02 -7.784973131492733955e-04 4.333107471466064453e-01 -1.760695576667785645e-01 -2.231407463550567627e-01 2.727128267288208008e-01 -1.876800507307052612e-01 -1.037329807877540588e-01 1.424851715564727783e-01 -2.710310220718383789e-01 4.766403883695602417e-02 2.682064175605773926e-01 1.673880219459533691e-01 1.307040303945541382e-01 2.727380096912384033e-01 -7.947210967540740967e-02 -9.845359250903129578e-03 -5.662758275866508484e-02 2.067105323076248169e-01 1.279247999191284180e-01 -1.790535151958465576e-01 -5.361344665288925171e-02 -2.148913890123367310e-01 4.238740354776382446e-02 -1.936381459236145020e-01 -2.030772566795349121e-01 -7.969588786363601685e-02 1.162239611148834229e-01 -1.685440540313720703e-02
1.956663280725479126e-01 -1.455659568309783936e-01 2.047614604234695435e-01 -8.141947537660598755e-02 6.804376840591430664e-02 2.569611929357051849e-02 -2.944225072860717773e-02 2.025314569473266602e-01 1.898579150438308716e-01 -4.670344591140747070e-01 5.588703602552413940e-02 8.640837669372558594e-02 -5.789668485522270203e-02 -3.978905454277992249e-02 -7.098603248596191406e-02 -3.361840546131134033e-02 2.592183053493499756e-01 1.672942042350769043e-01 -1.218809038400650024e-01 -1.818967461585998535e-01 1.908014416694641113e-01 1.811333000659942627e-01 -1.982055231928825378e-02 4.612615108489990234e-01 -8.771734684705734253e-02 -4.092483781278133392e-03 4.531844332814216614e-02 -1.149163618683815002e-01 -3.298904746770858765e-03 -7.233019918203353882e-02 -2.007135897874832153e-01 2.737514674663543701e-01
1.523010432720184326e-01 1.223111321451142430e-04 2.401936501264572144e-01 1.626140028238296509e-01 -9.466289542615413666e-03 3.577089309692382812e-01 -5.019629374146461487e-02 1.202786527574062347e-02 5.649707466363906860e-02 -1.350422054529190063e-01 7.306142896413803101e-02 -9.395816363394260406e-03 -1.218873858451843262e-01 2.204735390841960907e-02 1.751008480787277222e-01 -1.807023286819458008e-01 7.237070798873901367e-02 6.315729767084121704e-02 -1.939978003501892090e-01 -1.034770999103784561e-02 -7.084214687347412109e-02 1.724112480878829956e-01 7.617059350013732910e-02 -1.330078542232513428e-01 -2.394686937332153320e-01 -1.825172686949372292e-03 -5.368403196334838867e-01 -3.191563487052917480e-01 -2.575941681861877441e-01 -1.031864434480667114e-01 8.300916105508804321e-02 1.412159949541091919e-01
1.944768130779266357e-01 1.965262740850448608e-01 1.094317808747291565e-01 4.244572296738624573e-02 -2.184362709522247314e-01 1.750751435756683350e-01 2.434971034526824951e-01 2.010847628116607666e-01 6.406211853027343750e-02 -4.046693146228790283e-01 -1.139077022671699524e-01 2.454512752592563629e-02 -9.393433481454849243e-02 2.629435993731021881e-02 1.697159111499786377e-01 -7.546122372150421143e-02 5.801806971430778503e-02 1.171391904354095459e-01 -3.153961002826690674e-01 -9.614826180040836334e-03 3.551750481128692627e-01 2.857884764671325684e-01 1.967693120241165161e-01 -2.387852035462856293e-02 1.495363712310791016e-01 1.960747689008712769e-01 -2.947316737845540047e-03 -1.268997490406036377e-01 9.934815019369125366e-02 4.419832956045866013e-03 -1.237164065241813660e-01 2.008842229843139648e-01
1.131913363933563232e-01 -2.519612014293670654e-01 2.250181287527084351e-01 -5.294600501656532288e-02 -1.191994920372962952e-01 1.111428961157798767e-01 -1.798046678304672241e-01 3.909145295619964600e-02 1.073195338249206543e-01 -3.894973993301391602e-01 2.096931934356689453e-01 2.266578078269958496e-01 -8.385419845581054688e-02 2.806142345070838928e-02 -5.497063323855400085e-02 -1.689819060266017914e-02 2.423884719610214233e-01 1.062789112329483032e-01 7.885395735502243042e-02 6.199674215167760849e-03 1.790328025817871094e-01 3.677125871181488037e-01 -6.901512295007705688e-02 2.085552662611007690e-01 5.721718445420265198e-02 -1.045531481504440308e-01 8.622258901596069336e-02 -3.259143531322479248e-01 -1.010540127754211426e-01 -1.477631330490112305e-01 1.124812569469213486e-02 2.971383631229400635e-01
4.340893402695655823e-02 -6.653742492198944092e-02 -1.123350113630294800e-01 -2.070500850677490234e-01 -2.009483575820922852e-01 1.134416237473487854e-01 -6.791329383850097656e-02 4.112733528017997742e-02 2.274062335491180420e-01 -1.166925504803657532e-01 -9.200592339038848877e-02 -7.195748388767242432e-02 -9.939512610435485840e-02 1.420997977256774902e-01 6.284869741648435593e-03 -6.193024571985006332e-03 -2.609723433852195740e-02 3.610854148864746094e-01 6.122666224837303162e-02 9.338313341140747070e-02 -4.946864396333694458e-02 3.995759189128875732e-01 -9.022351354360580444e-02 -1.889745742082595825e-01 5.336685478687286377e-02 3.441668748855590820e-01 -1.817410588264465332e-01 -2.459516972303390503e-01 -1.090378537774085999e-01 -6.191913038492202759e-02 -3.613997399806976318e-01 2.426455318927764893e-01
9.354303777217864990e-02 1.606237292289733887e-01 3.380855023860931396e-01 -3.590896725654602051e-02 -3.870232403278350830e-02 3.479741811752319336e-01 1.542530357837677002e-01 -1.053952947258949280e-01 1.332354396581649780e-01 -2.751679718494415283e-01 1.425737440586090088e-01 -4.059677720069885254e-01 -1.025918647646903992e-01 -3.792101517319679260e-02 -2.568978667259216309e-01 -3.727544099092483521e-02 2.582224272191524506e-02 1.569577753543853760e-01 -5.977331101894378662e-02 -2.912600524723529816e-02 1.399630904197692871e-01 1.645683497190475464e-01 1.832526177167892456e-01 -5.556331202387809753e-02 2.214600704610347748e-02 -2.163580209016799927e-01 -7.075621932744979858e-02 1.703721135854721069e-01 -2.560097277164459229e-01 5.118460953235626221e-02 -1.340448763221502304e-02 2.677263319492340088e-01
2.244044095277786255e-01 -1.548435539007186890e-04 7.259701937437057495e-02 -1.758070290088653564e-02 -2.756485715508460999e-02 2.985928356647491455e-01 -9.516205638647079468e-02 -1.100247129797935486e-01 -6.219890341162681580e-02 -2.131507247686386108e-01 -3.073904477059841156e-02 -1.390090957283973694e-02 -2.616341225802898407e-02 1.490751802921295166e-01 2.529111802577972412e-01 -2.903780043125152588e-01 3.007572889328002930e-02 3.128851950168609619e-01 2.057646773755550385e-02 4.415705800056457520e-02 1.966277137398719788e-02 1.349832117557525635e-01 2.007626146078109741e-01 2.487693428993225098e-01 1.312631517648696899e-01 -2.250732332468032837e-01 -1.844411790370941162e-01 -4.480832815170288086e-01 -2.623705565929412842e-01 1.212660297751426697e-01 3.433174639940261841e-02 4.440294578671455383e-02
9.561662375926971436e-02 -1.238711997866630554e-01 2.305528819561004639e-01 -4.854082129895687103e-03 -3.174603879451751709e-01 2.032446265220642090e-01 2.955094277858734131e-01 -1.269812975078821182e-02 1.914418488740921021e-01 -2.733481526374816895e-01 5.623409524559974670e-02 -1.621398776769638062e-01 -3.559739142656326294e-02 -9.325280785560607910e-02 -1.063368543982505798e-01 -1.164854913949966431e-01 8.624161779880523682e-02 2.294208109378814697e-01 4.137836769223213196e-02 -2.127002775669097900e-01 -1.467477977275848389e-01 2.376823127269744873e-01 4.414635151624679565e-02 7.638531178236007690e-02 2.201959490776062012e-02 -2.890616357326507568e-01 -1.297967731952667236e-01 -2.280201315879821777e-01 -3.186852037906646729e-01 -1.856260150671005249e-01 -1.355924755334854126e-01 -1.302963197231292725e-01
-1.406474709510803223e-01 3.993785083293914795e-01 7.189087569713592529e-02 1.342875659465789795e-01 -1.065905690193176270e-01 3.708637356758117676e-01 -7.744268048554658890e-03 -9.907223284244537354e-02 3.577320277690887451e-02 -2.772693336009979248e-01 2.530931532382965088e-01 -1.124171614646911621e-01 -6.351052969694137573e-02 2.365664392709732056e-01 -9.309451282024383545e-02 -8.763591200113296509e-02 5.297674983739852905e-02 3.819022178649902344e-01 1.334709227085113525e-01 -1.429052501916885376e-01 -3.738092631101608276e-02 3.596195951104164124e-02 7.672616839408874512e-02 -1.281093358993530273e-01 1.719900667667388916e-01 -2.375184297561645508e-01 -9.095109999179840088e-02 -2.299547940492630005e-01 -1.376880854368209839e-01 1.610168218612670898e-01 3.552135825157165527e-02 -4.864573106169700623e-02
-5.533844814635813236e-04 1.160849258303642273e-01 -1.675255745649337769e-01 -1.089586988091468811e-01 3.346269205212593079e-02 3.936237692832946777e-01 1.369926631450653076e-01 -1.194445714354515076e-01 4.081439971923828125e-01 -1.452075392007827759e-01 -1.106033772230148315e-01 -9.391392767429351807e-02 3.090616762638092041e-01 2.452089637517929077e-02 1.763357818126678467e-01 -7.059010863304138184e-02 3.998126387596130371e-01 2.423379272222518921e-01 -1.259874552488327026e-01 -7.683075964450836182e-02 9.024409949779510498e-02 2.373174726963043213e-01 1.184669807553291321e-01 7.934286259114742279e-03 1.175474300980567932e-01 -3.230240941047668457e-02 4.073498770594596863e-02 -1.888831704854965210e-01 -1.368887871503829956e-01 5.727186426520347595e-02 1.512062698602676392e-01 2.414265833795070648e-02
3.771382570266723633e-02 6.704664230346679688e-02 7.783256471157073975e-02 -7.407858967781066895e-02 3.366494551301002502e-02 4.243802428245544434e-01 1.810955554246902466e-01 2.032601982355117798e-01 -1.464131623506546021e-01 -3.247836530208587646e-01 2.199888527393341064e-01 -1.549988090991973877e-01 -1.063140258193016052e-01 3.483767807483673096e-01 1.551313251256942749e-01 1.694604307413101196e-01 -1.624666899442672729e-01 1.958168745040893555e-01 -1.602573841810226440e-01 1.623860932886600494e-02 -4.170670732855796814e-02 1.458374857902526855e-01 1.159652322530746460e-01 2.524263411760330200e-02 1.641152352094650269e-01 -2.151986397802829742e-02 -3.673422038555145264e-01 -1.569842398166656494e-01 -1.239863038063049316e-02 1.445589959621429443e-01 -8.097474277019500732e-02 5.825382191687822342e-03
3.728867769241333008e-01 1.257295161485671997e-01 8.930520154535770416e-03 -4.313457384705543518e-02 1.079895123839378357e-01 3.987893164157867432e-01 2.242118120193481445e-01 1.605017185211181641e-01 6.621105223894119263e-02 -1.107012182474136353e-01 1.949762850999832153e-01 -3.030965663492679596e-02 -9.277923963963985443e-03 -4.449445009231567383e-02 -1.062043532729148865e-01 -5.476970970630645752e-02 -1.517699286341667175e-02 1.602618545293807983e-01 -3.508673608303070068e-01 -6.867238134145736694e-02 -1.142298728227615356e-01 2.741213738918304443e-01 1.960238367319107056e-01 2.170050293207168579e-01 1.401568800210952759e-01 1.684413105249404907e-01 -3.501137793064117432e-01 -7.786039263010025024e-02 -6.444063037633895874e-02 5.438522901386022568e-03 -1.018050387501716614e-01 -7.689291983842849731e-02
1.048989668488502502e-01 2.136396169662475586e-01 1.946970671415328979e-01 -2.129067666828632355e-02 -3.394668176770210266e-02 -1.906770467758178711e-02 -1.413155794143676758e-01 -4.824639111757278442e-02 7.544402778148651123e-02 -4.575391113758087158e-01 -9.432730078697204590e-02 -2.234807796776294708e-02 6.967453658580780029e-02 1.178395599126815796e-01 2.322349250316619873e-01 1.797447949647903442e-01 1.121678948402404785e-01 1.574164927005767822e-01 -2.528457045555114746e-01 2.515134960412979126e-02 2.191812247037887573e-01 1.359944790601730347e-01 -1.155633479356765747e-01 2.049808949232101440e-01 -1.553899198770523071e-01 7.153481245040893555e-02 -3.508689701557159424e-01 -4.494227468967437744e-02 -1.353989988565444946e-01 1.349365562200546265e-01 -1.255427449941635132e-01 3.481975197792053223e-01
-2.316560447216033936e-01 -1.521981507539749146e-01 -1.052921563386917114e-01 8.211818337440490723e-02 -1.317829042673110962e-01 3.766437172889709473e-01 -1.192783191800117493e-01 2.253251224756240845e-01 -9.206981398165225983e-03 -1.489509642124176025e-01 1.605831682682037354e-01 -1.252253502607345581e-01 2.185515500605106354e-02 1.454669237136840820e-01 -6.767748296260833740e-02 3.876418247818946838e-02 5.544405803084373474e-02 2.981424927711486816e-01 -2.003367245197296143e-01 -4.622650891542434692e-02 2.219272404909133911e-01 -1.487162262201309204e-01 2.538862824440002441e-01 5.614988878369331360e-02 1.101101264357566833e-01 2.806815784424543381e-03 -3.458683192729949951e-01 -6.862489879131317139e-02 -2.401817888021469116e-01 -1.402974426746368408e-01 -1.234259828925132751e-01 2.955837547779083252e-01
4.075884819030761719e-02 2.843427658081054688e-01 2.362406067550182343e-02 -1.055793166160583496e-01 3.050878830254077911e-02 3.394495248794555664e-01 7.761247456073760986e-02 -4.639653116464614868e-02 7.015105336904525757e-02 -3.569138348102569580e-01 1.539416611194610596e-01 -9.391377121210098267e-02 -7.031682878732681274e-02 1.863539516925811768e-01 -3.129229247570037842e-01 -6.502395123243331909e-02 6.371522694826126099e-02 3.315292894840240479e-01 -2.032727301120758057e-01 1.326185613870620728e-01 1.406167894601821899e-01 2.542880475521087646e-01 1.563863754272460938e-01 3.593742474913597107e-02 1.974440366029739380e-01 -1.149996966123580933e-01 8.204971253871917725e-02 2.092773318290710449e-01 -1.601032167673110962e-02 -1.465087085962295532e-01 1.414069812744855881e-02 2.589988112449645996e-01
4.147098213434219360e-02 2.596046328544616699e-01 1.243529915809631348e-01 -6.033491715788841248e-02 -4.235957190394401550e-02 3.495812714099884033e-01 6.854446977376937866e-02 -3.068776614964008331e-02 1.588436216115951538e-01 -2.444105893373489380e-01 2.579253315925598145e-01 -1.394765973091125488e-01 5.840497836470603943e-02 5.315512046217918396e-02 -1.571221649646759033e-01 -7.163690775632858276e-02 1.481181234121322632e-01 3.202486634254455566e-01 -3.348338901996612549e-01 -6.865030154585838318e-03 1.588821560144424438e-01 2.099630087614059448e-01 3.041535019874572754e-01 -1.725561916828155518e-01 -5.288380384445190430e-02 -8.988937735557556152e-02 1.105154976248741150e-01 2.290395200252532959e-01 -8.746055513620376587e-02 -8.219400793313980103e-02 -2.741995733231306076e-03 2.385428994894027710e-01
2.477715611457824707e-01 -5.348479747772216797e-02 1.445337757468223572e-02 -3.163906931877136230e-01 -1.297373026609420776e-01 3.248716592788696289e-01 5.343883112072944641e-02 5.479629337787628174e-02 4.234761595726013184e-01 -1.656382530927658081e-01 -1.418649703264236450e-01 8.370353281497955322e-02 9.029156714677810669e-02 8.431765437126159668e-02 5.243736505508422852e-02 -9.984786808490753174e-02 -2.834479697048664093e-02 3.908942639827728271e-01 1.008531600236892700e-01 -1.989994794130325317e-01 -1.641964018344879150e-01 1.081850677728652954e-01 -4.682618379592895508e-02 -1.150597706437110901e-01 6.103615462779998779e-02 -1.222066953778266907e-01 -1.856616735458374023e-01 -3.145743012428283691e-01 -6.523804366588592529e-02 -1.755021810531616211e-01 -2.584505081176757812e-02 6.474861409515142441e-03
2.959678471088409424e-01 5.506727099418640137e-02 3.057558648288249969e-02 -1.138284727931022644e-01 -1.686429381370544434e-01 2.225191444158554077e-01 2.280924916267395020e-01 -1.312277168035507202e-01 3.575773835182189941e-01 -1.373613625764846802e-01 -1.353461295366287231e-01 -4.080296307802200317e-02 1.518053375184535980e-02 -4.266000539064407349e-02 -1.410121172666549683e-01 -7.341794669628143311e-03 8.446138352155685425e-02 9.220831096172332764e-03 1.294436305761337280e-01 1.982597410678863525e-01 2.619683742523193359e-01 1.746762394905090332e-01 -2.254519015550613403e-01 -1.245032437145709991e-02 2.003726549446582794e-03 2.143310606479644775e-01 -3.492844402790069580e-01 -7.665537763386964798e-03 -2.013595700263977051e-01 3.652078285813331604e-02 -2.322188019752502441e-01 2.869940996170043945e-01
2.248322218656539917e-01 -1.042599696666002274e-02 2.008041590452194214e-01 1.165408715605735779e-01 -1.883163303136825562e-01 3.283609151840209961e-01 -8.876325190067291260e-02 1.304524485021829605e-02 4.254465922713279724e-02 -1.552307158708572388e-01 -6.016524508595466614e-02 -1.829897463321685791e-01 1.491817831993103027e-02 2.014501392841339111e-01 2.723912894725799561e-01 -1.620712429285049438e-01 2.749433517456054688e-01 3.142065107822418213e-01 7.469874620437622070e-02 -2.587099075317382812e-01 -1.084157377481460571e-01 1.774422675371170044e-01 -1.151158511638641357e-01 -5.023451056331396103e-03 -5.194926261901855469e-02 -3.220715001225471497e-02 4.327405989170074463e-02 -3.745617568492889404e-01 -2.597273588180541992e-01 7.038303464651107788e-02 9.196937084197998047e-03 1.344448179006576538e-01
2.371014058589935303e-01 2.101296335458755493e-01 2.426051050424575806e-01 1.594663262367248535e-01 -2.071588635444641113e-01 2.118761092424392700e-01 8.306007087230682373e-02 1.735945045948028564e-01 -4.984241724014282227e-02 -2.390200495719909668e-01 -2.671295106410980225e-01 -2.163952961564064026e-02 -3.634925931692123413e-02 5.175474286079406738e-02 2.058333009481430054e-01 -4.966481402516365051e-02 2.676642537117004395e-01 4.358886927366256714e-02 -3.066896498203277588e-01 -1.631744951009750366e-01 5.766710638999938965e-02 2.270375937223434448e-01 5.845815688371658325e-02 7.260645925998687744e-02 2.158270776271820068e-01 -7.328157126903533936e-02 -9.139868617057800293e-02 1.989430636167526245e-01 -4.425187036395072937e-02 -8.831176906824111938e-02 -2.386330366134643555e-01 2.930023968219757080e-01
-5.395577102899551392e-02 -6.636604666709899902e-02 -2.521553635597229004e-01 3.016539290547370911e-02 5.958887934684753418e-02 3.142785131931304932e-01 3.327753841876983643e-01 -3.313114941120147705e-01 4.988326132297515869e-01 -1.763468533754348755e-01 1.374561637639999390e-01 -5.144714191555976868e-02 6.536147743463516235e-02 1.046865954995155334e-01 -1.339025143533945084e-02 -9.421442449092864990e-02 1.905866116285324097e-01 2.378271520137786865e-01 -1.472592353820800781e-01 -6.236240267753601074e-02 3.681950271129608154e-02 2.226451635360717773e-01 1.871713846921920776e-01 5.052216723561286926e-02 4.580209031701087952e-02 -5.931385233998298645e-02 -1.587110757827758789e-01 -8.748479932546615601e-02 7.810780405998229980e-02 6.953901797533035278e-02 1.958203874528408051e-02 1.511722952127456665e-01
8.199908584356307983e-02 3.856632113456726074e-02 1.204567551612854004e-01 5.577807500958442688e-02 -3.284556567668914795e-01 2.564679384231567383e-01 3.375098481774330139e-02 7.613885402679443359e-02 -2.473371289670467377e-02 -1.179726794362068176e-01 7.287912815809249878e-02 -5.396623909473419189e-02 -1.525262445211410522e-01 2.721748352050781250e-01 1.884114593267440796e-01 1.512965261936187744e-01 2.270144224166870117e-01 2.956246137619018555e-01 -3.041201271116733551e-03 -1.156063377857208252e-02 -1.350940670818090439e-02 2.662456333637237549e-01 3.459357842803001404e-02 6.067742779850959778e-02 -3.820472955703735352e-02 -2.923192083835601807e-01 -1.450014561414718628e-01 -4.434785246849060059e-01 -2.679267823696136475e-01 -1.241049021482467651e-01 8.131201565265655518e-02 4.073718190193176270e-02
-9.446931630373001099e-02 -9.104376286268234253e-02 -3.245153725147247314e-01 7.902156561613082886e-02 -6.176499649882316589e-02 3.241030573844909668e-01 2.320179492235183716e-01 -3.183645606040954590e-01 4.899092614650726318e-01 -2.574980258941650391e-01 -1.116999331861734390e-02 -1.555380225181579590e-02 1.834480762481689453e-01 6.258727610111236572e-02 8.613057434558868408e-02 -2.085681110620498657e-01 1.701915711164474487e-01 2.397284656763076782e-01 -7.669298350811004639e-02 1.007094234228134155e-02 9.748481959104537964e-02 2.323689460754394531e-01 4.074802156537771225e-03 1.107184588909149170e-01 6.781084835529327393e-02 -6.226430460810661316e-02 -9.084209054708480835e-02 -1.224851757287979126e-01 -4.745930060744285583e-02 8.022615313529968262e-02 1.557067129760980606e-02 5.621734261512756348e-02
6.721192505210638046e-03 1.275190114974975586e-01 1.310092508792877197e-01 -3.031149506568908691e-01 5.926093459129333496e-02 2.888870537281036377e-01 3.835003077983856201e-02 -1.813469827175140381e-01 3.216399550437927246e-01 -2.147504091262817383e-01 -1.374733150005340576e-01 -2.344155609607696533e-01 8.417709171772003174e-02 6.987161189317703247e-02 3.069938421249389648e-01 -4.288949072360992432e-02 5.442553013563156128e-02 1.693503856658935547e-01 1.304445601999759674e-02 -2.896211743354797363e-01 -4.194048047065734863e-02 1.760760694742202759e-01 -6.997684389352798462e-02 -1.158958971500396729e-01 2.620478570461273193e-01 1.075495332479476929e-01 -2.677104175090789795e-01 -1.821088641881942749e-01 -8.998097479343414307e-02 -2.302171885967254639e-01 9.272793680429458618e-02 1.755803078413009644e-02
6.388144195079803467e-02 -8.430167287588119507e-02 2.172232121229171753e-01 -1.073458790779113770e-02 -3.549949228763580322e-01 2.826366722583770752e-01 1.547297239303588867e-01 8.740083873271942139e-02 4.729588702321052551e-02 -2.398097217082977295e-01 -2.148370742797851562e-01 -5.549994856119155884e-02 -5.795362219214439392e-02 -1.785800009965896606e-01 -9.989039972424507141e-03 -3.617794439196586609e-02 -3.571874648332595825e-02 2.707868516445159912e-01 1.264572888612747192e-01 -1.441134810447692871e-01 -2.749304175376892090e-01 5.507913976907730103e-02 -9.962463378906250000e-02 3.221272528171539307e-01 1.575920879840850830e-01 -3.500382974743843079e-02 -2.710470557212829590e-01 -3.036001622676849365e-01 -2.860608696937561035e-02 2.126968950033187866e-01 -8.116708695888519287e-02 1.018233299255371094e-01
5.130815505981445312e-02 1.435780674219131470e-01 2.719055414199829102e-01 1.608242690563201904e-01 -5.631127581000328064e-02 9.889665246009826660e-02 1.200913637876510620e-01 -5.319669470191001892e-02 2.045206725597381592e-01 -2.480467706918716431e-01 9.553987532854080200e-02 -2.088832855224609375e-01 -9.073843806982040405e-02 6.027898192405700684e-02 -6.808514893054962158e-02 -4.787186533212661743e-02 -1.084485836327075958e-02 1.913205385208129883e-01 -1.933335810899734497e-01 -2.732305228710174561e-01 9.139664471149444580e-02 4.841775819659233093e-02 1.841841191053390503e-01 -2.216360718011856079e-01 2.883961200714111328e-01 -2.407134473323822021e-01 -3.785305321216583252e-01 1.790479123592376709e-01 -2.514386773109436035e-01 1.408385783433914185e-01 -6.884019821882247925e-02 1.583966910839080811e-01
4.280223324894905090e-02 1.784358024597167969e-01 -3.007187247276306152e-01 9.053321927785873413e-02 1.262219715863466263e-02 1.570090204477310181e-01 2.978687882423400879e-01 -1.509382426738739014e-01 3.880029618740081787e-01 -9.344138205051422119e-02 1.072459444403648376e-01 3.675676509737968445e-02 6.982320547103881836e-02 -5.939979478716850281e-02 -4.445024207234382629e-02 -2.331875413656234741e-01 1.609238386154174805e-01 3.065880835056304932e-01 -1.414484381675720215e-01 -1.851917803287506104e-01 5.858464166522026062e-02 1.854000836610794067e-01 7.204833626747131348e-02 2.630854249000549316e-01 2.245657593011856079e-01 -2.382219433784484863e-01 -1.839970499277114868e-01 -1.117909178137779236e-01 -1.668182201683521271e-02 1.751053929328918457e-01 -1.183197721838951111e-01 9.806700795888900757e-02
-4.991641268134117126e-03 -4.332792386412620544e-02 2.635068632662296295e-02 6.171966344118118286e-02 -1.197728365659713745e-01 2.227266281843185425e-01 4.097153246402740479e-02 1.143660247325897217e-01 1.395111083984375000e-01 -2.205286473035812378e-01 -1.463275253772735596e-01 -2.616188824176788330e-01 -1.163661032915115356e-01 3.153373897075653076e-01 1.361436992883682251e-01 1.335947364568710327e-01 -4.573548957705497742e-02 3.906901776790618896e-01 8.929469436407089233e-02 -2.568981945514678955e-01 1.546473056077957153e-01 2.507823705673217773e-01 1.486251652240753174e-01 -7.637992501258850098e-02 1.078759320080280304e-02 -2.546357214450836182e-01 -1.202818155288696289e-01 -2.409351617097854614e-01 -3.098409473896026611e-01 8.184829354286193848e-02 -1.379863619804382324e-01 7.016971707344055176e-02
-3.143958747386932373e-02 9.136149659752845764e-03 1.125913411378860474e-01 1.621923744678497314e-01 -1.986999064683914185e-01 2.074609696865081787e-01 -4.872864484786987305e-02 2.084880173206329346e-01 2.311281561851501465e-01 -4.124566018581390381e-01 -6.395503878593444824e-02 -2.479040026664733887e-01 -1.511960327625274658e-01 1.621934175491333008e-01 1.597162336111068726e-01 1.209027785807847977e-02 8.799090050160884857e-03 2.720602154731750488e-01 4.626700654625892639e-02 -3.839130699634552002e-01 4.893491044640541077e-02 2.997061908245086670e-01 2.185746468603610992e-02 -3.391950577497482300e-02 -1.364863943308591843e-02 -1.634628176689147949e-01 -5.730704218149185181e-02 -1.886705309152603149e-01 -2.481033354997634888e-01 -2.708405070006847382e-02 -9.987039864063262939e-02 -1.102323308587074280e-01
2.789244055747985840e-01 -6.392987072467803955e-02 1.420605182647705078e-01 -6.139359623193740845e-02 1.500336229801177979e-01 4.832615256309509277e-01 2.685585916042327881e-01 -1.334608346223831177e-01 1.081671118736267090e-01 -3.708109259605407715e-01 -3.137272000312805176e-01 -3.072832897305488586e-02 7.843637466430664062e-02 1.722384244203567505e-01 8.562399446964263916e-02 -1.294097751379013062e-01 2.597578763961791992e-01 1.246123611927032471e-01 -1.202118843793869019e-01 -9.015371650457382202e-02 -1.764492876827716827e-02 1.193465888500213623e-01 4.162590485066175461e-03 -8.083134144544601440e-02 -1.039013639092445374e-01 -1.765761375427246094e-01 -7.457813620567321777e-02 2.083942294120788574e-01 3.457875922322273254e-02 2.360094524919986725e-02 1.222852542996406555e-01 7.315691560506820679e-02
2.883184254169464111e-01 3.206519410014152527e-02 -9.555943310260772705e-02 9.178958088159561157e-02 -1.989170312881469727e-01 3.699730932712554932e-01 -5.219114944338798523e-02 1.886316388845443726e-02 1.965605169534683228e-01 3.829120844602584839e-02 7.754947990179061890e-02 -9.977089613676071167e-02 -1.080709919333457947e-01 5.395386368036270142e-02 2.392243742942810059e-01 2.323257504031062126e-04 -1.956982612609863281e-01 2.028070390224456787e-01 -3.029374033212661743e-02 2.322843763977289200e-03 -5.486092530190944672e-03 1.786702573299407959e-01 1.569000482559204102e-01 2.204700261354446411e-01 2.066916078329086304e-01 -3.116444647312164307e-01 -6.760215014219284058e-02 -3.341515660285949707e-01 -2.764609754085540771e-01 9.134250879287719727e-02 -7.719538360834121704e-02 2.419438362121582031e-01
-1.082341000437736511e-01 -6.221411004662513733e-02 -2.229150682687759399e-01 -2.950633503496646881e-02 -6.995553616434335709e-03 2.927783727645874023e-01 3.725568652153015137e-01 -3.010425865650177002e-01 3.908367753028869629e-01 -2.780520617961883545e-01 1.984853148460388184e-01 -1.110359467566013336e-02 9.957424551248550415e-02 1.875279396772384644e-01 9.716983139514923096e-02 -1.428124457597732544e-01 2.007371485233306885e-01 1.219806447625160217e-01 -2.103283107280731201e-01 -8.117273449897766113e-02 6.744793057441711426e-02 2.350268959999084473e-01 2.005421072244644165e-01 8.582286536693572998e-02 -3.073109127581119537e-02 -7.901307195425033569e-02 -9.379459917545318604e-02 -1.767697483301162720e-01 -3.811508649960160255e-03 1.054084375500679016e-01 -1.579065993428230286e-02 4.665108770132064819e-02
1.969072073698043823e-01 -1.347028166055679321e-01 -4.442464560270309448e-02 -2.155910432338714600e-01 -1.124525815248489380e-01 2.885919809341430664e-01 -4.611890763044357300e-02 2.414168231189250946e-02 8.928935974836349487e-03 -3.025997281074523926e-01 6.989245116710662842e-02 -7.263243943452835083e-02 -1.704228222370147705e-01 -3.316413462162017822e-01 -1.565425843000411987e-01 1.469257473945617676e-02 1.777498573064804077e-01 2.066099792718887329e-01 -1.393031515181064606e-02 2.748079299926757812e-01 -1.403024494647979736e-01 5.404391884803771973e-02 1.710123717784881592e-01 -2.333280863240361214e-03 -1.309945285320281982e-01 2.569116652011871338e-01 -3.566995263099670410e-01 -2.028685063123703003e-01 -9.322705864906311035e-02 6.440769881010055542e-02 1.593572199344635010e-01 1.969542205333709717e-01
2.195730954408645630e-01 1.036324724555015564e-01 -6.604678183794021606e-02 1.183387264609336853e-01 -8.110179007053375244e-02 3.506491184234619141e-01 -1.061710640788078308e-01 -2.291865050792694092e-01 -2.035131007432937622e-01 -3.202601969242095947e-01 -1.255573928356170654e-01 -5.096478387713432312e-03 -1.238382086157798767e-01 1.217473000288009644e-01 1.871196776628494263e-01 -2.616228163242340088e-01 1.750158965587615967e-01 1.686947643756866455e-01 5.037697032094001770e-02 3.697686269879341125e-02 -4.258421435952186584e-02 -6.639747321605682373e-02 5.643069371581077576e-02 2.818846702575683594e-01 -1.135688424110412598e-01 -2.372748106718063354e-01 -1.578420400619506836e-01 -3.822065293788909912e-01 -1.619020849466323853e-01 2.475535310804843903e-02 8.523546159267425537e-02 9.907070547342300415e-02
-8.968627452850341797e-02 2.316513657569885254e-02 -2.499848306179046631e-01 1.527279913425445557e-01 -2.759297564625740051e-02 2.663323879241943359e-01 3.181297481060028076e-01 -2.395286858081817627e-01 4.241034388542175293e-01 -2.121216803789138794e-01 2.146987617015838623e-02 -1.749793183989822865e-03 1.163925454020500183e-01 5.991043150424957275e-02 1.059894412755966187e-01 -1.277028471231460571e-01 1.601719260215759277e-01 2.507056593894958496e-01 -1.461900770664215088e-01 -1.155049875378608704e-01 1.480797380208969116e-01 3.062323629856109619e-01 1.292374283075332642e-01 9.180618077516555786e-02 3.628010675311088562e-02 -2.545578479766845703e-01 -1.447234004735946655e-01 -1.606877446174621582e-01 5.748453363776206970e-02 8.604832738637924194e-02 9.269812703132629395e-02 9.531164169311523438e-02
1.128345429897308350e-01 3.887436538934707642e-02 -1.417875848710536957e-02 -3.211757838726043701e-01 2.176961302757263184e-02 2.480663955211639404e-01 1.908939778804779053e-01 -1.416202783584594727e-01 3.309971690177917480e-01 -1.155920103192329407e-01 -2.837341725826263428e-01 -6.321209669113159180e-02 3.053458966314792633e-02 1.449628621339797974e-01 1.592716723680496216e-01 6.674022972583770752e-02 -9.609758853912353516e-03 1.427439786493778229e-02 -8.656392246484756470e-02 -2.502228319644927979e-01 -2.747577615082263947e-02 1.798101514577865601e-01 -8.712302893400192261e-02 -3.474834859371185303e-01 1.522133052349090576e-01 -1.175938546657562256e-01 -3.401722013950347900e-01 -2.767245173454284668e-01 -1.471564173698425293e-01 -1.271715015172958374e-01 -4.099986329674720764e-02 6.389459222555160522e-02
2.113047093152999878e-01 1.045932695269584656e-01 3.791426420211791992e-01 -4.260713607072830200e-02 -5.044444650411605835e-02 2.425722032785415649e-01 -1.420959234237670898e-01 2.969427034258842468e-02 3.192060068249702454e-02 -3.522787392139434814e-01 1.468919366598129272e-01 -2.905374579131603241e-02 -1.580398678779602051e-01 1.404916346073150635e-01 -4.366711899638175964e-02 2.609205842018127441e-01 3.550631701946258545e-01 2.288518995046615601e-01 -2.512573897838592529e-01 7.151599228382110596e-02 7.107640057802200317e-02 1.112834960222244263e-01 2.043190449476242065e-01 1.757552176713943481e-01 -7.691287249326705933e-02 -1.089459210634231567e-01 -1.024153009057044983e-01 -1.217016577720642090e-01 -1.714687943458557129e-01 2.952452562749385834e-02 5.148112028837203979e-02 2.034146338701248169e-01
7.049098610877990723e-02 -1.210464984178543091e-01 -3.356533348560333252e-01 -2.524892799556255341e-02 4.429586976766586304e-02 3.081936836242675781e-01 3.135886788368225098e-01 -1.515205353498458862e-01 2.613462209701538086e-01 -1.820613294839859009e-01 -3.950014710426330566e-02 -6.699522584676742554e-02 6.753728538751602173e-02 1.692280173301696777e-01 2.610093355178833008e-01 -1.186586990952491760e-01 2.772339880466461182e-01 1.117330044507980347e-01 -1.547383423894643784e-02 -2.572467923164367676e-01 6.109308078885078430e-02 1.163938194513320923e-01 1.849443018436431885e-01 1.242241784930229187e-01 5.913530290126800537e-02 -2.069349884986877441e-01 -1.778083592653274536e-01 -1.867630034685134888e-01 1.105148494243621826e-01 1.309760361909866333e-01 9.839890152215957642e-02 2.267025411128997803e-01
1.565168201923370361e-01 -1.286326050758361816e-01 -7.440795004367828369e-02 -2.205733805894851685e-01 -3.831313848495483398e-01 2.644703388214111328e-01 1.089710742235183716e-01 -1.858342811465263367e-02 1.863467842340469360e-01 -2.288714796304702759e-01 -6.602293998003005981e-02 7.406783103942871094e-02 -8.076447248458862305e-02 1.108739431947469711e-02 -1.499439477920532227e-01 -3.324278593063354492e-01 1.772401332855224609e-01 4.369835257530212402e-01 1.974635273218154907e-01 5.412256810814142227e-03 -8.147383481264114380e-02 1.025347635149955750e-01 3.545650094747543335e-02 4.919458925724029541e-02 1.667381078004837036e-01 -2.159415744245052338e-02 -6.408650428056716919e-02 -2.461025267839431763e-01 8.829659223556518555e-02 -1.938965469598770142e-01 -9.567767381668090820e-02 9.755537658929824829e-02
1.287470459938049316e-01 -1.445797458291053772e-02 1.017983108758926392e-01 -1.916508525609970093e-01 6.318017095327377319e-02 3.150649070739746094e-01 3.082763254642486572e-01 -2.240148186683654785e-01 2.819618582725524902e-01 -3.091404438018798828e-01 -2.703515291213989258e-01 -1.035230234265327454e-01 1.322969943284988403e-01 1.475175470113754272e-01 -7.995619624853134155e-02 7.208430673927068710e-03 -4.242976754903793335e-02 2.033467441797256470e-01 -3.366716206073760986e-01 9.246300160884857178e-02 -3.395763635635375977e-01 9.791279584169387817e-02 2.849235024768859148e-04 -4.869976267218589783e-02 -4.604548588395118713e-02 -5.353816598653793335e-02 -3.331851586699485779e-02 7.367407530546188354e-02 -1.820753812789916992e-01 1.837685704231262207e-01 3.454386442899703979e-02 1.053728535771369934e-01
9.419819712638854980e-02 1.988342255353927612e-01 1.254525035619735718e-01 -2.483923360705375671e-02 1.439197361469268799e-01 1.633444130420684814e-01 6.676908582448959351e-02 5.646459758281707764e-02 1.799299865961074829e-01 -1.750691421329975128e-02 -1.752781718969345093e-01 1.228740289807319641e-01 -1.572566032409667969e-01 -5.476380698382854462e-03 9.843920997809618711e-05 -1.588455736637115479e-01 1.228143200278282166e-01 4.364944398403167725e-01 -1.850937455892562866e-01 -1.026036515831947327e-01 -7.341777533292770386e-02 2.921598851680755615e-01 9.900429099798202515e-02 -5.102069303393363953e-02 -1.854780912399291992e-01 -4.455107077956199646e-02 -2.112917453050613403e-01 -1.298782881349325180e-03 -1.166573613882064819e-01 6.311641633510589600e-02 -2.560413181781768799e-01 4.837037026882171631e-01
4.869959875941276550e-02 1.249843910336494446e-01 -2.612475752830505371e-01 -1.244002878665924072e-01 -9.335943311452865601e-02 5.217793583869934082e-02 -2.693830756470561028e-03 -1.014239490032196045e-01 2.342291176319122314e-01 -2.864767014980316162e-01 9.746731072664260864e-02 -1.412449926137924194e-01 3.805414959788322449e-02 2.553814053535461426e-01 -2.133172564208507538e-02 2.702555954456329346e-01 3.481231629848480225e-01 -5.303248297423124313e-03 -1.120879799127578735e-01 -1.798125505447387695e-01 1.476621329784393311e-01 1.108628958463668823e-01 -2.164635807275772095e-02 -9.129337221384048462e-02 -1.643050760030746460e-01 7.932749390602111816e-02 -4.531270861625671387e-01 -2.480329722166061401e-01 6.365879625082015991e-02 -9.663747251033782959e-02 -1.892712563276290894e-01 1.079143509268760681e-01
1.196693181991577148e-01 1.487807929515838623e-01 -2.025771290063858032e-01 -5.394441634416580200e-02 -2.424514889717102051e-01 2.628118693828582764e-01 4.303988814353942871e-02 -9.628938138484954834e-02 2.742992937564849854e-01 -2.174651920795440674e-01 -7.765116542577743530e-02 3.223016113042831421e-02 1.573104411363601685e-02 1.010629087686538696e-01 3.289475291967391968e-02 -3.481738567352294922e-01 -1.707991212606430054e-02 2.801879942417144775e-01 -1.109879910945892334e-01 2.716166153550148010e-02 7.503562420606613159e-02 1.548738926649093628e-01 2.291285097599029541e-01 1.988801360130310059e-01 2.195531874895095825e-01 -1.367741376161575317e-01 -8.320832997560501099e-02 -2.487814277410507202e-01 3.101916909217834473e-01 -1.455103754997253418e-01 -1.994873434305191040e-01 1.086956262588500977e-01
-3.716550394892692566e-02 -1.204032376408576965e-01 4.670377820730209351e-02 6.543140113353729248e-02 -1.329498291015625000e-01 3.008083105087280273e-01 4.876942187547683716e-02 2.095204889774322510e-01 2.648682892322540283e-01 -3.056751787662506104e-01 -8.739923685789108276e-02 -1.991317868232727051e-01 -9.076840430498123169e-02 2.413187026977539062e-01 9.410127997398376465e-02 -1.693134754896163940e-02 6.902439054101705551e-03 3.185789883136749268e-01 7.456439733505249023e-02 -3.283705413341522217e-01 -5.409855768084526062e-02 3.261474967002868652e-01 7.904293388128280640e-02 -1.981707103550434113e-02 3.222565352916717529e-02 -2.000873088836669922e-01 -1.697625070810317993e-01 -2.134347110986709595e-01 -2.966996133327484131e-01 -2.484673261642456055e-02 -7.707046810537576675e-03 -4.122581705451011658e-02
6.079523265361785889e-02 1.661088317632675171e-02 1.575807034969329834e-01 6.725798547267913818e-02 -2.727928943932056427e-02 3.073819279670715332e-01 1.360729634761810303e-01 8.325585722923278809e-02 7.768925279378890991e-02 -1.598429083824157715e-01 6.349248439073562622e-02 -1.490497142076492310e-01 -2.946817278861999512e-01 3.409282565116882324e-01 9.545347094535827637e-02 -2.149421572685241699e-01 5.722604691982269287e-02 3.090112507343292236e-01 -1.412398833781480789e-02 7.196041941642761230e-02 -8.618593961000442505e-02 1.943141520023345947e-01 1.782344877719879150e-01 1.239094287157058716e-01 1.375649571418762207e-01 -3.899333178997039795e-01 -1.179995685815811157e-01 5.325728282332420349e-02 -2.562675178050994873e-01 -1.400067806243896484e-01 4.093770682811737061e-02 2.421844005584716797e-01
5.653915554285049438e-02 1.113256886601448059e-01 -2.851040661334991455e-01 -7.724340260028839111e-02 1.598967798054218292e-02 2.749726772308349609e-01 2.126319408416748047e-01 -2.224634401500225067e-02 2.411065846681594849e-01 -1.146564036607742310e-01 9.480113536119461060e-02 -6.526552885770797729e-02 5.205287784337997437e-02 5.409911274909973145e-02 1.797745227813720703e-01 -1.501126736402511597e-01 2.100138813257217407e-01 3.000321686267852783e-01 -5.717871338129043579e-02 -1.423716396093368530e-01 2.821340858936309814e-01 2.818518280982971191e-01 1.417287886142730713e-01 1.682737618684768677e-01 3.437489867210388184e-01 -6.212360411882400513e-02 1.521517783403396606e-01 -1.817949712276458740e-01 -5.212345719337463379e-02 2.684913277626037598e-01 -1.052450761198997498e-01 3.689794242382049561e-02
2.596132159233093262e-01 3.803631067276000977e-01 3.513334691524505615e-02 1.061765924096107483e-01 -1.865305379033088684e-02 1.509554833173751831e-01 1.176319047808647156e-01 -2.836122736334800720e-02 1.079787462949752808e-01 -3.863828480243682861e-01 1.801535487174987793e-02 1.084380224347114563e-01 -1.062841489911079407e-01 -1.131558045744895935e-01 2.462503761053085327e-01 -3.201376646757125854e-03 2.828883826732635498e-01 2.411658763885498047e-01 -2.203225791454315186e-01 -1.124885026365518570e-02 3.151558041572570801e-01 4.844045639038085938e-02 2.097958698868751526e-02 -3.601773176342248917e-03 2.097980678081512451e-01 2.699086908251047134e-03 -4.830265045166015625e-02 -1.034559234976768494e-01 1.453921496868133545e-01 9.957077912986278534e-03 -7.562549412250518799e-02 3.268963396549224854e-01
1.757390946149826050e-01 7.076734304428100586e-02 -1.493863314390182495e-01 6.340306997299194336e-02 -5.518756061792373657e-02 2.748915255069732666e-01 -5.255244299769401550e-02 -9.884735196828842163e-02 1.184580847620964050e-01 -2.455832809209823608e-01 -1.451578885316848755e-01 1.768285781145095825e-02 2.175832539796829224e-02 1.952811181545257568e-01 1.779412627220153809e-01 -2.782137095928192139e-01 -1.268879044800996780e-02 2.064843177795410156e-01 9.055532515048980713e-03 6.540184468030929565e-02 3.901867568492889404e-02 1.732492148876190186e-01 1.156321447342634201e-02 1.039303839206695557e-01 1.503808349370956421e-01 -3.297860920429229736e-01 -2.159009277820587158e-01 -3.986475169658660889e-01 -3.310871422290802002e-01 1.501420140266418457e-01 1.521414518356323242e-01 1.462298035621643066e-01
4.355126619338989258e-02 1.316947937011718750e-01 -1.438315808773040771e-01 2.801456861197948456e-02 -1.466902643442153931e-01 8.232112228870391846e-02 3.385956957936286926e-02 -1.280685663223266602e-01 3.737755417823791504e-01 -3.668976724147796631e-01 -1.710121184587478638e-01 -2.587277814745903015e-02 7.761631160974502563e-02 1.511630974709987640e-02 1.103681102395057678e-01 2.057311087846755981e-01 8.401682227849960327e-02 1.544578522443771362e-01 -6.663517560809850693e-03 7.789766043424606323e-02 1.892310231924057007e-01 1.850615888833999634e-01 -1.817030459642410278e-01 2.280643582344055176e-01 7.253149896860122681e-02 2.770668864250183105e-01 -1.612451374530792236e-01 1.904802769422531128e-01 -2.050718963146209717e-01 -2.162614837288856506e-02 -1.654970049858093262e-01 3.769797384738922119e-01
4.473066702485084534e-02 7.861901819705963135e-02 -1.253704577684402466e-01 6.304971873760223389e-02 -1.158819496631622314e-01 2.772137522697448730e-01 -1.081736460328102112e-01 -1.526465713977813721e-01 1.745073795318603516e-01 -4.152803421020507812e-01 -1.291158199310302734e-01 -2.724677324295043945e-01 -1.000182405114173889e-01 -1.104026753455400467e-02 -4.680467396974563599e-02 -2.515925168991088867e-01 -8.831375092267990112e-02 1.288830935955047607e-01 5.828812345862388611e-02 1.498297322541475296e-02 -3.974902257323265076e-02 7.721420377492904663e-02 5.794531106948852539e-02 1.380408555269241333e-01 1.210611164569854736e-01 -4.813389182090759277e-01 -5.356251262128353119e-03 -3.500894010066986084e-01 -2.009551525115966797e-01 4.564801976084709167e-02 -4.825675394386053085e-03 8.944419026374816895e-02
1.579012870788574219e-01 -3.927872329950332642e-02 -3.862724304199218750e-01 -1.406884193420410156e-01 2.358904033899307251e-01 2.120181322097778320e-01 1.340609341859817505e-01 1.013040021061897278e-01 -1.195352524518966675e-02 -1.979121267795562744e-01 -6.443582009524106979e-03 4.595572501420974731e-02 -1.139370277523994446e-01 -5.400338396430015564e-02 1.539521068334579468e-01 -1.262219548225402832e-01 4.633065685629844666e-02 2.202013432979583740e-01 -3.443099930882453918e-02 5.980764701962471008e-02 -2.658818066120147705e-01 2.766626775264739990e-01 1.071226298809051514e-01 -1.406375132501125336e-02 2.049273699522018433e-01 2.031253576278686523e-01 -1.353586465120315552e-01 -3.736955821514129639e-01 -1.684431731700897217e-01 -2.608742415904998779e-01 -9.622535109519958496e-02 1.322049349546432495e-01
2.384587079286575317e-01 -2.198564633727073669e-02 1.864742040634155273e-01 1.782480329275131226e-01 -2.796945571899414062e-01 2.966171205043792725e-01 8.900222368538379669e-03 -3.638356924057006836e-02 -1.045717075467109680e-01 -1.476768106222152710e-01 6.927265785634517670e-03 -1.450488865375518799e-01 -1.473768204450607300e-01 1.901645958423614502e-01 1.539166271686553955e-01 -9.968210756778717041e-02 2.436182796955108643e-01 3.778785467147827148e-01 -7.840989530086517334e-02 -1.984587609767913818e-01 -2.187445759773254395e-02 3.027975559234619141e-01 -1.079685091972351074e-01 1.148832589387893677e-02 -5.601403117179870605e-02 -2.484202384948730469e-01 -8.797202259302139282e-02 -2.204161733388900757e-01 -2.706368565559387207e-01 9.637422114610671997e-02 -8.823478221893310547e-02 5.893778987228870392e-03
1.109833829104900360e-02 -3.767227753996849060e-02 1.502711921930313110e-01 3.089002519845962524e-02 1.486625615507364273e-02 3.071937859058380127e-01 2.928801178932189941e-01 -1.685749441385269165e-01 6.560374796390533447e-02 -2.859407961368560791e-01 -3.531542718410491943e-01 -2.551034390926361084e-01 1.131154224276542664e-01 4.036476835608482361e-02 -6.255375593900680542e-02 -1.277910023927688599e-01 2.108725458383560181e-01 1.501890569925308228e-01 -2.898419201374053955e-01 1.575450152158737183e-01 1.534833014011383057e-01 3.275190293788909912e-01 4.542822763323783875e-02 -1.600522398948669434e-01 2.107447653543204069e-05 -2.815266549587249756e-01 -9.731755405664443970e-02 2.519850060343742371e-02 6.385004613548517227e-03 -1.180487945675849915e-01 -6.985005736351013184e-02 1.141485497355461121e-01
-1.074060332030057907e-02 -1.689876765012741089e-01 2.504144795238971710e-02 6.212374195456504822e-02 -1.122708171606063843e-01 3.411187827587127686e-01 -3.146195784211158752e-02 -3.204371780157089233e-02 1.471259146928787231e-01 -3.796592056751251221e-01 5.067514255642890930e-02 -1.748903095722198486e-01 -4.704083502292633057e-02 -1.673391312360763550e-01 -2.426581680774688721e-01 -1.302585098892450333e-02 2.006797492504119873e-01 1.791920214891433716e-01 -1.060835048556327820e-01 -2.252819575369358063e-02 1.346992980688810349e-02 8.290061377920210361e-04 6.510715186595916748e-02 3.992897868156433105e-01 -1.250118911266326904e-01 8.691633492708206177e-02 -4.444569647312164307e-01 1.603419929742813110e-01 -6.334274262189865112e-02 -3.918708860874176025e-02 -5.103627964854240417e-02 2.122849822044372559e-01
3.016403019428253174e-01 1.105563417077064514e-01 5.405833199620246887e-02 -1.936471760272979736e-01 -6.722825765609741211e-02 2.924637794494628906e-01 3.073622882366180420e-01 1.647035032510757446e-01 1.178995296359062195e-01 -1.261008083820343018e-01 1.809140890836715698e-01 9.884350001811981201e-02 -1.693988032639026642e-02 1.116454601287841797e-01 -3.169404342770576477e-02 9.073553234338760376e-02 2.729871273040771484e-01 2.600505650043487549e-01 -4.194501638412475586e-01 -6.339720636606216431e-02 -2.081337943673133850e-02 2.155485600233078003e-01 -3.785293549299240112e-02 1.438271552324295044e-01 1.453843563795089722e-01 7.777319103479385376e-02 -2.813245356082916260e-01 -9.869531542062759399e-02 -1.326840966939926147e-01 -3.409188613295555115e-02 -1.038547828793525696e-01 -1.169729977846145630e-01
4.742120578885078430e-02 5.491776391863822937e-02 2.028910517692565918e-01 6.285582482814788818e-02 -1.432536095380783081e-01 3.257347047328948975e-01 2.568413875997066498e-02 1.379911750555038452e-01 6.474338471889495850e-02 -3.955416679382324219e-01 -9.032413363456726074e-02 -1.974489353597164154e-02 -1.302375495433807373e-01 2.504543364048004150e-01 8.855836838483810425e-02 1.113844383507966995e-02 8.429299294948577881e-02 3.405152261257171631e-01 1.527666449546813965e-01 -3.231006562709808350e-01 -2.717934362590312958e-02 2.909490764141082764e-01 -4.860706254839897156e-02 1.817546039819717407e-01 5.118043720722198486e-02 -2.953176498413085938e-01 -4.035485535860061646e-02 -2.057655751705169678e-01 -1.682713776826858521e-01 -7.281414419412612915e-02 -7.307110726833343506e-02 -4.597008228302001953e-02
-6.904432922601699829e-02 2.499689012765884399e-01 -1.605656892061233521e-01 9.610552340745925903e-02 -3.620498627424240112e-02 3.450899422168731689e-01 -4.572016373276710510e-02 4.774290695786476135e-02 4.129614308476448059e-02 -4.183173775672912598e-01 8.844447880983352661e-02 1.224515885114669800e-01 1.867276243865489960e-02 3.038764894008636475e-01 1.084330007433891296e-01 -1.084418892860412598e-01 -1.303779892623424530e-02 3.841803371906280518e-01 1.010725647211074829e-01 -3.305532336235046387e-01 9.259985759854316711e-03 -3.792952920775860548e-04 -8.033645153045654297e-02 1.143423393368721008e-01 5.611826851963996887e-02 -3.229027092456817627e-01 -1.597640961408615112e-01 2.383040077984333038e-02 -6.629940122365951538e-02 1.597578078508377075e-01 -6.804964691400527954e-02 4.825275763869285583e-02
1.729820370674133301e-01 2.413768619298934937e-01 3.463314473628997803e-01 3.251228854060173035e-02 -1.287840306758880615e-01 2.607676982879638672e-01 2.176962643861770630e-01 1.119545251131057739e-01 1.410809904336929321e-01 -1.847864538431167603e-01 -2.489019744098186493e-02 2.234893152490258217e-03 -1.242221444845199585e-01 1.331148482859134674e-02 -5.215520411729812622e-02 -1.214474290609359741e-01 7.485722005367279053e-02 1.240758746862411499e-01 -7.902752608060836792e-02 -2.798376977443695068e-01 -1.401132047176361084e-01 1.109424754977226257e-01 3.517656922340393066e-01 -7.367922365665435791e-02 1.963216960430145264e-01 -1.956045329570770264e-01 -3.682089447975158691e-01 -2.028533071279525757e-02 -1.157179102301597595e-01 -2.220184355974197388e-01 -6.160076335072517395e-02 1.123308837413787842e-01
1.184604391455650330e-01 -2.264089286327362061e-01 -7.727788388729095459e-02 1.750411540269851685e-01 -2.499812748283147812e-03 3.260183632373809814e-01 2.178427390754222870e-02 -2.189880758523941040e-01 7.645719498395919800e-02 -1.895361691713333130e-01 -1.333667784929275513e-01 -2.376463562250137329e-01 2.109269648790359497e-01 2.145862430334091187e-01 8.833304792642593384e-02 -1.614343076944351196e-01 2.174130082130432129e-01 1.412497013807296753e-01 -2.853239476680755615e-01 -2.070146799087524414e-01 -2.413508668541908264e-02 2.460066676139831543e-01 -1.202701181173324585e-01 -7.430961728096008301e-02 -9.244894236326217651e-02 -1.478248089551925659e-01 1.779577434062957764e-01 -3.601233363151550293e-01 -8.643794804811477661e-02 -1.972253993153572083e-02 -7.135809957981109619e-02 1.601694524288177490e-01
2.047529220581054688e-01 3.911201059818267822e-01 1.842279732227325439e-01 -5.000405386090278625e-02 7.435563951730728149e-02 3.388225436210632324e-01 -5.599242076277732849e-02 -9.766963124275207520e-02 7.012412697076797485e-02 -3.641153573989868164e-01 6.947471294552087784e-03 5.706474557518959045e-02 -9.364227950572967529e-02 1.206953600049018860e-01 -9.776534885168075562e-02 9.028827399015426636e-02 -8.380381041206419468e-04 2.004670351743698120e-01 -4.586367905139923096e-01 -4.277463629841804504e-02 4.543700441718101501e-02 1.323061883449554443e-01 -1.193373650312423706e-01 -8.795703202486038208e-02 1.255047172307968140e-01 -2.452404946088790894e-01 -9.801144152879714966e-02 -1.801738142967224121e-01 3.170568495988845825e-02 5.587803944945335388e-02 3.000317513942718506e-02 1.921073198318481445e-01
1.591884195804595947e-01 1.974183619022369385e-01 1.675553917884826660e-01 -1.723691821098327637e-01 -1.349994242191314697e-01 9.656123816967010498e-02 2.760722041130065918e-01 -2.396829575300216675e-01 2.833329439163208008e-01 -1.591405719518661499e-01 -4.679670929908752441e-02 1.529842317104339600e-01 -7.505036424845457077e-03 1.500350683927536011e-01 -1.342182047665119171e-02 -2.724374830722808838e-01 1.055315732955932617e-01 3.259654045104980469e-01 5.759879574179649353e-02 -9.570166468620300293e-02 -2.106762081384658813e-01 1.541015803813934326e-01 5.097610875964164734e-02 3.352217078208923340e-01 4.861816018819808960e-02 -2.472825795412063599e-01 6.243814900517463684e-02 -1.571266055107116699e-01 -2.799371778964996338e-01 -1.420241198502480984e-03 -7.128334045410156250e-02 -1.111704157665371895e-03
-1.313392519950866699e-01 -1.570802927017211914e-01 8.904819935560226440e-02 -1.653969474136829376e-02 -4.371435046195983887e-01 3.171319365501403809e-01 9.382665157318115234e-02 -7.942361384630203247e-02 1.165973022580146790e-01 -1.939582228660583496e-01 3.646328300237655640e-02 -3.219109401106834412e-02 5.570166185498237610e-02 -1.619002223014831543e-01 1.965609490871429443e-01 2.882232069969177246e-01 -1.974999718368053436e-02 1.877431720495223999e-01 -1.363376230001449585e-01 1.210772544145584106e-01 -1.044710073620080948e-02 1.569079980254173279e-02 -1.320092380046844482e-01 1.735965758562088013e-01 2.044873088598251343e-01 -9.043154120445251465e-02 -2.270809262990951538e-01 -3.641593158245086670e-01 -1.225128546357154846e-01 -2.087293565273284912e-01 -3.532325103878974915e-02 1.664081513881683350e-01
-2.346024289727210999e-02 1.850748658180236816e-01 1.803269535303115845e-01 1.333661079406738281e-01 9.977506846189498901e-02 2.433401346206665039e-01 -9.091501682996749878e-02 5.811084061861038208e-02 3.860155045986175537e-01 -1.995150446891784668e-01 9.462355822324752808e-02 -1.047576293349266052e-01 -1.349087953567504883e-01 2.256149239838123322e-02 1.354046761989593506e-01 -9.516751021146774292e-02 3.008632957935333252e-01 1.802463233470916748e-01 -1.487730890512466431e-01 -2.259127944707870483e-01 2.259758673608303070e-02 -2.639851570129394531e-01 -7.066638767719268799e-02 -1.118425577878952026e-01 -2.198981791734695435e-01 2.452381998300552368e-01 -1.637667715549468994e-01 -7.766013592481613159e-02 -1.947278976440429688e-01 -4.342806059867143631e-03 6.618823111057281494e-02 3.342049419879913330e-01
4.154276847839355469e-02 1.459161490201950073e-01 1.462058871984481812e-01 -3.068212978541851044e-02 1.563951075077056885e-01 8.685244619846343994e-02 1.170428097248077393e-01 -1.289933454245328903e-02 9.758931398391723633e-02 -1.117042675614356995e-01 -3.452168032526969910e-02 9.062605351209640503e-02 -2.138825654983520508e-01 -1.043034195899963379e-01 5.025352817028760910e-03 -2.215275168418884277e-01 2.209257036447525024e-01 4.465564787387847900e-01 -2.768493890762329102e-01 -6.908966600894927979e-02 -1.701181083917617798e-01 1.416232436895370483e-01 8.681783080101013184e-02 2.843058295547962189e-02 3.429285064339637756e-02 -2.747657001018524170e-01 -2.435373663902282715e-01 9.065584279596805573e-03 -2.513613104820251465e-01 7.008338719606399536e-02 -2.712529003620147705e-01 3.270261287689208984e-01
1.520785987377166748e-01 -2.660530991852283478e-02 3.764101117849349976e-02 1.387412548065185547e-01 9.905073791742324829e-02 3.324345648288726807e-01 -7.187388092279434204e-02 -3.077734708786010742e-01 1.267367303371429443e-01 -2.545298933982849121e-01 2.085617277771234512e-03 -6.149555370211601257e-02 -3.642573058605194092e-01 7.651540637016296387e-02 2.048173695802688599e-01 1.607093214988708496e-01 7.934556901454925537e-02 1.872821152210235596e-01 -1.699748039245605469e-01 -1.637785136699676514e-02 9.943844377994537354e-02 2.525509893894195557e-01 5.874148756265640259e-02 -2.788155376911163330e-01 -1.391875296831130981e-01 -1.231062933802604675e-01 -8.601498603820800781e-02 -3.499593734741210938e-01 -1.371542960405349731e-01 -1.873715668916702271e-01 1.178655028343200684e-02 -2.212009206414222717e-02
1.966565549373626709e-01 5.300491675734519958e-02 3.091362118721008301e-01 1.262635290622711182e-01 -2.296921610832214355e-01 3.580271005630493164e-01 -9.984039934352040291e-04 -5.353031679987907410e-02 -9.220030903816223145e-02 -2.240870147943496704e-01 6.113786250352859497e-02 -2.035228312015533447e-01 -9.387099742889404297e-02 1.506848186254501343e-01 6.499610841274261475e-02 -1.008146554231643677e-01 1.739607751369476318e-01 3.419589698314666748e-01 5.054381489753723145e-02 -8.844258636236190796e-02 -1.360045075416564941e-01 2.493108361959457397e-01 -1.048873588442802429e-01 -9.815053641796112061e-02 -2.495916932821273804e-02 -4.971884191036224365e-02 -3.454935271292924881e-03 -4.244803190231323242e-01 -2.331811189651489258e-01 1.190385073423385620e-01 -4.406449571251869202e-02 2.794543653726577759e-02
2.565391361713409424e-01 1.732173115015029907e-01 3.110260665416717529e-01 -5.201011151075363159e-02 9.991738945245742798e-02 3.157501518726348877e-01 -3.451810404658317566e-02 -1.310778707265853882e-01 1.134392172098159790e-01 -1.728806793689727783e-01 -1.449046581983566284e-01 8.768421248532831669e-04 -7.232500612735748291e-02 -2.281643599271774292e-01 2.139867469668388367e-02 1.076161339879035950e-01 5.553620308637619019e-02 9.084518253803253174e-02 -4.063692986965179443e-01 -2.271504141390323639e-02 3.114846162497997284e-02 3.681301176548004150e-01 -8.789373189210891724e-02 4.453511908650398254e-03 6.343422085046768188e-02 -1.015710756182670593e-01 1.083613112568855286e-01 -1.974496394395828247e-01 -8.215107023715972900e-02 -1.712645143270492554e-01 6.982218474149703979e-02 3.411079347133636475e-01
3.262653946876525879e-01 2.285447716712951660e-01 2.113996744155883789e-01 6.282308697700500488e-02 -5.215930566191673279e-02 3.993681669235229492e-01 9.612011909484863281e-02 3.399799466133117676e-01 1.605370789766311646e-01 -7.924118638038635254e-02 -5.795030668377876282e-02 1.903505176305770874e-01 2.821229211986064911e-02 6.266243755817413330e-03 -1.129713356494903564e-01 9.230386465787887573e-02 1.484150141477584839e-01 2.736976742744445801e-01 -2.047122120857238770e-01 -3.896153764799237251e-03 -9.377092868089675903e-02 3.544487357139587402e-01 1.217212304472923279e-01 5.557685717940330505e-02 -6.237001717090606689e-02 -1.084708198904991150e-01 -2.078168839216232300e-01 -6.483591347932815552e-02 -1.667796075344085693e-01 -9.332725778222084045e-03 -1.013793423771858215e-01 1.395021229982376099e-01
1.380554884672164917e-01 1.527442187070846558e-01 2.141461521387100220e-01 -4.279723763465881348e-02 1.595905125141143799e-01 -6.979347020387649536e-02 1.187987029552459717e-01 7.929290086030960083e-02 3.180333673954010010e-01 -2.225766479969024658e-01 -9.373163431882858276e-02 2.182570099830627441e-02 -7.229927182197570801e-02 -6.233502551913261414e-02 5.778294801712036133e-02 -1.040822193026542664e-01 2.202583551406860352e-01 2.464309483766555786e-01 -2.598118484020233154e-01 -8.275762200355529785e-02 3.084200620651245117e-02 3.548598885536193848e-01 2.465758025646209717e-01 1.538052111864089966e-01 -7.290075719356536865e-02 -2.715287543833255768e-02 -2.617055177688598633e-01 -1.190624460577964783e-01 -1.608576923608779907e-01 1.862416863441467285e-01 -3.376486301422119141e-01 1.331767141819000244e-01
2.012396454811096191e-01 2.261726558208465576e-01 9.318644553422927856e-02 1.228909268975257874e-01 1.346913911402225494e-02 3.122195303440093994e-01 -3.559968248009681702e-02 -2.073016911745071411e-01 9.325685352087020874e-02 -1.673844009637832642e-01 1.381336599588394165e-01 5.994329228997230530e-02 -1.612841188907623291e-01 1.067468002438545227e-01 1.107597164809703827e-02 2.904509752988815308e-02 8.370783925056457520e-02 3.298226892948150635e-01 -3.729486465454101562e-01 -1.581811457872390747e-01 1.198810264468193054e-01 8.835413306951522827e-02 -1.652388870716094971e-01 -1.520931869745254517e-01 1.412240713834762573e-01 -3.475772142410278320e-01 3.510147333145141602e-02 -3.278306424617767334e-01 -1.800632774829864502e-01 1.170430332422256470e-02 1.012772694230079651e-01 1.021376252174377441e-02
3.320001959800720215e-01 1.243405267596244812e-01 4.186035692691802979e-02 -2.556443586945533752e-02 -2.340536117553710938e-01 1.484413444995880127e-01 7.393921911716461182e-02 -1.223116517066955566e-01 1.729455590248107910e-01 -3.192997276782989502e-01 -1.443305164575576782e-01 1.198730915784835815e-01 -6.438958644866943359e-02 -1.828163862228393555e-01 2.604142725467681885e-01 2.706608772277832031e-01 3.329804241657257080e-01 2.743384242057800293e-01 2.533238828182220459e-01 8.697205781936645508e-02 -1.701325476169586182e-01 1.552055478096008301e-01 7.292343676090240479e-02 3.048736974596977234e-02 -9.159082174301147461e-02 1.242569088935852051e-01 -1.168035566806793213e-01 9.914891794323921204e-03 -1.052690148353576660e-01 1.587116271257400513e-01 -8.539446443319320679e-02 1.751382648944854736e-01
1.992143094539642334e-01 -3.555619344115257263e-02 -3.560592532157897949e-01 3.487337008118629456e-02 3.687926381826400757e-02 1.006113290786743164e-01 -5.548586603254079819e-03 1.287286728620529175e-02 4.093894362449645996e-01 -2.840345501899719238e-01 1.177493929862976074e-01 -2.369393222033977509e-02 -1.254604309797286987e-01 2.173795700073242188e-01 1.770211905241012573e-01 -2.008203566074371338e-01 2.463414371013641357e-01 2.167775332927703857e-01 -3.579328954219818115e-02 8.298163861036300659e-02 -2.745372429490089417e-02 8.887740969657897949e-02 1.694454997777938843e-01 6.640221923589706421e-02 1.025748029351234436e-01 -1.444936543703079224e-01 1.012982949614524841e-01 -1.469343304634094238e-01 -1.378832757472991943e-01 1.052084192633628845e-01 2.912714481353759766e-01 2.936431169509887695e-01
-3.189871786162257195e-03 5.663691833615303040e-02 1.463136635720729828e-02 1.281518489122390747e-01 -1.997812539339065552e-01 1.817717999219894409e-01 5.360929667949676514e-02 1.880179718136787415e-02 1.321363896131515503e-01 -2.793432474136352539e-01 -1.158650293946266174e-01 -8.731578290462493896e-02 -1.814154237508773804e-01 2.964390814304351807e-01 1.379360407590866089e-01 7.454848289489746094e-02 -1.250742077827453613e-01 3.495970070362091064e-01 1.104865819215774536e-01 -1.538837701082229614e-01 1.230978369712829590e-01 1.903462558984756470e-01 1.751495748758316040e-01 2.825697958469390869e-01 1.704248487949371338e-01 -2.315245717763900757e-01 6.994045525789260864e-02 -3.244121670722961426e-01 -2.259068787097930908e-01 1.697708815336227417e-01 -1.491072215139865875e-02 1.831189543008804321e-01
2.843696810305118561e-02 2.046403288841247559e-01 -1.257568877190351486e-02 -3.613045066595077515e-02 -1.136221438646316528e-01 2.766255736351013184e-01 1.429157406091690063e-01 -2.349285036325454712e-01 1.809991747140884399e-01 -4.975692927837371826e-01 -1.504972577095031738e-01 -1.422417014837265015e-01 1.674933731555938721e-02 1.408364027738571167e-01 -1.037361100316047668e-01 5.042501725256443024e-03 -1.027654036879539490e-01 2.815764844417572021e-01 -2.608793675899505615e-01 -1.617427915334701538e-02 8.082547783851623535e-02 2.516742944717407227e-01 1.733067631721496582e-02 -8.848028630018234253e-02 2.148101627826690674e-01 -3.248216584324836731e-02 -9.064646065235137939e-02 2.773284316062927246e-01 -2.065810114145278931e-01 1.128403618931770325e-01 1.082258224487304688e-01 -3.266142681241035461e-02
1.953942775726318359e-01 -1.044326499104499817e-01 -1.997989714145660400e-01 2.140686362981796265e-01 2.489160373806953430e-02 2.227635532617568970e-01 -1.374297142028808594e-01 -1.452359259128570557e-01 3.464699387550354004e-01 -3.910545706748962402e-01 -5.524388700723648071e-02 -3.090096712112426758e-01 -2.309423089027404785e-01 1.027976945042610168e-01 9.584104269742965698e-02 1.394847929477691650e-01 2.803083956241607666e-01 1.916703432798385620e-01 -7.503681629896163940e-02 1.485594827681779861e-02 1.645307242870330811e-01 9.044618904590606689e-02 -3.561030328273773193e-02 -2.152575999498367310e-01 -8.050680160522460938e-02 -4.301888495683670044e-02 -7.740025967359542847e-02 -1.709219813346862793e-01 -1.000963672995567322e-01 5.052546411752700806e-02 1.061096936464309692e-01 -1.987819820642471313e-01
9.568000584840774536e-02 -1.502881348133087158e-01 -1.128225699067115784e-01 -2.287074476480484009e-01 9.050758928060531616e-02 6.472473591566085815e-02 -8.309534937143325806e-02 -1.691946983337402344e-01 3.036291003227233887e-01 -3.242555856704711914e-01 -1.703434437513351440e-01 -5.666315555572509766e-02 -1.502501666545867920e-01 1.627922803163528442e-01 4.996731132268905640e-02 -4.015847668051719666e-02 2.849930226802825928e-01 3.243097364902496338e-01 2.000446617603302002e-01 -7.028975337743759155e-02 -1.592678129673004150e-01 4.229387342929840088e-01 1.304188817739486694e-01 1.220085844397544861e-02 -9.009766578674316406e-02 7.023771107196807861e-02 1.408593505620956421e-01 -1.973120272159576416e-01 -4.105045273900032043e-02 9.942129254341125488e-02 -1.833728104829788208e-01 5.279415845870971680e-02
-1.608380116522312164e-02 1.883881539106369019e-01 1.619026660919189453e-01 -2.294984646141529083e-02 -7.750274240970611572e-02 3.402915596961975098e-02 -1.083380877971649170e-01 1.536268275231122971e-03 2.871775627136230469e-01 -2.091903388500213623e-01 1.046389061957597733e-02 -1.218043118715286255e-01 -2.066328376531600952e-02 1.900484114885330200e-01 2.008102387189865112e-01 1.531434059143066406e-01 9.809148311614990234e-02 4.042910933494567871e-01 1.073300745338201523e-02 2.443174459040164948e-02 -8.733073621988296509e-02 -4.210307449102401733e-02 -2.057872712612152100e-01 7.422026712447404861e-03 -2.030229568481445312e-01 2.347401082515716553e-01 -1.652006208896636963e-01 -2.036865055561065674e-01 -2.430762797594070435e-01 1.329610939137637615e-03 1.034182384610176086e-01 4.654412865638732910e-01
1.164708063006401062e-01 3.097878023982048035e-02 -7.175592333078384399e-02 2.057104110717773438e-01 -2.748540937900543213e-01 3.308920562267303467e-01 -2.750198543071746826e-01 -1.120254695415496826e-01 -3.663982078433036804e-02 -1.815883815288543701e-01 3.935842961072921753e-02 -2.623666226863861084e-01 -1.338467467576265335e-02 -1.275083124637603760e-01 6.196776032447814941e-02 1.553970873355865479e-01 1.082722283899784088e-02 2.555358707904815674e-01 -1.769203245639801025e-01 1.106200367212295532e-01 1.439918428659439087e-01 -6.062112376093864441e-02 -7.350467890501022339e-02 1.945129409432411194e-02 -5.971351265907287598e-02 -5.004948750138282776e-02 -3.305168449878692627e-01 1.643904894590377808e-01 -2.826665937900543213e-01 1.368718147277832031e-01 -1.603267490863800049e-01 3.314254283905029297e-01
3.641664385795593262e-01 8.886776119470596313e-02 1.236333623528480530e-01 -1.476658284664154053e-01 -1.410047640092670918e-03 1.328302472829818726e-01 1.997918337583541870e-01 1.328701227903366089e-01 3.609610199928283691e-01 -3.013319373130798340e-01 -5.747845768928527832e-02 8.053954690694808960e-02 -7.850967347621917725e-02 7.330129388719797134e-03 -2.696263492107391357e-01 1.293115615844726562e-01 2.072582840919494629e-01 6.507337838411331177e-02 -3.355021476745605469e-01 1.226290911436080933e-01 -6.760445982217788696e-02 2.747622132301330566e-01 3.695566905662417412e-03 1.275965720415115356e-01 8.051009499467909336e-04 -1.145880203694105148e-02 -2.384711205959320068e-01 3.852907195687294006e-02 -1.179027482867240906e-01 -1.161065399646759033e-01 -1.631025820970535278e-01 1.924527287483215332e-01
1.324529349803924561e-01 1.951393634080886841e-01 -4.309648647904396057e-03 -5.719165503978729248e-02 5.628524348139762878e-03 1.830527782440185547e-01 2.180052846670150757e-01 -2.601979533210396767e-03 6.415734440088272095e-02 -4.919112026691436768e-01 -7.766402512788772583e-02 1.329802423715591431e-01 -6.054406613111495972e-02 -3.822953999042510986e-02 2.464005649089813232e-01 -2.719876356422901154e-02 3.379969894886016846e-01 2.478836178779602051e-01 -2.371839731931686401e-01 5.386737361550331116e-02 3.110974133014678955e-01 -9.032579511404037476e-02 1.071164105087518692e-02 -9.338540583848953247e-02 1.018880307674407959e-01 -2.784405136480927467e-03 1.058377921581268311e-01 -2.091026157140731812e-01 8.452916890382766724e-02 9.841747581958770752e-02 -8.736915886402130127e-02 2.919329702854156494e-01
1.806549429893493652e-01 7.888410985469818115e-02 -1.667972281575202942e-02 -8.034742623567581177e-02 -6.255742162466049194e-02 -7.341749221086502075e-02 1.198942586779594421e-01 2.139308005571365356e-01 3.147901892662048340e-01 -3.271842598915100098e-01 1.772309280931949615e-02 -4.880078136920928955e-02 -1.044153049588203430e-02 7.309285551309585571e-02 -1.388874799013137817e-01 1.061292588710784912e-01 3.543885052204132080e-01 1.953663527965545654e-01 -1.278094649314880371e-01 -4.480547085404396057e-02 1.750606447458267212e-01 3.001005649566650391e-01 1.157254073768854141e-02 3.006860911846160889e-01 8.436464518308639526e-02 9.916402399539947510e-03 -2.094451785087585449e-01 8.061616867780685425e-02 -3.800921142101287842e-01 1.096953377127647400e-01 -1.731359809637069702e-01 5.200050771236419678e-02
1.140565052628517151e-01 -2.253608852624893188e-01 -9.171936661005020142e-02 -7.260450720787048340e-02 1.316773146390914917e-01 3.245663344860076904e-01 7.457355037331581116e-03 -1.702807247638702393e-01 2.615748941898345947e-01 -3.615505993366241455e-01 -1.456926465034484863e-01 -1.113478690385818481e-01 2.826931327581405640e-02 1.059682518243789673e-01 8.655316382646560669e-02 -3.959800675511360168e-02 2.335460633039474487e-01 4.618065431714057922e-02 -1.838535517454147339e-01 -1.186246350407600403e-01 1.845238357782363892e-01 2.700826227664947510e-01 -1.954912096261978149e-01 -1.490864902734756470e-01 -1.251326948404312134e-01 -2.110147476196289062e-01 -2.775074243545532227e-01 -1.426561474800109863e-01 2.166975140571594238e-01 3.840521210804581642e-03 1.287696957588195801e-01 1.544192284345626831e-01
1.250993311405181885e-01 6.715990602970123291e-02 -8.211031556129455566e-02 -5.748019367456436157e-02 1.049988642334938049e-01 3.325213193893432617e-01 1.523696184158325195e-01 -2.340601235628128052e-01 1.604029536247253418e-01 -1.789963394403457642e-01 -4.229690507054328918e-02 3.575645387172698975e-01 -6.288398057222366333e-02 -1.222675666213035583e-02 3.681784262880682945e-03 -1.214250475168228149e-01 2.556663155555725098e-01 1.615444868803024292e-01 -4.646367728710174561e-01 3.334842026233673096e-01 -4.605808854103088379e-02 2.110340446233749390e-01 -1.229442954063415527e-01 3.620710968971252441e-02 7.371594011783599854e-02 8.627798408269882202e-02 -1.529285013675689697e-01 5.624965205788612366e-02 -9.084749966859817505e-02 2.301933988928794861e-02 -1.655425131320953369e-01 8.164359629154205322e-02
-1.013976261019706726e-01 9.705325216054916382e-02 -7.731026411056518555e-02 6.782945245504379272e-02 -2.274484336376190186e-01 2.541590332984924316e-01 1.520049478858709335e-02 -1.087245643138885498e-01 3.505019545555114746e-01 -9.624244272708892822e-02 -1.104749441146850586e-01 1.345894415862858295e-03 -1.570032685995101929e-01 2.879411876201629639e-01 5.107093974947929382e-02 2.349243760108947754e-01 1.246405914425849915e-01 1.325941532850265503e-01 -1.965928077697753906e-01 1.822322607040405273e-01 2.740412056446075439e-01 -1.396494824439287186e-02 -1.569140851497650146e-01 1.983978599309921265e-01 1.046638190746307373e-01 1.689861714839935303e-01 -1.810958981513977051e-01 -2.389845810830593109e-02 -1.722426861524581909e-01 -2.608504891395568848e-01 -2.533533573150634766e-01 2.294208556413650513e-01
2.515807449817657471e-01 -7.916339486837387085e-02 -1.443054713308811188e-02 1.275333017110824585e-01 -6.660711765289306641e-02 -3.765871003270149231e-02 4.182749427855014801e-03 1.911546587944030762e-01 3.698281347751617432e-01 -4.745255112648010254e-01 -1.545466780662536621e-01 4.708158224821090698e-02 8.653707057237625122e-02 -1.051951125264167786e-01 -8.967991173267364502e-02 2.267220616340637207e-01 2.640497684478759766e-01 1.912535876035690308e-01 -1.933870017528533936e-01 -1.061929017305374146e-02 1.128332875669002533e-02 1.791810244321823120e-01 6.648814305663108826e-03 2.291411459445953369e-01 -6.826111674308776855e-02 -1.184874624013900757e-01 -6.405454874038696289e-02 -9.323752485215663910e-03 -3.436359465122222900e-01 5.305028706789016724e-02 -1.737858951091766357e-01 5.405079200863838196e-02
2.476520463824272156e-02 7.586132735013961792e-02 1.268144994974136353e-01 -1.437722593545913696e-01 -1.483542770147323608e-01 -2.573078498244285583e-02 1.091324239969253540e-01 -1.315926760435104370e-01 2.309826016426086426e-01 -2.596396505832672119e-01 -6.250597536563873291e-02 -1.372822932898998260e-02 -2.678788900375366211e-01 1.043494138866662979e-02 5.671302787959575653e-03 1.699626259505748749e-02 -9.530629217624664307e-02 4.106018841266632080e-01 -1.289637833833694458e-01 5.240278691053390503e-02 -2.620540559291839600e-01 2.728229761123657227e-01 -7.554301619529724121e-02 7.720612455159425735e-03 1.039706692099571228e-01 -2.678799629211425781e-01 -2.130205333232879639e-01 -2.457157820463180542e-01 -2.966990768909454346e-01 -1.391789168119430542e-01 -2.511020600795745850e-01 5.682125687599182129e-02
-9.971600025892257690e-02 -1.424373984336853027e-01 -1.432504206895828247e-01 9.828767925500869751e-02 -1.714510470628738403e-01 2.786364555358886719e-01 -1.769000291824340820e-02 1.003427356481552124e-01 7.316310703754425049e-02 -3.806292116641998291e-01 -1.745034940540790558e-02 -6.616085022687911987e-02 9.758563339710235596e-02 -2.467308342456817627e-01 1.936850138008594513e-02 -7.673440128564834595e-02 3.512089550495147705e-01 8.896083384752273560e-02 -2.441321611404418945e-01 1.429583132266998291e-01 -5.947723984718322754e-02 1.448577195405960083e-01 4.038105905055999756e-02 1.230084598064422607e-01 -2.766171991825103760e-01 -5.116134136915206909e-02 -4.053134918212890625e-01 -3.486610576510429382e-02 -1.697800904512405396e-01 -1.590360552072525024e-01 -1.970433294773101807e-01 -2.099649235606193542e-02
1.159323155879974365e-01 1.611710637807846069e-01 1.177904978394508362e-01 -1.131484657526016235e-01 -1.337257176637649536e-01 1.946359276771545410e-01 -1.347996890544891357e-01 8.247828483581542969e-02 2.905070967972278595e-02 -2.660270035266876221e-01 -3.125741705298423767e-02 7.025236636400222778e-02 3.720098733901977539e-02 6.838724762201309204e-02 -2.451720386743545532e-01 4.384852573275566101e-02 4.329259097576141357e-01 1.532627046108245850e-01 -3.598820865154266357e-01 -4.795131832361221313e-02 -5.201528966426849365e-02 1.450002286583185196e-02 -1.201013289391994476e-02 -1.034921705722808838e-01 -7.302664220333099365e-02 -1.774317771196365356e-01 -2.940518558025360107e-01 -3.970216810703277588e-01 -5.015047267079353333e-02 -2.771974913775920868e-02 8.881746977567672729e-02 2.428341656923294067e-01
6.274504959583282471e-02 -7.626846432685852051e-02 3.636002540588378906e-02 -2.942740619182586670e-01 -3.354914858937263489e-02 4.296934604644775391e-01 5.534081533551216125e-02 -1.843985766172409058e-01 2.293420881032943726e-01 -6.539821624755859375e-02 -1.670811027288436890e-01 -4.983793571591377258e-02 1.598145999014377594e-02 2.118507325649261475e-01 -1.020032092928886414e-01 -1.050554737448692322e-01 1.526083052158355713e-01 2.340283542871475220e-01 3.167888522148132324e-01 9.650069475173950195e-02 -9.916911274194717407e-02 2.766842246055603027e-01 1.162664070725440979e-01 9.793116152286529541e-02 7.313913106918334961e-02 -1.967003336176276207e-03 -3.562815859913825989e-02 -4.094489812850952148e-01 -1.108342260122299194e-01 3.113462589681148529e-02 -1.497585624456405640e-01 1.359114497900009155e-01
1.062107235193252563e-01 1.531629711389541626e-01 2.234329581260681152e-01 2.296515554189682007e-01 -2.204565107822418213e-01 3.002947866916656494e-01 7.689434289932250977e-02 2.853350639343261719e-01 3.897822499275207520e-01 -3.772324919700622559e-01 1.145826354622840881e-01 -1.592516899108886719e-01 2.446042895317077637e-01 5.525466054677963257e-02 1.010589450597763062e-01 -1.040637400001287460e-02 1.919198930263519287e-01 1.471681594848632812e-01 1.108597218990325928e-01 1.786219030618667603e-01 3.429906442761421204e-02 2.105338498950004578e-02 -1.625825278460979462e-02 -2.948146872222423553e-02 1.120370030403137207e-01 -8.312844671308994293e-03 -2.589006721973419189e-01 1.242141425609588623e-01 -7.358628511428833008e-02 9.529472142457962036e-02 -1.224421709775924683e-01 -2.350294403731822968e-02
1.977510452270507812e-01 2.760608792304992676e-01 -2.007009685039520264e-01 -1.439314684830605984e-03 2.550990283489227295e-01 3.281981647014617920e-01 5.152265727519989014e-02 -3.228365778923034668e-01 4.654676467180252075e-02 -4.933859109878540039e-01 -3.700605407357215881e-02 5.889480188488960266e-02 1.564133539795875549e-02 -5.683605745434761047e-02 -8.363945782184600830e-02 -2.086487226188182831e-02 1.115419119596481323e-01 1.462294757366180420e-01 -2.379001230001449585e-01 -1.578941643238067627e-01 1.312856823205947876e-01 1.640411838889122009e-02 -2.187967896461486816e-01 -1.328924391418695450e-02 2.084670513868331909e-01 1.311974376440048218e-01 -1.601748615503311157e-01 -1.639235019683837891e-01 2.781751379370689392e-02 -8.380599319934844971e-03 1.297774957492947578e-03 -9.189572930335998535e-02
8.476953208446502686e-02 3.773425938561558723e-03 3.493682295083999634e-02 2.087979465723037720e-01 -1.778753399848937988e-01 3.607596158981323242e-01 4.367314651608467102e-02 -7.117323577404022217e-02 2.314289659261703491e-02 -3.119877874851226807e-01 -6.890328973531723022e-02 1.089766435325145721e-02 -5.062693729996681213e-02 8.049590140581130981e-02 3.450783193111419678e-01 -2.855431139469146729e-01 8.812756836414337158e-02 6.644787639379501343e-02 1.261254698038101196e-01 8.232881128787994385e-02 -1.552555859088897705e-01 1.379794627428054810e-01 -7.773652672767639160e-02 -1.335191726684570312e-01 -1.009721979498863220e-01 -1.580970436334609985e-01 -2.759839296340942383e-01 -2.115734368562698364e-01 -3.805473148822784424e-01 8.259519934654235840e-02 5.230678617954254150e-02 2.333504855632781982e-01
1.292719542980194092e-01 -2.077628113329410553e-02 -1.349532008171081543e-01 -9.479566663503646851e-02 -7.068809866905212402e-02 4.980227053165435791e-01 -2.291158735752105713e-01 1.425765603780746460e-01 3.325307369232177734e-01 -1.117545515298843384e-01 8.030468225479125977e-02 -3.086925745010375977e-01 -2.656414806842803955e-01 -2.305837869644165039e-01 2.365439981222152710e-01 8.426639251410961151e-03 1.342404931783676147e-01 6.075475737452507019e-02 -9.223698824644088745e-02 -9.102914482355117798e-02 -1.465984731912612915e-01 1.654598712921142578e-01 -1.030363794416189194e-02 -9.950151294469833374e-02 8.600316941738128662e-02 -1.037717014551162720e-01 -2.140085548162460327e-01 -1.639040559530258179e-02 -9.776764363050460815e-02 -1.354721281677484512e-02 -2.210193425416946411e-01 -7.101874053478240967e-02
-1.539503186941146851e-01 6.535353511571884155e-02 3.002197146415710449e-01 -1.477082669734954834e-01 -5.636377632617950439e-02 2.175732851028442383e-01 2.139489799737930298e-01 9.711667150259017944e-02 2.265029847621917725e-01 -4.145657718181610107e-01 8.387768268585205078e-02 -4.127932339906692505e-02 -8.124719560146331787e-02 1.551697105169296265e-01 1.730034351348876953e-01 1.710287779569625854e-01 4.680185616016387939e-01 1.395694911479949951e-01 -2.333087027072906494e-01 2.714946307241916656e-02 -2.238745428621768951e-02 7.696363329887390137e-02 5.868790671229362488e-02 -3.171129524707794189e-02 -5.665474757552146912e-02 -1.320924758911132812e-01 5.390707775950431824e-02 -1.308130472898483276e-02 -3.119291737675666809e-02 1.643904894590377808e-01 -1.026901379227638245e-01 2.564113736152648926e-01
2.268361002206802368e-01 3.880643248558044434e-01 -1.298114508390426636e-01 -1.212287172675132751e-01 6.784342229366302490e-02 4.473203122615814209e-01 -1.054789572954177856e-01 -2.552700936794281006e-01 -1.426953226327896118e-01 -3.932478725910186768e-01 4.184778034687042236e-02 7.742244750261306763e-02 1.093786675482988358e-02 -7.253165543079376221e-02 4.465655609965324402e-02 -5.011849105358123779e-02 2.066327482461929321e-01 1.856815218925476074e-01 -2.529267072677612305e-01 -1.907747611403465271e-02 1.076593697071075439e-01 -1.802552118897438049e-02 -1.783225834369659424e-01 -1.433929204940795898e-01 1.093138903379440308e-01 3.237089887261390686e-02 1.497199758887290955e-02 -2.587463557720184326e-01 -6.291485577821731567e-02 5.171727016568183899e-02 -8.318250183947384357e-04 1.371685694903135300e-02
-3.063417784869670868e-02 3.119833469390869141e-01 -9.973534196615219116e-02 -4.606740176677703857e-02 1.895817816257476807e-01 1.500936299562454224e-01 3.425651416182518005e-02 -1.994965672492980957e-01 3.815944790840148926e-01 -4.763971269130706787e-01 3.458513319492340088e-02 1.148272231221199036e-01 -3.271846473217010498e-01 -1.692887991666793823e-01 7.026396691799163818e-02 -1.762661039829254150e-01 1.428450345993041992e-01 1.688596047461032867e-02 -1.042200624942779541e-01 9.610351920127868652e-02 1.591136604547500610e-01 6.054603308439254761e-02 -1.966627389192581177e-01 -1.538324519060552120e-03 6.221964955329895020e-02 -9.982618689537048340e-02 -9.388029575347900391e-03 -4.624703433364629745e-03 -3.018520772457122803e-01 9.414935857057571411e-02 -7.600108534097671509e-02 5.832097306847572327e-02
4.623277485370635986e-02 -6.134990602731704712e-02 -2.645752429962158203e-01 -1.216504424810409546e-01 -1.500204503536224365e-01 2.258034646511077881e-01 6.305027008056640625e-02 -4.410524666309356689e-01 2.782644331455230713e-01 -2.038901001214981079e-01 2.284534089267253876e-02 7.107096910476684570e-02 -1.293238848447799683e-01 7.626811042428016663e-03 2.315562963485717773e-01 2.362046092748641968e-01 9.136550873517990112e-02 2.506749331951141357e-01 7.979851961135864258e-02 -1.116952300071716309e-01 -1.643904596567153931e-01 2.580182850360870361e-01 2.077832669019699097e-01 -1.720618456602096558e-01 2.380562275648117065e-01 -2.146576046943664551e-01 -3.991037979722023010e-02 -3.734658658504486084e-02 -1.112225279211997986e-01 -3.644968941807746887e-02 -4.888644814491271973e-02 9.112394601106643677e-02
8.416059613227844238e-02 -1.645354628562927246e-01 9.941672533750534058e-02 1.281988620758056641e-01 -1.033105179667472839e-01 2.947121858596801758e-01 1.308922935277223587e-02 -2.029984295368194580e-01 2.227027714252471924e-01 -4.011838734149932861e-01 -1.673553884029388428e-01 -1.724404245615005493e-01 9.807889908552169800e-02 8.109819889068603516e-02 -1.225447952747344971e-01 -3.440214395523071289e-01 3.563626706600189209e-01 1.056030988693237305e-01 -8.770035207271575928e-02 -1.568049341440200806e-01 3.186805546283721924e-02 5.248294025659561157e-02 -1.600769609212875366e-01 -6.793639063835144043e-02 -8.351460844278335571e-02 -7.855460047721862793e-02 1.885306239128112793e-01 -1.507057100534439087e-01 2.132028341293334961e-02 -5.926455929875373840e-02 1.894821822643280029e-01 2.589557170867919922e-01
1.051458120346069336e-01 1.310169696807861328e-01 2.853910066187381744e-02 8.562583476305007935e-02 -5.016424506902694702e-02 3.529345989227294922e-02 -4.569664970040321350e-02 -1.708038151264190674e-02 2.768776118755340576e-01 -4.415489137172698975e-01 -2.243641205132007599e-02 1.814919263124465942e-01 -6.608417630195617676e-02 3.226741030812263489e-02 -3.755879774689674377e-02 5.223032459616661072e-02 1.368960142135620117e-01 1.893235296010971069e-01 1.448644101619720459e-01 1.560531854629516602e-01 1.785040199756622314e-01 1.773639321327209473e-01 -2.153628021478652954e-01 3.872957527637481689e-01 -2.138042822480201721e-02 1.834513694047927856e-01 -2.820715308189392090e-01 -9.490015357732772827e-02 -1.656721085309982300e-01 -2.364145964384078979e-01 -1.470727920532226562e-01 2.357965111732482910e-01
6.403357256203889847e-03 9.753812104463577271e-02 1.571484357118606567e-01 9.544990211725234985e-02 -2.615439593791961670e-01 3.837650716304779053e-01 8.115659654140472412e-02 2.120644748210906982e-01 8.160684257745742798e-02 -2.292953580617904663e-01 -1.852453313767910004e-02 1.172327920794487000e-01 1.482232753187417984e-02 -1.867933198809623718e-02 3.646688535809516907e-02 -3.933687880635261536e-02 1.777106821537017822e-01 2.692269980907440186e-01 -5.325680226087570190e-02 -1.551069915294647217e-01 -1.131408661603927612e-01 -2.000668458640575409e-02 -1.762596964836120605e-01 -2.424187362194061279e-01 6.519801169633865356e-02 -2.553187310695648193e-01 -1.067184358835220337e-01 8.892738074064254761e-02 -3.993901014328002930e-01 -3.068585395812988281e-01 -1.048335283994674683e-01 1.588638126850128174e-01
7.798516005277633667e-02 8.234972506761550903e-02 9.885641932487487793e-02 -2.121394872665405273e-02 -2.093368321657180786e-01 1.519897729158401489e-01 -8.899175561964511871e-03 -3.532782196998596191e-02 2.361201681196689606e-02 -2.243497818708419800e-01 6.416742503643035889e-02 1.570109575986862183e-01 1.236665807664394379e-02 2.303654104471206665e-01 -8.639411628246307373e-02 -6.780737638473510742e-02 1.420711725950241089e-01 2.189741283655166626e-01 9.110676497220993042e-02 -5.136529356241226196e-02 3.071536123752593994e-02 1.857460290193557739e-01 5.523898173123598099e-03 3.452538549900054932e-01 1.778637766838073730e-01 -3.432205915451049805e-01 -2.977926731109619141e-01 -4.496466517448425293e-01 -2.568969428539276123e-01 -1.110035553574562073e-01 -4.139177966862916946e-03 1.064846366643905640e-01
9.662687778472900391e-02 2.038715928792953491e-01 -2.881668508052825928e-01 1.369883026927709579e-02 -2.798554953187704086e-03 2.704377472400665283e-01 1.305443197488784790e-01 -2.345640063285827637e-01 4.062267243862152100e-01 -1.717911362648010254e-01 2.190194875001907349e-01 -1.500914692878723145e-01 1.801998168230056763e-01 6.384321302175521851e-02 -1.814107149839401245e-01 -1.712340116500854492e-01 1.708145141601562500e-01 2.871568202972412109e-01 -1.287956535816192627e-01 -1.529019922018051147e-01 2.987685147672891617e-03 2.538658976554870605e-01 3.795010596513748169e-02 1.717609763145446777e-01 1.134936958551406860e-01 -1.544242203235626221e-01 -1.094339489936828613e-01 -6.590845435857772827e-02 -4.586454108357429504e-02 1.933978199958801270e-01 -1.293849647045135498e-01 2.366986498236656189e-02
2.170140147209167480e-01 1.319020688533782959e-01 1.978182792663574219e-01 5.822866569360485300e-06 -8.714431524276733398e-02 9.137660264968872070e-02 1.345977783203125000e-01 -2.455206811428070068e-01 1.483960002660751343e-01 6.810281425714492798e-03 -8.683268912136554718e-03 -3.440336287021636963e-01 -3.150945603847503662e-01 1.700900346040725708e-01 -1.148095056414604187e-01 2.058506608009338379e-01 1.471034437417984009e-01 8.610615879297256470e-02 -1.131151914596557617e-01 -8.434049040079116821e-02 -2.439824938774108887e-01 2.127554118633270264e-01 5.098919197916984558e-02 1.445643901824951172e-01 -1.145899202674627304e-02 5.659543350338935852e-02 -1.787727884948253632e-02 -3.731239140033721924e-01 -1.936098933219909668e-01 1.209521070122718811e-01 -2.753225155174732208e-02 3.236662447452545166e-01
2.637675404548645020e-01 -1.274251341819763184e-01 -1.202979311347007751e-01 -4.765529558062553406e-02 -3.034069240093231201e-01 2.846412360668182373e-01 -1.096617430448532104e-01 -2.973101288080215454e-02 -9.129691123962402344e-02 -2.109680771827697754e-01 -5.896185338497161865e-02 -2.546465694904327393e-01 -9.796314686536788940e-02 1.061391010880470276e-01 1.290084719657897949e-01 1.910441815853118896e-01 -5.842075217515230179e-03 1.439009010791778564e-01 -4.846278205513954163e-02 9.095299988985061646e-02 1.890049725770950317e-01 -1.781455725431442261e-01 1.776819080114364624e-01 -6.313879787921905518e-02 -1.085957735776901245e-01 -1.200081557035446167e-01 -4.358060657978057861e-01 -1.519686877727508545e-01 -5.351163819432258606e-02 -4.387116059660911560e-03 4.120149835944175720e-02 3.716421723365783691e-01
6.788951903581619263e-02 7.532876729965209961e-02 -2.590192258358001709e-01 -2.838661074638366699e-01 -1.387631297111511230e-01 3.301385045051574707e-01 -1.197525486350059509e-01 4.479328170418739319e-02 2.948423624038696289e-01 -2.038218975067138672e-01 8.999110758304595947e-02 -1.692505925893783569e-01 -1.356449872255325317e-01 2.081051915884017944e-01 3.240660429000854492e-01 -9.429875761270523071e-02 2.357610613107681274e-01 1.792128384113311768e-01 -1.553980726748704910e-02 2.190659791231155396e-01 -2.176799811422824860e-02 3.208893537521362305e-01 8.830597251653671265e-02 -5.137740075588226318e-02 1.861594766378402710e-01 -1.629085391759872437e-01 2.337221615016460419e-02 -8.698290586471557617e-02 -1.508194208145141602e-01 8.114986121654510498e-02 7.241851836442947388e-02 5.401617661118507385e-02
2.007052749395370483e-01 -6.515716761350631714e-02 2.861932516098022461e-01 2.651228606700897217e-01 -3.138651698827743530e-02 3.622724413871765137e-01 2.188820689916610718e-01 -1.297498401254415512e-02 3.443362889811396599e-03 -2.084650546312332153e-01 6.104427576065063477e-02 -1.715886294841766357e-01 -7.947780191898345947e-02 -4.958229884505271912e-02 2.137281298637390137e-01 -2.309857308864593506e-01 -1.566962599754333496e-01 1.150444336235523224e-02 -4.195831343531608582e-02 -1.708671823143959045e-02 -2.168153971433639526e-02 1.279872804880142212e-01 -4.617071524262428284e-02 -1.895333677530288696e-01 -1.201495677232742310e-01 -5.748003721237182617e-02 -4.085293114185333252e-01 -2.491929233074188232e-01 -2.271841019392013550e-01 3.315573558211326599e-02 -1.145396158099174500e-01 2.105105370283126831e-01
1.630321145057678223e-01 -1.646220833063125610e-01 1.070690304040908813e-01 5.779370665550231934e-02 1.029734089970588684e-01 1.647849977016448975e-01 1.441797763109207153e-01 7.196864485740661621e-02 2.832801640033721924e-01 -3.706178367137908936e-01 -1.694735139608383179e-01 2.916021458804607391e-02 2.726058065891265869e-01 9.276748634874820709e-03 8.552468568086624146e-02 -8.019129931926727295e-02 2.215488553047180176e-01 2.410805076360702515e-01 -3.733484148979187012e-01 -2.194832265377044678e-01 -8.591159433126449585e-02 2.726977169513702393e-01 -1.539412587881088257e-01 5.519655346870422363e-02 -1.046519130468368530e-01 -7.153247296810150146e-02 -1.362317055463790894e-01 -1.804965883493423462e-01 1.394556015729904175e-01 1.656466573476791382e-01 8.918022364377975464e-02 8.466104418039321899e-02
1.400024909526109695e-02 -2.568371966481208801e-02 -2.713263593614101410e-02 2.317480146884918213e-01 -1.034610792994499207e-01 2.311248183250427246e-01 -1.110153794288635254e-01 2.092110738158226013e-02 1.563480049371719360e-01 -1.163548529148101807e-01 -2.818472124636173248e-02 -1.388071924448013306e-01 -2.469851076602935791e-01 3.558262288570404053e-01 9.733945131301879883e-03 -2.952404916286468506e-01 5.873744562268257141e-02 4.640282690525054932e-02 -1.325356066226959229e-01 -1.906513273715972900e-01 1.233524084091186523e-01 1.530983299016952515e-01 1.003008633852005005e-01 2.360087633132934570e-01 1.974027454853057861e-01 -9.663136303424835205e-02 -6.358586251735687256e-02 -5.134331583976745605e-01 -1.252074241638183594e-01 5.153379589319229126e-02 -8.507583290338516235e-02 1.715531498193740845e-01
3.690018132328987122e-02 1.068440079689025879e-01 2.359181940555572510e-01 -1.266710162162780762e-01 1.098127383738756180e-02 5.560112744569778442e-02 1.392831560224294662e-02 -4.024456813931465149e-02 1.983643770217895508e-01 -2.162479013204574585e-01 -2.882755398750305176e-01 2.869722433388233185e-02 -3.048818707466125488e-01 -1.605685055255889893e-01 3.767451643943786621e-02 -1.999914832413196564e-02 1.335617620497941971e-02 2.330347299575805664e-01 -2.519033849239349365e-01 -4.614708200097084045e-02 8.625859022140502930e-02 8.672860264778137207e-02 -5.708159413188695908e-03 3.493878990411758423e-03 -1.329149901866912842e-01 -6.571038812398910522e-02 -1.560668796300888062e-01 -2.175623923540115356e-02 -3.345690667629241943e-01 2.032441347837448120e-01 -1.473318189382553101e-01 5.128940939903259277e-01
5.440245941281318665e-02 2.948451936244964600e-01 -6.664220243692398071e-03 8.668955415487289429e-03 -1.244295611977577209e-01 1.492080390453338623e-01 3.551215529441833496e-01 1.120481453835964203e-02 8.941996097564697266e-02 -5.124657154083251953e-01 -1.368506625294685364e-02 1.327493190765380859e-01 -4.679290950298309326e-02 -1.537048965692520142e-01 1.718577891588211060e-01 3.040731884539127350e-02 1.925035417079925537e-01 1.063839346170425415e-01 -1.076087355613708496e-01 -8.497970551252365112e-02 3.354684710502624512e-01 1.025922149419784546e-01 1.137209013104438782e-01 3.809421509504318237e-02 2.108152806758880615e-01 1.732993125915527344e-01 -1.161000281572341919e-01 -2.547615170478820801e-01 1.352735757827758789e-01 3.494885284453630447e-03 -4.344069957733154297e-02 1.536960005760192871e-01
1.452115178108215332e-01 1.519428789615631104e-01 2.111259251832962036e-01 -1.621189713478088379e-01 1.818844676017761230e-01 1.573421210050582886e-01 -1.391410734504461288e-02 -2.002301961183547974e-01 2.180230319499969482e-01 -5.145072937011718750e-01 -2.570175826549530029e-01 1.934617944061756134e-02 7.638584077358245850e-02 -1.416072845458984375e-01 1.004161238670349121e-01 1.178343370556831360e-01 1.036164611577987671e-01 6.767597980797290802e-03 -2.167517989873886108e-01 -1.524245291948318481e-01 1.168133467435836792e-01 3.644604086875915527e-01 2.774285897612571716e-02 -7.011064141988754272e-02 -1.012268885970115662e-01 -1.079524401575326920e-02 -3.083868511021137238e-02 -1.676867008209228516e-01 -7.108481973409652710e-02 6.961517781019210815e-02 -2.182960323989391327e-02 2.744781672954559326e-01
1.676622480154037476e-01 -7.662840187549591064e-02 -8.899667859077453613e-02 7.042130082845687866e-02 -1.481017470359802246e-01 3.491908311843872070e-01 -1.521096229553222656e-01 -2.629877626895904541e-01 -3.191066160798072815e-02 -2.370396554470062256e-01 -9.537652134895324707e-02 5.283181555569171906e-03 -2.409376502037048340e-01 3.554139286279678345e-02 3.412245512008666992e-01 -7.629286497831344604e-02 2.064840495586395264e-01 3.896529078483581543e-01 -5.685817077755928040e-02 -1.846443978138267994e-03 -3.682657703757286072e-02 6.851396709680557251e-02 -8.267907798290252686e-02 -1.760109215974807739e-01 -8.903283625841140747e-02 -2.638829946517944336e-01 5.044639483094215393e-02 -2.499184608459472656e-01 -2.575541138648986816e-01 -1.035102680325508118e-01 -3.626145794987678528e-02 -8.108074218034744263e-02
1.134619265794754028e-01 2.914446033537387848e-02 -2.877758145332336426e-01 -2.045217752456665039e-01 1.279513984918594360e-01 2.392884045839309692e-01 1.769182980060577393e-01 -1.163607016205787659e-01 1.406526416540145874e-01 -1.866060495376586914e-01 9.242907166481018066e-02 -7.362313568592071533e-02 5.077793821692466736e-02 2.023765891790390015e-01 2.580774128437042236e-01 -4.961014166474342346e-02 3.237198591232299805e-01 2.255311310291290283e-01 1.796052604913711548e-01 -8.767106384038925171e-02 4.580639675259590149e-02 2.347472012042999268e-01 2.788606332615017891e-03 1.339176744222640991e-01 2.031641304492950439e-01 -1.312375813722610474e-01 8.982409536838531494e-02 -1.874527484178543091e-01 -1.844964921474456787e-01 3.473268151283264160e-01 -1.613724976778030396e-01 9.393279999494552612e-02
4.156181961297988892e-02 1.763881593942642212e-01 -2.673979401588439941e-01 3.360640257596969604e-02 6.486696749925613403e-02 3.094477057456970215e-01 1.478084474802017212e-01 -2.029424607753753662e-01 3.603641986846923828e-01 -2.756012976169586182e-02 1.975596696138381958e-01 -2.576105296611785889e-02 6.445003673434257507e-03 -1.982380077242851257e-02 -1.421093493700027466e-01 -1.591608375310897827e-01 1.709672510623931885e-01 2.506540417671203613e-01 -2.780767083168029785e-01 -3.384740650653839111e-02 7.361332327127456665e-02 2.759269475936889648e-01 2.178989797830581665e-01 1.602927148342132568e-01 2.474154233932495117e-01 -1.855972558259963989e-01 -8.992508798837661743e-02 -7.491324841976165771e-02 1.168827153742313385e-02 2.383892238140106201e-01 -1.092556118965148926e-01 1.083194613456726074e-01
1.895248293876647949e-01 -6.102510541677474976e-02 3.602588176727294922e-02 -1.045486927032470703e-01 -7.161730527877807617e-02 2.472003102302551270e-01 -1.155763193964958191e-01 -1.440526247024536133e-01 9.730322286486625671e-03 -2.199074774980545044e-01 -2.930044531822204590e-01 9.832156449556350708e-02 -9.584314376115798950e-02 -4.882490634918212891e-02 1.496139317750930786e-01 2.871136367321014404e-01 1.835009753704071045e-01 3.535383045673370361e-01 1.177546977996826172e-01 -1.500417441129684448e-01 3.522047027945518494e-02 2.651897668838500977e-01 3.792844414710998535e-01 1.250886023044586182e-01 -6.393782049417495728e-02 1.329638212919235229e-01 -1.205460131168365479e-01 1.769784651696681976e-02 -3.163124248385429382e-02 -1.221934482455253601e-01 -2.481191903352737427e-01 2.172639369964599609e-01
1.703433841466903687e-01 -1.011527851223945618e-01 -9.434571117162704468e-02 5.815373733639717102e-02 1.213794387876987457e-02 3.885939717292785645e-01 -1.664727777242660522e-01 -4.644863680005073547e-02 -1.116207167506217957e-01 -2.689035236835479736e-01 -5.597993731498718262e-02 2.297914177179336548e-01 -1.352976411581039429e-01 1.706147193908691406e-01 3.032727837562561035e-01 -3.669451177120208740e-01 9.530808031558990479e-02 2.586514055728912354e-01 -2.433286234736442566e-02 -5.162059143185615540e-02 1.121755242347717285e-01 1.271279752254486084e-01 9.875367581844329834e-02 8.695980906486511230e-02 1.094711124897003174e-01 -1.716090589761734009e-01 -1.530528813600540161e-01 -2.838802933692932129e-01 -2.493506073951721191e-01 9.674113243818283081e-02 -1.430331356823444366e-02 1.010687798261642456e-01
2.448324412107467651e-01 -2.761806547641754150e-02 2.822749689221382141e-02 8.233723789453506470e-02 7.525066286325454712e-02 8.121400140225887299e-03 1.919202953577041626e-01 1.833335906267166138e-01 2.562729418277740479e-01 -3.855563998222351074e-01 -1.066151540726423264e-02 -2.795292995870113373e-02 -1.203203126788139343e-01 -9.927592426538467407e-02 -2.083760946989059448e-01 1.561238169670104980e-01 2.004450857639312744e-01 1.753886193037033081e-01 -2.622105479240417480e-01 -5.157829448580741882e-02 3.871920332312583923e-02 2.342643588781356812e-01 6.752671301364898682e-02 3.786612451076507568e-01 9.065800160169601440e-02 -7.627107948064804077e-02 -1.337460726499557495e-01 -7.866241037845611572e-02 -3.256601989269256592e-01 -2.887796983122825623e-02 -2.374236583709716797e-01 1.203227415680885315e-02
2.254148274660110474e-01 3.016933202743530273e-01 -1.233166903257369995e-01 1.269645094871520996e-01 -1.284815371036529541e-01 2.288951724767684937e-01 2.994635999202728271e-01 1.016017496585845947e-01 2.956056222319602966e-02 -3.389752805233001709e-01 -3.800739720463752747e-02 1.741572618484497070e-01 -1.568476557731628418e-01 -2.037672102451324463e-01 1.254088133573532104e-01 1.892297714948654175e-02 2.863607406616210938e-01 8.027712255716323853e-02 -1.470681875944137573e-01 6.255224347114562988e-02 1.854277104139328003e-01 2.455664873123168945e-01 -2.714190632104873657e-02 -9.175146929919719696e-03 1.878286451101303101e-01 1.718058884143829346e-01 3.405899554491043091e-02 -1.312004774808883667e-01 6.736184656620025635e-02 -7.366048544645309448e-02 -4.352939501404762268e-02 3.516455590724945068e-01
-3.438485413789749146e-02 -5.024043098092079163e-02 5.160279199481010437e-02 -1.829394400119781494e-01 1.140516996383666992e-02 4.479275345802307129e-01 1.942371726036071777e-01 1.014285758137702942e-01 2.047061324119567871e-01 -3.822806477546691895e-01 -1.671057492494583130e-01 2.080783247947692871e-02 1.100726947188377380e-01 4.143860563635826111e-02 -1.085013300180435181e-01 -3.722724318504333496e-02 -1.102725788950920105e-01 -1.439019739627838135e-01 -3.610608577728271484e-01 -1.032902300357818604e-01 1.260454952716827393e-01 2.417158633470535278e-01 5.536646023392677307e-02 1.923422813415527344e-01 -1.190031040459871292e-02 -1.942682862281799316e-01 -3.328799307346343994e-01 -1.318547129631042480e-01 9.509891271591186523e-02 4.513929784297943115e-02 6.601889617741107941e-03 5.008901655673980713e-02
-8.866771310567855835e-02 -1.594201326370239258e-01 -1.261110007762908936e-01 2.377903461456298828e-01 8.496899157762527466e-02 2.947670221328735352e-01 3.181770741939544678e-01 1.212039664387702942e-01 2.201146930456161499e-01 -1.761413067579269409e-01 -1.719744652509689331e-01 -8.593651652336120605e-02 1.699422597885131836e-01 5.746055766940116882e-02 2.542023062705993652e-01 -2.495502382516860962e-01 2.555643022060394287e-01 2.414801120758056641e-01 7.181462645530700684e-02 -1.521691307425498962e-02 -2.475381642580032349e-02 2.380003780126571655e-01 -5.385734140872955322e-02 8.021492511034011841e-02 8.948224782943725586e-02 -2.536091804504394531e-01 -1.222982704639434814e-01 -1.923352926969528198e-01 -2.275745570659637451e-01 -1.184445321559906006e-01 1.151081696152687073e-01 9.888232499361038208e-02
2.191561013460159302e-01 1.604323685169219971e-01 1.928251832723617554e-01 8.870114386081695557e-02 -2.837377190589904785e-01 9.848719090223312378e-02 2.548814415931701660e-01 1.927928626537322998e-01 1.227094829082489014e-01 -3.079451918601989746e-01 -1.556156426668167114e-01 -2.193153500556945801e-01 -8.591760694980621338e-02 3.747384762391448021e-03 1.485139876604080200e-01 -1.616998016834259033e-01 -1.068863924592733383e-02 2.174274325370788574e-01 -1.547179371118545532e-01 -2.090394198894500732e-01 -4.159221425652503967e-02 1.020279377698898315e-01 1.114305481314659119e-01 -1.600974351167678833e-01 2.409299463033676147e-01 -2.192167043685913086e-01 -2.109752148389816284e-01 1.637197136878967285e-01 -1.774303615093231201e-01 5.635317042469978333e-02 -1.531570702791213989e-01 2.242677658796310425e-01
-9.225044399499893188e-02 -1.542302221059799194e-01 -4.143645614385604858e-02 1.091812700033187866e-01 6.575504783540964127e-03 3.690021336078643799e-01 2.161339223384857178e-01 -8.152187615633010864e-02 3.011877089738845825e-02 -3.240847289562225342e-01 -3.116245865821838379e-01 -1.862289607524871826e-01 2.173172384500503540e-01 -8.579663187265396118e-02 1.610229909420013428e-02 1.706514321267604828e-02 2.922336459159851074e-01 2.053511291742324829e-01 -7.329209893941879272e-02 -1.670717447996139526e-01 -2.032415196299552917e-02 2.405019402503967285e-01 -5.218946188688278198e-02 -1.752026677131652832e-01 -3.883646801114082336e-02 -3.156399428844451904e-01 -2.285728603601455688e-01 -1.312043368816375732e-01 7.578579708933830261e-03 1.515617370605468750e-01 1.191273927688598633e-01 1.062422841787338257e-01
2.522966861724853516e-01 2.238417863845825195e-01 1.089442819356918335e-01 2.241366915404796600e-02 -9.021548181772232056e-02 2.184141576290130615e-01 4.705885052680969238e-01 1.148948371410369873e-01 1.198138371109962463e-01 -3.773265480995178223e-01 -1.118911355733871460e-01 -6.594058871269226074e-02 -1.675935834646224976e-01 -6.994718313217163086e-02 1.714304275810718536e-02 1.659945696592330933e-01 1.180007234215736389e-01 1.124848648905754089e-01 -2.365879267454147339e-01 -2.684919908642768860e-02 7.372190803289413452e-02 2.949678897857666016e-01 -3.135088132694363594e-03 2.510788738727569580e-01 1.258146017789840698e-01 9.737168997526168823e-02 -1.699829399585723877e-01 -9.904711693525314331e-02 1.847560554742813110e-01 -5.663907527923583984e-02 -4.764544311910867691e-03 9.381693601608276367e-02
1.085094287991523743e-01 -1.478128433227539062e-01 3.084138408303260803e-02 -1.740495711565017700e-01 -3.685924708843231201e-01 2.558221518993377686e-01 6.633742898702621460e-02 -3.382814349606633186e-03 2.333042323589324951e-01 -1.631904244422912598e-01 -1.594484001398086548e-01 -4.561048746109008789e-02 -1.806544065475463867e-01 7.599410414695739746e-02 -3.282152488827705383e-02 -1.814044415950775146e-01 3.981895372271537781e-02 3.307912051677703857e-01 2.913722693920135498e-01 -7.293994724750518799e-02 -1.271729171276092529e-01 1.866345256567001343e-01 1.042197570204734802e-01 6.602614372968673706e-02 7.584758847951889038e-02 -3.548691421747207642e-02 1.088384687900543213e-01 -3.237431347370147705e-01 -6.352088600397109985e-02 -1.288402825593948364e-02 -3.314641714096069336e-01 2.079984098672866821e-01
9.528335928916931152e-02 3.118207119405269623e-02 1.608769446611404419e-01 -1.565369665622711182e-01 -1.477602124214172363e-01 1.105386018753051758e-01 -1.133591756224632263e-01 -1.652989834547042847e-01 2.785275280475616455e-01 -2.750503420829772949e-01 -5.810748413205146790e-02 9.411516599357128143e-03 -1.309013217687606812e-01 1.432339381426572800e-02 6.467200815677642822e-02 3.509439527988433838e-01 1.037851423025131226e-01 1.554705351591110229e-01 1.321953237056732178e-01 -3.489427268505096436e-01 1.288269162178039551e-01 4.847738519310951233e-02 2.046974897384643555e-01 1.458789557218551636e-01 -2.469238638877868652e-01 1.436740905046463013e-01 -3.219098448753356934e-01 1.242907438427209854e-02 -1.770000159740447998e-01 4.170470684766769409e-02 -1.079091429710388184e-01 2.784670889377593994e-01
1.453679651021957397e-01 1.548589468002319336e-01 1.471691131591796875e-01 -2.668926417827606201e-01 1.713631302118301392e-02 3.428203761577606201e-01 -9.155529737472534180e-02 -2.366389930248260498e-01 2.218138277530670166e-01 -3.272515907883644104e-02 1.519048213958740234e-01 -1.829386204481124878e-01 -1.482968777418136597e-01 -7.880838960409164429e-02 -7.168006896972656250e-02 1.392997801303863525e-01 3.145879507064819336e-01 2.324282228946685791e-01 -3.053500652313232422e-01 -1.446490734815597534e-01 4.541283473372459412e-02 1.921010762453079224e-02 -1.398179233074188232e-01 1.030029505491256714e-01 -3.056343197822570801e-01 4.991564527153968811e-02 3.011207282543182373e-02 -6.942218542098999023e-02 -1.255225837230682373e-01 -1.546066999435424805e-01 -8.213000744581222534e-02 2.691886126995086670e-01
2.600779533386230469e-01 -1.989931240677833557e-02 1.777579039335250854e-01 1.124807670712471008e-01 -3.343406319618225098e-01 2.457817345857620239e-01 -8.001403510570526123e-02 -9.892083704471588135e-02 7.315313816070556641e-02 -2.191231846809387207e-01 -4.801420494914054871e-02 1.207344140857458115e-02 -7.720322161912918091e-02 2.169831693172454834e-01 2.343492656946182251e-01 -4.803742095828056335e-02 1.594203412532806396e-01 1.422242224216461182e-01 -1.497329920530319214e-01 -1.093338057398796082e-01 -2.156719267368316650e-01 1.287631094455718994e-01 -1.720509678125381470e-01 -4.058248102664947510e-01 -4.287393391132354736e-02 -1.192631386220455170e-02 -2.510328590869903564e-01 -1.865703612565994263e-01 -2.702019810676574707e-01 3.575280681252479553e-02 5.342992767691612244e-02 1.374497711658477783e-01
6.496468931436538696e-02 -2.040874660015106201e-01 -9.704557061195373535e-02 -9.880418330430984497e-02 1.609742045402526855e-01 3.272034823894500732e-01 4.336978867650032043e-02 -1.490492373704910278e-01 1.782660633325576782e-01 -2.894007563591003418e-01 -2.999821603298187256e-01 -5.574605986475944519e-02 1.132052242755889893e-01 -7.158083468675613403e-02 2.463843822479248047e-01 -1.456324607133865356e-01 3.331997096538543701e-01 -3.757805563509464264e-03 -4.444339126348495483e-02 -1.603088229894638062e-01 6.816907227039337158e-02 1.380303353071212769e-01 -2.505072019994258881e-02 -1.445717960596084595e-01 -2.091222107410430908e-01 -1.854413300752639771e-01 -3.308786153793334961e-01 -2.258619964122772217e-01 1.110311225056648254e-01 3.611867502331733704e-02 2.890634350478649139e-02 1.799257397651672363e-01
3.579870760440826416e-01 1.111564040184020996e-01 4.666896909475326538e-02 -2.436753064393997192e-01 -5.659193545579910278e-02 1.543634384870529175e-01 -1.594586521387100220e-01 -1.632243692874908447e-01 2.215479612350463867e-01 -2.603296637535095215e-01 -2.342423945665359497e-01 9.744282066822052002e-02 -1.039879675954580307e-02 -2.648264169692993164e-01 8.658340573310852051e-02 2.428253293037414551e-01 3.001647889614105225e-01 2.095359563827514648e-01 -5.529690906405448914e-02 -5.492937564849853516e-02 -4.852546751499176025e-02 1.377771198749542236e-01 1.744669228792190552e-01 1.535091251134872437e-01 2.115453034639358521e-02 4.358798637986183167e-02 -2.552563846111297607e-01 1.035292819142341614e-01 5.709408968687057495e-02 -1.699387840926647186e-02 -2.951428294181823730e-01 1.288909912109375000e-01
-6.763827800750732422e-02 2.224515378475189209e-01 3.380181789398193359e-01 -3.705563023686408997e-02 -6.073399260640144348e-02 2.625026106834411621e-01 -3.639670787379145622e-03 -5.786089599132537842e-02 1.780345439910888672e-01 -2.985822260379791260e-01 5.512640625238418579e-02 4.642118886113166809e-02 -2.450700849294662476e-01 1.746946014463901520e-02 2.464199215173721313e-01 1.318329870700836182e-01 2.053442746400833130e-01 1.427540332078933716e-01 -2.640891671180725098e-01 8.392605185508728027e-02 4.101888462901115417e-02 1.517281085252761841e-01 -3.623567521572113037e-03 1.811920851469039917e-02 -6.515169888734817505e-02 7.568380981683731079e-02 -1.512583196163177490e-01 1.486430615186691284e-01 -2.890521585941314697e-01 2.323595285415649414e-01 9.761679172515869141e-02 3.513545095920562744e-01
2.652904987335205078e-01 -1.424534320831298828e-01 -7.614900916814804077e-02 1.601408571004867554e-01 1.322217136621475220e-01 3.114333748817443848e-01 2.164786681532859802e-02 -2.029222548007965088e-01 9.438800625503063202e-03 -2.431365996599197388e-01 -3.834785148501396179e-02 4.757580161094665527e-02 -2.516621947288513184e-01 1.813958585262298584e-01 3.626328110694885254e-01 5.655736103653907776e-02 7.998184114694595337e-02 3.329641819000244141e-01 1.435188949108123779e-02 8.487495034933090210e-02 2.395025640726089478e-02 1.395029723644256592e-01 -5.119099095463752747e-02 -9.657178074121475220e-02 -1.972136795520782471e-01 -1.499317735433578491e-01 -1.837432086467742920e-01 -2.699436843395233154e-01 -2.140904814004898071e-01 -2.344771176576614380e-01 1.205538306385278702e-02 -4.764470830559730530e-02
2.866434156894683838e-01 7.780540734529495239e-02 1.081136763095855713e-01 3.791662864387035370e-03 -7.360276579856872559e-02 5.173590406775474548e-02 1.018717139959335327e-02 -9.034029208123683929e-03 -1.183232665061950684e-01 -4.209417700767517090e-01 7.166627794504165649e-02 1.050202921032905579e-01 1.944106444716453552e-02 -2.522093243896961212e-02 1.033867616206407547e-02 9.729538857936859131e-02 4.551267325878143311e-01 -8.000317029654979706e-03 5.344317853450775146e-02 8.773669600486755371e-03 -7.567858789116144180e-03 1.278233230113983154e-01 9.004864841699600220e-02 2.377409674227237701e-02 -1.624884158372879028e-01 -1.018829569220542908e-01 -1.192931532859802246e-01 -8.459127694368362427e-02 -3.945203125476837158e-01 1.156363859772682190e-01 3.761622309684753418e-02 4.583063423633575439e-01
2.691580653190612793e-01 -9.282948821783065796e-02 9.897118061780929565e-02 2.888998389244079590e-01 -2.479204535484313965e-02 1.216366142034530640e-01 -6.327291578054428101e-02 -1.406181510537862778e-02 2.810437381267547607e-01 -3.306588828563690186e-01 -8.895938843488693237e-02 4.224117472767829895e-02 -2.099278941750526428e-02 -2.593578696250915527e-01 -1.758743375539779663e-01 3.348604962229728699e-02 1.378185860812664032e-02 1.055295318365097046e-01 -2.784018218517303467e-02 -3.111559152603149414e-01 -1.988506168127059937e-01 2.015113532543182373e-01 8.031334728002548218e-02 -3.917896002531051636e-02 -6.947708129882812500e-02 4.367816448211669922e-02 -2.149072885513305664e-01 -2.713094353675842285e-01 -3.759444057941436768e-01 2.058391869068145752e-01 -2.443368732929229736e-02 -2.012094110250473022e-02
1.363149285316467285e-02 2.760637700557708740e-01 8.316198736429214478e-02 -2.359400242567062378e-01 1.500013023614883423e-01 3.295513391494750977e-01 -6.948433071374893188e-02 -1.118501722812652588e-01 9.977364540100097656e-02 -3.726996779441833496e-01 -1.814725995063781738e-01 -7.607313245534896851e-02 -3.709566593170166016e-02 -3.107530772686004639e-01 3.155898302793502808e-02 -2.464596182107925415e-02 3.031142055988311768e-01 -1.445650402456521988e-02 -2.480662912130355835e-01 -7.632306963205337524e-02 2.572207748889923096e-01 2.520890235900878906e-01 1.770572662353515625e-01 -6.187060102820396423e-02 -4.238202050328254700e-02 2.420539781451225281e-02 3.103872947394847870e-02 -1.650535017251968384e-01 -1.237907707691192627e-01 7.208024710416793823e-02 -7.711576670408248901e-02 2.098988890647888184e-01
1.232328917831182480e-02 -2.522514164447784424e-01 -1.402803063392639160e-01 4.504518955945968628e-02 -3.149612843990325928e-01 3.391693532466888428e-01 6.394965201616287231e-02 2.944964468479156494e-01 1.499949544668197632e-01 -1.939511597156524658e-01 -3.951161727309226990e-02 -1.565103232860565186e-01 -3.778258338570594788e-02 -9.333046153187751770e-03 -1.053537875413894653e-01 5.535708740353584290e-02 -3.755106776952743530e-02 3.764542937278747559e-02 -2.715817689895629883e-01 -8.694564894540235400e-05 2.368348538875579834e-01 -2.308431267738342285e-02 2.268444746732711792e-01 4.920177534222602844e-02 1.719115674495697021e-01 6.731470674276351929e-02 -1.679728180170059204e-01 5.582790449261665344e-02 -1.003091037273406982e-01 2.045110799372196198e-02 3.252170234918594360e-02 4.935219287872314453e-01
1.128101125359535217e-01 3.255767002701759338e-02 9.038914740085601807e-02 1.993619836866855621e-02 -1.221699044108390808e-01 1.553038060665130615e-01 3.297664821147918701e-01 1.795794516801834106e-01 3.353532850742340088e-01 -3.703276813030242920e-01 -9.182560257613658905e-03 -3.804789483547210693e-02 -2.336826026439666748e-01 8.584330789744853973e-03 -5.879865027964115143e-03 1.342542469501495361e-01 1.201149150729179382e-01 -1.924598775804042816e-02 -2.667987346649169922e-01 9.734681248664855957e-02 -3.300675377249717712e-02 3.204340636730194092e-01 1.850955337285995483e-01 2.493446916341781616e-01 2.467862516641616821e-01 -1.191904544830322266e-01 -2.260494381189346313e-01 7.508754264563322067e-03 6.191283464431762695e-02 -3.995225206017494202e-02 -2.136405110359191895e-01 2.715935185551643372e-02
9.749277681112289429e-02 -1.988708227872848511e-01 -1.570703387260437012e-01 -1.793532371520996094e-01 1.546294540166854858e-01 2.740794718265533447e-01 -9.424490481615066528e-02 -1.377097666263580322e-01 2.837578952312469482e-01 -1.661808490753173828e-01 -2.564419209957122803e-01 -1.895034015178680420e-01 -2.663733661174774170e-01 8.852064609527587891e-03 6.242626160383224487e-02 -5.977028235793113708e-02 3.499971926212310791e-01 1.161788776516914368e-01 -7.883764803409576416e-02 -2.423185110092163086e-01 -1.660872548818588257e-01 3.061383068561553955e-01 5.592742934823036194e-02 -1.124990284442901611e-01 1.114531308412551880e-01 -1.649269759654998779e-01 -9.809796698391437531e-03 -2.074217051267623901e-01 -2.789661288261413574e-02 9.144125133752822876e-02 -2.109387964010238647e-01 -6.725747138261795044e-02
7.274839282035827637e-02 7.488188147544860840e-02 -1.957551985979080200e-01 -1.372981518507003784e-01 1.158527191728353500e-02 2.004899084568023682e-01 1.611061990261077881e-01 -1.873881816864013672e-01 4.445641636848449707e-01 -6.400895863771438599e-02 1.288348734378814697e-01 -9.163040667772293091e-02 2.440271675586700439e-01 3.096191771328449249e-02 3.499298989772796631e-01 -1.454543918371200562e-01 1.863259524106979370e-01 3.178603351116180420e-01 7.680600881576538086e-02 -1.164436712861061096e-01 -3.749541565775871277e-02 4.669431596994400024e-02 5.728301033377647400e-02 1.190639100968837738e-02 1.783944517374038696e-01 1.462625861167907715e-01 -1.896369038149714470e-03 -1.119514554738998413e-01 -2.147278934717178345e-01 -2.076009064912796021e-01 8.192951977252960205e-02 2.753032147884368896e-01
7.163089513778686523e-02 7.470340281724929810e-02 -8.646146953105926514e-02 -1.114162243902683258e-02 -8.694234490394592285e-02 7.609478384256362915e-02 6.112307310104370117e-02 -1.438889652490615845e-01 3.126410841941833496e-01 -2.705352306365966797e-01 -1.499680103734135628e-03 8.681364357471466064e-03 1.097701117396354675e-01 -3.896362707018852234e-02 1.059136912226676941e-01 1.676091253757476807e-01 1.176065206527709961e-02 2.484766393899917603e-01 1.100584957748651505e-02 8.944113552570343018e-02 2.682942450046539307e-01 1.782619655132293701e-01 -3.107310831546783447e-01 2.547919005155563354e-02 -1.069311704486608505e-02 2.360700517892837524e-01 -2.104182541370391846e-01 7.858312129974365234e-02 -1.572327315807342529e-01 -5.826139450073242188e-02 -3.794496953487396240e-01 4.131034016609191895e-01
3.643414378166198730e-01 -1.330884695053100586e-01 -4.646377265453338623e-02 -5.012800171971321106e-02 -1.282377541065216064e-01 3.690267354249954224e-02 1.341338604688644409e-01 -5.381559953093528748e-03 2.372026592493057251e-01 -1.981800645589828491e-01 -1.971538551151752472e-02 -8.404579758644104004e-02 7.617758959531784058e-02 -2.371409721672534943e-02 1.331185251474380493e-01 -1.659507751464843750e-01 -6.903254240751266479e-02 4.195090532302856445e-01 2.087510824203491211e-01 -9.277395904064178467e-02 -1.051860079169273376e-01 2.246602922677993774e-01 -3.200107440352439880e-02 1.227173954248428345e-01 1.839706450700759888e-01 -8.198959380388259888e-02 -2.552269101142883301e-01 -3.159887492656707764e-01 -1.983308941125869751e-01 -2.180246859788894653e-01 -2.245035320520401001e-01 -3.222834691405296326e-02
1.900234632194042206e-02 7.879646867513656616e-02 -2.151696681976318359e-01 8.930590748786926270e-02 -1.118894666433334351e-01 3.174289166927337646e-01 -2.035524994134902954e-01 8.656492829322814941e-02 2.036878764629364014e-01 -3.471401631832122803e-01 -1.312778443098068237e-01 -8.039815723896026611e-02 -6.826832145452499390e-02 6.544258445501327515e-02 1.206163316965103149e-02 2.071525752544403076e-01 9.648124873638153076e-02 -1.074680164456367493e-01 -2.678416669368743896e-01 5.218931287527084351e-02 1.315793693065643311e-01 -1.262606680393218994e-01 1.192106232047080994e-01 2.833311855792999268e-01 -4.087181389331817627e-02 2.878199219703674316e-01 -2.558208703994750977e-01 -1.035451367497444153e-01 -2.122111022472381592e-01 1.883869916200637817e-01 5.386827886104583740e-02 2.684962153434753418e-01
6.232327595353126526e-02 1.287512481212615967e-01 -1.150542348623275757e-01 -4.795403406023979187e-02 1.273882389068603516e-01 2.548933327198028564e-01 -9.007295966148376465e-02 -1.342440992593765259e-01 3.542251288890838623e-01 -3.003202676773071289e-01 -8.131747692823410034e-02 -1.484862118959426880e-01 9.074880182743072510e-02 -2.377155125141143799e-01 2.050251066684722900e-01 4.326989001128822565e-04 2.210622280836105347e-01 3.689298033714294434e-02 2.239134162664413452e-01 -3.125945478677749634e-02 -1.244153305888175964e-01 7.410618942230939865e-03 1.041443198919296265e-01 5.552361160516738892e-02 1.751793622970581055e-01 1.472082287073135376e-01 -2.709718607366085052e-02 -4.702297747135162354e-01 -2.340207546949386597e-01 -2.108691632747650146e-01 -3.616895526647567749e-02 2.472605556249618530e-03
2.510091522708535194e-03 7.059872895479202271e-02 2.206725180149078369e-01 3.039510250091552734e-01 -1.417475342750549316e-01 1.941287368535995483e-01 4.378939792513847351e-02 -6.020178273320198059e-02 3.421212434768676758e-01 -2.734707295894622803e-01 1.065665483474731445e-01 -1.029584277421236038e-02 -1.948485374450683594e-01 6.621405482292175293e-02 2.205417156219482422e-01 -1.781492531299591064e-01 1.867281496524810791e-01 5.711557343602180481e-02 -2.357041984796524048e-01 -4.863817989826202393e-02 -1.045031920075416565e-01 -2.576579712331295013e-02 1.566288471221923828e-01 2.617352269589900970e-02 -2.387615889310836792e-01 2.932960987091064453e-01 3.743523731827735901e-02 -1.910402476787567139e-01 -2.171231899410486221e-03 1.444550305604934692e-01 -1.556750386953353882e-01 3.251105248928070068e-01
1.178952530026435852e-01 -9.483904391527175903e-02 -1.248517036437988281e-01 1.003048419952392578e-01 -1.838411092758178711e-01 5.669454485177993774e-02 6.094214320182800293e-02 -1.517397314310073853e-01 3.246012628078460693e-01 -3.656510710716247559e-01 -1.044510528445243835e-01 9.524192661046981812e-02 -7.878690958023071289e-02 7.367845624685287476e-02 -1.012449935078620911e-01 1.364450752735137939e-01 1.120616216212511063e-02 1.587534546852111816e-01 4.484019428491592407e-02 2.124672830104827881e-01 1.569221317768096924e-01 1.835500001907348633e-01 -2.548185586929321289e-01 2.927741408348083496e-01 -3.419287386350333691e-04 1.980010271072387695e-01 -1.417377740144729614e-01 -1.980054751038551331e-02 -2.686289846897125244e-01 -1.268033981323242188e-01 -2.012885063886642456e-01 3.438977003097534180e-01
2.037156969308853149e-01 -6.679990142583847046e-02 2.173494547605514526e-01 2.351981252431869507e-01 -3.169163167476654053e-01 3.722870945930480957e-01 -5.746637284755706787e-02 -2.920528687536716461e-02 4.262411594390869141e-02 -5.314652621746063232e-02 -4.038699343800544739e-02 -6.540223211050033569e-02 -9.718903899192810059e-02 1.803719550371170044e-01 5.666735395789146423e-02 -9.529732912778854370e-02 3.035753667354583740e-01 2.631863653659820557e-01 -5.149175971746444702e-02 -1.836388856172561646e-01 -1.404342800378799438e-01 1.763631701469421387e-01 -2.073697596788406372e-01 -1.339312195777893066e-01 3.707801923155784607e-02 -4.537565261125564575e-02 -9.264128655195236206e-02 -2.642690241336822510e-01 -3.705883622169494629e-01 1.847361214458942413e-02 4.845172911882400513e-02 1.096505299210548401e-01
-1.891314983367919922e-02 1.250820904970169067e-01 7.125544548034667969e-02 -6.569787859916687012e-03 1.502568833529949188e-02 4.119553565979003906e-01 -1.019905209541320801e-01 1.527156084775924683e-01 2.376881241798400879e-01 -3.167667686939239502e-01 -1.573521941900253296e-01 -5.781506001949310303e-02 9.872333705425262451e-02 1.897103190422058105e-01 -1.821523159742355347e-01 7.877536118030548096e-02 -5.908479169011116028e-02 -4.080411419272422791e-02 -2.224249988794326782e-01 1.201749071478843689e-01 2.670103125274181366e-02 1.305200457572937012e-01 3.299042955040931702e-02 6.679958105087280273e-02 1.735590547323226929e-01 -7.307238876819610596e-02 -3.499417603015899658e-01 9.506786614656448364e-02 -6.115728616714477539e-02 -1.196720972657203674e-01 -1.043275222182273865e-01 4.657075703144073486e-01
2.481680661439895630e-01 -2.230571582913398743e-02 1.595373302698135376e-01 8.938569575548171997e-02 -2.883388400077819824e-01 2.266257107257843018e-01 1.811528205871582031e-01 -4.616284742951393127e-02 4.906241968274116516e-02 -1.216472685337066650e-01 -1.001966372132301331e-02 -1.030220985412597656e-01 -6.747756153345108032e-02 1.543577313423156738e-01 1.373482793569564819e-01 -7.494844496250152588e-02 1.320272684097290039e-01 4.750780761241912842e-01 5.445116013288497925e-02 -1.049205809831619263e-01 -1.928333491086959839e-01 2.901392877101898193e-01 1.382685899734497070e-01 8.649515360593795776e-02 -4.029448330402374268e-02 -2.620964944362640381e-01 -1.655553840100765228e-02 -3.025050163269042969e-01 -2.838002741336822510e-01 -5.066005513072013855e-02 -6.440001074224710464e-03 -6.265768408775329590e-02
1.735036224126815796e-01 1.824515908956527710e-01 -5.183335393667221069e-02 2.558571100234985352e-01 -1.493311077356338501e-01 1.855265907943248749e-02 7.760551571846008301e-02 -3.173260390758514404e-01 -1.096387803554534912e-01 -1.686110943555831909e-01 -1.524787247180938721e-01 -2.096456289291381836e-01 5.415873229503631592e-02 1.353981792926788330e-01 -4.957726597785949707e-02 1.124071553349494934e-01 3.849661052227020264e-01 2.512446045875549316e-01 3.711852058768272400e-02 -8.322869427502155304e-03 -2.523582577705383301e-01 3.240958452224731445e-01 -1.476539112627506256e-02 -5.345349013805389404e-02 1.376735717058181763e-01 8.514020591974258423e-02 -2.709456533193588257e-02 7.688941434025764465e-03 -2.453439235687255859e-01 2.881143987178802490e-02 -1.528884470462799072e-01 3.148379325866699219e-01
2.366109788417816162e-01 7.553000003099441528e-02 2.400994487106800079e-02 -3.398166596889495850e-01 2.951350621879100800e-02 3.171305656433105469e-01 -2.943701809272170067e-03 -7.119312882423400879e-02 4.155214130878448486e-01 -1.934043318033218384e-01 -2.140366584062576294e-01 1.450987439602613449e-02 -2.092611044645309448e-02 3.558605909347534180e-01 1.394623070955276489e-01 8.234078437089920044e-02 -1.184234488755464554e-02 -2.622960880398750305e-02 -6.558488309383392334e-02 -2.417032271623611450e-01 2.340739592909812927e-02 2.285722941160202026e-01 -8.221770077943801880e-02 -1.718801558017730713e-01 4.527667537331581116e-02 -3.102646023035049438e-02 -1.892486363649368286e-01 -2.064547091722488403e-01 -6.496377289295196533e-02 -2.245450615882873535e-01 9.909570217132568359e-02 8.826723694801330566e-02
1.239427104592323303e-01 -4.477262869477272034e-02 6.596803665161132812e-02 -2.700047194957733154e-01 -9.194554388523101807e-02 1.721025556325912476e-01 3.059312701225280762e-01 -2.934066345915198326e-03 3.259814083576202393e-01 -3.238651156425476074e-01 -2.771052159368991852e-02 -1.599535346031188965e-01 -1.221761405467987061e-01 -1.205647364258766174e-01 -7.483226805925369263e-02 8.159439265727996826e-02 -2.478928714990615845e-01 1.560885012149810791e-01 -9.473810344934463501e-02 -1.114966571331024170e-01 -2.825508713722229004e-01 2.201065868139266968e-01 -5.346163734793663025e-02 -1.108813434839248657e-01 1.259151995182037354e-01 -1.897629201412200928e-01 -1.589347571134567261e-01 -1.426609903573989868e-01 -3.668834865093231201e-01 -9.736955910921096802e-02 -4.443039372563362122e-02 1.691537536680698395e-02
1.097442433238029480e-01 1.733938604593276978e-01 -4.443658143281936646e-02 1.429734230041503906e-01 1.390894353389739990e-01 2.683826386928558350e-01 -6.564644724130630493e-02 -9.985531866550445557e-02 2.768515609204769135e-02 -2.104099392890930176e-01 1.192253157496452332e-01 2.461430579423904419e-01 -6.303346157073974609e-02 -2.285833209753036499e-01 -9.994302690029144287e-02 2.239236831665039062e-01 1.225556135177612305e-01 1.923812627792358398e-01 9.672254323959350586e-02 -2.823275923728942871e-01 4.320560395717620850e-02 9.126611799001693726e-02 1.735111624002456665e-01 1.065102219581604004e-01 1.040250882506370544e-01 1.006103530526161194e-01 -3.517449796199798584e-01 -3.340000808238983154e-01 1.874047368764877319e-01 5.679296329617500305e-02 -2.840181589126586914e-01 1.601476669311523438e-01
2.407281249761581421e-01 -9.550322778522968292e-03 -8.478205651044845581e-03 2.169472426176071167e-01 4.995489493012428284e-02 1.287723481655120850e-01 1.893158853054046631e-01 -7.440070807933807373e-02 4.137124121189117432e-01 -2.427366673946380615e-01 -3.267405331134796143e-01 -8.275996148586273193e-02 1.193090230226516724e-01 -9.864480234682559967e-03 1.446585822850465775e-02 -1.211153343319892883e-01 8.336277306079864502e-02 2.082739919424057007e-01 -2.245130538940429688e-01 -2.917859554290771484e-01 -3.232913017272949219e-01 1.922503560781478882e-01 -1.332953423261642456e-01 2.745189704000949860e-03 6.455756723880767822e-02 -1.078592315316200256e-01 -1.710495948791503906e-01 7.634235173463821411e-02 -2.185790054500102997e-02 2.418942302465438843e-01 2.707837894558906555e-02 7.571538537740707397e-02
2.221063226461410522e-01 1.989857554435729980e-01 8.852667175233364105e-03 1.415627170354127884e-02 -1.414016634225845337e-01 9.502960741519927979e-02 -2.009999155998229980e-01 -2.096405625343322754e-01 3.819589912891387939e-01 -6.872943788766860962e-02 -6.111485883593559265e-02 4.061411321163177490e-02 -3.788274228572845459e-01 -4.012316465377807617e-03 -1.428106147795915604e-02 3.501086235046386719e-01 2.020398527383804321e-01 1.408335268497467041e-01 -7.429513335227966309e-02 -7.230005227029323578e-03 -2.437312714755535126e-02 2.800466418266296387e-01 2.692135572433471680e-01 -6.261034309864044189e-02 3.431573137640953064e-02 2.335310354828834534e-02 -1.598378121852874756e-01 -2.468333244323730469e-01 -2.144749760627746582e-01 9.413456171751022339e-02 -2.163545228540897369e-02 9.971478581428527832e-02
7.659085094928741455e-02 4.708351194858551025e-02 1.677535474300384521e-01 -1.418643146753311157e-01 -2.995682181790471077e-03 4.304833710193634033e-02 1.196468323469161987e-01 -2.081278264522552490e-01 3.771657049655914307e-01 -2.251681089401245117e-01 8.863785117864608765e-02 -1.761720702052116394e-02 -6.505978852510452271e-02 1.515506673604249954e-02 -2.839307673275470734e-02 -1.150746494531631470e-01 3.608123585581779480e-02 4.358101785182952881e-01 -1.918528974056243896e-02 -1.028531044721603394e-01 -2.957704961299896240e-01 2.029723227024078369e-01 -2.274137688800692558e-03 2.052631974220275879e-01 -3.236400336027145386e-02 -2.193014770746231079e-01 -3.113102614879608154e-01 -3.516134992241859436e-02 -2.738710343837738037e-01 2.937488816678524017e-02 -2.593860924243927002e-01 -3.297352045774459839e-02
1.137373447418212891e-01 2.748688757419586182e-01 -2.876215279102325439e-01 6.993731856346130371e-02 -3.266640007495880127e-02 1.665997654199600220e-01 1.077197268605232239e-01 -1.848910190165042877e-02 -5.143702030181884766e-02 -2.823076248168945312e-01 -7.734426110982894897e-02 -1.486942470073699951e-01 -3.219796717166900635e-01 1.242193952202796936e-01 8.472179621458053589e-02 6.415779143571853638e-02 4.951525926589965820e-01 -1.088876202702522278e-01 7.639325410127639771e-02 -7.104457914829254150e-02 -1.110391914844512939e-01 1.142630577087402344e-01 -1.131929159164428711e-01 -3.087040781974792480e-02 -1.829266175627708435e-02 3.423640504479408264e-02 -1.867235600948333740e-01 -2.436358481645584106e-01 1.005699858069419861e-01 3.474470973014831543e-02 -3.370934426784515381e-01 1.205946281552314758e-01
-1.480159629136323929e-02 1.749021708965301514e-01 -2.670046389102935791e-01 -2.256911434233188629e-02 -2.120278775691986084e-02 1.870943903923034668e-01 2.745435237884521484e-01 -2.139142006635665894e-01 3.602871298789978027e-01 -2.172507345676422119e-01 2.256556302309036255e-01 -1.428295522928237915e-01 2.102543860673904419e-01 -4.213452711701393127e-02 -6.873904913663864136e-02 -2.105370014905929565e-01 1.920098215341567993e-01 2.233061045408248901e-01 -1.513136923313140869e-01 -3.797057643532752991e-02 1.413226872682571411e-01 1.579693555831909180e-01 1.046648770570755005e-01 2.411375045776367188e-01 1.548156738281250000e-01 -2.808558940887451172e-01 -1.537937372922897339e-01 -1.083099320530891418e-01 -1.685711927711963654e-02 7.477497309446334839e-02 -1.080059036612510681e-01 1.287315636873245239e-01
-1.246819086372852325e-02 1.328426152467727661e-01 -1.033197343349456787e-02 -1.420438736677169800e-01 -6.909971684217453003e-02 3.827133774757385254e-01 -1.587398583069443703e-03 -2.220264971256256104e-01 3.362365663051605225e-01 -2.778188325464725494e-02 -1.942519657313823700e-02 -1.344530880451202393e-01 3.221296966075897217e-01 2.231663018465042114e-01 2.841863930225372314e-01 -9.430064260959625244e-02 -1.093528233468532562e-02 3.620033264160156250e-01 -1.289478241233155131e-04 -5.479274690151214600e-02 1.310602203011512756e-02 2.228560745716094971e-01 1.132225766777992249e-01 -1.395224183797836304e-01 2.719236910343170166e-01 7.396139949560165405e-02 1.468583475798368454e-03 -8.847462385892868042e-02 -1.308609843254089355e-01 -1.451371163129806519e-01 -6.334219127893447876e-02 2.003230154514312744e-01
-8.988811634480953217e-03 1.863440722227096558e-01 2.138784676790237427e-01 -3.497163765132427216e-03 -6.752806156873703003e-02 1.554866880178451538e-01 9.688700735569000244e-02 -3.198613971471786499e-02 7.235519587993621826e-02 -5.161350965499877930e-02 -1.651617139577865601e-01 8.687739074230194092e-02 -1.210775226354598999e-01 -9.978559613227844238e-02 4.873858392238616943e-02 -2.550557255744934082e-01 1.997765898704528809e-01 4.019287526607513428e-01 -2.255135327577590942e-01 -3.165838867425918579e-02 -1.262163668870925903e-01 2.626366019248962402e-01 2.024097442626953125e-01 -1.067189797759056091e-01 -2.267259731888771057e-02 -2.251582294702529907e-01 -1.522392928600311279e-01 -3.728180751204490662e-02 -2.384235262870788574e-01 1.269929558038711548e-01 -2.524898350238800049e-01 3.774082958698272705e-01
3.943041563034057617e-01 2.958266437053680420e-01 2.882775617763400078e-03 -5.675338581204414368e-02 1.401035189628601074e-01 2.828471958637237549e-01 2.841991782188415527e-01 1.354517191648483276e-01 9.066065400838851929e-02 -1.046580225229263306e-01 2.119896113872528076e-01 -4.730403795838356018e-02 -3.382983803749084473e-02 2.101461216807365417e-02 -9.102933853864669800e-02 1.998002380132675171e-01 1.889138668775558472e-01 2.182846218347549438e-01 -2.051669359207153320e-01 -1.406163275241851807e-01 -7.874869555234909058e-02 1.905475854873657227e-01 3.055541217327117920e-02 5.763798579573631287e-02 1.842653304338455200e-01 5.958198755979537964e-02 -3.347887694835662842e-01 -5.684605613350868225e-02 -2.138060331344604492e-01 -1.420977264642715454e-01 -8.795976638793945312e-02 -1.430465430021286011e-01
1.027088835835456848e-01 7.483087480068206787e-02 1.233068630099296570e-01 1.914019882678985596e-01 6.628768146038055420e-02 1.303171366453170776e-01 1.209177635610103607e-02 2.329798229038715363e-02 1.487540900707244873e-01 -2.925155870616436005e-02 -2.136460244655609131e-01 1.302254498004913330e-01 -2.435129582881927490e-01 1.716709323227405548e-02 9.184491634368896484e-02 -2.125793397426605225e-01 2.394432872533798218e-01 2.442012429237365723e-01 -3.468870818614959717e-01 -2.394648939371109009e-01 -1.463594734668731689e-01 2.098124027252197266e-01 2.492122948169708252e-01 -3.190271556377410889e-02 6.752805318683385849e-03 -2.265538722276687622e-01 -1.966239362955093384e-01 3.623025119304656982e-02 -2.473383843898773193e-01 -6.714438786730170250e-04 -1.429457813501358032e-01 3.390817046165466309e-01
1.459125429391860962e-01 1.811051368713378906e-01 3.415522631257772446e-03 6.205594167113304138e-02 -2.169620990753173828e-01 1.886319816112518311e-01 3.628593087196350098e-01 1.347997337579727173e-01 1.316677927970886230e-01 -2.713335454463958740e-01 -5.913295969367027283e-02 -9.173881262540817261e-02 -3.042048811912536621e-01 -1.814165115356445312e-01 4.834458976984024048e-02 6.642638705670833588e-03 1.732508987188339233e-01 -1.222029328346252441e-02 -3.210858702659606934e-01 -8.423028141260147095e-02 2.015391290187835693e-01 3.192438483238220215e-01 5.950712412595748901e-02 3.656179457902908325e-02 1.900518089532852173e-01 2.040224373340606689e-01 -1.013487949967384338e-01 -1.223000660538673401e-01 1.413204073905944824e-01 -4.574033245444297791e-02 7.689908146858215332e-02 2.452164292335510254e-01
5.108323693275451660e-02 -3.005670756101608276e-02 -1.763256080448627472e-02 -2.610047459602355957e-01 -8.569736033678054810e-02 1.059334501624107361e-01 7.562179863452911377e-02 -3.538549691438674927e-02 2.047253847122192383e-01 -2.472628504037857056e-01 -3.749305382370948792e-02 1.156818941235542297e-01 -1.032154038548469543e-01 6.503871828317642212e-02 4.920899868011474609e-02 -2.474915049970149994e-02 -9.985150396823883057e-02 3.160491883754730225e-01 2.477857470512390137e-01 -2.225217819213867188e-01 1.237715110182762146e-01 1.860179901123046875e-01 5.372275412082672119e-02 1.433174014091491699e-01 2.888941392302513123e-02 -6.699414923787117004e-03 -3.521321713924407959e-01 -3.714309036731719971e-01 1.525308787822723389e-01 -1.955062747001647949e-01 -7.992684096097946167e-02 3.767303228378295898e-01
1.268601566553115845e-01 -3.375717997550964355e-02 1.461201608180999756e-01 -2.631357610225677490e-01 -3.385789990425109863e-01 3.169166445732116699e-01 2.158269286155700684e-02 -7.438403367996215820e-02 1.244853883981704712e-01 -3.198758065700531006e-01 -3.104633092880249023e-01 -1.096383258700370789e-01 -1.896263360977172852e-01 -3.339047776535153389e-03 8.198321610689163208e-02 -3.084217384457588196e-02 6.894098967313766479e-02 1.022577285766601562e-01 2.456285208463668823e-01 5.927508696913719177e-02 -1.574773043394088745e-01 1.862476617097854614e-01 1.494203805923461914e-01 -1.376538276672363281e-01 -8.698870986700057983e-02 2.818631231784820557e-01 -7.002222537994384766e-02 -1.939035803079605103e-01 -6.397230923175811768e-02 -2.266166498884558678e-03 -2.477592378854751587e-01 1.625465303659439087e-01
1.899190396070480347e-01 1.985162496566772461e-01 2.473752647638320923e-01 -1.292308717966079712e-01 1.188194677233695984e-01 1.254288256168365479e-01 2.588159143924713135e-01 -1.898898184299468994e-01 1.633484475314617157e-02 -4.188700318336486816e-01 2.259636297821998596e-02 -1.274141520261764526e-01 3.879848122596740723e-02 -1.472956538200378418e-01 -7.967662811279296875e-02 1.839814782142639160e-01 2.048073112964630127e-01 1.883322894573211670e-01 -3.039888143539428711e-01 -7.802692055702209473e-02 2.383109778165817261e-01 1.509111672639846802e-01 1.668009161949157715e-01 4.877467174082994461e-03 -1.143936216831207275e-01 -1.393910404294729233e-02 1.103247143328189850e-02 -8.306512236595153809e-02 4.071511328220367432e-02 -6.058293581008911133e-02 -3.149724602699279785e-01 2.229512780904769897e-01
-3.680820018053054810e-02 -1.737717539072036743e-01 -1.274078637361526489e-01 -1.335512548685073853e-01 -2.078230232000350952e-01 3.568162024021148682e-01 -5.548629909753799438e-02 1.342520266771316528e-01 5.854545533657073975e-02 -4.358031749725341797e-01 -6.140286102890968323e-02 3.828408569097518921e-02 -7.153338938951492310e-02 -7.230612635612487793e-02 -1.694178730249404907e-01 3.400149988010525703e-03 3.987683653831481934e-01 1.683607101440429688e-01 -1.534500569105148315e-01 1.605756729841232300e-01 8.938669227063655853e-03 -9.121915698051452637e-02 -1.982183940708637238e-02 1.673551350831985474e-01 -1.954740285873413086e-01 -4.690745100378990173e-02 -3.189568817615509033e-01 1.471946835517883301e-01 -1.443846821784973145e-01 -9.336399845778942108e-03 -5.356949940323829651e-02 2.097947299480438232e-01
1.635754406452178955e-01 -8.200153708457946777e-03 -9.286806732416152954e-02 1.096145361661911011e-01 1.185066066682338715e-02 4.264359772205352783e-01 1.560403779149055481e-02 -2.947460711002349854e-01 2.334566414356231689e-02 -3.091497719287872314e-01 4.430749639868736267e-02 -1.266624033451080322e-01 -3.198319673538208008e-01 1.674990653991699219e-01 7.129026949405670166e-02 9.235142171382904053e-02 1.745195090770721436e-01 3.281918466091156006e-01 -5.210599303245544434e-02 1.915806084871292114e-01 3.032856807112693787e-02 1.905714571475982666e-01 -8.715069852769374847e-03 -2.250407636165618896e-01 -1.743537485599517822e-01 -2.604990266263484955e-02 1.258174926042556763e-01 -2.226136028766632080e-01 -2.192807793617248535e-01 -6.934085488319396973e-02 -2.655158750712871552e-02 -9.869648516178131104e-02
8.208128064870834351e-02 -5.532499402761459351e-02 -5.935516953468322754e-02 -1.760873198509216309e-01 -4.030399322509765625e-01 2.736773490905761719e-01 6.464860588312149048e-02 3.873416036367416382e-02 1.798184216022491455e-01 -1.956001818180084229e-01 -1.052464395761489868e-01 7.383839786052703857e-02 -1.509438753128051758e-01 9.811995178461074829e-02 -2.672897092998027802e-02 -2.956510484218597412e-01 1.664028875529766083e-02 4.359712004661560059e-01 1.360309571027755737e-01 -4.566431045532226562e-02 -8.943678438663482666e-02 1.334049552679061890e-01 4.420339316129684448e-02 7.226930558681488037e-02 4.542595148086547852e-02 -2.945493720471858978e-02 2.517038024961948395e-02 -3.753248751163482666e-01 1.028940081596374512e-01 -1.679486185312271118e-01 -2.298613190650939941e-01 1.581759005784988403e-01
1.636454463005065918e-02 3.127493858337402344e-01 -3.924198746681213379e-01 2.870999276638031006e-02 3.394531086087226868e-02 2.393735349178314209e-01 2.049513608217239380e-01 -4.439140111207962036e-02 4.042341113090515137e-01 -1.637588590383529663e-01 1.776040643453598022e-01 4.600835219025611877e-02 8.016390353441238403e-02 4.486756399273872375e-02 -3.311825916171073914e-02 -1.292430609464645386e-01 9.674942493438720703e-02 2.491427510976791382e-01 -1.289773732423782349e-01 -2.053280472755432129e-01 1.071461886167526245e-01 2.053745388984680176e-01 1.591723710298538208e-01 2.977767027914524078e-02 1.924449652433395386e-01 -2.210859954357147217e-01 -1.294108033180236816e-01 2.537697739899158478e-02 -1.093879062682390213e-02 2.078875303268432617e-01 -1.411702930927276611e-01 1.336886584758758545e-01
3.159682154655456543e-01 -1.802926883101463318e-02 -1.296070218086242676e-01 2.800953388214111328e-01 -2.413217574357986450e-01 3.530988693237304688e-01 -2.048037499189376831e-01 7.901480793952941895e-02 7.771890610456466675e-02 -5.501046776771545410e-02 1.051613911986351013e-01 4.211023822426795959e-02 -1.577594131231307983e-01 6.891489773988723755e-02 7.486700266599655151e-02 -3.472830634564161301e-03 2.103529423475265503e-01 1.987425982952117920e-01 -1.521790623664855957e-01 -1.497171372175216675e-01 1.956665664911270142e-01 1.945340782403945923e-01 -8.971171826124191284e-02 1.650369316339492798e-01 -5.590950325131416321e-02 -3.755798935890197754e-01 2.887412160634994507e-02 -1.008135527372360229e-01 -3.021735250949859619e-01 9.082975238561630249e-02 -3.584655746817588806e-02 1.398913115262985229e-01
1.497476249933242798e-01 9.609191864728927612e-02 9.593693912029266357e-02 -7.713794242590665817e-03 9.370807558298110962e-02 -1.265616249293088913e-02 2.374266386032104492e-01 5.592280998826026917e-02 1.623827219009399414e-01 -5.053513869643211365e-02 -1.999203264713287354e-01 9.331746399402618408e-02 -1.712053865194320679e-01 3.620463889092206955e-03 -1.782522648572921753e-01 -1.277302652597427368e-01 3.730455338954925537e-01 4.191642999649047852e-01 -2.375435531139373779e-01 -6.980662047863006592e-02 -4.381989687681198120e-02 2.849357128143310547e-01 1.376266479492187500e-01 7.669156882911920547e-03 -1.090246886014938354e-01 -6.577243655920028687e-02 -1.801685988903045654e-01 -1.802350878715515137e-01 -1.236730962991714478e-01 1.270119547843933105e-01 -2.077088654041290283e-01 3.187927901744842529e-01
9.010435640811920166e-02 2.989186048507690430e-01 -5.128777399659156799e-02 8.746443688869476318e-02 -2.863360941410064697e-01 2.087447047233581543e-01 1.151615008711814880e-01 9.323923289775848389e-02 7.354159653186798096e-02 -4.314559698104858398e-01 -5.219593271613121033e-02 1.719018071889877319e-01 -1.145060434937477112e-01 -1.279653795063495636e-02 2.348190397024154663e-01 9.279783815145492554e-02 2.274446785449981689e-01 1.434893012046813965e-01 -1.761977523565292358e-01 -8.888892829418182373e-03 2.691420912742614746e-01 4.234477505087852478e-02 2.569571882486343384e-02 -1.215863972902297974e-01 2.377660721540451050e-01 1.202965080738067627e-01 5.951359495520591736e-02 -2.310290038585662842e-01 1.160419508814811707e-01 -4.148302599787712097e-02 -1.125411093235015869e-01 3.081797659397125244e-01
3.388623148202896118e-02 1.327565163373947144e-01 -2.731955349445343018e-01 -1.396615803241729736e-01 -3.305906429886817932e-02 4.083907604217529297e-01 1.017931327223777771e-01 2.047176659107208252e-01 8.585076034069061279e-02 -1.624471545219421387e-01 -3.538112342357635498e-01 -5.252682045102119446e-02 1.992812007665634155e-01 1.373861581087112427e-01 8.194097131490707397e-02 1.283006817102432251e-01 1.515033990144729614e-01 3.427527546882629395e-01 -4.649737477302551270e-02 1.474443525075912476e-01 1.075090914964675903e-01 -1.863282769918441772e-01 8.938772231340408325e-02 1.385737210512161255e-01 -1.657487750053405762e-01 6.487625092267990112e-02 3.877970203757286072e-02 -2.836971879005432129e-01 -1.178366094827651978e-01 -9.914196562021970749e-04 -2.212120294570922852e-01 9.581490606069564819e-02
3.148025274276733398e-02 1.697165369987487793e-01 1.748764961957931519e-01 9.844253212213516235e-02 6.507365405559539795e-02 2.326400429010391235e-01 2.629270851612091064e-01 7.569596171379089355e-02 2.885588258504867554e-02 -1.721731573343276978e-01 1.183160096406936646e-01 -2.555178999900817871e-01 -2.487824410200119019e-01 1.383887976408004761e-01 -4.409832134842872620e-02 -3.348447978496551514e-01 9.498002938926219940e-03 2.950803637504577637e-01 -1.309566348791122437e-01 1.069306582212448120e-02 -3.615032508969306946e-02 1.859405934810638428e-01 1.319036036729812622e-01 -7.691564410924911499e-02 6.490773707628250122e-02 -2.473330944776535034e-01 -2.578370869159698486e-01 9.451122581958770752e-02 -3.424183726310729980e-01 -1.253106892108917236e-01 -4.023964051157236099e-03 2.333488464355468750e-01
1.777258468791842461e-03 -1.680185087025165558e-02 -2.427443861961364746e-01 1.882270127534866333e-01 5.290328711271286011e-02 3.141598105430603027e-01 1.163677871227264404e-01 2.565816976130008698e-02 -8.730658143758773804e-02 -1.888316571712493896e-01 -2.691023945808410645e-01 -7.670805603265762329e-02 -3.090018779039382935e-02 1.359993666410446167e-01 3.048577345907688141e-02 2.689346298575401306e-02 5.941136926412582397e-02 3.234960436820983887e-01 9.796118736267089844e-02 1.435975134372711182e-01 -2.150632292032241821e-01 2.641111910343170166e-01 -3.271921351552009583e-02 1.116650849580764771e-01 4.006989300251007080e-01 7.960065454244613647e-02 -8.305237442255020142e-02 -1.772656887769699097e-01 -1.744599491357803345e-01 2.273750454187393188e-01 -1.932941526174545288e-01 2.330761700868606567e-01
1.234317198395729065e-01 4.194030910730361938e-02 -1.647648513317108154e-01 -5.458550900220870972e-02 -1.917271167039871216e-01 3.754912316799163818e-02 8.956373669207096100e-03 -4.737127944827079773e-02 3.620783984661102295e-01 -2.165423035621643066e-01 1.027073478326201439e-03 -3.286045417189598083e-02 -1.779175736010074615e-02 -2.047419399023056030e-01 -1.220981031656265259e-01 3.256318569183349609e-01 2.640947699546813965e-01 3.957405090332031250e-01 8.283752948045730591e-03 -9.528703242540359497e-02 3.034872412681579590e-01 1.382419914007186890e-01 4.008939862251281738e-01 4.937254264950752258e-02 -9.187594801187515259e-02 1.609330065548419952e-02 -4.024818167090415955e-02 -9.998903423547744751e-02 -4.543152078986167908e-02 1.320839952677488327e-02 -1.834908127784729004e-01 6.351214647293090820e-02
-8.573165535926818848e-02 2.351232171058654785e-01 6.842915713787078857e-02 -8.030004054307937622e-02 -5.511341616511344910e-02 2.710750699043273926e-01 1.570041775703430176e-01 -2.771885097026824951e-01 2.112732529640197754e-01 -4.891749620437622070e-01 -1.036770641803741455e-01 -1.388231515884399414e-01 -8.852032572031021118e-02 1.646476835012435913e-01 -1.165129542350769043e-01 -8.444394916296005249e-02 -4.706084262579679489e-03 2.495599836111068726e-01 -3.672588765621185303e-01 -6.245592609047889709e-02 8.406589180231094360e-02 7.006302475929260254e-02 5.606883019208908081e-02 -2.240143530070781708e-02 6.756403297185897827e-02 -7.657041773200035095e-03 -8.221179991960525513e-02 1.993964612483978271e-01 -2.540541589260101318e-01 2.054111063480377197e-01 4.537565167993307114e-03 6.348794698715209961e-02
2.396676223725080490e-03 1.183167248964309692e-01 -2.214870788156986237e-02 2.233849465847015381e-01 -4.257759544998407364e-03 9.211063385009765625e-02 -2.898724749684333801e-03 -1.307905837893486023e-02 -1.564861238002777100e-01 -7.595192641019821167e-02 -6.261658668518066406e-02 -2.860567867755889893e-01 -2.277344018220901489e-01 1.682808399200439453e-01 -9.645572863519191742e-03 1.358243376016616821e-01 2.848234176635742188e-01 2.792513072490692139e-01 5.884274467825889587e-02 -2.403766214847564697e-01 -2.287914417684078217e-02 3.447422087192535400e-01 7.765303365886211395e-03 -7.072833180427551270e-02 1.977514773607254028e-01 6.656413525342941284e-02 -1.091822460293769836e-01 -3.089933395385742188e-01 -3.215070664882659912e-01 2.549772858619689941e-01 -1.304543316364288330e-01 1.762903183698654175e-01
2.400177270174026489e-01 -1.536496877670288086e-01 -8.588660508394241333e-02 1.367366034537553787e-02 -5.459152162075042725e-02 4.335320293903350830e-01 -1.304566413164138794e-01 -3.183507919311523438e-01 1.701865792274475098e-01 -2.830875217914581299e-01 2.082089893519878387e-02 3.191256523132324219e-02 -2.931140959262847900e-01 5.840018019080162048e-02 1.972824633121490479e-01 6.158626172691583633e-03 2.586387991905212402e-01 3.164080977439880371e-01 -6.282882392406463623e-02 -6.685267388820648193e-02 -7.010500878095626831e-03 1.467493176460266113e-01 3.631236404180526733e-02 -2.639704644680023193e-01 -1.537024676799774170e-01 -1.328930854797363281e-01 -7.932182401418685913e-03 -9.019438922405242920e-02 -1.422404944896697998e-01 -5.420695245265960693e-02 1.124093234539031982e-01 -9.892882406711578369e-02
2.240843176841735840e-01 1.181819066405296326e-01 8.299559704028069973e-04 -5.617523565888404846e-02 -1.382698714733123779e-01 2.959802150726318359e-01 -1.228839457035064697e-01 6.876389030367136002e-03 1.856543272733688354e-01 -3.707946240901947021e-01 6.005037203431129456e-02 -3.226166591048240662e-02 -2.225899696350097656e-01 2.959774807095527649e-02 -2.022462338209152222e-01 -2.513092160224914551e-01 -2.700507938861846924e-01 2.719239294528961182e-01 -1.609304547309875488e-01 4.711709171533584595e-02 -9.864643961191177368e-02 1.825140863656997681e-01 -8.718490600585937500e-02 -2.169516235589981079e-01 1.487121433019638062e-01 2.538758516311645508e-02 -7.269496470689773560e-02 1.401638537645339966e-01 -3.401632308959960938e-01 8.712684363126754761e-02 -3.973937407135963440e-02 1.855666488409042358e-01
4.652221500873565674e-02 2.184990607202053070e-02 -2.478927373886108398e-01 -8.506358414888381958e-02 9.536952525377273560e-02 3.711472451686859131e-01 1.564670056104660034e-01 -2.613385617733001709e-01 -4.729494825005531311e-02 -1.756665557622909546e-01 -4.319531098008155823e-02 9.661036729812622070e-02 -5.837222933769226074e-02 -9.587893635034561157e-02 1.926937140524387360e-02 -2.190646482631564140e-03 1.268447786569595337e-01 1.093758046627044678e-01 -4.725416898727416992e-01 2.703943848609924316e-01 2.636516988277435303e-01 2.136753946542739868e-01 -1.192767843604087830e-01 1.227943226695060730e-01 1.498168520629405975e-02 -6.829454004764556885e-02 -7.706006523221731186e-03 -1.157281622290611267e-01 -2.425965219736099243e-01 1.140480674803256989e-02 -2.870909571647644043e-01 -5.561912059783935547e-02
1.156115680932998657e-01 2.161145769059658051e-02 1.418152600526809692e-01 -1.210638433694839478e-01 -1.412476748228073120e-01 1.702516824007034302e-01 -6.225040182471275330e-02 1.119200214743614197e-01 -1.024506688117980957e-01 -2.776001095771789551e-01 4.476578161120414734e-02 5.483774468302726746e-02 2.016325145959854126e-01 8.091659843921661377e-02 -2.757224813103675842e-02 1.270962953567504883e-01 3.584451377391815186e-01 1.780182421207427979e-01 -2.188042998313903809e-01 -2.086078971624374390e-01 -1.203263625502586365e-01 1.978395432233810425e-01 -2.391494624316692352e-02 6.298018991947174072e-02 -3.771742433309555054e-02 -2.076779156923294067e-01 -3.150287866592407227e-01 -1.812297850847244263e-01 -1.073380336165428162e-01 1.418853402137756348e-01 1.786897145211696625e-02 4.593905210494995117e-01
2.226305902004241943e-01 2.680913507938385010e-01 8.666222542524337769e-02 -1.171142905950546265e-01 -1.384070515632629395e-01 9.632073342800140381e-02 2.372217476367950439e-01 1.375225335359573364e-01 1.637266129255294800e-01 -5.132981538772583008e-01 3.044706583023071289e-02 -8.993832021951675415e-02 -1.119036450982093811e-01 -1.000694409012794495e-01 1.485610455274581909e-01 1.072780042886734009e-01 1.812944561243057251e-01 4.067077115178108215e-02 -2.903051674365997314e-01 -1.279702782630920410e-01 1.470733433961868286e-01 2.004506587982177734e-01 8.101066946983337402e-02 -7.977443933486938477e-02 2.285879403352737427e-01 -1.050798874348402023e-02 -1.504242420196533203e-01 -4.863090289290994406e-04 1.165233775973320007e-01 -6.265252083539962769e-02 7.449252158403396606e-02 3.005783557891845703e-01
7.759562879800796509e-02 1.225416660308837891e-01 -2.966827154159545898e-01 -7.845593988895416260e-02 1.713203936815261841e-01 2.167910188436508179e-01 2.009536027908325195e-01 1.651656329631805420e-01 2.022451609373092651e-01 -2.685437202453613281e-01 -6.142927304608747363e-05 -8.098847419023513794e-02 -4.833098035305738449e-03 -1.204990968108177185e-01 9.288750588893890381e-02 -9.177467972040176392e-02 6.156126409769058228e-02 1.154368892312049866e-01 1.847026348114013672e-01 -2.600582549348473549e-03 -1.670582741498947144e-01 1.734651774168014526e-01 1.838863343000411987e-01 -1.546977013349533081e-01 2.552132010459899902e-01 1.479713171720504761e-01 7.713294029235839844e-02 -4.131023883819580078e-01 -7.256385684013366699e-02 -2.025119364261627197e-01 -2.490962110459804535e-02 3.348024487495422363e-01
1.479150801897048950e-01 2.736888825893402100e-01 -8.909983932971954346e-02 2.386513166129589081e-02 -8.381447941064834595e-02 2.741969563066959381e-02 1.610696911811828613e-01 4.039886221289634705e-02 1.506937593221664429e-01 -4.089740216732025146e-01 -1.600225567817687988e-01 7.585139572620391846e-02 -1.463699340820312500e-01 -1.632086187601089478e-01 2.675564587116241455e-01 1.506175845861434937e-03 3.146067559719085693e-01 2.984069101512432098e-02 -3.172020316123962402e-01 3.848460689187049866e-02 2.142757177352905273e-01 1.240809336304664612e-01 -2.635610662400722504e-02 -1.158918440341949463e-01 3.001104295253753662e-01 5.318493396043777466e-02 5.855290219187736511e-03 -2.340002357959747314e-01 -1.582919247448444366e-02 6.095652282238006592e-02 -9.127738326787948608e-02 2.845892906188964844e-01
2.246746420860290527e-01 2.799545824527740479e-01 2.447622567415237427e-01 3.981143701821565628e-03 1.216686367988586426e-01 1.866006404161453247e-01 1.047929152846336365e-01 -7.149427384138107300e-02 1.625313311815261841e-01 -4.268541634082794189e-01 -8.853404223918914795e-02 4.146365076303482056e-02 4.236390441656112671e-02 -2.764476537704467773e-01 -1.063018944114446640e-02 5.111541226506233215e-02 4.265073686838150024e-02 -1.488838158547878265e-02 -3.800227940082550049e-01 -9.190496057271957397e-02 1.653120964765548706e-01 8.563486486673355103e-02 1.622732132673263550e-01 4.972946271300315857e-02 -1.963069476187229156e-02 -2.972374483942985535e-02 -1.828905194997787476e-01 -2.013092786073684692e-01 2.875066734850406647e-02 3.237493708729743958e-02 -2.102334946393966675e-01 3.266441524028778076e-01
3.192765414714813232e-01 1.961963474750518799e-01 -6.434086710214614868e-02 -1.154536679387092590e-01 -4.765971377491950989e-02 1.593430936336517334e-01 1.138536036014556885e-01 2.235542386770248413e-01 3.131873011589050293e-01 -1.606424450874328613e-01 1.716919126920402050e-03 -8.033876121044158936e-02 -1.634612381458282471e-01 3.767290338873863220e-02 -1.379572134464979172e-02 1.940148919820785522e-01 9.992481023073196411e-02 9.537224471569061279e-02 -4.728944301605224609e-01 -9.124993532896041870e-02 1.205281838774681091e-01 2.713990509510040283e-01 2.312466129660606384e-02 2.892887294292449951e-01 1.024633496999740601e-01 4.661025851964950562e-02 -2.968829572200775146e-01 9.699593484401702881e-02 -1.371805965900421143e-01 -1.007978338748216629e-02 -4.293809644877910614e-03 -5.077040195465087891e-02
4.334456473588943481e-02 2.943659424781799316e-01 -2.270098328590393066e-01 1.501452028751373291e-01 -1.004763767123222351e-01 2.902521193027496338e-01 1.532426923513412476e-01 -1.926868855953216553e-01 4.512250125408172607e-01 -6.366646289825439453e-02 2.347024828195571899e-01 -1.280200630426406860e-01 1.409960538148880005e-01 1.117276027798652649e-01 1.779659651219844818e-02 -7.050094753503799438e-02 -3.467391803860664368e-02 3.203269541263580322e-01 -1.821867823600769043e-01 -1.224139556288719177e-01 8.245517499744892120e-03 2.008422464132308960e-01 6.136772409081459045e-02 1.806311458349227905e-01 1.780095547437667847e-01 -2.094103991985321045e-01 -5.126420035958290100e-02 -8.282358199357986450e-02 -7.090080529451370239e-02 1.617608666419982910e-01 -1.394737064838409424e-01 3.457520902156829834e-02
8.093942701816558838e-02 1.201239675283432007e-01 7.167926430702209473e-02 -1.288122124969959259e-02 4.496408626437187195e-02 1.528060138225555420e-01 1.018326058983802795e-01 7.593082636594772339e-02 1.127185374498367310e-01 -6.281717866659164429e-02 -1.105515211820602417e-01 5.763176456093788147e-02 -1.633687764406204224e-01 1.055303029716014862e-02 -6.950312107801437378e-02 -1.598581075668334961e-01 4.681126177310943604e-01 2.797143757343292236e-01 -2.275977581739425659e-01 1.963229291141033173e-02 -9.674444049596786499e-02 2.275865226984024048e-01 7.773207128047943115e-02 -5.228973925113677979e-02 -2.251455485820770264e-01 -1.611321419477462769e-01 -6.983791291713714600e-02 -1.730238348245620728e-01 -1.176410019397735596e-01 2.529411017894744873e-01 -2.628438770771026611e-01 4.061605334281921387e-01
5.118001252412796021e-02 1.800343096256256104e-01 -2.409299015998840332e-01 1.058998554944992065e-01 3.012211807072162628e-02 3.430145680904388428e-01 1.346466839313507080e-01 -2.605931460857391357e-01 2.585682868957519531e-01 -1.382454484701156616e-01 1.529364734888076782e-01 -1.823558807373046875e-01 1.530744135379791260e-01 2.160700559616088867e-01 -5.499647557735443115e-02 -1.969295889139175415e-01 1.016135960817337036e-01 2.115112990140914917e-01 -1.759616881608963013e-01 -3.255779743194580078e-01 2.681224793195724487e-02 1.054697334766387939e-01 7.502360641956329346e-02 2.693220973014831543e-01 1.052915081381797791e-01 -2.940027415752410889e-01 -1.105051413178443909e-01 -9.372880309820175171e-02 -6.188112497329711914e-02 -6.314081698656082153e-02 -1.594691127538681030e-01 -5.259649828076362610e-02
1.678963564336299896e-02 -4.958204180002212524e-02 2.798116505146026611e-01 -8.807735145092010498e-02 -1.815605163574218750e-02 4.500766694545745850e-01 -1.829588785767555237e-02 1.443990916013717651e-01 -1.729511171579360962e-01 -3.566694557666778564e-01 1.878641992807388306e-01 -4.916251078248023987e-02 -2.326774448156356812e-01 1.757930368185043335e-01 -5.506782233715057373e-02 7.725828886032104492e-02 1.559344232082366943e-01 2.844914197921752930e-01 -3.335028290748596191e-01 1.066242530941963196e-01 7.401100825518369675e-03 7.664387673139572144e-02 1.881449669599533081e-01 -3.689528966788202524e-04 -1.700674593448638916e-01 6.024248525500297546e-02 2.049939148128032684e-02 -2.401831150054931641e-01 -9.555707126855850220e-02 5.828187335282564163e-03 -1.537105739116668701e-01 7.497128844261169434e-02
1.847235262393951416e-01 1.554035302251577377e-02 -3.712413832545280457e-02 -3.327712118625640869e-01 -9.926479309797286987e-03 1.747183054685592651e-01 2.221371382474899292e-01 -1.205224245786666870e-01 2.919109761714935303e-01 -3.361301422119140625e-01 -2.406686246395111084e-01 -9.817739576101303101e-02 -1.445462275296449661e-02 2.314864285290241241e-02 -1.772416979074478149e-01 -8.541886508464813232e-02 -9.194661676883697510e-02 -3.762318566441535950e-02 -1.396400779485702515e-01 -2.127503454685211182e-01 -1.657951027154922485e-01 2.714811563491821289e-01 -8.590217679738998413e-02 1.087409779429435730e-01 1.861214041709899902e-01 -4.498007521033287048e-02 -1.760812252759933472e-01 6.280633807182312012e-02 -4.077224135398864746e-01 5.901881307363510132e-02 1.075808033347129822e-01 7.668168842792510986e-02
2.968460023403167725e-01 1.385257989168167114e-01 2.547429502010345459e-01 1.095372959971427917e-01 7.092668116092681885e-02 2.784498929977416992e-01 -4.218426719307899475e-02 -2.776045203208923340e-01 3.868495672941207886e-02 -1.716423779726028442e-01 9.049214422702789307e-02 7.268769294023513794e-02 -1.002957820892333984e-01 2.118020653724670410e-01 1.816209703683853149e-01 1.406142860651016235e-01 5.470100790262222290e-02 4.346194267272949219e-01 -2.550412714481353760e-01 -2.009570747613906860e-01 7.188562303781509399e-03 8.904767781496047974e-02 -2.113735526800155640e-01 -7.988981157541275024e-02 -1.171681843698024750e-02 -2.262277156114578247e-01 -5.256237834692001343e-02 -2.132202535867691040e-01 -1.324373930692672729e-01 1.096012145280838013e-01 1.065482646226882935e-01 7.402258366346359253e-02
1.715008838800713420e-04 -3.200019299983978271e-01 -3.891927003860473633e-02 3.382012248039245605e-02 -3.691210150718688965e-01 2.507076263427734375e-01 1.309073269367218018e-01 -3.119809180498123169e-02 2.366340346634387970e-02 -2.502906024456024170e-01 9.788066893815994263e-02 4.168580099940299988e-02 -3.490296751260757446e-02 -6.708015501499176025e-02 1.631849706172943115e-01 1.993974745273590088e-01 -3.585742786526679993e-02 2.931120693683624268e-01 -2.035087049007415771e-01 1.898990571498870850e-02 -1.083810627460479736e-01 8.710177987813949585e-02 -5.103014409542083740e-02 -4.039428010582923889e-02 2.516788542270660400e-01 -3.037418611347675323e-02 -3.406772911548614502e-01 -3.087039291858673096e-02 -2.629965543746948242e-02 -3.950051963329315186e-01 -4.595015570521354675e-02 1.960572004318237305e-01
2.141113132238388062e-01 1.415477246046066284e-01 -4.016478359699249268e-02 -3.326219320297241211e-01 3.298905864357948303e-02 2.607958614826202393e-01 -3.706147149205207825e-02 3.125669807195663452e-02 3.763540983200073242e-01 -1.803586333990097046e-01 -1.107204630970954895e-01 1.563323661684989929e-02 1.778202354907989502e-01 1.955069005489349365e-01 1.649181693792343140e-01 -7.057891692966222763e-03 -5.119692534208297729e-02 1.609747707843780518e-01 -8.986303955316543579e-02 -3.024366497993469238e-01 -3.308407589793205261e-02 3.124701678752899170e-01 -3.618619963526725769e-02 -1.801307946443557739e-01 9.480171650648117065e-02 4.245290160179138184e-02 -2.834844887256622314e-01 -2.708423137664794922e-01 -2.318841591477394104e-02 -1.091036722064018250e-01 1.493593305349349976e-01 8.262319862842559814e-02
1.278305351734161377e-01 2.900945544242858887e-01 4.245317354798316956e-02 -1.950794756412506104e-01 -8.878239989280700684e-02 1.152468696236610413e-01 1.281777471303939819e-01 -1.683568209409713745e-01 7.671853154897689819e-02 -2.980656027793884277e-01 -4.140376150608062744e-01 -2.159498184919357300e-01 -1.191886812448501587e-01 1.429344862699508667e-01 1.022337004542350769e-02 -7.258527725934982300e-02 -8.218602836132049561e-02 2.095841169357299805e-01 -4.217161610722541809e-02 -3.613658547401428223e-01 1.581774353981018066e-01 2.075777202844619751e-01 2.705550752580165863e-02 1.047161873430013657e-02 1.567000299692153931e-01 -3.137466609477996826e-01 1.716174185276031494e-02 6.774025410413742065e-02 -1.847273409366607666e-01 -1.439086645841598511e-01 4.424531757831573486e-02 6.517865508794784546e-02
6.119931861758232117e-02 1.849605590105056763e-01 -2.802628278732299805e-01 7.932858541607856750e-03 -4.201387055218219757e-03 1.576113700866699219e-01 1.677929461002349854e-01 -2.263148725032806396e-01 3.251662552356719971e-01 -2.328024357557296753e-01 1.457498669624328613e-01 -5.628366768360137939e-02 1.022122725844383240e-01 -3.640654683113098145e-02 3.539987653493881226e-02 -2.659446597099304199e-01 1.291428059339523315e-01 3.385700285434722900e-01 -1.325175464153289795e-01 -6.956872344017028809e-02 -8.020992577075958252e-02 2.531416714191436768e-01 4.425937309861183167e-02 2.337544560432434082e-01 2.033827900886535645e-01 -3.501664400100708008e-01 -4.396709054708480835e-02 -1.794317066669464111e-01 6.174387410283088684e-02 -1.140301022678613663e-02 -1.580476462841033936e-01 5.704968795180320740e-02
1.734155863523483276e-01 1.669460348784923553e-02 -8.924401299736928195e-06 9.296578913927078247e-02 -1.176545843482017517e-01 1.666812896728515625e-01 -5.125668644905090332e-02 -2.250185236334800720e-02 7.586804032325744629e-02 -2.747822105884552002e-01 -1.191637888550758362e-01 -1.283412426710128784e-01 -1.596936285495758057e-01 1.254603862762451172e-01 2.168404012918472290e-01 -2.344661802053451538e-01 4.632660001516342163e-02 2.311323732137680054e-01 2.633284963667392731e-02 -3.073956072330474854e-01 -6.091405451297760010e-02 1.626647710800170898e-01 6.781410425901412964e-02 7.106094062328338623e-02 1.136788725852966309e-02 -4.283414483070373535e-01 -1.925880759954452515e-01 -3.841086924076080322e-01 -3.035895824432373047e-01 -3.410864621400833130e-02 6.097642704844474792e-02 7.226060330867767334e-02
4.323771968483924866e-02 8.931320905685424805e-02 -1.735032498836517334e-01 -1.795213371515274048e-01 -5.244239419698715210e-02 3.922933042049407959e-01 2.815920114517211914e-02 -1.251267194747924805e-01 4.300252199172973633e-01 2.055525220930576324e-02 -1.581986397504806519e-01 1.060404703021049500e-01 2.324108779430389404e-01 2.043991088867187500e-01 1.915239095687866211e-01 -1.471123844385147095e-01 7.369798421859741211e-02 1.384992301464080811e-01 -3.072522394359111786e-02 1.057959571480751038e-01 -6.940924562513828278e-03 2.543061375617980957e-01 2.007213607430458069e-02 1.497080475091934204e-01 1.202238723635673523e-01 1.750707440078258514e-02 -3.491147160530090332e-01 -2.073735594749450684e-01 -2.058133333921432495e-01 -5.837083980441093445e-02 1.285699456930160522e-01 1.129981875419616699e-01
-1.359050422906875610e-01 -1.405708193778991699e-01 -2.279732972383499146e-01 2.922361716628074646e-02 -7.344056665897369385e-02 3.975013792514801025e-01 4.902216047048568726e-02 -2.924250066280364990e-01 4.407607018947601318e-01 -9.661047905683517456e-02 1.140590086579322815e-01 6.619767099618911743e-02 -1.630607843399047852e-01 2.266044728457927704e-02 3.887782692909240723e-01 1.495807617902755737e-01 1.107177808880805969e-01 2.054744809865951538e-01 5.291129648685455322e-02 -2.792779915034770966e-02 7.176893949508666992e-02 9.277608990669250488e-02 1.591331213712692261e-01 5.540811643004417419e-02 1.443588137626647949e-01 -4.757774993777275085e-02 -4.959365352988243103e-02 -2.356467097997665405e-01 -3.382591530680656433e-02 1.317552030086517334e-01 -1.383938193321228027e-01 1.305723339319229126e-01
2.815781161189079285e-02 1.011303588747978210e-01 -1.856586784124374390e-01 7.226921152323484421e-03 -1.687135547399520874e-01 3.730220794677734375e-01 -2.454056441783905029e-01 -1.940924376249313354e-01 8.529579639434814453e-02 -3.462177217006683350e-01 -2.868621237576007843e-02 8.885376737453043461e-04 -1.494778543710708618e-01 2.827605605125427246e-01 -1.733578145503997803e-01 2.080130856484174728e-03 1.461830921471118927e-02 1.229211986064910889e-01 -2.583345770835876465e-01 -2.301355600357055664e-01 -1.355966087430715561e-02 2.492643706500530243e-02 1.383582800626754761e-01 -1.294171363115310669e-01 9.403952956199645996e-02 1.052556559443473816e-01 -2.596254646778106689e-01 -1.412271894514560699e-02 -3.507500886917114258e-01 -4.928607866168022156e-02 2.086552679538726807e-01 1.985724829137325287e-02
2.980032563209533691e-02 3.524257838726043701e-01 -8.413276821374893188e-02 4.409941378980875015e-03 4.400593042373657227e-02 9.460494667291641235e-02 9.511718899011611938e-02 6.574722379446029663e-02 4.243196845054626465e-01 -4.223626554012298584e-01 -1.933485269546508789e-01 -1.331563144922256470e-01 -1.728186160326004028e-01 -1.495557874441146851e-01 6.590686738491058350e-02 2.101936936378479004e-01 -1.242604628205299377e-01 6.594575941562652588e-02 -3.293560445308685303e-01 1.499479170888662338e-02 -1.359397359192371368e-02 8.051762729883193970e-02 -3.424972668290138245e-02 -1.822502613067626953e-01 7.037489861249923706e-02 -9.720963984727859497e-02 -3.542680293321609497e-03 -4.896385222673416138e-02 -5.193142965435981750e-02 6.470186263322830200e-02 8.253232575953006744e-03 3.686926662921905518e-01
3.299691677093505859e-01 6.156190112233161926e-02 -8.392573148012161255e-02 -9.752103686332702637e-02 -7.460825890302658081e-02 3.736640810966491699e-01 -1.292382273823022842e-02 1.307076364755630493e-01 2.518734335899353027e-01 -1.847355514764785767e-01 -1.221139449626207352e-02 -1.740919798612594604e-01 -1.677968353033065796e-01 1.596631668508052826e-02 -1.233746483922004700e-01 -9.808899462223052979e-02 -1.170253530144691467e-01 2.278843820095062256e-01 -1.904489845037460327e-01 7.266480475664138794e-03 -8.059888146817684174e-03 1.979888379573822021e-01 -2.916038632392883301e-01 -1.585781425237655640e-01 2.605449259281158447e-01 -2.693887054920196533e-01 -2.877333899959921837e-03 -2.299909666180610657e-02 -2.859370708465576172e-01 -2.920344471931457520e-02 -2.273862957954406738e-01 1.878859288990497589e-02
3.522802144289016724e-02 1.079407706856727600e-01 4.924467206001281738e-02 -1.129819899797439575e-01 1.594813764095306396e-01 2.978001236915588379e-01 1.926300376653671265e-01 -6.823806557804346085e-03 2.621777653694152832e-01 -4.371915161609649658e-01 1.017971038818359375e-01 -3.816505149006843567e-02 -1.235492825508117676e-01 1.173808947205543518e-01 9.191355109214782715e-02 -7.675094157457351685e-02 3.763635754585266113e-01 -3.217830508947372437e-02 -3.701660633087158203e-01 1.383016705513000488e-01 -7.668545469641685486e-03 1.454548165202140808e-02 -1.110920459032058716e-01 -9.066706150770187378e-02 2.180120497941970825e-01 1.042180433869361877e-01 8.165011554956436157e-02 4.864140972495079041e-02 -1.150613799691200256e-01 1.966686919331550598e-02 -2.594192028045654297e-01 1.937941908836364746e-01
1.119694039225578308e-01 -5.932528525590896606e-02 -5.866473540663719177e-02 -2.700231270864605904e-03 -3.525259345769882202e-02 3.269144296646118164e-01 -2.142678350210189819e-01 -1.940438896417617798e-01 2.628858983516693115e-01 -1.582438200712203979e-01 1.478550881147384644e-01 -1.366380602121353149e-01 -8.469235152006149292e-03 -4.466981068253517151e-02 -1.396419107913970947e-02 -3.935955166816711426e-01 -5.279020592570304871e-02 2.691849172115325928e-01 -9.122351557016372681e-02 -8.722642809152603149e-02 -1.030118688941001892e-01 1.023054942488670349e-01 2.084712237119674683e-01 2.804816514253616333e-02 3.340796530246734619e-01 -1.897966563701629639e-01 -2.032187879085540771e-01 -2.466357946395874023e-01 1.159901469945907593e-01 5.599171668291091919e-02 -1.330270618200302124e-01 2.375037819147109985e-01
3.842684626579284668e-01 3.009076602756977081e-02 -1.502492576837539673e-01 -1.451479494571685791e-01 -2.485044151544570923e-01 4.339910447597503662e-01 1.163545474410057068e-01 -2.380728572607040405e-01 -6.390417367219924927e-02 -2.222717404365539551e-01 -5.829858034849166870e-02 5.781654641032218933e-02 -1.679827123880386353e-01 9.219691902399063110e-02 2.308320440351963043e-02 4.085905849933624268e-02 -6.228235363960266113e-02 -5.526709929108619690e-02 -2.892476618289947510e-01 -2.267723381519317627e-01 -2.485017776489257812e-01 1.659111529588699341e-01 -1.234540417790412903e-01 -5.327120795845985413e-02 -1.144062876701354980e-01 1.041465774178504944e-01 -1.879645437002182007e-01 -1.731688156723976135e-02 -1.691304147243499756e-01 -1.626686155796051025e-01 1.534209400415420532e-01 2.770135365426540375e-02
-3.802519291639328003e-02 2.177819460630416870e-01 1.759434044361114502e-01 -2.152412831783294678e-01 -6.915786117315292358e-02 1.875049471855163574e-01 2.882508933544158936e-02 -1.896800696849822998e-01 9.853502362966537476e-02 -1.941268891096115112e-01 -9.697897732257843018e-02 -3.861402720212936401e-02 -2.075557857751846313e-01 -2.878146767616271973e-01 1.511155511252582073e-03 2.187185734510421753e-01 1.935376971960067749e-01 1.136334240436553955e-01 -3.758919239044189453e-01 -1.030997484922409058e-01 1.001305282115936279e-01 9.903167188167572021e-02 -1.928546130657196045e-01 -8.495531976222991943e-03 -4.656944051384925842e-02 1.922584623098373413e-01 -2.600992619991302490e-01 -1.059481203556060791e-01 -1.936975866556167603e-01 8.139226585626602173e-03 -7.415596395730972290e-02 3.802075684070587158e-01
2.089842259883880615e-01 -8.747909218072891235e-03 -5.553148686885833740e-02 5.178006738424301147e-02 -1.104896515607833862e-02 3.014169037342071533e-01 -1.419631689786911011e-01 -1.273717582225799561e-01 2.895143255591392517e-02 -1.889761537313461304e-01 -1.255304217338562012e-01 -1.554521173238754272e-01 -6.556440144777297974e-02 8.023492246866226196e-02 1.067484542727470398e-01 -2.457310408353805542e-01 4.025962669402360916e-03 2.598402202129364014e-01 -4.330349620431661606e-03 7.789845578372478485e-03 1.142549142241477966e-01 1.392034739255905151e-01 -2.039399184286594391e-02 2.003040462732315063e-01 1.487648934125900269e-01 -4.072932898998260498e-01 -1.442624032497406006e-01 -3.113541305065155029e-01 -3.257745802402496338e-01 2.609889805316925049e-01 -5.623430013656616211e-02 2.009566128253936768e-01
-2.922625280916690826e-02 -5.460735410451889038e-02 -2.273579686880111694e-01 1.227151080965995789e-01 -1.973433047533035278e-01 1.810477375984191895e-01 -6.098969839513301849e-03 -5.844772979617118835e-02 3.041127920150756836e-01 -2.480586618185043335e-01 -1.425739824771881104e-01 -1.203693747520446777e-01 -1.383872777223587036e-01 8.112994581460952759e-02 8.284236490726470947e-02 2.204046696424484253e-01 -1.875240728259086609e-02 1.896144449710845947e-01 -8.527047932147979736e-02 1.315472871065139771e-01 2.747132778167724609e-01 6.185647472739219666e-02 -1.589320152997970581e-01 3.535797595977783203e-01 2.674056775867938995e-02 2.076778858900070190e-01 -1.969553828239440918e-01 7.991724461317062378e-02 -1.460116356611251831e-01 -6.490553915500640869e-02 -1.119629107415676117e-02 4.231968820095062256e-01
2.007692307233810425e-01 2.679332196712493896e-01 1.126074139028787613e-02 -6.375571340322494507e-02 -1.913834214210510254e-01 1.809834688901901245e-01 3.346866369247436523e-01 7.215889543294906616e-02 -4.673944041132926941e-02 -4.963711500167846680e-01 4.052021354436874390e-02 3.457127884030342102e-02 -1.545056849718093872e-01 -1.020300313830375671e-01 -1.360471360385417938e-02 9.214188903570175171e-02 7.471724599599838257e-02 2.028567492961883545e-01 -2.994149625301361084e-01 -8.840326964855194092e-02 1.586794108152389526e-01 1.921252012252807617e-01 1.357142180204391479e-01 2.514427900314331055e-01 1.786869168281555176e-01 1.737474352121353149e-01 -1.077837869524955750e-01 4.004905745387077332e-02 6.279484182596206665e-02 -1.715120226144790649e-01 -3.153480589389801025e-02 7.155776768922805786e-02
-9.065644443035125732e-02 7.204307243227958679e-03 2.002426683902740479e-01 -7.672586292028427124e-02 -8.015722781419754028e-02 2.997141480445861816e-01 3.324764966964721680e-01 -4.795411601662635803e-02 2.386605441570281982e-01 -2.987211048603057861e-01 -5.266296118497848511e-02 3.519945219159126282e-02 -2.656311988830566406e-01 -1.455479394644498825e-02 -1.856116205453872681e-02 1.010650992393493652e-01 4.828352108597755432e-02 1.923862248659133911e-01 -3.756211400032043457e-01 -1.642511039972305298e-01 3.681901469826698303e-02 1.962091624736785889e-01 -1.276005804538726807e-01 3.031462058424949646e-02 3.422534763813018799e-01 2.732527852058410645e-01 -1.666613370180130005e-01 8.183738589286804199e-02 -2.381307259202003479e-02 -1.379964291118085384e-03 -7.003231346607208252e-02 9.431870281696319580e-02
7.491841167211532593e-02 1.872414648532867432e-01 2.387245297431945801e-01 -6.958006322383880615e-02 -1.069253757596015930e-01 6.987813860177993774e-02 5.464316904544830322e-02 -1.618621870875358582e-02 3.199948966503143311e-01 -8.960759639739990234e-02 -7.152111828327178955e-02 -2.082479447126388550e-01 -1.231451109051704407e-01 5.006108433008193970e-02 4.084283486008644104e-02 1.358608305454254150e-01 2.549562752246856689e-01 2.012817710638046265e-01 -1.862646490335464478e-01 -5.933873355388641357e-02 -1.187166497111320496e-01 -1.253037713468074799e-02 -1.327853351831436157e-01 1.646764129400253296e-01 -3.141316771507263184e-01 1.536307930946350098e-01 -5.257360264658927917e-02 -2.535485327243804932e-01 -3.177606463432312012e-01 -7.177143543958663940e-02 1.846232116222381592e-01 3.859444856643676758e-01
1.215292960405349731e-01 1.247676014900207520e-01 -9.399149566888809204e-02 -1.049986388534307480e-02 -1.449556797742843628e-01 -2.242756076157093048e-02 2.489568740129470825e-01 8.578075468540191650e-02 2.785520255565643311e-02 -5.266185402870178223e-01 -3.979729488492012024e-02 1.102024093270301819e-01 6.804278492927551270e-02 1.985284313559532166e-02 -3.281923756003379822e-02 1.140861958265304565e-01 1.963769048452377319e-01 5.645855143666267395e-02 -2.768922597169876099e-02 2.142689377069473267e-01 -1.915701180696487427e-01 3.057615756988525391e-01 -1.310662478208541870e-01 8.547987788915634155e-02 -6.546425074338912964e-02 -2.055555395781993866e-02 -4.024178385734558105e-01 -2.863667309284210205e-01 -2.010246217250823975e-01 1.620209962129592896e-01 1.512745022773742676e-02 -1.641468331217765808e-02
-9.853130578994750977e-02 1.771092265844345093e-01 2.969026565551757812e-02 1.056511700153350830e-01 -2.039300352334976196e-01 3.865520656108856201e-01 -1.266816258430480957e-01 8.669940382242202759e-02 2.618005871772766113e-01 -3.096777796745300293e-01 -3.360061347484588623e-02 -2.562421858310699463e-01 -1.030645594000816345e-01 1.983006894588470459e-01 1.656275391578674316e-01 2.789828740060329437e-02 1.351423095911741257e-02 2.553186714649200439e-01 -6.350784003734588623e-02 -3.645240962505340576e-01 1.931382901966571808e-02 2.776445746421813965e-01 2.079280838370323181e-02 -1.374470144510269165e-01 -1.460954248905181885e-01 -3.196241706609725952e-02 -1.225027441978454590e-01 7.532564457505941391e-03 -1.287510991096496582e-01 1.012236904352903366e-02 -1.529910117387771606e-01 -2.152684628963470459e-01
4.684333875775337219e-02 2.108734399080276489e-01 -7.357028871774673462e-02 -1.155798807740211487e-01 7.789532840251922607e-02 1.428071260452270508e-01 2.551280856132507324e-01 -2.168127298355102539e-01 2.196725755929946899e-01 -4.755217134952545166e-01 -1.240505427122116089e-01 1.063304096460342407e-01 -6.678932905197143555e-02 2.077137678861618042e-01 -1.599308662116527557e-02 -1.343916207551956177e-01 1.244353409856557846e-02 1.828708946704864502e-01 -3.882716000080108643e-01 -2.766243927180767059e-02 6.357300281524658203e-02 2.735361084342002869e-02 -1.569264233112335205e-01 -4.306301008909940720e-03 1.954335719347000122e-01 -8.047847449779510498e-02 -1.204829588532447815e-01 1.611557602882385254e-01 -2.583692967891693115e-01 1.955754458904266357e-01 -6.128416955471038818e-02 1.433294266462326050e-01
1.720425635576248169e-01 -1.467446051537990570e-02 2.897026240825653076e-01 -1.237518806010484695e-02 -1.782908588647842407e-01 1.881447881460189819e-01 1.137483119964599609e-02 5.564785748720169067e-02 -1.088946759700775146e-01 -3.577660620212554932e-01 -3.612249344587326050e-02 7.387022674083709717e-02 -1.449363380670547485e-01 1.266231983900070190e-01 1.622357964515686035e-01 2.629872560501098633e-01 2.103638201951980591e-01 2.733692824840545654e-01 -2.036297023296356201e-01 1.103116348385810852e-01 -9.817337989807128906e-02 2.816631793975830078e-01 -4.357431083917617798e-02 1.627569198608398438e-01 8.788257092237472534e-02 -3.111647367477416992e-01 -1.025802195072174072e-01 -1.604537516832351685e-01 -1.557390391826629639e-01 2.346809804439544678e-01 1.103740930557250977e-01 1.193690672516822815e-01
2.676299810409545898e-01 1.592861860990524292e-01 -1.609525643289089203e-03 -1.502501778304576874e-02 -1.288496553897857666e-01 3.601818680763244629e-01 3.680531382560729980e-01 2.969285845756530762e-01 2.235398292541503906e-01 8.696793764829635620e-02 1.015167310833930969e-01 -1.429009884595870972e-01 7.811700552701950073e-02 1.851733401417732239e-02 1.424684934318065643e-02 -2.449770867824554443e-01 -1.110009551048278809e-01 3.249226808547973633e-01 6.204017251729965210e-02 -2.363918274641036987e-01 -1.097681149840354919e-01 2.281025499105453491e-01 1.561771053820848465e-02 2.204228341579437256e-01 4.184746742248535156e-02 1.418839301913976669e-02 -1.857652366161346436e-01 -8.036349713802337646e-02 -7.616951316595077515e-02 -8.201611787080764771e-02 -5.011180415749549866e-02 1.714463979005813599e-01
1.247346550226211548e-01 6.786802411079406738e-02 1.515483856201171875e-02 3.424809277057647705e-01 -8.876511454582214355e-02 2.006498873233795166e-01 -1.252429373562335968e-02 -8.947478234767913818e-02 -8.402717858552932739e-02 -3.177921846508979797e-02 -1.052809506654739380e-01 -2.497931718826293945e-01 -5.349928885698318481e-02 7.764004170894622803e-02 5.137521028518676758e-02 1.710623800754547119e-01 2.537890672683715820e-01 1.843835413455963135e-01 -4.429360851645469666e-02 -4.223210364580154419e-02 -2.017340213060379028e-01 4.369944930076599121e-01 2.273793518543243408e-02 -5.777914077043533325e-03 8.957832306623458862e-02 1.136816293001174927e-01 -5.908296629786491394e-02 -2.635092735290527344e-01 -3.200985491275787354e-01 8.463915437459945679e-02 -2.595476806163787842e-01 2.800652980804443359e-01
3.886215388774871826e-01 -7.970587164163589478e-02 6.698247045278549194e-02 -1.456487774848937988e-01 -7.896956801414489746e-02 2.224323898553848267e-01 -1.680508404970169067e-01 -1.042766124010086060e-01 -6.470930576324462891e-02 -3.149481117725372314e-01 -2.102202624082565308e-01 1.362299080938100815e-02 -9.543302655220031738e-02 -1.782504171133041382e-01 1.076445057988166809e-01 1.398606747388839722e-01 2.277269363403320312e-01 2.536096274852752686e-01 5.186801031231880188e-02 -1.121254339814186096e-01 -1.580094248056411743e-01 3.105323016643524170e-01 2.457347214221954346e-01 6.022076681256294250e-02 -5.377076566219329834e-02 1.820600032806396484e-01 -2.408000826835632324e-02 -7.632508873939514160e-02 1.098549365997314453e-02 -3.871379047632217407e-02 -3.239440619945526123e-01 1.909331083297729492e-01
3.204964399337768555e-01 1.480339914560317993e-01 -2.229085117578506470e-01 -1.962182074785232544e-01 -3.415394425392150879e-01 1.530457884073257446e-01 9.679908305406570435e-02 -1.137786079198122025e-02 2.522411048412322998e-01 -2.110551893711090088e-01 -7.460982352495193481e-02 -7.849843055009841919e-02 2.306971848011016846e-01 5.833045393228530884e-02 -4.650519695132970810e-03 -6.058535538613796234e-03 9.967536479234695435e-02 2.996608614921569824e-01 1.260006576776504517e-01 8.061201870441436768e-02 9.114412963390350342e-02 8.355727046728134155e-02 -8.813510835170745850e-02 -2.616748213768005371e-01 -1.522447168827056885e-01 3.082629740238189697e-01 -8.052114397287368774e-02 -9.701833128929138184e-02 -1.398575603961944580e-01 -3.335267829243093729e-04 -2.250947356224060059e-01 2.075106799602508545e-01
2.775119384750723839e-03 2.683534622192382812e-01 -8.442808687686920166e-02 6.625342369079589844e-02 -7.369441539049148560e-02 9.257264435291290283e-02 -2.752000698819756508e-03 -9.649034589529037476e-02 3.556662499904632568e-01 -3.548576235771179199e-01 -2.421629428863525391e-01 1.183163449168205261e-01 1.123825758695602417e-01 -2.226557023823261261e-02 1.938012987375259399e-01 3.464658558368682861e-02 1.068974137306213379e-01 -7.729721069335937500e-02 -1.868438273668289185e-01 1.318607032299041748e-01 1.642301231622695923e-01 -4.287146404385566711e-02 2.258496731519699097e-02 2.497740387916564941e-01 -1.336051970720291138e-01 6.218939274549484253e-02 -2.703951597213745117e-01 -1.248660609126091003e-01 -1.769813746213912964e-01 -2.457748353481292725e-01 -1.587541997432708740e-01 3.569785952568054199e-01
-3.356275707483291626e-02 2.234148420393466949e-02 -1.337980013340711594e-02 -1.016338169574737549e-01 -7.185244560241699219e-02 3.770562708377838135e-01 2.884535193443298340e-01 -3.215489536523818970e-02 3.701468408107757568e-01 -3.043491244316101074e-01 -3.308568298816680908e-01 -1.613522469997406006e-01 7.248945534229278564e-02 1.537247002124786377e-01 1.581187173724174500e-02 -2.292373403906822205e-02 2.396623641252517700e-01 -3.144149482250213623e-02 -2.835078239440917969e-01 1.434774249792098999e-01 3.522762656211853027e-02 5.403040722012519836e-02 4.356408864259719849e-02 -1.190585270524024963e-01 -3.826157003641128540e-02 -2.027192860841751099e-01 -1.460522711277008057e-01 1.181939989328384399e-01 -3.688665479421615601e-02 2.880493998527526855e-01 1.189844608306884766e-01 7.429914176464080811e-02
9.238054603338241577e-02 -1.253738850355148315e-01 -2.914684712886810303e-01 9.120225161314010620e-02 -7.269317656755447388e-02 3.223233819007873535e-01 2.296762019395828247e-01 -3.130130469799041748e-01 4.002926647663116455e-01 -1.808684617280960083e-01 1.324952691793441772e-01 -6.012706831097602844e-02 1.672705858945846558e-01 5.720131844282150269e-02 4.303281009197235107e-02 -2.349572479724884033e-01 2.015298008918762207e-01 2.775298655033111572e-01 -2.423805147409439087e-01 -1.057741120457649231e-01 7.117526233196258545e-02 1.812918931245803833e-01 1.144108027219772339e-01 9.348645061254501343e-02 1.402613818645477295e-01 -2.480490365996956825e-03 -1.775800734758377075e-01 -8.461335301399230957e-02 -3.112745471298694611e-02 1.141819506883621216e-01 2.004778012633323669e-02 5.175870377570390701e-03
-1.057542208582162857e-02 5.067807435989379883e-02 -6.702005863189697266e-02 2.128706313669681549e-02 -1.006114855408668518e-01 1.321664303541183472e-01 1.099167466163635254e-01 -2.196575850248336792e-01 3.479211330413818359e-01 -1.354757100343704224e-01 -1.836918890476226807e-01 1.846333779394626617e-02 -1.639746576547622681e-01 2.297343164682388306e-01 -4.821170866489410400e-02 1.193118616938591003e-01 3.575966879725456238e-02 1.152408123016357422e-01 -2.178979516029357910e-01 -4.107080027461051941e-02 5.300994962453842163e-02 2.160027623176574707e-02 -2.823128998279571533e-01 2.888844013214111328e-01 8.464929461479187012e-02 1.925905048847198486e-01 -3.487003445625305176e-01 8.095379918813705444e-02 -1.211930345743894577e-02 -1.062364950776100159e-01 -3.174758553504943848e-01 3.463503420352935791e-01
2.147363275289535522e-01 -1.032572686672210693e-01 2.785147130489349365e-01 -1.628494709730148315e-01 1.067500486969947815e-01 -1.143791619688272476e-02 1.400085389614105225e-01 -1.373968869447708130e-01 2.064843028783798218e-01 -3.393147885799407959e-01 1.645684093236923218e-01 1.619821488857269287e-01 -4.622231051325798035e-02 8.176872879266738892e-02 -9.097330272197723389e-02 2.182540856301784515e-02 3.278867602348327637e-01 1.111824735999107361e-01 -2.519158720970153809e-01 -1.420402526855468750e-01 -3.958069533109664917e-02 7.596090435981750488e-02 2.027306146919727325e-02 3.779038786888122559e-02 -1.114018112421035767e-01 -2.839238150045275688e-03 -4.633473455905914307e-01 -1.892559602856636047e-02 -1.895681470632553101e-01 -3.027945756912231445e-02 -5.732353776693344116e-02 2.831473648548126221e-01
1.293978691101074219e-01 1.545154768973588943e-02 -1.644274890422821045e-01 2.458306960761547089e-02 -2.465288788080215454e-01 -2.730469219386577606e-02 2.502386644482612610e-02 -1.216761767864227295e-01 3.046516478061676025e-01 -3.283336162567138672e-01 -3.756401687860488892e-02 -6.307884119451045990e-03 -9.777784347534179688e-02 -2.097907289862632751e-02 1.545633841305971146e-02 1.092714071273803711e-01 5.577635020017623901e-02 1.037887632846832275e-01 -4.067048802971839905e-02 1.089097410440444946e-01 1.875506788492202759e-01 2.421891838312149048e-01 -2.021917700767517090e-01 3.120415210723876953e-01 1.913689263164997101e-02 1.707451641559600830e-01 -2.526297271251678467e-01 3.534771129488945007e-02 -3.083788752555847168e-01 -1.417886465787887573e-01 -3.169983625411987305e-01 2.905434072017669678e-01
6.499986350536346436e-02 1.089720055460929871e-01 2.077171504497528076e-01 -2.408174797892570496e-02 -8.893511444330215454e-02 1.948711872100830078e-01 -1.546777337789535522e-01 -1.104903891682624817e-01 1.851334050297737122e-02 -9.254573285579681396e-02 -4.003558680415153503e-02 -1.800795197486877441e-01 -1.370777934789657593e-01 1.392586380243301392e-01 2.914403080940246582e-01 -5.950821563601493835e-02 1.755931675434112549e-01 3.086481392383575439e-01 -1.044146344065666199e-01 3.239205479621887207e-02 3.366721421480178833e-02 6.997011601924896240e-02 -8.620452135801315308e-02 -7.261718064546585083e-02 -2.592987418174743652e-01 1.121220067143440247e-01 -2.326629757881164551e-01 -1.386062800884246826e-01 -4.426020681858062744e-01 2.236911058425903320e-01 8.023649454116821289e-02 3.553167283535003662e-01
2.501272261142730713e-01 1.918986290693283081e-01 -2.170663513243198395e-02 1.474551577121019363e-02 8.329141139984130859e-02 2.695935964584350586e-01 1.016066744923591614e-01 1.319592893123626709e-01 2.936812303960323334e-02 -4.551627635955810547e-01 -2.288557887077331543e-01 2.337788464501500130e-03 -1.750944107770919800e-01 -7.251366972923278809e-02 3.507149964570999146e-02 1.727288030087947845e-02 1.721480041742324829e-01 2.609688937664031982e-01 -3.334351181983947754e-01 -9.466750919818878174e-02 1.149705797433853149e-01 2.452273964881896973e-01 -2.051266878843307495e-01 5.003461986780166626e-02 2.693622410297393799e-01 2.011983841657638550e-01 -4.495991393923759460e-02 -1.636343449354171753e-01 -4.577681794762611389e-02 6.525669991970062256e-02 1.012703403830528259e-01 -2.114435099065303802e-02
2.394681274890899658e-01 2.694479823112487793e-01 1.112047210335731506e-01 1.436740607023239136e-01 -1.831193715333938599e-01 9.159150719642639160e-02 2.599110901355743408e-01 9.306173771619796753e-03 1.390339341014623642e-02 -4.835537970066070557e-01 -1.734747365117073059e-02 -6.869041919708251953e-02 -8.198267780244350433e-03 -1.635556519031524658e-01 2.167428284883499146e-01 5.676707625389099121e-02 8.548346906900405884e-02 1.230452358722686768e-01 -2.249223589897155762e-01 -9.306705743074417114e-02 2.342325299978256226e-01 2.666760683059692383e-01 -4.232133552432060242e-02 1.329423785209655762e-01 2.228181958198547363e-01 1.631773710250854492e-01 -5.337981879711151123e-02 -2.064600139856338501e-01 5.291683599352836609e-02 -4.021894559264183044e-02 -2.198817282915115356e-01 9.882848709821701050e-02
7.260470092296600342e-02 9.384831041097640991e-02 1.504738181829452515e-01 -1.420439630746841431e-01 -2.274311780929565430e-01 1.695031672716140747e-01 8.080375939607620239e-02 3.370565548539161682e-02 -8.017271012067794800e-02 -3.590394556522369385e-01 1.046252399682998657e-01 8.250465244054794312e-02 1.048273965716362000e-01 2.720845341682434082e-01 1.486587822437286377e-01 8.473535627126693726e-02 8.566308766603469849e-02 1.295040547847747803e-01 1.432034075260162354e-01 -2.039379328489303589e-01 -1.262012869119644165e-01 2.116809785366058350e-01 8.985609747469425201e-03 2.754905521869659424e-01 6.222134083509445190e-02 -3.398716747760772705e-01 -3.500436246395111084e-01 -1.680554896593093872e-01 -1.580434292554855347e-01 2.739206328988075256e-02 6.567305326461791992e-02 2.539187669754028320e-01
-8.914119005203247070e-02 2.899661064147949219e-01 1.768086254596710205e-01 -1.157248467206954956e-01 -3.981060162186622620e-02 2.481351196765899658e-01 2.103984057903289795e-01 -5.658832937479019165e-02 3.629017770290374756e-01 -4.008256196975708008e-01 -1.551273465156555176e-01 -1.767803565599024296e-03 -1.077996492385864258e-01 -6.521227210760116577e-02 1.849651932716369629e-01 1.152267232537269592e-01 5.221720039844512939e-02 -3.240942209959030151e-02 -1.880163401365280151e-01 7.565207034349441528e-02 -2.397682368755340576e-01 9.684851765632629395e-02 6.946863979101181030e-02 -1.506559699773788452e-01 1.186600029468536377e-01 -1.382718831300735474e-01 -2.547252178192138672e-01 9.508623927831649780e-02 6.970580667257308960e-02 -2.456185966730117798e-02 6.704875826835632324e-02 3.414376676082611084e-01
1.241426020860671997e-01 -9.629280120134353638e-02 1.220255494117736816e-01 -1.935537606477737427e-01 -1.206350047141313553e-03 3.306092694401741028e-02 -2.025162102654576302e-03 -2.060457915067672729e-01 -8.173274993896484375e-02 -2.833209335803985596e-01 -5.027062445878982544e-02 -5.381538532674312592e-03 -2.263499498367309570e-01 1.029334664344787598e-01 6.355410814285278320e-02 2.115775272250175476e-02 5.676797032356262207e-02 4.089511334896087646e-01 -1.499855667352676392e-01 1.129415482282638550e-01 -1.603944599628448486e-01 4.512912631034851074e-01 7.613701373338699341e-02 8.757929503917694092e-02 7.451229542493820190e-02 -1.396539509296417236e-01 -3.360402882099151611e-01 -4.131805896759033203e-02 -2.790474593639373779e-01 -3.654778376221656799e-02 -2.335410118103027344e-01 -3.979428112506866455e-02
1.960890181362628937e-02 9.082194417715072632e-02 -7.920528203248977661e-02 -3.466203510761260986e-01 -4.332887381315231323e-02 2.464967817068099976e-01 4.034292995929718018e-01 1.306377816945314407e-02 1.533864438533782959e-01 -2.512862384319305420e-01 -8.719939738512039185e-02 4.742469638586044312e-03 1.050753295421600342e-01 1.068432480096817017e-01 -1.164504811167716980e-01 -1.068707630038261414e-01 -3.057982027530670166e-02 1.578875333070755005e-01 -3.196889162063598633e-01 -1.239228844642639160e-01 -3.606695234775543213e-01 3.522090613842010498e-01 7.376227527856826782e-02 1.322037074714899063e-02 5.067586526274681091e-02 -9.802266210317611694e-02 -1.321217268705368042e-01 1.901634782552719116e-01 -1.072035282850265503e-01 4.563342407345771790e-02 -3.350663557648658752e-02 1.182533204555511475e-01
1.252073198556900024e-01 3.156411349773406982e-01 -1.493118423968553543e-02 4.288828745484352112e-02 -1.903410553932189941e-01 1.523717790842056274e-01 1.983335763216018677e-01 -2.488300378900021315e-04 6.984975188970565796e-02 -4.594984948635101318e-01 -1.215680167078971863e-01 1.999398022890090942e-01 -2.906946279108524323e-02 -8.893731236457824707e-02 2.085840553045272827e-01 -1.999834552407264709e-03 3.376563191413879395e-01 1.978633701801300049e-01 -2.585702538490295410e-01 -5.935628712177276611e-02 2.771588861942291260e-01 4.871626570820808411e-02 9.108571708202362061e-02 -7.003388553857803345e-02 1.523664295673370361e-01 7.265778630971908569e-02 7.435989379882812500e-02 -1.746219396591186523e-01 6.099033728241920471e-02 6.710834801197052002e-02 -7.133373618125915527e-02 2.589317262172698975e-01
1.331581920385360718e-01 -1.946216821670532227e-01 1.962351500988006592e-01 9.222175180912017822e-02 -9.727844968438148499e-03 2.990566492080688477e-01 2.444772571325302124e-01 -1.331063061952590942e-01 2.574124634265899658e-01 -3.005770146846771240e-01 -3.003654778003692627e-01 -4.871921241283416748e-02 6.781232357025146484e-02 -2.416446618735790253e-02 5.163737386465072632e-02 -1.542176157236099243e-01 2.340198010206222534e-01 8.352182060480117798e-02 -2.605974972248077393e-01 -1.393988877534866333e-01 -2.097825407981872559e-01 2.472688406705856323e-01 -4.150969907641410828e-02 4.610429704189300537e-02 1.206845408887602389e-04 -2.457145452499389648e-01 -1.306916028261184692e-01 3.082243166863918304e-02 1.369505226612091064e-01 -1.259005516767501831e-01 1.077162772417068481e-01 2.585172951221466064e-01
8.007051050662994385e-02 1.801081299781799316e-01 1.473471373319625854e-01 -2.893009409308433533e-02 2.401812747120857239e-02 1.326682418584823608e-01 1.986667960882186890e-01 1.933711618185043335e-01 -1.642332039773464203e-02 -4.965567290782928467e-01 -3.997824341058731079e-02 -9.870514273643493652e-03 -5.971442535519599915e-02 4.885951429605484009e-02 1.319509744644165039e-01 1.418695896863937378e-01 4.244002401828765869e-01 -2.623643167316913605e-02 -3.233658373355865479e-01 -5.392405390739440918e-02 1.440723687410354614e-01 2.311382144689559937e-01 1.295133531093597412e-01 1.505025327205657959e-01 1.706648170948028564e-01 7.089351862668991089e-02 -2.112479656934738159e-01 -1.578282862901687622e-01 -1.692498847842216492e-02 7.388606667518615723e-02 -6.703846156597137451e-02 1.890150606632232666e-01
8.238948136568069458e-02 7.919237762689590454e-02 -6.170161440968513489e-02 3.469901531934738159e-02 -1.281768977642059326e-01 3.353616297245025635e-01 1.451636552810668945e-01 6.892520189285278320e-02 4.320895299315452576e-02 -1.969768255949020386e-01 -2.617512047290802002e-01 -1.498231440782546997e-01 -1.606816202402114868e-01 3.218874633312225342e-01 -5.197593476623296738e-03 6.028965488076210022e-02 -7.593168318271636963e-02 1.904810220003128052e-01 8.554902672767639160e-02 -1.788606792688369751e-01 2.492749840021133423e-01 7.890234887599945068e-02 1.621141731739044189e-01 4.103498905897140503e-02 1.842618733644485474e-01 -3.068091869354248047e-01 1.466852128505706787e-01 -2.401099950075149536e-01 -2.083768993616104126e-01 2.281562983989715576e-01 9.862140566110610962e-02 2.689736783504486084e-01
3.044123351573944092e-01 -5.006889626383781433e-02 -1.660046577453613281e-01 6.277699023485183716e-02 -1.590862497687339783e-02 1.256991475820541382e-01 -3.098585456609725952e-02 -2.153406590223312378e-01 1.580058187246322632e-01 -3.489647209644317627e-01 -1.408115178346633911e-01 4.109131097793579102e-01 -2.944218218326568604e-01 -1.299187391996383667e-01 -1.741777956485748291e-01 1.062958911061286926e-01 1.147038266062736511e-01 1.798490136861801147e-01 9.142681211233139038e-02 -5.250353738665580750e-02 -2.689255475997924805e-01 8.295577019453048706e-03 4.905055835843086243e-02 -4.754912853240966797e-02 9.501113742589950562e-02 -1.111795231699943542e-01 -7.229997962713241577e-02 -4.134340956807136536e-02 -1.329098343849182129e-01 -5.687549710273742676e-02 -1.991774439811706543e-01 3.267295658588409424e-01
2.883615791797637939e-01 -2.909276485443115234e-01 -1.277640908956527710e-01 1.421228647232055664e-01 5.397593975067138672e-02 1.627946039661765099e-03 8.406529575586318970e-02 -8.844179660081863403e-02 1.647564470767974854e-01 -3.638066649436950684e-01 -7.164689153432846069e-02 6.129124015569686890e-02 1.652115170145407319e-04 -1.190391480922698975e-01 -2.373074293136596680e-01 2.173588722944259644e-01 1.733509358018636703e-03 1.558436602354049683e-01 -8.699416369199752808e-02 -8.648465573787689209e-02 -2.021199464797973633e-01 1.077331006526947021e-01 1.694939881563186646e-01 -7.505736500024795532e-02 1.741207093000411987e-01 -1.439653802663087845e-02 -2.563701868057250977e-01 -2.910072207450866699e-01 -4.124155938625335693e-01 -6.936429440975189209e-02 -3.588337078690528870e-02 -9.209195524454116821e-02
-8.055642992258071899e-02 2.190336138010025024e-01 8.115281909704208374e-02 -6.353073567152023315e-02 6.396038085222244263e-02 3.988398015499114990e-01 5.990068614482879639e-02 1.259007453918457031e-01 1.423977166414260864e-01 -3.920053243637084961e-01 -1.324094235897064209e-01 -2.151159942150115967e-01 1.730878651142120361e-01 4.619669169187545776e-02 -2.236958295106887817e-01 2.025575377047061920e-02 -1.163815185427665710e-01 -2.465206757187843323e-02 -2.674835622310638428e-01 -5.113097722642123699e-04 -3.983562439680099487e-02 1.076571047306060791e-01 2.551486901938915253e-02 2.710439637303352356e-02 -2.113953419029712677e-02 6.133575364947319031e-02 -4.318145811557769775e-01 -3.421505168080329895e-02 -2.187730669975280762e-01 -1.084647476673126221e-01 -1.959563046693801880e-02 2.826613187789916992e-01
3.345251381397247314e-01 -4.746115207672119141e-02 -6.495126336812973022e-02 2.737372927367687225e-02 -4.363196715712547302e-02 1.141625940799713135e-01 -1.059581562876701355e-01 -4.544427618384361267e-02 1.260939687490463257e-01 -1.733484715223312378e-01 -7.653522491455078125e-02 -8.198758214712142944e-02 -2.044771797955036163e-02 2.754320204257965088e-01 3.296597599983215332e-01 -1.091253608465194702e-01 -8.240535110235214233e-02 3.140341639518737793e-01 -2.037490457296371460e-01 5.218007788062095642e-02 -1.579923331737518311e-01 4.347921162843704224e-02 1.795206367969512939e-01 1.820455044507980347e-01 7.482384145259857178e-02 -3.223789036273956299e-01 -1.057242080569267273e-01 -4.060419499874114990e-01 -1.807187050580978394e-01 6.609582901000976562e-02 7.995487004518508911e-02 1.624483019113540649e-01
9.533879905939102173e-02 1.161953508853912354e-01 -1.680736392736434937e-01 2.041512876749038696e-01 -6.612040847539901733e-02 2.288749814033508301e-01 1.110346801578998566e-02 2.309435456991195679e-01 2.713203132152557373e-01 -3.733665645122528076e-01 6.380606442689895630e-02 -3.066004514694213867e-01 -8.456046879291534424e-02 6.046447157859802246e-02 3.155188858509063721e-01 1.471567302942276001e-01 1.395817101001739502e-01 8.746209740638732910e-02 1.606839746236801147e-01 -2.520881891250610352e-01 2.280901558697223663e-02 2.434183955192565918e-01 -6.964116543531417847e-02 -1.644742488861083984e-01 -1.209911182522773743e-01 5.828372761607170105e-02 -2.357358783483505249e-01 -4.200682789087295532e-02 1.050132587552070618e-01 1.298867464065551758e-01 -2.065949290990829468e-01 -6.017537321895360947e-03
1.351086795330047607e-01 3.205383121967315674e-01 -1.532714217901229858e-01 -3.401947207748889923e-03 -1.719473153352737427e-01 1.450800001621246338e-01 1.615767776966094971e-01 5.311563238501548767e-02 4.502131789922714233e-02 -3.955153524875640869e-01 5.510598793625831604e-02 1.202222704887390137e-01 -1.390679478645324707e-01 -1.659092307090759277e-01 1.822699904441833496e-01 -4.455699399113655090e-02 3.427025377750396729e-01 1.747222989797592163e-01 -2.931280434131622314e-01 1.110149249434471130e-01 2.261943072080612183e-01 4.864315316081047058e-02 8.480019122362136841e-02 -2.259970270097255707e-02 1.770655065774917603e-01 1.729799211025238037e-01 6.863974779844284058e-02 -1.560179591178894043e-01 4.136896133422851562e-02 -4.344869405031204224e-02 3.895900025963783264e-02 3.391676247119903564e-01
1.285908045247197151e-03 1.152007840573787689e-02 6.799687445163726807e-02 3.750471770763397217e-02 6.126556172966957092e-02 -1.249954029917716980e-01 8.844366669654846191e-02 1.757698357105255127e-01 2.567299008369445801e-01 -2.330268174409866333e-01 -1.034960225224494934e-01 -1.650042980909347534e-01 -2.441366203129291534e-02 -1.132698953151702881e-01 -1.167813539505004883e-01 -7.975241541862487793e-02 1.990120112895965576e-01 3.504960238933563232e-01 -2.558103799819946289e-01 1.124920770525932312e-01 2.968734502792358398e-02 4.181621074676513672e-01 2.041558623313903809e-01 -3.058419190347194672e-02 4.264046903699636459e-03 2.053178101778030396e-02 -2.508732676506042480e-01 -4.689716920256614685e-02 -3.145404458045959473e-01 7.865288294851779938e-03 -3.432460129261016846e-01 5.359627306461334229e-02
2.511793188750743866e-02 -1.336012929677963257e-01 -9.081457555294036865e-02 -2.570578455924987793e-01 -1.883161514997482300e-01 2.304661124944686890e-01 8.568941056728363037e-02 4.478431493043899536e-02 8.221113681793212891e-02 -2.855029404163360596e-01 2.559598088264465332e-01 -2.034284770488739014e-01 -3.018240630626678467e-02 -3.147082328796386719e-01 7.012880593538284302e-02 1.405155211687088013e-01 -1.067035347223281860e-01 4.599202573299407959e-01 5.214817076921463013e-02 -3.627187758684158325e-02 6.212622672319412231e-02 -4.539951309561729431e-02 -3.335980698466300964e-02 -9.231895953416824341e-02 -6.342100352048873901e-02 4.371966049075126648e-02 -2.888264954090118408e-01 -6.155239045619964600e-02 -2.060699164867401123e-01 1.978930681943893433e-01 -1.704612076282501221e-01 2.077338248491287231e-01
1.050757393240928650e-01 2.475316226482391357e-01 2.003287076950073242e-01 7.823796570301055908e-02 6.123777851462364197e-02 2.828858196735382080e-01 -3.971932455897331238e-02 -2.439945936203002930e-01 2.079745084047317505e-01 -3.880394995212554932e-01 -3.247124701738357544e-02 3.368347883224487305e-02 -1.163830794394016266e-02 4.668064415454864502e-01 -2.045938372611999512e-01 5.824442580342292786e-02 7.277107238769531250e-02 3.860592842102050781e-01 -2.107113450765609741e-01 4.423049837350845337e-02 9.626481682062149048e-02 8.365920186042785645e-02 1.977343484759330750e-02 -1.746742799878120422e-02 3.893844038248062134e-02 1.051982715725898743e-01 -1.323074102401733398e-01 -7.848475873470306396e-02 -1.432935148477554321e-01 -2.598283067345619202e-02 -2.989736571907997131e-02 3.510452434420585632e-02
3.804260194301605225e-01 1.078292801976203918e-01 1.239461451768875122e-01 -2.060730457305908203e-01 -7.202105969190597534e-02 3.150090575218200684e-01 2.191436737775802612e-01 1.354945003986358643e-01 -2.034721150994300842e-02 -6.212522089481353760e-02 1.622771471738815308e-01 -1.222293451428413391e-01 -1.163422316312789917e-01 1.416111439466476440e-01 2.549307048320770264e-02 1.177705228328704834e-01 1.370486523956060410e-02 6.264092773199081421e-02 -3.355517387390136719e-01 -1.664035171270370483e-01 2.181594446301460266e-02 2.204350978136062622e-01 5.616988521069288254e-03 1.377628296613693237e-01 1.660867780447006226e-01 2.021798640489578247e-01 -4.282993972301483154e-01 -1.378889679908752441e-01 -7.303684949874877930e-02 7.972479611635208130e-02 -1.379187405109405518e-01 8.521438390016555786e-02
1.100630238652229309e-01 -2.187915844842791557e-03 7.274169474840164185e-02 -3.101493120193481445e-01 4.960851371288299561e-02 3.630664646625518799e-01 1.146997064352035522e-01 -9.446078538894653320e-02 2.513793408870697021e-01 -1.500123739242553711e-01 -1.116594225168228149e-01 -6.866899132728576660e-02 1.280651078559458256e-03 2.499798089265823364e-01 1.895141750574111938e-01 2.186932228505611420e-02 -3.132003126665949821e-03 4.443980008363723755e-02 1.134950760751962662e-02 -3.062790632247924805e-01 -1.572195999324321747e-02 2.906153500080108643e-01 1.471171062439680099e-02 -2.674337625503540039e-01 6.343817710876464844e-02 -5.290176346898078918e-02 -3.512319922447204590e-01 -2.632666528224945068e-01 1.190889347344636917e-02 -1.937869340181350708e-01 1.812958270311355591e-01 7.651600241661071777e-02
9.557379037141799927e-02 -9.138430655002593994e-02 -1.540179252624511719e-01 -3.979119285941123962e-02 -3.814922273159027100e-02 2.450773715972900391e-01 3.052698373794555664e-01 -2.904914915561676025e-01 5.019007325172424316e-01 -1.324249655008316040e-01 1.797684282064437866e-01 4.370923340320587158e-02 8.947693556547164917e-02 1.922331517562270164e-03 5.666380748152732849e-02 -1.798512935638427734e-01 1.796401739120483398e-01 2.905198037624359131e-01 -2.285446971654891968e-01 -1.312688738107681274e-01 3.078667074441909790e-02 8.806103467941284180e-02 2.037256956100463867e-01 2.050650715827941895e-01 1.751648187637329102e-01 -6.440061330795288086e-02 -1.952459812164306641e-01 -5.147944763302803040e-02 -6.241573765873908997e-02 4.091408103704452515e-02 8.989495038986206055e-02 5.687304958701133728e-02
2.655093669891357422e-01 -6.500825285911560059e-03 1.689430177211761475e-01 -1.683442890644073486e-01 1.809372007846832275e-01 4.913806915283203125e-02 9.400235861539840698e-02 1.871919035911560059e-01 2.269098460674285889e-01 -2.995533347129821777e-01 2.363329567015171051e-02 -1.331776827573776245e-01 8.806882426142692566e-03 -3.974018990993499756e-02 -1.141179054975509644e-01 2.520447969436645508e-01 1.929893940687179565e-01 1.485222578048706055e-01 -1.771855503320693970e-01 -1.322784125804901123e-01 1.477075368165969849e-01 3.045800924301147461e-01 -9.201017022132873535e-02 1.215668395161628723e-01 4.026341065764427185e-02 6.809044629335403442e-02 -4.015679061412811279e-01 -1.952868402004241943e-01 -2.112408280372619629e-01 1.514384895563125610e-01 -8.018743246793746948e-02 1.736807972192764282e-01
5.076497793197631836e-02 1.777405105531215668e-02 -2.867102157324552536e-03 -9.805265069007873535e-02 3.605045750737190247e-02 4.810807406902313232e-01 1.432339251041412354e-01 -5.875527858734130859e-02 9.564484655857086182e-02 -1.886003613471984863e-01 1.315835565328598022e-01 1.416549235582351685e-01 2.192038595676422119e-01 -3.818381205201148987e-02 3.532221913337707520e-01 -1.393099576234817505e-01 2.205460816621780396e-01 2.323205173015594482e-01 6.711508147418498993e-03 -2.065203189849853516e-01 3.520964086055755615e-02 1.858570575714111328e-01 2.234839648008346558e-01 1.575517654418945312e-01 1.855393052101135254e-01 2.113141715526580811e-01 -1.440582145005464554e-02 -1.811175793409347534e-02 -2.131696641445159912e-01 -2.177662104368209839e-01 1.622913032770156860e-01 1.796774752438068390e-02
1.886174529790878296e-01 -1.120923385024070740e-01 5.990617349743843079e-02 1.937811821699142456e-01 -6.465537101030349731e-02 2.730218768119812012e-01 -2.041421383619308472e-01 -2.419744059443473816e-02 1.208780407905578613e-01 -1.592953056097030640e-01 -1.868047565221786499e-01 -1.524771749973297119e-01 -8.982051908969879150e-02 6.580294668674468994e-02 6.569758802652359009e-02 -2.752582430839538574e-01 7.465938478708267212e-02 1.142527982592582703e-01 1.077087217709049582e-04 5.068821832537651062e-02 4.578645154833793640e-02 2.962826192378997803e-01 9.136822819709777832e-02 1.865841150283813477e-01 -1.072655841708183289e-01 -1.151385456323623657e-01 -2.139696925878524780e-01 -5.132590532302856445e-01 -2.342436164617538452e-01 6.146457046270370483e-02 5.287098884582519531e-02 2.224023491144180298e-01
9.051834791898727417e-02 3.321169912815093994e-01 -3.326746523380279541e-01 7.041309773921966553e-02 -3.478563204407691956e-02 1.105081439018249512e-01 2.361437976360321045e-01 -2.086031138896942139e-01 3.261988162994384766e-01 -1.368668079376220703e-01 1.749127805233001709e-01 -1.556764990091323853e-01 8.905765414237976074e-02 3.626709058880805969e-02 -7.297622412443161011e-02 -2.462513148784637451e-01 1.429802328348159790e-01 2.004584968090057373e-01 -1.545425206422805786e-01 -7.214909046888351440e-02 8.115230128169059753e-03 1.972040981054306030e-01 2.524819374084472656e-01 1.890194565057754517e-01 1.277620196342468262e-01 -2.659072279930114746e-01 -2.084655761718750000e-01 -5.083230882883071899e-02 -9.537012875080108643e-02 1.250159889459609985e-01 -8.867149055004119873e-02 6.471557170152664185e-02
7.875901460647583008e-02 1.823323965072631836e-01 5.774635449051856995e-02 1.855106949806213379e-01 -1.728346496820449829e-01 2.831410467624664307e-01 -4.219052940607070923e-02 1.425331681966781616e-01 3.085407018661499023e-01 -4.210852980613708496e-01 -4.426418989896774292e-02 -2.843302488327026367e-01 -1.535546034574508667e-01 8.744835853576660156e-02 3.979625180363655090e-02 -4.717206209897994995e-02 -1.054391935467720032e-01 1.981377750635147095e-01 -2.808781573548913002e-03 -3.549440503120422363e-01 -8.098388463258743286e-02 2.912672162055969238e-01 5.759645998477935791e-02 -2.309610694646835327e-01 -1.326889544725418091e-01 -7.624600827693939209e-02 -1.086552739143371582e-01 -6.293652951717376709e-02 -1.186327412724494934e-01 -7.262045145034790039e-02 -4.228623583912849426e-02 -1.247859448194503784e-01
3.022888302803039551e-01 -1.467475742101669312e-01 -1.427753455936908722e-02 -1.663578450679779053e-01 -2.454476952552795410e-01 7.162341475486755371e-02 2.574164569377899170e-01 1.565938144922256470e-01 3.747123777866363525e-01 -3.003779053688049316e-01 -1.297862827777862549e-01 -6.450293958187103271e-02 -2.176945209503173828e-01 -1.276968121528625488e-01 -6.098867580294609070e-02 -2.849837765097618103e-02 -1.409976091235876083e-02 2.259861528873443604e-01 2.853087708353996277e-02 -7.646029442548751831e-02 -2.302057147026062012e-01 2.235635071992874146e-01 -9.036482870578765869e-02 -1.528112888336181641e-01 6.548751145601272583e-02 -1.343028098344802856e-01 -1.196233555674552917e-01 -1.650147289037704468e-01 -2.741570174694061279e-01 -2.273631244897842407e-01 3.355013672262430191e-03 -4.913022276014089584e-03
1.175824403762817383e-01 -1.625901609659194946e-01 -1.132545247673988342e-01 1.520316898822784424e-01 -3.289311751723289490e-02 1.467023044824600220e-01 -3.741237521171569824e-02 -2.751389443874359131e-01 1.218743473291397095e-01 -4.412936866283416748e-01 1.189776808023452759e-01 3.637743592262268066e-01 -1.976917535066604614e-01 -1.011608727276325226e-02 7.767654489725828171e-03 2.526675760746002197e-01 8.015108853578567505e-02 2.049928605556488037e-01 2.275540307164192200e-02 -5.448856577277183533e-02 -1.608674079179763794e-01 -1.996943261474370956e-03 2.627516686916351318e-01 -2.335582673549652100e-01 2.085806727409362793e-01 -1.008427441120147705e-01 -1.546568423509597778e-01 -2.363966703414916992e-01 -3.045869059860706329e-02 8.086459338665008545e-02 -2.188979275524616241e-02 1.486634165048599243e-01
2.156764715909957886e-01 1.043971702456474304e-01 1.198182404041290283e-01 8.320825546979904175e-02 4.160550609230995178e-02 2.866173386573791504e-01 2.178439348936080933e-01 1.108634052798151970e-03 2.826062031090259552e-02 -1.355114877223968506e-01 2.502615153789520264e-01 -9.915896505117416382e-02 -1.763557195663452148e-01 3.963032364845275879e-02 1.408577114343643188e-01 1.125993877649307251e-01 1.040703952312469482e-01 2.119401693344116211e-01 -3.705993876792490482e-04 -3.868877589702606201e-01 -2.190242111682891846e-01 1.641319394111633301e-01 -2.905677855014801025e-01 -1.063403636217117310e-01 1.690727770328521729e-01 -2.204737067222595215e-01 -8.426170051097869873e-02 -2.046123594045639038e-01 -2.801225483417510986e-01 2.008488476276397705e-01 -1.090058311820030212e-01 -1.477882917970418930e-02
-2.364237047731876373e-02 1.043234914541244507e-01 -1.641756594181060791e-01 -1.876344345510005951e-02 -1.361738741397857666e-01 9.581764042377471924e-02 -6.695862859487533569e-02 6.052161101251840591e-03 2.829018235206604004e-01 -4.498348236083984375e-01 -1.723981797695159912e-01 -2.451333701610565186e-01 -8.561272174119949341e-02 -1.054660305380821228e-01 1.513549685478210449e-01 -1.901032179594039917e-01 2.082676254212856293e-02 -2.492058649659156799e-02 -3.455871343612670898e-01 1.317325141280889511e-02 1.274423301219940186e-01 -8.153671026229858398e-02 9.315050393342971802e-02 2.463647872209548950e-01 -2.402224764227867126e-02 2.608167231082916260e-01 -1.332677751779556274e-01 -2.477793209254741669e-02 -3.197549879550933838e-01 9.489605575799942017e-02 -1.371797025203704834e-01 2.221405059099197388e-01
1.559760421514511108e-01 -1.394250988960266113e-01 -3.947050496935844421e-02 6.669618934392929077e-02 -3.151888549327850342e-01 4.952424764633178711e-01 1.328516602516174316e-01 -3.797137141227722168e-01 1.351591050624847412e-01 -1.122719123959541321e-01 -9.594646096229553223e-02 -1.170989125967025757e-01 -3.129762411117553711e-01 1.574647612869739532e-02 1.496453732252120972e-01 6.466270238161087036e-02 1.184705346822738647e-01 1.941060125827789307e-01 -1.273711472749710083e-01 -6.563927046954631805e-03 1.287605911493301392e-01 9.546849876642227173e-02 -7.212012261152267456e-02 -1.359024494886398315e-01 -2.102071046829223633e-01 -1.190319955348968506e-01 1.485869735479354858e-01 -1.966215819120407104e-01 -1.282062679529190063e-01 6.301817297935485840e-02 -2.271505817770957947e-02 -8.863101899623870850e-02
6.911875307559967041e-02 1.906994581222534180e-01 2.342354208230972290e-01 6.262670736759901047e-03 -7.748693693429231644e-03 2.991996407508850098e-01 1.972651630640029907e-01 -9.869369864463806152e-02 8.164057135581970215e-02 -3.040280044078826904e-01 2.489857822656631470e-01 -3.025532960891723633e-01 -2.085294276475906372e-01 -4.841433465480804443e-02 -9.875810146331787109e-02 -3.458242416381835938e-01 6.826069951057434082e-02 1.788320243358612061e-01 -2.244148217141628265e-02 -7.737142592668533325e-02 1.027506664395332336e-01 1.012994125485420227e-01 6.559482961893081665e-02 -2.085439413785934448e-01 2.400453984737396240e-01 -2.009186446666717529e-01 -9.188947081565856934e-02 1.462224870920181274e-01 -2.359638810157775879e-01 1.305517461150884628e-02 -1.032096073031425476e-01 1.784674078226089478e-01
1.972472518682479858e-01 -1.338902413845062256e-01 3.639695048332214355e-01 -7.306987792253494263e-02 8.816268295049667358e-02 -2.126885019242763519e-02 4.276915267109870911e-02 -1.383221894502639771e-01 2.992771267890930176e-01 -4.111232161521911621e-01 2.100562900304794312e-01 1.557426601648330688e-01 -7.945507764816284180e-02 1.296337395906448364e-01 -5.035489052534103394e-02 -1.975503005087375641e-02 2.084535211324691772e-01 2.274320870637893677e-01 -3.228842616081237793e-01 1.722344569861888885e-02 -5.104437842965126038e-02 -8.279020339250564575e-02 2.010634727776050568e-02 -5.538987368345260620e-02 -1.333967000246047974e-01 -1.063791811466217041e-01 -1.008311584591865540e-01 -8.013577014207839966e-02 -1.340408176183700562e-01 -1.661333143711090088e-01 -1.521758288145065308e-01 3.099490702152252197e-01
8.037940412759780884e-02 1.519504375755786896e-02 7.666563242673873901e-02 -1.026479601860046387e-01 -3.058646917343139648e-01 3.829222619533538818e-01 6.263022869825363159e-02 4.228640720248222351e-02 7.908812910318374634e-02 -1.296101212501525879e-01 -2.186328321695327759e-01 -1.672690957784652710e-01 -8.116228133440017700e-02 -8.093331754207611084e-02 1.722096651792526245e-01 -1.345660090446472168e-01 6.390855461359024048e-02 5.377503484487533569e-02 2.971170246601104736e-01 9.725667536258697510e-02 -9.676145762205123901e-02 4.117550253868103027e-01 2.624828740954399109e-02 -1.231183633208274841e-01 -1.748821325600147247e-02 1.485310345888137817e-01 -2.687699906527996063e-02 -4.175709784030914307e-01 -3.927109390497207642e-02 1.100875139236450195e-01 -1.172739341855049133e-01 2.166346907615661621e-01
1.309456676244735718e-01 -2.190849743783473969e-02 -2.481418848037719727e-01 -2.967560291290283203e-01 -4.200515523552894592e-02 1.870945692062377930e-01 3.731606900691986084e-02 -2.631397247314453125e-01 3.167311847209930420e-01 -1.690627634525299072e-01 -1.115650236606597900e-01 -8.050896972417831421e-02 8.397730439901351929e-02 2.180775851011276245e-01 7.680670171976089478e-02 -1.129757910966873169e-01 -1.074584084562957287e-03 -8.148588985204696655e-02 1.005417555570602417e-01 -1.504886001348495483e-01 -1.090004853904247284e-02 3.201020956039428711e-01 9.203726425766944885e-03 -1.270160526037216187e-01 8.619474619626998901e-02 -8.158576488494873047e-02 -5.377536416053771973e-01 -8.677209168672561646e-02 -5.353023484349250793e-02 7.792697101831436157e-02 -8.714888244867324829e-03 1.619319021701812744e-01
1.074697598814964294e-01 1.810293793678283691e-01 -3.254488855600357056e-02 -3.881472647190093994e-01 -8.577885478734970093e-02 2.619667649269104004e-01 1.046761274337768555e-01 -3.031445294618606567e-02 2.312538176774978638e-01 -4.242071211338043213e-01 -1.923496425151824951e-01 -3.292978554964065552e-02 1.592863500118255615e-01 7.028412818908691406e-02 -1.116926148533821106e-01 3.406137973070144653e-02 2.398962527513504028e-01 -2.264702022075653076e-01 5.576068162918090820e-02 -2.047627419233322144e-01 2.324655354022979736e-01 1.205582320690155029e-01 1.112708002328872681e-01 -1.133014559745788574e-01 -1.916397362947463989e-02 -9.275912493467330933e-02 -2.430090606212615967e-01 -1.020736917853355408e-01 -1.516103930771350861e-02 2.132115662097930908e-01 -1.102943569421768188e-01 1.291261464357376099e-01
7.038231939077377319e-02 -6.215910613536834717e-02 -8.535355329513549805e-02 1.705025136470794678e-02 -7.611156255006790161e-02 3.018317818641662598e-01 -1.555978208780288696e-01 -9.487940371036529541e-02 5.062240734696388245e-02 -2.492734491825103760e-01 -7.222862541675567627e-02 -5.138906836509704590e-02 1.848836056888103485e-02 1.888460367918014526e-01 1.715788245201110840e-01 -4.456627666950225830e-01 -8.832405321300029755e-03 2.597160935401916504e-01 -7.566223293542861938e-02 -5.504215881228446960e-02 1.410559266805648804e-01 1.970338374376296997e-01 1.472586989402770996e-01 -3.261470422148704529e-02 1.501266211271286011e-01 -2.460018396377563477e-01 -1.878489553928375244e-01 -4.326261878013610840e-01 -1.669654995203018188e-01 -6.604678928852081299e-02 1.286887228488922119e-01 6.943047791719436646e-02
1.025975123047828674e-02 1.068185046315193176e-01 -2.484737336635589600e-01 -1.361496448516845703e-01 -1.943153440952301025e-01 1.888278573751449585e-01 -2.853040210902690887e-02 -2.722598016262054443e-01 3.922459110617637634e-02 -3.029597401618957520e-01 -1.468529403209686279e-01 -2.067329734563827515e-01 -1.207525208592414856e-01 1.527413874864578247e-01 -2.100454866886138916e-01 -3.003012239933013916e-01 -5.013872683048248291e-02 1.841757446527481079e-01 -2.489171363413333893e-02 2.300401479005813599e-01 -1.243691667914390564e-01 2.267180383205413818e-01 7.044123113155364990e-02 2.533845603466033936e-01 -8.459002524614334106e-02 -2.297113388776779175e-01 -9.101081639528274536e-02 -2.871005237102508545e-01 -1.102358922362327576e-01 -5.948653444647789001e-02 -1.195873878896236420e-02 1.937607228755950928e-01
9.186582267284393311e-02 7.404629141092300415e-02 -1.240699514746665955e-01 -3.302838280797004700e-02 -5.522960796952247620e-02 2.273788750171661377e-01 -1.546520143747329712e-01 -1.940211802721023560e-01 1.008931249380111694e-01 -3.984653949737548828e-01 -5.475953221321105957e-02 -1.473494321107864380e-01 2.961370162665843964e-03 7.007117569446563721e-02 -2.596694417297840118e-02 -3.267053067684173584e-01 -8.098142594099044800e-02 1.326944530010223389e-01 -1.415748596191406250e-01 3.599882870912551880e-02 3.617075085639953613e-02 2.151821255683898926e-01 4.836862161755561829e-02 2.498271912336349487e-01 5.596750229597091675e-02 -3.965290188789367676e-01 -5.308691039681434631e-02 -3.820452988147735596e-01 -2.047617286443710327e-01 3.796645998954772949e-02 9.002870321273803711e-02 1.697006672620773315e-01
1.113564446568489075e-01 2.787608802318572998e-01 9.350123256444931030e-02 -9.345113299787044525e-03 5.913828685879707336e-02 2.219321131706237793e-01 1.487081944942474365e-01 -4.551117494702339172e-02 1.092308014631271362e-01 -5.010605454444885254e-01 -2.504349127411842346e-02 2.622022293508052826e-02 -8.901782333850860596e-02 -1.788720302283763885e-02 1.569523476064205170e-02 3.631514906883239746e-01 1.281734257936477661e-01 1.181558221578598022e-01 -4.275455772876739502e-01 2.447712235152721405e-02 3.540265932679176331e-02 9.988777339458465576e-02 1.852158457040786743e-02 -6.697881221771240234e-02 3.681023791432380676e-02 -1.231438517570495605e-01 -8.223307877779006958e-02 -3.248072564601898193e-01 1.343427002429962158e-01 8.722291141748428345e-02 9.444934129714965820e-02 1.620086729526519775e-01
-8.847405761480331421e-02 1.016121059656143188e-01 1.319810450077056885e-01 4.113770648837089539e-02 5.741979926824569702e-02 2.668347023427486420e-02 6.330135464668273926e-02 3.855245560407638550e-02 2.263981401920318604e-01 -1.277080774307250977e-01 -3.388328850269317627e-01 7.100153714418411255e-02 -1.799680888652801514e-01 5.810939520597457886e-02 1.110316291451454163e-01 -2.245950698852539062e-02 1.954920887947082520e-01 4.736455678939819336e-01 -9.135073423385620117e-02 2.171511203050613403e-02 -2.565302550792694092e-01 3.142060637474060059e-01 1.928671821951866150e-02 -7.351867109537124634e-02 8.531733602285385132e-02 -1.301600337028503418e-01 -3.784655630588531494e-01 -1.345669180154800415e-01 -2.221856266260147095e-01 4.440238326787948608e-02 -1.925398558378219604e-01 3.953101485967636108e-02
5.265158787369728088e-02 5.068320408463478088e-02 -1.926208138465881348e-01 -4.736391082406044006e-02 -2.110245823860168457e-01 2.748270928859710693e-01 -1.277012974023818970e-01 4.571589455008506775e-02 3.229921460151672363e-01 -2.684396207332611084e-01 -7.980682700872421265e-02 1.402920484542846680e-01 -4.749085009098052979e-02 2.937270402908325195e-01 -1.970920860767364502e-01 -2.314372509717941284e-01 1.397815905511379242e-02 8.589660376310348511e-02 7.519529759883880615e-02 -8.307406306266784668e-02 -7.590153720229864120e-03 5.545851960778236389e-02 2.549358904361724854e-01 8.205005526542663574e-02 1.273877024650573730e-01 1.244805455207824707e-01 -6.695208698511123657e-02 -1.609163135290145874e-01 -4.596964418888092041e-01 2.460159957408905029e-01 -4.671339411288499832e-03 -6.727977097034454346e-02
-2.475252300500869751e-01 2.302646934986114502e-01 2.170740365982055664e-01 -3.252491727471351624e-02 -4.334473982453346252e-02 2.816666066646575928e-01 -1.411727815866470337e-01 -2.844825200736522675e-02 2.096074968576431274e-01 -3.276926279067993164e-01 -1.211705058813095093e-01 -1.045612990856170654e-01 -1.887045949697494507e-01 -6.486409902572631836e-02 4.906928166747093201e-02 -6.881400942802429199e-02 6.320088356733322144e-02 1.754228025674819946e-01 -2.933859825134277344e-01 4.385616630315780640e-02 7.590163499116897583e-02 2.854421436786651611e-01 2.045213617384433746e-02 -5.282963067293167114e-02 -1.526203602552413940e-01 4.624884203076362610e-02 1.273932284675538540e-03 1.285194903612136841e-01 -3.443287611007690430e-01 5.987669806927442551e-03 -3.014375828206539154e-02 3.701515793800354004e-01
-1.369777768850326538e-01 3.122059442102909088e-02 1.988782882690429688e-01 -2.240662872791290283e-01 -7.108937203884124756e-02 1.746797710657119751e-01 3.110159337520599365e-01 6.726415455341339111e-02 1.805881261825561523e-01 -3.689939677715301514e-01 1.181846037507057190e-01 -1.447456181049346924e-01 -1.036837920546531677e-01 7.571598142385482788e-02 3.109942674636840820e-01 1.837075203657150269e-01 4.516494870185852051e-01 2.150738984346389771e-02 -2.730489373207092285e-01 7.126278430223464966e-02 -6.262643635272979736e-02 1.470004171133041382e-01 2.825395949184894562e-02 1.392946243286132812e-01 6.096731126308441162e-02 1.148288603872060776e-02 -1.065801754593849182e-01 7.990325242280960083e-02 -5.303652212023735046e-02 3.680552542209625244e-02 -1.309966593980789185e-01 1.740938276052474976e-01
1.924073249101638794e-01 2.351373583078384399e-01 7.950256764888763428e-02 4.204681888222694397e-02 -8.174751698970794678e-02 -3.786206990480422974e-02 5.438325181603431702e-02 -2.411394715309143066e-01 8.527663350105285645e-02 -1.148926466703414917e-01 6.039917469024658203e-02 -2.683463990688323975e-01 -7.702163606882095337e-02 -6.606728583574295044e-02 2.958265133202075958e-02 2.427394986152648926e-01 2.012240737676620483e-01 2.178102880716323853e-01 -2.024604380130767822e-01 -2.501406967639923096e-01 -1.905492097139358521e-01 4.112594425678253174e-01 -3.338820114731788635e-02 1.005294546484947205e-01 -6.603406369686126709e-02 1.192436665296554565e-01 2.718294039368629456e-02 -1.836566627025604248e-01 -2.919211089611053467e-01 -8.905661851167678833e-02 -1.797937788069248199e-02 3.308724164962768555e-01
3.912928514182567596e-03 -8.649231493473052979e-02 -3.802847862243652344e-01 -1.075528785586357117e-01 1.259819976985454559e-02 3.809686303138732910e-01 1.766191422939300537e-01 -2.637056708335876465e-01 3.391969799995422363e-01 -2.018247097730636597e-01 1.623177379369735718e-01 2.830459922552108765e-02 1.437197476625442505e-01 -1.491205394268035889e-01 3.702774941921234131e-01 -2.754595316946506500e-02 1.859585791826248169e-01 1.705542057752609253e-01 6.129592657089233398e-03 -1.931653916835784912e-01 -1.070546582341194153e-01 -1.177446823567152023e-02 -1.682823710143566132e-02 -1.411021780222654343e-02 1.278530955314636230e-01 9.393466264009475708e-02 1.459987368434667587e-02 -1.925147473812103271e-01 -1.389612406492233276e-01 8.703065663576126099e-02 1.035465151071548462e-01 1.159447506070137024e-01
2.903628051280975342e-01 2.180550545454025269e-01 2.145100571215152740e-02 -4.975365474820137024e-02 4.986301437020301819e-02 8.655292540788650513e-02 1.899527758359909058e-02 -1.561336368322372437e-01 3.443490862846374512e-01 -1.915993392467498779e-01 6.790495663881301880e-02 -2.533801198005676270e-01 -5.649108812212944031e-02 -8.208362758159637451e-02 -1.456300020217895508e-01 1.951817572116851807e-01 2.239605486392974854e-01 4.912972450256347656e-02 -2.597934007644653320e-01 -1.934324204921722412e-01 -2.413351982831954956e-01 2.126506762579083443e-03 -1.234776154160499573e-01 2.022943347692489624e-01 -1.878045648336410522e-01 3.452079370617866516e-02 -2.149188667535781860e-01 -8.049754425883293152e-03 -2.742567360401153564e-01 -6.297784298658370972e-02 2.463914081454277039e-02 3.205505311489105225e-01
1.346488390117883682e-02 2.075599282979965210e-01 -3.021844848990440369e-02 -9.246776252985000610e-02 1.058203950524330139e-01 2.783423960208892822e-01 2.238724529743194580e-01 -6.586837768554687500e-02 2.566943764686584473e-01 -4.360735416412353516e-01 -1.033964231610298157e-01 2.031375616788864136e-01 -1.398661136627197266e-01 -2.188483178615570068e-01 1.627823412418365479e-01 1.832692772150039673e-01 1.052842438220977783e-01 5.402946844696998596e-02 -2.419800907373428345e-01 -5.791491642594337463e-02 1.730755567550659180e-01 1.643580496311187744e-01 -5.377195402979850769e-02 -1.470024287700653076e-01 1.446175128221511841e-01 -1.357234418392181396e-01 -1.600936353206634521e-01 1.860342174768447876e-01 1.667096279561519623e-02 1.630782894790172577e-02 2.579309791326522827e-02 3.323073089122772217e-01
2.017776966094970703e-01 2.640118300914764404e-01 2.846132218837738037e-02 -7.777636498212814331e-02 1.432373374700546265e-01 4.412716329097747803e-01 1.030939295887947083e-01 -2.452129870653152466e-01 4.610011354088783264e-02 -4.284968376159667969e-01 -1.109197661280632019e-01 3.012602776288986206e-02 2.590704709291458130e-02 2.318802103400230408e-02 3.028295561671257019e-02 6.393535062670707703e-03 1.025609523057937622e-01 1.330030113458633423e-01 -3.825754821300506592e-01 -9.566267579793930054e-02 1.411372870206832886e-01 -5.553388968110084534e-02 -2.077083438634872437e-01 -1.009084098041057587e-02 2.011243551969528198e-01 1.690333485603332520e-01 -5.755046010017395020e-02 -1.390942931175231934e-01 -2.621254138648509979e-02 -1.144015341997146606e-01 -1.946160644292831421e-01 4.807860404253005981e-02
4.229529201984405518e-01 1.807738244533538818e-01 -1.314759999513626099e-01 4.558617994189262390e-02 -1.721812486648559570e-01 1.202060803771018982e-01 -1.097578555345535278e-01 -3.299770653247833252e-01 4.228031039237976074e-01 -2.154852636158466339e-02 4.002685844898223877e-02 3.501321375370025635e-02 -1.982396543025970459e-01 -9.560386836528778076e-02 4.956294596195220947e-02 2.461567521095275879e-01 9.151014685630798340e-02 1.699035018682479858e-01 -1.102233082056045532e-01 -7.657528668642044067e-02 2.133672684431076050e-01 2.498715072870254517e-01 2.807007431983947754e-01 -6.659560650587081909e-02 2.604408748447895050e-02 8.951546996831893921e-02 -8.793026208877563477e-02 2.255072444677352905e-02 -1.553129255771636963e-01 -9.496742486953735352e-02 -1.057383343577384949e-01 5.291372537612915039e-02
1.066326126456260681e-01 -1.773207485675811768e-01 -2.749294340610504150e-01 1.975621283054351807e-01 -1.574905514717102051e-01 2.409107834100723267e-01 -8.549601584672927856e-02 -1.239293999969959259e-02 2.969926297664642334e-01 -1.759530603885650635e-01 -1.679826527833938599e-02 -1.854271292686462402e-01 -5.928084999322891235e-02 4.405166581273078918e-02 -1.547635942697525024e-01 4.998685047030448914e-02 -9.833832830190658569e-02 2.214483469724655151e-01 -2.421647608280181885e-01 5.951733887195587158e-02 1.267731338739395142e-01 -6.012416630983352661e-02 5.443796142935752869e-02 1.279505044221878052e-01 6.436779350042343140e-02 2.718968391418457031e-01 -3.389628529548645020e-01 -1.639402471482753754e-02 -1.258857101202011108e-01 -2.550026476383209229e-01 -1.123193874955177307e-01 3.462496697902679443e-01
7.860200107097625732e-02 -9.143079817295074463e-02 -1.631945818662643433e-01 -1.867548078298568726e-01 -2.521244883537292480e-01 3.472813069820404053e-01 -3.938080742955207825e-02 2.784679271280765533e-02 2.104766666889190674e-01 -1.007444187998771667e-01 -4.431013017892837524e-02 -2.000805139541625977e-01 -8.186527341604232788e-02 -9.204396605491638184e-02 -1.680375635623931885e-01 2.268141955137252808e-01 3.193731307983398438e-01 1.631546169519424438e-01 -4.273889958858489990e-02 2.269872725009918213e-01 2.863444387912750244e-01 1.602072827517986298e-02 2.559661865234375000e-01 1.082705110311508179e-01 -1.720720082521438599e-01 -5.823042709380388260e-03 -2.175106406211853027e-01 -2.286009788513183594e-01 -1.403544992208480835e-01 -1.709019094705581665e-01 4.195002838969230652e-02 1.575314700603485107e-01
3.491370379924774170e-01 -1.902401596307754517e-01 -1.139349862933158875e-02 1.820186823606491089e-01 3.681758418679237366e-03 3.580101132392883301e-01 -3.524617105722427368e-02 -2.277020215988159180e-01 2.026999145746231079e-01 -2.271620929241180420e-01 1.421288102865219116e-01 -2.243181131780147552e-02 -1.460216641426086426e-01 2.120067179203033447e-02 2.012879401445388794e-01 8.690608292818069458e-02 1.601406335830688477e-01 2.140253931283950806e-01 -5.934820976108312607e-03 1.433195322751998901e-01 2.273780107498168945e-01 2.869257032871246338e-01 6.468537449836730957e-02 -3.111714422702789307e-01 -7.035192102193832397e-02 -6.171913072466850281e-02 -1.174502074718475342e-01 -1.713915765285491943e-01 3.151271492242813110e-02 -2.482043206691741943e-01 1.576420268975198269e-03 5.045386776328086853e-02
1.742587387561798096e-01 1.094300858676433563e-02 -1.359073668718338013e-01 3.449441194534301758e-01 -9.431087970733642578e-02 3.028980195522308350e-01 6.477382779121398926e-02 -1.046156808733940125e-01 -1.357053369283676147e-01 -1.119877398014068604e-01 -1.627813875675201416e-01 -2.023731023073196411e-01 -1.795553117990493774e-01 9.781347215175628662e-02 2.657072804868221283e-02 9.846936911344528198e-02 2.735895216464996338e-01 5.715339258313179016e-02 1.195148527622222900e-01 -2.333712875843048096e-01 -8.643624186515808105e-02 2.659803330898284912e-01 -1.434706617146730423e-02 1.679230928421020508e-01 -1.776858046650886536e-02 -4.652400314807891846e-02 -1.011640876531600952e-01 -9.001970291137695312e-02 -2.238490581512451172e-01 3.266010582447052002e-01 -2.844284474849700928e-01 2.316826432943344116e-01
7.626142352819442749e-02 -2.453625760972499847e-02 5.311671644449234009e-02 4.921277612447738647e-02 2.079101353883743286e-01 2.445709258317947388e-01 -7.381334900856018066e-02 -4.747351631522178650e-02 -2.951556257903575897e-02 -1.456779837608337402e-01 -1.615927219390869141e-01 -2.836181782186031342e-02 -8.261153101921081543e-02 -5.816353484988212585e-02 3.097179830074310303e-01 2.316895574331283569e-01 3.164406418800354004e-01 2.572906315326690674e-01 -5.868431180715560913e-02 -1.063784658908843994e-01 -6.739884614944458008e-02 1.054322794079780579e-01 2.705256342887878418e-01 1.626465655863285065e-02 1.904265433549880981e-01 1.589218080043792725e-01 1.876880973577499390e-01 -3.296572566032409668e-01 -4.065301418304443359e-01 4.000959172844886780e-02 -9.379699081182479858e-02 1.322396546602249146e-01
1.469221115112304688e-01 2.536258287727832794e-02 -4.688195511698722839e-02 -6.594099104404449463e-02 -7.744371145963668823e-02 2.282475084066390991e-01 1.345191895961761475e-01 1.574443280696868896e-01 1.564799994230270386e-01 -2.912532389163970947e-01 -6.965692341327667236e-02 -5.285684019327163696e-02 -2.267399430274963379e-01 -3.790877386927604675e-02 -5.214999616146087646e-02 2.851755321025848389e-01 2.456751763820648193e-01 -7.993898540735244751e-02 -3.550788760185241699e-01 1.421501040458679199e-01 -1.488950252532958984e-01 4.025128781795501709e-01 6.204491481184959412e-02 2.671075463294982910e-01 2.977702021598815918e-01 -6.142093986272811890e-02 -1.386592537164688110e-01 -2.450593514367938042e-03 -7.353125605732202530e-03 -3.821682929992675781e-02 -9.206730127334594727e-02 1.493752747774124146e-01
2.916082441806793213e-01 -1.815317571163177490e-01 -6.072919070720672607e-02 2.206810861825942993e-01 -2.309967298060655594e-03 3.364450931549072266e-01 -9.445514529943466187e-02 -7.408452033996582031e-02 2.337651550769805908e-01 -3.361970782279968262e-01 5.350540950894355774e-02 -8.757300674915313721e-02 -1.961643546819686890e-01 1.432395428419113159e-01 3.218306899070739746e-01 7.707260549068450928e-02 8.480357378721237183e-02 3.017227649688720703e-01 -1.148732081055641174e-01 -1.552105229347944260e-02 1.798160076141357422e-01 2.029006332159042358e-01 1.120066642761230469e-01 -2.640287280082702637e-01 -7.832668721675872803e-02 4.154067113995552063e-02 -8.339599519968032837e-02 -5.655121803283691406e-02 1.609342843294143677e-01 -1.939783394336700439e-01 7.953888177871704102e-02 -6.081849569454789162e-04
2.298692166805267334e-01 2.119169831275939941e-01 -1.351013034582138062e-02 2.658747602254152298e-03 -2.571197226643562317e-02 3.466431796550750732e-01 1.559704691171646118e-01 -1.308499369770288467e-03 -4.097868129611015320e-02 -2.916507720947265625e-01 -6.945384293794631958e-02 1.443422138690948486e-01 -1.570208370685577393e-01 -6.000838801264762878e-02 1.482393294572830200e-01 2.858643420040607452e-02 4.397078156471252441e-01 2.811898589134216309e-01 -3.237963318824768066e-01 -5.295718088746070862e-02 2.645342648029327393e-01 -7.876715809106826782e-02 -5.543621256947517395e-03 -7.999376207590103149e-02 1.835676282644271851e-01 6.702399253845214844e-02 7.921004295349121094e-02 -1.632684469223022461e-01 -4.396267235279083252e-02 -4.577505216002464294e-02 1.018953025341033936e-01 2.127482444047927856e-01
1.202211603522300720e-01 8.149513602256774902e-02 -5.518243834376335144e-02 5.279295891523361206e-02 7.531211525201797485e-02 2.300859540700912476e-01 2.746575772762298584e-01 1.442439854145050049e-01 1.634446233510971069e-01 -2.162746787071228027e-01 7.679835706949234009e-02 1.025384515523910522e-01 -1.278477013111114502e-01 -1.888623535633087158e-01 1.807174645364284515e-02 1.898249834775924683e-01 2.966947257518768311e-01 6.371376663446426392e-02 -3.774120807647705078e-01 1.299447566270828247e-01 -9.538234025239944458e-02 9.833483397960662842e-02 6.799497455358505249e-02 -2.069814950227737427e-01 1.773183345794677734e-01 -2.570997774600982666e-01 -1.802456080913543701e-01 -1.868866384029388428e-01 -6.174359470605850220e-02 9.586931020021438599e-02 1.825607120990753174e-01 3.331813514232635498e-01
3.173868358135223389e-01 1.654278673231601715e-02 -5.362993106245994568e-02 -2.360531985759735107e-01 -7.121168076992034912e-02 6.857923418283462524e-02 2.587474584579467773e-01 2.243073135614395142e-01 2.276396006345748901e-01 -3.794378936290740967e-01 8.806922286748886108e-02 -1.164902932941913605e-02 -1.518604010343551636e-01 -1.622134819626808167e-02 -6.194537132978439331e-02 5.498045310378074646e-02 1.251630187034606934e-01 9.223745763301849365e-02 -3.696178793907165527e-01 1.062722504138946533e-02 5.070807412266731262e-02 2.614703178405761719e-01 1.879203617572784424e-01 2.926760017871856689e-01 1.922516524791717529e-01 9.017626941204071045e-02 -2.180449515581130981e-01 1.035008952021598816e-02 -5.393897742033004761e-02 -1.526401638984680176e-01 8.784160017967224121e-02 -1.955092418938875198e-03
2.431044727563858032e-01 2.087991535663604736e-01 1.999437958002090454e-01 3.861752524971961975e-02 4.137863963842391968e-02 5.883632972836494446e-02 -9.145826101303100586e-03 -1.472247391939163208e-01 9.866686910390853882e-02 -1.161713600158691406e-01 2.036982588469982147e-02 2.406480759382247925e-01 -9.854688495397567749e-02 4.569177329540252686e-02 2.627094686031341553e-01 -1.160341128706932068e-01 1.523678153753280640e-01 3.976803123950958252e-01 -2.582469284534454346e-01 -1.874772906303405762e-01 1.383552327752113342e-02 3.227133750915527344e-01 -5.690262466669082642e-02 7.350639998912811279e-02 -1.408372968435287476e-01 -1.265084892511367798e-01 -1.032337695360183716e-01 3.536698967218399048e-02 -2.026806175708770752e-01 2.114192992448806763e-01 -2.781702280044555664e-01 2.144289016723632812e-01
2.516603469848632812e-01 1.046226453036069870e-02 7.790130376815795898e-02 2.255970090627670288e-01 -3.059421479701995850e-02 2.586199045181274414e-01 7.065543532371520996e-02 4.116186499595642090e-02 3.286572918295860291e-02 -1.683314144611358643e-01 1.259294450283050537e-01 8.683926425874233246e-03 -8.934950828552246094e-02 7.361832261085510254e-02 1.749047487974166870e-01 -3.941699862480163574e-01 8.036970347166061401e-02 5.383332818746566772e-02 2.735122106969356537e-02 6.897363811731338501e-02 1.219245418906211853e-02 1.628302969038486481e-02 -8.049683272838592529e-02 -7.086864113807678223e-02 -9.585441648960113525e-02 6.110188364982604980e-02 -2.221307456493377686e-01 -4.644126892089843750e-01 -3.970002233982086182e-01 -2.236620275652967393e-06 6.289729475975036621e-02 3.067368566989898682e-01
1.658372581005096436e-01 1.332703232765197754e-02 9.517276287078857422e-02 -1.492055952548980713e-01 -1.689457893371582031e-01 3.172919750213623047e-01 -3.351479023694992065e-02 8.221875876188278198e-02 -1.639006435871124268e-01 -3.798628747463226318e-01 1.123876497149467468e-01 1.065530255436897278e-01 2.735481560230255127e-01 7.549032103270292282e-03 -1.630090922117233276e-01 1.322627365589141846e-01 2.477218061685562134e-01 1.082971841096878052e-01 -1.385628134012222290e-01 -1.367401331663131714e-01 -9.484386444091796875e-02 6.904075294733047485e-02 -1.786172091960906982e-01 -9.389151819050312042e-03 -7.078306376934051514e-02 -2.948483228683471680e-01 -1.794434785842895508e-01 -1.483928561210632324e-01 -3.020940721035003662e-01 2.074440196156501770e-02 -3.226794674992561340e-02 3.068563938140869141e-01
7.924949377775192261e-02 3.392894193530082703e-02 1.781333088874816895e-01 -3.708994016051292419e-02 -1.071709468960762024e-01 3.863725662231445312e-01 2.509351968765258789e-01 2.407330721616744995e-01 6.861473619937896729e-02 -2.906801700592041016e-01 -1.728285849094390869e-01 2.374100685119628906e-02 -2.323600798845291138e-01 -4.327239468693733215e-02 -2.729173004627227783e-02 1.391568034887313843e-01 2.042127996683120728e-01 5.443510785698890686e-02 -1.997582763433456421e-01 -1.370607912540435791e-01 1.744980812072753906e-01 1.875651031732559204e-01 4.097233340144157410e-02 1.971925812540575862e-04 3.561678230762481689e-01 2.292542457580566406e-01 -2.603310644626617432e-01 -1.783864051103591919e-01 -3.614567965269088745e-02 8.847407996654510498e-02 -1.468994319438934326e-01 -4.215063527226448059e-02
7.121039927005767822e-02 6.563277565874159336e-04 -3.226149082183837891e-02 -8.823618292808532715e-02 8.798215538263320923e-02 4.925028383731842041e-01 1.952296942472457886e-01 -2.184630483388900757e-01 2.396962791681289673e-01 -1.744848042726516724e-01 4.163052886724472046e-02 7.071688771247863770e-02 2.436824589967727661e-01 1.587168127298355103e-02 2.599671483039855957e-01 -3.438331559300422668e-02 1.544077247381210327e-01 1.063581779599189758e-01 -1.787148118019104004e-01 -2.470197230577468872e-01 1.931024156510829926e-02 2.826967835426330566e-01 4.743588715791702271e-02 -1.043174136430025101e-02 3.187673091888427734e-01 2.142015397548675537e-01 3.550640866160392761e-02 -1.801283359527587891e-01 4.911160469055175781e-02 2.565173991024494171e-02 1.556955426931381226e-01 8.750008791685104370e-02
1.535926908254623413e-01 5.650101974606513977e-02 2.157837450504302979e-01 -2.131648361682891846e-01 -6.591165065765380859e-02 3.485414981842041016e-01 2.330596297979354858e-01 4.849410615861415863e-03 1.568944156169891357e-01 -1.847476214170455933e-01 1.125192493200302124e-01 -5.518604069948196411e-02 9.745613485574722290e-02 2.040066570043563843e-01 -8.701138198375701904e-03 -2.196225374937057495e-01 -8.092158287763595581e-02 2.423589825630187988e-01 1.968749463558197021e-01 -1.671954691410064697e-01 -1.684055477380752563e-01 2.547461092472076416e-01 2.635960839688777924e-02 1.407950371503829956e-01 1.896209716796875000e-01 -1.150708124041557312e-01 -2.661511898040771484e-01 -2.708058953285217285e-01 -2.777718007564544678e-01 -9.726240485906600952e-02 -3.269178047776222229e-02 1.842619664967060089e-02
1.061082482337951660e-01 5.468729883432388306e-02 -3.202249109745025635e-01 -8.928883820772171021e-02 1.394126657396554947e-02 3.378834724426269531e-01 1.911476403474807739e-01 -4.984975978732109070e-02 3.471906781196594238e-01 -6.555395573377609253e-02 -1.042678579688072205e-01 1.243054866790771484e-01 3.111111819744110107e-01 5.867850407958030701e-02 4.763374105095863342e-02 -2.076394259929656982e-01 2.125217467546463013e-01 2.523226737976074219e-01 -1.203637570142745972e-01 1.041110455989837646e-01 1.298249959945678711e-01 1.825774013996124268e-01 2.724951133131980896e-02 2.718887105584144592e-02 1.620084643363952637e-01 -1.900609466247260571e-03 -2.304698675870895386e-01 -2.722988426685333252e-01 -9.112951904535293579e-02 1.351931970566511154e-02 2.287425100803375244e-01 1.578599512577056885e-01
1.556064039468765259e-01 3.419238328933715820e-01 1.092011034488677979e-01 -4.067117720842361450e-02 -8.499427884817123413e-02 2.549713551998138428e-01 -2.732462622225284576e-02 -1.924267858266830444e-01 2.406937927007675171e-01 -4.541584849357604980e-01 1.059616636484861374e-02 6.035223230719566345e-02 -6.618667393922805786e-02 1.593465805053710938e-01 -2.282635867595672607e-01 2.617842517793178558e-02 4.972571134567260742e-02 3.097163736820220947e-01 -2.532035410404205322e-01 -5.669389665126800537e-02 1.869432628154754639e-01 4.387155547738075256e-02 -1.383682489395141602e-01 -2.607311308383941650e-01 1.439270675182342529e-01 2.296217903494834900e-02 -9.502591937780380249e-02 1.462188363075256348e-02 -2.494730502367019653e-01 -7.560505182482302189e-04 -4.660501331090927124e-02 -1.262722816318273544e-02
2.139083743095397949e-01 -9.538704156875610352e-02 6.924545019865036011e-02 3.125090524554252625e-02 1.326760053634643555e-01 5.604340508580207825e-02 1.096666678786277771e-01 1.487442404031753540e-01 3.215037584304809570e-01 -3.547309935092926025e-01 1.565736532211303711e-01 -7.947070151567459106e-02 1.301957964897155762e-01 -1.486769169569015503e-01 -1.474927663803100586e-01 1.487415879964828491e-01 2.597390711307525635e-01 -3.298733755946159363e-02 -1.720913499593734741e-01 -1.257649064064025879e-01 1.810767799615859985e-01 3.268330097198486328e-01 -8.431040681898593903e-03 1.920519918203353882e-01 -1.257316321134567261e-01 6.806503236293792725e-02 -2.169750332832336426e-01 -1.349581331014633179e-01 -3.328477442264556885e-01 -8.204844594001770020e-02 -1.041313409805297852e-01 1.920143067836761475e-01
3.347195386886596680e-01 1.324389874935150146e-01 -4.088707268238067627e-02 7.148498296737670898e-02 -1.890289932489395142e-01 3.355732262134552002e-01 -8.547573536634445190e-02 1.428112387657165527e-01 -7.523632049560546875e-02 -4.523769486695528030e-03 -1.174371242523193359e-01 -5.225384607911109924e-02 -4.683743417263031006e-02 2.185703068971633911e-01 9.257993847131729126e-02 -1.310081481933593750e-01 5.297238007187843323e-02 2.910858690738677979e-01 -8.026865869760513306e-02 4.645984619855880737e-02 1.104510724544525146e-01 -1.558067463338375092e-02 2.427593022584915161e-01 5.031811818480491638e-02 1.597547829151153564e-01 -3.067622780799865723e-01 -2.577630281448364258e-01 -3.648885190486907959e-01 -2.026161849498748779e-01 2.074273377656936646e-01 -8.796425163745880127e-02 9.285698086023330688e-02
1.147125884890556335e-01 1.427433341741561890e-01 -2.976545989513397217e-01 2.899042097851634026e-03 -1.808148324489593506e-01 1.823942959308624268e-01 1.873284578323364258e-01 -1.137118265032768250e-01 4.109793305397033691e-01 -1.825422048568725586e-01 6.237334012985229492e-02 -7.707298547029495239e-02 1.208889111876487732e-01 -3.719413280487060547e-02 -1.150251831859350204e-02 -2.755480110645294189e-01 5.672143027186393738e-02 3.557485044002532959e-01 -2.192774116992950439e-01 -1.564608663320541382e-01 -7.276482880115509033e-02 1.450137943029403687e-01 1.862687319517135620e-01 2.162575125694274902e-01 2.353710532188415527e-01 -2.457684874534606934e-01 -1.142345890402793884e-01 -1.053649112582206726e-01 -2.118680439889431000e-02 2.765285596251487732e-02 -3.206928446888923645e-02 -8.627099543809890747e-02
1.162303686141967773e-01 -3.032543510198593140e-02 8.366055041551589966e-02 6.635962426662445068e-02 1.662464737892150879e-01 1.136729195713996887e-01 2.125322520732879639e-01 7.546047214418649673e-03 1.582132726907730103e-01 -2.080969810485839844e-01 -1.106924638152122498e-01 1.589079052209854126e-01 -2.735617756843566895e-01 -1.906526274979114532e-02 -7.952802814543247223e-03 -5.195876210927963257e-02 3.398384749889373779e-01 2.875861823558807373e-01 -2.133056372404098511e-01 -1.036596223711967468e-01 -1.001244336366653442e-01 3.673553466796875000e-01 2.688325345516204834e-01 -9.449370205402374268e-02 -2.370058745145797729e-01 -8.245784789323806763e-02 -1.200989075005054474e-02 -8.913055062294006348e-02 -1.874086074531078339e-02 1.975173056125640869e-01 -2.432957738637924194e-01 2.331243455410003662e-01
5.811364203691482544e-02 -3.262442350387573242e-02 1.344790905714035034e-01 -6.923128385096788406e-03 -3.550191596150398254e-02 4.128537327051162720e-02 2.679166570305824280e-02 -6.144344434142112732e-02 -1.522675156593322754e-01 -3.804925084114074707e-01 -3.549530357122421265e-02 1.007672846317291260e-01 1.806697547435760498e-01 3.556280210614204407e-02 8.949770033359527588e-02 1.418281644582748413e-01 1.209584549069404602e-01 -2.376968227326869965e-02 -1.917115896940231323e-01 -3.921252861618995667e-02 -9.537427104078233242e-04 1.742350906133651733e-01 5.154903978109359741e-02 2.829348742961883545e-01 -5.026944726705551147e-02 -3.278359174728393555e-01 -1.556589156389236450e-01 -3.927131593227386475e-01 -2.926797270774841309e-01 2.544071078300476074e-01 -1.289010494947433472e-01 3.264214992523193359e-01
-5.748633667826652527e-02 4.469793662428855896e-02 -4.984479397535324097e-02 7.969619333744049072e-02 -1.771477907896041870e-01 2.928974330425262451e-01 2.412866503000259399e-01 2.447702288627624512e-01 -5.156980082392692566e-02 -4.867049455642700195e-01 2.070548683404922485e-01 1.295014470815658569e-01 1.969597786664962769e-01 7.058861106634140015e-02 1.307533234357833862e-01 -8.863411843776702881e-03 1.301959753036499023e-01 -3.468316420912742615e-02 -4.290657117962837219e-02 4.043204709887504578e-02 -1.541073769330978394e-01 1.015866026282310486e-01 -1.312327831983566284e-01 2.143472731113433838e-01 4.832565039396286011e-02 -7.699341326951980591e-02 -4.309575259685516357e-01 -1.565618813037872314e-01 -1.788928806781768799e-01 1.035261899232864380e-01 -6.604317575693130493e-02 -7.732031494379043579e-02
3.301227688789367676e-01 -6.500107795000076294e-02 4.964588955044746399e-02 -2.580301463603973389e-01 -1.421581208705902100e-01 2.513156533241271973e-01 -4.139683442190289497e-04 -1.674997657537460327e-01 1.421936899423599243e-01 -1.852879971265792847e-01 -2.068825215101242065e-01 4.340910911560058594e-02 -1.287107318639755249e-01 -1.653495430946350098e-01 1.017419099807739258e-01 2.057618349790573120e-01 2.479104548692703247e-01 3.232777714729309082e-01 1.704024076461791992e-01 -3.597267717123031616e-02 -8.698468655347824097e-02 3.557781577110290527e-01 2.505393624305725098e-01 6.730481237173080444e-02 -6.034177541732788086e-02 8.314756304025650024e-02 -9.065009653568267822e-02 -4.404222592711448669e-02 9.735725820064544678e-02 -7.003770768642425537e-02 -2.455710768699645996e-01 1.317150294780731201e-01
-1.258597671985626221e-01 -9.762981534004211426e-02 1.635063886642456055e-01 -9.097515046596527100e-02 2.432871982455253601e-02 4.266707301139831543e-01 9.862537682056427002e-02 2.034420073032379150e-01 -6.159719452261924744e-02 -5.488768815994262695e-01 1.211068481206893921e-01 -1.819036900997161865e-01 -8.836437761783599854e-02 8.986694365739822388e-02 -2.075877487659454346e-01 2.842426672577857971e-02 1.001151651144027710e-02 2.452752292156219482e-01 -2.028502821922302246e-01 1.809342056512832642e-01 1.203354820609092712e-01 -1.661114022135734558e-02 1.602212190628051758e-01 6.242340058088302612e-02 5.885092914104461670e-02 1.439158618450164795e-01 -7.014266401529312134e-02 -9.251414239406585693e-02 -4.091531783342361450e-02 -1.203091442584991455e-01 -2.389771640300750732e-01 6.227817758917808533e-02
1.692571789026260376e-01 1.537440903484821320e-02 -1.132239326834678650e-01 -1.799743473529815674e-01 -3.461990058422088623e-01 3.261905908584594727e-01 1.706138849258422852e-01 2.330998331308364868e-02 9.431834518909454346e-02 -1.203842014074325562e-01 -1.031848564743995667e-01 4.133241623640060425e-02 -1.819112598896026611e-01 -1.779368706047534943e-02 1.637564599514007568e-02 -2.576271891593933105e-01 6.275252997875213623e-02 4.108200967311859131e-01 1.554024964570999146e-01 -5.883698537945747375e-02 -7.614395022392272949e-02 2.027372568845748901e-01 7.259583473205566406e-02 1.850344836711883545e-01 1.207178533077239990e-01 -2.166292071342468262e-02 -2.626292593777179718e-02 -3.753939867019653320e-01 8.674208819866180420e-02 -1.631269045174121857e-02 -2.389803081750869751e-01 1.610008776187896729e-01
1.413131803274154663e-01 -6.404872518032789230e-03 1.108144968748092651e-01 3.851568698883056641e-02 -2.722101211547851562e-01 4.500712156295776367e-01 -9.800921380519866943e-02 4.768926277756690979e-02 1.065566986799240112e-01 -1.201175972819328308e-01 -1.311574429273605347e-01 -1.831872612237930298e-01 5.178235098719596863e-02 1.841276884078979492e-01 2.419152259826660156e-01 -2.954634726047515869e-01 4.373722970485687256e-01 1.958694905042648315e-01 1.664013713598251343e-01 -7.065156847238540649e-02 2.279422618448734283e-02 1.695165187120437622e-01 -3.108913637697696686e-02 6.359836459159851074e-02 -3.185730054974555969e-02 9.793449193239212036e-02 1.163342371582984924e-01 -1.793046593666076660e-01 -2.048539966344833374e-01 5.636424943804740906e-02 -5.313773453235626221e-02 1.336886733770370483e-01
3.313232064247131348e-01 -4.757087212055921555e-03 -1.951407641172409058e-02 4.913084581494331360e-02 -1.435006707906723022e-01 3.331533074378967285e-01 -1.418570727109909058e-01 7.838828116655349731e-02 7.806033641099929810e-02 -8.324372023344039917e-02 -4.384947195649147034e-02 6.249463930726051331e-02 3.430112823843955994e-02 2.226240634918212891e-01 -3.947773575782775879e-02 -1.419723182916641235e-01 -1.034941226243972778e-01 2.735992968082427979e-01 -2.674194872379302979e-01 -6.931445002555847168e-02 1.896363496780395508e-02 1.253095120191574097e-01 1.401181668043136597e-01 7.343902438879013062e-02 1.526762247085571289e-01 -4.020892083644866943e-01 -6.250313669443130493e-02 -4.430054426193237305e-01 -1.082542091608047485e-01 5.185512825846672058e-02 -2.249129489064216614e-02 1.876654624938964844e-01
1.376374512910842896e-01 -1.646026521921157837e-01 -1.636185050010681152e-01 1.444505602121353149e-01 1.039898470044136047e-01 4.502272903919219971e-01 -9.038787335157394409e-02 -2.018826007843017578e-01 1.513798534870147705e-01 -2.832692265510559082e-01 -1.758887618780136108e-01 4.171033948659896851e-02 3.662481531500816345e-02 -2.950963005423545837e-02 2.283528745174407959e-01 1.343525499105453491e-01 1.348814666271209717e-01 2.276609688997268677e-01 -1.881366074085235596e-01 -1.279735714197158813e-01 1.011766642332077026e-01 3.499785959720611572e-01 -1.195913329720497131e-01 -2.373308390378952026e-01 -1.178344711661338806e-01 -1.559261828660964966e-01 -1.332581490278244019e-01 -1.412538588047027588e-01 -5.781865678727626801e-03 4.979826509952545166e-02 8.289007842540740967e-02 -1.587479412555694580e-01
8.148060739040374756e-02 2.031679004430770874e-01 2.241891771554946899e-01 5.490054562687873840e-02 2.483116462826728821e-03 1.601212769746780396e-01 9.221293777227401733e-02 1.067525893449783325e-01 1.430521011352539062e-01 -7.246320135891437531e-03 -2.883855998516082764e-01 1.405875831842422485e-01 -1.685043573379516602e-01 5.778640508651733398e-02 -6.208295002579689026e-02 -9.563595056533813477e-03 1.980356872081756592e-01 4.943078458309173584e-01 -1.253314912319183350e-01 1.156555265188217163e-01 -8.923286199569702148e-02 2.976213693618774414e-01 1.273758709430694580e-01 -3.152704983949661255e-02 -8.787842094898223877e-02 -1.282866895198822021e-01 -1.357136815786361694e-01 -8.036598563194274902e-02 -9.237149357795715332e-02 6.016280874609947205e-02 -2.622869610786437988e-01 3.711234927177429199e-01
-1.469867955893278122e-02 1.486182063817977905e-01 4.250990599393844604e-02 -2.827599942684173584e-01 2.294474653899669647e-02 3.573140203952789307e-01 2.823671400547027588e-01 -2.631345689296722412e-01 1.826576441526412964e-01 -3.215006589889526367e-01 -1.320806592702865601e-01 3.596716374158859253e-02 -1.062496528029441833e-01 1.398854255676269531e-01 3.821625933051109314e-02 -1.340834796428680420e-01 8.424603193998336792e-02 2.057696878910064697e-01 -2.722355723381042480e-01 6.754128634929656982e-02 1.648351103067398071e-01 9.196767956018447876e-02 -1.868921369314193726e-01 7.847493886947631836e-02 3.007133491337299347e-02 -1.134460344910621643e-01 -1.416636407375335693e-01 2.241133302450180054e-01 -2.447384297847747803e-01 2.400169074535369873e-01 -7.997603714466094971e-02 -1.432858686894178391e-02
2.979121208190917969e-01 9.788167476654052734e-02 1.190496049821376801e-02 -1.793949156999588013e-01 -8.423008769750595093e-02 1.615124195814132690e-01 3.424945175647735596e-01 1.168944016098976135e-01 1.800620257854461670e-01 -3.218829333782196045e-01 1.065094247460365295e-01 -2.008094191551208496e-01 -2.299191802740097046e-01 -3.882978856563568115e-02 -4.666841030120849609e-02 2.008995562791824341e-01 -1.619297266006469727e-02 1.687976419925689697e-01 -2.520882785320281982e-01 1.251175999641418457e-01 1.734165847301483154e-01 2.187324762344360352e-01 1.056821644306182861e-01 3.417606353759765625e-01 2.402203083038330078e-01 5.781125277280807495e-02 -1.219605654478073120e-01 -3.821123018860816956e-02 -1.979028061032295227e-02 -3.301000222563743591e-02 1.643588542938232422e-01 2.941571734845638275e-02
1.193748190999031067e-01 2.509085834026336670e-01 1.009262576699256897e-01 -2.743557989597320557e-01 -9.670703113079071045e-02 9.309366345405578613e-02 1.348869055509567261e-01 5.203941836953163147e-02 2.371895611286163330e-01 -2.375970631837844849e-01 -2.452582418918609619e-01 -2.458507120609283447e-01 -2.637648023664951324e-02 3.375892341136932373e-02 -1.971879154443740845e-01 -1.040167827159166336e-02 7.137044519186019897e-02 1.123616024851799011e-01 -1.988115608692169189e-01 -1.494097709655761719e-01 -3.401217237114906311e-02 4.192824065685272217e-01 1.682771742343902588e-01 -1.481117904186248779e-01 2.329005748033523560e-01 -2.192689627408981323e-01 -8.768837898969650269e-02 9.006796777248382568e-02 -1.579692810773849487e-01 -5.915053933858871460e-02 -9.138180315494537354e-02 2.501603662967681885e-01
1.133847162127494812e-01 2.940851151943206787e-01 3.276932612061500549e-02 3.640000894665718079e-02 -1.506770998239517212e-01 1.646320372819900513e-01 1.224801987409591675e-01 1.869521886110305786e-01 1.344524323940277100e-01 -4.562999904155731201e-01 1.724736206233501434e-02 1.158458068966865540e-01 -2.034077197313308716e-01 -2.461351007223129272e-01 1.649724394083023071e-01 1.423983126878738403e-01 3.507052659988403320e-01 1.056455895304679871e-01 -1.847260445356369019e-01 -4.274015501141548157e-02 2.146491408348083496e-01 7.885937392711639404e-02 1.749641001224517822e-01 6.848676502704620361e-02 2.301933318376541138e-01 2.943793684244155884e-02 -1.487101055681705475e-02 -1.895944029092788696e-01 6.269478797912597656e-02 -1.044746302068233490e-02 -8.047403395175933838e-02 2.253969460725784302e-01
7.717765984125435352e-04 -2.961482852697372437e-02 1.400326937437057495e-01 8.833809196949005127e-02 6.327066570520401001e-02 4.573822394013404846e-02 3.135021775960922241e-02 -4.751833155751228333e-03 9.562945365905761719e-02 -1.639575064182281494e-01 -1.394165158271789551e-01 -6.067093927413225174e-03 -5.635463446378707886e-02 6.474290974438190460e-03 1.048625558614730835e-01 -1.724903732538223267e-01 3.406558632850646973e-01 3.669893741607666016e-01 -1.018140092492103577e-01 -9.060270339250564575e-02 -4.451232030987739563e-03 2.762652635574340820e-01 8.222731202840805054e-02 -5.079327523708343506e-02 -1.158602312207221985e-01 -2.982594072818756104e-01 -1.731661111116409302e-01 -2.989855362102389336e-03 -2.807427942752838135e-01 5.548463389277458191e-02 -4.503134191036224365e-01 3.051233589649200439e-01
-9.756655246019363403e-02 1.079831793904304504e-01 -3.856608644127845764e-02 3.639734908938407898e-02 4.493150487542152405e-02 8.750017732381820679e-02 4.725824296474456787e-02 -1.863285005092620850e-01 2.744856774806976318e-01 -2.776129245758056641e-01 -2.114378958940505981e-01 2.527190081309527159e-04 2.808395214378833771e-02 4.367676749825477600e-02 2.760721147060394287e-01 3.280016779899597168e-02 4.378587752580642700e-02 5.970220640301704407e-02 -2.088885754346847534e-01 2.030640095472335815e-01 2.002363353967666626e-01 1.331623941659927368e-01 7.196240127086639404e-02 3.937130421400070190e-02 -1.995747685432434082e-01 8.466297388076782227e-02 -1.540759205818176270e-01 3.646471723914146423e-02 -2.064446359872817993e-01 -1.652800589799880981e-01 -3.165222406387329102e-01 5.051529407501220703e-01
1.605747640132904053e-01 6.444424390792846680e-02 -1.884162127971649170e-01 3.402099311351776123e-01 -8.755980432033538818e-02 1.179853975772857666e-01 -3.787557780742645264e-02 -3.785115107893943787e-02 -1.350154727697372437e-01 6.117253005504608154e-02 -1.185105070471763611e-01 -2.332695722579956055e-01 1.668610796332359314e-02 -6.065567955374717712e-02 -9.868747740983963013e-02 3.350453451275825500e-03 4.344219565391540527e-01 2.233225554227828979e-01 -6.490131467580795288e-02 -6.827547401189804077e-02 2.414211258292198181e-02 2.816359698772430420e-01 1.530923843383789062e-01 -7.867098599672317505e-02 2.443524748086929321e-01 1.030787751078605652e-01 -1.794009059667587280e-01 -5.637984722852706909e-02 -3.196776807308197021e-01 -4.467583820223808289e-02 -2.123673409223556519e-01 2.797187864780426025e-01
-6.940663792192935944e-03 1.701900959014892578e-01 -1.327546685934066772e-01 -7.518693804740905762e-02 -7.601944357156753540e-02 4.981054663658142090e-01 -1.513666063547134399e-01 4.351782146841287613e-03 2.610763907432556152e-01 -1.761379092931747437e-01 -1.149076074361801147e-01 -1.419541053473949432e-02 -1.092905178666114807e-01 -1.134646013379096985e-01 1.151405498385429382e-01 -1.168831624090671539e-02 3.078616857528686523e-01 -1.427822094410657883e-02 2.055340409278869629e-01 5.969326570630073547e-02 -2.113477326929569244e-02 1.056710109114646912e-01 1.711988821625709534e-02 -1.544843018054962158e-01 2.110742032527923584e-02 2.507577836513519287e-01 -3.679004907608032227e-01 -3.508337736129760742e-01 1.905250921845436096e-02 -1.849344186484813690e-02 -1.084430143237113953e-01 9.644462168216705322e-02
8.485845755785703659e-04 -2.284918427467346191e-01 -2.551271319389343262e-01 -1.792603544890880585e-02 -1.532792896032333374e-01 3.761402368545532227e-01 7.399842143058776855e-02 1.015397384762763977e-01 1.529686152935028076e-01 -4.196564853191375732e-01 6.357152760028839111e-02 -3.567551076412200928e-02 -4.242714960128068924e-03 -9.681876003742218018e-02 -1.504149585962295532e-01 6.159988790750503540e-02 3.332983255386352539e-01 1.353715658187866211e-01 -1.842962652444839478e-01 1.172882393002510071e-01 -1.628085412085056305e-02 2.626154571771621704e-02 -5.387560650706291199e-02 3.128479421138763428e-01 -2.286788076162338257e-01 -4.783280659466981888e-03 -2.795524001121520996e-01 1.008502617478370667e-01 -1.810450255870819092e-01 -3.827704116702079773e-02 -8.342933654785156250e-02 1.659162528812885284e-02
1.935906708240509033e-01 1.243656501173973083e-02 -5.025345459580421448e-02 1.262476444244384766e-01 6.055419892072677612e-02 6.167653482407331467e-03 7.860895246267318726e-02 3.488636314868927002e-01 2.647342085838317871e-01 -4.614188075065612793e-01 -1.261232607066631317e-02 1.346656959503889084e-02 -1.099205482751131058e-02 4.773089662194252014e-02 -5.425697565078735352e-02 2.932412326335906982e-01 1.971068531274795532e-01 1.872384548187255859e-01 -1.790874302387237549e-01 -6.325179338455200195e-02 2.191985026001930237e-02 2.730815708637237549e-01 1.496016830205917358e-01 2.081358879804611206e-01 -3.500951454043388367e-02 4.219030588865280151e-02 -3.156766593456268311e-01 1.934025064110755920e-02 -2.694467008113861084e-01 3.615817055106163025e-02 -7.686436921358108521e-02 6.373772770166397095e-02
3.436752557754516602e-01 -5.936195701360702515e-02 -4.762326180934906006e-02 7.809200324118137360e-03 -1.213807314634323120e-01 5.559436678886413574e-01 -5.632494390010833740e-02 8.343637734651565552e-02 6.833391636610031128e-02 -1.310511976480484009e-01 2.501734793186187744e-01 -1.070256829261779785e-01 -4.383714124560356140e-02 -2.291348017752170563e-02 1.709749400615692139e-01 5.993356928229331970e-02 -1.803561896085739136e-01 -4.393528774380683899e-02 -3.403050824999809265e-02 9.565574117004871368e-03 2.762552537024021149e-02 2.045016139745712280e-01 2.474787533283233643e-01 2.138592302799224854e-01 2.297986000776290894e-01 -1.281905919313430786e-01 -1.371876988559961319e-02 -1.017899364233016968e-01 -3.550038039684295654e-01 -8.809407800436019897e-02 -9.932063519954681396e-02 4.712963104248046875e-02
-5.039705336093902588e-02 -2.024415507912635803e-02 2.530663907527923584e-01 -4.809982143342494965e-03 2.189219594001770020e-01 4.017556309700012207e-01 1.276258379220962524e-01 -9.121162444353103638e-02 1.475254148244857788e-01 -2.412912547588348389e-01 -8.697669953107833862e-02 -2.972520887851715088e-01 -1.764794588088989258e-01 1.112253293395042419e-01 -7.961092889308929443e-02 -9.215142577886581421e-02 6.886167824268341064e-02 1.464031785726547241e-01 -2.670415043830871582e-01 -2.278323918581008911e-01 -1.007344014942646027e-02 2.234404385089874268e-01 1.702185720205307007e-01 3.257982060313224792e-02 1.372197568416595459e-01 -1.474911570549011230e-01 -4.479409195482730865e-03 1.777111738920211792e-01 3.164965286850929260e-02 -1.136437524110078812e-02 2.394477091729640961e-02 4.017977416515350342e-01
2.834387421607971191e-01 1.345716267824172974e-01 1.540862917900085449e-01 -1.214283183217048645e-01 -9.846393018960952759e-03 1.525094509124755859e-01 -1.468456536531448364e-01 1.649723201990127563e-01 -1.426137331873178482e-02 -2.711930572986602783e-01 2.236823886632919312e-01 -1.227981224656105042e-01 8.748708665370941162e-02 -1.826518177986145020e-01 -5.223892256617546082e-02 -8.003766089677810669e-02 4.049551859498023987e-02 -1.040412485599517822e-01 -2.552504539489746094e-01 -2.095287740230560303e-01 7.243435829877853394e-02 3.108381628990173340e-01 2.013120241463184357e-02 7.495039701461791992e-02 1.138739138841629028e-01 -1.331675052642822266e-01 -3.475762307643890381e-01 -3.187225461006164551e-01 -1.870563924312591553e-01 2.814588509500026703e-02 -3.309094905853271484e-02 2.872907817363739014e-01
1.881074160337448120e-01 1.883173882961273193e-01 2.106420695781707764e-01 1.099051311612129211e-01 -2.660165429115295410e-01 7.866851240396499634e-02 2.023697942495346069e-01 1.392864137887954712e-01 -1.159869879484176636e-01 -3.373716771602630615e-01 -1.709974408149719238e-01 -1.752237826585769653e-01 -2.253000736236572266e-01 -4.082028195261955261e-02 1.912217885255813599e-01 -1.463222801685333252e-01 1.871044933795928955e-01 4.494082927703857422e-02 -1.973214894533157349e-01 -1.020438671112060547e-01 1.155334860086441040e-01 5.648310109972953796e-02 8.787855505943298340e-02 -6.943687051534652710e-02 3.065054118633270264e-01 -1.067052260041236877e-01 -2.618457376956939697e-01 8.940173685550689697e-02 -1.818550378084182739e-01 -1.172746159136295319e-02 -9.756218641996383667e-02 3.125751912593841553e-01
1.698995977640151978e-01 -9.029811248183250427e-03 -2.487227916717529297e-01 1.296515017747879028e-01 2.881533838808536530e-02 1.550461351871490479e-01 -9.422441571950912476e-02 -6.798765808343887329e-02 2.974759042263031006e-01 -2.606315314769744873e-01 7.996647059917449951e-02 -1.135502681136131287e-01 2.531645260751247406e-02 1.881553083658218384e-01 1.730460077524185181e-01 -6.980962306261062622e-02 8.383584022521972656e-02 4.486447870731353760e-01 -3.785652667284011841e-02 1.511462777853012085e-01 -1.256541013717651367e-01 1.543875634670257568e-01 1.916889399290084839e-01 1.701627522706985474e-01 1.134913116693496704e-01 -1.285715848207473755e-01 1.315598040819168091e-01 -2.497105747461318970e-01 -3.243194147944450378e-02 1.361718773841857910e-01 2.152146100997924805e-01 3.074727058410644531e-01
1.759065836668014526e-01 -1.285253614187240601e-01 1.912859380245208740e-01 1.869742125272750854e-01 -7.114757597446441650e-02 1.385459899902343750e-01 3.034315109252929688e-01 -2.071875929832458496e-01 2.319920212030410767e-01 -1.909337192773818970e-01 -1.530075669288635254e-01 -1.869880110025405884e-01 3.487224131822586060e-02 5.732661578804254532e-03 -4.716112837195396423e-02 -1.841898560523986816e-01 2.856070697307586670e-01 1.765592545270919800e-01 -1.236900687217712402e-02 -3.021042346954345703e-01 2.644375860691070557e-01 2.310241460800170898e-01 -1.133649870753288269e-01 5.924257636070251465e-02 -2.172562181949615479e-01 1.457499340176582336e-02 1.738114804029464722e-01 -1.799782663583755493e-01 -2.166852951049804688e-01 4.691494256258010864e-02 -1.616316586732864380e-01 8.102079480886459351e-02
4.564508795738220215e-01 -9.942375123500823975e-03 -1.177494898438453674e-01 -3.015030361711978912e-02 3.688490390777587891e-01 6.966801732778549194e-02 4.947042465209960938e-02 1.094433367252349854e-01 8.949174731969833374e-02 -4.270961880683898926e-01 7.230181992053985596e-02 -4.753803834319114685e-02 9.782728552818298340e-02 1.183055527508258820e-02 -4.221851751208305359e-02 3.771996498107910156e-02 3.266894817352294922e-01 2.707048133015632629e-02 -5.417713522911071777e-02 -1.333441492170095444e-02 1.886845082044601440e-01 2.201282978057861328e-01 3.566563129425048828e-02 2.359327673912048340e-01 -1.753871142864227295e-02 5.806764215230941772e-02 -2.441858649253845215e-01 -3.050326183438301086e-02 -2.037603259086608887e-01 1.045096665620803833e-01 -1.985092908143997192e-01 5.458092689514160156e-02
2.923870086669921875e-02 -2.398130446672439575e-01 -8.347047120332717896e-02 1.314502805471420288e-01 -2.832709252834320068e-01 3.281249105930328369e-01 1.193765923380851746e-02 9.252538532018661499e-02 3.556250035762786865e-02 -3.665879666805267334e-01 1.550542414188385010e-01 4.252613708376884460e-02 1.123747453093528748e-01 -7.619984447956085205e-02 1.870734840631484985e-01 1.769991368055343628e-01 -1.005743816494941711e-01 2.128078341484069824e-01 -9.598053991794586182e-02 -1.897445619106292725e-01 -6.565482914447784424e-02 5.554071441292762756e-02 -3.831016644835472107e-02 -9.355560876429080963e-03 3.079408407211303711e-01 -3.239562362432479858e-02 -2.115582227706909180e-01 -5.602570623159408569e-02 -1.063294336199760437e-01 -3.849138021469116211e-01 -3.725768253207206726e-02 2.456040084362030029e-01
1.766086965799331665e-01 2.278118878602981567e-01 -3.838912025094032288e-02 -8.054754883050918579e-02 1.415594965219497681e-01 1.894481033086776733e-01 -7.673359476029872894e-03 -4.873155355453491211e-01 5.786634609103202820e-02 -2.061580866575241089e-01 3.649992495775222778e-02 1.274762153625488281e-01 -1.604506373405456543e-01 -1.123343631625175476e-01 -9.436636418104171753e-02 -3.439408168196678162e-02 1.037589460611343384e-01 2.196286022663116455e-01 -3.358034491539001465e-01 2.163464725017547607e-01 8.780553936958312988e-02 2.759895920753479004e-01 -2.131572812795639038e-01 1.134240850806236267e-01 1.936000883579254150e-01 1.369065493345260620e-01 -8.627084642648696899e-02 -1.780600398778915405e-01 -1.968261301517486572e-01 -7.195887714624404907e-02 -4.870302230119705200e-02 3.441726788878440857e-02
2.625314295291900635e-01 2.650867998600006104e-01 -2.773746848106384277e-02 6.181439757347106934e-02 -8.342836052179336548e-02 1.579076796770095825e-01 1.724906861782073975e-01 2.741409838199615479e-02 4.515939578413963318e-02 -3.926879763603210449e-01 2.946655265986919403e-02 1.843397021293640137e-01 -1.708133369684219360e-01 -2.065187990665435791e-01 1.650962084531784058e-01 -7.883030921220779419e-02 3.095769584178924561e-01 2.048704922199249268e-01 -3.661023974418640137e-01 -1.686717005213722587e-04 2.154877036809921265e-01 -4.203734546899795532e-02 7.121010124683380127e-02 -2.384573780000209808e-02 1.923814415931701660e-01 1.393490284681320190e-01 3.746907413005828857e-02 -1.144577339291572571e-01 -5.720415711402893066e-02 -6.586321443319320679e-02 8.222776465117931366e-03 3.051751852035522461e-01
-8.261896669864654541e-02 -7.506720256060361862e-03 3.070904873311519623e-02 8.616108447313308716e-02 -3.737123012542724609e-01 2.503648996353149414e-01 3.506615459918975830e-01 7.094569504261016846e-02 -4.632188938558101654e-03 -3.769651651382446289e-01 9.267848730087280273e-02 2.917497046291828156e-02 8.047413825988769531e-02 -1.009648665785789490e-02 1.192914992570877075e-01 9.185555391013622284e-03 -6.684375554323196411e-02 2.886171042919158936e-01 8.114912360906600952e-02 7.919406890869140625e-02 -1.947006583213806152e-01 5.034724250435829163e-02 -1.962751597166061401e-01 8.528725057840347290e-02 1.595981270074844360e-01 4.108343645930290222e-02 -3.931347727775573730e-01 -2.748584747314453125e-01 -1.334295868873596191e-01 5.599793046712875366e-02 7.826060801744461060e-02 1.037399843335151672e-01
-9.322734549641609192e-03 1.121087446808815002e-01 -1.027621403336524963e-01 -7.771332561969757080e-02 1.529322713613510132e-01 2.185833305120468140e-01 -2.894797548651695251e-02 -2.998420298099517822e-01 -1.708117574453353882e-01 -2.521005570888519287e-01 -5.377783998847007751e-02 -7.170361280441284180e-02 9.672627598047256470e-02 -1.092285662889480591e-01 3.848890066146850586e-01 1.593738943338394165e-01 2.252229303121566772e-01 2.691716849803924561e-01 4.746741149574518204e-03 -3.673268109560012817e-02 -1.824904531240463257e-01 2.158191800117492676e-01 1.183512657880783081e-01 8.498256653547286987e-02 3.551219105720520020e-01 7.369341701269149780e-02 3.512934222817420959e-02 -2.399977296590805054e-01 -2.835884690284729004e-01 -6.716246902942657471e-02 1.058844104409217834e-02 1.102857142686843872e-01
-8.985159546136856079e-02 3.084396123886108398e-01 1.888759881258010864e-01 -6.341900676488876343e-02 -2.266088575124740601e-01 2.905941009521484375e-01 9.652192145586013794e-02 -1.303808689117431641e-01 2.250379920005798340e-01 -2.094232738018035889e-01 2.706805169582366943e-01 -1.176674216985702515e-01 -1.172613501548767090e-01 6.997733563184738159e-02 -4.193677753210067749e-02 -9.475094825029373169e-02 2.602280862629413605e-02 1.536782234907150269e-01 -1.381926238536834717e-01 1.618165224790573120e-01 1.336427628993988037e-01 3.542220294475555420e-01 2.295193821191787720e-01 -2.259243726730346680e-01 1.859096437692642212e-01 -1.012663394212722778e-01 7.208833098411560059e-02 5.444300174713134766e-02 -5.698768422007560730e-02 -1.617028862237930298e-01 -1.021646261215209961e-01 2.730288803577423096e-01
6.940041668713092804e-03 -5.331784486770629883e-02 -1.549980044364929199e-01 6.488950550556182861e-02 -1.755277365446090698e-01 1.375057548284530640e-01 1.316073089838027954e-01 6.807937473058700562e-02 6.677000969648361206e-02 -3.415607511997222900e-01 -8.768645673990249634e-02 5.929755419492721558e-02 -2.236106991767883301e-01 1.964973658323287964e-01 1.118376180529594421e-01 -2.327055297791957855e-02 -4.488459229469299316e-02 3.506303429603576660e-01 1.624612808227539062e-01 -1.798537671566009521e-01 6.171926856040954590e-02 2.341141700744628906e-01 1.661330759525299072e-01 2.288523018360137939e-01 1.386892646551132202e-01 -2.669337689876556396e-01 6.488150358200073242e-02 -2.750381529331207275e-01 -2.689771652221679688e-01 2.340607941150665283e-01 4.959603026509284973e-02 2.024481892585754395e-01
-1.332816034555435181e-01 -1.405359338968992233e-02 1.683107316493988037e-01 -8.452446758747100830e-02 -1.108242869377136230e-01 5.354656577110290527e-01 6.710290163755416870e-02 3.038724958896636963e-01 5.954666063189506531e-02 -4.504072368144989014e-01 2.133067846298217773e-01 6.053151935338973999e-02 -6.139466539025306702e-02 6.056873593479394913e-03 -1.616115570068359375e-01 -1.683017611503601074e-02 5.981007125228643417e-03 2.202649712562561035e-01 -1.860724687576293945e-01 4.870234802365303040e-02 2.240345478057861328e-01 6.439249962568283081e-03 2.380030788481235504e-02 -2.329377084970474243e-02 7.787753641605377197e-02 -4.960746318101882935e-02 -1.310610473155975342e-01 -1.960756629705429077e-01 5.074650794267654419e-02 2.164722420275211334e-02 -2.466252893209457397e-01 5.420132074505090714e-03
2.704418599605560303e-01 3.896239027380943298e-02 -2.231350541114807129e-01 -9.528896957635879517e-02 4.906334355473518372e-02 2.415955960750579834e-01 -5.810623988509178162e-02 1.602914929389953613e-02 4.443242847919464111e-01 -3.777817785739898682e-01 -2.039037048816680908e-01 -6.193874031305313110e-02 -1.052005961537361145e-01 7.458133250474929810e-02 1.785710752010345459e-01 1.916148699820041656e-02 7.451663911342620850e-02 1.654652208089828491e-01 1.934044808149337769e-01 -2.383510172367095947e-01 -1.205249279737472534e-01 -1.497771739959716797e-01 1.399433314800262451e-01 -2.981146052479743958e-02 1.161234155297279358e-01 -6.916695274412631989e-03 -1.614614427089691162e-01 -3.230021297931671143e-01 2.245255373418331146e-02 1.071594357490539551e-01 1.626583188772201538e-01 2.581953071057796478e-02
-1.845536753535270691e-02 2.328334003686904907e-01 2.522793114185333252e-01 -1.102891489863395691e-01 6.088806688785552979e-02 1.944530457258224487e-01 1.946332678198814392e-02 -9.250336140394210815e-02 2.887162864208221436e-01 -1.979121267795562744e-01 -1.299599092453718185e-02 -1.597578823566436768e-01 -2.440454959869384766e-01 4.738922044634819031e-02 -2.170118391513824463e-01 -5.528651177883148193e-02 3.461609780788421631e-02 3.049881756305694580e-01 -2.441044449806213379e-01 1.723625808954238892e-01 1.183459386229515076e-01 3.526985347270965576e-01 2.809132635593414307e-01 -4.075289890170097351e-02 1.227100566029548645e-02 -8.998735994100570679e-02 1.091707348823547363e-01 -5.623179301619529724e-02 -2.044066041707992554e-01 -4.486536979675292969e-02 -7.717204838991165161e-02 2.888701558113098145e-01
-2.752798423171043396e-02 -1.853119209408760071e-02 -1.556413918733596802e-01 2.692495584487915039e-01 6.829211954027414322e-03 3.690010309219360352e-01 4.146859794855117798e-02 4.410410672426223755e-02 -5.322483181953430176e-02 -2.482376247644424438e-01 -1.287208348512649536e-01 -8.672256022691726685e-02 -2.402412518858909607e-02 7.546662539243698120e-02 1.246815845370292664e-01 -1.711464859545230865e-02 -6.100229546427726746e-02 3.143042325973510742e-01 1.585806608200073242e-01 1.416469514369964600e-01 -2.090475112199783325e-01 2.769358754158020020e-01 -4.339397698640823364e-02 1.928665935993194580e-01 3.159011900424957275e-01 3.498916700482368469e-02 1.367662567645311356e-02 -2.452151179313659668e-01 -1.342761516571044922e-01 1.239266619086265564e-01 -2.514974772930145264e-01 2.940771877765655518e-01
2.564734220504760742e-01 2.860740721225738525e-01 1.341250687837600708e-01 -8.028774522244930267e-03 -1.309309154748916626e-01 8.016958832740783691e-02 2.243214845657348633e-01 -1.204299740493297577e-02 2.990250242874026299e-03 -4.059720337390899658e-01 -1.335446834564208984e-01 -4.096137359738349915e-02 -2.288156561553478241e-02 8.944629132747650146e-02 2.313785851001739502e-01 -9.132797271013259888e-02 4.087211787700653076e-01 -3.130755200982093811e-02 -3.322386741638183594e-01 -1.466181129217147827e-01 1.346085518598556519e-01 -1.141296178102493286e-01 1.857436597347259521e-01 -1.876019239425659180e-01 5.774895101785659790e-02 4.554202035069465637e-02 -1.365588009357452393e-01 -1.235561817884445190e-01 -9.694267809391021729e-02 -8.338674902915954590e-03 -1.406230330467224121e-01 1.903681606054306030e-01
-4.643657431006431580e-02 3.308112919330596924e-02 5.440120026469230652e-02 -1.573279649019241333e-01 5.108750984072685242e-02 3.344078063964843750e-01 3.166456222534179688e-01 3.687018528580665588e-02 5.504067614674568176e-02 -5.345879197120666504e-01 1.737689226865768433e-02 -1.190882846713066101e-01 -1.118519380688667297e-01 1.425067633390426636e-01 1.285876929759979248e-01 1.980667747557163239e-02 3.244606852531433105e-01 1.339928656816482544e-01 -2.406733781099319458e-01 8.414053916931152344e-02 8.834639191627502441e-02 1.133128330111503601e-01 -6.694509834051132202e-02 6.040151417255401611e-02 3.401411473751068115e-01 1.921748518943786621e-01 3.516461700201034546e-02 5.831132642924785614e-03 2.753620222210884094e-02 7.054737210273742676e-02 -1.512701660394668579e-01 -2.022100053727626801e-02
3.576750457286834717e-01 -5.476398020982742310e-02 -2.094403952360153198e-01 1.393842995166778564e-01 -2.200378179550170898e-01 2.920291721820831299e-01 -8.847407065331935883e-03 -3.411787748336791992e-01 4.178646206855773926e-02 -2.093084603548049927e-01 -1.566298007965087891e-01 -5.762714892625808716e-02 -3.814462721347808838e-01 4.285823181271553040e-02 1.778104156255722046e-01 -7.624347507953643799e-02 2.542326748371124268e-01 2.233799248933792114e-01 -9.633798897266387939e-02 -1.069678813219070435e-01 -3.165418514981865883e-03 1.378963440656661987e-01 -7.268138974905014038e-02 -6.348627060651779175e-02 -1.305958330631256104e-01 -6.963390856981277466e-02 1.566324084997177124e-01 -2.651793658733367920e-01 -1.016327738761901855e-01 2.238578908145427704e-02 2.642850950360298157e-02 -7.442044466733932495e-02
2.909620106220245361e-01 -4.175882041454315186e-02 5.462045595049858093e-02 -9.394199401140213013e-02 -1.729764193296432495e-01 1.395135372877120972e-01 -2.551163919270038605e-02 2.056377083063125610e-01 1.598768867552280426e-02 -3.193542361259460449e-01 2.384812980890274048e-01 -4.468869417905807495e-02 1.833892911672592163e-01 1.789920181035995483e-01 -1.555858254432678223e-01 -1.031931415200233459e-01 3.595765233039855957e-01 3.230437040328979492e-01 9.505113959312438965e-02 -1.235271617770195007e-01 1.146586686372756958e-01 2.280855774879455566e-01 -1.259086746722459793e-02 2.550438344478607178e-01 2.374674975872039795e-01 -1.346664577722549438e-01 -1.138325706124305725e-01 -1.616390049457550049e-01 -9.788221120834350586e-02 -1.383021920919418335e-01 -1.293052583932876587e-01 -2.160755358636379242e-02
-1.094155684113502502e-01 2.570194900035858154e-01 -1.303350031375885010e-01 -1.129087656736373901e-01 -6.355308741331100464e-02 9.736865013837814331e-02 1.720148324966430664e-02 -1.673945188522338867e-01 2.780818939208984375e-01 -3.126868009567260742e-01 -2.183295637369155884e-01 -2.421839907765388489e-02 -1.557759195566177368e-01 -6.099326536059379578e-02 1.901563853025436401e-01 2.223668433725833893e-02 -3.668574988842010498e-02 1.075645387172698975e-01 -1.952358037233352661e-01 6.177269667387008667e-02 9.711688011884689331e-02 8.744553476572036743e-02 -8.980349451303482056e-02 1.411080509424209595e-01 1.188701167702674866e-01 2.621985077857971191e-01 -2.465283572673797607e-01 1.207606568932533264e-01 -3.197160661220550537e-01 -6.938236951828002930e-02 -2.118553817272186279e-01 3.903127908706665039e-01
1.021640971302986145e-01 -3.125904593616724014e-03 -1.186413541436195374e-01 -2.157713472843170166e-01 1.128335669636726379e-01 3.764798343181610107e-01 3.267715275287628174e-01 -1.746946573257446289e-01 1.838912069797515869e-01 -2.856304943561553955e-01 -5.888931825757026672e-02 -7.291141152381896973e-02 3.278343081474304199e-01 5.912496522068977356e-02 4.722834005951881409e-02 -1.505884677171707153e-01 -1.561752799898386002e-02 2.077645808458328247e-01 -2.190737128257751465e-01 -1.085302308201789856e-01 -3.757745400071144104e-02 1.435311287641525269e-01 4.161659628152847290e-02 1.148509755730628967e-01 1.706876158714294434e-01 -2.313942164182662964e-01 -1.834293454885482788e-01 -2.010828405618667603e-01 -1.082064285874366760e-01 1.937616318464279175e-01 1.716748923063278198e-01 -3.859125077724456787e-02
9.032095223665237427e-02 -1.711427271366119385e-01 1.661130040884017944e-01 2.915031909942626953e-01 -1.120250672101974487e-01 4.936094582080841064e-01 8.662023395299911499e-02 -5.686526373028755188e-02 -8.464613556861877441e-02 -1.318013370037078857e-01 4.803239181637763977e-02 6.094846129417419434e-02 -8.161098510026931763e-02 -3.926396369934082031e-02 6.054037436842918396e-02 -2.505707442760467529e-01 -4.088684916496276855e-02 4.910975322127342224e-02 9.954356210073456168e-05 -5.837216228246688843e-02 -1.379961520433425903e-01 2.781645953655242920e-01 2.339843101799488068e-02 -4.285760223865509033e-02 -9.181298315525054932e-02 9.157914668321609497e-03 -3.170752823352813721e-01 -2.394997775554656982e-01 -3.319032788276672363e-01 -3.422276349738240242e-03 1.029600426554679871e-01 2.904489338397979736e-01
1.774305701255798340e-01 1.839481592178344727e-01 -3.052276000380516052e-02 1.703062802553176880e-01 -8.680716156959533691e-02 1.594232916831970215e-01 1.596101373434066772e-01 2.474192529916763306e-02 1.847194582223892212e-01 -4.503291249275207520e-01 3.327189385890960693e-02 8.726502209901809692e-02 -1.542680561542510986e-01 -2.830811440944671631e-01 1.469481140375137329e-01 2.841748064383864403e-04 1.777318716049194336e-01 9.859255701303482056e-02 -2.725630998611450195e-01 3.003789298236370087e-02 1.403684020042419434e-01 8.818020671606063843e-02 9.482560306787490845e-02 -5.893921945244073868e-03 3.542077839374542236e-01 1.261842250823974609e-01 -5.830838531255722046e-02 -2.191293239593505859e-01 2.164689898490905762e-01 -1.087162047624588013e-01 -7.394486665725708008e-02 2.541314661502838135e-01
2.669791318476200104e-02 1.001293584704399109e-01 -4.513876140117645264e-02 -1.542351096868515015e-01 -8.013702929019927979e-02 3.408569693565368652e-01 1.132144406437873840e-01 -6.263641268014907837e-02 1.221954897046089172e-01 -1.517786234617233276e-01 1.379209011793136597e-01 1.090587750077247620e-01 2.551414668560028076e-01 -1.874881535768508911e-01 2.214606106281280518e-01 -1.000702679157257080e-01 3.148095905780792236e-01 4.612163007259368896e-01 -2.649139240384101868e-02 4.884595051407814026e-03 -7.356151938438415527e-02 3.163494169712066650e-01 -6.123494356870651245e-02 4.042599722743034363e-02 2.419707328081130981e-01 1.663796454668045044e-01 5.182246863842010498e-02 -2.423576312139630318e-03 -5.981345102190971375e-02 -1.669637709856033325e-01 2.172923684120178223e-01 6.985389441251754761e-02
1.003529205918312073e-01 -4.558646678924560547e-02 -2.378564625978469849e-01 -4.046576097607612610e-02 3.010770678520202637e-02 2.472234517335891724e-01 -1.286416947841644287e-01 2.583825727924704552e-03 1.657818853855133057e-01 -2.689855992794036865e-01 -6.077856943011283875e-02 -1.702841371297836304e-01 -9.502390772104263306e-02 -8.417668938636779785e-02 -7.526356726884841919e-02 -2.479878962039947510e-01 -5.345980450510978699e-02 2.609908282756805420e-01 6.057114899158477783e-02 6.130832806229591370e-02 3.035314613953232765e-03 2.526710629463195801e-01 4.540701210498809814e-02 8.638161420822143555e-02 2.214524894952774048e-01 -4.438534080982208252e-01 3.676395863294601440e-02 -1.728132516145706177e-01 -3.890949785709381104e-01 1.278594285249710083e-01 8.689416199922561646e-02 1.758342385292053223e-01
-1.491750329732894897e-01 -6.850107014179229736e-02 2.980725839734077454e-03 5.575608089566230774e-02 -1.636627167463302612e-01 3.350194990634918213e-01 1.570437401533126831e-01 1.848482787609100342e-01 1.195616796612739563e-01 -3.318722546100616455e-01 1.636218428611755371e-01 -8.297608047723770142e-02 1.196328103542327881e-01 2.621368318796157837e-02 4.333161935210227966e-02 5.617955327033996582e-02 1.280288398265838623e-01 4.238329455256462097e-02 -1.523354370146989822e-02 2.553375065326690674e-01 -1.380846798419952393e-01 2.360809296369552612e-01 -2.917628549039363861e-02 1.887173205614089966e-01 1.297237277030944824e-01 -8.780762553215026855e-02 -3.594703078269958496e-01 -4.573718011379241943e-01 -1.553189903497695923e-01 -1.799900270998477936e-02 1.067184805870056152e-01 -1.703440770506858826e-02
1.731933206319808960e-01 3.131311833858489990e-01 -1.554771214723587036e-01 -8.818970620632171631e-02 1.469090729951858521e-01 3.426527380943298340e-01 -3.945457562804222107e-02 -2.263883799314498901e-01 -7.245317101478576660e-02 -3.597449660301208496e-01 4.209675267338752747e-02 1.734290122985839844e-01 9.788205847144126892e-03 -1.018985509872436523e-01 -1.569047421216964722e-01 1.272617187350988388e-02 1.089800074696540833e-01 3.168603479862213135e-01 -3.668089509010314941e-01 -1.491103693842887878e-02 8.256124705076217651e-02 1.352298408746719360e-01 -1.751213669776916504e-01 -9.297741949558258057e-02 1.053498461842536926e-01 1.401405483484268188e-01 -8.480583876371383667e-02 -2.430085539817810059e-01 -1.691931113600730896e-02 -1.163685992360115051e-01 1.524169892072677612e-01 -3.031930886209011078e-02
2.777364552021026611e-01 2.303169965744018555e-01 5.395222455263137817e-02 5.362099036574363708e-02 1.691038459539413452e-01 1.562711149454116821e-01 2.675639232620596886e-03 -2.416373342275619507e-01 -7.804132252931594849e-02 -1.227022334933280945e-01 4.583971574902534485e-02 1.474926173686981201e-01 -2.640721797943115234e-01 1.358678787946701050e-01 2.141713649034500122e-01 -9.786996990442276001e-02 2.456530332565307617e-01 2.502290904521942139e-01 -3.633318543434143066e-01 -1.288466900587081909e-01 8.701814711093902588e-02 1.571569740772247314e-01 -1.812169253826141357e-01 -6.064378190785646439e-03 5.700929462909698486e-02 -1.459344029426574707e-01 -1.227822806686162949e-02 -4.171303473412990570e-03 -2.419228702783584595e-01 1.168181821703910828e-01 -3.279433250427246094e-01 1.510651111602783203e-01
1.612229198217391968e-01 1.981597393751144409e-01 8.912195451557636261e-03 -2.914334833621978760e-01 -1.121882870793342590e-01 2.211594879627227783e-01 9.051225334405899048e-02 -2.114218324422836304e-01 1.301013231277465820e-01 -2.228725850582122803e-01 1.392366290092468262e-01 -1.012700647115707397e-01 -1.169006060808897018e-02 2.000485062599182129e-01 1.753041595220565796e-01 1.494828164577484131e-01 -7.615617662668228149e-02 1.644270569086074829e-01 -8.664033561944961548e-02 1.785366237163543701e-01 -2.468005008995532990e-02 -8.929251134395599365e-02 -1.474856398999691010e-02 2.268076092004776001e-01 -2.314081043004989624e-01 3.637598752975463867e-01 -2.153580188751220703e-01 -8.152603358030319214e-02 -8.509851992130279541e-02 1.108056865632534027e-02 -9.670472890138626099e-02 3.972299098968505859e-01
2.608721852302551270e-01 4.327970370650291443e-02 -2.220329344272613525e-01 -9.149834513664245605e-02 -2.543542683124542236e-01 1.820354461669921875e-01 -4.105488955974578857e-02 -1.011420320719480515e-02 1.431847810745239258e-01 -1.388628333806991577e-01 -6.938745081424713135e-02 -3.753859996795654297e-01 -1.075608283281326294e-01 3.181131482124328613e-01 1.417062729597091675e-01 -3.188108503818511963e-01 2.133848220109939575e-01 4.745389893651008606e-02 9.511701762676239014e-03 -7.723636180162429810e-02 1.014961525797843933e-01 2.343178689479827881e-01 -4.320134222507476807e-02 1.692298203706741333e-01 -4.106076806783676147e-02 4.112744331359863281e-02 1.613727360963821411e-01 -2.318656742572784424e-01 -2.405424118041992188e-01 8.110460638999938965e-02 2.413306385278701782e-03 2.358044832944869995e-01
-1.312420964241027832e-01 1.233859360218048096e-01 3.189610317349433899e-02 2.158558815717697144e-01 -5.116640403866767883e-02 4.085898995399475098e-01 -1.479001045227050781e-01 -1.132860779762268066e-01 2.118355333805084229e-01 -4.203902781009674072e-01 1.363519281148910522e-01 1.837909221649169922e-01 -1.606855839490890503e-01 3.260329365730285645e-01 -1.914116293191909790e-01 1.242155488580465317e-02 4.672456905245780945e-02 1.900583058595657349e-01 -1.667424850165843964e-02 -9.893741458654403687e-02 -3.327558562159538269e-02 9.300438314676284790e-02 -1.933405548334121704e-01 -1.760431379079818726e-01 1.328758597373962402e-01 1.337579339742660522e-01 -2.589326500892639160e-01 -3.772331401705741882e-02 -2.034968286752700806e-01 -5.139145068824291229e-03 -2.784354239702224731e-02 -7.440337911248207092e-03
8.890118449926376343e-02 4.951269924640655518e-02 -2.261307835578918457e-01 -7.714132964611053467e-02 -2.177443504333496094e-01 3.584161102771759033e-01 -1.732750087976455688e-01 -3.514478681609034538e-03 2.526709437370300293e-01 -3.030678927898406982e-01 8.406291902065277100e-02 7.667183876037597656e-02 1.072400901466608047e-02 2.269075997173786163e-02 1.687339544296264648e-01 -8.626651763916015625e-02 2.079252600669860840e-01 2.378770895302295685e-02 9.995435923337936401e-02 1.384764164686203003e-01 3.251163065433502197e-01 -3.884187340736389160e-02 -6.595092266798019409e-02 -1.745375990867614746e-01 -2.065234333276748657e-01 1.522462964057922363e-01 -3.699962794780731201e-01 -2.069487422704696655e-01 -1.013093143701553345e-01 6.381131708621978760e-02 -1.765986680984497070e-01 1.241007000207901001e-01
9.532898664474487305e-02 -1.418027281761169434e-01 -2.191240489482879639e-01 -1.082840114831924438e-01 -1.835249513387680054e-01 9.893988817930221558e-02 2.248404920101165771e-01 -1.457240283489227295e-01 8.085981756448745728e-02 -2.568375468254089355e-01 -1.938493251800537109e-01 -1.967773139476776123e-01 -1.008610650897026062e-01 -6.000104546546936035e-02 -1.007598713040351868e-01 1.783682703971862793e-01 2.422221302986145020e-01 8.630442619323730469e-02 -3.214017255231738091e-03 1.571657806634902954e-01 3.338801264762878418e-01 1.613735705614089966e-01 3.048936426639556885e-01 2.204760611057281494e-01 -3.915948048233985901e-02 -2.298247441649436951e-02 -2.956348955631256104e-01 -2.022494375705718994e-01 -2.580719888210296631e-01 -8.134455978870391846e-02 9.600340574979782104e-02 9.241702407598495483e-02
2.506632506847381592e-01 -2.912103757262229919e-02 -9.742879122495651245e-02 2.209274917840957642e-01 -2.280055135488510132e-01 6.916400790214538574e-02 1.190037503838539124e-01 -2.839791774749755859e-01 1.130065298639237881e-03 -2.531687915325164795e-01 -5.990683287382125854e-02 3.146660625934600830e-01 -4.886143654584884644e-02 -2.597356587648391724e-02 1.349156796932220459e-01 2.874792218208312988e-01 -1.111109405755996704e-01 2.222165018320083618e-01 -1.119874864816665649e-01 5.428113415837287903e-02 -2.100674062967300415e-01 1.996212899684906006e-01 2.467451095581054688e-01 -1.812437474727630615e-01 7.838353514671325684e-02 -1.084299292415380478e-03 -1.045378521084785461e-01 -3.730856776237487793e-01 -1.283912211656570435e-01 -1.196506395936012268e-01 -1.078883185982704163e-01 4.695783928036689758e-02
2.975835800170898438e-01 -4.121097922325134277e-02 4.321748763322830200e-02 1.207945897476747632e-04 -5.055527761578559875e-02 4.419778473675251007e-03 -1.567468792200088501e-01 -3.823487088084220886e-02 2.878417074680328369e-02 -4.396565854549407959e-01 1.490024328231811523e-01 -1.168048456311225891e-01 1.100355386734008789e-01 1.907678246498107910e-01 -2.262733131647109985e-02 -9.718647599220275879e-02 2.231806367635726929e-01 2.923009991645812988e-01 6.482536345720291138e-02 -3.278355672955513000e-02 1.524206846952438354e-01 2.717927992343902588e-01 4.778948798775672913e-02 3.341500163078308105e-01 1.966570913791656494e-01 -1.253204494714736938e-01 -1.294341236352920532e-01 -2.114268243312835693e-01 -4.082445055246353149e-03 -3.259474933147430420e-01 -1.187239121645689011e-02 1.305334866046905518e-01
-1.314943730831146240e-01 -2.098052017390727997e-02 -1.452223956584930420e-01 -3.881472721695899963e-02 -2.977106571197509766e-01 4.103029668331146240e-01 7.375810295343399048e-02 1.778482794761657715e-01 8.751982823014259338e-03 -5.391230583190917969e-01 -3.543037548661231995e-02 -6.578072160482406616e-02 1.001692265272140503e-01 -4.225196689367294312e-02 -1.612212210893630981e-01 1.229298487305641174e-01 1.986124962568283081e-01 3.733577951788902283e-02 -8.338733017444610596e-02 2.055136710405349731e-01 -1.188173517584800720e-01 1.160767152905464172e-01 -1.319339424371719360e-01 1.557833403348922729e-01 -2.128439247608184814e-01 2.973201312124729156e-02 -2.249666899442672729e-01 -9.700370579957962036e-02 -2.096646279096603394e-01 -9.138056077063083649e-03 4.475575312972068787e-02 6.955517083406448364e-02
-9.607202559709548950e-02 -8.107645809650421143e-02 -8.698529005050659180e-02 1.538895517587661743e-01 -3.154364526271820068e-01 2.322610467672348022e-01 2.280645966529846191e-01 -2.181243896484375000e-01 1.021082699298858643e-01 -3.754255473613739014e-01 7.927531749010086060e-02 6.309394538402557373e-02 -2.079910933971405029e-01 1.000640839338302612e-01 -7.565797865390777588e-02 -1.741017252206802368e-01 6.898381747305393219e-03 -1.942348182201385498e-01 -9.371674060821533203e-02 -2.698867022991180420e-02 -8.196692913770675659e-03 3.234658837318420410e-01 -4.657245706766843796e-03 -2.884023785591125488e-01 1.345707923173904419e-01 1.137468963861465454e-02 -5.873914808034896851e-02 -1.323762685060501099e-01 -3.508958816528320312e-01 -1.282103061676025391e-01 3.733455762267112732e-02 1.833408623933792114e-01
2.915820181369781494e-01 1.322039514780044556e-01 -7.630515843629837036e-02 -8.090316504240036011e-02 -1.046069860458374023e-01 2.775976955890655518e-01 -5.285728722810745239e-02 -7.293838541954755783e-03 -1.070017665624618530e-01 -2.113276720046997070e-01 -4.491815343499183655e-02 2.119897864758968353e-02 3.293572738766670227e-02 1.247700080275535583e-01 2.455353587865829468e-01 -2.622441351413726807e-01 -8.782308548688888550e-02 4.131184816360473633e-01 1.457912940531969070e-02 6.447303108870983124e-03 8.570761978626251221e-02 6.211572885513305664e-02 6.713267415761947632e-02 3.054952323436737061e-01 1.599988341331481934e-01 -9.156064689159393311e-02 -1.501549035310745239e-01 -3.817427456378936768e-01 -2.545091509819030762e-01 1.711237728595733643e-01 4.451531171798706055e-02 6.346154212951660156e-02
9.241302311420440674e-02 1.411277800798416138e-01 -2.502146959304809570e-01 -1.485456079244613647e-01 -3.081048130989074707e-01 1.312393695116043091e-01 2.461031377315521240e-01 -5.393202602863311768e-02 1.796290278434753418e-01 -2.962277531623840332e-01 1.579727381467819214e-01 -7.022435963153839111e-02 1.941482722759246826e-02 2.897387146949768066e-01 5.096794664859771729e-02 3.419417142868041992e-01 2.180141061544418335e-01 1.128470972180366516e-01 8.966615796089172363e-02 -3.472055774182081223e-03 2.212989032268524170e-01 1.038777455687522888e-01 -8.443596214056015015e-02 -1.529576331377029419e-01 -2.125417590141296387e-01 -6.341504305601119995e-02 -1.055206134915351868e-01 -1.820262372493743896e-01 1.382409483194351196e-01 -1.542326807975769043e-01 -1.337520629167556763e-01 2.112643569707870483e-01
2.594912052154541016e-01 3.052826970815658569e-03 -3.537614941596984863e-01 -2.340940833091735840e-01 1.071727946400642395e-01 2.483059912919998169e-01 9.271484613418579102e-02 -1.441361457109451294e-01 1.943938881158828735e-01 -1.436106711626052856e-01 8.387289941310882568e-02 -2.789051830768585205e-02 9.620023518800735474e-02 1.190998107194900513e-01 2.363668680191040039e-01 -1.606526374816894531e-01 1.997657567262649536e-01 2.138285934925079346e-01 -1.923991553485393524e-02 -8.954665809869766235e-02 1.989125162363052368e-01 2.545132339000701904e-01 1.173972487449645996e-01 1.468547284603118896e-01 3.174377381801605225e-01 9.573347866535186768e-03 5.917260050773620605e-02 -2.615991234779357910e-01 -5.508095771074295044e-02 2.103728204965591431e-01 -1.048078909516334534e-01 1.186287552118301392e-01
9.753436595201492310e-02 -2.184326201677322388e-01 -1.758735179901123047e-01 -1.318330019712448120e-01 -2.008034586906433105e-01 2.207428812980651855e-01 2.650819420814514160e-01 -9.828773885965347290e-02 1.155979484319686890e-01 -1.485073268413543701e-01 -9.694190323352813721e-02 -1.310696452856063843e-01 -1.812633872032165527e-01 3.544192761182785034e-02 -1.551434993743896484e-01 1.497010737657546997e-01 2.961003184318542480e-01 2.067893296480178833e-01 -2.139653451740741730e-02 1.210632920265197754e-01 2.194590419530868530e-01 1.522883772850036621e-01 3.651180565357208252e-01 1.458725780248641968e-01 -1.420376896858215332e-01 1.101178750395774841e-01 -3.434271514415740967e-01 -8.821553783491253853e-04 -1.358843892812728882e-01 9.957812726497650146e-02 4.731658101081848145e-02 1.747550368309020996e-01
2.606699168682098389e-01 2.421802133321762085e-01 -4.292433336377143860e-02 5.712169408798217773e-02 1.748903393745422363e-01 3.786400854587554932e-01 1.585463434457778931e-01 -4.340168088674545288e-03 -3.507503867149353027e-02 -3.123664855957031250e-01 -2.464300245046615601e-01 6.367596983909606934e-02 -2.339682132005691528e-01 7.472313195466995239e-02 -3.501874953508377075e-02 -1.277037803083658218e-02 1.722406595945358276e-01 3.329623639583587646e-01 -3.699188530445098877e-01 -3.815066814422607422e-02 1.825874149799346924e-01 1.283009797334671021e-01 5.132615938782691956e-02 -1.412178725004196167e-01 1.601894050836563110e-01 1.989219933748245239e-01 -5.928946658968925476e-02 -1.281760632991790771e-01 -4.461429268121719360e-02 7.373865693807601929e-02 4.807177465409040451e-03 -7.489416282624006271e-03
-3.004797361791133881e-02 1.062641665339469910e-01 5.820520967245101929e-02 -1.136179938912391663e-01 -3.370301052927970886e-02 2.202375084161758423e-01 2.758492231369018555e-01 -9.036164730787277222e-02 -1.355815231800079346e-01 -4.990183413028717041e-01 3.731705993413925171e-02 3.239485993981361389e-02 -1.792956143617630005e-01 -1.691831052303314209e-01 6.932435184717178345e-02 -3.920375555753707886e-02 1.057440042495727539e-01 2.827498018741607666e-01 -3.562723398208618164e-01 4.900860041379928589e-02 1.129151284694671631e-01 1.881069093942642212e-01 -2.049811556935310364e-02 2.236977219581604004e-02 2.361618429422378540e-01 1.379296779632568359e-01 1.290285587310791016e-01 -9.943011403083801270e-02 4.054950177669525146e-02 -5.714106187224388123e-02 -1.512324959039688110e-01 3.194140791893005371e-01
[truncated: 3,270,546 more chars]
