# Supplementary material for: The Language of Innovation
Source: PLoS One. 2020 Apr 30;15(4):e0230107. doi: 10.1371/journal.pone.0230107 (PMC7194493; doi:10.1371/journal.pone.0230107)
Supplement: S25 File — (GZ) [file pone.0230107.s025.tar.gz › 2003-2007/V2Run_23_VS_4500_embeddings2003-2007ED32.txt]

2.687588930130004883e-01 1.263654138892889023e-02 8.793932944536209106e-02 -1.040518730878829956e-01 -7.045955955982208252e-02 -8.954852819442749023e-02 2.728449180722236633e-02 1.798320561647415161e-01 -1.637192964553833008e-01 -1.504858285188674927e-01 -5.434186384081840515e-02 1.451864987611770630e-01 -4.403682798147201538e-02 4.425931256264448166e-03 -3.566089272499084473e-01 1.781445927917957306e-02 2.682029902935028076e-01 1.581455320119857788e-01 -8.870258927345275879e-02 2.731288671493530273e-01 -1.754803508520126343e-01 -4.197245836257934570e-02 -1.574792414903640747e-01 -3.889187574386596680e-01 -1.827040128409862518e-02 6.916717439889907837e-02 4.636160284280776978e-02 -2.046877890825271606e-01 -1.967132985591888428e-01 3.705359101295471191e-01 1.285936236381530762e-01 1.741738170385360718e-01
3.694243431091308594e-01 -2.391071766614913940e-01 -1.244569104164838791e-02 -6.790755689144134521e-02 -6.391125917434692383e-02 -1.430468168109655380e-02 -5.570595711469650269e-02 8.569274842739105225e-02 -1.432714462280273438e-01 -2.568735480308532715e-01 -5.707874521613121033e-02 -3.155677318572998047e-01 -1.658305376768112183e-01 -1.501068752259016037e-02 -3.284916281700134277e-02 6.593110412359237671e-02 2.219487354159355164e-02 3.673225045204162598e-01 2.107981890439987183e-01 1.624723523855209351e-01 1.679259985685348511e-01 2.318257838487625122e-01 -2.206431329250335693e-01 4.251000285148620605e-02 -7.026346772909164429e-02 -9.060726314783096313e-02 1.637626737356185913e-01 -1.844571679830551147e-01 2.097640484571456909e-01 2.382988184690475464e-01 1.429335623979568481e-01 1.745218038558959961e-01
2.319408059120178223e-01 -1.143962889909744263e-02 1.523021012544631958e-01 3.028298914432525635e-01 -2.493411451578140259e-01 -1.809483468532562256e-01 1.041068881750106812e-02 1.318661123514175415e-01 -1.454294472932815552e-01 -1.735961288213729858e-01 -1.762606552802026272e-03 -1.518014222383499146e-01 -4.002189338207244873e-01 9.927040338516235352e-02 -3.671107590198516846e-01 -6.159310042858123779e-02 2.287020981311798096e-01 1.168698519468307495e-01 -1.011065542697906494e-01 1.865449398756027222e-01 -5.830933526158332825e-02 -1.172449812293052673e-01 -1.432082951068878174e-01 -7.738858461380004883e-02 -1.890184879302978516e-01 1.954220235347747803e-01 1.058437004685401917e-01 -1.954536437988281250e-01 -1.910375207662582397e-01 -1.223535686731338501e-01 -2.645326778292655945e-02 7.561375945806503296e-02
1.090139076113700867e-01 -1.493314951658248901e-01 6.033631414175033569e-02 1.230082008987665176e-02 -1.709254086017608643e-01 -4.474001750349998474e-02 -9.158301353454589844e-02 2.686042189598083496e-01 1.016751006245613098e-01 -1.789204031229019165e-01 8.564451336860656738e-02 1.238630488514900208e-01 2.854895591735839844e-01 2.596205174922943115e-01 -1.931605674326419830e-02 -1.301433742046356201e-01 4.373723641037940979e-02 3.816672563552856445e-01 1.874373406171798706e-01 3.226841390132904053e-01 -1.254715770483016968e-01 1.352174282073974609e-01 -1.226694583892822266e-01 -1.134220212697982788e-01 -1.637484133243560791e-01 -2.524546682834625244e-01 3.965084627270698547e-02 -2.638594210147857666e-01 -7.732117176055908203e-02 -8.066177368164062500e-02 3.098715841770172119e-01 -7.485293899662792683e-04
-6.519874930381774902e-02 -2.334245666861534119e-02 -6.171116977930068970e-02 1.574782729148864746e-01 -1.855637878179550171e-01 -3.854937106370925903e-02 2.583782933652400970e-02 1.208249405026435852e-01 -1.888520419597625732e-01 -3.132575452327728271e-01 -1.890419274568557739e-01 1.225164309144020081e-01 3.223885223269462585e-02 -1.043961420655250549e-01 -3.876982927322387695e-01 -3.576336205005645752e-01 3.344644233584403992e-02 1.664732843637466431e-01 1.879902780055999756e-01 1.037813425064086914e-01 1.729891821742057800e-02 2.744245342910289764e-02 -8.504737913608551025e-02 -2.538923025131225586e-01 -2.643713951110839844e-01 -5.196386203169822693e-02 3.102684617042541504e-01 -4.635164886713027954e-02 -1.876442730426788330e-01 6.060980260372161865e-02 2.792204618453979492e-01 7.192514836788177490e-02
2.755580246448516846e-01 -3.390392065048217773e-01 -2.150711864233016968e-01 1.516120582818984985e-01 -5.628138780593872070e-02 -5.838350043632090092e-04 -3.036920446902513504e-03 2.242458909749984741e-01 1.036258712410926819e-01 -2.271859794855117798e-01 4.283762723207473755e-02 5.078239738941192627e-02 -6.060269102454185486e-02 4.146189242601394653e-02 -2.016558200120925903e-01 2.633604779839515686e-02 -1.232927218079566956e-01 -5.293915048241615295e-02 2.333903759717941284e-01 3.695611059665679932e-01 2.025648020207881927e-02 2.246683277189731598e-02 -1.007065363228321075e-02 -2.816040813922882080e-01 -3.011369109153747559e-01 1.003423184156417847e-01 2.089670747518539429e-01 -2.520125806331634521e-01 -9.428806602954864502e-02 -9.495831280946731567e-02 2.218847721815109253e-01 9.198658168315887451e-02
2.180024087429046631e-01 1.673980057239532471e-02 8.814238011837005615e-02 -4.565786570310592651e-02 -2.645391225814819336e-01 -3.055019304156303406e-03 -1.174736395478248596e-01 2.372766435146331787e-01 -6.533917039632797241e-02 -3.096148073673248291e-01 -1.214600428938865662e-01 9.279514104127883911e-02 1.254640370607376099e-01 1.408129185438156128e-01 -2.728691101074218750e-01 -1.932965070009231567e-01 7.614631205797195435e-02 -8.132208883762359619e-02 2.296451032161712646e-01 3.277925848960876465e-01 -7.523519545793533325e-02 2.820280492305755615e-01 -2.294622361660003662e-01 -3.144705891609191895e-01 4.472191631793975830e-02 4.748803004622459412e-02 4.353919997811317444e-03 -1.932562142610549927e-01 -7.778299599885940552e-02 -8.285449445247650146e-02 2.548156380653381348e-01 5.056217312812805176e-02
3.571911156177520752e-01 1.421188935637474060e-02 -2.738224565982818604e-01 7.932939380407333374e-02 3.182591870427131653e-02 -1.883783936500549316e-01 -1.926924884319305420e-01 3.530103862285614014e-01 -1.757012009620666504e-01 -1.911588311195373535e-01 -3.911909461021423340e-02 -7.074840366840362549e-02 1.241426244378089905e-01 6.000214442610740662e-02 -9.082029014825820923e-02 2.938075922429561615e-02 5.287403613328933716e-02 3.575330078601837158e-01 3.208307921886444092e-01 2.726967632770538330e-01 2.164012789726257324e-01 5.811545997858047485e-02 -5.783956870436668396e-02 1.917834766209125519e-02 -2.740540802478790283e-01 6.412360817193984985e-02 -5.734905228018760681e-02 1.266311556100845337e-01 -4.035383835434913635e-02 -1.374640129506587982e-02 1.261488199234008789e-01 1.118426844477653503e-01
2.593028545379638672e-01 -5.994839593768119812e-02 9.634078294038772583e-02 1.012144796550273895e-02 -1.364870071411132812e-01 3.104456141591072083e-02 -2.093149423599243164e-01 3.053073287010192871e-01 -3.485539555549621582e-01 -7.371215522289276123e-02 -1.945287436246871948e-01 -2.304234653711318970e-01 1.106340810656547546e-01 -1.677813231945037842e-01 -3.644455596804618835e-02 -1.059367209672927856e-01 -2.520406059920787811e-02 3.263029754161834717e-01 1.673149019479751587e-01 3.110821545124053955e-01 -7.782864570617675781e-02 1.987957954406738281e-01 3.886013105511665344e-02 -3.016530573368072510e-01 -2.939468324184417725e-01 1.553029660135507584e-02 -1.378478407859802246e-01 1.041959505528211594e-02 4.697115346789360046e-02 2.590428292751312256e-02 1.041000932455062866e-01 5.419930815696716309e-02
1.719925105571746826e-01 -4.437341168522834778e-02 2.435305714607238770e-02 1.976841390132904053e-01 -4.717285931110382080e-02 -7.637771312147378922e-03 1.593577414751052856e-01 1.235297024250030518e-01 1.105484068393707275e-01 -2.273918688297271729e-01 -2.415921688079833984e-01 1.096017733216285706e-01 8.006883785128593445e-03 4.066223651170730591e-02 4.852147772908210754e-03 -3.823444619774818420e-02 1.707605868577957153e-01 2.618105411529541016e-01 3.047215044498443604e-01 3.003498017787933350e-01 -2.085945606231689453e-01 3.026799857616424561e-01 -1.057638004422187805e-01 -2.734917402267456055e-01 -1.215491369366645813e-01 -9.797665476799011230e-02 1.999214887619018555e-01 -1.137109100818634033e-01 -1.289103925228118896e-01 -2.305415719747543335e-01 2.559944689273834229e-01 1.840557008981704712e-01
3.487673401832580566e-01 -1.683414876461029053e-01 1.010032966732978821e-01 -3.403121232986450195e-02 -7.889788597822189331e-02 -4.905963242053985596e-01 8.082224428653717041e-02 1.186182275414466858e-01 -3.373397588729858398e-01 -1.371074169874191284e-01 -4.339471831917762756e-02 6.509487330913543701e-02 -2.134730964899063110e-01 1.470511080697178841e-03 -2.654853165149688721e-01 -1.314892470836639404e-01 1.773715019226074219e-01 -9.323456324636936188e-03 2.474232465028762817e-01 -2.847847901284694672e-02 1.404002904891967773e-01 -1.710357703268527985e-02 1.807165518403053284e-02 -1.296225637197494507e-01 -1.761616468429565430e-01 9.915263950824737549e-02 -2.628582529723644257e-02 -1.347620487213134766e-01 -4.406012594699859619e-02 4.687818139791488647e-02 3.126266598701477051e-01 8.239085972309112549e-02
2.922292649745941162e-01 -2.276123501360416412e-02 -1.268056780099868774e-01 1.279977709054946899e-01 -2.480350285768508911e-01 6.844591349363327026e-02 -1.112085506319999695e-01 2.030630707740783691e-01 -1.757305264472961426e-01 -1.006380096077919006e-01 -2.628421410918235779e-02 6.308005005121231079e-02 -1.054835766553878784e-01 1.784241348505020142e-01 -7.980780303478240967e-02 -2.777087986469268799e-01 6.445933133363723755e-02 3.829543590545654297e-01 1.757662743330001831e-01 2.290552109479904175e-01 1.112675219774246216e-01 2.828641235828399658e-01 -2.999526448547840118e-02 -1.304436177015304565e-01 1.232391744852066040e-01 -6.631290074437856674e-03 1.014478057622909546e-01 -1.363075971603393555e-01 -2.674304544925689697e-01 -2.042529582977294922e-01 2.952350676059722900e-01 2.641388215124607086e-02
1.211654022336006165e-01 -1.550218611955642700e-01 -9.618273936212062836e-03 8.012256026268005371e-02 -2.297711372375488281e-01 2.467534504830837250e-02 -2.628723718225955963e-02 3.320991992950439453e-01 -5.787107627838850021e-03 -1.811231225728988647e-01 -7.086863368749618530e-02 1.577467918395996094e-01 4.872940108180046082e-02 -1.146727651357650757e-01 -2.483242899179458618e-01 -1.776879280805587769e-01 1.081686466932296753e-01 1.024106889963150024e-01 3.905998915433883667e-02 3.326981961727142334e-01 1.767261773347854614e-01 2.210092097520828247e-01 -4.928617551922798157e-02 -3.540729284286499023e-01 -5.424260720610618591e-02 -1.312304735183715820e-01 1.293054670095443726e-01 -3.474637269973754883e-01 -1.073864921927452087e-01 7.307266443967819214e-02 2.935055792331695557e-01 1.263908594846725464e-01
3.012756407260894775e-01 -2.231486886739730835e-02 -2.660977542400360107e-01 1.258468329906463623e-01 -5.975540727376937866e-02 -2.390163019299507141e-02 -5.059260502457618713e-02 2.844173647463321686e-02 6.782582402229309082e-02 -3.326562345027923584e-01 4.677253216505050659e-02 1.314556598663330078e-01 -7.747167348861694336e-02 -1.341184526681900024e-01 -3.243007361888885498e-01 -2.189301103353500366e-01 2.831557951867580414e-02 6.897156685590744019e-02 7.808715105056762695e-02 3.371825516223907471e-01 -5.901088565587997437e-02 1.731189936399459839e-01 -1.768954843282699585e-02 -2.725574374198913574e-01 -2.105093151330947876e-01 -1.028475724160671234e-02 -8.637893944978713989e-03 -4.022116959095001221e-01 -2.808849699795246124e-02 -1.043610274791717529e-01 2.083894163370132446e-01 8.934587985277175903e-02
2.014142721891403198e-01 -1.307004503905773163e-02 -3.779058456420898438e-01 -8.380295336246490479e-02 -1.797609627246856689e-01 6.968126446008682251e-02 -9.395885467529296875e-02 4.660402536392211914e-01 1.537826061248779297e-01 -1.610622107982635498e-01 -1.615892201662063599e-01 8.143002167344093323e-03 -9.513551741838455200e-02 -2.136710844933986664e-02 -5.763858556747436523e-02 -9.270247817039489746e-02 -1.039275750517845154e-01 2.000872641801834106e-01 7.453551143407821655e-02 1.787067353725433350e-01 -2.123610377311706543e-01 9.900069981813430786e-02 -1.457529515027999878e-01 -1.954468041658401489e-01 -2.755541503429412842e-01 3.562615439295768738e-02 1.028977781534194946e-01 -3.497747182846069336e-01 -4.773017391562461853e-02 -8.831796795129776001e-02 1.615401357412338257e-01 8.448716253042221069e-03
1.679079532623291016e-01 6.102215498685836792e-02 -9.959346801042556763e-02 2.039766162633895874e-01 -3.420600295066833496e-01 -2.620685696601867676e-01 2.519626617431640625e-01 2.727862894535064697e-01 2.683579362928867340e-02 -4.090815410017967224e-02 -2.082952111959457397e-01 -1.363849937915802002e-01 -3.319990038871765137e-01 7.994493097066879272e-02 -1.255159974098205566e-01 -2.031075069680809975e-03 1.791488081216812134e-01 1.199464723467826843e-01 1.326340250670909882e-02 1.630369573831558228e-01 -1.133971940726041794e-02 -1.763841807842254639e-01 -8.654899895191192627e-02 -1.944318711757659912e-01 -1.646578311920166016e-01 8.760756254196166992e-02 -1.546412706375122070e-01 -2.032692581415176392e-01 -1.532913744449615479e-01 1.255592703819274902e-01 2.958360314369201660e-01 1.401652693748474121e-01
1.761926263570785522e-01 -1.626393646001815796e-01 -1.467703431844711304e-01 9.582409262657165527e-02 -3.129210472106933594e-01 1.018275842070579529e-01 -1.764494180679321289e-01 5.426090955734252930e-01 -1.990383863449096680e-01 -1.933887451887130737e-01 1.507370918989181519e-01 -1.385992020368576050e-01 6.954840570688247681e-02 1.415192186832427979e-01 -9.061759710311889648e-02 -1.169577464461326599e-01 -2.600845508277416229e-02 2.483657151460647583e-01 1.464644819498062134e-01 5.262937396764755249e-02 7.985906302928924561e-02 -2.796923927962779999e-02 -4.222521558403968811e-02 -1.735826432704925537e-01 -2.102328985929489136e-01 -6.628453731536865234e-02 1.600242555141448975e-01 -8.327051065862178802e-03 2.026806324720382690e-01 2.504435777664184570e-01 6.819378584623336792e-02 -6.207454577088356018e-02
2.096946537494659424e-01 -6.726380437612533569e-02 3.483892381191253662e-01 1.828190535306930542e-01 -1.959823369979858398e-01 -8.787988871335983276e-02 -5.653954669833183289e-02 2.780363857746124268e-01 -2.979567646980285645e-01 -3.240563273429870605e-01 -2.615139354020357132e-03 -6.137624755501747131e-02 -3.996472060680389404e-02 2.161372080445289612e-02 -1.140972971916198730e-01 3.563656657934188843e-02 2.014376968145370483e-02 3.660976290702819824e-01 6.927436590194702148e-02 1.518324017524719238e-01 4.261752590537071228e-02 1.184982955455780029e-01 -1.146627739071846008e-01 -3.177867531776428223e-01 -1.876157522201538086e-01 -1.136889830231666565e-01 6.223492324352264404e-02 7.852925360202789307e-02 1.998468339443206787e-01 -4.760362580418586731e-02 9.415272623300552368e-02 -2.337564677000045776e-01
3.511614203453063965e-01 -2.533303499221801758e-01 2.388685643672943115e-01 -3.047849796712398529e-02 -1.586750745773315430e-01 -3.138565421104431152e-01 1.460735779255628586e-02 1.366004645824432373e-01 -3.502980247139930725e-02 -2.935090363025665283e-01 1.029900014400482178e-01 2.931433729827404022e-02 -2.033237069845199585e-01 -7.203055545687675476e-03 -2.593087255954742432e-01 -4.407662153244018555e-02 1.220489367842674255e-01 -4.706244915723800659e-02 -1.338208317756652832e-01 4.249748960137367249e-02 1.081188917160034180e-01 -2.015933543443679810e-01 2.606796287000179291e-02 -2.364636361598968506e-01 -1.525488942861557007e-01 -1.483171284198760986e-01 -3.060593083500862122e-02 -2.686766982078552246e-01 -1.460879296064376831e-01 2.385927587747573853e-01 2.320711761713027954e-01 7.925281673669815063e-02
2.654493153095245361e-01 -4.054585471749305725e-02 -1.789282560348510742e-01 4.992531612515449524e-02 -1.089313998818397522e-01 1.201627999544143677e-01 1.266423314809799194e-01 3.214127421379089355e-01 2.617083024233579636e-03 -2.956989109516143799e-01 -1.873559951782226562e-01 1.198804751038551331e-01 -1.086734160780906677e-01 -4.334052279591560364e-02 -1.341765820980072021e-01 -1.783244907855987549e-01 1.973124779760837555e-02 -2.995212376117706299e-02 7.372434437274932861e-02 2.972998321056365967e-01 -1.443244367837905884e-01 9.399169124662876129e-03 3.693083673715591431e-02 -2.750314772129058838e-01 -3.694811761379241943e-01 -1.519430428743362427e-01 -1.422309577465057373e-01 -1.773834973573684692e-01 -1.033812984824180603e-01 -2.913559973239898682e-01 2.143343240022659302e-01 -3.846902772784233093e-02
2.419521361589431763e-01 -6.594963371753692627e-02 -1.312430053949356079e-01 1.301784813404083252e-01 -7.902587950229644775e-02 2.112793922424316406e-01 -5.090370774269104004e-02 1.348184198141098022e-01 -5.464126542210578918e-02 -7.198268920183181763e-02 3.148002550005912781e-02 9.141243249177932739e-02 5.825975537300109863e-02 -1.359906885772943497e-02 -4.185283780097961426e-01 -2.035635709762573242e-01 -8.309436589479446411e-02 2.677031159400939941e-01 2.204415500164031982e-01 2.691344022750854492e-01 -5.905631184577941895e-02 1.760327070951461792e-01 -1.685065031051635742e-01 -4.923495948314666748e-01 -1.119695305824279785e-01 -2.914820238947868347e-02 1.195130497217178345e-01 -2.002495229244232178e-01 -5.173518508672714233e-02 -4.322705790400505066e-02 1.094435900449752808e-01 6.649553030729293823e-02
3.233397006988525391e-01 -3.036683797836303711e-01 -1.798880100250244141e-01 5.794086679816246033e-02 6.435499060899019241e-03 -5.887088552117347717e-02 -6.075714156031608582e-02 3.440960943698883057e-01 2.168552577495574951e-01 -2.073406130075454712e-01 5.887565016746520996e-02 2.408217638731002808e-01 -2.071023359894752502e-02 8.754602074623107910e-02 -2.793637514114379883e-01 -1.546296924352645874e-01 1.206048354506492615e-01 1.004757955670356750e-01 3.142455220222473145e-02 2.455500066280364990e-01 -1.537962257862091064e-01 2.145306318998336792e-01 -2.888196706771850586e-01 -1.026061549782752991e-01 -1.533017456531524658e-01 -1.723550260066986084e-01 1.705271750688552856e-01 -6.656035780906677246e-02 -1.004421934485435486e-01 -1.743127703666687012e-01 -5.989912897348403931e-02 -8.390055969357490540e-03
3.238849639892578125e-01 1.258236467838287354e-01 1.765752881765365601e-01 1.000948473811149597e-01 -1.727088987827301025e-01 -8.701194077730178833e-02 2.450539916753768921e-01 3.310927748680114746e-02 1.694059744477272034e-02 3.641552105545997620e-02 -3.962754085659980774e-02 2.373356372117996216e-03 -1.504295170307159424e-01 5.564950034022331238e-02 -2.638388611376285553e-02 -2.449374794960021973e-01 2.727620601654052734e-01 1.262880563735961914e-01 -2.627171277999877930e-01 2.616675794124603271e-01 1.533487290143966675e-01 -6.912303715944290161e-02 -1.692878603935241699e-01 -1.627373993396759033e-01 -2.206818014383316040e-01 1.071214377880096436e-01 -8.909846097230911255e-02 -2.614265978336334229e-01 -3.650293648242950439e-01 -3.220659121870994568e-02 1.395716667175292969e-01 2.200477868318557739e-01
2.127176970243453979e-01 -9.513473510742187500e-02 -3.214089199900627136e-02 1.767699867486953735e-01 -5.839551240205764771e-02 -1.365624219179153442e-01 -1.948276311159133911e-01 -3.217503800988197327e-02 -1.030036658048629761e-01 -6.006667762994766235e-02 3.118303418159484863e-02 1.126837357878684998e-01 3.999871551059186459e-04 -2.142929583787918091e-01 -1.165093109011650085e-01 -3.251913785934448242e-01 -9.870287030935287476e-02 -4.592162556946277618e-03 1.093115955591201782e-01 2.052103877067565918e-01 -1.117972433567047119e-01 2.649581134319305420e-01 -2.145786881446838379e-01 -1.833486557006835938e-01 -2.280000299215316772e-01 1.341568827629089355e-01 -7.773487269878387451e-02 -4.324452877044677734e-01 -2.303751409053802490e-01 1.291085332632064819e-01 3.056465685367584229e-01 8.278512209653854370e-02
3.075859844684600830e-01 -8.227404206991195679e-02 8.857145905494689941e-02 1.627373248338699341e-01 -4.506239667534828186e-02 -3.810912072658538818e-01 4.563634842634201050e-02 1.703354716300964355e-01 -1.773366183042526245e-01 -4.191716611385345459e-01 -1.709300577640533447e-01 -8.369976282119750977e-02 -2.249951809644699097e-01 -1.778310388326644897e-01 -8.637150377035140991e-02 -2.471033658366650343e-04 2.031823843717575073e-01 -1.090415269136428833e-01 4.632093757390975952e-02 -1.895922794938087463e-02 -3.800988662987947464e-03 -2.877595089375972748e-02 -9.063497185707092285e-02 -2.638052403926849365e-01 -6.696253269910812378e-02 -1.032968312501907349e-01 1.100760623812675476e-01 -1.285657733678817749e-01 -1.785283088684082031e-01 6.416287273168563843e-02 3.024938404560089111e-01 2.173300832509994507e-01
2.212755978107452393e-01 -1.173099726438522339e-01 -5.624026525765657425e-03 6.666526198387145996e-02 -1.857836246490478516e-01 -1.148413028568029404e-02 -4.001384228467941284e-02 1.063432693481445312e-01 -1.104187667369842529e-01 -3.411840796470642090e-01 -8.633225411176681519e-02 2.202019244432449341e-01 5.245313048362731934e-02 -1.741643100976943970e-01 -3.219239711761474609e-01 -8.617775142192840576e-02 -2.034785225987434387e-02 1.346633881330490112e-01 2.490034550428390503e-01 2.272600531578063965e-01 -5.082488805055618286e-02 1.977428793907165527e-01 -5.904328823089599609e-02 -3.831650912761688232e-01 4.253831226378679276e-03 1.261933445930480957e-01 1.701621264219284058e-01 -2.582640647888183594e-01 -2.240866124629974365e-01 1.274942308664321899e-01 2.301136106252670288e-01 3.673778101801872253e-02
4.559394121170043945e-01 -1.231287047266960144e-01 -1.089311856776475906e-02 -3.792360424995422363e-02 -8.371973782777786255e-02 -1.012744680047035217e-01 2.515785396099090576e-01 1.060919538140296936e-01 -9.645880013704299927e-02 -4.821259900927543640e-02 -2.886609174311161041e-02 -1.894211769104003906e-01 -2.513319849967956543e-01 4.318478330969810486e-02 1.581493020057678223e-02 9.810064733028411865e-02 9.486182779073715210e-02 2.834150791168212891e-01 -2.506698668003082275e-01 1.220819652080535889e-01 1.953856199979782104e-01 -1.643674969673156738e-01 -1.876454353332519531e-01 -1.823587417602539062e-01 -1.373944580554962158e-01 1.814415492117404938e-02 -5.273250490427017212e-02 9.240178018808364868e-02 -2.753628194332122803e-01 7.396615575999021530e-03 3.727308809757232666e-01 -1.195278987288475037e-01
3.705953955650329590e-01 -1.495006382465362549e-01 2.284916639328002930e-01 2.517125904560089111e-01 -2.892682254314422607e-01 -3.549654483795166016e-01 1.806970834732055664e-01 1.757538169622421265e-01 2.218975313007831573e-02 -1.979060918092727661e-01 -1.334050446748733521e-01 8.417605608701705933e-02 -2.263821214437484741e-01 1.660167798399925232e-02 -1.511723548173904419e-01 -2.327755540609359741e-01 2.266039550304412842e-01 1.830323785543441772e-01 -9.341938048601150513e-02 -2.835909277200698853e-02 -1.368728876113891602e-01 -2.107996195554733276e-01 -8.490240573883056641e-02 -1.458874046802520752e-01 -9.829723834991455078e-02 2.088914439082145691e-02 -1.965932361781597137e-02 -1.153196990489959717e-01 -1.522322744131088257e-01 8.370954543352127075e-03 1.434872895479202271e-01 6.898233294486999512e-02
3.429476320743560791e-01 -1.163098663091659546e-01 -1.294724047183990479e-01 -1.450272351503372192e-01 -1.323363184928894043e-01 1.523268669843673706e-01 -9.356803447008132935e-02 3.315920755267143250e-02 1.607538759708404541e-01 -2.486872822046279907e-01 4.123810306191444397e-02 -1.807439327239990234e-01 1.874913275241851807e-01 4.704401362687349319e-03 -1.955598294734954834e-01 -2.247165292501449585e-01 6.833479553461074829e-02 1.352933794260025024e-01 2.442408539354801178e-02 3.055474162101745605e-01 -1.219767406582832336e-01 1.489514708518981934e-01 -2.554994523525238037e-01 -2.790165245532989502e-01 -1.997886896133422852e-01 2.098223194479942322e-03 3.629706203937530518e-01 -1.056352481245994568e-01 -1.173925995826721191e-01 -2.217376790940761566e-02 1.062250956892967224e-01 -1.703290790319442749e-01
2.640410363674163818e-01 1.163735240697860718e-02 2.420774698257446289e-01 1.705352514982223511e-01 -2.171703428030014038e-01 -2.514371871948242188e-01 3.970071673393249512e-02 6.304048746824264526e-02 2.252872660756111145e-02 -2.571524977684020996e-01 -1.320122182369232178e-01 -1.202559247612953186e-01 -2.734513580799102783e-01 8.038169145584106445e-02 -2.109046727418899536e-01 -2.970958314836025238e-02 1.766657084226608276e-01 1.655211895704269409e-01 1.004765089601278305e-02 4.831696301698684692e-02 -9.498792886734008789e-02 -2.263707369565963745e-01 -1.361270397901535034e-01 -1.604619622230529785e-01 -3.009635210037231445e-01 1.885095983743667603e-01 -1.063255295157432556e-01 -2.707599997520446777e-01 -1.620728224515914917e-01 -2.130467444658279419e-01 1.535898894071578979e-01 1.727411746978759766e-01
1.907778084278106689e-01 -3.150937855243682861e-01 6.050832942128181458e-02 1.169344782829284668e-01 -2.663473188877105713e-01 5.853358283638954163e-02 -4.223976284265518188e-02 3.920380398631095886e-02 -2.830546535551548004e-02 1.365356296300888062e-01 6.493162363767623901e-02 -2.141970396041870117e-02 -3.186991065740585327e-02 1.327628046274185181e-01 -2.952412068843841553e-01 -1.822850853204727173e-01 4.519324004650115967e-01 1.822049617767333984e-01 1.642754971981048584e-01 1.504927724599838257e-01 1.305471807718276978e-01 3.443797230720520020e-01 -1.256970167160034180e-01 9.012987464666366577e-02 -5.186563730239868164e-02 1.893550604581832886e-01 -4.412344470620155334e-02 9.949260205030441284e-02 1.132074147462844849e-01 -1.229292973875999451e-01 1.893014460802078247e-01 2.129524648189544678e-01
2.164869606494903564e-01 -2.196589708328247070e-01 -5.657039210200309753e-02 9.787448495626449585e-02 -1.319637000560760498e-01 1.737295538187026978e-01 1.856810450553894043e-01 1.428201347589492798e-01 -5.883658304810523987e-03 -2.021193951368331909e-01 -1.599203795194625854e-02 -5.050445348024368286e-02 1.750183403491973877e-01 -1.918836683034896851e-01 -2.816073596477508545e-01 -2.448031306266784668e-01 9.026149660348892212e-02 2.142802625894546509e-01 3.195292353630065918e-01 3.105079531669616699e-01 -1.108633875846862793e-01 2.510991692543029785e-01 -1.970700323581695557e-01 -9.326800704002380371e-02 -4.560805112123489380e-02 -4.160330444574356079e-02 1.324040740728378296e-01 -2.739441990852355957e-01 -2.579370886087417603e-02 8.249694108963012695e-02 2.065824866294860840e-01 1.314083486795425415e-01
2.410145103931427002e-01 -1.895928531885147095e-01 1.913113743066787720e-01 2.781539559364318848e-01 -2.478516548871994019e-01 -3.981086611747741699e-01 1.420865952968597412e-01 1.442037802189588547e-02 -1.017901301383972168e-02 -2.126362919807434082e-01 -6.718747317790985107e-02 -1.542264968156814575e-01 -6.266873329877853394e-02 2.674464695155620575e-02 -2.661968469619750977e-01 -1.779446902219206095e-04 1.358561962842941284e-01 1.333824545145034790e-01 -1.175630837678909302e-03 1.315183341503143311e-01 -8.123504370450973511e-02 -1.202843412756919861e-01 -9.670742601156234741e-02 -2.386823743581771851e-01 -2.163855582475662231e-01 1.371525377035140991e-01 -1.487712748348712921e-02 -2.591116726398468018e-01 -2.729161679744720459e-01 -1.188158988952636719e-01 1.884772032499313354e-01 6.712034344673156738e-02
2.212151587009429932e-01 -1.289013326168060303e-01 2.236578427255153656e-02 -7.631999254226684570e-02 -1.155161634087562561e-01 -1.018819585442543030e-02 -3.931770101189613342e-02 3.595187664031982422e-01 1.991931162774562836e-02 -1.322953701019287109e-01 -3.013965487480163574e-01 -4.123478755354881287e-02 8.117812126874923706e-02 -6.523721851408481598e-03 5.145544186234474182e-02 -1.986586898565292358e-01 2.946044206619262695e-01 4.094670414924621582e-01 2.194736748933792114e-01 3.380015492439270020e-01 1.887085437774658203e-01 1.388783566653728485e-02 -1.049278825521469116e-01 -2.920875549316406250e-01 -1.806320399045944214e-01 7.756780833005905151e-02 -3.496685251593589783e-02 -5.573065206408500671e-02 -1.241042464971542358e-01 8.199317008256912231e-02 -6.003068760037422180e-02 -8.362013846635818481e-02
3.569790720939636230e-01 -1.773375123739242554e-01 -8.978361636400222778e-02 2.326276525855064392e-02 -4.039223492145538330e-01 1.038421019911766052e-01 -3.329323530197143555e-01 1.450316309928894043e-01 -9.206918627023696899e-02 -9.318670630455017090e-02 9.505416452884674072e-02 5.982628092169761658e-03 1.144489794969558716e-01 1.382517218589782715e-01 -3.104356862604618073e-02 -9.208431839942932129e-02 2.251223623752593994e-01 1.712659895420074463e-01 4.963991045951843262e-01 -8.202145993709564209e-02 -1.129300612956285477e-02 -6.122589111328125000e-02 3.663928061723709106e-02 -8.123842626810073853e-02 -8.708784356713294983e-03 3.860561549663543701e-02 1.341329049319028854e-02 -2.776407599449157715e-01 3.259810805320739746e-02 -1.550931632518768311e-01 5.495649203658103943e-02 8.292371034622192383e-02
3.590101301670074463e-01 1.104161515831947327e-02 3.877975046634674072e-02 1.903596669435501099e-01 -2.380158752202987671e-01 -1.855111420154571533e-01 2.892373502254486084e-01 1.549936532974243164e-01 1.022601202130317688e-01 -2.313983999192714691e-02 2.190747559070587158e-01 -2.375095486640930176e-01 -1.196252107620239258e-01 7.983869872987270355e-03 -9.140364080667495728e-02 -1.425811201333999634e-01 1.990409940481185913e-01 1.722163334488868713e-02 1.793523132801055908e-01 1.008845940232276917e-01 1.330067217350006104e-01 -1.140266433358192444e-01 -3.402925133705139160e-01 -4.419435188174247742e-02 -1.883062869310379028e-01 2.294455617666244507e-01 1.354114711284637451e-01 -7.522738724946975708e-02 3.038618341088294983e-02 -9.355818480253219604e-02 3.025099635124206543e-01 1.790375262498855591e-01
1.693244427442550659e-01 1.193848997354507446e-01 1.723242849111557007e-01 1.568942070007324219e-01 -6.541080772876739502e-02 4.945993423461914062e-02 -1.990628689527511597e-01 3.515121638774871826e-01 -8.324447087943553925e-03 -1.737306714057922363e-01 -1.640628129243850708e-01 -1.245445683598518372e-01 6.255671847611665726e-03 2.776031792163848877e-01 -9.987235814332962036e-02 3.844524174928665161e-02 3.931987583637237549e-01 3.497326374053955078e-01 2.640472054481506348e-01 2.543264925479888916e-01 1.378682702779769897e-01 1.462961584329605103e-01 -5.243572965264320374e-02 -2.110869996249675751e-02 -2.528323233127593994e-01 -4.485548287630081177e-02 -9.121307730674743652e-02 -1.177921891212463379e-01 7.421606685966253281e-03 1.154419779777526855e-01 -1.826911047101020813e-02 1.218417957425117493e-01
2.710399031639099121e-01 -4.832538217306137085e-02 1.560456007719039917e-01 -9.383437037467956543e-02 4.606280848383903503e-02 5.232927855104207993e-03 1.651794835925102234e-02 -2.259300276637077332e-02 -1.529052853584289551e-01 -1.111046746373176575e-01 8.923371881246566772e-02 2.033764272928237915e-01 -2.999870479106903076e-02 -9.017706662416458130e-02 -2.719029188156127930e-01 -3.324485123157501221e-01 -2.884277328848838806e-02 9.662338346242904663e-02 7.594225555658340454e-02 2.585638165473937988e-01 -1.667545437812805176e-01 6.041716784238815308e-02 -2.302026599645614624e-01 -2.759799063205718994e-01 -1.666622459888458252e-01 -1.423959434032440186e-01 9.862772375345230103e-02 -2.052770555019378662e-01 -1.430853158235549927e-01 1.053179055452346802e-01 4.783382415771484375e-01 7.669978588819503784e-02
9.847155958414077759e-02 -1.247914731502532959e-01 1.609918624162673950e-01 6.101766973733901978e-02 -1.137995440512895584e-02 -2.882553935050964355e-01 1.089148968458175659e-01 4.121932983398437500e-01 9.969823807477951050e-02 -1.127088889479637146e-01 -2.174547165632247925e-01 9.765244275331497192e-02 -2.303311973810195923e-01 7.818043977022171021e-02 -3.473290801048278809e-02 -3.499155938625335693e-01 3.464015722274780273e-01 1.057774573564529419e-01 3.562492877244949341e-02 -7.000495679676532745e-03 -1.125648710876703262e-02 2.795618474483489990e-01 -2.191221714019775391e-02 -2.294196188449859619e-01 -9.320605546236038208e-02 -5.924915894865989685e-02 1.839046329259872437e-01 -1.481813788414001465e-01 -1.875881254673004150e-01 1.354545950889587402e-01 1.667371839284896851e-01 6.792486459016799927e-02
2.710739672183990479e-01 -1.243275776505470276e-01 9.910681843757629395e-02 -3.179317712783813477e-02 1.930941827595233917e-03 -2.369353771209716797e-01 -1.940898597240447998e-01 5.447624716907739639e-03 -2.665988206863403320e-01 -2.808338105678558350e-01 -1.863325685262680054e-01 -8.077727258205413818e-02 -1.510439347475767136e-02 1.548055857419967651e-01 -2.885001301765441895e-01 -3.469392955303192139e-01 2.339707762002944946e-01 1.659530699253082275e-01 3.363912105560302734e-01 -1.178089156746864319e-01 -2.116793990135192871e-01 7.485943287611007690e-02 3.945918008685112000e-02 -2.039250582456588745e-01 -1.144280955195426941e-01 -1.503136008977890015e-01 4.384899046272039413e-03 -8.944096416234970093e-02 -1.712673157453536987e-01 6.974204629659652710e-02 -2.030740678310394287e-02 -7.883770763874053955e-02
2.696343958377838135e-01 -1.931817084550857544e-01 1.242307871580123901e-01 1.552187651395797729e-01 1.909459382295608521e-02 1.249309536069631577e-02 -2.490734448656439781e-03 1.933787465095520020e-01 -1.054290235042572021e-01 -1.067124530673027039e-01 -9.425149857997894287e-02 2.146800011396408081e-01 -6.542687118053436279e-02 -1.068319007754325867e-01 -3.214211761951446533e-01 -3.773065209388732910e-01 3.254871442914009094e-02 9.634009748697280884e-02 5.918321013450622559e-02 3.491612076759338379e-01 -2.241647243499755859e-01 1.046505644917488098e-01 -1.036715283989906311e-01 -3.224063217639923096e-01 -1.358120236545801163e-02 1.297089606523513794e-01 6.954147480428218842e-03 -1.762571930885314941e-01 -2.509618699550628662e-01 6.628397852182388306e-02 2.156555503606796265e-01 5.645566154271364212e-03
3.616071045398712158e-01 -8.989854156970977783e-02 9.218383580446243286e-02 3.991151601076126099e-02 -2.827214598655700684e-01 -3.838374912738800049e-01 -3.096495568752288818e-02 -9.618197381496429443e-02 -1.208722293376922607e-01 -3.110597729682922363e-01 -8.426018804311752319e-02 -1.048733219504356384e-01 -2.208014130592346191e-01 -3.639231249690055847e-02 -2.362158000469207764e-01 -2.105774581432342529e-01 1.064237356185913086e-01 5.703194811940193176e-02 -2.124614268541336060e-01 1.671788282692432404e-02 -6.387308984994888306e-02 -1.252693235874176025e-01 -2.003261893987655640e-01 -2.895695567131042480e-01 -3.648978471755981445e-02 1.062973029911518097e-02 2.305379137396812439e-02 -1.272246092557907104e-01 -5.248384550213813782e-02 6.441593170166015625e-02 3.011155724525451660e-01 1.200942397117614746e-01
3.706912994384765625e-01 -1.209495216608047485e-01 1.803926974534988403e-01 1.884330362081527710e-01 -1.215522438287734985e-01 -2.466555684804916382e-01 1.199149116873741150e-01 -2.750167809426784515e-02 2.564229443669319153e-02 -1.621127426624298096e-01 -6.181598082184791565e-02 -1.567588299512863159e-01 -2.404951304197311401e-01 1.484337896108627319e-01 -2.019887268543243408e-01 -1.522178295999765396e-02 1.695462167263031006e-01 1.741801202297210693e-01 -5.440138652920722961e-02 4.078052565455436707e-02 -1.294058114290237427e-01 -1.695597767829895020e-01 -8.147137612104415894e-02 -2.447993308305740356e-01 -3.388119041919708252e-01 2.597166895866394043e-01 -1.531552802771329880e-02 -2.516722977161407471e-01 -9.980744868516921997e-02 -2.104249894618988037e-01 1.909970045089721680e-01 2.487656474113464355e-02
1.624989658594131470e-01 -1.099748536944389343e-01 -1.216883435845375061e-01 1.137868314981460571e-01 -2.096034437417984009e-01 2.042600810527801514e-01 -3.341309353709220886e-02 1.013022512197494507e-01 -1.489946246147155762e-01 -1.687138080596923828e-01 -1.312831640243530273e-01 9.970675408840179443e-02 -1.847385019063949585e-01 4.037375748157501221e-02 -2.820298969745635986e-01 -7.231901586055755615e-02 -1.926577836275100708e-02 7.725667953491210938e-02 1.695664525032043457e-01 2.987003326416015625e-01 -2.698060572147369385e-01 7.903749495744705200e-02 -4.159193858504295349e-02 -2.897759675979614258e-01 9.795301407575607300e-02 -1.291699409484863281e-01 1.811552494764328003e-01 -3.912109136581420898e-01 -1.227485314011573792e-01 1.154774948954582214e-01 2.464094609022140503e-01 2.191361486911773682e-01
4.847168028354644775e-01 -4.098996520042419434e-02 2.155759185552597046e-01 1.314169764518737793e-01 -7.385025173425674438e-02 -1.697496473789215088e-01 -2.438382059335708618e-01 3.689953982830047607e-01 -1.531412154436111450e-01 -2.524687051773071289e-01 5.364955961704254150e-02 -1.028744354844093323e-01 8.800218999385833740e-02 3.631474450230598450e-02 -5.603338405489921570e-02 -1.880456656217575073e-01 1.228576973080635071e-01 4.131614565849304199e-01 6.665045768022537231e-02 -1.974491178989410400e-01 1.732747554779052734e-01 7.578363269567489624e-02 2.148931287229061127e-02 3.871760517358779907e-02 -1.293783336877822876e-01 -3.311979025602340698e-02 1.577752530574798584e-01 2.658039890229701996e-02 -4.368166998028755188e-02 -1.415894925594329834e-02 5.626557022333145142e-02 7.656200975179672241e-02
5.804755166172981262e-02 -4.015734046697616577e-02 2.909968197345733643e-01 -4.007781669497489929e-02 -7.503174245357513428e-02 -1.564441323280334473e-01 6.868457794189453125e-02 9.420154243707656860e-02 -1.069827228784561157e-01 -1.674603372812271118e-01 -2.307372912764549255e-02 7.986517995595932007e-02 -1.267722528427839279e-02 -2.409431338310241699e-01 -4.600841403007507324e-01 -3.332324922084808350e-01 1.031015664339065552e-01 8.927607536315917969e-02 1.588338166475296021e-01 8.981110155582427979e-02 -7.331930845975875854e-02 2.245240062475204468e-01 1.070608720183372498e-01 -2.954280078411102295e-01 -2.551796138286590576e-01 -5.389826372265815735e-02 5.050477758049964905e-02 -2.275949120521545410e-01 -2.819125354290008545e-01 1.039207577705383301e-01 1.317272037267684937e-01 3.581675142049789429e-02
2.949024140834808350e-01 -8.586500585079193115e-02 1.570098251104354858e-01 2.033543288707733154e-01 -2.256062924861907959e-01 -2.033216208219528198e-01 1.335569024085998535e-01 6.499636173248291016e-02 -8.404165506362915039e-02 -3.249908983707427979e-01 -1.720286533236503601e-02 -2.271035462617874146e-01 -5.546961724758148193e-02 1.918928623199462891e-01 -1.754979640245437622e-01 -1.003160700201988220e-01 1.125449687242507935e-01 1.703297346830368042e-01 1.277017407119274139e-02 2.825139462947845459e-02 -3.480805456638336182e-02 -3.228797018527984619e-01 -2.935523167252540588e-02 -1.094402447342872620e-01 -1.198983043432235718e-01 8.923010528087615967e-02 -3.260709345340728760e-02 -2.502491176128387451e-01 -3.036667406558990479e-01 -1.931528151035308838e-01 2.784720361232757568e-01 1.612547785043716431e-01
2.692829370498657227e-01 -1.778773665428161621e-01 1.185902282595634460e-01 2.975311577320098877e-01 -1.634117215871810913e-01 -3.029352128505706787e-01 1.961511932313442230e-02 -3.157896455377340317e-03 -1.454651542007923126e-02 -1.726502031087875366e-01 -6.177457049489021301e-02 -1.492972522974014282e-01 -1.176092028617858887e-01 1.213079690933227539e-01 -1.636890172958374023e-01 -4.965158924460411072e-02 2.472655028104782104e-01 2.079021185636520386e-01 2.441959455609321594e-02 5.678950622677803040e-02 -3.823259100317955017e-02 -1.944696754217147827e-01 -1.447960585355758667e-01 -3.048551380634307861e-01 -1.418476402759552002e-01 2.551890015602111816e-01 -6.442406028509140015e-02 -2.611822187900543213e-01 -2.969752848148345947e-01 -1.669338494539260864e-01 8.006779104471206665e-02 1.378741711378097534e-01
1.825183629989624023e-01 -1.636527329683303833e-01 -3.989129513502120972e-02 -5.372249986976385117e-03 1.188335753977298737e-02 -1.669123917818069458e-01 -1.204382106661796570e-01 1.641775965690612793e-01 -9.609600156545639038e-02 -9.662669152021408081e-02 -3.133602142333984375e-01 4.504553228616714478e-02 8.248761296272277832e-02 -5.977385211735963821e-03 -2.470235973596572876e-01 -3.857023119926452637e-01 1.577804833650588989e-01 3.033333420753479004e-01 1.807158142328262329e-01 1.809720844030380249e-01 -1.967108696699142456e-01 2.691381573677062988e-01 -9.530575945973396301e-03 -6.437677890062332153e-02 -1.524574756622314453e-01 1.783594489097595215e-02 -3.694725409150123596e-02 -2.900300025939941406e-01 -9.005895256996154785e-02 -5.548269674181938171e-02 3.130819201469421387e-01 1.321686953306198120e-01
3.183097839355468750e-01 2.522316202521324158e-02 2.560470439493656158e-02 -9.412180632352828979e-02 -4.310610517859458923e-02 -1.262459456920623779e-01 -1.481345444917678833e-01 2.829187363386154175e-02 1.451645512133836746e-03 -7.981569319963455200e-02 -3.056413531303405762e-01 8.205199241638183594e-02 1.708143502473831177e-01 3.068225271999835968e-02 -1.800710409879684448e-01 -3.717514574527740479e-01 1.251618415117263794e-01 3.052799403667449951e-01 1.622669398784637451e-01 1.537754982709884644e-01 -1.648622602224349976e-01 1.889787167310714722e-01 -4.938179999589920044e-02 -1.577356457710266113e-01 -1.845375150442123413e-01 -6.262311339378356934e-02 -6.161720305681228638e-02 -7.871550321578979492e-02 -5.031963437795639038e-02 -8.007583767175674438e-02 4.128118455410003662e-01 2.536640465259552002e-01
2.347806394100189209e-01 -3.805736452341079712e-02 -1.149509400129318237e-01 1.563120484352111816e-01 -8.047241717576980591e-02 5.642726644873619080e-02 1.105989422649145126e-02 9.788517653942108154e-02 -3.687131032347679138e-02 -1.039188876748085022e-01 -8.699303865432739258e-02 1.840106993913650513e-01 7.090828847140073776e-03 1.151286512613296509e-01 -4.010131657123565674e-01 -1.027493253350257874e-01 1.533059868961572647e-02 1.515239179134368896e-01 1.237765550613403320e-01 3.626346886157989502e-01 -1.453038901090621948e-01 2.843623161315917969e-01 -1.307739615440368652e-01 -1.549677550792694092e-01 -5.091048777103424072e-02 1.070049107074737549e-01 2.548658549785614014e-01 -1.583333313465118408e-01 3.854385390877723694e-02 1.459741145372390747e-01 4.087218642234802246e-01 2.028103321790695190e-01
6.093658804893493652e-01 1.065679639577865601e-01 5.413478240370750427e-02 7.217666506767272949e-02 -2.432427406311035156e-01 -1.101063117384910583e-01 1.085051242262125015e-02 2.843700647354125977e-01 -2.606596052646636963e-02 -2.902768850326538086e-01 -4.701915383338928223e-02 2.043603360652923584e-02 1.508239209651947021e-01 1.507363468408584595e-01 -4.627022519707679749e-02 -6.272899359464645386e-02 2.943455576896667480e-01 1.291838139295578003e-01 4.715228825807571411e-02 4.915723949670791626e-02 -1.418030560016632080e-01 2.858779579401016235e-02 -9.567850083112716675e-02 1.657992005348205566e-01 -1.675191223621368408e-01 6.509584188461303711e-02 -3.971323370933532715e-02 5.182026652619242668e-04 -1.262995786964893341e-02 3.403506278991699219e-01 1.377199683338403702e-02 -4.675699770450592041e-02
3.553009331226348877e-01 1.956745609641075134e-02 1.163391992449760437e-01 2.191708236932754517e-01 -2.561090886592864990e-01 -2.958523929119110107e-01 2.414307147264480591e-01 -6.679496914148330688e-02 8.787971921265125275e-03 -1.437829732894897461e-01 -1.500035077333450317e-02 -7.531977444887161255e-02 -1.809010356664657593e-01 9.645417332649230957e-02 -1.835327595472335815e-01 2.679760940372943878e-02 1.676381826400756836e-01 1.909446716308593750e-01 -7.454174011945724487e-02 1.387054175138473511e-01 -1.843463033437728882e-01 -1.533196121454238892e-01 -9.687311202287673950e-02 -2.744366824626922607e-01 -2.772816121578216553e-01 2.119247466325759888e-01 -5.005760490894317627e-02 -1.810210347175598145e-01 -2.805483341217041016e-01 -1.037947386503219604e-01 1.200168132781982422e-01 1.876981742680072784e-02
2.557305395603179932e-01 -1.024596020579338074e-01 -3.914875909686088562e-03 -1.231353655457496643e-01 -1.047282963991165161e-01 -1.828394532203674316e-01 7.318240404129028320e-02 2.292595058679580688e-01 9.673281572759151459e-03 -3.593470156192779541e-01 2.272146008908748627e-02 1.490951627492904663e-01 4.439778625965118408e-02 -8.827134966850280762e-02 -2.509461045265197754e-01 1.332239061594009399e-01 1.872632801532745361e-01 7.020131498575210571e-02 1.622623354196548462e-01 1.131642237305641174e-01 3.771009296178817749e-02 2.456869184970855713e-01 -4.131919518113136292e-02 -4.162937402725219727e-01 -2.046202421188354492e-01 -3.136456906795501709e-01 1.752582043409347534e-01 -3.233737125992774963e-02 -5.352466553449630737e-02 1.656377166509628296e-01 1.047525629401206970e-01 -1.869668513536453247e-01
1.617562025785446167e-01 -6.077156215906143188e-02 1.000192910432815552e-01 -7.059594243764877319e-02 -2.049528211355209351e-01 -8.980862796306610107e-02 -1.479042470455169678e-01 2.128065526485443115e-01 -6.896208226680755615e-02 -1.153000891208648682e-01 -1.828267872333526611e-01 2.397712767124176025e-01 -1.706996746361255646e-02 2.214889042079448700e-02 -1.238424032926559448e-01 -1.041778177022933960e-01 -1.208568271249532700e-02 4.178140759468078613e-01 3.852488398551940918e-01 3.960532844066619873e-01 1.511915121227502823e-02 1.014500334858894348e-01 -2.644350230693817139e-01 -1.700576394796371460e-01 -1.366702318191528320e-01 5.495357140898704529e-02 6.717947125434875488e-02 -1.987300366163253784e-01 -1.540071517229080200e-01 -4.376505501568317413e-03 -8.142009377479553223e-03 1.520465612411499023e-01
2.308030873537063599e-01 -1.018370911478996277e-01 -1.766173541545867920e-02 1.359531432390213013e-01 -2.016115486621856689e-01 1.539072096347808838e-01 5.382759124040603638e-02 1.037383452057838440e-01 3.715905919671058655e-02 -2.347497642040252686e-01 6.589067727327346802e-02 1.109173521399497986e-01 -1.581982895731925964e-02 -1.087354496121406555e-01 -2.398386001586914062e-01 -3.166167140007019043e-01 1.134377196431159973e-01 7.647274434566497803e-02 3.190943598747253418e-01 3.071076571941375732e-01 6.535205245018005371e-02 1.393297314643859863e-01 1.519496142864227295e-01 -3.964104056358337402e-01 -1.712138354778289795e-01 -5.202714353799819946e-02 1.668746024370193481e-01 -2.092062979936599731e-01 1.765815615653991699e-01 1.398857980966567993e-01 1.085649803280830383e-01 1.079735085368156433e-01
2.844232022762298584e-01 1.954633370041847229e-02 1.597551256418228149e-01 1.016851663589477539e-01 -3.001457154750823975e-01 -3.136070072650909424e-01 2.987541556358337402e-01 9.883275628089904785e-02 -6.959602236747741699e-02 -8.098078519105911255e-02 6.209487840533256531e-02 -1.037828847765922546e-01 -1.944493204355239868e-01 1.694216728210449219e-01 -2.281826287508010864e-01 2.021434530615806580e-02 3.112351596355438232e-01 2.782934904098510742e-01 -2.445840090513229370e-02 -8.458762615919113159e-02 -2.987698651850223541e-02 -7.538481801748275757e-02 -1.925102025270462036e-01 -4.380351305007934570e-02 -1.199409812688827515e-01 3.805548325181007385e-02 3.360199928283691406e-02 -2.705492973327636719e-01 -1.313151121139526367e-01 -9.112636744976043701e-02 2.809226810932159424e-01 1.677350997924804688e-01
4.220277369022369385e-01 -7.249926775693893433e-02 -1.872699148952960968e-02 -1.381099820137023926e-01 -8.721440285444259644e-02 6.751823425292968750e-02 -2.057818770408630371e-01 3.036634624004364014e-01 -1.525556743144989014e-01 -3.241784498095512390e-02 1.364621371030807495e-01 -1.362570077180862427e-01 9.192166477441787720e-02 1.575437784194946289e-01 -1.782479584217071533e-01 8.544342219829559326e-02 -4.081413894891738892e-02 1.052689775824546814e-01 9.291487932205200195e-02 6.918128579854965210e-02 2.352820485830307007e-01 2.336693555116653442e-01 -7.350344210863113403e-02 1.601922512054443359e-02 -4.074936509132385254e-01 -2.962696850299835205e-01 7.639873772859573364e-02 -6.589666754007339478e-02 -1.877645216882228851e-02 1.896692514419555664e-01 2.623590230941772461e-01 7.539255172014236450e-02
3.899608254432678223e-01 -1.415497064590454102e-01 -1.683712303638458252e-01 -2.837698534131050110e-02 -2.212911993265151978e-01 1.283602118492126465e-01 -2.073424309492111206e-01 1.233001351356506348e-01 1.069513801485300064e-02 5.066073313355445862e-02 -2.287077158689498901e-02 1.257852315902709961e-01 3.116543032228946686e-02 -2.425203025341033936e-01 -2.299289554357528687e-01 -1.783308088779449463e-01 2.634606063365936279e-01 2.406595945358276367e-01 1.947856396436691284e-01 8.544101566076278687e-02 -2.257581427693367004e-02 1.312169730663299561e-01 -2.883857190608978271e-01 -1.706210523843765259e-01 7.304044812917709351e-02 -8.798093348741531372e-02 3.901457414031028748e-02 -5.459671095013618469e-02 -2.193977981805801392e-01 4.663980007171630859e-02 2.755040526390075684e-01 2.554416060447692871e-01
1.249491199851036072e-01 -1.628963202238082886e-01 -3.641174361109733582e-02 1.133232265710830688e-01 -1.874020993709564209e-01 -1.325264479964971542e-02 -1.199445724487304688e-01 2.555012702941894531e-01 -2.790876626968383789e-01 -5.449554417282342911e-03 1.460583060979843140e-01 -1.814452856779098511e-01 -3.082527220249176025e-01 -1.180607378482818604e-01 2.278199046850204468e-01 -4.752387851476669312e-02 3.005518615245819092e-01 -4.885809123516082764e-02 3.881004080176353455e-02 1.764125525951385498e-01 -1.997486203908920288e-01 -1.168434843420982361e-01 -2.925169169902801514e-01 -2.080440223217010498e-01 -4.426898434758186340e-02 -1.546570360660552979e-01 -1.246294081211090088e-01 -1.665926575660705566e-01 -2.199636399745941162e-01 1.950758099555969238e-01 1.784601062536239624e-01 1.955279260873794556e-01
2.324628829956054688e-01 -1.091761142015457153e-01 -4.064707830548286438e-02 -5.291923135519027710e-02 -3.167903721332550049e-01 1.745001822710037231e-01 -1.262051463127136230e-01 1.844231784343719482e-01 -1.362183839082717896e-01 -3.333948552608489990e-01 1.744055449962615967e-01 7.157237082719802856e-02 -1.095832884311676025e-02 7.605713605880737305e-02 2.179108373820781708e-02 -1.587935909628868103e-02 1.780186742544174194e-01 6.486977636814117432e-02 -1.967232674360275269e-02 3.986456692218780518e-01 2.617250382900238037e-02 2.639566361904144287e-01 -1.879392713308334351e-01 -9.355112910270690918e-02 -2.317224889993667603e-01 6.317954510450363159e-02 3.569313883781433105e-01 2.426608353853225708e-01 8.389942348003387451e-02 -5.181099101901054382e-02 1.011000499129295349e-01 5.841695144772529602e-02
3.264825642108917236e-01 -7.649001479148864746e-02 2.005199790000915527e-01 1.994599848985671997e-01 -1.492755413055419922e-01 -2.358079701662063599e-01 1.824812740087509155e-01 6.600511819124221802e-02 5.503476411104202271e-02 -2.330316752195358276e-01 -8.435188233852386475e-02 -2.226156592369079590e-01 -1.753532886505126953e-01 1.334426403045654297e-01 -2.183427661657333374e-01 1.032313052564859390e-02 1.582456976175308228e-01 2.298195958137512207e-01 5.599290132522583008e-02 8.872326463460922241e-02 3.742413967847824097e-02 -1.163206622004508972e-01 -1.139769852161407471e-01 -2.855435609817504883e-01 -2.032266557216644287e-01 2.407771199941635132e-01 -7.578507810831069946e-02 -1.857132017612457275e-01 -3.282412886619567871e-01 -1.703779846429824829e-01 7.570235989987850189e-03 8.379313349723815918e-02
3.689850866794586182e-01 -1.450423300266265869e-01 9.097120910882949829e-02 1.403959244489669800e-01 -1.584819406270980835e-01 -4.861370325088500977e-01 9.954819083213806152e-02 5.011674761772155762e-02 -4.041518270969390869e-02 -4.428515732288360596e-01 -6.476537883281707764e-02 2.917873486876487732e-02 -2.630857229232788086e-01 2.849378623068332672e-02 -3.774996101856231689e-02 -1.968288272619247437e-01 4.851025715470314026e-02 3.312091156840324402e-02 -1.043304279446601868e-01 6.847754865884780884e-02 -3.681376576423645020e-02 -8.704630285501480103e-02 -1.070455983281135559e-01 -3.757414221763610840e-02 -7.258974015712738037e-02 -2.615492790937423706e-02 -9.979033470153808594e-02 -1.937514990568161011e-01 -1.113663390278816223e-01 2.351298779249191284e-01 1.881917417049407959e-01 1.748896688222885132e-01
2.356914877891540527e-01 -9.847149997949600220e-02 2.278574705123901367e-01 -1.060864180326461792e-01 -8.209003508090972900e-02 9.903334081172943115e-02 6.930839270353317261e-02 3.428687155246734619e-02 -5.999602749943733215e-02 -2.267074286937713623e-01 -1.564352512359619141e-01 6.962764263153076172e-02 1.501704286783933640e-02 -7.330975681543350220e-02 -3.014827966690063477e-01 -1.513442099094390869e-01 -6.583045423030853271e-02 1.877941042184829712e-01 1.565330177545547485e-01 3.656033575534820557e-01 2.964952215552330017e-02 2.436754703521728516e-01 6.697370111942291260e-02 -3.665752410888671875e-01 -1.865136176347732544e-01 6.538330763578414917e-02 2.090145498514175415e-01 -2.999880015850067139e-01 -1.165109798312187195e-01 7.328315079212188721e-02 1.841724365949630737e-01 1.511490345001220703e-01
3.494444787502288818e-01 -7.889808714389801025e-02 -1.015324294567108154e-01 1.650048196315765381e-01 -6.498415768146514893e-02 -3.278440237045288086e-01 -2.754516303539276123e-01 1.850462257862091064e-01 -2.371970713138580322e-01 -5.222386214882135391e-03 -1.405834108591079712e-01 4.607604444026947021e-02 1.804233714938163757e-02 -6.878064572811126709e-02 -1.870286315679550171e-01 -1.512839808128774166e-03 1.711132228374481201e-01 3.468155264854431152e-01 -3.279706090688705444e-02 3.080738782882690430e-01 1.170691102743148804e-01 -3.305256739258766174e-02 -1.482426524162292480e-01 -1.701240837574005127e-01 -2.439297884702682495e-01 1.379132419824600220e-01 -1.171375736594200134e-01 -9.940735995769500732e-02 2.464431971311569214e-01 1.862915605306625366e-02 5.852957069873809814e-02 -1.272781938314437866e-01
2.366689294576644897e-01 -1.059354618191719055e-01 -5.723771452903747559e-02 -1.285019665956497192e-01 -2.466759532690048218e-01 1.043506339192390442e-01 -1.354472152888774872e-02 2.460083365440368652e-02 5.169972777366638184e-02 1.280171126127243042e-01 1.774800866842269897e-01 7.943619787693023682e-02 1.966045051813125610e-01 1.126239895820617676e-01 -3.061022460460662842e-01 -9.346204996109008789e-02 4.153610467910766602e-01 2.948480844497680664e-01 1.848965585231781006e-01 1.215910352766513824e-02 -8.166571706533432007e-02 2.322794198989868164e-01 -1.793819218873977661e-01 -1.932325065135955811e-01 -1.021788045763969421e-01 1.873863339424133301e-01 1.208403408527374268e-01 -9.837785363197326660e-02 2.509786747395992279e-02 -2.121219784021377563e-01 3.003396093845367432e-01 -1.447428204119205475e-02
2.706246674060821533e-01 2.271246351301670074e-02 -9.248941391706466675e-02 7.334750890731811523e-02 -2.994757890701293945e-01 -1.556100249290466309e-01 -2.245877981185913086e-01 2.539868056774139404e-01 -1.029345914721488953e-01 -3.147440254688262939e-01 -1.420546621084213257e-01 1.029430925846099854e-01 1.507666260004043579e-01 -4.607623070478439331e-02 1.145276203751564026e-01 -1.436790972948074341e-01 7.805287837982177734e-02 2.160629481077194214e-01 3.102484047412872314e-01 2.461239546537399292e-01 -4.377371817827224731e-02 3.769045323133468628e-02 -3.074778914451599121e-01 -1.158953383564949036e-01 -2.583892643451690674e-01 6.893581897020339966e-02 8.720321208238601685e-02 -9.142266213893890381e-02 -1.196891516447067261e-01 1.751201003789901733e-01 -1.190592348575592041e-01 -1.298001706600189209e-01
1.665162481367588043e-02 -1.724007725715637207e-01 -2.375620417296886444e-03 5.561932548880577087e-02 1.661131531000137329e-01 3.729851543903350830e-02 7.279438525438308716e-02 2.533781528472900391e-01 -2.872330546379089355e-01 -8.352103829383850098e-02 -2.759461104869842529e-01 3.151412010192871094e-01 -7.443488389253616333e-02 2.234956920146942139e-01 -3.172055780887603760e-01 -1.608429551124572754e-01 -1.914318464696407318e-02 2.576248049736022949e-01 9.782215952873229980e-02 1.351711004972457886e-01 7.182064652442932129e-02 2.151834219694137573e-01 -2.435618788003921509e-01 -2.343412041664123535e-01 -3.412720859050750732e-01 6.255377829074859619e-02 -3.869758546352386475e-02 -1.041839644312858582e-01 -9.227917343378067017e-02 -4.052864387631416321e-02 6.558174639940261841e-02 1.184466481208801270e-01
3.873122930526733398e-01 3.198511898517608643e-02 7.497807592153549194e-02 2.337881326675415039e-01 -3.491399288177490234e-01 -2.498731017112731934e-01 1.514211148023605347e-01 -2.280406095087528229e-02 6.335382908582687378e-02 -1.044320017099380493e-01 -9.191121160984039307e-02 -1.539404690265655518e-01 -3.242663145065307617e-01 3.973883762955665588e-02 -1.502671539783477783e-01 -3.476867079734802246e-02 1.713881492614746094e-01 1.636877506971359253e-01 1.602966338396072388e-02 6.255203485488891602e-02 -4.975738748908042908e-02 -1.989773511886596680e-01 -7.555682957172393799e-02 -1.752949357032775879e-01 -2.931588888168334961e-01 1.172596216201782227e-01 4.295550286769866943e-02 -1.337261945009231567e-01 -2.508485913276672363e-01 -1.154494360089302063e-01 1.634225547313690186e-01 2.051816582679748535e-01
1.420577019453048706e-01 4.873558878898620605e-02 -2.107536643743515015e-01 2.253063172101974487e-01 -1.736587584018707275e-01 -2.240802794694900513e-01 -2.085139155387878418e-01 2.633207142353057861e-01 -4.304257333278656006e-01 -2.730114459991455078e-01 -1.604341417551040649e-01 -1.854890435934066772e-01 -1.624936610460281372e-02 9.685295820236206055e-02 -2.821625210344791412e-02 -2.314711511135101318e-01 2.264128439128398895e-02 1.378450393676757812e-01 7.665267586708068848e-02 2.163097858428955078e-01 -2.032496929168701172e-01 1.192540377378463745e-01 -1.530566811561584473e-01 -2.727957069873809814e-01 -1.229617297649383545e-01 -4.298711195588111877e-02 9.836291521787643433e-02 1.181537227239459753e-04 1.313555091619491577e-01 1.630418002605438232e-01 -1.686480827629566193e-02 -9.377373754978179932e-02
3.385428488254547119e-01 -9.044895321130752563e-02 1.482145488262176514e-01 -1.699937507510185242e-02 -2.834878563880920410e-01 -2.096637785434722900e-01 2.458660453557968140e-01 1.447394639253616333e-01 -3.765342012047767639e-02 -9.913437813520431519e-02 -1.652016490697860718e-01 -8.018941432237625122e-02 -2.693726718425750732e-01 1.998127847909927368e-01 -2.794044613838195801e-01 -1.100264340639114380e-01 9.716759622097015381e-02 -4.785329103469848633e-03 -6.332761794328689575e-02 -1.664977967739105225e-01 -7.325938344001770020e-02 -1.453353017568588257e-01 -1.940863728523254395e-01 -1.735727638006210327e-01 -1.988741904497146606e-01 1.631227433681488037e-01 -2.791160484775900841e-03 -1.413560211658477783e-01 -3.247435390949249268e-01 6.204964220523834229e-02 1.158212721347808838e-01 2.392600923776626587e-01
3.712317049503326416e-01 1.233376637101173401e-01 1.693732663989067078e-02 -4.869687184691429138e-02 -2.921802103519439697e-01 -4.266330972313880920e-02 1.021552309393882751e-01 3.109074234962463379e-01 -5.742654204368591309e-02 -3.066695630550384521e-01 -7.109029591083526611e-02 -2.720944285392761230e-01 2.048342525959014893e-01 9.657168388366699219e-02 -2.042768150568008423e-01 -9.657179564237594604e-02 3.606775104999542236e-01 1.409440208226442337e-02 -2.162590250372886658e-02 9.606184065341949463e-02 -2.239522039890289307e-01 -1.270391643047332764e-01 -1.697136014699935913e-01 8.709939569234848022e-02 -2.769504785537719727e-01 -3.315842151641845703e-02 -2.263828739523887634e-02 -1.734650433063507080e-01 7.542537152767181396e-02 -1.945269666612148285e-02 9.427594393491744995e-02 7.233567535877227783e-02
4.383428990840911865e-01 2.001393735408782959e-01 7.991928607225418091e-02 -7.820481061935424805e-02 -2.944768965244293213e-01 -1.225967928767204285e-01 1.305402219295501709e-01 3.837634921073913574e-01 -2.436567544937133789e-01 -1.733937114477157593e-01 4.351392760872840881e-02 -1.703429073095321655e-01 2.094265073537826538e-01 1.369083076715469360e-01 -2.618307434022426605e-02 -6.628179550170898438e-02 2.609324455261230469e-01 8.590296655893325806e-02 -1.372451633214950562e-01 7.969822734594345093e-02 -1.317948549985885620e-01 1.286983788013458252e-01 -2.845489680767059326e-01 -6.500210729427635670e-04 -1.791024357080459595e-01 8.614989928901195526e-03 5.793238803744316101e-02 8.759588003158569336e-03 9.375302493572235107e-02 -3.123436868190765381e-02 1.601428538560867310e-01 1.210715696215629578e-01
2.316901087760925293e-01 -1.378298085182905197e-02 -1.413159519433975220e-01 8.048267662525177002e-02 -7.432237733155488968e-03 9.530138224363327026e-02 -2.543592080473899841e-02 2.247855365276336670e-01 1.851178556680679321e-01 -3.360580205917358398e-01 -1.301699201576411724e-03 6.920781731605529785e-02 -1.825585961341857910e-01 1.421530451625585556e-02 -3.686196208000183105e-01 -1.203469261527061462e-01 -9.178937971591949463e-02 1.003581285476684570e-02 8.945948630571365356e-02 2.479406744241714478e-01 8.316268026828765869e-02 6.321858614683151245e-02 -2.247321009635925293e-01 -2.226806730031967163e-01 -2.394661307334899902e-01 -6.324952840805053711e-02 5.160382390022277832e-02 -2.533519268035888672e-01 -3.778717219829559326e-01 -3.382682055234909058e-02 2.334694713354110718e-01 8.853869140148162842e-02
3.556426465511322021e-01 -5.516537651419639587e-02 -1.891634240746498108e-02 2.368610948324203491e-01 -1.349823921918869019e-01 -2.946355640888214111e-01 1.927067786455154419e-01 8.251959085464477539e-02 5.449383333325386047e-02 -1.854094266891479492e-01 -7.358805835247039795e-02 -1.219147294759750366e-01 -1.802896410226821899e-01 8.147541433572769165e-02 -2.992879748344421387e-01 -9.148344397544860840e-02 1.413247734308242798e-01 2.077166289091110229e-01 -6.101820617914199829e-02 3.415161743760108948e-02 -8.811698108911514282e-02 -2.452883720397949219e-01 -7.605934888124465942e-02 -2.035712897777557373e-01 -2.457335740327835083e-01 1.117846891283988953e-01 -9.189810603857040405e-03 -1.846258193254470825e-01 -3.104860782623291016e-01 -2.331058233976364136e-01 9.093450009822845459e-02 1.452655345201492310e-01
1.785067468881607056e-01 -2.114974558353424072e-01 1.364163607358932495e-01 1.907780170440673828e-01 -1.811105012893676758e-01 -3.293879330158233643e-02 1.269931718707084656e-02 2.538729608058929443e-01 -4.114109650254249573e-02 -3.623154759407043457e-02 -1.702305302023887634e-02 -2.116064578294754028e-01 -1.738112419843673706e-01 4.339481145143508911e-02 -2.340629994869232178e-01 7.661975920200347900e-02 1.208828240633010864e-01 -2.023762762546539307e-01 1.049986258149147034e-01 3.521397709846496582e-01 -1.118884012103080750e-01 2.988958656787872314e-01 -9.479755908250808716e-02 -2.907517552375793457e-01 -2.706453800201416016e-01 1.300243139266967773e-01 3.034289367496967316e-02 -1.385785453021526337e-02 2.299820333719253540e-01 2.009012997150421143e-01 -2.235919982194900513e-01 9.266446530818939209e-02
2.285636663436889648e-01 -2.765791416168212891e-01 8.327012509107589722e-02 -1.402603834867477417e-02 -7.222520560026168823e-02 -5.353147163987159729e-02 2.717404663562774658e-01 8.920615166425704956e-02 -2.651229798793792725e-01 -3.628407791256904602e-02 4.461651146411895752e-01 -2.017336338758468628e-01 1.044195424765348434e-02 2.043729647994041443e-02 3.736556321382522583e-02 2.093573287129402161e-02 2.754651010036468506e-01 1.190762966871261597e-01 1.447501480579376221e-01 1.842542588710784912e-01 -2.270767390727996826e-01 -6.771762669086456299e-02 1.252064555883407593e-01 -2.678567469120025635e-01 -1.511116176843643188e-01 -1.868806481361389160e-01 3.752188384532928467e-02 -7.292493432760238647e-02 -1.746864020824432373e-01 1.250124722719192505e-01 -1.145388633012771606e-01 2.196322381496429443e-01
2.255915403366088867e-01 -5.436955764889717102e-02 -1.047748625278472900e-01 2.839198410511016846e-01 -6.556659936904907227e-02 1.172139495611190796e-01 3.973526507616043091e-02 2.398463934659957886e-01 1.416792422533035278e-01 -2.778719961643218994e-01 1.793384668417274952e-03 3.604302406311035156e-01 -1.874236762523651123e-01 2.339230850338935852e-02 -1.080253422260284424e-01 -8.661413192749023438e-02 4.177967458963394165e-02 -2.128913765773177147e-03 1.927155405282974243e-01 1.816319525241851807e-01 -1.050546988844871521e-01 -3.451019152998924255e-02 -1.324408799409866333e-01 -2.766450643539428711e-01 -2.850014567375183105e-01 1.220091246068477631e-02 7.745068520307540894e-02 -3.162325024604797363e-01 -2.260068431496620178e-02 -1.856902092695236206e-01 2.662441134452819824e-01 1.547310352325439453e-01
1.714204102754592896e-01 -9.767232090234756470e-02 7.571146357804536819e-03 -5.802514404058456421e-02 -8.795467764139175415e-02 7.737772166728973389e-02 -5.402275919914245605e-02 2.631551027297973633e-01 1.392111480236053467e-01 -2.766646742820739746e-01 -4.449954722076654434e-03 2.215586602687835693e-01 -1.289305388927459717e-01 3.051086142659187317e-02 -2.687547504901885986e-01 -9.518000483512878418e-02 6.216691061854362488e-02 1.198782026767730713e-01 5.265167728066444397e-02 3.288381397724151611e-01 -7.050156593322753906e-02 1.206944361329078674e-01 -1.425188630819320679e-01 -2.539958655834197998e-01 -3.778444528579711914e-01 -2.224984019994735718e-02 1.349029988050460815e-01 -2.653414905071258545e-01 -1.288680583238601685e-01 -2.069929540157318115e-01 3.207825720310211182e-01 -1.260078232735395432e-02
3.218325078487396240e-01 3.127228468656539917e-02 -2.867353856563568115e-01 -3.825894370675086975e-02 -2.164134234189987183e-01 1.277645826339721680e-01 1.521184109151363373e-02 2.765573561191558838e-01 -1.051852181553840637e-01 -2.319901287555694580e-01 3.707378637045621872e-03 9.318021684885025024e-02 -2.262323051691055298e-01 4.321844875812530518e-02 -1.860986053943634033e-01 -1.136025860905647278e-01 -6.276027113199234009e-02 6.640814989805221558e-02 1.748136579990386963e-01 -7.700873911380767822e-02 -9.994854778051376343e-02 2.585965096950531006e-01 -2.932285368442535400e-01 -1.531158834695816040e-01 -3.251306712627410889e-01 -3.628416359424591064e-02 2.873173952102661133e-01 2.522792816162109375e-01 -1.044432669878005981e-01 3.860507160425186157e-03 -1.189081836491823196e-02 4.804926365613937378e-02
3.330428600311279297e-01 -9.615030884742736816e-02 -1.841682791709899902e-01 3.702006936073303223e-01 -1.423673182725906372e-01 1.364467591047286987e-01 -1.751356199383735657e-02 1.959099620580673218e-01 1.216378211975097656e-01 -3.003623187541961670e-01 -1.723801791667938232e-01 -6.842043995857238770e-02 1.805604845285415649e-01 -1.416869461536407471e-01 -1.521462500095367432e-01 -1.700817346572875977e-01 -2.526496350765228271e-01 3.301560878753662109e-01 1.607577651739120483e-01 2.922253310680389404e-02 -1.037163138389587402e-01 1.824443489313125610e-01 5.965055897831916809e-02 -1.381411254405975342e-01 -1.034397855401039124e-01 -1.594516262412071228e-02 9.412868320941925049e-02 -1.196877211332321167e-01 -8.827596157789230347e-02 -5.778501182794570923e-02 1.993685662746429443e-01 1.894714236259460449e-01
3.130832612514495850e-01 2.319153212010860443e-02 4.952376708388328552e-02 -5.958327278494834900e-02 -5.274973437190055847e-02 -2.396625131368637085e-01 -3.583608865737915039e-01 1.405137926340103149e-01 4.443931207060813904e-02 -3.830174803733825684e-01 -1.333789154887199402e-02 -4.361152648925781250e-02 -1.773386597633361816e-01 2.155458033084869385e-01 -9.410173632204532623e-03 -2.475219219923019409e-02 1.005483418703079224e-01 1.337562352418899536e-01 9.872292727231979370e-02 3.649931252002716064e-01 1.157172303646802902e-02 7.690665312111377716e-03 1.464826017618179321e-01 1.628672145307064056e-02 -3.229027986526489258e-01 -3.177271485328674316e-01 -2.753864228725433350e-02 2.136469073593616486e-02 3.398945927619934082e-02 1.059005260467529297e-01 8.185262978076934814e-02 1.982414275407791138e-01
3.265532255172729492e-01 1.138307154178619385e-01 -1.935395747423171997e-01 1.087792813777923584e-01 -9.558457881212234497e-02 -1.565265953540802002e-01 -2.473053522408008575e-02 2.777907550334930420e-01 -2.290099859237670898e-01 1.964606158435344696e-02 -2.148109376430511475e-01 -4.504355788230895996e-02 6.229536235332489014e-02 1.355832219123840332e-01 -1.815702319145202637e-01 8.735056221485137939e-02 5.423303693532943726e-02 4.027508199214935303e-01 1.630858778953552246e-01 1.650376170873641968e-01 2.332253754138946533e-01 -1.021915897727012634e-01 -2.521698474884033203e-01 -3.841662704944610596e-01 -1.925783753395080566e-01 -9.693963825702667236e-02 3.692545928061008453e-03 -2.502292208373546600e-02 -7.421746384352445602e-03 5.606591328978538513e-02 -4.802289605140686035e-02 -9.061248600482940674e-02
8.205101639032363892e-02 -2.183852493762969971e-01 -1.510090678930282593e-01 7.276701182126998901e-02 -4.826121777296066284e-02 4.218929912894964218e-03 -1.148979738354682922e-01 1.572666168212890625e-01 2.338135838508605957e-01 -1.845132559537887573e-01 1.853444729931652546e-03 1.660647988319396973e-01 -1.429904997348785400e-01 -8.707538247108459473e-02 -1.783565878868103027e-01 -1.143245026469230652e-01 1.016752347350120544e-01 -1.827086135745048523e-02 1.797248572111129761e-01 3.944083452224731445e-01 -1.256314367055892944e-01 5.097037553787231445e-02 -2.161381244659423828e-01 -3.210981786251068115e-01 -2.304732054471969604e-01 -4.881929978728294373e-02 -1.105722337961196899e-01 -1.806454360485076904e-01 -9.142065048217773438e-02 -7.379284501075744629e-02 3.607909083366394043e-01 2.773553431034088135e-01
2.280371338129043579e-01 -7.441370747983455658e-03 1.397060453891754150e-01 2.274363934993743896e-01 -2.746622562408447266e-01 -3.587702214717864990e-01 1.587507873773574829e-01 1.253416389226913452e-01 -1.177794262766838074e-01 -2.950830161571502686e-01 -3.547583147883415222e-02 7.838655263185501099e-03 -1.639170199632644653e-01 -2.166556939482688904e-02 -1.617237627506256104e-01 -2.330941408872604370e-01 4.341619089245796204e-02 9.572021663188934326e-02 -6.809127330780029297e-02 -8.377138525247573853e-02 1.722081191837787628e-02 -2.022571414709091187e-01 -1.735277026891708374e-01 -3.010254502296447754e-01 -2.273357808589935303e-01 -1.032811552286148071e-01 3.351471573114395142e-02 -3.044447898864746094e-01 -2.247855216264724731e-01 6.782939285039901733e-02 1.558558791875839233e-01 -3.641792386770248413e-02
2.662568092346191406e-01 -1.512207388877868652e-01 1.807638555765151978e-01 1.069166883826255798e-01 -2.015668898820877075e-01 -2.981989979743957520e-01 4.665684700012207031e-02 4.286174848675727844e-02 -1.880133152008056641e-01 -1.852546930313110352e-01 9.252947568893432617e-02 7.915723323822021484e-02 -2.177716791629791260e-01 -6.524550914764404297e-02 -2.195658534765243530e-01 -1.280770450830459595e-01 1.337775886058807373e-01 1.076051034033298492e-02 -8.289489150047302246e-02 -6.234514713287353516e-02 6.465262174606323242e-02 -1.506305783987045288e-01 -2.961702048778533936e-01 -2.003061771392822266e-01 -1.019659563899040222e-01 -6.125187873840332031e-02 -3.748634755611419678e-01 -1.437231004238128662e-01 -2.663319110870361328e-01 -4.206270352005958557e-02 2.019175589084625244e-01 2.355775088071823120e-01
-2.187237609177827835e-03 -2.721033394336700439e-01 -6.927678734064102173e-02 1.463581994175910950e-02 -1.846712827682495117e-01 -3.840452060103416443e-02 -4.134546499699354172e-03 2.436440736055374146e-01 -1.710120737552642822e-01 -1.483154948800802231e-02 1.033054813742637634e-01 -1.367847472429275513e-01 -7.560487091541290283e-02 1.048125699162483215e-02 -2.670497000217437744e-01 3.256974369287490845e-02 4.759659767150878906e-01 -1.157733127474784851e-01 -1.713079772889614105e-02 1.693574637174606323e-01 -5.567727982997894287e-02 1.870826482772827148e-01 -9.462532401084899902e-02 -1.361909657716751099e-01 -3.818533718585968018e-01 8.167075365781784058e-02 -9.192918241024017334e-02 -2.044543176889419556e-01 2.524014115333557129e-01 2.409415245056152344e-01 -1.246423497796058655e-01 1.199168562889099121e-01
2.880367934703826904e-01 1.824579387903213501e-02 1.321785897016525269e-01 2.181355506181716919e-01 -1.765548735857009888e-01 -3.286394476890563965e-01 1.032453477382659912e-01 2.662007510662078857e-02 2.151961065828800201e-02 -2.063618153333663940e-01 -8.577339351177215576e-02 -1.353475153446197510e-01 -2.092288583517074585e-01 7.507853209972381592e-02 -3.319400846958160400e-01 -1.335967630147933960e-01 2.638102471828460693e-01 2.252345979213714600e-01 -5.339232832193374634e-02 1.181121915578842163e-02 -1.092777177691459656e-01 -1.921797692775726318e-01 -1.706972904503345490e-02 -2.108765393495559692e-01 -1.158877834677696228e-01 2.147148102521896362e-01 2.898270264267921448e-02 -2.112299054861068726e-01 -2.675320506095886230e-01 7.904656976461410522e-02 1.871411204338073730e-01 1.419430524110794067e-01
1.924724131822586060e-01 -1.508919745683670044e-01 -7.449039071798324585e-02 1.250895261764526367e-01 -8.123642951250076294e-02 -3.117763102054595947e-01 1.506004631519317627e-01 1.139600872993469238e-01 1.901227235794067383e-01 -7.476737350225448608e-02 -7.261697947978973389e-02 -5.215554498136043549e-03 -3.357742130756378174e-01 5.144539475440979004e-01 -4.670123010873794556e-02 -8.651375770568847656e-02 2.935952693223953247e-02 2.007033824920654297e-01 8.843614161014556885e-02 -1.230169460177421570e-02 -2.594658434391021729e-01 3.717674314975738525e-02 -2.682297863066196442e-02 -1.325492709875106812e-01 -8.502724766731262207e-02 -1.245018839836120605e-01 2.094371467828750610e-01 -1.694313138723373413e-01 -7.589340955018997192e-02 2.401445657014846802e-01 1.415488421916961670e-01 1.747351884841918945e-01
3.677481710910797119e-01 -8.754029870033264160e-02 -2.919404581189155579e-02 -7.958619296550750732e-02 -3.077835142612457275e-01 1.884943097829818726e-01 -2.294774204492568970e-01 2.544987201690673828e-01 -7.510425895452499390e-02 -1.849838793277740479e-01 9.662265330553054810e-02 -8.988366276025772095e-02 4.511164873838424683e-02 1.764457970857620239e-01 -3.619172275066375732e-01 6.312184780836105347e-02 1.543084383010864258e-01 1.976098120212554932e-01 1.659231781959533691e-01 1.250079125165939331e-01 -9.645485132932662964e-02 2.564732134342193604e-01 -5.791429895907640457e-03 -2.318529784679412842e-02 -3.468240201473236084e-01 -3.473725542426109314e-02 1.641673594713211060e-01 3.395699337124824524e-02 1.651696860790252686e-01 6.328337639570236206e-02 3.251015767455101013e-02 -1.148858740925788879e-01
2.656509280204772949e-01 -2.650747820734977722e-02 1.278079301118850708e-01 2.306855767965316772e-01 -2.214491069316864014e-01 -2.816697061061859131e-01 9.206293523311614990e-02 7.019855827093124390e-02 -7.808271795511245728e-02 -3.126782178878784180e-01 -1.123558916151523590e-02 -6.095478311181068420e-02 -1.376339793205261230e-01 3.077418915927410126e-02 -2.859973609447479248e-01 -4.403176531195640564e-02 2.535014748573303223e-01 9.927857667207717896e-02 -1.153559237718582153e-01 7.868704199790954590e-02 -9.795522689819335938e-02 -2.563361823558807373e-01 -5.138825252652168274e-02 -1.618724465370178223e-01 -1.930433809757232666e-01 3.232022225856781006e-01 -8.405622094869613647e-02 -1.764725595712661743e-01 -2.004640996456146240e-01 -1.279029250144958496e-01 2.332456111907958984e-01 1.319805383682250977e-01
2.431425005197525024e-01 3.933173418045043945e-02 9.065053425729274750e-03 1.525069475173950195e-01 -2.839935719966888428e-01 -6.450643390417098999e-02 -1.302592903375625610e-01 1.026920303702354431e-01 4.546875879168510437e-02 -3.404537439346313477e-01 -7.940384745597839355e-02 -2.188577950000762939e-01 1.213658079504966736e-01 1.228713989257812500e-01 -1.703789234161376953e-01 -9.145388007164001465e-02 -1.950192451477050781e-02 3.005605936050415039e-01 2.998911440372467041e-01 2.308347672224044800e-01 -3.009627163410186768e-01 3.656959906220436096e-02 1.507675051689147949e-01 1.468089502304792404e-02 1.759151965379714966e-01 -4.142288491129875183e-02 1.309323161840438843e-01 -1.961488723754882812e-01 3.262848034501075745e-02 2.567162513732910156e-01 1.189411357045173645e-01 2.146503776311874390e-01
3.873642981052398682e-01 -1.824337542057037354e-01 5.073611065745353699e-02 1.226789653301239014e-01 -2.433799207210540771e-01 1.182570457458496094e-01 -1.424113512039184570e-01 2.129068970680236816e-01 -7.773311436176300049e-02 -1.265240460634231567e-01 -2.539969682693481445e-01 2.146489918231964111e-01 -1.314688706770539284e-03 -8.620084822177886963e-02 -1.852379143238067627e-01 -1.818019598722457886e-01 9.233513474464416504e-02 2.271524071693420410e-02 9.135634638369083405e-03 1.980982571840286255e-01 -2.068382501602172852e-01 2.299375832080841064e-01 5.982514005154371262e-03 -2.325315214693546295e-02 -2.959096133708953857e-01 -1.584384590387344360e-01 2.198944240808486938e-01 -1.290694773197174072e-01 -1.107840836048126221e-01 1.385580748319625854e-01 2.428872436285018921e-01 -2.000885903835296631e-01
4.229172170162200928e-01 7.528657466173171997e-02 -9.957452863454818726e-02 3.119198679924011230e-01 -2.710680365562438965e-01 4.181019589304924011e-02 1.041457056999206543e-01 1.671687364578247070e-01 -1.253414154052734375e-01 -2.447848320007324219e-01 2.699933350086212158e-01 1.417503952980041504e-01 7.108142226934432983e-02 1.947294622659683228e-01 4.562737047672271729e-02 -3.703446090221405029e-01 -3.548039123415946960e-02 -6.454588472843170166e-02 2.373593114316463470e-02 1.347644031047821045e-01 -1.478908210992813110e-01 1.226890385150909424e-01 3.102701157331466675e-02 -2.816271595656871796e-02 -1.702121198177337646e-01 2.010516449809074402e-02 -2.774599492549896240e-01 2.205847352743148804e-01 4.893116187304258347e-03 1.009555160999298096e-01 6.001177802681922913e-02 1.084064319729804993e-01
4.296643435955047607e-01 -9.630363434553146362e-02 3.171515166759490967e-01 2.448149621486663818e-01 -1.381632983684539795e-01 -3.640729784965515137e-01 2.365028858184814453e-02 -1.675033941864967346e-02 -7.269363105297088623e-02 -3.424983620643615723e-01 1.094085574150085449e-01 -1.490130927413702011e-02 -1.548730134963989258e-01 -1.429516822099685669e-02 -2.009441256523132324e-01 -7.769857347011566162e-02 1.135243773460388184e-01 9.237607941031455994e-03 2.017384022474288940e-02 -6.538274139165878296e-02 3.415590524673461914e-02 7.198122330009937286e-03 -9.549871832132339478e-02 -3.172152042388916016e-01 2.800650149583816528e-02 2.375117875635623932e-02 -1.004631221294403076e-01 -1.861835271120071411e-01 -8.437526971101760864e-02 9.555350244045257568e-02 2.625738382339477539e-01 1.667632907629013062e-01
3.321972489356994629e-01 -1.535734236240386963e-01 1.001387555152177811e-02 2.671127021312713623e-01 -1.603776067495346069e-01 -1.229793205857276917e-01 6.295378506183624268e-02 2.887285053730010986e-01 -7.379333954304456711e-03 5.521519109606742859e-02 1.300199478864669800e-01 -1.008754149079322815e-01 8.229421824216842651e-02 4.469602555036544800e-02 -6.057640537619590759e-02 1.403259634971618652e-01 1.195425838232040405e-01 -1.755713298916816711e-02 -2.049457654356956482e-02 -1.044241786003112793e-01 6.170487031340599060e-02 3.444702625274658203e-01 -2.855433523654937744e-01 -3.562724590301513672e-01 -2.593932747840881348e-01 -2.396298795938491821e-01 -5.740115419030189514e-02 -2.082198709249496460e-01 5.131182074546813965e-02 7.257518172264099121e-02 -1.977411806583404541e-01 1.700250804424285889e-01
2.810132801532745361e-01 1.121883317828178406e-01 2.404120713472366333e-01 1.723188161849975586e-01 -9.694509208202362061e-02 1.861062198877334595e-01 8.547047525644302368e-02 9.804935008287429810e-02 9.039067476987838745e-02 -3.260870873928070068e-01 2.951618470251560211e-02 -8.724343031644821167e-02 8.147448301315307617e-02 1.039846315979957581e-01 -2.634500712156295776e-02 -1.604667901992797852e-01 2.482033222913742065e-01 2.702228426933288574e-01 1.232867538928985596e-01 -1.138304173946380615e-01 -2.212504446506500244e-01 7.471854239702224731e-02 -1.024898514151573181e-01 -7.005916535854339600e-02 -2.343922853469848633e-01 2.416514307260513306e-01 1.308120489120483398e-01 1.498319059610366821e-01 -1.802867799997329712e-01 2.094552516937255859e-01 2.697267532348632812e-01 -2.415928095579147339e-01
2.514064610004425049e-01 -1.317579150199890137e-01 -1.611800491809844971e-01 2.307186424732208252e-01 -4.043680056929588318e-02 1.573832333087921143e-01 -4.910307377576828003e-02 2.108874619007110596e-01 5.741600319743156433e-02 -3.166357576847076416e-01 -1.427880674600601196e-01 2.217898964881896973e-01 -2.162470668554306030e-01 -5.400935187935829163e-03 -2.063492536544799805e-01 -5.263824015855789185e-03 -4.652608558535575867e-02 1.297332793474197388e-01 -2.102668955922126770e-02 2.701779901981353760e-01 -2.373048104345798492e-02 5.190274491906166077e-02 -2.173946499824523926e-01 -2.727945148944854736e-01 -3.109087944030761719e-01 -3.073009895160794258e-03 3.170407935976982117e-02 -2.243538200855255127e-01 -1.303374022245407104e-01 -2.113925367593765259e-01 2.753093838691711426e-01 -3.937172889709472656e-02
1.180037707090377808e-01 1.691046729683876038e-02 -9.079269319772720337e-02 2.330385446548461914e-01 -2.261404395103454590e-01 -4.257263839244842529e-01 1.040170192718505859e-01 2.811576724052429199e-01 -1.246656011790037155e-02 -9.569712914526462555e-03 -6.276743113994598389e-02 -7.207544893026351929e-02 -1.008900329470634460e-01 3.647204041481018066e-01 -2.044755965471267700e-01 -4.894400760531425476e-02 9.568221122026443481e-02 1.113423928618431091e-01 -5.812649056315422058e-02 -1.191356498748064041e-02 1.476796269416809082e-01 8.544765412807464600e-02 1.350501179695129395e-01 -1.028047502040863037e-01 -3.404363989830017090e-01 -1.731413602828979492e-01 -3.748519718647003174e-02 -1.518909633159637451e-01 -2.804895043373107910e-01 2.138582766056060791e-01 1.270231753587722778e-01 1.015568450093269348e-01
3.201868236064910889e-01 -9.790317714214324951e-02 1.606171429157257080e-01 1.965994387865066528e-01 -2.610865831375122070e-01 -2.921890914440155029e-01 -3.975702915340662003e-03 -5.177036672830581665e-02 -3.300534561276435852e-02 -2.187900096178054810e-01 -1.015603244304656982e-01 -1.296678334474563599e-01 -1.884196549654006958e-01 2.409545481204986572e-01 -8.795658499002456665e-02 -3.593978285789489746e-02 2.571151256561279297e-01 1.443880200386047363e-01 -4.768985882401466370e-02 7.359000295400619507e-02 -4.762691259384155273e-02 -2.551421821117401123e-01 -9.010886400938034058e-02 -1.901353746652603149e-01 -2.936969697475433350e-01 2.910623848438262939e-01 -1.286811083555221558e-01 -1.765316277742385864e-01 -1.723451912403106689e-01 -5.528230592608451843e-02 1.096566617488861084e-01 1.370036900043487549e-01
2.065781801939010620e-01 5.873094499111175537e-02 -9.191627055406570435e-02 -1.023573279380798340e-01 -1.875381916761398315e-01 -1.083113998174667358e-01 -1.832232326269149780e-01 1.378157436847686768e-01 -4.581280052661895752e-01 -1.267914772033691406e-01 -1.145429089665412903e-01 -1.048208251595497131e-01 3.879670426249504089e-02 2.459231317043304443e-01 -8.613537997007369995e-02 -1.707613281905651093e-02 9.374624490737915039e-02 2.460007965564727783e-01 1.139769628643989563e-01 3.891706168651580811e-01 -8.831914165057241917e-04 -1.454500555992126465e-01 1.846492476761341095e-02 -2.755725383758544922e-01 -2.953386902809143066e-01 -9.104344993829727173e-02 2.351705543696880341e-02 1.300867944955825806e-01 1.102518215775489807e-01 1.663167029619216919e-01 1.780053228139877319e-01 6.821693852543830872e-03
4.155321121215820312e-01 1.285488605499267578e-01 9.039633721113204956e-02 9.427473694086074829e-02 -3.202053606510162354e-01 -9.376168996095657349e-02 3.204999119043350220e-02 4.553230404853820801e-01 -1.049919724464416504e-01 -3.041457533836364746e-01 -4.735536873340606689e-02 -1.267240792512893677e-01 1.261526495218276978e-01 1.183160692453384399e-01 3.340161172673106194e-03 1.211404800415039062e-01 3.161805868148803711e-01 3.510938957333564758e-02 -1.035934220999479294e-02 7.474663853645324707e-02 -1.704445183277130127e-01 1.782462894916534424e-01 -1.626641601324081421e-01 2.812320366501808167e-02 -1.798103302717208862e-01 -1.591100841760635376e-01 4.803965985774993896e-02 -1.627493053674697876e-01 -6.216453388333320618e-02 9.897956997156143188e-02 -9.679150581359863281e-02 5.663358792662620544e-02
2.403078079223632812e-01 -1.092246249318122864e-01 6.627121567726135254e-02 2.698314487934112549e-01 -2.072633355855941772e-01 -2.481576204299926758e-01 1.482799649238586426e-01 -1.912117935717105865e-02 -7.308276742696762085e-02 -5.954077467322349548e-02 -7.531878352165222168e-02 -8.105316758155822754e-02 -8.492755144834518433e-02 6.633498519659042358e-02 -2.978701293468475342e-01 -3.716392070055007935e-02 2.745011150836944580e-01 1.825461536645889282e-01 2.097502164542675018e-02 1.202139407396316528e-01 -3.921296447515487671e-02 -2.766256034374237061e-01 -7.738961279392242432e-02 -2.065115869045257568e-01 -3.075458109378814697e-01 1.984735429286956787e-01 -2.578642591834068298e-02 -2.302773594856262207e-01 -3.381824493408203125e-01 -1.609188020229339600e-01 9.425197541713714600e-02 1.276857703924179077e-01
1.422606110572814941e-01 -2.844011485576629639e-01 1.071580201387405396e-01 -2.020577341318130493e-02 5.880891904234886169e-02 -2.386284805834293365e-02 6.561171263456344604e-02 2.094871550798416138e-01 8.511744439601898193e-03 -2.875613868236541748e-01 -2.816347479820251465e-01 3.097569644451141357e-01 1.819423884153366089e-01 -1.122360378503799438e-01 -7.205197215080261230e-02 -4.141310229897499084e-02 -8.225594460964202881e-02 1.609911322593688965e-01 1.577568948268890381e-01 1.236921176314353943e-02 -7.091102004051208496e-02 3.674346208572387695e-02 -3.904746770858764648e-01 -2.727879583835601807e-01 -3.109169602394104004e-01 -3.582058846950531006e-02 7.195922080427408218e-03 -2.252152562141418457e-01 -1.582936644554138184e-01 -6.502427905797958374e-02 2.148976027965545654e-01 9.461718052625656128e-02
1.813252419233322144e-01 -1.958072632551193237e-01 -3.827133029699325562e-02 2.776401489973068237e-02 -6.067505106329917908e-02 8.240135386586189270e-03 -2.058170139789581299e-01 1.680133789777755737e-01 -3.288181722164154053e-01 -2.255234271287918091e-01 -8.520343899726867676e-02 1.014589741826057434e-01 -5.321964994072914124e-02 2.706875503063201904e-01 -8.624031394720077515e-02 5.124421790242195129e-02 1.864167749881744385e-01 2.232052534818649292e-01 1.491922587156295776e-01 2.783797681331634521e-01 -2.784131169319152832e-01 -1.770132035017013550e-01 -1.927921473979949951e-01 -1.382864415645599365e-01 -3.352641761302947998e-01 -5.262882262468338013e-02 5.620814859867095947e-02 1.281544715166091919e-01 -2.155270278453826904e-01 -9.609060734510421753e-02 -1.929994523525238037e-01 -1.111297979950904846e-01
1.179819256067276001e-01 -1.192123219370841980e-01 1.079713702201843262e-01 -2.437478005886077881e-01 -1.596174687147140503e-01 -5.316603928804397583e-02 1.229480132460594177e-01 1.834025532007217407e-01 -3.732176721096038818e-01 -2.257185578346252441e-01 1.646002978086471558e-01 1.603885591030120850e-01 1.143239289522171021e-01 -3.910280019044876099e-02 -5.446879193186759949e-02 7.095701247453689575e-02 1.744889914989471436e-01 -1.472995243966579437e-02 5.852403491735458374e-02 -2.940590493381023407e-02 1.597476005554199219e-01 1.170524954795837402e-01 -1.961325854063034058e-02 -3.220687210559844971e-01 -3.557631075382232666e-01 6.704920530319213867e-02 1.925058066844940186e-01 3.575962036848068237e-03 -8.184195309877395630e-02 -2.276416271924972534e-01 6.991257518529891968e-02 3.850383460521697998e-01
1.156036332249641418e-01 -2.132291942834854126e-01 -1.520188301801681519e-01 -4.852592200040817261e-02 1.030056271702051163e-02 9.347762912511825562e-02 1.844273060560226440e-01 1.664042770862579346e-01 8.497057855129241943e-02 -1.411555409431457520e-01 -1.587306857109069824e-01 2.371926754713058472e-01 2.559672594070434570e-01 4.207014441490173340e-01 -5.851119756698608398e-03 -2.778436243534088135e-02 1.212803497910499573e-01 9.365852922201156616e-02 3.105127215385437012e-01 -9.127594530582427979e-02 -1.292165070772171021e-01 1.123477816581726074e-01 -1.851097643375396729e-01 -2.269958853721618652e-01 -2.209911495447158813e-01 4.608923196792602539e-02 -7.184724509716033936e-02 -3.890319764614105225e-01 7.189223170280456543e-02 1.050345450639724731e-01 -1.026087254285812378e-02 1.616275906562805176e-01
2.594690620899200439e-01 -2.553848326206207275e-01 6.641954183578491211e-02 -1.501783579587936401e-01 -2.756577134132385254e-01 -3.315045535564422607e-01 6.505770236253738403e-02 -7.732824981212615967e-02 -1.646039932966232300e-01 -2.157343477010726929e-01 -1.303680539131164551e-01 -1.417550444602966309e-01 -1.030022650957107544e-01 -1.091264411807060242e-01 -2.108106017112731934e-01 -1.318508684635162354e-01 2.540500164031982422e-01 -1.394712273031473160e-02 2.745587229728698730e-01 -1.527588535100221634e-02 -2.118231654167175293e-01 1.502323448657989502e-01 4.027316719293594360e-02 -2.492952346801757812e-01 -2.294725924730300903e-01 -1.934878379106521606e-01 -1.199803277850151062e-01 -1.694267243146896362e-01 -8.334729820489883423e-02 1.865231990814208984e-01 4.096801206469535828e-02 -3.394348919391632080e-02
3.135219216346740723e-01 -1.113471090793609619e-01 -4.292509332299232483e-02 -3.878818079829216003e-02 -2.999416589736938477e-01 -1.796776652336120605e-01 1.777955144643783569e-01 1.614672839641571045e-01 2.528765201568603516e-01 -1.621633321046829224e-01 1.608178317546844482e-01 -2.478220015764236450e-01 -1.545092910528182983e-01 -2.051050588488578796e-02 -1.395387202501296997e-01 -1.645560115575790405e-01 1.203347295522689819e-01 2.677845656871795654e-01 7.362774759531021118e-02 3.384842071682214737e-03 -6.407459080219268799e-02 -2.776864469051361084e-01 -3.407647311687469482e-01 8.866976201534271240e-02 -1.957542449235916138e-01 4.264665767550468445e-02 -4.770774021744728088e-02 -1.977674663066864014e-01 -2.123247385025024414e-01 4.759219661355018616e-02 3.966233879327774048e-02 1.743431091308593750e-01
6.077379733324050903e-02 -1.093031689524650574e-01 -2.025189846754074097e-01 1.770605742931365967e-01 -7.583250291645526886e-03 2.019888907670974731e-01 1.711374968290328979e-01 3.212357759475708008e-01 2.255555428564548492e-02 -2.894315421581268311e-01 -4.672184213995933533e-02 4.082205891609191895e-02 -5.000660568475723267e-02 -2.613954246044158936e-01 -2.681566774845123291e-01 6.812141835689544678e-02 7.785259187221527100e-02 2.048989385366439819e-01 2.472400963306427002e-01 2.534608840942382812e-01 -2.052818611264228821e-02 5.978787317872047424e-02 1.897450536489486694e-01 -2.081235498189926147e-01 -3.111641407012939453e-01 1.346004009246826172e-02 -6.754612695658579469e-05 -2.255920469760894775e-01 -1.289172619581222534e-01 -3.037684410810470581e-02 1.920331418514251709e-01 2.100179195404052734e-01
1.282548010349273682e-01 -2.288016378879547119e-01 1.721899583935737610e-02 2.344522438943386078e-02 -6.312052905559539795e-02 2.024702960625290871e-03 -7.576480042189359665e-03 3.319598734378814697e-02 -1.172017008066177368e-01 -1.015482544898986816e-01 8.960508555173873901e-02 2.308804094791412354e-01 -2.420617733150720596e-03 -3.340170532464981079e-02 -2.987092137336730957e-01 -1.251596510410308838e-01 5.646849423646926880e-02 1.220918148756027222e-01 4.429946839809417725e-02 1.517985314130783081e-01 1.543583720922470093e-01 3.523824214935302734e-01 -9.395953267812728882e-02 -4.489120244979858398e-01 -1.503034830093383789e-01 -2.100236415863037109e-01 1.027599871158599854e-01 1.311582028865814209e-01 -1.359320282936096191e-01 1.563990563154220581e-01 4.179307818412780762e-01 1.424496024847030640e-01
4.269038438796997070e-01 -6.684939563274383545e-02 -1.430570930242538452e-01 3.168486058712005615e-01 -6.991412490606307983e-02 -1.654699444770812988e-01 -2.062977291643619537e-02 3.731923550367355347e-02 -3.560477197170257568e-01 -5.996799096465110779e-02 2.876126579940319061e-02 -4.236034303903579712e-02 1.914923824369907379e-02 -1.115889102220535278e-01 6.992007791996002197e-02 -6.145827472209930420e-02 3.040208220481872559e-01 4.060782790184020996e-01 1.314941514283418655e-02 9.964460134506225586e-02 7.449423521757125854e-02 1.509100347757339478e-01 8.500254154205322266e-02 -9.984603524208068848e-02 -3.719024956226348877e-01 -1.070192828774452209e-01 -2.682674909010529518e-03 7.461918983608484268e-03 1.453421413898468018e-01 1.282564252614974976e-01 2.027240814641118050e-03 -5.927337706089019775e-02
3.831586539745330811e-01 -2.108598351478576660e-01 1.690786331892013550e-01 1.347920894622802734e-01 -1.828231289982795715e-02 2.812741100788116455e-01 -2.017634063959121704e-01 9.564670920372009277e-02 1.694971919059753418e-01 -2.001422829926013947e-02 -1.158541515469551086e-01 1.222581863403320312e-01 -1.175962090492248535e-01 -5.772756785154342651e-02 -3.145327270030975342e-01 -3.219792544841766357e-01 1.151373982429504395e-01 6.187523528933525085e-02 6.077435240149497986e-02 1.646564602851867676e-01 -1.586543768644332886e-01 2.486851364374160767e-01 1.414861343801021576e-02 -1.927084028720855713e-01 -3.734922707080841064e-01 -3.585984185338020325e-02 6.813128292560577393e-02 -4.178674146533012390e-02 -1.193213611841201782e-01 8.741834014654159546e-02 1.185406148433685303e-01 -7.644935045391321182e-03
1.289221495389938354e-01 -4.780498147010803223e-02 -6.290308386087417603e-02 -1.127881705760955811e-01 -1.130469422787427902e-02 -2.531748116016387939e-01 -1.929575651884078979e-01 5.942561849951744080e-02 -1.947048157453536987e-01 -3.097487986087799072e-01 -1.439906656742095947e-01 1.194960102438926697e-01 1.518000215291976929e-01 3.245344385504722595e-02 -7.636995613574981689e-02 -9.007799625396728516e-02 2.354738414287567139e-01 3.520135581493377686e-01 1.928069591522216797e-01 -3.211008757352828979e-02 5.284087732434272766e-02 3.063260912895202637e-01 1.618120521306991577e-01 -1.194955594837665558e-02 -2.413022369146347046e-01 -5.680456757545471191e-02 -6.351247429847717285e-02 -2.565924823284149170e-01 -2.209231555461883545e-01 -5.584639683365821838e-02 3.458604514598846436e-01 9.551693499088287354e-02
4.433177411556243896e-01 -1.539450585842132568e-01 1.690240353345870972e-01 1.168376356363296509e-01 -1.969152837991714478e-01 -3.076928257942199707e-01 2.713914588093757629e-02 5.524613335728645325e-02 -6.809777580201625824e-03 -3.134625256061553955e-01 3.755469992756843567e-02 -1.879289001226425171e-01 -3.020109534263610840e-01 -1.212301328778266907e-01 -2.206933200359344482e-01 -1.569533199071884155e-01 -2.618633583188056946e-02 -8.251280523836612701e-03 -4.481827467679977417e-02 -1.130841225385665894e-01 1.828069053590297699e-02 -5.255375802516937256e-02 -1.681507229804992676e-01 -2.851600348949432373e-01 -1.526278108358383179e-01 5.735189467668533325e-02 -1.765272021293640137e-01 -6.160235777497291565e-02 -1.517900824546813965e-01 8.084528893232345581e-02 2.115304023027420044e-01 1.480906009674072266e-01
3.017295300960540771e-01 -7.435024529695510864e-02 2.267824560403823853e-01 7.175829261541366577e-02 -1.424678117036819458e-01 -3.798525631427764893e-01 1.264157593250274658e-01 1.277253329753875732e-01 -1.398795843124389648e-01 -3.562245070934295654e-01 1.094786357134580612e-02 8.363024331629276276e-03 -1.275108605623245239e-01 -3.056630678474903107e-02 -3.290641605854034424e-01 -2.078612148761749268e-01 1.398411691188812256e-01 6.278508156538009644e-02 -2.291856855154037476e-01 -2.935745753347873688e-02 1.978302747011184692e-02 -1.615181267261505127e-01 -1.474185734987258911e-01 -3.044575750827789307e-01 -1.630455404520034790e-01 -8.783426135778427124e-02 -8.487368375062942505e-02 3.997574001550674438e-02 -1.866415590047836304e-01 9.025854058563709259e-03 1.838951259851455688e-01 7.078991830348968506e-02
3.497871160507202148e-01 -8.949038386344909668e-02 1.341453641653060913e-01 9.347625821828842163e-02 -3.358158469200134277e-01 -3.411739468574523926e-01 -5.626778304576873779e-02 4.392397403717041016e-02 -1.734259128570556641e-01 -2.945471405982971191e-01 -1.706813648343086243e-02 1.153701636940240860e-02 -2.336433976888656616e-01 -1.193197537213563919e-02 -1.773363053798675537e-01 -1.048461999744176865e-03 9.166902303695678711e-02 1.351811736822128296e-01 -8.953083306550979614e-02 4.009081050753593445e-02 -1.474990099668502808e-01 -1.614673584699630737e-01 5.070701241493225098e-02 -2.831929028034210205e-01 4.473978281021118164e-02 -4.738585650920867920e-02 -9.957864880561828613e-03 -2.437339425086975098e-01 -2.911354005336761475e-01 2.966853789985179901e-02 2.472285628318786621e-01 1.666999459266662598e-01
1.203038394451141357e-01 5.187626183032989502e-02 2.476243302226066589e-02 1.178124248981475830e-01 -2.126064151525497437e-02 -2.291946560144424438e-01 -3.523151278495788574e-01 1.827547252178192139e-01 -2.318433076143264771e-01 -3.601982593536376953e-01 -8.347530663013458252e-02 1.548640131950378418e-01 1.496713608503341675e-01 1.020648255944252014e-01 -1.293018180876970291e-02 -1.263167709112167358e-01 2.765476703643798828e-01 3.196336925029754639e-01 2.111664414405822754e-01 2.500545084476470947e-01 2.068667113780975342e-02 1.262932568788528442e-01 -4.645842686295509338e-02 -1.300176046788692474e-02 -3.036440312862396240e-01 -3.347992151975631714e-02 7.733082771301269531e-02 -9.914346784353256226e-02 -1.600031554698944092e-01 -1.559111177921295166e-01 2.588883601129055023e-02 1.739849150180816650e-01
1.895794868469238281e-01 -5.773974955081939697e-02 -1.897896640002727509e-02 5.866752564907073975e-02 -1.863182336091995239e-01 -1.548347175121307373e-01 -1.062547788023948669e-02 1.881163567304611206e-01 2.639387734234333038e-02 -2.338205724954605103e-01 -2.518524527549743652e-01 -7.115826010704040527e-02 1.829319447278976440e-01 2.124954909086227417e-01 -1.872085630893707275e-01 -1.062320917844772339e-01 7.596615701913833618e-02 3.946512639522552490e-01 3.157319128513336182e-01 3.258573710918426514e-01 -1.895093619823455811e-01 1.583442240953445435e-01 -1.352415829896926880e-01 -1.604643166065216064e-01 1.465256791561841965e-02 -2.207159399986267090e-01 -4.510922729969024658e-02 -1.028758808970451355e-01 -2.067505717277526855e-01 -1.285172849893569946e-01 6.970606744289398193e-02 1.258425265550613403e-01
1.523869931697845459e-01 -3.484889492392539978e-02 -1.825567334890365601e-01 8.073811978101730347e-02 -3.396155685186386108e-02 -8.369815535843372345e-03 1.903815865516662598e-01 3.353972733020782471e-01 3.223451226949691772e-02 -3.257423043251037598e-01 -1.538745015859603882e-01 3.616396337747573853e-02 -2.272062897682189941e-01 -1.694010756909847260e-02 -3.701881468296051025e-01 8.276808075606822968e-03 -7.139429450035095215e-02 3.192944526672363281e-01 7.506156712770462036e-02 2.542302906513214111e-01 -2.476099729537963867e-01 7.700670510530471802e-02 1.419633477926254272e-01 -3.690636157989501953e-02 -2.810689806938171387e-01 1.088288724422454834e-01 -1.506505068391561508e-02 -2.102945446968078613e-01 1.264349967241287231e-01 -7.444201409816741943e-02 2.027964144945144653e-01 2.430681511759757996e-02
4.615423828363418579e-02 -1.324624568223953247e-01 2.224400453269481659e-02 3.443549275398254395e-01 -2.278525754809379578e-02 -6.990987062454223633e-02 -1.152959913015365601e-01 1.297184824943542480e-01 1.689103096723556519e-01 -3.141264021396636963e-01 -1.007174178957939148e-01 -3.729169024154543877e-03 1.048183143138885498e-01 -6.765182316303253174e-02 -2.120253294706344604e-01 -6.063786894083023071e-02 -8.730986714363098145e-02 4.349800050258636475e-01 1.221659630537033081e-01 2.363373935222625732e-01 -2.120963186025619507e-01 2.984074056148529053e-01 -1.421361975371837616e-02 -2.522416710853576660e-01 -4.742436110973358154e-03 1.454202830791473389e-01 9.379440918564796448e-03 -1.855398267507553101e-01 -1.346950829029083252e-01 3.798637911677360535e-02 1.552093029022216797e-01 2.435856312513351440e-01
1.159329563379287720e-01 -1.276997625827789307e-01 -7.039315253496170044e-02 1.249059587717056274e-01 -1.172284558415412903e-01 -1.470720618963241577e-01 -3.289690017700195312e-01 4.210278689861297607e-01 -2.517590112984180450e-02 -2.775975763797760010e-01 -1.479024142026901245e-01 7.275006920099258423e-02 9.963973611593246460e-02 9.316357225179672241e-02 8.713784813880920410e-02 -1.004675999283790588e-01 8.290736377239227295e-02 3.596324622631072998e-01 2.772369980812072754e-01 2.092370241880416870e-01 -9.695843607187271118e-02 -1.025297045707702637e-01 -2.395630180835723877e-01 -1.017709672451019287e-01 -7.272483408451080322e-02 1.210198551416397095e-02 8.251173794269561768e-02 6.962427496910095215e-02 -2.398642599582672119e-01 1.395709663629531860e-01 -2.928590774536132812e-02 2.195613384246826172e-01
2.813492119312286377e-01 -1.536521315574645996e-01 6.879298482090234756e-03 3.939435817301273346e-03 -7.080426812171936035e-02 -1.127626374363899231e-01 -7.668992131948471069e-02 9.635235369205474854e-02 2.852365432772785425e-04 -9.869123995304107666e-02 -2.786991596221923828e-01 8.126559853553771973e-02 1.005018725991249084e-01 1.214620098471641541e-01 -8.822835236787796021e-02 -3.535803854465484619e-01 9.925570338964462280e-02 1.834382265806198120e-01 2.898471057415008545e-01 8.987575769424438477e-02 -1.332857459783554077e-01 2.616269290447235107e-01 9.272833913564682007e-02 -1.770818680524826050e-01 -2.159117460250854492e-01 -1.321795135736465454e-01 3.485740348696708679e-02 -1.666649430990219116e-01 -3.242250978946685791e-01 -5.710742436349391937e-03 2.237024456262588501e-01 3.202547132968902588e-01
3.945337831974029541e-01 3.106030821800231934e-01 1.836790591478347778e-01 1.055712029337882996e-01 -2.185201048851013184e-01 -9.946200251579284668e-02 -4.584812000393867493e-02 1.476397216320037842e-01 -6.684025377035140991e-02 -7.125589251518249512e-02 3.656260371208190918e-01 -3.837332874536514282e-02 1.357866674661636353e-01 1.120899245142936707e-01 -2.076303064823150635e-01 -1.488257199525833130e-01 2.457467019557952881e-01 1.188948974013328552e-01 -1.383165735751390457e-02 1.102329492568969727e-01 1.035158336162567139e-01 4.425732884556055069e-03 -1.763682961463928223e-01 -6.271794438362121582e-02 -2.325389236211776733e-01 -1.451589763164520264e-01 -1.033730506896972656e-01 -2.476838827133178711e-01 1.357313096523284912e-01 1.877820640802383423e-01 1.246991083025932312e-01 1.772640943527221680e-01
1.260935068130493164e-01 -1.148360744118690491e-01 -3.856618190184235573e-03 1.460103392601013184e-01 -1.739709675312042236e-01 2.412685602903366089e-01 -1.214293017983436584e-01 3.423211872577667236e-01 -1.269329153001308441e-02 -2.343700677156448364e-01 -2.071969211101531982e-01 1.475074440240859985e-01 -2.201964259147644043e-01 2.606918103992938995e-02 -2.611237168312072754e-01 -1.928783804178237915e-01 3.149123117327690125e-02 1.918548196554183960e-01 -8.126838505268096924e-02 1.342235654592514038e-01 -8.541849441826343536e-03 2.324444502592086792e-01 -1.015551611781120300e-01 1.325654238462448120e-01 -5.143617391586303711e-01 -1.124311238527297974e-01 -1.420906782150268555e-01 -9.932681173086166382e-02 1.370763126760721207e-02 -4.226941615343093872e-02 3.232681751251220703e-02 1.207620184868574142e-02
3.677214682102203369e-01 -2.324183844029903412e-02 1.378107517957687378e-01 2.786530256271362305e-01 -1.425380110740661621e-01 6.095513701438903809e-02 1.748152524232864380e-01 2.184336632490158081e-01 2.018675580620765686e-02 -1.889071911573410034e-01 8.027730882167816162e-02 -2.002559304237365723e-01 -1.259131729602813721e-01 1.854268163442611694e-01 1.361330449581146240e-01 -5.753745324909687042e-03 1.477004438638687134e-01 1.411560922861099243e-01 7.760672271251678467e-02 3.470723703503608704e-02 -8.135989308357238770e-02 1.978029608726501465e-01 -8.014816790819168091e-02 2.583914250135421753e-02 -2.375394105911254883e-01 1.962837576866149902e-01 -1.437212675809860229e-01 3.234589472413063049e-02 -2.627615928649902344e-01 2.560237348079681396e-01 3.177864253520965576e-01 -2.445675879716873169e-01
-6.157977133989334106e-02 -2.012474685907363892e-01 -5.311295017600059509e-02 -3.078133054077625275e-02 -2.163689136505126953e-01 3.129344806075096130e-02 -1.931427419185638428e-01 4.803867936134338379e-01 8.826523274183273315e-02 -1.988634839653968811e-02 1.389790177345275879e-01 1.761642657220363617e-02 3.649221966043114662e-03 -7.223446667194366455e-02 -3.095641545951366425e-02 9.628196805715560913e-02 5.497653037309646606e-02 1.187943480908870697e-02 2.740133404731750488e-01 1.992466449737548828e-01 -8.980304747819900513e-02 1.359877884387969971e-01 -2.140913605690002441e-01 -4.485416710376739502e-01 -3.405921459197998047e-01 6.443375721573829651e-03 -8.392445743083953857e-02 -1.758635789155960083e-02 -5.054102092981338501e-02 1.720858216285705566e-01 -8.418187499046325684e-02 1.965136677026748657e-01
1.819083094596862793e-01 6.317246705293655396e-02 3.473642468452453613e-02 1.756571382284164429e-01 -1.540781855583190918e-01 1.463799178600311279e-01 5.772048607468605042e-02 7.864622026681900024e-02 -1.530144661664962769e-01 -3.114548325538635254e-01 1.811270602047443390e-02 -1.533102393150329590e-01 1.912886798381805420e-01 2.280185520648956299e-01 -1.844617128372192383e-01 -6.587274372577667236e-02 2.737832963466644287e-01 1.391162276268005371e-01 1.233952492475509644e-02 2.687868103384971619e-02 -9.937243163585662842e-02 4.128952026367187500e-01 9.980909526348114014e-02 1.869737356901168823e-01 -3.663395047187805176e-01 -1.759246736764907837e-01 -1.006129756569862366e-01 3.957062959671020508e-02 -2.744259536266326904e-01 8.667855709791183472e-02 3.814835473895072937e-02 1.529342383146286011e-01
1.146239191293716431e-01 -2.205816563218832016e-03 -3.048411905765533447e-01 2.354533672332763672e-01 4.029235616326332092e-02 3.469601646065711975e-02 5.517550185322761536e-02 2.970103621482849121e-01 3.647261112928390503e-02 -3.149371147155761719e-01 -1.592603698372840881e-02 1.330732405185699463e-01 -9.508286416530609131e-02 -6.264609843492507935e-02 -3.534131944179534912e-01 1.103031449019908905e-02 1.147898808121681213e-01 1.729297190904617310e-01 2.837763726711273193e-01 3.113058507442474365e-01 -9.004006534814834595e-02 -3.119398467242717743e-02 1.257333904504776001e-01 -2.934174239635467529e-01 -2.292596250772476196e-01 5.516226962208747864e-02 4.326331429183483124e-03 -2.306534647941589355e-01 -1.913260668516159058e-01 2.331196516752243042e-02 1.022327244281768799e-01 -3.136090701445937157e-03
2.100852429866790771e-01 -8.904051035642623901e-02 -1.390411406755447388e-01 -5.672635883092880249e-02 -2.336949855089187622e-01 5.985125526785850525e-02 -1.487328708171844482e-01 3.286426663398742676e-01 9.341084957122802734e-02 -1.853275448083877563e-01 -2.528982423245906830e-02 -6.098658964037895203e-02 2.452002651989459991e-02 1.768313162028789520e-02 -3.200528025627136230e-02 1.810794621706008911e-01 1.347797513008117676e-01 -1.446311026811599731e-01 6.121778488159179688e-02 1.589664965867996216e-01 -2.192978858947753906e-01 3.153187036514282227e-01 -1.100475564599037170e-01 -3.300231993198394775e-01 -1.692027300596237183e-01 -7.127928733825683594e-02 -9.403442963957786560e-03 -1.576812565326690674e-01 -1.193627491593360901e-01 3.770130574703216553e-01 -2.210893779993057251e-01 2.330878078937530518e-01
3.626753017306327820e-02 -8.399141579866409302e-02 -1.566517204046249390e-01 -1.482197940349578857e-01 -1.299523860216140747e-01 1.269859727472066879e-02 1.646162271499633789e-01 2.319056391716003418e-01 -4.604725837707519531e-01 3.095654770731925964e-02 1.784981191158294678e-01 6.332092732191085815e-02 -1.268424689769744873e-01 -1.148289418779313564e-03 -2.926879823207855225e-01 -1.294761300086975098e-01 3.315766155719757080e-01 1.623375266790390015e-01 8.544680476188659668e-02 -4.424965009093284607e-02 -2.531394362449645996e-01 -1.664498634636402130e-02 -4.249699413776397705e-02 -1.747469305992126465e-01 -2.875685989856719971e-01 3.313244879245758057e-02 1.218552961945533752e-01 2.707949467003345490e-02 -2.481379359960556030e-02 -5.293181911110877991e-02 -1.804978996515274048e-01 3.196580410003662109e-01
1.522231753915548325e-02 -1.133045107126235962e-01 -9.270172566175460815e-02 1.485041528940200806e-01 -1.083974167704582214e-01 -1.742671430110931396e-01 -3.148859143257141113e-01 1.165289282798767090e-01 -2.276409715414047241e-01 -2.968561947345733643e-01 -4.772156476974487305e-02 -5.659479647874832153e-02 7.128251343965530396e-02 7.518537342548370361e-02 6.832998245954513550e-02 6.194121087901294231e-04 1.196032240986824036e-01 3.171175420284271240e-01 2.059216350317001343e-01 1.750797629356384277e-01 -2.699621915817260742e-01 3.460157215595245361e-01 -1.599943786859512329e-01 2.652182243764400482e-02 -2.329376339912414551e-01 -6.994538009166717529e-02 -6.960967183113098145e-02 -4.605336114764213562e-02 -2.663528919219970703e-01 -2.100589126348495483e-01 1.322479099035263062e-01 1.873346269130706787e-01
3.732624948024749756e-01 1.111235991120338440e-01 6.714080274105072021e-02 5.495318770408630371e-02 -4.870294332504272461e-01 -9.434259682893753052e-02 1.398517191410064697e-01 4.002688825130462646e-01 -1.351715773344039917e-01 -2.122712284326553345e-01 -1.738209463655948639e-02 -2.107883542776107788e-01 1.251200437545776367e-01 5.744436383247375488e-02 -6.952913850545883179e-02 4.906890913844108582e-02 3.198611736297607422e-01 1.156093925237655640e-01 -7.959979772567749023e-02 8.002796769142150879e-02 -1.740527153015136719e-01 1.241726428270339966e-02 -2.268018871545791626e-01 8.190192282199859619e-02 -7.281640172004699707e-02 -9.248366206884384155e-02 -1.967751979827880859e-02 -1.529670208692550659e-01 -7.753535173833370209e-03 6.465781480073928833e-02 7.906895130872726440e-02 1.245742291212081909e-01
4.265914261341094971e-01 -6.847957149147987366e-03 7.135317474603652954e-02 1.948107928037643433e-01 -1.376080065965652466e-01 -8.669470995664596558e-02 -1.221126914024353027e-01 5.379541590809822083e-02 -3.409651815891265869e-01 -1.069312393665313721e-01 -6.409004330635070801e-02 -6.842892151325941086e-03 4.963961243629455566e-02 -1.426400840282440186e-01 1.284910440444946289e-01 7.851283997297286987e-03 1.298044621944427490e-01 4.716308414936065674e-01 2.791164256632328033e-02 -1.370408106595277786e-03 -2.695780694484710693e-01 2.590679824352264404e-01 8.263289928436279297e-03 -2.951551042497158051e-02 -3.143415749073028564e-01 -9.240387380123138428e-02 -6.539507210254669189e-02 -1.392469257116317749e-01 6.161941960453987122e-02 6.582356989383697510e-02 -1.868499517440795898e-01 -6.777464598417282104e-02
4.005672633647918701e-01 9.209920465946197510e-02 1.865551457740366459e-03 3.956350982189178467e-01 -1.312054395675659180e-01 6.178674474358558655e-02 -3.612051606178283691e-01 1.942842304706573486e-01 -1.095149219036102295e-01 -1.049666553735733032e-01 -1.778726279735565186e-01 -4.249376431107521057e-02 -3.869122127071022987e-03 9.893444180488586426e-02 -2.337236255407333374e-01 3.401834890246391296e-02 1.630630642175674438e-01 4.423834010958671570e-02 1.374839842319488525e-01 -9.245942533016204834e-02 8.300381153821945190e-02 1.600542664527893066e-01 -3.368064463138580322e-01 -1.554195862263441086e-02 -6.685467064380645752e-02 1.021278873085975647e-01 -5.951495841145515442e-02 -2.358509898185729980e-01 8.087550848722457886e-02 -2.219673991203308105e-02 1.890272349119186401e-01 2.102989256381988525e-01
2.845471799373626709e-01 -5.627096444368362427e-02 1.922097802162170410e-01 2.142028063535690308e-01 -1.717883497476577759e-01 -4.665800333023071289e-01 7.832397520542144775e-02 8.503159880638122559e-02 -2.247425019741058350e-01 -2.652764618396759033e-01 -3.598438948392868042e-02 -9.518219530582427979e-02 -1.910284161567687988e-01 -2.944671176373958588e-02 -1.632423996925354004e-01 -2.179978936910629272e-01 7.397780567407608032e-02 2.129414528608322144e-01 -1.713873893022537231e-01 2.610954642295837402e-02 1.101696398109197617e-02 -7.857739180326461792e-02 -3.670968115329742432e-02 -2.055901139974594116e-01 -1.467054784297943115e-01 -1.508165989071130753e-02 -7.062166184186935425e-02 -1.039922907948493958e-01 -2.090952545404434204e-01 3.190914914011955261e-02 2.267688065767288208e-01 2.553483545780181885e-01
6.970036029815673828e-02 6.868934631347656250e-02 -1.378527879714965820e-01 2.809239923954010010e-01 -2.959907650947570801e-01 1.048284489661455154e-02 -1.148628592491149902e-01 2.528396546840667725e-01 1.164710074663162231e-01 -1.444397866725921631e-01 3.574867267161607742e-03 -8.180312812328338623e-02 9.519693255424499512e-02 -5.615397170186042786e-02 -5.328326299786567688e-02 -9.586620144546031952e-03 1.097107306122779846e-02 2.555552721023559570e-01 2.388253509998321533e-01 -3.135974705219268799e-02 -2.419603914022445679e-01 2.646743357181549072e-01 -6.136470660567283630e-02 -1.790728569030761719e-01 5.521398037672042847e-02 -1.099093556404113770e-01 7.759477943181991577e-02 -3.019468784332275391e-01 1.414276957511901855e-01 4.161173999309539795e-01 1.950906366109848022e-01 1.999084651470184326e-01
3.463481068611145020e-01 -2.612375617027282715e-01 -9.573067724704742432e-02 2.310585230588912964e-01 -3.268972039222717285e-01 6.255207955837249756e-02 4.978904500603675842e-02 1.559280008077621460e-01 -1.181197986006736755e-01 -1.408794671297073364e-01 -3.301275521516799927e-02 -1.347588002681732178e-02 5.548898875713348389e-02 -1.131034940481185913e-01 -1.708952337503433228e-02 1.782295480370521545e-02 -1.452392935752868652e-01 2.430460155010223389e-01 3.026452362537384033e-01 2.598875164985656738e-01 -1.038044840097427368e-01 9.801458567380905151e-02 6.936187297105789185e-02 -3.145448565483093262e-01 -5.094962194561958313e-02 -7.355407625436782837e-02 -9.208136051893234253e-02 1.869193091988563538e-02 9.189012646675109863e-02 2.184258997440338135e-01 3.259955942630767822e-01 -1.320302486419677734e-01
8.590690791606903076e-02 -9.990476071834564209e-03 -2.588909864425659180e-01 -2.769219279289245605e-01 -6.263691186904907227e-02 5.289750639349222183e-03 1.658229827880859375e-01 6.284947693347930908e-02 1.287905722856521606e-01 -3.210474252700805664e-01 -5.738042667508125305e-02 4.589582234621047974e-02 1.216038465499877930e-01 1.818030476570129395e-01 -3.265184462070465088e-01 -2.724919021129608154e-01 1.432191580533981323e-01 1.114386692643165588e-01 5.107135698199272156e-02 4.251942038536071777e-02 1.554623432457447052e-02 2.802632153034210205e-01 -2.511542737483978271e-01 -2.803543806076049805e-01 -3.886290788650512695e-01 -1.422647982835769653e-01 5.499186366796493530e-02 -8.526431024074554443e-02 -3.392531350255012512e-02 1.034707576036453247e-01 -8.361402899026870728e-02 3.769714385271072388e-02
2.007157206535339355e-01 -4.408086836338043213e-02 -1.701747477054595947e-01 4.004886746406555176e-02 -3.074539601802825928e-01 -1.989990621805191040e-01 -2.149017900228500366e-01 -1.452649086713790894e-01 -4.620898514986038208e-02 -5.414461251348257065e-03 1.360310167074203491e-01 -1.056255027651786804e-01 2.251309901475906372e-01 2.330324798822402954e-01 7.990212761797010899e-04 5.384210869669914246e-02 1.730145886540412903e-03 2.032704055309295654e-01 -6.011568382382392883e-02 1.165373995900154114e-01 -2.181183844804763794e-01 1.984836906194686890e-01 9.707652032375335693e-03 -2.731017470359802246e-01 -1.477072089910507202e-01 2.748160362243652344e-01 3.092236816883087158e-02 -1.016362607479095459e-01 1.296113133430480957e-01 1.810263991355895996e-01 2.139407992362976074e-01 4.024245738983154297e-01
1.746351085603237152e-02 -2.608666419982910156e-01 -2.331436052918434143e-02 1.733430474996566772e-01 -2.776140272617340088e-01 -6.667605787515640259e-02 -5.900894850492477417e-02 2.846605479717254639e-01 -7.101702038198709488e-03 -1.339933723211288452e-01 -2.897739224135875702e-02 -7.891418039798736572e-02 1.041337177157402039e-01 1.916042566299438477e-01 -2.370582427829504013e-03 -2.510865330696105957e-01 1.105898097157478333e-01 3.380010426044464111e-01 2.146242409944534302e-01 2.279300987720489502e-01 -2.172602117061614990e-01 2.343936711549758911e-01 -2.157761007547378540e-01 -6.518797576427459717e-02 -2.242188900709152222e-01 5.272900220006704330e-03 1.953858286142349243e-01 -4.540591686964035034e-02 -7.689819484949111938e-02 -2.866231203079223633e-01 7.915570586919784546e-02 1.924389749765396118e-01
4.327076487243175507e-03 -1.210063546895980835e-01 1.012453511357307434e-01 6.143418326973915100e-02 -2.293627709150314331e-01 1.301750726997852325e-02 -1.049923300743103027e-01 3.466722071170806885e-01 -3.128676488995552063e-02 -1.186567768454551697e-01 -4.479889571666717529e-02 -2.009051851928234100e-02 3.031048551201820374e-02 1.968460977077484131e-01 1.263708621263504028e-02 -8.409921079874038696e-02 4.103902354836463928e-02 2.525489926338195801e-01 1.970654129981994629e-01 2.266914844512939453e-01 -2.186408638954162598e-01 3.796510696411132812e-01 -3.459827005863189697e-01 -2.146279811859130859e-02 -1.220018342137336731e-01 -3.718173503875732422e-02 1.656989753246307373e-01 1.146102175116539001e-01 -2.125449478626251221e-01 -7.876856625080108643e-02 1.304632127285003662e-01 3.604335188865661621e-01
3.418179154396057129e-01 -2.800084352493286133e-01 5.712770670652389526e-02 2.185000628232955933e-01 1.033391058444976807e-02 -9.412535279989242554e-02 1.351145058870315552e-01 1.420029699802398682e-01 -3.401202857494354248e-01 -1.366510689258575439e-01 1.949124932289123535e-01 -2.774787247180938721e-01 -8.786580711603164673e-02 -1.134276986122131348e-01 -8.926885575056076050e-02 -2.160654366016387939e-01 3.849400877952575684e-01 1.215931549668312073e-01 8.790386468172073364e-02 -1.035352125763893127e-01 5.481449514627456665e-02 1.754162013530731201e-01 8.385005407035350800e-03 -1.875778883695602417e-01 -1.730092316865921021e-01 -1.162563264369964600e-01 -1.610318124294281006e-01 -1.938119083642959595e-01 -1.243578046560287476e-01 7.537423074245452881e-02 -5.640111863613128662e-02 8.488863706588745117e-03
1.642529815435409546e-01 -6.591413915157318115e-02 1.274411287158727646e-02 -2.713280618190765381e-01 -5.565415695309638977e-02 1.065116003155708313e-01 1.090305000543594360e-01 5.127184092998504639e-02 -9.565705806016921997e-02 -2.169141769409179688e-01 -2.001318149268627167e-02 -3.948983922600746155e-02 1.513868570327758789e-01 -1.704372465610504150e-01 -1.985913366079330444e-01 -4.820632189512252808e-02 2.662179172039031982e-01 -1.323616225272417068e-02 7.147987186908721924e-02 -1.425666511058807373e-01 -1.205868925899267197e-02 9.253686666488647461e-02 -1.747828722000122070e-02 -5.074436664581298828e-01 -4.133396148681640625e-01 9.014136344194412231e-02 1.605631709098815918e-01 5.200752243399620056e-02 -1.121407225728034973e-01 -1.397732645273208618e-01 1.113112866878509521e-01 3.147817552089691162e-01
5.611448287963867188e-01 2.156614065170288086e-01 -1.042797043919563293e-01 2.657940387725830078e-01 -2.319286912679672241e-01 -1.392381731420755386e-02 1.762501746416091919e-01 1.928209364414215088e-01 -6.542825698852539062e-02 -5.211153253912925720e-02 4.787369072437286377e-02 5.870869383215904236e-02 6.144355237483978271e-02 1.453238576650619507e-01 -6.541109085083007812e-02 -6.917659938335418701e-02 3.371497690677642822e-01 -2.545670792460441589e-02 1.307285577058792114e-01 4.162213951349258423e-02 -1.994733214378356934e-01 6.482329219579696655e-02 -8.941156417131423950e-02 -4.735533613711595535e-03 -1.795589327812194824e-01 -1.032463461160659790e-01 -9.188381955027580261e-03 -1.077550277113914490e-02 -8.944699168205261230e-02 3.483349382877349854e-01 -4.207671806216239929e-02 1.697195321321487427e-01
2.479461580514907837e-01 1.086770296096801758e-01 -5.590811744332313538e-02 -1.373191326856613159e-01 1.542413085699081421e-01 9.672092273831367493e-03 -1.215487793087959290e-01 3.530162572860717773e-01 2.720068441703915596e-03 -3.931222259998321533e-01 1.647100150585174561e-01 1.041364148259162903e-01 -1.741818785667419434e-01 6.618575006723403931e-02 1.193620730191469193e-02 -4.856426641345024109e-02 2.080031484365463257e-01 2.401669323444366455e-01 2.840882241725921631e-01 3.750551044940948486e-01 -1.147691830992698669e-01 1.243011839687824249e-02 9.543444961309432983e-02 -2.132482230663299561e-01 -9.867061674594879150e-02 -2.007145434617996216e-01 6.513705104589462280e-02 -1.632708609104156494e-01 4.675965011119842529e-02 -3.262670710682868958e-02 1.714298278093338013e-01 8.896852284669876099e-02
3.166001737117767334e-01 -6.591728329658508301e-02 9.164364635944366455e-02 2.597964406013488770e-01 -1.128805130720138550e-01 -2.271333485841751099e-01 7.273788005113601685e-02 8.890998549759387970e-03 -9.717717766761779785e-02 -1.359522640705108643e-01 -1.220402419567108154e-01 -9.290646016597747803e-02 -2.072663009166717529e-01 1.581578701734542847e-01 -2.209697812795639038e-01 -6.654713302850723267e-02 2.009496688842773438e-01 2.237332910299301147e-01 -2.978141978383064270e-02 1.789109706878662109e-01 -6.256965547800064087e-02 -2.954113483428955078e-01 -8.850770443677902222e-02 -1.994744539260864258e-01 -2.145758718252182007e-01 2.544562220573425293e-01 -1.343590915203094482e-01 -2.113455384969711304e-01 -2.684915065765380859e-01 -1.856511533260345459e-01 6.385731697082519531e-02 1.756758391857147217e-01
3.833640813827514648e-01 1.325467675924301147e-01 -9.837552160024642944e-02 2.251540124416351318e-01 -2.110206931829452515e-01 -4.757740721106529236e-02 -7.049369160085916519e-03 2.833157777786254883e-01 -2.023937106132507324e-01 -1.130662709474563599e-01 1.658180356025695801e-01 4.498651996254920959e-02 1.371668875217437744e-01 2.336147576570510864e-01 -5.616574361920356750e-02 9.438166022300720215e-02 4.854794591665267944e-02 2.015465050935745239e-01 -6.148489192128181458e-02 3.937027230858802795e-02 -4.845030233263969421e-02 1.881026625633239746e-01 -8.686929196119308472e-02 8.516734093427658081e-02 -2.930066585540771484e-01 -4.626147076487541199e-02 9.076946973800659180e-02 -2.203675657510757446e-01 1.100287660956382751e-01 4.658114612102508545e-01 -3.369781747460365295e-02 5.836450681090354919e-02
2.707087397575378418e-01 -3.175250813364982605e-02 9.433896094560623169e-02 1.439623683691024780e-01 -1.766328960657119751e-01 -3.791885673999786377e-01 6.000922992825508118e-02 4.013218730688095093e-02 -2.837068401277065277e-02 -2.789189517498016357e-01 -1.238641962409019470e-01 -1.362756341695785522e-01 -1.703000962734222412e-01 1.408222317695617676e-01 -1.340035647153854370e-01 3.945108130574226379e-02 2.740480005741119385e-01 1.563924401998519897e-01 -1.142518501728773117e-02 6.520245969295501709e-02 -1.175591498613357544e-01 -1.884547919034957886e-01 -2.170326113700866699e-01 -2.575269043445587158e-01 -1.335430890321731567e-01 1.742801517248153687e-01 -8.222714066505432129e-03 -2.479389756917953491e-01 -3.664067685604095459e-01 -7.883258908987045288e-02 8.677059412002563477e-02 1.028619930148124695e-01
4.971841871738433838e-01 -2.184032797813415527e-01 8.708398789167404175e-02 1.941702663898468018e-01 -1.130352728068828583e-02 -2.917244434356689453e-01 -1.185370236635208130e-01 8.587689697742462158e-02 -2.826128602027893066e-01 -1.037053689360618591e-01 -2.886187471449375153e-02 -1.390444040298461914e-01 -2.594650089740753174e-01 -6.400232762098312378e-02 -7.136911153793334961e-02 -2.622271776199340820e-01 1.641542613506317139e-01 -7.813646644353866577e-02 -5.575347691774368286e-02 -3.035645559430122375e-02 3.356284648180007935e-02 1.805139034986495972e-01 -4.479492828249931335e-02 -1.871268153190612793e-01 -1.090851426124572754e-01 -9.050324559211730957e-02 -2.302650958299636841e-01 -8.788431435823440552e-02 -2.369912862777709961e-01 1.580833047628402710e-01 1.601758003234863281e-01 4.043355584144592285e-02
4.204715490341186523e-01 -1.051497682929039001e-01 -2.402698099613189697e-01 2.407469749450683594e-01 -2.612922787666320801e-01 -1.704372763633728027e-01 7.902787998318672180e-03 1.910412907600402832e-01 -4.199438989162445068e-01 -2.123559080064296722e-02 1.963320970535278320e-01 -1.447518616914749146e-01 1.682067364454269409e-01 2.103252336382865906e-02 -8.138103410601615906e-03 3.670137375593185425e-02 -9.864039719104766846e-02 1.468013506382703781e-02 1.701886206865310669e-01 -1.025074794888496399e-01 -2.763658761978149414e-01 1.400377452373504639e-01 -4.684544354677200317e-02 -1.645064353942871094e-02 -3.072344958782196045e-01 -9.170901030302047729e-02 -4.823169857263565063e-02 -1.212946027517318726e-01 1.501803845167160034e-01 -4.665744304656982422e-02 5.958309024572372437e-02 1.139101665467023849e-02
1.285453885793685913e-01 1.696885563433170319e-02 2.542834170162677765e-02 1.584262028336524963e-02 -1.683868914842605591e-01 -8.831138908863067627e-02 -5.007769465446472168e-01 1.805238425731658936e-01 -2.371182292699813843e-01 -1.987302005290985107e-01 -1.229001730680465698e-01 2.476480230689048767e-02 3.588805720210075378e-02 2.218691110610961914e-01 -1.221603900194168091e-01 2.437476068735122681e-01 2.473338991403579712e-01 2.212607115507125854e-01 1.885066330432891846e-01 1.330745965242385864e-01 -1.656989157199859619e-01 1.755720674991607666e-01 -5.209603533148765564e-02 -2.565124630928039551e-01 -5.226270481944084167e-02 -4.355011507868766785e-02 -3.314966801553964615e-03 -3.256821259856224060e-02 -8.695601671934127808e-02 -1.640291064977645874e-01 2.375969737768173218e-01 1.992420703172683716e-01
4.173625707626342773e-01 -6.014822050929069519e-02 2.140773981809616089e-01 3.546696901321411133e-01 -1.634291708469390869e-01 -9.334021061658859253e-02 -1.231364067643880844e-02 1.587773710489273071e-01 -1.250292062759399414e-01 -1.558712273836135864e-01 -1.658845692873001099e-01 -1.681599393486976624e-02 -1.210231855511665344e-01 1.101170480251312256e-01 -1.944712549448013306e-01 1.362850517034530640e-01 7.457628101110458374e-02 3.127636313438415527e-01 1.964143663644790649e-02 5.657542496919631958e-03 1.247982010245323181e-01 -2.721184492111206055e-01 -2.642375603318214417e-02 -2.657119631767272949e-01 -8.386814594268798828e-02 2.059376984834671021e-01 6.347977370023727417e-02 -2.769571840763092041e-01 -8.340332657098770142e-02 -5.161801725625991821e-02 -2.090820297598838806e-02 1.842078268527984619e-01
3.976467251777648926e-01 2.420434802770614624e-01 -1.078876033425331116e-01 9.834246337413787842e-02 -1.941056996583938599e-01 -5.921997129917144775e-02 -1.685759574174880981e-01 9.261875599622726440e-02 -9.156580269336700439e-02 -8.793164044618606567e-02 8.900234848260879517e-02 5.433103069663047791e-02 -5.508789792656898499e-03 1.131411939859390259e-01 -1.622340083122253418e-01 -1.733281314373016357e-01 3.888832032680511475e-01 2.996784150600433350e-01 -4.432069137692451477e-03 -1.043701916933059692e-02 3.038956597447395325e-02 8.354623615741729736e-02 -6.764927506446838379e-02 -2.228045836091041565e-02 -1.764777004718780518e-01 -1.908829361200332642e-01 -2.419701814651489258e-01 -3.144917488098144531e-01 1.398916728794574738e-02 3.092684745788574219e-01 -6.521918624639511108e-02 9.134437143802642822e-02
4.326215982437133789e-01 1.478481590747833252e-01 -9.443940967321395874e-02 1.402158737182617188e-01 -2.204096615314483643e-01 -4.010382667183876038e-02 -2.669207453727722168e-01 -1.761668175458908081e-02 -2.164666801691055298e-01 -6.096084415912628174e-02 8.641152828931808472e-02 3.506646677851676941e-02 6.598553061485290527e-02 1.198547631502151489e-01 -9.223271161317825317e-02 -2.354462258517742157e-02 3.758731782436370850e-01 2.773140370845794678e-01 5.892841890454292297e-02 -6.959722936153411865e-02 2.773516811430454254e-03 -2.412618324160575867e-02 -9.110724925994873047e-02 -1.983381994068622589e-02 -2.688079774379730225e-01 -2.141904681921005249e-01 -1.212044209241867065e-01 -3.599004149436950684e-01 -1.234493851661682129e-01 1.822654008865356445e-01 -4.363478347659111023e-02 -7.142275571823120117e-02
1.253396719694137573e-01 -6.493803113698959351e-02 4.955995455384254456e-02 9.662360697984695435e-02 4.261443857103586197e-03 -3.695253729820251465e-01 -4.611351713538169861e-02 3.036593198776245117e-01 1.577736884355545044e-01 7.806094735860824585e-02 5.580341443419456482e-02 1.290461719036102295e-01 -1.383794248104095459e-01 3.011904358863830566e-01 -2.340066805481910706e-02 -3.451507687568664551e-01 1.818527728319168091e-01 2.684713006019592285e-01 8.930201828479766846e-02 2.349485084414482117e-02 -3.741044923663139343e-02 1.199053376913070679e-01 -2.724227122962474823e-02 -1.049814745783805847e-01 -2.403189241886138916e-01 -6.706448644399642944e-02 1.003913283348083496e-01 -1.662164032459259033e-01 -1.373279094696044922e-01 2.772540748119354248e-01 3.345777094364166260e-01 9.078240394592285156e-02
3.865971565246582031e-01 1.550610810518264771e-01 1.008296385407447815e-01 1.577933132648468018e-01 -3.278279304504394531e-01 -8.077339082956314087e-02 -7.596216350793838501e-02 8.947817236185073853e-02 -1.281034052371978760e-01 -2.415250837802886963e-01 2.469777911901473999e-01 -2.737308442592620850e-01 1.077320054173469543e-01 1.506373169831931591e-03 3.409595414996147156e-02 -4.171080142259597778e-02 2.943855226039886475e-01 2.226439118385314941e-01 -1.799630373716354370e-01 5.450327694416046143e-02 -2.218722254037857056e-01 -8.440487086772918701e-02 -1.914313584566116333e-01 -4.192041605710983276e-02 -1.470987200736999512e-01 -8.343621343374252319e-02 -4.853351041674613953e-02 7.595389336347579956e-02 1.488649249076843262e-01 1.553686261177062988e-01 2.910685241222381592e-01 6.624571233987808228e-02
2.731453776359558105e-01 -6.679475307464599609e-02 1.400707811117172241e-01 1.494634598493576050e-01 -1.143511086702346802e-01 -2.889171540737152100e-01 1.727039515972137451e-01 -7.423911988735198975e-02 -1.266630291938781738e-01 -1.296134442090988159e-01 -4.695460200309753418e-02 -1.043103337287902832e-01 -8.920908719301223755e-02 1.791858673095703125e-01 -1.591059863567352295e-01 -4.399024322628974915e-02 2.191340029239654541e-01 1.401302069425582886e-01 1.482202857732772827e-02 2.152640670537948608e-01 -1.645347476005554199e-01 -2.554541230201721191e-01 -1.106196939945220947e-01 -2.012990713119506836e-01 -2.994594871997833252e-01 2.643390893936157227e-01 -3.908462449908256531e-02 -2.542489469051361084e-01 -3.109630048274993896e-01 -1.270577013492584229e-01 5.686565488576889038e-02 1.809459030628204346e-01
1.317528635263442993e-01 -3.840687572956085205e-01 -3.805908933281898499e-02 -1.218358576297760010e-01 -8.783814311027526855e-02 8.900939673185348511e-02 -1.748033016920089722e-01 8.015079051256179810e-02 -8.810680359601974487e-02 -2.956126332283020020e-01 3.625392317771911621e-01 1.523247510194778442e-01 9.798429906368255615e-02 8.217476308345794678e-02 -1.603195369243621826e-01 -1.117475628852844238e-01 8.187127858400344849e-02 8.227196335792541504e-02 -1.857813000679016113e-01 -3.009866364300251007e-02 -4.379726350307464600e-01 -5.426598340272903442e-02 -2.068137675523757935e-01 4.956869781017303467e-02 -3.429335057735443115e-01 5.716760829091072083e-02 1.426084339618682861e-01 -2.397194318473339081e-02 -2.825228311121463776e-02 7.324831932783126831e-02 1.085479184985160828e-01 1.152189001441001892e-01
4.633150994777679443e-01 5.579821020364761353e-02 -1.137274950742721558e-01 -9.873750805854797363e-02 -2.091259360313415527e-01 -9.840750694274902344e-02 2.104869782924652100e-01 3.619339168071746826e-01 2.979321964085102081e-02 -2.305854409933090210e-01 -1.598193347454071045e-01 -3.345600068569183350e-01 1.507012546062469482e-01 1.845353394746780396e-01 -1.063441634178161621e-01 2.448450832162052393e-04 1.252288669347763062e-01 -1.135960314422845840e-02 -1.585757732391357422e-01 4.875040054321289062e-02 -1.087818667292594910e-01 1.161606982350349426e-01 -2.010929137468338013e-01 7.578185200691223145e-02 -1.500907987356185913e-01 7.122893817722797394e-03 -1.014221087098121643e-01 -3.451406210660934448e-02 -4.213086888194084167e-02 1.957219690084457397e-01 4.387680813670158386e-02 2.834004461765289307e-01
2.937171757221221924e-01 -3.916127979755401611e-02 1.093746498227119446e-01 2.354179769754409790e-01 -2.190421074628829956e-01 -3.937422633171081543e-01 2.519308589398860931e-02 5.467701330780982971e-02 -3.203981032129377127e-04 -9.459631890058517456e-02 -1.252607256174087524e-01 -1.430379897356033325e-01 -1.411596834659576416e-01 2.127096801996231079e-01 -1.571811586618423462e-01 1.995298266410827637e-02 2.064753770828247070e-01 2.708375155925750732e-01 -2.713645994663238525e-02 1.314290612936019897e-01 -7.745661586523056030e-02 -1.703075617551803589e-01 -9.044419229030609131e-02 -1.565403342247009277e-01 -1.834333240985870361e-01 2.853352725505828857e-01 -7.828406989574432373e-02 -2.343597561120986938e-01 -3.167108595371246338e-01 -2.796531841158866882e-02 1.065516769886016846e-01 1.120676621794700623e-01
3.104690015316009521e-01 -2.667298018932342529e-01 1.181924864649772644e-01 1.505800336599349976e-01 -6.574627757072448730e-02 -2.259357720613479614e-01 -5.962441489100456238e-02 -5.755138397216796875e-02 -3.322334587574005127e-01 -1.037503853440284729e-01 -4.658405855298042297e-02 -1.445285528898239136e-01 -1.843664646148681641e-01 -4.943013563752174377e-02 -2.103239111602306366e-02 -1.650108695030212402e-01 3.463232517242431641e-01 -2.090395055711269379e-02 2.031771242618560791e-01 3.095182776451110840e-02 -1.484060138463973999e-01 1.381609290838241577e-01 2.336561232805252075e-01 -1.457088738679885864e-01 -2.251109331846237183e-01 -1.509564667940139771e-01 -8.403536863625049591e-03 -1.185641586780548096e-01 -1.904117912054061890e-01 1.226939260959625244e-01 3.119783699512481689e-01 9.741693735122680664e-02
2.947996258735656738e-01 -1.344577074050903320e-01 -1.312363892793655396e-01 -1.158890500664710999e-01 -2.612416744232177734e-01 2.406138330698013306e-01 -2.486851364374160767e-01 2.129188925027847290e-01 1.118991076946258545e-01 -3.571231663227081299e-01 4.175980761647224426e-02 -5.362689867615699768e-02 9.918730705976486206e-02 2.388101816177368164e-01 -7.441186159849166870e-02 -1.196822747588157654e-01 1.037716716527938843e-01 5.605263635516166687e-02 1.462833434343338013e-01 2.714101970195770264e-01 -1.438747197389602661e-01 2.821262180805206299e-01 -2.551162242889404297e-01 -1.226522848010063171e-01 -2.270505577325820923e-01 4.065078496932983398e-02 1.374041289091110229e-01 1.037031933665275574e-01 -1.178791895508766174e-01 9.643783420324325562e-02 6.421878188848495483e-02 8.845582604408264160e-03
2.321285009384155273e-01 -9.005893021821975708e-02 -3.328615275677293539e-04 2.390219420194625854e-01 -2.213890105485916138e-01 -3.083756566047668457e-01 3.407298028469085693e-01 1.535477936267852783e-01 8.788786828517913818e-03 3.592806681990623474e-02 3.372781351208686829e-02 -1.254512965679168701e-01 -2.873544394969940186e-01 1.874846220016479492e-01 -1.192914098501205444e-01 -1.349832564592361450e-01 2.553525269031524658e-01 1.813329756259918213e-01 2.566324174404144287e-02 1.294343322515487671e-01 -5.518174916505813599e-02 -2.430199384689331055e-01 -2.811314165592193604e-01 -1.510759443044662476e-01 -1.945395022630691528e-01 3.221471980214118958e-02 -9.267354011535644531e-02 -2.242183983325958252e-01 -7.081308960914611816e-02 -1.786048337817192078e-02 1.094468459486961365e-01 1.848125457763671875e-01
4.756489396095275879e-01 -7.075592130422592163e-02 4.601868614554405212e-02 1.390373557806015015e-01 -9.089663624763488770e-02 -6.914424151182174683e-02 1.488615870475769043e-01 1.176842004060745239e-01 -2.838144302368164062e-01 1.259596366435289383e-02 1.720320135354995728e-01 -1.071466356515884399e-01 1.549744457006454468e-01 -3.702795505523681641e-01 2.086173556745052338e-02 -5.649913474917411804e-02 2.687829732894897461e-01 4.652193188667297363e-02 -4.124653711915016174e-02 9.679598361253738403e-02 -2.410394847393035889e-01 4.150501638650894165e-02 -3.051871620118618011e-02 -1.735437065362930298e-01 -3.417227268218994141e-01 6.616342812776565552e-02 -9.874828904867172241e-02 -9.794723987579345703e-02 2.272124029695987701e-02 -4.614741355180740356e-02 -2.141326963901519775e-01 2.153315395116806030e-01
1.686280220746994019e-01 -3.785441815853118896e-02 -4.843355715274810791e-02 5.759950354695320129e-02 -1.562398523092269897e-01 -2.789403796195983887e-01 1.031815558671951294e-01 1.098255440592765808e-01 -8.794362843036651611e-02 5.823207646608352661e-02 -1.140168905258178711e-01 -1.747505068778991699e-01 -9.818449616432189941e-02 3.035480976104736328e-01 1.632429510354995728e-01 -3.473529517650604248e-01 2.972810715436935425e-02 1.386539191007614136e-01 2.872032523155212402e-01 1.668831557035446167e-01 2.915364503860473633e-02 1.778670996427536011e-01 -1.511410027742385864e-01 -2.669562399387359619e-01 -8.554225414991378784e-02 -3.356900811195373535e-02 1.656429767608642578e-01 -1.751385480165481567e-01 1.406607218086719513e-02 5.151687934994697571e-02 3.076578378677368164e-01 3.386646509170532227e-01
1.389358043670654297e-01 -9.116294980049133301e-02 -1.179394200444221497e-01 9.432969242334365845e-02 -3.439765423536300659e-02 2.122278558090329170e-03 9.651694446802139282e-03 5.557696521282196045e-02 -1.458828300237655640e-01 -2.616968154907226562e-01 -1.134255751967430115e-01 -4.375573992729187012e-02 8.136481046676635742e-03 3.385073542594909668e-01 -7.323124259710311890e-02 -6.248451769351959229e-02 -2.037325873970985413e-02 3.300790786743164062e-01 3.184432387351989746e-01 1.812600195407867432e-01 -2.102462798357009888e-01 -2.041311413049697876e-01 -2.704985737800598145e-01 -1.012531220912933350e-01 -4.522383809089660645e-01 -1.306827217340469360e-01 -5.314396321773529053e-02 1.479182094335556030e-01 -1.706342846155166626e-01 3.174536302685737610e-02 -1.238008886575698853e-01 1.098441258072853088e-01
-1.100338548421859741e-01 8.437936007976531982e-02 3.880405053496360779e-02 1.515619009733200073e-01 -2.864544093608856201e-01 1.293411552906036377e-01 2.282070815563201904e-01 -1.381919439882040024e-02 -2.620100975036621094e-01 -2.668269276618957520e-01 3.166855573654174805e-01 6.528797745704650879e-02 -6.075627356767654419e-02 9.932675957679748535e-02 9.067683666944503784e-02 -1.716128587722778320e-01 1.928523629903793335e-01 2.132077813148498535e-01 1.366710569709539413e-02 -1.859862059354782104e-01 -8.234075456857681274e-02 3.078200221061706543e-01 -3.218299522995948792e-02 -2.835516631603240967e-01 -2.926142215728759766e-01 6.664277613162994385e-02 -1.490986626595258713e-02 -8.888894319534301758e-02 -9.520061314105987549e-02 -1.590905934572219849e-01 2.664305567741394043e-01 7.529185712337493896e-02
3.696735501289367676e-01 -1.140804737806320190e-01 4.952894151210784912e-02 1.639745533466339111e-01 -8.999512344598770142e-02 -2.056436538696289062e-01 -6.379904597997665405e-02 2.766244485974311829e-02 -1.390057355165481567e-01 -1.998281776905059814e-01 1.738661974668502808e-01 -2.867069840431213379e-01 -2.853478491306304932e-02 -2.834406495094299316e-01 -1.923991888761520386e-01 3.356184065341949463e-02 2.430711239576339722e-01 1.248814612627029419e-01 -3.113462589681148529e-02 3.036044239997863770e-01 -2.421611174941062927e-02 -1.062804907560348511e-01 7.634040713310241699e-02 -1.710322797298431396e-01 -1.873374879360198975e-01 1.256197690963745117e-02 -1.529821604490280151e-01 -2.023464292287826538e-01 -2.039916627109050751e-02 -2.675741314888000488e-01 -6.468384712934494019e-02 2.901704609394073486e-01
4.506508111953735352e-01 1.040341630578041077e-01 -1.132913455367088318e-01 2.238048464059829712e-01 -1.459393203258514404e-01 -1.419010758399963379e-01 -2.211216837167739868e-01 7.457821071147918701e-02 -1.873127669095993042e-01 -1.629539430141448975e-01 -2.916048094630241394e-02 -3.630886226892471313e-02 9.991791099309921265e-03 1.831456273794174194e-01 -1.009049415588378906e-01 -7.826478034257888794e-02 3.867999613285064697e-01 2.743250131607055664e-01 7.871509343385696411e-02 -1.516120284795761108e-01 6.995457410812377930e-02 4.285516217350959778e-02 -1.525064557790756226e-01 -5.462587997317314148e-02 -2.326230555772781372e-01 -1.758728772401809692e-01 -1.357478350400924683e-01 -2.356709837913513184e-01 -3.995159640908241272e-02 2.534283101558685303e-01 -3.923500701785087585e-02 -1.098501216620206833e-02
2.748786509037017822e-01 1.287387460470199585e-01 8.298785984516143799e-02 3.584717810153961182e-01 -7.054374087601900101e-03 -1.983188092708587646e-01 -1.705038398504257202e-01 3.793710470199584961e-01 -1.433219760656356812e-01 -2.067093551158905029e-01 4.212655499577522278e-02 -9.907919913530349731e-02 4.655814915895462036e-02 2.637009918689727783e-01 -1.740563474595546722e-02 -1.506096404045820236e-02 3.369788229465484619e-01 3.411931693553924561e-01 7.081077992916107178e-02 2.283122390508651733e-01 1.324582193046808243e-02 1.816983520984649658e-01 -1.658027470111846924e-01 7.144138216972351074e-02 -1.210862547159194946e-01 -3.097180277109146118e-02 5.669339001178741455e-02 -1.006194502115249634e-01 8.065427839756011963e-02 -1.199509133584797382e-03 -1.921251229941844940e-02 1.558220386505126953e-01
2.365791052579879761e-01 3.551239892840385437e-02 1.230152770876884460e-01 4.073539078235626221e-01 -2.326727658510208130e-02 -1.760044395923614502e-01 1.038874015212059021e-01 -2.973014861345291138e-02 -7.507774233818054199e-02 -3.278541266918182373e-01 1.346962749958038330e-01 -1.867309063673019409e-01 -1.154423877596855164e-01 8.896570652723312378e-02 -3.411130011081695557e-01 1.440698355436325073e-01 6.111596897244453430e-02 1.698909103870391846e-01 2.588349208235740662e-02 1.226130351424217224e-01 -7.509949058294296265e-02 -2.911375463008880615e-01 -2.366305440664291382e-01 -4.951258003711700439e-02 -1.404881924390792847e-01 -7.701861858367919922e-02 -1.215587630867958069e-01 -2.069081366062164307e-01 -1.381646934896707535e-02 -2.380205877125263214e-02 2.644311189651489258e-01 2.071841955184936523e-01
2.446551620960235596e-01 -1.054634526371955872e-01 -2.552561461925506592e-01 1.617676019668579102e-01 -2.469189837574958801e-02 8.859884738922119141e-02 -1.311372313648462296e-02 2.328121662139892578e-01 9.619031846523284912e-02 -2.287066429853439331e-01 -1.222822591662406921e-01 3.044575154781341553e-01 -1.766150295734405518e-01 -3.994775563478469849e-02 -1.433117240667343140e-01 -1.446146424859762192e-02 1.387834697961807251e-01 6.401097774505615234e-02 9.778270497918128967e-03 2.068519145250320435e-01 -6.120680272579193115e-02 1.699386350810527802e-02 -5.299179255962371826e-02 -3.701297342777252197e-01 -3.118386268615722656e-01 -8.618128485977649689e-03 2.291770465672016144e-02 -2.713344097137451172e-01 -1.669254153966903687e-01 -8.442251384258270264e-02 3.664508163928985596e-01 3.602449968457221985e-02
3.552720844745635986e-01 6.644492596387863159e-02 8.988193422555923462e-02 1.749804988503456116e-02 -2.711501121520996094e-01 -1.039644703269004822e-01 1.134926453232765198e-01 3.912801146507263184e-01 -1.244892850518226624e-01 -1.465108245611190796e-01 -2.179633360356092453e-03 -3.089834451675415039e-01 4.631393030285835266e-02 2.031744122505187988e-01 -2.713326811790466309e-01 -1.064823418855667114e-01 4.091174602508544922e-01 7.059243321418762207e-02 -3.899300843477249146e-02 4.146407917141914368e-02 -1.091047823429107666e-01 2.865700982511043549e-02 -1.911789476871490479e-01 2.236350625753402710e-02 -1.359086632728576660e-01 -1.369396150112152100e-01 -1.298907697200775146e-01 -1.918613761663436890e-01 2.828941494226455688e-02 6.295463442802429199e-02 1.297869980335235596e-01 1.093525439500808716e-01
-5.751903727650642395e-02 -2.877007722854614258e-01 2.175260186195373535e-01 -6.590472906827926636e-02 -9.197435528039932251e-02 -2.657615393400192261e-02 2.970207333564758301e-01 3.411130607128143311e-02 -1.284603681415319443e-02 -4.092326462268829346e-01 -1.441651880741119385e-01 4.643489792943000793e-02 1.017254516482353210e-01 4.771281406283378601e-02 -2.484373599290847778e-01 -5.882102251052856445e-02 9.902071207761764526e-02 2.343681007623672485e-01 1.213820129632949829e-01 4.683674778789281845e-03 -1.205971091985702515e-01 5.955525860190391541e-02 -1.327999383211135864e-01 -3.785125017166137695e-01 -2.925814688205718994e-01 1.088375151157379150e-01 7.725538313388824463e-02 -1.150936782360076904e-01 6.050765886902809143e-02 1.486063748598098755e-01 -1.636719107627868652e-01 2.600797414779663086e-01
4.662853479385375977e-01 3.419277817010879517e-02 -4.571107029914855957e-02 9.202201664447784424e-02 -9.211010485887527466e-02 -1.463375240564346313e-01 -2.057436704635620117e-01 2.486375719308853149e-01 5.642533674836158752e-02 -1.189819052815437317e-01 1.249454841017723083e-01 -5.245229005813598633e-01 1.276819407939910889e-01 8.148301392793655396e-02 -3.050820231437683105e-01 -7.069023698568344116e-02 2.785926163196563721e-01 1.525376457720994949e-02 8.187877945601940155e-03 9.296891838312149048e-02 -9.471467882394790649e-02 1.041839793324470520e-01 -9.003493934869766235e-02 -6.390020251274108887e-02 -7.631763070821762085e-02 -5.512187629938125610e-02 -3.872782737016677856e-02 -1.896741390228271484e-01 -1.241006702184677124e-01 8.492147177457809448e-02 4.405648633837699890e-02 1.350810527801513672e-01
2.734974324703216553e-01 -1.025672256946563721e-01 3.945227339863777161e-02 1.467902660369873047e-01 7.156378775835037231e-02 -9.953604638576507568e-02 1.649848371744155884e-01 2.644269764423370361e-01 -3.385484516620635986e-01 6.899583339691162109e-02 1.864074170589447021e-01 -6.544184684753417969e-02 4.782314598560333252e-02 -8.999185264110565186e-02 8.369140326976776123e-03 -7.604337483644485474e-02 1.659784233197569847e-03 -1.314560696482658386e-02 7.801192253828048706e-02 8.050009608268737793e-02 -2.402721717953681946e-02 2.848154306411743164e-02 -3.535159230232238770e-01 -2.469064742326736450e-01 -1.220774501562118530e-01 1.016771886497735977e-02 -4.297268390655517578e-01 -8.550731092691421509e-02 -3.942167758941650391e-02 8.926951885223388672e-02 3.244647979736328125e-01 2.879430651664733887e-01
5.605505704879760742e-01 2.482341676950454712e-01 -1.061694622039794922e-01 1.746917963027954102e-01 -1.454019546508789062e-01 -2.237249724566936493e-02 -6.532405316829681396e-02 2.257388681173324585e-01 -2.889933250844478607e-02 -1.780314892530441284e-01 -6.308588385581970215e-02 4.432058334350585938e-02 1.499765217304229736e-01 1.163453087210655212e-01 -3.793136402964591980e-02 5.232393369078636169e-02 2.174775153398513794e-01 1.716572642326354980e-01 1.107612177729606628e-01 1.987362354993820190e-01 -2.049105316400527954e-01 5.243866145610809326e-02 -1.178745999932289124e-01 7.732301950454711914e-02 -1.701948940753936768e-01 -7.612418383359909058e-02 7.581603247672319412e-03 -5.510898306965827942e-02 -6.091129779815673828e-02 4.335747659206390381e-01 -5.920500960201025009e-03 6.402901560068130493e-02
-1.212471947073936462e-01 -1.624104827642440796e-01 -2.186523526906967163e-01 1.987043470144271851e-01 -1.099454239010810852e-01 -3.096703588962554932e-01 -2.091043293476104736e-01 3.456110656261444092e-01 -1.150877177715301514e-01 -2.617616392672061920e-02 -9.811005741357803345e-02 4.728396236896514893e-02 -2.286344617605209351e-01 2.357571125030517578e-01 1.318455953150987625e-02 -2.687110304832458496e-01 1.684284657239913940e-01 1.886988878250122070e-01 1.738169193267822266e-01 1.792649179697036743e-01 -1.282363831996917725e-01 8.034171536564826965e-03 -2.763293497264385223e-02 -1.206920370459556580e-01 -7.702971994876861572e-02 -7.766381651163101196e-02 -2.336710318922996521e-02 -1.913796812295913696e-01 -1.655207723379135132e-01 2.061076313257217407e-01 1.807146668434143066e-01 2.908819913864135742e-01
-1.045908331871032715e-01 -3.475740849971771240e-01 -8.712631464004516602e-02 7.181219011545181274e-02 -4.236913323402404785e-01 -1.433251947164535522e-01 -7.462053000926971436e-02 9.040825814008712769e-02 3.548220917582511902e-02 -2.470644414424896240e-01 1.270228624343872070e-01 2.333802916109561920e-02 9.218566119670867920e-02 9.817422181367874146e-02 -1.217488795518875122e-01 -5.729434639215469360e-02 -1.301676630973815918e-01 1.757232695817947388e-01 -5.403379723429679871e-02 4.522326961159706116e-02 -2.624356746673583984e-01 9.227449446916580200e-02 -1.737105846405029297e-01 -1.071687489748001099e-01 -3.463848233222961426e-01 2.216356545686721802e-01 1.038849577307701111e-01 1.374356448650360107e-01 -5.366721376776695251e-02 1.564236730337142944e-01 1.961995661258697510e-02 3.579553663730621338e-01
3.117647767066955566e-01 -1.544810831546783447e-01 -6.528151035308837891e-02 1.693798154592514038e-01 -1.982150077819824219e-01 7.195915281772613525e-02 1.332791298627853394e-01 1.908131837844848633e-01 -3.179810941219329834e-02 -3.278276622295379639e-01 -1.376108378171920776e-01 -1.551496386528015137e-01 4.646398872137069702e-02 -1.281650662422180176e-01 -3.092904388904571533e-01 -3.243190646171569824e-01 -5.693716183304786682e-02 2.473078221082687378e-01 2.380960434675216675e-01 2.379632145166397095e-01 -5.986173078417778015e-02 1.310322880744934082e-01 -6.002209335565567017e-02 -2.399071455001831055e-01 -9.205365926027297974e-02 4.632118158042430878e-03 -6.533276289701461792e-02 -1.185155287384986877e-02 1.511220484972000122e-01 1.732577830553054810e-01 1.297061741352081299e-01 -1.849695891141891479e-01
4.853223562240600586e-01 1.331241726875305176e-01 -5.306163430213928223e-02 1.936741173267364502e-01 -2.265080958604812622e-01 -8.710616081953048706e-02 -2.502487301826477051e-01 6.268818676471710205e-02 -1.916889548301696777e-01 -9.544400870800018311e-02 -1.635424233973026276e-02 -7.423730939626693726e-02 1.021474897861480713e-01 1.568732112646102905e-01 -6.074345484375953674e-02 -3.946426510810852051e-02 3.131523728370666504e-01 1.163792610168457031e-01 1.825548708438873291e-01 1.491968706250190735e-02 -8.856869488954544067e-02 1.497804224491119385e-01 -1.383193433284759521e-01 -1.892656832933425903e-01 -2.401140481233596802e-01 -1.458963304758071899e-01 -8.051060885190963745e-02 -2.772271633148193359e-01 7.076276838779449463e-02 2.618278563022613525e-01 -1.425455063581466675e-01 -4.996545240283012390e-02
5.057399272918701172e-01 8.071102201938629150e-02 1.751352995634078979e-01 1.067251190543174744e-01 -3.112622797489166260e-01 1.787297427654266357e-01 -3.807761371135711670e-01 2.289122939109802246e-01 -1.665099523961544037e-02 6.959858536720275879e-02 -1.099277064204216003e-01 -1.238805577158927917e-01 -9.733273647725582123e-03 1.448596566915512085e-01 -7.931903749704360962e-02 -1.133873760700225830e-01 2.536160945892333984e-01 1.239213272929191589e-01 -1.180530413985252380e-01 8.804255723953247070e-02 9.957104176282882690e-02 -1.315974295139312744e-01 -8.214772492647171021e-02 -1.228746250271797180e-01 -1.249441802501678467e-01 -1.197107136249542236e-01 5.255983397364616394e-02 -1.837387233972549438e-01 7.590502500534057617e-03 6.311319023370742798e-02 1.327445954084396362e-01 2.410003095865249634e-01
2.644401192665100098e-01 2.708466164767742157e-02 -1.393386423587799072e-01 1.114639714360237122e-01 9.250046312808990479e-02 2.853764966130256653e-02 -3.446650803089141846e-01 1.822622120380401611e-01 -2.161055058240890503e-01 -3.800948858261108398e-01 2.928068488836288452e-02 -1.165549010038375854e-01 2.086916007101535797e-02 1.442340463399887085e-01 1.106307804584503174e-01 1.004297379404306412e-02 1.499227434396743774e-01 2.849237620830535889e-01 8.576267212629318237e-02 1.549444794654846191e-01 -3.764397278428077698e-02 4.783601313829421997e-02 7.500041741877794266e-03 -3.045374751091003418e-01 -2.460028380155563354e-01 -3.157612979412078857e-01 8.773633092641830444e-02 -1.338768899440765381e-01 1.600136905908584595e-01 -1.246139407157897949e-01 1.706525832414627075e-01 9.640827029943466187e-02
3.406771123409271240e-01 -2.812451869249343872e-02 -1.288824081420898438e-01 1.599249988794326782e-01 -1.358650326728820801e-01 -3.012407124042510986e-01 1.783274114131927490e-01 2.398198246955871582e-01 1.022866815328598022e-01 1.657131463289260864e-01 4.457319900393486023e-02 7.480300962924957275e-02 -1.510484218597412109e-01 2.543550729751586914e-01 -2.559596598148345947e-01 3.877974674105644226e-02 3.819639980792999268e-01 2.144969999790191650e-02 8.292140811681747437e-02 3.302295506000518799e-02 -3.653382137417793274e-02 3.791577741503715515e-02 -1.046525761485099792e-01 3.450571745634078979e-02 -3.237513452768325806e-02 -1.746645569801330566e-02 1.207334101200103760e-01 -6.759502738714218140e-02 -3.033928275108337402e-01 2.241219282150268555e-01 2.694453001022338867e-01 1.943948566913604736e-01
3.628077208995819092e-01 -1.167006418108940125e-01 1.238738670945167542e-01 4.137690737843513489e-02 -1.362999081611633301e-01 1.872862726449966431e-01 -2.565152645111083984e-01 2.530981004238128662e-01 1.654995046555995941e-02 -8.368100970983505249e-02 -1.504627317190170288e-01 1.760229319334030151e-01 -1.638476848602294922e-01 -1.105068624019622803e-02 -2.577050626277923584e-01 -1.594077050685882568e-01 6.631664186716079712e-02 8.416391164064407349e-02 2.165525406599044800e-01 1.870659887790679932e-01 -2.040251642465591431e-01 3.074421584606170654e-01 -3.310003876686096191e-02 -9.123094379901885986e-02 -2.418507486581802368e-01 -1.776702851057052612e-01 1.806050390005111694e-01 -1.448906511068344116e-01 -1.664331406354904175e-01 4.239551350474357605e-02 2.458365559577941895e-01 4.419461265206336975e-02
4.759248793125152588e-01 -1.819281429052352905e-01 1.766432076692581177e-02 3.528041243553161621e-01 -1.493805199861526489e-01 -1.134977489709854126e-01 -1.651541888713836670e-01 1.818782687187194824e-01 -1.357894241809844971e-01 8.877240121364593506e-03 -2.425209879875183105e-01 -2.651768326759338379e-01 7.286800071597099304e-03 1.185208931565284729e-01 7.687859982252120972e-02 -5.917743965983390808e-02 1.586212068796157837e-01 1.695441305637359619e-01 1.052672639489173889e-01 1.853490769863128662e-01 4.365061875432729721e-03 -8.728181570768356323e-02 -1.839722096920013428e-01 -1.667380183935165405e-01 -2.824739515781402588e-01 -3.499880805611610413e-02 -3.889738768339157104e-02 -2.178358733654022217e-01 9.821718931198120117e-02 -1.192196831107139587e-01 -8.743387460708618164e-02 -1.370588243007659912e-01
3.545908033847808838e-01 -6.805585324764251709e-02 -1.918773055076599121e-01 -3.904049843549728394e-02 -1.475495547056198120e-01 -4.394035413861274719e-02 1.327334903180599213e-02 -1.893110200762748718e-02 -1.090630590915679932e-01 1.300642639398574829e-01 8.153216540813446045e-02 -1.285210251808166504e-01 1.496827751398086548e-01 2.015128172934055328e-02 -1.615908890962600708e-01 1.848598867654800415e-01 -1.371971964836120605e-01 3.153279721736907959e-01 -2.422209829092025757e-01 5.356191843748092651e-02 -8.888680487871170044e-02 2.404119968414306641e-01 1.546122133731842041e-01 -8.498157560825347900e-02 -3.895280063152313232e-01 -1.193879172205924988e-01 -1.819653213024139404e-01 -3.187831640243530273e-01 -2.027463912963867188e-01 1.758503764867782593e-01 9.247694164514541626e-02 1.185869202017784119e-01
2.352956980466842651e-01 -5.738447979092597961e-02 9.840657934546470642e-03 -5.152593832463026047e-03 3.770371526479721069e-02 -1.318516954779624939e-02 2.523355484008789062e-01 2.657817304134368896e-01 2.403123304247856140e-02 -1.309207379817962646e-01 3.844130411744117737e-02 4.202784597873687744e-01 5.172615498304367065e-02 2.166279256343841553e-01 1.467232257127761841e-01 9.394217282533645630e-02 1.131906509399414062e-01 1.293552666902542114e-01 -5.034293979406356812e-02 1.294975727796554565e-01 1.606051176786422729e-01 4.138528108596801758e-01 -1.861015558242797852e-01 -5.682058632373809814e-02 -3.038672208786010742e-01 6.644460558891296387e-02 -1.175426393747329712e-01 -7.884258031845092773e-02 -2.206326723098754883e-01 1.626079902052879333e-02 -5.054375529289245605e-02 2.783264517784118652e-01
3.149514198303222656e-01 1.175068411976099014e-02 3.529248386621475220e-02 -7.247253507375717163e-02 -6.690820446237921715e-04 -1.190315857529640198e-01 -1.697244942188262939e-01 7.825169712305068970e-02 -1.063383445143699646e-01 -2.630768120288848877e-01 -1.051217690110206604e-01 -5.264841020107269287e-02 -6.125519517809152603e-03 3.132630884647369385e-01 -7.240819931030273438e-02 -8.892325311899185181e-02 1.071922704577445984e-01 2.827792465686798096e-01 1.766888350248336792e-01 2.385341376066207886e-01 -2.571712732315063477e-01 -2.655681073665618896e-01 -3.048487007617950439e-01 -1.516665816307067871e-01 -3.124534785747528076e-01 -1.145950481295585632e-01 9.110908955335617065e-02 2.340658456087112427e-01 -1.578440517187118530e-01 -4.271848127245903015e-02 5.772700160741806030e-02 -5.761929973959922791e-02
3.171728849411010742e-01 3.648662194609642029e-02 2.083220332860946655e-02 2.615210115909576416e-01 -5.139755457639694214e-02 2.013882249593734741e-01 -4.772263928316533566e-04 8.513956516981124878e-02 -7.472117897123098373e-03 -2.328030318021774292e-01 4.558868706226348877e-02 -1.251469552516937256e-01 -6.030329689383506775e-02 9.220715612173080444e-02 5.223290249705314636e-02 -4.488426446914672852e-02 2.703092992305755615e-01 1.263597011566162109e-01 1.262273043394088745e-01 8.373037725687026978e-02 -1.994090229272842407e-01 1.229818165302276611e-01 2.188875526189804077e-02 -1.182940229773521423e-02 -2.711334526538848877e-01 3.469061255455017090e-01 1.578005379997193813e-03 -1.516951024532318115e-01 -2.225560247898101807e-01 3.580218553543090820e-01 3.174748122692108154e-01 -1.645069867372512817e-01
5.031374096870422363e-01 1.372931897640228271e-01 -8.161293715238571167e-02 3.837120532989501953e-01 -1.249958649277687073e-01 1.767086237668991089e-01 -1.271204650402069092e-01 2.438290864229202271e-01 -9.049060195684432983e-02 -2.164314836263656616e-01 -4.173408076167106628e-02 2.733499184250831604e-02 1.472370177507400513e-01 7.039558887481689453e-02 -3.376272320747375488e-02 -5.371527513489127159e-04 2.658491134643554688e-01 7.441648095846176147e-02 2.047685384750366211e-01 -4.469033330678939819e-02 -2.390570938587188721e-01 1.053990051150321960e-01 -8.528571575880050659e-02 -7.776469457894563675e-03 -1.855764240026473999e-01 -7.361660152673721313e-02 6.356098502874374390e-02 -2.402264811098575592e-02 -3.123010322451591492e-02 3.298410177230834961e-01 -8.736939728260040283e-02 9.348651766777038574e-02
2.637640535831451416e-01 -3.266418576240539551e-01 -1.435383409261703491e-01 1.331693828105926514e-01 -1.402782741934061050e-02 5.224404484033584595e-02 -1.018154025077819824e-01 9.656122326850891113e-02 5.727437883615493774e-02 -4.858575295656919479e-03 -2.006353586912155151e-01 1.198892295360565186e-01 -1.186992377042770386e-01 1.040053740143775940e-01 -1.133788749575614929e-01 -1.705222427845001221e-01 -4.281209036707878113e-02 8.029474876821041107e-03 2.494012117385864258e-01 2.166688144207000732e-01 -1.924177259206771851e-01 4.063839912414550781e-01 -1.226638630032539368e-01 3.464061766862869263e-02 -3.554860651493072510e-01 -6.342284381389617920e-02 -2.354896813631057739e-01 -1.613604426383972168e-01 -9.806375950574874878e-02 1.329447776079177856e-01 2.191682010889053345e-01 1.460643410682678223e-01
1.538483947515487671e-01 -1.216345950961112976e-01 -7.489381730556488037e-02 3.063593246042728424e-02 -2.764701843261718750e-01 1.190047785639762878e-01 -1.843226104974746704e-01 2.576729953289031982e-01 -3.747318983078002930e-01 -1.691042184829711914e-01 -4.898390546441078186e-02 -2.109205275774002075e-01 7.658359128981828690e-03 1.300487816333770752e-01 -8.772581070661544800e-02 1.566280797123908997e-02 -9.072969108819961548e-02 2.062424570322036743e-01 7.872408628463745117e-02 3.276943266391754150e-01 -7.889678329229354858e-02 4.559585452079772949e-02 -3.633876889944076538e-02 -2.896272540092468262e-01 -3.590109944343566895e-01 -1.678795367479324341e-01 2.039852142333984375e-01 1.547593474388122559e-01 3.369436040520668030e-02 8.030438423156738281e-02 1.609204113483428955e-01 -9.607725590467453003e-02
1.603561937808990479e-01 -1.149794161319732666e-01 -1.045153662562370300e-01 -6.685203313827514648e-02 -1.404728591442108154e-01 -1.820047944784164429e-01 -1.867064982652664185e-01 2.314822049811482430e-03 3.851928515359759331e-03 -7.403903454542160034e-02 3.395884111523628235e-02 1.860796660184860229e-02 -8.995153754949569702e-02 7.914625853300094604e-02 -4.022752493619918823e-02 -1.058640256524085999e-01 7.656392455101013184e-02 3.085814416408538818e-01 1.821340322494506836e-01 5.069652199745178223e-01 -1.818289458751678467e-01 -1.351785939186811447e-02 -2.596997320652008057e-01 -3.844685554504394531e-01 -3.546949028968811035e-01 -1.205470934510231018e-01 -7.205811887979507446e-02 -5.125193297863006592e-02 -8.434565365314483643e-02 -5.140124261379241943e-02 -4.546396434307098389e-02 -1.549675017595291138e-01
5.556131601333618164e-01 -4.903492331504821777e-02 8.838614076375961304e-02 1.552323102951049805e-01 -6.558519601821899414e-02 1.137429550290107727e-01 -1.666947007179260254e-01 2.107837498188018799e-01 -4.563909024000167847e-02 -1.982188038527965546e-02 -2.124524414539337158e-01 -9.302563965320587158e-02 -4.310971125960350037e-02 1.049640402197837830e-01 -3.129065930843353271e-01 -5.863608047366142273e-02 -3.602994978427886963e-02 -7.295686006546020508e-02 2.881655693054199219e-01 1.336815804243087769e-01 -2.478142529726028442e-01 8.895917236804962158e-02 -2.456984221935272217e-01 7.707072049379348755e-02 -1.129512935876846313e-01 2.423708885908126831e-02 2.186244875192642212e-01 -1.545662730932235718e-01 -1.885541379451751709e-01 1.176504716277122498e-01 1.381846815347671509e-01 1.865177042782306671e-02
1.772564500570297241e-01 -4.167094528675079346e-01 -2.624449133872985840e-01 1.678206026554107666e-01 -2.853317186236381531e-02 1.374771147966384888e-01 -2.169460803270339966e-02 1.169654875993728638e-01 -2.328942716121673584e-01 -3.140028417110443115e-01 3.244852125644683838e-01 -6.652135401964187622e-02 -3.076754696667194366e-02 1.618502289056777954e-01 1.318519413471221924e-01 -2.936826050281524658e-01 2.225747704505920410e-01 1.608439534902572632e-01 -4.808539152145385742e-02 1.371925324201583862e-01 -1.379140764474868774e-01 1.156587675213813782e-01 -3.710661316290497780e-03 5.676382035017013550e-02 -1.629394143819808960e-01 3.589687123894691467e-02 -5.789595469832420349e-02 1.059049442410469055e-01 -1.974863708019256592e-01 -3.754035010933876038e-02 -4.358300194144248962e-02 2.319569885730743408e-01
4.075063467025756836e-01 1.778483763337135315e-02 1.291559934616088867e-01 -3.052457049489021301e-02 -2.710531353950500488e-01 -1.059298738837242126e-01 1.382108195684850216e-03 1.474071294069290161e-01 1.770705580711364746e-01 -4.400331154465675354e-02 8.235328644514083862e-02 -3.278713524341583252e-01 -2.186001688241958618e-01 2.786269225180149078e-02 -1.016275957226753235e-01 -1.651380658149719238e-01 1.303106695413589478e-01 2.948013544082641602e-01 1.405236572027206421e-01 4.011265560984611511e-02 -2.547371387481689453e-02 -2.408034354448318481e-01 -2.033918052911758423e-01 4.362090304493904114e-02 -1.642121821641921997e-01 1.082651093602180481e-01 -2.138546295464038849e-02 2.257757447659969330e-02 -1.496700942516326904e-01 -8.368335664272308350e-02 5.051102116703987122e-02 4.208255708217620850e-01
4.712038934230804443e-01 3.123643100261688232e-01 1.213208138942718506e-01 1.495152115821838379e-01 -2.148748934268951416e-01 -5.075706169009208679e-02 -7.713194191455841064e-02 1.607369184494018555e-01 2.308546006679534912e-02 -3.621567785739898682e-02 2.291701883077621460e-01 -5.657514557242393494e-02 1.264302581548690796e-01 7.739048451185226440e-02 -1.915832310914993286e-01 -1.751164495944976807e-01 1.920333504676818848e-01 1.670843809843063354e-01 -4.008850082755088806e-02 7.113177329301834106e-02 1.093124374747276306e-01 7.964174449443817139e-02 -2.020289897918701172e-01 -4.861810430884361267e-02 -3.241858780384063721e-01 -8.226469904184341431e-02 -1.731646656990051270e-01 -2.229228019714355469e-01 1.525064706802368164e-01 1.661318987607955933e-01 6.486416608095169067e-02 1.906273514032363892e-01
1.676469147205352783e-01 -8.569133281707763672e-02 -5.734811723232269287e-02 -2.220117300748825073e-02 -1.979118436574935913e-01 -1.848670095205307007e-01 -1.386788934469223022e-01 1.306792199611663818e-01 -1.654044538736343384e-01 3.343904390931129456e-02 -3.786848783493041992e-01 5.368548445403575897e-03 1.171129792928695679e-01 1.553046405315399170e-01 -1.535499989986419678e-01 -8.062676340341567993e-02 5.989785119891166687e-02 3.208786547183990479e-01 2.248983681201934814e-01 9.158577024936676025e-02 -1.155607104301452637e-01 1.990920901298522949e-01 -5.319401994347572327e-02 -2.298683524131774902e-01 -1.110049113631248474e-01 -7.082178257405757904e-03 2.724155597388744354e-02 -1.211604028940200806e-01 -2.272788584232330322e-01 -6.818000972270965576e-02 4.309118688106536865e-01 2.594849765300750732e-01
2.228605598211288452e-01 1.081340387463569641e-01 -1.615971773862838745e-01 1.867999434471130371e-01 -1.247501596808433533e-01 1.188454627990722656e-01 -1.581768691539764404e-02 1.796292066574096680e-01 1.184604018926620483e-01 -1.513430178165435791e-01 7.151723653078079224e-02 -8.448046445846557617e-02 -3.082741983234882355e-02 3.178739547729492188e-02 1.568821668624877930e-01 -9.494751691818237305e-02 2.437169253826141357e-01 2.464226335287094116e-01 -2.838801406323909760e-02 -9.636960178613662720e-02 -1.963627785444259644e-01 -4.302893299609422684e-03 1.257130503654479980e-02 1.614081114530563354e-02 -1.609049178659915924e-02 1.019106283783912659e-01 -3.692763298749923706e-02 -2.118629962205886841e-01 -4.516591727733612061e-01 1.374413371086120605e-01 5.296607613563537598e-01 3.346958011388778687e-02
3.355233371257781982e-01 -1.052052825689315796e-01 -5.317801237106323242e-02 1.953550279140472412e-01 7.553759030997753143e-03 -1.281770318746566772e-01 7.933004945516586304e-02 8.672731369733810425e-02 -1.291500329971313477e-01 6.879543513059616089e-02 3.411991596221923828e-01 -1.279567182064056396e-01 -2.606550157070159912e-01 8.055373281240463257e-02 -1.850757189095020294e-02 -2.221051305532455444e-01 4.024576246738433838e-01 5.009083822369575500e-02 7.547567784786224365e-02 2.071198821067810059e-01 -7.254726439714431763e-02 -1.083554029464721680e-01 -2.922955155372619629e-01 -7.239179313182830811e-02 -1.819821447134017944e-01 7.703875005245208740e-02 9.754744917154312134e-02 2.411778122186660767e-01 -2.088477909564971924e-01 1.719461828470230103e-01 -4.707639664411544800e-02 1.544873565435409546e-01
2.736561894416809082e-01 -1.809245645999908447e-01 -2.263853996992111206e-01 -8.336307108402252197e-02 -3.878293558955192566e-02 5.720797553658485413e-02 2.412150353193283081e-01 1.446736231446266174e-02 -2.237171530723571777e-01 -2.786884307861328125e-01 -1.727884560823440552e-01 2.892173826694488525e-01 1.090201735496520996e-01 3.154776096343994141e-01 -8.049322664737701416e-02 1.020591706037521362e-01 1.442258358001708984e-01 7.268781960010528564e-02 -1.639752537012100220e-01 2.736515179276466370e-02 5.074974521994590759e-02 9.010467678308486938e-02 -2.263267636299133301e-01 -9.403577446937561035e-02 -4.024454951286315918e-01 1.701149344444274902e-01 -2.162909060716629028e-01 5.752293020486831665e-02 1.132362633943557739e-01 2.151829004287719727e-02 -2.279868163168430328e-02 1.490051299333572388e-01
2.441098988056182861e-01 7.185610383749008179e-02 1.969031244516372681e-02 -1.142104193568229675e-01 -2.453762739896774292e-01 -4.885916411876678467e-02 -4.213140904903411865e-02 1.902567967772483826e-02 -1.815259642899036407e-02 -2.695520222187042236e-01 -2.398743294179439545e-02 -4.008738324046134949e-02 2.770244181156158447e-01 2.258500307798385620e-01 -4.958456009626388550e-02 -2.249616384506225586e-01 3.707270696759223938e-02 2.465854734182357788e-01 -1.340753585100173950e-01 -4.680365696549415588e-02 -4.100439250469207764e-01 1.341493874788284302e-01 -1.316663995385169983e-02 -3.867495656013488770e-01 5.614734441041946411e-02 2.013330906629562378e-02 -8.098416030406951904e-02 2.307617291808128357e-02 -1.887817978858947754e-01 2.470813095569610596e-01 -1.872149109840393066e-01 2.012014389038085938e-01
6.290443241596221924e-02 -1.939630359411239624e-01 -1.118384152650833130e-01 -2.503257393836975098e-01 -3.762416839599609375e-01 -3.494588285684585571e-02 2.707401849329471588e-02 1.393060088157653809e-01 -1.292436271905899048e-01 -2.757024466991424561e-01 -4.761039093136787415e-02 1.727026700973510742e-01 -4.526804760098457336e-02 -8.379848301410675049e-02 -1.282088011503219604e-01 -2.709309197962284088e-02 8.230712264776229858e-02 4.036077558994293213e-01 3.402607738971710205e-01 2.783059179782867432e-01 -5.051635578274726868e-02 8.680620789527893066e-02 -1.029451116919517517e-01 -2.890379428863525391e-01 -1.958746761083602905e-01 -6.317836791276931763e-02 -9.454049170017242432e-02 5.672341585159301758e-02 -1.737760379910469055e-02 8.688163757324218750e-02 1.779832094907760620e-01 -9.003049135208129883e-02
2.381916791200637817e-01 -2.444552034139633179e-01 -2.285490185022354126e-01 2.100114077329635620e-01 3.220475278794765472e-03 8.535666018724441528e-02 -4.487863183021545410e-02 1.857335418462753296e-01 4.971164464950561523e-02 -3.761028051376342773e-01 -1.453526038676500320e-02 2.742817103862762451e-01 -1.588071286678314209e-01 -3.502681851387023926e-02 -1.306826174259185791e-01 -2.952680364251136780e-02 6.366599351167678833e-02 -1.179236453026533127e-02 -5.752182565629482269e-03 2.562680840492248535e-01 -1.022544279694557190e-01 -5.611595511436462402e-02 -1.746407151222229004e-01 -2.575854063034057617e-01 -2.100746929645538330e-01 -1.167721375823020935e-01 8.842747658491134644e-02 -2.149311155080795288e-01 -2.151634097099304199e-01 -1.080766618251800537e-01 3.493185937404632568e-01 8.638498932123184204e-02
9.297104924917221069e-02 -3.115040361881256104e-01 -2.015762478113174438e-01 -1.265054792165756226e-01 -3.452554345130920410e-01 -8.969920128583908081e-02 8.717009425163269043e-02 3.048636913299560547e-01 -1.814857423305511475e-01 -1.556398272514343262e-01 2.244920469820499420e-02 -9.615112841129302979e-02 1.133552938699722290e-01 6.411755457520484924e-03 -2.053442895412445068e-01 1.144091784954071045e-01 7.465545833110809326e-02 1.670322418212890625e-01 2.101590037345886230e-01 3.152585923671722412e-01 -1.530363410711288452e-01 2.708784937858581543e-01 -8.824820816516876221e-02 -3.746873140335083008e-01 -3.077361546456813812e-02 -1.936665922403335571e-02 -1.223660707473754883e-01 1.253572553396224976e-01 -1.171402111649513245e-01 3.909719362854957581e-02 -3.455566242337226868e-02 -6.621972471475601196e-02
2.885189466178417206e-02 -1.083229184150695801e-01 -1.305603235960006714e-01 5.812548100948333740e-02 -4.198950529098510742e-02 -2.485854178667068481e-01 1.689061820507049561e-01 2.705542445182800293e-01 -1.280969977378845215e-01 4.141109809279441833e-02 -1.182386130094528198e-01 -8.969196118414402008e-03 -3.484532833099365234e-01 2.545583844184875488e-01 -4.915227741003036499e-02 -2.634321749210357666e-01 2.497986704111099243e-01 7.830435037612915039e-02 -3.329583629965782166e-02 3.013738989830017090e-02 -2.133571803569793701e-01 1.524415798485279083e-02 -7.208698242902755737e-02 -1.011451631784439087e-01 -3.765027821063995361e-01 7.282048463821411133e-02 9.665407985448837280e-02 -2.019823789596557617e-01 -7.380129396915435791e-02 2.914879322052001953e-01 2.925512194633483887e-01 -8.113733679056167603e-02
1.632467210292816162e-01 1.516053173691034317e-02 -3.658446483314037323e-03 -6.640999764204025269e-02 1.327516287565231323e-01 -1.981484144926071167e-01 8.538230508565902710e-02 3.837065398693084717e-01 -1.723217964172363281e-01 -2.050795853137969971e-01 1.023716777563095093e-01 3.221312463283538818e-01 1.113512963056564331e-01 -1.047450751066207886e-01 -1.361989974975585938e-01 -3.026770055294036865e-01 6.664469372481107712e-03 2.174952030181884766e-01 -2.482317201793193817e-02 1.666601151227951050e-01 -6.035680696368217468e-02 1.217257156968116760e-01 -3.037410974502563477e-01 -4.304334148764610291e-02 -7.548663020133972168e-02 3.822743520140647888e-02 3.527537584304809570e-01 -1.786775887012481689e-01 -1.143704801797866821e-01 6.126227602362632751e-02 1.659257709980010986e-01 2.038575261831283569e-01
-2.067805379629135132e-01 -1.540479809045791626e-01 1.621650457382202148e-01 -9.544812142848968506e-02 -3.723794817924499512e-01 8.370871096849441528e-02 1.073525696992874146e-01 5.840074270963668823e-02 -9.312678128480911255e-03 -3.778396844863891602e-01 -9.861394017934799194e-02 3.002901189029216766e-02 -5.244453623890876770e-02 1.115584895014762878e-01 -2.427994012832641602e-01 1.780506782233715057e-02 4.772225767374038696e-02 3.342075347900390625e-01 -7.756429165601730347e-02 8.670625276863574982e-03 -1.879150122404098511e-01 1.444648504257202148e-01 -2.331326715648174286e-02 -3.279293179512023926e-01 -2.147696316242218018e-01 6.712763756513595581e-02 -8.354486525058746338e-02 -3.159714043140411377e-01 -1.372653525322675705e-02 -5.160508304834365845e-02 -9.963964670896530151e-02 2.345161736011505127e-01
1.429302096366882324e-01 -4.188363552093505859e-01 -8.204808086156845093e-02 -3.439272046089172363e-01 -1.588376015424728394e-01 -1.781525462865829468e-01 3.841056674718856812e-02 1.765982657670974731e-01 2.118016034364700317e-02 -1.494270712137222290e-01 1.835339963436126709e-01 -1.299102157354354858e-01 1.429163664579391479e-02 4.455917328596115112e-02 -1.660409569740295410e-01 8.899924904108047485e-02 -5.144548043608665466e-02 2.480888515710830688e-01 1.461890786886215210e-01 2.549942433834075928e-01 -1.344325542449951172e-01 1.746874898672103882e-01 -2.390599995851516724e-01 -2.865235209465026855e-01 -2.656593620777130127e-01 3.680124878883361816e-02 -4.370521754026412964e-02 1.406519114971160889e-02 3.854995593428611755e-03 2.418811619281768799e-01 3.054001554846763611e-02 -8.104266971349716187e-02
4.855602979660034180e-01 -2.582584917545318604e-01 6.166606023907661438e-02 1.345765441656112671e-01 1.412687748670578003e-01 -1.186938956379890442e-01 -1.372743695974349976e-01 1.332630813121795654e-01 -5.692170187830924988e-02 5.567821115255355835e-02 5.803788080811500549e-03 -8.591011911630630493e-02 2.410919070243835449e-01 1.037228181958198547e-01 4.240693524479866028e-02 6.133969873189926147e-02 2.616507112979888916e-01 2.712104022502899170e-01 1.973740458488464355e-01 7.522531598806381226e-02 5.126452073454856873e-02 7.066778093576431274e-02 -1.891678720712661743e-01 -2.532528042793273926e-01 -3.910737931728363037e-01 -1.063556596636772156e-01 8.909014053642749786e-03 -1.313623338937759399e-01 8.281500637531280518e-02 1.017462164163589478e-01 9.996924549341201782e-02 -1.175066754221916199e-01
1.767413318157196045e-01 -4.194297194480895996e-01 -1.618640869855880737e-01 1.738807559013366699e-02 -3.982273042201995850e-01 -3.946878314018249512e-01 5.945694074034690857e-02 2.234806418418884277e-01 -4.200389236211776733e-02 -1.172351241111755371e-01 1.593133509159088135e-01 -5.769732221961021423e-02 4.729532822966575623e-02 -1.328899711370468140e-01 -1.024488583207130432e-01 1.078688818961381912e-02 -7.905998080968856812e-02 1.569676697254180908e-01 -6.497566401958465576e-02 1.881332881748676300e-02 -1.842177063226699829e-01 1.736374795436859131e-01 -2.029123529791831970e-02 -2.111820876598358154e-02 -1.709017306566238403e-01 2.640351653099060059e-01 1.923238784074783325e-01 7.586515694856643677e-02 -8.444646000862121582e-02 1.957257688045501709e-01 2.589367516338825226e-02 1.886393427848815918e-01
3.935466408729553223e-01 8.431303314864635468e-03 -2.556741051375865936e-02 -2.400375604629516602e-01 -3.501083552837371826e-01 9.912669658660888672e-02 -1.134929284453392029e-01 2.499651163816452026e-01 -1.784620806574821472e-02 -1.962543278932571411e-01 1.375978142023086548e-01 4.035164043307304382e-02 -9.365487098693847656e-02 -5.512727797031402588e-02 -2.159093618392944336e-01 -1.173461675643920898e-01 -1.485415399074554443e-01 4.429769515991210938e-02 1.704731285572052002e-01 1.381087899208068848e-01 -1.039751842617988586e-01 6.138237938284873962e-02 1.651353761553764343e-02 -2.761005423963069916e-02 -3.609899580478668213e-01 -2.194046676158905029e-01 2.639485597610473633e-01 1.295180767774581909e-01 -1.755763888359069824e-01 1.736189424991607666e-01 3.000023029744625092e-02 1.813229173421859741e-01
4.200341701507568359e-01 1.567383296787738800e-02 5.597881972789764404e-02 1.908197104930877686e-01 -2.218267768621444702e-01 -2.719201743602752686e-01 2.375885099172592163e-01 7.292134314775466919e-02 -2.462011575698852539e-01 4.357850551605224609e-02 2.071202397346496582e-01 -1.512725800275802612e-01 1.295202970504760742e-01 -1.349398046731948853e-01 2.398986741900444031e-02 -1.300380229949951172e-01 4.195102453231811523e-01 -4.439497366547584534e-02 -6.133937463164329529e-02 5.591381806880235672e-03 -2.289910167455673218e-01 -7.974882028065621853e-04 -4.071446508169174194e-02 -2.599837183952331543e-01 -2.242634296417236328e-01 -4.958684742450714111e-02 -1.364767104387283325e-01 7.379474490880966187e-02 -1.364475339651107788e-01 4.014968872070312500e-02 1.127008646726608276e-01 7.002963870763778687e-02
-6.187204271554946899e-02 -3.674657270312309265e-02 -4.537175968289375305e-02 -9.485361725091934204e-02 -2.724781930446624756e-01 -2.498974092304706573e-02 -2.381513863801956177e-01 3.079251646995544434e-01 -2.800628840923309326e-01 -1.024125814437866211e-01 -3.844429552555084229e-02 1.533581758849322796e-03 -6.253208965063095093e-02 2.195625901222229004e-01 2.719393931329250336e-03 1.401575654745101929e-01 1.474672462791204453e-02 2.516552805900573730e-01 -5.194137617945671082e-02 -2.082080692052841187e-01 -1.388934701681137085e-01 1.653266698122024536e-01 -1.920672655105590820e-01 -2.701187133789062500e-01 -2.991819083690643311e-01 -2.504412531852722168e-01 -1.008577644824981689e-01 -7.927819341421127319e-02 1.078241840004920959e-01 -7.050512731075286865e-02 3.659230470657348633e-01 9.965083003044128418e-02
2.127985060214996338e-01 -8.255838602781295776e-02 1.188351213932037354e-01 1.424324065446853638e-01 -4.611651599407196045e-02 2.632903493940830231e-02 -1.165927574038505554e-01 1.128878891468048096e-01 -8.617977052927017212e-02 -5.836335197091102600e-02 4.872717708349227905e-02 1.159534826874732971e-01 -1.411920934915542603e-01 -5.746106803417205811e-02 -2.006309628486633301e-01 -2.096711397171020508e-01 -8.210024982690811157e-02 1.037911996245384216e-01 -5.544248968362808228e-02 6.763789802789688110e-02 -2.265785038471221924e-01 1.944242268800735474e-01 -2.323612719774246216e-01 -3.772608935832977295e-01 -5.397522822022438049e-02 1.503040492534637451e-01 3.328175842761993408e-01 -3.433416187763214111e-01 -8.555654436349868774e-02 3.429809585213661194e-02 4.158451855182647705e-01 6.350786983966827393e-02
3.777734339237213135e-01 -3.685601800680160522e-02 -7.829628884792327881e-02 -6.482223048806190491e-03 -6.305262446403503418e-02 4.669344425201416016e-02 2.529729306697845459e-01 3.145129084587097168e-01 -2.380000054836273193e-01 -1.932507753372192383e-01 -2.246266007423400879e-01 -9.212755411863327026e-02 3.155233338475227356e-02 2.112784385681152344e-01 -1.406647562980651855e-01 7.120762020349502563e-02 3.013293147087097168e-01 1.691153347492218018e-01 -7.354939728975296021e-02 6.360002607107162476e-02 -1.059318408370018005e-01 1.412394344806671143e-01 -1.047232076525688171e-01 2.306026816368103027e-01 -1.006618067622184753e-01 -2.214227914810180664e-01 -1.823083311319351196e-01 -1.253450810909271240e-01 -2.470859289169311523e-01 1.621398031711578369e-01 1.106975749135017395e-01 1.593406796455383301e-01
1.430577188730239868e-01 -1.311226785182952881e-01 7.583350408822298050e-03 1.033840104937553406e-01 4.435648024082183838e-02 -3.337478265166282654e-02 -2.345176190137863159e-01 2.055345848202705383e-02 -1.143348366022109985e-01 -2.192305177450180054e-01 1.244619637727737427e-01 -9.388305246829986572e-02 1.818706095218658447e-02 -2.348576784133911133e-01 -1.226520910859107971e-01 -4.324347898364067078e-02 3.803369700908660889e-01 3.746426403522491455e-01 -1.223783381283283234e-02 -1.720067709684371948e-01 2.472045086324214935e-02 3.752537770196795464e-03 -1.650054752826690674e-01 -2.658326365053653717e-02 -3.959692716598510742e-01 -1.198905929923057556e-01 -1.967243254184722900e-01 8.018416166305541992e-02 -3.605780899524688721e-01 2.122827023267745972e-01 2.350292913615703583e-02 3.912337124347686768e-03
1.587372869253158569e-01 -4.852065816521644592e-02 -8.807136863470077515e-02 1.400088053196668625e-02 7.158294320106506348e-02 9.487449377775192261e-02 -9.387157857418060303e-02 5.114806294441223145e-01 2.361851632595062256e-01 -4.210818111896514893e-01 -8.280493319034576416e-02 -1.139961481094360352e-01 -1.016531735658645630e-01 1.408147811889648438e-01 5.209852475672960281e-03 -2.196962982416152954e-01 7.787479553371667862e-03 2.039121985435485840e-01 -3.884608298540115356e-02 7.789466530084609985e-02 -1.316704750061035156e-01 1.705400049686431885e-01 -2.167137861251831055e-01 -2.616925537586212158e-01 -1.667377203702926636e-01 -9.224831312894821167e-02 1.217860635370016098e-02 1.236261576414108276e-01 -1.641006022691726685e-01 -7.655756920576095581e-02 1.658943742513656616e-01 1.593894511461257935e-01
2.723960578441619873e-01 -1.573636084794998169e-01 2.032432109117507935e-01 2.696759104728698730e-01 -2.810772275552153587e-03 1.344630271196365356e-01 -1.149731203913688660e-01 5.788380652666091919e-02 -1.402722150087356567e-01 -1.614753007888793945e-01 -1.640563568798825145e-04 1.741834133863449097e-01 -1.314992159605026245e-01 -6.791728734970092773e-02 -1.797651350498199463e-01 -2.679835259914398193e-01 -5.188794061541557312e-02 1.798893138766288757e-02 -1.102176383137702942e-01 3.069327771663665771e-01 -2.398329824209213257e-01 1.369920074939727783e-01 -2.677671425044536591e-02 -1.738428026437759399e-01 -1.810468435287475586e-01 -3.663039579987525940e-02 2.845671474933624268e-01 -1.156556755304336548e-01 -2.549883127212524414e-01 -5.998875573277473450e-02 3.133059144020080566e-01 1.958862543106079102e-01
3.140002191066741943e-01 4.150527715682983398e-02 6.805132329463958740e-02 -1.790121011435985565e-02 9.742841869592666626e-02 1.023424193263053894e-01 1.191928982734680176e-01 1.787889599800109863e-01 -1.087356656789779663e-01 -1.055059880018234253e-01 -1.539182811975479126e-01 2.688982188701629639e-01 7.799857109785079956e-02 1.126895323395729065e-01 8.412213623523712158e-02 -3.254402279853820801e-01 -1.661772578954696655e-01 2.097908705472946167e-01 2.073772847652435303e-01 2.012091502547264099e-02 -6.404241919517517090e-02 -3.749179095029830933e-02 -3.513503074645996094e-01 -3.381401896476745605e-01 -2.421190440654754639e-01 4.879624396562576294e-02 -2.194722741842269897e-02 -3.226157426834106445e-01 -6.225794181227684021e-02 -9.776835888624191284e-02 1.770856529474258423e-01 9.580709040164947510e-02
1.603686511516571045e-01 -2.066982686519622803e-01 2.092461884021759033e-01 2.281201779842376709e-01 -1.349559426307678223e-01 2.210395410656929016e-02 3.086911439895629883e-01 8.404978364706039429e-02 -6.120089814066886902e-02 -2.405006140470504761e-01 8.642049878835678101e-02 -3.173547685146331787e-01 -2.385692447423934937e-01 3.508300706744194031e-02 3.426834940910339355e-02 -2.033299803733825684e-01 2.175218015909194946e-01 1.657776534557342529e-01 -9.818270057439804077e-02 9.952829778194427490e-02 -5.880683287978172302e-02 8.034608513116836548e-02 -3.707846701145172119e-01 -1.438875198364257812e-01 -1.242752671241760254e-01 1.958907246589660645e-01 -2.376358360052108765e-01 1.466758251190185547e-01 -2.665947563946247101e-02 1.877694278955459595e-01 9.820738434791564941e-02 -6.625231355428695679e-02
1.045443490147590637e-01 1.692314743995666504e-01 1.912944950163364410e-02 2.675669789314270020e-01 -1.027641743421554565e-01 -1.602785140275955200e-01 4.475255683064460754e-02 3.478133380413055420e-01 1.757647544145584106e-01 -7.109254598617553711e-02 2.931969799101352692e-02 1.069691181182861328e-01 -1.414315700531005859e-01 2.413863390684127808e-01 -5.737363919615745544e-02 -5.060058832168579102e-02 2.271950542926788330e-01 -1.421640217304229736e-01 1.470069121569395065e-02 5.829242244362831116e-02 -2.861941158771514893e-01 2.917238697409629822e-02 1.557035148143768311e-01 -1.635429263114929199e-01 -1.327684819698333740e-01 4.769561812281608582e-02 2.073332965373992920e-01 -1.594365090131759644e-01 -1.968759745359420776e-01 2.521550953388214111e-01 1.605707556009292603e-01 4.138232469558715820e-01
-1.393004320561885834e-02 -1.332907229661941528e-01 1.775000989437103271e-01 -1.295104324817657471e-01 -2.091244906187057495e-01 1.487131696194410324e-02 1.929317563772201538e-01 2.842546105384826660e-01 -1.246232539415359497e-03 -2.606403529644012451e-01 4.155866056680679321e-02 -1.807902194559574127e-02 1.123267635703086853e-01 -5.353797599673271179e-02 -1.271926909685134888e-01 -8.183484524488449097e-02 2.055132687091827393e-01 7.636157423257827759e-02 -7.655202597379684448e-02 7.533220946788787842e-02 -1.965122073888778687e-01 2.896448969841003418e-01 -1.767535805702209473e-01 -5.424765944480895996e-01 -1.886135339736938477e-01 1.561230272054672241e-01 2.937513776123523712e-02 -6.274680793285369873e-02 5.615722853690385818e-03 1.141940429806709290e-01 -2.131183594465255737e-01 1.804403066635131836e-01
1.518322378396987915e-01 -4.007590562105178833e-02 4.883644729852676392e-02 7.533582299947738647e-02 5.641706660389900208e-02 -2.577608264982700348e-02 -2.810566723346710205e-01 2.003872394561767578e-01 -3.810754716396331787e-01 -2.678073048591613770e-01 1.149678081274032593e-01 1.500822752714157104e-01 1.654453016817569733e-02 3.438934683799743652e-01 -2.216309756040573120e-01 4.299749061465263367e-02 2.010527402162551880e-01 3.922938108444213867e-01 3.005019854754209518e-03 2.552349492907524109e-02 1.580992154777050018e-02 1.828105896711349487e-01 1.202230602502822876e-01 -2.952656894922256470e-02 -1.069758534431457520e-01 -1.980880498886108398e-01 1.013434156775474548e-01 -1.923607289791107178e-01 8.518145978450775146e-02 1.858852207660675049e-01 1.339707672595977783e-01 1.428731679916381836e-01
4.502353072166442871e-01 1.481500118970870972e-01 -4.295478016138076782e-02 4.881120473146438599e-02 -3.798966407775878906e-01 -8.269680291414260864e-02 2.590520307421684265e-02 3.627286851406097412e-01 -1.263554692268371582e-01 -8.394818753004074097e-02 8.929570019245147705e-02 -1.218721196055412292e-01 -8.475468493998050690e-03 1.893767714500427246e-02 -4.628578200936317444e-02 2.717611491680145264e-01 1.338309794664382935e-01 3.540753573179244995e-02 -7.213591039180755615e-02 7.958567887544631958e-02 1.049533262848854065e-01 3.262871205806732178e-01 -1.490119546651840210e-01 -2.657818496227264404e-01 -2.539704442024230957e-01 -1.071301177144050598e-01 -1.982364617288112640e-02 -1.520231962203979492e-01 1.406289041042327881e-01 3.968718275427818298e-02 -5.748453736305236816e-02 1.671666651964187622e-02
4.651519358158111572e-01 7.191035896539688110e-02 1.058566942811012268e-01 2.654595971107482910e-01 -4.772776365280151367e-02 -1.292745918035507202e-01 -1.753121498040854931e-03 7.948137074708938599e-02 -4.686547443270683289e-02 -2.077354490756988525e-01 -9.693557769060134888e-02 3.904337435960769653e-02 -8.303714543581008911e-02 1.318648159503936768e-01 -1.872725486755371094e-01 2.199703902006149292e-01 1.478317379951477051e-01 2.660699188709259033e-01 6.514678895473480225e-02 1.107506677508354187e-01 1.123734638094902039e-01 -3.932086825370788574e-01 -5.542920902371406555e-02 -2.225179821252822876e-01 -1.676386445760726929e-01 2.354699373245239258e-02 1.319393515586853027e-01 -2.667618393898010254e-01 -1.749443411827087402e-01 -7.909820228815078735e-02 4.342050105333328247e-02 1.500200480222702026e-01
3.551144003868103027e-01 -1.742074191570281982e-01 -2.390058338642120361e-01 2.602740824222564697e-01 -3.095317184925079346e-01 -1.157634481787681580e-01 1.623384952545166016e-01 -1.184167563915252686e-01 -4.655051603913307190e-02 -3.220710456371307373e-01 -8.874482475221157074e-03 2.170649021863937378e-01 9.404961764812469482e-02 1.001223474740982056e-01 1.158987656235694885e-01 1.592256315052509308e-02 -1.851366687333211303e-04 5.129924789071083069e-02 2.510529570281505585e-02 4.054705798625946045e-01 -2.483212202787399292e-02 2.991814352571964264e-02 -1.698637902736663818e-01 4.694509878754615784e-02 -1.330405920743942261e-01 -1.167825981974601746e-01 -2.057972997426986694e-01 -5.836962163448333740e-02 -1.128937974572181702e-01 2.959607541561126709e-01 7.355430722236633301e-02 1.897606067359447479e-02
2.860718369483947754e-01 -2.990597486495971680e-02 -5.999777093529701233e-02 -4.032279551029205322e-02 -2.551282644271850586e-01 6.022591888904571533e-02 -9.250469505786895752e-02 -7.231509685516357422e-02 -1.030938848853111267e-01 -1.772444844245910645e-01 1.117822080850601196e-01 -1.371361166238784790e-01 1.125213503837585449e-01 2.326580882072448730e-01 1.000463366508483887e-01 -2.733211815357208252e-01 1.560315340757369995e-01 1.478829234838485718e-01 -2.387411594390869141e-01 -1.519868969917297363e-01 -1.465458720922470093e-01 4.011695981025695801e-01 -1.936127431690692902e-02 -5.318988859653472900e-02 -3.636457920074462891e-01 1.063381060957908630e-01 -2.936696447432041168e-02 -2.096924483776092529e-01 -1.665594056248664856e-03 7.816646993160247803e-02 2.086338773369789124e-02 3.127808868885040283e-01
3.741539120674133301e-01 -1.103345900774002075e-01 1.250250488519668579e-01 1.717519313097000122e-01 -2.658658921718597412e-01 -2.299401313066482544e-01 4.821418318897485733e-03 1.234389394521713257e-01 6.583178043365478516e-02 -5.143150687217712402e-02 1.450176686048507690e-01 -1.793743520975112915e-01 -8.238839358091354370e-02 -3.065978884696960449e-01 -5.312142521142959595e-02 -1.095314845442771912e-01 2.564620077610015869e-01 2.253960222005844116e-01 4.860696941614151001e-02 1.090445512090809643e-04 1.098638325929641724e-01 -5.908615142107009888e-02 -3.252250850200653076e-01 9.294486045837402344e-02 -3.067093491554260254e-01 1.506059151142835617e-02 -4.867076873779296875e-02 2.425002902746200562e-01 -1.263704001903533936e-01 1.281857788562774658e-01 1.325055956840515137e-01 1.837190538644790649e-01
2.593553364276885986e-01 -1.400773972272872925e-01 -9.995808452367782593e-02 3.926974236965179443e-01 7.292642258107662201e-03 1.642304845154285431e-02 5.056994408369064331e-02 1.114995181560516357e-01 -3.143626153469085693e-01 -2.665148675441741943e-01 -1.679906547069549561e-01 -2.249804139137268066e-01 1.852691322565078735e-01 2.474222779273986816e-01 -2.533960640430450439e-01 1.084823384881019592e-01 2.286951839923858643e-01 5.494879558682441711e-02 -1.206060685217380524e-02 -3.733826801180839539e-02 -1.109777912497520447e-01 2.766839265823364258e-01 -1.043905410915613174e-02 4.741770774126052856e-02 -1.579128801822662354e-01 -1.042965427041053772e-01 1.687290221452713013e-01 5.129798129200935364e-02 -2.528860867023468018e-01 4.866429418325424194e-02 6.221100315451622009e-02 1.679090261459350586e-01
1.961053162813186646e-01 1.190946176648139954e-01 1.885343901813030243e-02 -3.727321699261665344e-02 -1.410658657550811768e-01 -3.896102011203765869e-01 2.390239574015140533e-02 2.763793170452117920e-01 1.935226768255233765e-01 -9.842116385698318481e-03 1.066636890172958374e-01 -7.144726067781448364e-02 -4.078630208969116211e-01 2.740893065929412842e-01 -1.012430712580680847e-01 -1.083693802356719971e-01 3.797253593802452087e-02 6.014075130224227905e-02 1.284926384687423706e-01 1.179295182228088379e-01 -2.105099558830261230e-01 1.668158471584320068e-01 -9.588212519884109497e-02 -2.187612950801849365e-01 -2.443927377462387085e-01 -2.807458490133285522e-02 1.469185799360275269e-01 -3.344640433788299561e-01 -9.603259712457656860e-02 8.689013123512268066e-02 5.963094905018806458e-02 2.229471690952777863e-02
5.004951357841491699e-01 1.643553525209426880e-01 -1.313407421112060547e-01 2.246067821979522705e-01 -2.640926539897918701e-01 -1.026398390531539917e-01 -4.288441315293312073e-02 1.807386726140975952e-01 9.535094350576400757e-02 -3.251914978027343750e-01 4.515579342842102051e-02 -1.186998710036277771e-01 1.893252730369567871e-01 -1.145819318480789661e-03 -4.379671066999435425e-02 -3.595232963562011719e-02 3.660983443260192871e-01 -1.173721849918365479e-01 -1.799207776784896851e-01 1.470827907323837280e-01 1.355372667312622070e-01 3.554338961839675903e-02 -1.101492568850517273e-01 -7.851311005651950836e-03 -2.445587068796157837e-01 -1.423474848270416260e-01 -1.768583655357360840e-01 -7.587400078773498535e-02 -5.353839695453643799e-02 -5.502484366297721863e-02 4.282136261463165283e-02 1.072801873087882996e-01
1.497537195682525635e-01 -2.273348420858383179e-01 -1.589761078357696533e-01 -2.102355845272541046e-02 2.128987386822700500e-02 8.829519152641296387e-02 1.201089099049568176e-02 3.487230464816093445e-02 -2.970666252076625824e-02 -3.787143155932426453e-02 -2.691937983036041260e-01 1.525324434041976929e-01 9.592955559492111206e-02 4.706070721149444580e-01 -1.468190401792526245e-01 2.210583910346031189e-02 -2.072813548147678375e-02 2.484208196401596069e-01 2.540391385555267334e-01 8.284243941307067871e-02 -5.111189186573028564e-02 6.804125010967254639e-02 -2.186821252107620239e-01 -3.219982087612152100e-01 -4.885589182376861572e-01 -2.283572033047676086e-02 -9.054494090378284454e-03 -2.225641347467899323e-02 -5.139684677124023438e-02 1.837093569338321686e-02 -4.181328415870666504e-02 5.474692583084106445e-02
2.491375654935836792e-01 -1.698672920465469360e-01 -3.133731484413146973e-01 1.467126458883285522e-01 7.569651305675506592e-02 1.640841513872146606e-01 8.490955829620361328e-02 2.290806770324707031e-01 1.578256934881210327e-01 -2.870211899280548096e-01 -2.286128327250480652e-02 1.306535601615905762e-01 -2.063598930835723877e-01 9.580004960298538208e-02 -2.514189481735229492e-01 3.634522110223770142e-02 1.627224534749984741e-01 7.966811954975128174e-02 1.088108792901039124e-01 1.652780324220657349e-01 -4.581771418452262878e-02 -7.678617537021636963e-02 3.001755848526954651e-02 -3.243331909179687500e-01 -2.822192311286926270e-01 -7.691457122564315796e-02 5.094343796372413635e-02 -2.724690437316894531e-01 -6.116813793778419495e-02 -1.036526709794998169e-01 3.011782765388488770e-01 4.655122384428977966e-02
3.058811835944652557e-02 -1.931594610214233398e-01 -1.132143810391426086e-01 1.076393052935600281e-01 -1.408726722002029419e-02 -1.416425686329603195e-02 1.119964197278022766e-01 7.927811145782470703e-02 2.112539671361446381e-02 -1.761841922998428345e-01 -1.423464566469192505e-01 1.589217185974121094e-01 -2.001031935214996338e-01 9.377089142799377441e-02 -1.418151408433914185e-01 -1.768604964017868042e-01 1.802644580602645874e-01 -6.234511360526084900e-02 3.657358884811401367e-01 9.252842515707015991e-02 -4.944322258234024048e-02 2.909530103206634521e-01 -1.567098945379257202e-01 -2.922455370426177979e-01 -4.781543612480163574e-01 -1.026415899395942688e-01 -8.105889707803726196e-02 -1.523257493972778320e-01 -1.806999295949935913e-01 1.466640979051589966e-01 1.824999451637268066e-01 9.333701431751251221e-02
3.906429409980773926e-01 2.434855848550796509e-01 1.329438388347625732e-01 2.173237949609756470e-01 -5.325483530759811401e-02 1.757953912019729614e-01 1.504774689674377441e-01 3.287252485752105713e-01 3.024634905159473419e-02 -6.711301207542419434e-02 -3.949025273323059082e-02 -1.656113415956497192e-01 1.093927398324012756e-01 2.031322270631790161e-01 -3.665164113044738770e-02 -2.621906995773315430e-02 2.698807418346405029e-01 1.866133064031600952e-01 9.369616955518722534e-02 -3.690453991293907166e-02 -1.278351098299026489e-01 1.118425130844116211e-01 -1.906186342239379883e-01 2.196379005908966064e-02 -2.543420791625976562e-01 2.429469376802444458e-01 -1.382936239242553711e-01 -6.318046897649765015e-02 -1.043237745761871338e-01 3.145525455474853516e-01 1.702090352773666382e-01 1.387231168337166309e-03
1.870053708553314209e-01 7.868959754705429077e-02 2.603183686733245850e-01 3.818383514881134033e-01 -2.901125848293304443e-01 -8.188661932945251465e-02 1.211646497249603271e-01 1.060826703906059265e-01 -6.534001231193542480e-02 -1.270911842584609985e-01 3.253344297409057617e-01 -2.131060063838958740e-01 -9.176942706108093262e-02 1.829183846712112427e-01 -1.616963557898998260e-02 1.125054582953453064e-01 5.112127587199211121e-02 1.820346862077713013e-01 1.032421737909317017e-01 1.702032610774040222e-02 -2.502616867423057556e-02 -2.256444096565246582e-01 -2.835753858089447021e-01 -1.353446394205093384e-01 -1.181028485298156738e-01 -5.721040070056915283e-02 -7.023105025291442871e-02 -4.033705592155456543e-02 -1.816319078207015991e-01 2.074878364801406860e-01 1.099761575460433960e-01 3.051182925701141357e-01
4.282383024692535400e-01 3.706242516636848450e-02 6.780236214399337769e-02 3.802248835563659668e-01 -9.145288169384002686e-02 -9.675293415784835815e-02 -4.476648941636085510e-02 9.026366472244262695e-02 -3.505196422338485718e-02 -2.084538489580154419e-01 -1.289278715848922729e-01 -1.781561784446239471e-02 -1.470332741737365723e-01 2.085962519049644470e-02 -9.207013994455337524e-02 1.359515637159347534e-01 6.712387502193450928e-02 3.777682781219482422e-01 -1.530670225620269775e-01 3.596981288865208626e-03 1.263191644102334976e-02 -2.924862504005432129e-01 -1.360332667827606201e-01 -2.576453685760498047e-01 -7.981389760971069336e-02 1.924745440483093262e-01 1.198561638593673706e-01 -2.116741389036178589e-01 -1.152513995766639709e-01 -1.636271327733993530e-01 1.020795404911041260e-01 1.823255121707916260e-01
3.085187971591949463e-01 -2.679555416107177734e-01 -3.227443099021911621e-01 7.866133935749530792e-03 -5.396651104092597961e-02 2.432479709386825562e-02 -4.223225638270378113e-02 1.654814630746841431e-01 -8.247151225805282593e-02 -1.573046147823333740e-01 5.112854838371276855e-01 -4.075958207249641418e-02 -8.297193050384521484e-02 1.643702387809753418e-01 4.071291908621788025e-02 -2.223195135593414307e-01 1.493945270776748657e-01 1.044967249035835266e-01 -1.523622870445251465e-01 9.998596459627151489e-02 2.336148172616958618e-01 3.787766024470329285e-02 -1.125639528036117554e-01 -2.055041939020156860e-01 -9.638424962759017944e-02 4.906709492206573486e-02 9.477096796035766602e-02 9.387685358524322510e-02 -1.633266061544418335e-01 7.385297119617462158e-02 1.710418015718460083e-01 2.197101414203643799e-01
4.153383374214172363e-01 6.616505980491638184e-02 1.436259895563125610e-01 5.692748352885246277e-02 -3.537025153636932373e-01 -6.952409446239471436e-02 5.487971007823944092e-02 3.589198589324951172e-01 -9.852998889982700348e-03 -1.898236125707626343e-01 -6.765624135732650757e-02 -1.416985392570495605e-01 2.786585688591003418e-01 2.606653869152069092e-01 6.353785842657089233e-02 1.295941472053527832e-01 2.992836833000183105e-01 -1.046662312000989914e-02 -9.255176782608032227e-02 1.070244535803794861e-01 -4.343879595398902893e-02 5.322177708148956299e-02 -2.186631783843040466e-02 6.690361350774765015e-02 -1.998234689235687256e-01 8.493388444185256958e-02 -2.001159638166427612e-01 -1.953288912773132324e-01 6.703110877424478531e-03 3.476399928331375122e-02 2.065672874450683594e-01 1.470282673835754395e-01
9.824717044830322266e-02 -3.014972805976867676e-01 -6.572472304105758667e-02 -1.420752555131912231e-01 -1.902631968259811401e-01 -1.807903051376342773e-01 -1.700337976217269897e-02 3.421586453914642334e-01 -1.447136849164962769e-01 -1.087580397725105286e-01 2.984809875488281250e-02 -6.378069519996643066e-02 -4.830879345536231995e-02 -1.212906837463378906e-01 -2.672478258609771729e-01 -1.023266538977622986e-01 3.467691317200660706e-02 3.177897334098815918e-01 1.145391389727592468e-01 3.792770504951477051e-01 -8.081497251987457275e-02 1.316818445920944214e-01 -1.908739358186721802e-01 -3.261768817901611328e-01 -1.177577450871467590e-01 8.187960833311080933e-02 -1.183049455285072327e-01 6.875327974557876587e-02 -1.801302470266819000e-02 2.358370125293731689e-01 1.911052130162715912e-02 -1.748338341712951660e-01
3.017845749855041504e-01 -5.087541416287422180e-02 -2.438359558582305908e-01 1.212749630212783813e-01 1.978801377117633820e-02 4.440247267484664917e-02 1.088266447186470032e-01 2.617312371730804443e-01 6.354763358831405640e-02 -2.534068226814270020e-01 7.688944693654775620e-03 2.438341081142425537e-01 -1.634096652269363403e-01 -1.650276333093643188e-01 -1.176525503396987915e-01 1.734748631715774536e-01 7.351767271757125854e-02 9.469214826822280884e-02 9.805591404438018799e-02 2.875705063343048096e-01 -1.024759262800216675e-01 -8.219417929649353027e-02 3.379325196146965027e-02 -1.780302822589874268e-01 -3.974661529064178467e-01 -6.113255769014358521e-02 -5.220993980765342712e-02 -2.704067826271057129e-01 -1.544907093048095703e-01 -1.254466921091079712e-01 2.997711300849914551e-01 4.274131730198860168e-03
-2.681571058928966522e-02 6.857093889266252518e-03 1.780548393726348877e-01 1.632706969976425171e-01 -3.369425833225250244e-01 -2.817391157150268555e-01 -5.459439754486083984e-02 9.610139578580856323e-02 -9.957642853260040283e-02 -3.940070793032646179e-02 -9.274118393659591675e-02 3.859858214855194092e-02 -2.575271427631378174e-01 -8.798152953386306763e-02 -2.069148421287536621e-01 -1.685441732406616211e-01 9.506661444902420044e-02 2.560006678104400635e-01 2.297410964965820312e-01 3.674858808517456055e-02 -2.448391318321228027e-01 3.538347482681274414e-01 5.851303413510322571e-02 -1.749833673238754272e-01 -3.038204610347747803e-01 -4.060437902808189392e-02 -9.655896574258804321e-02 -2.921957373619079590e-01 1.542486101388931274e-01 -4.562678223010152578e-04 7.918198406696319580e-02 4.791036993265151978e-02
2.373317033052444458e-01 4.301703721284866333e-02 1.637638173997402191e-02 4.104867577552795410e-01 -1.413826644420623779e-01 -5.087831616401672363e-01 4.890146199613809586e-03 2.244190424680709839e-01 -1.027445867657661438e-01 -5.270284041762351990e-02 1.135580167174339294e-01 -5.916258692741394043e-02 -1.165019348263740540e-01 3.225203156471252441e-01 -7.920299470424652100e-02 1.281410157680511475e-01 1.681502759456634521e-01 6.167544052004814148e-02 -1.736025959253311157e-01 -9.720379114151000977e-02 -1.354912668466567993e-01 1.345950216054916382e-01 -1.394060850143432617e-01 -1.433913111686706543e-01 -1.275102496147155762e-01 -1.112142428755760193e-01 -8.738458156585693359e-02 -5.562404543161392212e-02 -6.989920139312744141e-02 7.515341043472290039e-02 2.598508596420288086e-01 9.086126089096069336e-02
1.646991819143295288e-01 2.124883793294429779e-02 -7.120615243911743164e-02 5.468364059925079346e-02 8.840812742710113525e-02 -2.184435874223709106e-01 -3.604978919029235840e-01 2.227507233619689941e-01 -1.915815770626068115e-01 -3.325232565402984619e-01 -5.085462331771850586e-02 1.977285742759704590e-02 -2.280002087354660034e-01 1.863036453723907471e-01 2.500332146883010864e-02 1.663742661476135254e-01 2.832698523998260498e-01 3.310401737689971924e-01 4.174908995628356934e-02 2.435047179460525513e-01 -5.464135110378265381e-02 8.101308345794677734e-02 8.443419635295867920e-02 -2.694119811058044434e-01 -9.111508727073669434e-02 -5.880593508481979370e-02 2.845600545406341553e-01 -1.171139031648635864e-01 2.416412159800529480e-02 7.486593723297119141e-02 4.983010143041610718e-02 9.354691207408905029e-02
1.364374766126275063e-04 -3.064887970685958862e-02 -1.409809105098247528e-02 2.674055099487304688e-01 -1.702010929584503174e-01 -2.681153118610382080e-01 -1.928878482431173325e-03 2.306408733129501343e-01 4.920499399304389954e-02 7.719269022345542908e-03 -2.968052588403224945e-02 -5.639369785785675049e-02 -2.074058055877685547e-01 4.618025720119476318e-01 2.631704322993755341e-02 -7.300495356321334839e-02 2.525829672813415527e-01 1.154347360134124756e-01 7.641185075044631958e-02 -1.378643214702606201e-01 -1.517185866832733154e-01 7.956976443529129028e-02 -1.813455484807491302e-03 -3.055036962032318115e-01 -2.413050383329391479e-01 -3.178198530804365873e-04 1.203311234712600708e-01 -1.487150341272354126e-01 8.048468269407749176e-03 3.016944825649261475e-01 2.643465697765350342e-01 1.549788415431976318e-01
1.077838689088821411e-01 -1.153862625360488892e-01 -2.725642621517181396e-01 -6.621119100600481033e-03 -2.539284825325012207e-01 8.482395857572555542e-02 1.494116187095642090e-01 2.986469864845275879e-01 -6.206297501921653748e-02 -3.008342683315277100e-01 -1.992477849125862122e-02 9.637486189603805542e-02 -2.212968915700912476e-01 -5.489556491374969482e-02 -2.136040627956390381e-01 -5.233423039317131042e-02 -3.458387451246380806e-03 3.139825165271759033e-01 1.878077089786529541e-01 3.512902855873107910e-01 -1.446228474378585815e-01 4.135508090257644653e-02 1.851702779531478882e-01 -2.205792367458343506e-01 -2.762434482574462891e-01 6.277600675821304321e-02 5.629209801554679871e-02 -6.742764264345169067e-02 8.433667570352554321e-02 -1.399391889572143555e-01 1.880627572536468506e-01 -1.680768467485904694e-02
4.170586466789245605e-01 1.162702124565839767e-02 -1.224503144621849060e-01 2.752481400966644287e-01 -2.767584100365638733e-02 -5.151767656207084656e-02 1.066926196217536926e-01 1.419544368982315063e-01 -2.544504404067993164e-01 -6.606904417276382446e-02 3.871580362319946289e-01 -1.023760586977005005e-01 1.704282611608505249e-01 -8.429595828056335449e-02 -7.560687512159347534e-02 -9.844781830906867981e-03 2.807404696941375732e-01 1.635418087244033813e-01 4.446127265691757202e-02 2.101618424057960510e-02 -1.785374432802200317e-01 -1.217074245214462280e-01 -3.950415924191474915e-02 -2.543990314006805420e-01 -2.457736879587173462e-01 -9.335523098707199097e-02 -1.190542504191398621e-01 -4.966573789715766907e-02 9.418309782631695271e-04 -2.164672687649726868e-02 -2.448974996805191040e-01 2.482285350561141968e-01
5.204543098807334900e-02 -3.018673062324523926e-01 -1.635317653417587280e-01 3.473903611302375793e-02 -1.189340725541114807e-01 1.112877950072288513e-01 4.012451320886611938e-02 1.215831637382507324e-01 -4.159923642873764038e-02 -3.366541862487792969e-01 1.677188873291015625e-01 4.143993556499481201e-02 2.053856849670410156e-01 2.647906541824340820e-01 1.711429208517074585e-01 -1.045790463685989380e-01 3.631829321384429932e-01 2.591048367321491241e-02 -6.314335763454437256e-02 3.340986371040344238e-02 1.632586270570755005e-01 1.453266888856887817e-01 -2.631111741065979004e-01 -3.833650052547454834e-01 -3.479461371898651123e-01 -5.325319245457649231e-03 -7.557006180286407471e-02 4.942650720477104187e-02 -3.460061550140380859e-02 7.532313466072082520e-04 2.369549125432968140e-03 7.589327543973922729e-02
2.906484901905059814e-01 -2.287165224552154541e-01 -1.517883539199829102e-01 4.581361636519432068e-02 -3.148429989814758301e-01 1.876693218946456909e-01 1.513279080390930176e-01 -1.031633689999580383e-01 1.519546806812286377e-01 5.072227120399475098e-02 -8.764525502920150757e-02 2.522057890892028809e-01 2.471191063523292542e-02 4.041768843308091164e-04 7.403688132762908936e-02 -1.970862299203872681e-01 1.554133147001266479e-01 2.379658669233322144e-01 -8.315818011760711670e-02 2.185517847537994385e-01 2.601913921535015106e-02 2.619389593601226807e-01 -2.444582134485244751e-01 -5.191219970583915710e-02 -3.512796759605407715e-01 -3.362479060888290405e-02 -1.998684108257293701e-01 -9.067636728286743164e-02 -2.548476755619049072e-01 6.665128469467163086e-02 1.129169240593910217e-01 7.908786088228225708e-02
2.185405045747756958e-01 -5.811583250761032104e-02 -9.744718670845031738e-03 2.712195925414562225e-02 -1.255661696195602417e-01 1.535753607749938965e-01 1.269284635782241821e-01 3.123494088649749756e-01 -1.417065113782882690e-01 -1.196499839425086975e-01 9.135479107499122620e-03 9.089687466621398926e-02 5.977431312203407288e-02 4.662136137485504150e-01 -1.664166301488876343e-01 -2.032238058745861053e-02 3.558282852172851562e-01 2.105447798967361450e-01 1.138614118099212646e-01 -1.442900393158197403e-02 -4.797856509685516357e-02 9.467023611068725586e-02 8.415185660123825073e-02 1.415117681026458740e-01 -2.337822169065475464e-01 -2.147055417299270630e-01 5.737921223044395447e-02 -9.093398600816726685e-02 -8.982838690280914307e-02 3.394232690334320068e-01 2.036619186401367188e-01 6.060105934739112854e-02
6.378564238548278809e-02 -1.577605754137039185e-01 8.598324656486511230e-02 1.145098730921745300e-01 -1.600257605314254761e-01 -3.100647032260894775e-01 -2.697300165891647339e-02 2.754848897457122803e-01 -8.366577327251434326e-02 1.184660270810127258e-01 6.650604307651519775e-02 -1.557369679212570190e-01 -2.522532939910888672e-01 2.410150468349456787e-01 5.635646358132362366e-02 -4.921649023890495300e-02 3.284234106540679932e-01 -5.302465707063674927e-02 5.564827844500541687e-02 -9.144836664199829102e-02 -1.734099984169006348e-01 9.514137171208858490e-03 -2.725356491282582283e-03 -1.544115394353866577e-01 -3.826656639575958252e-01 6.805837154388427734e-02 2.101228199899196625e-02 -2.245258837938308716e-01 -2.427227497100830078e-01 2.443642616271972656e-01 1.707755476236343384e-01 2.220003604888916016e-01
1.371525675058364868e-01 -4.008251130580902100e-01 -1.931936442852020264e-01 -2.576636709272861481e-02 9.470680356025695801e-02 -4.948319867253303528e-02 8.389447815716266632e-03 1.161280050873756409e-01 -1.231006234884262085e-01 -2.167565375566482544e-01 3.550255298614501953e-01 3.896181285381317139e-02 5.822617933154106140e-02 1.344339698553085327e-01 -1.319648697972297668e-02 -3.113731145858764648e-01 2.487671077251434326e-01 1.372723467648029327e-02 -1.646670848131179810e-01 2.959780991077423096e-01 8.774261176586151123e-02 1.455641239881515503e-01 -3.813070803880691528e-02 -3.345178663730621338e-01 -2.116851657629013062e-01 -8.577587082982063293e-03 -6.037908047437667847e-02 -1.810200395993888378e-03 -1.479867547750473022e-01 -2.735183201730251312e-02 2.323912233114242554e-01 -7.110349833965301514e-02
2.868085503578186035e-01 -1.419932991266250610e-01 -1.344895362854003906e-01 -5.306270346045494080e-02 4.029617086052894592e-02 2.450431883335113525e-01 2.069039084017276764e-02 2.299775034189224243e-01 1.679000556468963623e-01 -2.823748290538787842e-01 -1.452600210905075073e-01 1.428509652614593506e-01 2.259438484907150269e-01 3.262273371219635010e-01 4.096685349941253662e-02 -1.598240435123443604e-01 -2.754242345690727234e-02 1.455106288194656372e-01 2.315840125083923340e-01 1.555074900388717651e-01 -9.043908119201660156e-02 2.291886955499649048e-01 -2.365180999040603638e-01 -2.132145166397094727e-01 -2.766662836074829102e-01 1.222693547606468201e-01 -1.271383315324783325e-01 -5.446882173418998718e-02 -4.415854439139366150e-02 -1.194293275475502014e-01 1.183066219091415405e-01 1.577022671699523926e-01
3.241235613822937012e-01 -4.796958714723587036e-02 -1.101634427905082703e-01 2.625619471073150635e-01 -1.722067035734653473e-02 1.700578182935714722e-01 8.273569494485855103e-02 3.098834455013275146e-01 5.393743515014648438e-02 -2.754467725753784180e-01 -6.694323569536209106e-02 -2.497577816247940063e-01 2.679723128676414490e-02 8.987811952829360962e-02 1.330092456191778183e-02 -6.336039304733276367e-02 2.624043822288513184e-01 1.028952375054359436e-01 7.776595652103424072e-02 -2.401848323643207550e-02 -6.663920730352401733e-02 1.453655809164047241e-01 1.115883365273475647e-01 9.823047369718551636e-02 -2.419415116310119629e-01 3.700194060802459717e-01 -8.286363631486892700e-02 -9.297361969947814941e-02 -2.053772658109664917e-01 3.252327740192413330e-01 1.678172051906585693e-01 -5.515006370842456818e-03
3.746302723884582520e-01 1.559794545173645020e-01 -3.004284799098968506e-01 -2.932114303112030029e-01 -1.725283563137054443e-01 1.026886925101280212e-01 -5.475790798664093018e-02 1.429303735494613647e-01 -1.157807186245918274e-03 -4.460266530513763428e-01 1.234983354806900024e-01 6.036790460348129272e-02 -7.191769778728485107e-02 9.531319886445999146e-02 6.452884525060653687e-02 -4.819666594266891479e-02 -7.343223690986633301e-02 1.038803905248641968e-01 8.264908939599990845e-02 1.020643189549446106e-01 -7.479597628116607666e-02 2.488271743059158325e-01 -7.319094240665435791e-02 -4.330790042877197266e-02 -3.414534628391265869e-01 9.829675406217575073e-02 -1.083763092756271362e-01 1.323157846927642822e-01 -1.478368490934371948e-01 1.986412107944488525e-01 -9.660000354051589966e-02 1.498280763626098633e-01
1.302968710660934448e-01 1.574598401784896851e-01 -2.993124425411224365e-01 3.397969296202063560e-03 -5.219028890132904053e-02 -9.507611393928527832e-02 1.446209251880645752e-01 7.805548608303070068e-02 -2.728919386863708496e-01 -1.594015210866928101e-01 2.375222742557525635e-01 8.656780421733856201e-02 3.723220527172088623e-02 1.566961109638214111e-01 -5.008574947714805603e-02 9.393648803234100342e-02 3.739851713180541992e-01 2.992340624332427979e-01 2.295746207237243652e-01 4.667003080248832703e-02 -1.005070433020591736e-01 3.149252235889434814e-01 -1.417464762926101685e-01 -3.192878067493438721e-01 -2.656552568078041077e-02 1.070238426327705383e-01 2.109982818365097046e-02 6.283728033304214478e-02 -1.922203302383422852e-01 1.718183010816574097e-01 6.138256192207336426e-02 -1.624803096055984497e-01
1.586729437112808228e-01 -2.610665261745452881e-01 -1.905145645141601562e-01 8.375723659992218018e-02 3.019091859459877014e-02 9.102258831262588501e-02 1.617414951324462891e-01 1.094982773065567017e-01 -7.120445370674133301e-02 -6.841770838946104050e-03 -3.160418197512626648e-02 1.835117340087890625e-01 -1.863633692264556885e-01 8.557576686143875122e-02 1.843722537159919739e-02 -2.777415215969085693e-01 -6.268503516912460327e-02 4.393886774778366089e-02 2.760109901428222656e-01 3.358578979969024658e-01 -1.028465926647186279e-01 2.474175244569778442e-01 -1.114229187369346619e-01 -1.619315445423126221e-01 -4.126120507717132568e-01 -1.288392096757888794e-01 -1.582053005695343018e-01 -1.119271367788314819e-01 -1.536887586116790771e-01 -3.082034550607204437e-02 2.574025094509124756e-01 1.902074813842773438e-01
1.448204666376113892e-01 7.706026732921600342e-02 -1.533014625310897827e-01 -1.012164577841758728e-01 -2.115915417671203613e-01 -1.988237798213958740e-01 -2.045018225908279419e-01 9.746731072664260864e-02 -1.036881133913993835e-01 -8.959760516881942749e-02 -3.293704614043235779e-02 7.243820279836654663e-02 1.842923276126384735e-02 8.513389527797698975e-02 2.446128241717815399e-02 -1.681004315614700317e-01 -6.676579266786575317e-02 3.959262073040008545e-01 -2.131704986095428467e-01 -4.215393587946891785e-02 -2.080480456352233887e-01 2.550710439682006836e-01 2.625938504934310913e-02 -1.409783363342285156e-01 -2.018094360828399658e-01 4.304000437259674072e-01 5.252300202846527100e-02 -1.661510318517684937e-01 1.336137354373931885e-01 1.806266456842422485e-01 1.184059605002403259e-01 2.898055613040924072e-01
1.356202811002731323e-01 -2.529633939266204834e-01 -3.483109176158905029e-02 -1.291746348142623901e-01 -1.932861357927322388e-01 -1.778914034366607666e-01 -3.353773057460784912e-02 3.206422030925750732e-01 1.473530940711498260e-02 -4.000370204448699951e-01 -1.437237113714218140e-01 -7.252828031778335571e-02 -6.657671928405761719e-02 -9.564148634672164917e-02 -2.729956209659576416e-01 1.705895736813545227e-02 6.663879845291376114e-03 3.614149987697601318e-01 5.663534253835678101e-02 2.401563525199890137e-01 -9.666895121335983276e-02 3.480304405093193054e-02 8.660018444061279297e-02 -2.324846982955932617e-01 -2.444144338369369507e-01 -2.728599682450294495e-02 -1.833329498767852783e-01 5.686063691973686218e-02 1.588120162487030029e-01 -2.141271382570266724e-01 1.414722204208374023e-01 -1.222826633602380753e-02
2.068778276443481445e-01 -1.628427356481552124e-01 -6.887472420930862427e-02 2.614260315895080566e-01 1.487465649843215942e-01 -2.844671308994293213e-01 1.672436445951461792e-01 -3.700814396142959595e-02 -4.945756867527961731e-02 -2.987968549132347107e-02 1.306640952825546265e-01 -2.166102230548858643e-01 -5.492057278752326965e-02 3.228682279586791992e-02 6.296881288290023804e-02 -1.831800192594528198e-01 3.053806126117706299e-01 1.642243713140487671e-01 1.243362724781036377e-01 7.987336069345474243e-02 -1.178637221455574036e-01 -1.079590618610382080e-01 -3.872361183166503906e-01 -1.243048384785652161e-01 -2.506184875965118408e-01 -1.041656881570816040e-01 4.904170706868171692e-02 -5.488494783639907837e-02 -2.719863057136535645e-01 3.319775760173797607e-01 1.375440955162048340e-01 3.317234292626380920e-02
4.675146043300628662e-01 -4.089089855551719666e-02 2.942298948764801025e-01 4.878758639097213745e-02 -1.033513993024826050e-01 -2.550462186336517334e-01 1.401159912347793579e-01 5.049886181950569153e-02 -1.371705979108810425e-01 -2.398407608270645142e-01 2.321684956550598145e-01 -4.040417447686195374e-02 -1.841700971126556396e-01 -1.007447540760040283e-01 -1.435914933681488037e-01 -5.889956653118133545e-02 3.230299800634384155e-02 -8.443248271942138672e-02 -1.023856550455093384e-01 4.958673194050788879e-02 -1.396984606981277466e-01 -4.031466320157051086e-02 -2.569584846496582031e-01 -2.149177193641662598e-01 -5.165462568402290344e-02 -4.958632588386535645e-02 -2.515885829925537109e-01 -1.720633804798126221e-01 -2.648287117481231689e-01 -3.611787408590316772e-02 1.671094000339508057e-01 2.024790495634078979e-01
-1.128733977675437927e-01 -1.421036869287490845e-01 1.566664576530456543e-01 -1.727696061134338379e-01 -1.132901459932327271e-01 2.288658730685710907e-02 1.295873820781707764e-01 -3.830188512802124023e-02 -1.325448900461196899e-01 -2.913417220115661621e-01 -9.418884292244911194e-03 7.523313909769058228e-02 1.073566973209381104e-01 3.917840123176574707e-02 -1.404018402099609375e-01 7.170905917882919312e-02 1.105299368500709534e-01 1.119594424962997437e-01 1.196668669581413269e-02 1.147111654281616211e-01 -8.210141956806182861e-02 1.564744859933853149e-01 -1.273151934146881104e-01 -5.303325057029724121e-01 -4.621505141258239746e-01 3.652193397283554077e-02 -4.843421652913093567e-02 -2.387906238436698914e-02 -1.829361170530319214e-01 -2.142608165740966797e-02 3.737128898501396179e-02 3.391865491867065430e-01
3.314832150936126709e-01 -1.402312815189361572e-01 -7.909546047449111938e-02 9.561169147491455078e-02 -1.455990523099899292e-01 -2.016958445310592651e-01 1.435597389936447144e-01 2.661847174167633057e-01 -3.565396964550018311e-01 -7.500327378511428833e-02 4.778864979743957520e-02 -1.616160571575164795e-01 5.833283648826181889e-04 -9.776882082223892212e-02 -6.490893661975860596e-02 7.480411976575851440e-02 3.617060184478759766e-01 1.837273836135864258e-01 1.415153890848159790e-01 5.240238271653652191e-03 -2.200369536876678467e-01 -2.698337286710739136e-02 -1.933613270521163940e-01 -3.436201810836791992e-01 -2.015101723372936249e-02 -1.095672771334648132e-01 2.270456776022911072e-02 -1.671992689371109009e-01 2.397620677947998047e-01 1.719863563776016235e-01 -6.266147643327713013e-02 -8.520698174834251404e-03
4.038216918706893921e-02 -2.465946376323699951e-01 -3.110404312610626221e-02 -7.423117011785507202e-02 -2.125246822834014893e-01 -1.008326411247253418e-01 1.034577935934066772e-01 3.005328960716724396e-02 -9.448524564504623413e-02 -3.180844783782958984e-01 -3.931522741913795471e-02 -7.157009094953536987e-02 1.229792684316635132e-01 3.582231700420379639e-01 -3.431567847728729248e-01 -8.770753443241119385e-02 -1.653531044721603394e-01 7.780659198760986328e-02 8.099373430013656616e-03 -1.200485751032829285e-01 -3.508502244949340820e-02 2.382596284151077271e-01 1.368323415517807007e-01 -1.927185803651809692e-01 -2.911096513271331787e-01 2.445796728134155273e-01 -2.227679938077926636e-01 -5.197371169924736023e-02 -3.883742168545722961e-02 8.636260032653808594e-02 1.879201829433441162e-01 2.748912274837493896e-01
4.685624539852142334e-01 -6.298518925905227661e-02 -2.372142858803272247e-02 6.950668245553970337e-02 9.980425238609313965e-03 6.131749600172042847e-02 -2.446152456104755402e-02 2.123049348592758179e-01 -2.572920918464660645e-01 -1.255792528390884399e-01 5.382521823048591614e-02 -1.974912136793136597e-01 1.652860827744007111e-02 -1.456875819712877274e-02 4.809771105647087097e-02 -2.100397497415542603e-01 6.006765738129615784e-02 -3.249249756336212158e-01 1.841862313449382782e-02 -4.140062630176544189e-02 -1.962992995977401733e-01 -2.422804087400436401e-01 -1.994391083717346191e-01 -2.934458255767822266e-01 -1.881690621376037598e-01 -1.626728626433759928e-04 -2.079317569732666016e-01 -1.623338907957077026e-01 -2.547635734081268311e-01 7.954899221658706665e-02 1.774209141731262207e-01 9.332060068845748901e-02
4.121488034725189209e-01 -2.066624164581298828e-01 6.315317004919052124e-02 2.007621228694915771e-01 8.792649954557418823e-02 8.850314654409885406e-03 1.775714457035064697e-01 1.168605908751487732e-01 9.539469331502914429e-02 -2.802561223506927490e-01 7.618437707424163818e-02 1.226001009345054626e-01 -3.547925443854182959e-04 3.047101497650146484e-01 1.541412323713302612e-01 -4.216987267136573792e-02 2.517462670803070068e-01 -1.120887100696563721e-01 9.658458083868026733e-02 1.250644624233245850e-01 3.743800520896911621e-02 2.041842639446258545e-01 -1.773372888565063477e-01 -1.758934184908866882e-02 -2.503634095191955566e-01 1.426764130592346191e-01 1.293116658926010132e-01 -4.898642655462026596e-03 -1.759581565856933594e-01 -1.741140931844711304e-01 -1.751922965049743652e-01 3.094421923160552979e-01
-8.139399439096450806e-02 -2.815041840076446533e-01 1.702332347631454468e-01 -1.051208227872848511e-01 -2.578258514404296875e-01 -2.576338127255439758e-02 1.423331350088119507e-01 1.976769715547561646e-01 5.026965215802192688e-02 -1.566448658704757690e-01 -3.032608516514301300e-02 -3.258820250630378723e-02 5.541780218482017517e-02 3.321576118469238281e-02 -1.122611016035079956e-01 -8.275914937257766724e-02 2.437474876642227173e-01 2.258813679218292236e-01 -8.673550188541412354e-02 1.852612197399139404e-02 3.560188226401805878e-03 2.088567614555358887e-01 -1.288094520568847656e-01 -4.442346692085266113e-01 -3.401491343975067139e-01 1.278944760560989380e-01 -4.808166250586509705e-02 -1.464921748265624046e-03 -7.597176730632781982e-02 1.954623907804489136e-01 -1.980502307415008545e-01 3.186068534851074219e-01
3.064411878585815430e-01 5.215761065483093262e-02 -8.174602873623371124e-03 2.110430300235748291e-01 -3.132042884826660156e-01 1.039742603898048401e-01 1.047183386981487274e-02 2.510717809200286865e-01 -2.745778560638427734e-01 -2.121609002351760864e-01 -7.225777208805084229e-02 1.463482230901718140e-01 -2.250658534467220306e-02 2.217234671115875244e-01 -2.306534647941589355e-01 9.807169437408447266e-02 3.668919801712036133e-01 1.099372655153274536e-01 1.982771158218383789e-01 8.348836004734039307e-02 -1.471898555755615234e-01 6.343855708837509155e-02 2.559943497180938721e-02 7.550918310880661011e-02 -9.955927729606628418e-02 -3.630655258893966675e-02 2.284993417561054230e-02 -9.466958045959472656e-02 7.710029929876327515e-02 4.016075730323791504e-01 1.169925406575202942e-01 -2.281646244227886200e-02
1.286220699548721313e-01 -2.071375101804733276e-01 -6.823696196079254150e-02 -1.236350759863853455e-01 -2.592068910598754883e-01 -2.819802761077880859e-01 -1.395108997821807861e-01 1.705552935600280762e-01 -1.061268709599971771e-02 -3.338299095630645752e-01 -1.501030325889587402e-01 1.831609010696411133e-01 2.938105026260018349e-03 1.565818190574645996e-01 -1.080463156104087830e-01 -1.100060641765594482e-01 1.866328120231628418e-01 2.738978862762451172e-01 2.591184079647064209e-01 -1.703241020441055298e-01 -1.896249651908874512e-01 2.912475466728210449e-01 9.872707724571228027e-02 -2.100699990987777710e-01 -2.024656683206558228e-01 1.878877282142639160e-01 3.027606569230556488e-02 2.528863493353128433e-03 1.954601854085922241e-01 3.646415099501609802e-02 8.296912908554077148e-02 7.155474275350570679e-02
5.750910639762878418e-01 2.056359946727752686e-01 1.232982054352760315e-02 2.553758919239044189e-01 -1.489871591329574585e-01 -1.748711615800857544e-01 9.947231411933898926e-02 1.460693925619125366e-01 -2.528333067893981934e-01 -5.878941714763641357e-02 -4.852013662457466125e-02 -6.947305798530578613e-02 4.431913420557975769e-02 3.530098870396614075e-02 -1.894323527812957764e-02 -4.028528928756713867e-02 1.699740588665008545e-01 3.033466935157775879e-01 1.466124355792999268e-01 1.326105892658233643e-01 -1.470719873905181885e-01 6.674230098724365234e-02 -1.414960324764251709e-01 7.598846685141324997e-03 -2.121596932411193848e-01 -4.901743680238723755e-02 -3.305041044950485229e-02 -8.930797874927520752e-02 8.090364187955856323e-02 3.403120040893554688e-01 -8.938488364219665527e-02 -6.977591663599014282e-02
4.447342455387115479e-01 -1.248140260577201843e-01 -6.354794651269912720e-02 1.771696209907531738e-01 -1.169115081429481506e-01 6.331364065408706665e-02 9.779325127601623535e-02 -6.172593683004379272e-02 -1.672382503747940063e-01 -2.989144623279571533e-01 2.046746909618377686e-01 1.150972694158554077e-01 -1.165171563625335693e-01 3.434631824493408203e-01 -1.083013489842414856e-01 -1.321746706962585449e-01 -9.621071070432662964e-02 7.008225470781326294e-02 1.467811316251754761e-01 2.642563283443450928e-01 -2.915625572204589844e-01 1.008823066949844360e-01 -8.761740475893020630e-02 -4.519449919462203979e-02 3.571748733520507812e-02 2.314013615250587463e-02 -2.052151113748550415e-01 5.231203045696020126e-03 -1.213834211230278015e-01 3.116020560264587402e-01 -1.025817766785621643e-01 1.009989082813262939e-01
3.099569976329803467e-01 -2.380403429269790649e-01 -1.000444740056991577e-01 8.087658137083053589e-02 -1.458605378866195679e-02 -1.621600985527038574e-01 5.267183110117912292e-02 1.152712106704711914e-01 -2.869643568992614746e-01 -2.569946944713592529e-01 -1.324228644371032715e-01 -1.971891969442367554e-01 -2.227139770984649658e-01 -1.576748043298721313e-01 -1.629658490419387817e-01 -2.846452295780181885e-01 2.164479643106460571e-01 -8.583989739418029785e-02 1.693503111600875854e-01 -6.050949171185493469e-02 -2.362961322069168091e-02 1.788230389356613159e-01 1.887919902801513672e-01 -6.743202358484268188e-02 -2.104028761386871338e-01 -1.217406988143920898e-01 -6.577804684638977051e-02 -1.277089565992355347e-01 -3.165163099765777588e-01 1.163836717605590820e-01 2.136900871992111206e-01 5.369321629405021667e-02
2.555449306964874268e-01 -4.161452129483222961e-02 -9.555441141128540039e-02 1.300844848155975342e-01 7.379399146884679794e-03 -3.188251852989196777e-01 1.228084862232208252e-01 -7.859785854816436768e-02 -2.339323014020919800e-01 -8.883617073297500610e-02 4.709436371922492981e-02 -2.065174877643585205e-01 1.158193349838256836e-01 -5.620481073856353760e-02 -1.465667318552732468e-02 4.703173413872718811e-02 1.835049688816070557e-01 4.304871857166290283e-01 2.355711460113525391e-01 -2.539031766355037689e-02 1.098414957523345947e-01 2.632342875003814697e-01 5.636709183454513550e-02 -3.904514610767364502e-01 -1.900749355554580688e-01 -1.224138513207435608e-01 1.298395097255706787e-01 -2.527706511318683624e-02 -1.848355680704116821e-01 1.905243545770645142e-01 5.107416585087776184e-02 6.052703782916069031e-02
5.656001344323158264e-02 -1.060306802392005920e-01 -2.269432842731475830e-01 1.723335534334182739e-01 4.817837476730346680e-02 4.913413152098655701e-02 8.364880830049514771e-02 2.672156505286693573e-02 -1.252217292785644531e-01 -2.133633196353912354e-01 2.046847492456436157e-01 -2.052490226924419403e-02 -9.747023135423660278e-02 2.063032835721969604e-01 1.352424919605255127e-01 -1.401975601911544800e-01 2.313347607851028442e-01 1.071712225675582886e-01 -6.479047238826751709e-02 1.660186648368835449e-01 -8.230128884315490723e-02 3.559496998786926270e-02 -3.649241924285888672e-01 -5.779938101768493652e-01 4.242706112563610077e-03 5.091192200779914856e-02 1.347717940807342529e-01 -2.642066180706024170e-01 3.233063966035842896e-02 1.663528233766555786e-01 5.956824496388435364e-02 -5.905061960220336914e-02
1.799118518829345703e-01 1.096248701214790344e-01 -4.689498990774154663e-02 8.240444213151931763e-02 -8.776594698429107666e-02 -4.336371421813964844e-01 5.208852514624595642e-02 2.218133211135864258e-01 -5.593620985746383667e-02 -1.506671216338872910e-02 3.804821148514747620e-02 -8.205483108758926392e-02 -2.710503637790679932e-01 1.400430798530578613e-01 2.201471626758575439e-01 -7.393267750740051270e-02 1.280458122491836548e-01 3.425386250019073486e-01 2.351539731025695801e-01 1.764836013317108154e-01 -1.150274872779846191e-01 1.796824485063552856e-02 1.679699681699275970e-02 -2.537585198879241943e-01 -1.018107756972312927e-01 -2.240446954965591431e-02 2.790224254131317139e-01 -2.023505866527557373e-01 -2.740745246410369873e-01 1.415036022663116455e-01 3.901261836290359497e-02 1.252498328685760498e-01
2.579292953014373779e-01 -2.719498276710510254e-01 -1.086957305669784546e-01 6.007512286305427551e-02 -3.212575614452362061e-01 1.122329682111740112e-01 1.690855026245117188e-01 4.704162478446960449e-02 -3.475469723343849182e-02 -3.902026116847991943e-01 1.229728758335113525e-01 -3.133367374539375305e-02 2.767500840127468109e-02 -3.873427957296371460e-02 1.067163124680519104e-01 -1.545315384864807129e-01 3.121140599250793457e-01 1.349053233861923218e-01 -1.724384725093841553e-01 2.638700306415557861e-01 -6.535597890615463257e-02 6.783444434404373169e-02 -2.582282423973083496e-01 -3.970882296562194824e-02 -7.964244484901428223e-02 -7.808891683816909790e-02 -1.051065772771835327e-01 1.036243140697479248e-01 -3.247084319591522217e-01 6.169715151190757751e-02 5.874405801296234131e-02 -2.266141623258590698e-01
4.315003156661987305e-01 -2.044778615236282349e-01 6.682799011468887329e-02 1.647873222827911377e-01 -1.584310680627822876e-01 -2.869860827922821045e-01 -1.020262166857719421e-01 1.834991872310638428e-01 -1.560727506875991821e-01 4.863944649696350098e-02 -1.139301881194114685e-01 -6.282486021518707275e-02 6.503356248140335083e-02 9.940909221768379211e-03 2.021090835332870483e-01 4.051825776696205139e-02 8.146236091852188110e-02 3.684327602386474609e-01 1.522270292043685913e-01 2.352638691663742065e-01 -5.073021352291107178e-02 -2.316774986684322357e-02 -2.415285706520080566e-01 -2.892183959484100342e-01 -2.251124531030654907e-01 1.332853138446807861e-01 1.863609403371810913e-01 8.264271914958953857e-02 6.036274135112762451e-02 1.096659973263740540e-01 -1.574019901454448700e-02 -8.031068742275238037e-02
2.776494026184082031e-01 -1.798957884311676025e-01 -2.706993222236633301e-01 5.998824164271354675e-02 -9.311799705028533936e-02 8.347491919994354248e-02 -1.226500328630208969e-02 -1.499818712472915649e-01 -1.673890501260757446e-01 -3.069905042648315430e-01 9.555576741695404053e-02 -6.542647629976272583e-02 -3.444500267505645752e-01 1.843824684619903564e-01 2.036320716142654419e-01 -1.554025858640670776e-01 1.536102145910263062e-01 1.377502828836441040e-01 1.931774616241455078e-01 -1.144541278481483459e-01 -4.594518840312957764e-01 -4.070122912526130676e-02 -6.898059695959091187e-02 -1.460427641868591309e-01 -3.357417881488800049e-02 2.251661717891693115e-01 -1.719756275415420532e-01 -3.724182397127151489e-02 -3.317192941904067993e-02 4.083558917045593262e-02 -3.728999197483062744e-02 5.176018550992012024e-02
4.231293201446533203e-01 1.414471864700317383e-01 7.068229466676712036e-02 3.105667829513549805e-01 2.364546805620193481e-02 -1.247556060552597046e-01 9.111215919256210327e-02 1.027074828743934631e-01 -1.436172723770141602e-01 -2.926693856716156006e-01 -1.484294533729553223e-01 -7.609137892723083496e-02 -1.351049840450286865e-01 2.754435408860445023e-04 -2.266550809144973755e-01 1.476173400878906250e-01 1.493727862834930420e-01 1.940797418355941772e-01 2.047456614673137665e-02 1.296014897525310516e-02 1.194110140204429626e-01 -2.356139272451400757e-01 -1.534298509359359741e-01 -1.900744438171386719e-01 -2.285009771585464478e-01 2.518104314804077148e-01 1.310219019651412964e-01 -2.181164175271987915e-01 -6.135562434792518616e-02 -1.328306049108505249e-01 9.457162022590637207e-02 1.956793665885925293e-01
4.647531807422637939e-01 -2.046531438827514648e-01 2.863976657390594482e-01 -3.877384960651397705e-02 4.082717001438140869e-02 -2.711024284362792969e-01 6.467081606388092041e-02 -2.073589153587818146e-02 -1.635275930166244507e-01 -3.174723386764526367e-01 5.250352248549461365e-02 -1.362139880657196045e-01 -1.939131617546081543e-01 -1.407075524330139160e-01 -2.805655896663665771e-01 -1.833142936229705811e-01 1.206176877021789551e-01 2.267490327358245850e-02 -1.480437666177749634e-01 -6.966203451156616211e-02 -5.506927147507667542e-02 3.828866779804229736e-02 -1.425345242023468018e-01 1.380440220236778259e-02 -2.525031268596649170e-01 1.107971556484699249e-02 -1.052606180310249329e-01 -2.290662676095962524e-01 -1.324805170297622681e-01 -8.432198315858840942e-03 2.061763703823089600e-01 7.652150839567184448e-02
1.552033126354217529e-01 -1.371065736748278141e-03 -2.439397573471069336e-02 7.338136434555053711e-02 -1.619183570146560669e-01 4.387929569929838181e-03 -2.828938961029052734e-01 8.973775804042816162e-02 -9.361533075571060181e-02 -2.320678383111953735e-01 -1.124890521168708801e-01 1.340285036712884903e-02 5.447656847536563873e-03 2.908669710159301758e-01 -7.174671441316604614e-02 7.236019521951675415e-02 3.310278356075286865e-01 1.761600375175476074e-01 2.290359735488891602e-01 2.901946306228637695e-01 -2.282155156135559082e-01 -1.929401308298110962e-01 -2.191224694252014160e-01 -1.599402427673339844e-01 -3.765028417110443115e-01 -1.457068175077438354e-01 4.315980523824691772e-02 2.340509593486785889e-01 -1.279219537973403931e-01 -4.794637486338615417e-02 -1.935778558254241943e-02 7.931670546531677246e-02
3.527615070343017578e-01 -2.374118864536285400e-01 -2.470909655094146729e-01 1.149571612477302551e-01 -1.841553002595901489e-01 8.358631283044815063e-03 -3.974641859531402588e-02 1.354002058506011963e-01 6.474495399743318558e-03 -1.738348752260208130e-01 -1.321701407432556152e-01 -7.241199165582656860e-02 1.057948395609855652e-01 -1.711119115352630615e-01 -2.117177248001098633e-01 -1.540996134281158447e-01 1.044630073010921478e-03 1.573375761508941650e-01 1.625967025756835938e-01 1.301385164260864258e-01 -1.089977473020553589e-01 -1.089233346283435822e-02 -8.194743841886520386e-02 -3.751383423805236816e-01 -1.469299495220184326e-01 -1.345977634191513062e-01 -9.962324798107147217e-02 2.950191264972090721e-04 2.726964652538299561e-01 2.511949837207794189e-01 3.102172613143920898e-01 -1.345878392457962036e-01
5.152554437518119812e-02 1.622954607009887695e-01 -9.049690514802932739e-02 6.149049848318099976e-02 -1.568385772407054901e-02 -2.441330626606941223e-02 -2.119404673576354980e-01 2.317394912242889404e-01 -1.765142679214477539e-01 -3.052926063537597656e-01 -5.837680026888847351e-02 4.480695351958274841e-02 -9.542471170425415039e-02 2.136299312114715576e-01 -1.162741854786872864e-01 -5.323759838938713074e-02 3.194082975387573242e-01 2.751691639423370361e-01 3.075832128524780273e-01 2.150484621524810791e-01 -1.921196877956390381e-01 -1.780491024255752563e-01 -3.845731019973754883e-01 -5.693829804658889771e-02 -3.180138170719146729e-01 1.776047423481941223e-02 -1.889701001346111298e-02 6.456206738948822021e-02 -6.117701902985572815e-02 8.168783783912658691e-02 -6.504374556243419647e-03 6.262827664613723755e-02
1.841790378093719482e-01 -2.297758311033248901e-01 -2.138846069574356079e-01 -9.451529942452907562e-03 -6.138030067086219788e-02 1.194238960742950439e-01 1.353182345628738403e-01 2.900968194007873535e-01 6.803865730762481689e-02 -3.527393937110900879e-01 6.238348782062530518e-02 9.505165368318557739e-02 -1.305932998657226562e-01 -1.038827896118164062e-01 -1.148957461118698120e-01 8.015882223844528198e-03 6.570930778980255127e-02 2.400193810462951660e-01 1.445822715759277344e-01 3.233003020286560059e-01 -2.319262623786926270e-01 -1.047857254743576050e-01 2.279585599899291992e-01 -1.368678957223892212e-01 -2.551510334014892578e-01 1.854797005653381348e-01 -2.154674753546714783e-02 -2.818536162376403809e-01 -1.028786078095436096e-01 -1.891921609640121460e-01 1.076233908534049988e-01 6.052585318684577942e-02
1.812531501054763794e-01 -1.039916425943374634e-01 2.681683301925659180e-01 1.313368976116180420e-01 7.647823542356491089e-03 1.254411190748214722e-01 1.320465654134750366e-01 2.107874751091003418e-01 -2.074117660522460938e-01 -5.803468823432922363e-02 3.432386517524719238e-01 -1.604418307542800903e-01 -4.632708057761192322e-02 -3.753111511468887329e-02 -8.400886319577693939e-03 -1.075154021382331848e-01 3.414971232414245605e-01 7.369442284107208252e-02 -5.921342223882675171e-02 -2.139338105916976929e-02 -2.213281691074371338e-01 2.723212242126464844e-01 -1.307725906372070312e-01 -3.814162015914916992e-01 -8.865837007761001587e-02 -1.012079492211341858e-01 3.187936916947364807e-02 -3.062186539173126221e-01 1.691929996013641357e-02 3.616945818066596985e-02 -1.261589378118515015e-01 2.055260837078094482e-01
2.366419285535812378e-01 -3.273316919803619385e-01 -1.969944536685943604e-01 -9.260148555040359497e-02 2.880918048322200775e-02 8.611537516117095947e-03 2.446379140019416809e-02 7.039640843868255615e-02 -3.014052510261535645e-01 -1.649272628128528595e-03 3.328310251235961914e-01 4.711027443408966064e-02 8.273028582334518433e-02 8.946596086025238037e-02 1.999607682228088379e-02 -6.299321353435516357e-02 4.193371534347534180e-01 7.122225314378738403e-02 9.489224106073379517e-02 1.280991435050964355e-01 -1.990818232297897339e-01 -1.222833395004272461e-01 7.546749711036682129e-02 -1.124475076794624329e-01 -2.369814664125442505e-01 -2.067603319883346558e-01 -7.253786176443099976e-02 8.411125093698501587e-02 -2.160085588693618774e-01 1.360259056091308594e-01 1.107130125164985657e-01 3.033659160137176514e-01
1.122027188539505005e-01 -2.272891253232955933e-01 -3.777320683002471924e-01 1.858332902193069458e-01 -3.860260918736457825e-02 -9.851392824202775955e-04 3.473337739706039429e-02 1.873367428779602051e-01 4.640040174126625061e-02 -1.519414782524108887e-01 -6.603268533945083618e-02 1.587075740098953247e-01 -1.168615594506263733e-01 -1.230339258909225464e-01 6.571126729249954224e-02 -2.497376352548599243e-01 8.809667080640792847e-02 1.136408746242523193e-01 1.263674199581146240e-01 3.398023843765258789e-01 2.510214969515800476e-02 3.234955370426177979e-01 -8.777278661727905273e-02 -3.566924035549163818e-01 -2.365776896476745605e-01 -7.262131571769714355e-02 -1.674755476415157318e-02 9.129776805639266968e-02 -2.246783524751663208e-01 -1.726014539599418640e-02 1.429083794355392456e-01 1.925909370183944702e-01
1.989916563034057617e-01 -3.743366301059722900e-01 -8.960130810737609863e-02 -2.003700472414493561e-02 -4.642826914787292480e-01 -1.357389092445373535e-01 -1.061912328004837036e-01 1.663961112499237061e-01 1.872838288545608521e-01 -1.705370694398880005e-01 1.674217879772186279e-01 -6.748789548873901367e-02 2.314350567758083344e-02 1.572488695383071899e-01 -1.144619211554527283e-01 -1.528297662734985352e-01 -3.510865941643714905e-02 2.085963636636734009e-01 -7.826743274927139282e-02 -5.394372344017028809e-02 -2.016351372003555298e-01 2.019978165626525879e-01 -2.871918724849820137e-03 -3.240231797099113464e-02 -3.126105666160583496e-01 2.055459171533584595e-01 1.489560008049011230e-01 1.207547634840011597e-01 -1.542438287287950516e-02 1.036907285451889038e-01 -1.658938825130462646e-02 2.369071096181869507e-01
3.028893172740936279e-01 3.939231112599372864e-02 1.349866949021816254e-02 2.389523088932037354e-01 6.527835875749588013e-02 2.800901532173156738e-01 2.305802144110202789e-02 3.186840116977691650e-01 2.021620422601699829e-02 -2.333768904209136963e-01 -4.598401486873626709e-02 -9.763769805431365967e-02 -4.321245476603507996e-02 3.323012962937355042e-02 6.376059353351593018e-02 -8.394003659486770630e-02 1.104113534092903137e-01 2.104410380125045776e-01 7.549028843641281128e-02 -6.035878509283065796e-02 -2.308182865381240845e-01 7.972574234008789062e-02 -1.838338673114776611e-01 -7.384876254945993423e-03 -1.660641133785247803e-01 4.017419517040252686e-01 1.431251317262649536e-01 -1.043109106831252575e-03 -1.191523373126983643e-01 3.312507569789886475e-01 3.016664087772369385e-01 1.820483803749084473e-02
4.833196103572845459e-01 -1.029112115502357483e-01 -1.248828619718551636e-01 7.841518521308898926e-02 -1.150517612695693970e-01 -1.682407259941101074e-01 5.783505737781524658e-02 1.524965614080429077e-01 -2.345376312732696533e-01 -5.225859954953193665e-02 2.805165052413940430e-01 -5.744475871324539185e-02 2.198692783713340759e-02 -2.640712559223175049e-01 -7.158087193965911865e-02 -3.425048664212226868e-02 3.283038437366485596e-01 1.385298073291778564e-01 -7.562915235757827759e-02 2.181204035878181458e-02 -2.181914746761322021e-01 -4.067350551486015320e-02 2.346344478428363800e-02 -2.026937752962112427e-01 -2.347785234451293945e-01 -4.138130322098731995e-02 -1.604890525341033936e-01 -1.842163652181625366e-01 5.096702277660369873e-02 -4.223536700010299683e-02 -2.487144917249679565e-01 2.070019543170928955e-01
3.651529848575592041e-01 -1.834612339735031128e-02 2.736962772905826569e-02 3.325028717517852783e-01 -2.189898677170276642e-02 -1.873607784509658813e-01 -8.556472510099411011e-02 9.978099167346954346e-02 -4.675622098147869110e-03 -2.750558257102966309e-01 -1.432274729013442993e-01 9.225965477526187897e-03 -1.806139051914215088e-01 1.018271073698997498e-01 -1.425808668136596680e-01 1.405179649591445923e-01 1.273543536663055420e-01 2.943910956382751465e-01 3.824074566364288330e-02 -8.252950385212898254e-03 -8.977626450359821320e-03 -2.895309329032897949e-01 -2.180268615484237671e-01 -2.156838923692703247e-01 -1.539643555879592896e-01 2.426425218582153320e-01 3.089816309511661530e-02 -3.484287858009338379e-01 -1.132056564092636108e-01 1.633932441473007202e-02 -2.657392993569374084e-02 1.473445296287536621e-01
3.803474605083465576e-01 3.432211577892303467e-01 -1.837083250284194946e-01 5.070264264941215515e-02 -1.823863536119461060e-01 -5.445173382759094238e-02 -1.194308549165725708e-01 2.456564456224441528e-01 1.690050936304032803e-03 -1.748174726963043213e-01 -1.389995962381362915e-02 -1.002885121852159500e-02 1.151822581887245178e-01 2.762980200350284576e-02 -3.053885400295257568e-01 1.250758916139602661e-01 1.960814148187637329e-01 9.626527875661849976e-02 -8.073558099567890167e-03 2.062596380710601807e-01 -1.249158084392547607e-01 -4.921109974384307861e-02 -1.041203215718269348e-01 -4.798617959022521973e-02 -2.426860630512237549e-01 3.964064270257949829e-02 8.252394199371337891e-02 2.153659705072641373e-03 -1.016550287604331970e-01 3.300064504146575928e-01 3.416208028793334961e-01 -1.089153215289115906e-01
2.168986201286315918e-01 1.202705595642328262e-02 -1.238657757639884949e-01 3.602029755711555481e-02 -2.699776291847229004e-01 2.438720129430294037e-02 -3.856360167264938354e-02 1.737746745347976685e-01 -6.009529531002044678e-02 -1.029010862112045288e-01 -1.102689504623413086e-01 -1.083347760140895844e-02 -9.272500872611999512e-02 9.603416174650192261e-02 -2.322482503950595856e-02 -6.313461065292358398e-02 3.042851388454437256e-02 2.207736372947692871e-01 2.022871226072311401e-01 2.604238390922546387e-01 -2.814728617668151855e-01 -1.754086762666702271e-01 -2.446531951427459717e-01 -2.314847111701965332e-01 -4.653828740119934082e-01 -1.308378726243972778e-01 -1.080573424696922302e-01 3.054682612419128418e-01 -2.230033129453659058e-01 6.712679564952850342e-02 1.781811751425266266e-02 -8.423769474029541016e-02
2.032773941755294800e-01 -1.752490848302841187e-01 -2.972133159637451172e-01 1.556221991777420044e-01 -3.765434399247169495e-02 6.859735399484634399e-02 1.441218852996826172e-01 2.219802290201187134e-01 2.093771249055862427e-01 -2.985017299652099609e-01 -1.130858883261680603e-01 2.070127427577972412e-01 -2.566857337951660156e-01 -4.853708669543266296e-02 -1.627323925495147705e-01 6.896594911813735962e-02 1.840055882930755615e-01 1.438048332929611206e-01 -3.249330073595046997e-02 2.598470151424407959e-01 -4.594641178846359253e-02 -1.476569771766662598e-01 -4.849022626876831055e-02 -2.749689221382141113e-01 -2.528986930847167969e-01 -1.215231418609619141e-01 1.159009039402008057e-01 -2.652174234390258789e-01 -1.376145929098129272e-01 -2.402742765843868256e-02 1.707727611064910889e-01 1.225216984748840332e-01
2.960202395915985107e-01 -3.801330327987670898e-01 1.090726349502801895e-02 3.414015844464302063e-02 -4.428698420524597168e-01 9.180822968482971191e-02 6.403797119855880737e-02 1.395222097635269165e-01 -2.622764110565185547e-01 7.274498790502548218e-02 3.111063130199909210e-02 6.413261592388153076e-02 -3.094865679740905762e-01 5.240365490317344666e-02 1.137295514345169067e-01 -2.711290717124938965e-01 5.313663929700851440e-02 1.352570354938507080e-01 -4.513835906982421875e-02 -2.726077437400817871e-01 3.099555149674415588e-02 -3.885138034820556641e-02 -5.180837959051132202e-02 -1.936167627573013306e-01 -2.756543457508087158e-01 1.357962042093276978e-01 -5.168277770280838013e-02 5.192176252603530884e-02 1.052567511796951294e-01 -9.852587431669235229e-02 6.324920803308486938e-02 9.812998026609420776e-02
1.543453037738800049e-01 -8.360159397125244141e-02 1.095961332321166992e-01 3.733388781547546387e-01 -1.542930901050567627e-01 -1.382720768451690674e-01 -2.115092724561691284e-01 8.860686421394348145e-02 -1.846927106380462646e-01 -3.200660645961761475e-01 -1.304167360067367554e-01 -8.318556100130081177e-02 1.395349651575088501e-01 2.339491099119186401e-01 -5.893569439649581909e-02 1.189131811261177063e-01 3.119424581527709961e-01 2.033693194389343262e-01 2.259427309036254883e-01 3.263153731822967529e-01 -4.110555723309516907e-02 1.450050771236419678e-01 -7.678576558828353882e-02 -2.595665678381919861e-02 -1.819009333848953247e-01 -2.014824450016021729e-01 4.185961931943893433e-02 1.191282644867897034e-01 -5.728751793503761292e-02 -1.042703315615653992e-01 1.099389418959617615e-01 1.692089736461639404e-01
4.807635545730590820e-01 -1.402705460786819458e-01 -7.120911031961441040e-02 1.698765456676483154e-01 -2.529461085796356201e-01 7.320746034383773804e-02 5.919956415891647339e-02 2.616848349571228027e-01 -2.093145400285720825e-01 6.183286011219024658e-02 3.170212209224700928e-01 -1.770475506782531738e-02 -1.247273534536361694e-01 3.728259503841400146e-01 -7.689593732357025146e-02 -7.316492497920989990e-02 -1.314717382192611694e-01 8.694091439247131348e-02 1.046582013368606567e-01 -5.496420338749885559e-02 -7.286753505468368530e-02 6.649954244494438171e-03 -3.137777745723724365e-01 -4.266157373785972595e-02 4.343764111399650574e-02 4.412657395005226135e-02 -2.277989387512207031e-01 -1.527589857578277588e-01 5.832829326391220093e-02 4.868146032094955444e-03 -4.032945260405540466e-02 1.763542890548706055e-01
3.806828707456588745e-02 -5.002571940422058105e-01 -2.953676283359527588e-01 9.142280369997024536e-02 -1.976777911186218262e-01 -7.399273104965686798e-03 -4.432035610079765320e-02 1.242649555206298828e-01 2.223816700279712677e-02 -3.607036173343658447e-01 9.802516549825668335e-02 -1.708144694566726685e-01 -2.762595750391483307e-02 6.647922098636627197e-02 1.168013885617256165e-01 -1.391797959804534912e-01 2.163514047861099243e-01 1.782589703798294067e-01 -3.830260634422302246e-01 7.762858271598815918e-02 1.133923828601837158e-01 4.256824776530265808e-02 -1.385200321674346924e-01 -2.758990526199340820e-01 -5.378258228302001953e-02 -7.205279078334569931e-03 -7.136030495166778564e-02 -7.734817266464233398e-02 -6.194439902901649475e-02 9.035760909318923950e-02 4.317273199558258057e-02 1.392452418804168701e-01
1.924161612987518311e-01 -6.815580278635025024e-02 -7.105850614607334137e-03 -6.217259541153907776e-02 -1.144080832600593567e-01 -1.179710105061531067e-01 -6.917758285999298096e-02 2.036321312189102173e-01 -1.054965853691101074e-01 -3.962444141507148743e-02 -3.397246003150939941e-01 -6.018638610839843750e-03 1.975324004888534546e-01 7.587254047393798828e-02 -2.035979777574539185e-01 -2.826054990291595459e-01 1.493989527225494385e-01 3.523141741752624512e-01 2.968434691429138184e-01 9.324660152196884155e-02 -1.156862676143646240e-01 1.436944454908370972e-01 -1.704381853342056274e-01 -1.106495410203933716e-01 -1.157027110457420349e-01 4.481456428766250610e-02 -6.751912832260131836e-02 -1.547382026910781860e-01 -2.849835753440856934e-01 -1.452495157718658447e-01 2.818634808063507080e-01 2.065818607807159424e-01
5.328292250633239746e-01 1.023965030908584595e-01 -1.817645281553268433e-01 2.718258798122406006e-01 -6.678199023008346558e-02 5.988931283354759216e-02 -1.073662638664245605e-01 1.097861900925636292e-01 -1.673237085342407227e-01 -1.958753317594528198e-01 2.236306667327880859e-01 1.234493255615234375e-01 2.731823734939098358e-02 2.306795120239257812e-01 -1.918030679225921631e-01 -4.340082779526710510e-02 9.925339370965957642e-02 -3.590204520151019096e-03 -2.094698324799537659e-02 3.175226151943206787e-01 -2.060253731906414032e-02 -1.467474363744258881e-02 -1.102047935128211975e-01 -7.268952578306198120e-02 -2.600973471999168396e-02 1.517155300825834274e-02 -3.428238630294799805e-01 4.618512466549873352e-02 -5.806637182831764221e-02 2.557992339134216309e-01 -5.173341929912567139e-02 1.468520760536193848e-01
3.058791756629943848e-01 2.873867936432361603e-02 1.361843645572662354e-01 2.432914823293685913e-01 -8.855774253606796265e-02 1.485442370176315308e-01 1.802349090576171875e-01 2.631478011608123779e-01 -5.118472967296838760e-03 -1.788429766893386841e-01 -7.185828685760498047e-02 -1.235169619321823120e-01 -1.863404735922813416e-02 9.410358965396881104e-02 8.931582421064376831e-02 -1.541278958320617676e-01 1.661704927682876587e-01 1.563492268323898315e-01 1.452562212944030762e-01 -3.724248334765434265e-02 -1.032554134726524353e-01 6.352787464857101440e-02 -1.388896852731704712e-01 2.532910741865634918e-02 -2.481966763734817505e-01 3.826536536216735840e-01 -7.973904907703399658e-02 -5.819615721702575684e-02 -1.548955291509628296e-01 3.067218959331512451e-01 3.861377835273742676e-01 -9.355250746011734009e-02
8.553481847047805786e-02 -2.094628214836120605e-01 1.447850167751312256e-01 1.024510189890861511e-01 -7.928827404975891113e-02 -8.939549326896667480e-03 -2.348833680152893066e-01 1.775228381156921387e-01 -1.461292654275894165e-01 -8.449850231409072876e-02 1.203136220574378967e-01 -1.323245614767074585e-01 2.274526357650756836e-01 5.293590202927589417e-02 -2.488019615411758423e-01 -3.233614144846796989e-03 2.999012470245361328e-01 3.519834578037261963e-01 4.395917952060699463e-01 -8.797068148851394653e-02 -8.915623184293508530e-04 1.065558120608329773e-01 -1.000956967473030090e-01 -2.221690565347671509e-01 -2.518580481410026550e-02 -1.194826327264308929e-02 2.076275497674942017e-01 3.002686426043510437e-02 -2.179538756608963013e-01 -1.033072993159294128e-01 1.554611325263977051e-01 1.862576305866241455e-01
3.099827170372009277e-01 -9.077099710702896118e-02 4.088958725333213806e-02 2.547134459018707275e-02 1.266163438558578491e-01 -1.317907273769378662e-01 9.922797232866287231e-02 2.754950225353240967e-01 -1.829725354909896851e-01 -1.126882433891296387e-01 1.292748451232910156e-01 2.258195728063583374e-01 1.044499054551124573e-01 -6.581141799688339233e-02 1.262656133621931076e-02 -2.098611593246459961e-01 -1.638995110988616943e-01 -3.502817079424858093e-02 2.043162882328033447e-01 2.263969033956527710e-01 -2.088758051395416260e-01 8.829339593648910522e-02 -1.993146091699600220e-01 -1.475727111101150513e-01 -4.169654566794633865e-03 1.247364282608032227e-01 2.975734472274780273e-01 -1.342708617448806763e-01 -1.776942424476146698e-02 1.505975127220153809e-01 2.258677184581756592e-01 4.131515920162200928e-01
3.444921970367431641e-01 6.511149555444717407e-02 -1.207354068756103516e-01 -5.182628333568572998e-02 -2.918417155742645264e-01 5.290203914046287537e-02 3.591413050889968872e-02 2.699685096740722656e-01 4.188571497797966003e-02 -1.510324031114578247e-01 1.012489497661590576e-01 -9.753959253430366516e-03 -2.290433943271636963e-01 2.018553763628005981e-01 -1.530555933713912964e-01 -6.198482960462570190e-02 -8.565315604209899902e-02 2.005268782377243042e-01 1.112569123506546021e-02 6.839627772569656372e-02 1.496135536581277847e-02 3.278604447841644287e-01 -3.834030032157897949e-02 -1.334758102893829346e-01 -4.382352828979492188e-01 -1.783113628625869751e-01 1.819341182708740234e-01 2.386640608310699463e-01 -6.316538900136947632e-02 1.731726080179214478e-01 -1.109118685126304626e-01 5.249972641468048096e-02
9.926524013280868530e-02 -1.475140750408172607e-01 -2.262916713953018188e-01 5.786182358860969543e-02 -9.616348147392272949e-02 4.464792073122225702e-05 2.415037341415882111e-02 3.652852475643157959e-01 8.908890932798385620e-02 -4.384213387966156006e-01 -1.315913051366806030e-01 1.582505106925964355e-01 -2.778559625148773193e-01 -1.433872617781162262e-02 -2.508700788021087646e-01 1.466992124915122986e-02 5.907406285405158997e-02 1.499765962362289429e-01 2.477530390024185181e-01 1.182149946689605713e-01 -1.362901479005813599e-01 2.738576568663120270e-02 5.554688349366188049e-02 -2.457316517829895020e-01 -3.853276968002319336e-01 -1.189560070633888245e-01 1.085874345153570175e-02 -1.369405537843704224e-01 2.191014960408210754e-02 -4.693349078297615051e-02 1.381211280822753906e-01 -1.018182002007961273e-02
1.793485581874847412e-01 -2.182433605194091797e-01 7.727625966072082520e-02 -8.457147516310214996e-03 8.659793995320796967e-03 4.918731749057769775e-02 5.898031219840049744e-02 3.189577162265777588e-01 -3.753940463066101074e-01 -5.869634822010993958e-02 1.855448335409164429e-01 -9.302124381065368652e-02 3.162446990609169006e-02 -7.080914080142974854e-02 -5.634288489818572998e-02 -1.279834955930709839e-01 7.903035730123519897e-02 1.970798242837190628e-03 1.629746705293655396e-01 -1.074069589376449585e-01 -1.643586158752441406e-01 -2.383231222629547119e-01 -3.901421725749969482e-01 -2.150457501411437988e-01 -1.120115444064140320e-01 2.636182866990566254e-02 -3.795040249824523926e-01 -1.957180947065353394e-01 -1.201919615268707275e-01 1.268695145845413208e-01 1.367102116346359253e-01 1.484040319919586182e-01
2.365583628416061401e-01 -1.348686516284942627e-01 -1.606442183256149292e-01 4.775832220911979675e-02 -2.944519184529781342e-02 1.343686729669570923e-01 4.808102548122406006e-02 1.908501088619232178e-01 -6.472512148320674896e-03 -2.458551228046417236e-01 -1.155739184468984604e-02 2.248314917087554932e-01 -2.205425053834915161e-01 1.546991989016532898e-02 -2.358177304267883301e-01 9.074564091861248016e-03 1.639772206544876099e-01 3.008646517992019653e-02 1.607000529766082764e-01 2.595375776290893555e-01 2.563207224011421204e-02 -4.263110458850860596e-02 -4.018728807568550110e-02 -2.546307742595672607e-01 -4.023712575435638428e-01 -4.803568124771118164e-02 1.438374817371368408e-02 -3.608968257904052734e-01 -9.336913377046585083e-02 -2.913754582405090332e-01 2.095979750156402588e-01 4.742349684238433838e-02
3.960489481687545776e-02 -9.812647104263305664e-02 -1.358933448791503906e-01 1.052929237484931946e-01 -1.785043925046920776e-01 -4.871355742216110229e-02 -8.619118481874465942e-02 1.791188418865203857e-01 1.225002016872167587e-02 -8.683587610721588135e-02 -3.697331249713897705e-02 3.048082888126373291e-01 -1.513384580612182617e-01 2.878710813820362091e-02 -2.351619862020015717e-02 -1.084131374955177307e-01 6.626050174236297607e-02 2.016729302704334259e-02 6.826762855052947998e-02 2.595003843307495117e-01 -1.058157831430435181e-01 3.724885880947113037e-01 -1.051799021661281586e-02 -4.273744821548461914e-01 -4.792776405811309814e-01 -7.010005414485931396e-02 -4.004195332527160645e-02 -1.390518546104431152e-01 -7.178047299385070801e-02 -1.023722905665636063e-02 2.753846347332000732e-01 -3.659820184111595154e-02
1.569484323263168335e-01 -1.752097457647323608e-01 -9.390457719564437866e-02 -1.843224465847015381e-01 -3.244140446186065674e-01 -1.367862075567245483e-01 9.707599133253097534e-02 1.748902648687362671e-01 -2.074310779571533203e-01 -2.974013388156890869e-01 3.475691378116607666e-02 1.083179190754890442e-01 6.474291533231735229e-02 -1.908543109893798828e-01 -1.827381700277328491e-01 -7.902503758668899536e-02 1.704184524714946747e-02 2.872220575809478760e-01 1.911927610635757446e-01 3.853347301483154297e-01 -1.223694011569023132e-01 1.622721403837203979e-01 8.924050629138946533e-02 -2.464175671339035034e-01 -1.540896296501159668e-01 -2.802702970802783966e-02 2.398436889052391052e-02 -1.829892098903656006e-01 6.675139814615249634e-02 9.437613189220428467e-02 1.528972238302230835e-01 -2.002333700656890869e-01
4.474745988845825195e-01 -1.076778918504714966e-01 5.608294904232025146e-02 2.016400247812271118e-01 -6.956574320793151855e-02 -1.694020479917526245e-01 -2.079100906848907471e-02 8.782822638750076294e-02 -9.050425142049789429e-02 -1.592988818883895874e-01 -2.878571748733520508e-01 -2.878458425402641296e-02 -1.753711700439453125e-01 1.159208863973617554e-01 -2.352887392044067383e-01 1.921072453260421753e-01 1.865762323141098022e-01 3.342882394790649414e-01 1.551186572760343552e-02 -3.839034214615821838e-02 -6.265243887901306152e-02 -2.544516324996948242e-01 -1.752866357564926147e-01 -1.192833334207534790e-01 -2.373402751982212067e-02 1.548156589269638062e-01 -2.822891995310783386e-02 -3.540335893630981445e-01 -3.214735165238380432e-02 -3.658500686287879944e-02 -2.912464365363121033e-02 1.821615993976593018e-01
2.264022231101989746e-01 4.384949058294296265e-02 6.896703690290451050e-02 -3.270031884312629700e-02 -1.688046753406524658e-01 1.062805056571960449e-01 -1.083187609910964966e-01 1.300684809684753418e-01 -3.336647897958755493e-02 -1.771951466798782349e-01 9.185930714011192322e-03 6.569089740514755249e-02 -5.231871828436851501e-02 3.553328216075897217e-01 -2.921980572864413261e-03 -1.205233484506607056e-01 9.651825577020645142e-02 2.458588778972625732e-01 1.579163223505020142e-01 3.096141815185546875e-01 -3.497117757797241211e-01 -1.976561695337295532e-01 -7.412808388471603394e-02 -2.643176317214965820e-01 -3.958000838756561279e-01 -3.370330482721328735e-02 7.160706818103790283e-02 2.294981628656387329e-01 -1.599049270153045654e-01 1.346104741096496582e-01 -6.355986744165420532e-02 -3.875771164894104004e-02
3.365137577056884766e-01 -2.801012620329856873e-02 1.567412763833999634e-01 1.933058500289916992e-01 -9.330916404724121094e-02 -2.113820165395736694e-01 -4.099841415882110596e-02 1.715691685676574707e-01 -2.065504938364028931e-01 -1.366497576236724854e-01 -2.245296984910964966e-01 -3.718358278274536133e-02 -9.062374383211135864e-02 -1.740247383713722229e-02 -3.438722789287567139e-01 1.178049147129058838e-01 1.557248681783676147e-01 3.855811059474945068e-01 -7.711668033152818680e-03 1.127617284655570984e-01 -3.278931602835655212e-02 -2.821160852909088135e-01 -7.251553982496261597e-02 -1.177515834569931030e-01 -2.434889227151870728e-02 1.465580612421035767e-01 5.431436747312545776e-02 -3.712711930274963379e-01 -2.099925279617309570e-02 2.224608883261680603e-02 1.118025556206703186e-01 1.548307389020919800e-01
1.944312900304794312e-01 -1.465198844671249390e-01 3.031141683459281921e-02 2.147692292928695679e-01 -2.141713500022888184e-01 2.149193733930587769e-01 -1.705401092767715454e-01 2.723596990108489990e-01 2.345987260341644287e-01 -3.897775411605834961e-01 1.145338732749223709e-02 -6.570551544427871704e-02 1.895768195390701294e-01 7.282287627458572388e-02 -1.063649356365203857e-01 -5.582740157842636108e-02 -8.183060586452484131e-02 2.176252305507659912e-01 8.728733658790588379e-02 3.779285773634910583e-02 -1.648278534412384033e-01 4.344131946563720703e-01 -2.177238613367080688e-01 -2.605138719081878662e-02 -7.893617451190948486e-02 8.063113689422607422e-02 -1.041540410369634628e-02 -1.835704097175039351e-05 -8.229261636734008789e-02 2.469593286514282227e-01 1.295330971479415894e-01 8.261854201555252075e-02
4.044762253761291504e-01 -1.010439991950988770e-01 1.122607886791229248e-01 1.872548484243452549e-03 -7.831349968910217285e-02 -2.245718389749526978e-01 4.616795107722282410e-02 1.038011610507965088e-01 -2.536871731281280518e-01 8.414847403764724731e-02 -1.484360694885253906e-01 -6.788627058267593384e-02 -7.541671395301818848e-03 -1.440969482064247131e-02 1.198962479829788208e-01 -1.823311448097229004e-01 7.004648447036743164e-02 2.774542272090911865e-01 1.685271114110946655e-01 7.664290815591812134e-02 6.292294710874557495e-02 2.360671162605285645e-01 1.703213304281234741e-01 -2.829302549362182617e-01 -3.004045784473419189e-01 -2.193835824728012085e-01 7.360338419675827026e-02 -2.193387895822525024e-01 -2.406895011663436890e-01 -2.236488275229930878e-02 2.506777346134185791e-01 8.271344006061553955e-03
4.997357130050659180e-01 7.897197455167770386e-02 4.546817764639854431e-02 1.293255239725112915e-01 -5.743158236145973206e-02 1.374132335186004639e-01 -1.522795408964157104e-01 1.265443116426467896e-01 -1.743637211620807648e-02 -4.857774823904037476e-02 -2.730772495269775391e-01 2.084177918732166290e-02 -1.467383373528718948e-02 1.279530525207519531e-01 -2.097287476062774658e-01 -2.588465809822082520e-01 1.668748557567596436e-01 -1.925476640462875366e-02 2.090172022581100464e-01 1.851642876863479614e-01 -2.390808910131454468e-01 1.388910412788391113e-01 -1.162769272923469543e-01 1.357038170099258423e-01 -2.686441838741302490e-01 1.768984198570251465e-01 2.241326309740543365e-02 -6.316799670457839966e-02 -8.376868069171905518e-02 3.014168441295623779e-01 1.944003850221633911e-01 -2.032988518476486206e-02
2.340970486402511597e-01 -1.461610198020935059e-01 -2.228231877088546753e-01 8.319555968046188354e-02 -3.071709908545017242e-02 -7.488152384757995605e-02 -1.085409615188837051e-02 -7.085863500833511353e-02 -9.105982631444931030e-02 -1.798885688185691833e-02 2.778794616460800171e-02 -5.342995747923851013e-02 9.051757305860519409e-02 1.970684677362442017e-01 -1.974126100540161133e-01 1.694789379835128784e-01 -2.793516404926776886e-02 5.010436177253723145e-01 -2.778087854385375977e-01 -1.874423474073410034e-01 -2.149965614080429077e-01 1.648223996162414551e-01 -9.006565064191818237e-02 -2.682168781757354736e-01 -2.408047914505004883e-01 -2.069581858813762665e-02 -8.491589874029159546e-02 -2.317379266023635864e-01 -1.387707591056823730e-01 2.318291515111923218e-01 1.335402131080627441e-01 2.940888330340385437e-02
2.897567749023437500e-01 -1.685598343610763550e-01 8.367998152971267700e-02 7.601021975278854370e-02 -1.140036582946777344e-01 -1.612231135368347168e-01 -4.366293549537658691e-02 1.715167984366416931e-02 -4.098014533519744873e-01 -3.908554315567016602e-01 -1.600983589887619019e-01 -2.137703150510787964e-01 -2.138821333646774292e-01 -6.066127866506576538e-02 -1.604183912277221680e-01 -2.106112837791442871e-01 2.874411940574645996e-01 -5.503915995359420776e-02 1.649551391601562500e-01 -1.569476127624511719e-01 5.365010350942611694e-02 2.445804774761199951e-01 -3.155414015054702759e-02 -1.299683302640914917e-01 -8.533073216676712036e-02 1.438917964696884155e-02 -4.343949723988771439e-03 -2.077425867319107056e-01 -1.008346900343894958e-01 6.405563652515411377e-02 1.723903268575668335e-01 9.681989252567291260e-02
4.057950377464294434e-01 -1.165723502635955811e-01 -1.693489998579025269e-01 -7.800366263836622238e-03 5.892869085073471069e-03 -4.388376474380493164e-01 -2.585101723670959473e-01 1.157679855823516846e-01 -4.298039898276329041e-02 -1.807569563388824463e-01 -2.625531516969203949e-03 7.219711691141128540e-02 3.442821279168128967e-02 1.968096345663070679e-01 -1.479180008172988892e-01 -3.179225921630859375e-01 3.721092939376831055e-01 8.165246248245239258e-02 1.409478485584259033e-01 4.895151406526565552e-02 8.921309560537338257e-02 6.815937906503677368e-02 -6.060187704861164093e-03 -4.405360296368598938e-02 -1.322927474975585938e-01 -1.673062294721603394e-01 -1.255934536457061768e-01 -1.043733581900596619e-01 1.048863828182220459e-01 -1.080566346645355225e-01 1.801693439483642578e-01 9.093547612428665161e-02
4.411247074604034424e-01 -4.450252652168273926e-02 1.590465158224105835e-01 2.237881720066070557e-01 -3.840887546539306641e-02 -1.833811849355697632e-01 4.892096295952796936e-02 5.590690672397613525e-02 -1.005334332585334778e-01 -1.973806023597717285e-01 -6.657683756202459335e-03 -1.451171636581420898e-01 -1.390602290630340576e-01 1.668683812022209167e-02 -1.832611411809921265e-01 1.853957772254943848e-01 1.850441694259643555e-01 2.836618721485137939e-01 2.289896272122859955e-02 1.952048838138580322e-01 1.227744966745376587e-01 -2.631259262561798096e-01 -1.085203438997268677e-01 -1.725522279739379883e-01 -1.791238188743591309e-01 9.001848101615905762e-02 6.273249536752700806e-02 -3.482203483581542969e-01 2.373991534113883972e-02 -4.913439229130744934e-02 -9.288129955530166626e-02 2.711205184459686279e-01
3.554912805557250977e-01 2.386261224746704102e-01 3.676200285553932190e-02 2.028340846300125122e-01 -1.667878329753875732e-01 -1.203008815646171570e-01 2.776179835200309753e-02 3.345372974872589111e-01 -1.186043098568916321e-01 -1.289036124944686890e-01 -2.092526294291019440e-02 -1.546232998371124268e-01 1.939978748559951782e-01 1.821564584970474243e-01 -7.944641262292861938e-02 -8.214432746171951294e-02 3.956576585769653320e-01 1.998038291931152344e-01 8.952930569648742676e-02 3.172373026609420776e-02 3.609333420172333717e-03 1.118622049689292908e-01 -1.962896436452865601e-01 5.315741058439016342e-03 -2.271464765071868896e-01 -1.268334090709686279e-01 -4.518701508641242981e-02 -2.551550269126892090e-01 -1.558042131364345551e-02 2.921547293663024902e-01 -1.700035668909549713e-02 5.497589707374572754e-02
3.413235545158386230e-01 -6.485438346862792969e-02 1.043749377131462097e-01 9.853654354810714722e-02 -2.902118563652038574e-01 -4.367172420024871826e-01 8.969223499298095703e-02 1.039455905556678772e-01 -1.874547898769378662e-01 -3.926953673362731934e-01 1.519777774810791016e-01 -5.242338404059410095e-02 -2.653352022171020508e-01 -7.542947679758071899e-02 -7.091608643531799316e-02 -9.602901339530944824e-02 2.632435262203216553e-01 6.751799583435058594e-02 5.350469797849655151e-02 2.361158095300197601e-02 8.686428517103195190e-02 -1.621240824460983276e-01 1.642573066055774689e-02 -2.823181450366973877e-01 -1.236613243818283081e-01 -4.400527849793434143e-02 3.161538019776344299e-02 -5.481872707605361938e-02 -1.236578449606895447e-01 -4.438378661870956421e-02 1.725786477327346802e-01 -1.950603618752211332e-04
3.754392564296722412e-01 -2.450316399335861206e-02 1.581878811120986938e-01 -1.174696832895278931e-01 -1.727626770734786987e-01 2.620716206729412079e-02 2.463295459747314453e-01 6.495130062103271484e-02 -1.095247827470302582e-02 -7.588133215904235840e-02 -1.018656045198440552e-01 -2.130913734436035156e-01 -2.386632710695266724e-01 3.026774153113365173e-03 1.269624233245849609e-01 -1.648348420858383179e-01 2.374858558177947998e-01 9.697239100933074951e-02 -9.288262575864791870e-02 1.681517362594604492e-01 -3.282204642891883850e-02 -1.998441815376281738e-01 -3.240133821964263916e-01 -2.373861372470855713e-01 -3.027142286300659180e-01 2.356614321470260620e-01 -1.423425823450088501e-01 -1.220120936632156372e-01 -2.268749922513961792e-01 9.100326150655746460e-02 1.175660416483879089e-01 3.628771007061004639e-02
3.826260268688201904e-01 -1.995535492897033691e-01 1.222904548048973083e-01 -4.193643480539321899e-02 -6.167941540479660034e-02 1.356609761714935303e-01 -2.749056220054626465e-01 6.989352405071258545e-02 -1.459646522998809814e-01 -1.391042768955230713e-02 4.893621429800987244e-02 1.371785998344421387e-01 1.788478642702102661e-01 6.030400469899177551e-02 -1.194541081786155701e-01 -5.839375406503677368e-02 3.503242135047912598e-01 3.699765205383300781e-01 7.897947728633880615e-02 -2.870019339025020599e-02 -5.187838152050971985e-02 1.035747379064559937e-01 -6.262631714344024658e-02 -1.288960725069046021e-01 1.077063083648681641e-01 2.351114004850387573e-01 -3.129413723945617676e-02 -6.118729710578918457e-02 -1.120837479829788208e-01 -6.783778965473175049e-02 3.791607618331909180e-01 2.553941011428833008e-01
1.552274227142333984e-01 -2.970404326915740967e-01 5.501782894134521484e-02 -8.009598404169082642e-02 7.535977661609649658e-02 9.689747542142868042e-02 8.362146466970443726e-02 2.124608010053634644e-01 -1.666736453771591187e-01 -2.396172583103179932e-01 -2.904340922832489014e-01 2.060822993516921997e-01 -1.780924648046493530e-01 5.996188893914222717e-02 -1.154539883136749268e-01 -9.388046711683273315e-02 7.340623065829277039e-03 2.292310595512390137e-01 1.863394081592559814e-01 -2.354782819747924805e-02 -2.464003413915634155e-01 2.353970557451248169e-01 -5.793371424078941345e-02 -6.618625670671463013e-02 -4.225325286388397217e-01 -1.787998825311660767e-01 -8.178657293319702148e-02 -2.869319915771484375e-01 -6.381417158991098404e-03 -1.336689740419387817e-01 6.055270507931709290e-02 9.337265044450759888e-02
3.288721144199371338e-01 -5.776008591055870056e-02 2.020512074232101440e-01 8.369283378124237061e-02 8.547498285770416260e-02 -2.035599052906036377e-01 -1.738695800304412842e-01 1.848658323287963867e-01 -2.676842808723449707e-01 -2.768770158290863037e-01 1.275912672281265259e-01 -1.558830142021179199e-01 1.834893375635147095e-01 -6.864053755998611450e-02 -1.471662819385528564e-01 -2.005563117563724518e-02 6.799954921007156372e-02 3.260976672172546387e-01 2.089233249425888062e-01 7.186360657215118408e-02 1.277166157960891724e-01 2.826366722583770752e-01 -6.158338859677314758e-02 -1.083392500877380371e-01 -3.161577507853507996e-02 -9.176269173622131348e-03 1.923417896032333374e-01 -1.840384453535079956e-01 -1.485442221164703369e-01 2.053869217634201050e-01 2.599892616271972656e-01 5.384738743305206299e-02
1.726682931184768677e-01 -1.611461043357849121e-01 3.556469455361366272e-02 2.533484250307083130e-02 6.719681620597839355e-02 -1.352197378873825073e-01 1.232109069824218750e-01 1.481871157884597778e-01 8.259875327348709106e-02 -3.313592076301574707e-01 3.007441945374011993e-02 1.176551058888435364e-01 -7.929259538650512695e-02 -8.763772249221801758e-02 -1.307789683341979980e-01 -2.575892508029937744e-01 -2.184839397668838501e-01 3.904933929443359375e-01 2.667392194271087646e-01 1.254231631755828857e-01 -1.403754949569702148e-01 2.224950194358825684e-01 -3.070513308048248291e-01 -2.610844075679779053e-01 -2.525539323687553406e-02 6.312283128499984741e-02 -5.079742893576622009e-02 -1.543698757886886597e-01 -1.690239906311035156e-01 -1.467543542385101318e-01 2.221588492393493652e-01 6.580042839050292969e-02
2.493247538805007935e-01 6.447801738977432251e-02 1.360984295606613159e-01 7.146696746349334717e-02 -1.367506831884384155e-01 -2.561058402061462402e-01 -4.715581610798835754e-02 4.634093642234802246e-01 -1.481863111257553101e-01 -1.451782137155532837e-01 2.335337251424789429e-01 -2.037390470504760742e-01 -2.516855672001838684e-02 -2.811164259910583496e-01 -1.434218436479568481e-01 2.068893909454345703e-01 1.238666251301765442e-01 1.471551507711410522e-01 1.996116153895854950e-02 9.533709287643432617e-02 8.457052707672119141e-02 -6.525421142578125000e-02 -1.631877720355987549e-01 -5.350207537412643433e-02 -1.278533488512039185e-01 1.688278615474700928e-01 -1.262210458517074585e-01 -1.686369925737380981e-01 -1.021808907389640808e-01 -1.478865891695022583e-01 -8.385335095226764679e-03 3.430458605289459229e-01
3.773792684078216553e-01 -4.084924459457397461e-01 3.086532652378082275e-01 -1.694857478141784668e-01 -2.924961410462856293e-02 1.363185495138168335e-01 6.102211400866508484e-02 2.286464208737015724e-03 -9.424096345901489258e-02 -2.012991160154342651e-01 -1.680685952305793762e-02 -3.413334116339683533e-02 -1.699072122573852539e-02 -1.641017198562622070e-02 -2.687739431858062744e-01 -4.798979312181472778e-02 8.825340121984481812e-02 3.152248859405517578e-01 9.728354401886463165e-03 -1.121119689196348190e-02 8.867526799440383911e-02 1.261425316333770752e-01 1.133698374032974243e-01 -4.502262454479932785e-03 -6.015521287918090820e-02 3.187822178006172180e-02 -4.753982648253440857e-02 1.469509676098823547e-02 -9.384571015834808350e-02 2.533243000507354736e-01 4.388169944286346436e-01 3.055081889033317566e-02
1.339818537235260010e-01 -2.959118485450744629e-01 -1.617548614740371704e-01 -9.023088961839675903e-02 -1.556710600852966309e-01 1.391029059886932373e-01 2.520051598548889160e-01 -1.584142819046974182e-02 8.053138852119445801e-02 -3.721479699015617371e-02 -2.493928074836730957e-01 1.636801809072494507e-01 -5.211555585265159607e-02 1.283511370420455933e-01 -1.681893765926361084e-01 -1.344880610704421997e-01 9.603020153008401394e-04 1.313208788633346558e-01 -2.048483490943908691e-02 2.775335311889648438e-01 -8.639369159936904907e-02 3.129889369010925293e-01 -1.824065446853637695e-01 -1.372646540403366089e-01 -5.070127844810485840e-01 -3.759206086397171021e-02 6.598114222288131714e-02 -2.084963321685791016e-01 -3.750314563512802124e-02 -1.098638307303190231e-02 9.408919513225555420e-02 1.466485410928726196e-01
4.170663356781005859e-01 8.486286550760269165e-02 -1.189713738858699799e-02 -2.099986001849174500e-02 -2.487157881259918213e-01 -1.838090568780899048e-01 -8.159814029932022095e-02 3.251052498817443848e-01 2.640890423208475113e-03 -1.833921819925308228e-01 5.135028809309005737e-02 -3.459382653236389160e-01 1.185396984219551086e-01 2.621988654136657715e-01 -1.486715227365493774e-01 -1.883962377905845642e-02 3.394173085689544678e-01 7.896606624126434326e-02 -1.148241851478815079e-02 1.601244956254959106e-01 -6.549347937107086182e-02 9.197328239679336548e-02 -2.476905286312103271e-01 3.969721868634223938e-02 -1.077697202563285828e-01 3.019965253770351410e-02 -1.027197390794754028e-01 -1.319403797388076782e-01 2.513220906257629395e-02 1.070115268230438232e-01 2.031262814998626709e-01 1.798637509346008301e-01
-3.516836836934089661e-02 -1.144285202026367188e-01 -5.315850675106048584e-02 -2.949763648211956024e-02 -3.342102169990539551e-01 -2.684734016656875610e-02 2.425990253686904907e-01 9.216018766164779663e-02 -8.759376406669616699e-02 -2.137841135263442993e-01 -2.698277235031127930e-01 2.456437796354293823e-02 -1.974469795823097229e-02 1.017721816897392273e-01 -1.308702528476715088e-01 -1.237363740801811218e-01 5.011428520083427429e-02 3.294916152954101562e-01 -1.154938787221908569e-01 1.175718754529953003e-01 -1.412207186222076416e-01 9.393594413995742798e-02 -8.121126145124435425e-02 -3.244642019271850586e-01 -2.326998561620712280e-01 3.540028035640716553e-01 -1.391132771968841553e-01 -6.105712801218032837e-02 6.057090684771537781e-02 1.294751167297363281e-01 -1.463060230016708374e-01 3.301104009151458740e-01
1.701853573322296143e-01 -1.165427863597869873e-01 -2.468978464603424072e-01 4.585154354572296143e-02 -9.031409770250320435e-02 1.461720168590545654e-01 5.356521531939506531e-02 4.188852608203887939e-01 5.049539729952812195e-03 -4.089109897613525391e-01 -7.235122844576835632e-03 1.224481537938117981e-01 2.889911644160747528e-03 -1.206092983484268188e-01 -2.237855792045593262e-01 4.148542881011962891e-02 -1.374468207359313965e-02 2.778956592082977295e-01 1.250493824481964111e-01 3.419001996517181396e-01 -1.008761227130889893e-01 5.610566586256027222e-02 1.800824552774429321e-01 -2.690012454986572266e-01 -1.476754546165466309e-01 -3.062100149691104889e-02 8.280311524868011475e-02 -2.445411384105682373e-01 2.573882602155208588e-02 -1.728255674242973328e-02 1.019415184855461121e-01 9.530207514762878418e-02
9.332746267318725586e-02 -1.877923607826232910e-01 -1.052239239215850830e-01 1.054891292005777359e-02 -1.764633804559707642e-01 -9.102930128574371338e-02 1.322749257087707520e-01 2.531099319458007812e-01 1.292401272803544998e-02 -1.867521256208419800e-01 -2.169340848922729492e-01 5.262180697172880173e-03 6.428123265504837036e-02 5.877211689949035645e-02 -3.489452898502349854e-01 -1.123874261975288391e-01 -5.646733194589614868e-02 2.829947769641876221e-01 3.184900283813476562e-01 2.485695630311965942e-01 -2.264898419380187988e-01 5.698456987738609314e-02 2.028645873069763184e-01 -2.179792374372482300e-01 4.054561629891395569e-02 8.774347603321075439e-02 -1.874783784151077271e-01 -1.299843639135360718e-01 -2.089610882103443146e-02 -4.225273430347442627e-02 3.344841599464416504e-01 1.858561038970947266e-01
3.771769404411315918e-01 -2.920332252979278564e-01 -1.247279196977615356e-01 1.336274389177560806e-02 -2.367932945489883423e-01 6.635671108961105347e-02 2.380606234073638916e-01 -8.826924860477447510e-02 5.518835503607988358e-03 -2.291290313005447388e-01 -2.328314781188964844e-01 1.996313482522964478e-01 3.714716003742069006e-04 3.745974898338317871e-01 5.345961451530456543e-02 5.531392991542816162e-02 7.246029376983642578e-02 2.964686229825019836e-02 5.203902348875999451e-02 1.337756365537643433e-01 6.045100092887878418e-02 2.968524396419525146e-01 -2.148405164480209351e-01 -7.390522956848144531e-02 -2.665516138076782227e-01 4.421905800700187683e-02 -1.961636245250701904e-01 6.352941691875457764e-02 1.098167225718498230e-01 3.969524428248405457e-02 9.326347708702087402e-02 1.759627908468246460e-01
1.684456765651702881e-01 -3.118321001529693604e-01 -1.365186274051666260e-01 -1.764049530029296875e-01 -3.733244538307189941e-01 -4.027459770441055298e-02 4.588738828897476196e-02 2.463506609201431274e-01 -1.016995087265968323e-01 -1.466568261384963989e-01 9.606173634529113770e-02 -2.433091402053833008e-01 -2.041096389293670654e-01 -1.416601091623306274e-01 -2.295089960098266602e-01 9.396333992481231689e-02 -8.072687685489654541e-02 2.489834278821945190e-01 -8.015403151512145996e-02 1.073366999626159668e-01 -2.585980594158172607e-01 3.704972267150878906e-01 -1.702607274055480957e-01 5.794090777635574341e-02 -1.465086191892623901e-01 -1.340983361005783081e-01 -2.789905853569507599e-02 1.988095603883266449e-02 -6.903758645057678223e-02 1.185353547334671021e-01 1.103407442569732666e-01 5.270714685320854187e-02
3.847166895866394043e-01 2.457333914935588837e-02 -1.860192120075225830e-01 1.128744259476661682e-01 -2.544047832489013672e-01 2.842175774276256561e-02 -3.500941991806030273e-01 -1.172216143459081650e-02 -1.498753875494003296e-01 -1.697756946086883545e-01 -7.609809190034866333e-02 4.494923353195190430e-02 -9.609120339155197144e-02 1.840940117835998535e-01 7.853268086910247803e-02 3.385285660624504089e-02 2.992472648620605469e-01 3.198379278182983398e-01 6.637564301490783691e-02 -1.380974799394607544e-01 1.011229455471038818e-01 2.291161753237247467e-02 -2.294036559760570526e-02 -1.770290881395339966e-01 -1.434056013822555542e-01 -9.767988324165344238e-02 -1.310047209262847900e-01 -2.795552909374237061e-01 -2.527650892734527588e-01 2.082693576812744141e-01 6.056784465909004211e-02 -1.094722747802734375e-01
2.742070555686950684e-01 4.945576656609773636e-03 1.142980903387069702e-01 6.821562070399522781e-03 -4.223622754216194153e-02 -1.175831779837608337e-01 -3.353350609540939331e-02 2.026750147342681885e-01 -1.064612716436386108e-01 9.118804335594177246e-02 -2.430625855922698975e-01 2.094223797321319580e-01 1.862980425357818604e-01 -1.033659651875495911e-01 -6.927677989006042480e-02 -2.273855805397033691e-01 9.360569715499877930e-02 2.465382069349288940e-01 2.913581728935241699e-01 1.693914979696273804e-01 5.233640968799591064e-02 1.797436624765396118e-01 -8.361946791410446167e-02 -3.608015775680541992e-01 -1.213949993252754211e-01 7.074747234582901001e-02 -1.720033958554267883e-02 -1.906054317951202393e-01 -2.058498114347457886e-01 -3.134980052709579468e-02 3.476500213146209717e-01 2.312011718750000000e-01
4.429678320884704590e-01 -2.170370146632194519e-02 -2.241231799125671387e-01 -8.959767967462539673e-02 -1.076173111796379089e-01 2.208543941378593445e-02 -1.962784379720687866e-01 3.230481147766113281e-01 4.839453101158142090e-02 -1.186879575252532959e-01 8.452672511339187622e-02 -7.246982422657310963e-04 4.794509708881378174e-02 7.174256443977355957e-02 -1.026857942342758179e-01 -2.856033667922019958e-02 6.736472249031066895e-02 2.357490807771682739e-01 3.828215412795543671e-03 3.076995611190795898e-01 -2.132245898246765137e-01 3.671801388263702393e-01 -2.020481228828430176e-01 1.453163623809814453e-01 -2.900525033473968506e-01 -6.599135696887969971e-02 5.253990367054939270e-02 -6.907957792282104492e-02 1.149954646825790405e-01 1.869335621595382690e-01 7.244539260864257812e-02 -3.529055789113044739e-02
3.433544039726257324e-01 -2.533767931163311005e-02 4.465953633189201355e-02 3.711861073970794678e-01 -4.870011657476425171e-02 -6.480151414871215820e-02 2.183834090828895569e-02 7.225238531827926636e-02 -4.000110924243927002e-01 -2.582856118679046631e-01 -8.399809151887893677e-02 -2.512417137622833252e-01 -9.931152313947677612e-02 -7.939225435256958008e-02 9.651138633489608765e-02 -7.932761311531066895e-02 6.185474246740341187e-02 2.219028323888778687e-01 1.397691518068313599e-01 3.291970118880271912e-02 -1.869814693927764893e-01 -3.326119109988212585e-02 7.731834799051284790e-02 -3.170647621154785156e-01 -1.394885778427124023e-01 -1.152179464697837830e-01 -5.294564738869667053e-02 1.888675838708877563e-01 3.042682707309722900e-01 2.491036616265773773e-02 6.703323870897293091e-02 1.248600706458091736e-01
4.411790668964385986e-01 9.582345187664031982e-02 -2.010770142078399658e-01 2.121772766113281250e-01 -9.250860661268234253e-02 8.151873201131820679e-02 1.807884126901626587e-01 1.245081499218940735e-01 -2.035849392414093018e-01 -2.284480184316635132e-01 2.539814412593841553e-01 1.410485506057739258e-01 6.579471379518508911e-02 1.725689917802810669e-01 -2.119103372097015381e-01 -1.706053465604782104e-01 -1.376401167362928391e-02 9.471101313829421997e-02 1.715118438005447388e-02 2.641871869564056396e-01 -1.548206508159637451e-01 5.698934942483901978e-02 -1.536038815975189209e-01 6.209988519549369812e-02 -5.352891981601715088e-02 -1.314655542373657227e-01 -3.257608115673065186e-01 5.462144687771797180e-02 -5.951061099767684937e-02 2.672868669033050537e-01 1.411515660583972931e-02 1.510908901691436768e-01
3.385474085807800293e-01 -2.614810168743133545e-01 -1.999233812093734741e-01 1.612160503864288330e-01 1.314596831798553467e-01 1.022123917937278748e-01 -1.315397918224334717e-01 1.586446315050125122e-01 -1.397814601659774780e-01 -1.400902420282363892e-01 5.029090046882629395e-01 -2.518782159313559532e-03 -1.084320619702339172e-01 1.255937963724136353e-01 4.202955961227416992e-02 -2.649042308330535889e-01 2.016558796167373657e-01 1.250242292881011963e-01 -5.477764457464218140e-02 1.120080128312110901e-01 3.524871170520782471e-02 1.555436402559280396e-01 -2.065488100051879883e-01 -2.025268971920013428e-01 -1.212529838085174561e-01 -5.632854998111724854e-02 -1.719620078802108765e-02 1.597686707973480225e-01 -1.219868957996368408e-01 1.296326369047164917e-01 3.340657567605376244e-03 1.814979463815689087e-01
1.363129615783691406e-01 -2.601352930068969727e-01 -1.843155547976493835e-02 -1.045899614691734314e-01 -8.678171038627624512e-02 2.070050835609436035e-01 2.386301308870315552e-01 6.713814288377761841e-02 -3.713665306568145752e-01 -2.540642619132995605e-01 4.265580698847770691e-02 -7.019820064306259155e-02 7.083304226398468018e-03 2.169203385710716248e-02 -1.073639616370201111e-01 -3.608674928545951843e-02 3.809541463851928711e-01 5.744714662432670593e-02 -1.323600560426712036e-01 -5.861684679985046387e-02 -1.958904042840003967e-02 -7.127872109413146973e-02 7.469340413808822632e-02 -2.701645195484161377e-01 -3.993760347366333008e-01 6.258088164031505585e-03 2.794324755668640137e-01 2.753155492246150970e-02 6.774878501892089844e-02 -2.951472997665405273e-02 8.804894983768463135e-02 2.511340677738189697e-01
3.154357895255088806e-03 -9.649804234504699707e-02 1.042018011212348938e-01 -1.521682590246200562e-01 -6.334061175584793091e-02 -1.172731295228004456e-01 3.731777667999267578e-01 8.398768305778503418e-02 -1.135507449507713318e-01 -3.623331189155578613e-01 -7.963813841342926025e-02 2.017209529876708984e-01 -2.853166684508323669e-02 2.359625548124313354e-01 -6.916535645723342896e-02 3.038487955927848816e-02 -4.388908669352531433e-02 1.797529011964797974e-01 1.375617738813161850e-02 2.544941194355487823e-02 -6.084788963198661804e-02 2.570395767688751221e-01 -2.175345271825790405e-01 -2.809615731239318848e-01 -3.027278184890747070e-01 2.920081913471221924e-01 2.174935787916183472e-01 -2.281432449817657471e-01 7.483387738466262817e-02 1.038649454712867737e-01 1.076487824320793152e-01 6.183402240276336670e-02
9.374829381704330444e-02 -2.242445349693298340e-01 -2.659786306321620941e-02 1.211073808372020721e-02 5.136620625853538513e-02 -2.344257235527038574e-01 -3.046938218176364899e-02 2.671405673027038574e-01 9.305988438427448273e-03 1.266959123313426971e-02 -8.103751391172409058e-02 -1.415222436189651489e-01 -2.254947125911712646e-01 3.396410644054412842e-01 -6.587942689657211304e-02 -3.629698753356933594e-01 6.904320418834686279e-02 1.756348609924316406e-01 1.991239748895168304e-02 -4.754956811666488647e-02 -1.179282888770103455e-01 2.158568203449249268e-01 7.911080867052078247e-02 -3.015860021114349365e-01 -1.313410103321075439e-01 -1.564338952302932739e-01 -4.375821352005004883e-02 -3.473591804504394531e-01 -9.271609783172607422e-02 -1.445539593696594238e-01 1.335088163614273071e-01 2.710227668285369873e-01
3.354880809783935547e-01 4.450211301445960999e-02 1.620474904775619507e-01 1.653822064399719238e-01 -2.411015629768371582e-01 -2.522744238376617432e-01 -9.033163078129291534e-03 6.805150955915451050e-02 -4.826185293495655060e-03 -7.891198247671127319e-02 -1.042082682251930237e-01 -1.168910041451454163e-01 -2.031401544809341431e-01 6.495851278305053711e-02 -1.926595568656921387e-01 -1.543743461370468140e-01 2.540847957134246826e-01 1.001322716474533081e-01 1.973916776478290558e-02 1.228279247879981995e-02 -6.981638818979263306e-02 -2.449926286935806274e-01 -1.683894842863082886e-01 -2.982430160045623779e-01 -1.415576487779617310e-01 2.359520792961120605e-01 -1.244504097849130630e-02 -2.643704712390899658e-01 -2.836482524871826172e-01 -9.191118180751800537e-02 1.018258780241012573e-01 2.565288841724395752e-01
-1.815132349729537964e-01 -1.279146522283554077e-01 3.902250528335571289e-02 -1.169917806982994080e-01 -3.008977770805358887e-01 -9.160896390676498413e-02 2.003052234649658203e-01 2.218442037701606750e-03 -8.026517927646636963e-02 -2.973157465457916260e-01 -1.933828145265579224e-01 1.593174040317535400e-01 9.985876083374023438e-02 -6.513782311230897903e-03 -3.150071501731872559e-01 -2.202831059694290161e-01 2.705998122692108154e-01 3.502244353294372559e-01 -7.094044238328933716e-02 1.543645709753036499e-01 -6.270323414355516434e-03 4.930825904011726379e-02 4.003789275884628296e-02 -2.570599317550659180e-01 -3.597179353237152100e-01 8.805324137210845947e-02 -1.178742349147796631e-01 -1.231061816215515137e-01 2.740213647484779358e-02 4.072388261556625366e-02 4.886687546968460083e-02 1.230560392141342163e-01
1.033314615488052368e-01 -2.647935226559638977e-02 -1.772695034742355347e-01 -2.173220813274383545e-01 -3.682252764701843262e-01 6.028566975146532059e-03 -1.676685549318790436e-02 -8.509711362421512604e-03 2.067176438868045807e-02 -1.905488818883895874e-01 6.813921034336090088e-02 8.302654325962066650e-02 -1.483027338981628418e-01 5.005840584635734558e-02 -2.631585299968719482e-01 -6.466703861951828003e-02 5.332173779606819153e-02 3.008011579513549805e-01 3.264403939247131348e-01 2.394039779901504517e-01 9.353207796812057495e-02 2.816012799739837646e-01 -3.160251379013061523e-01 -6.165292114019393921e-02 -2.709327638149261475e-01 -4.668769612908363342e-02 -1.347715109586715698e-01 4.428931698203086853e-02 -2.020304352045059204e-01 1.343820895999670029e-02 -1.177026927471160889e-01 1.682241708040237427e-01
-1.234988123178482056e-01 -1.988418996334075928e-01 6.068388745188713074e-02 -1.751140803098678589e-01 -2.149085551500320435e-01 -3.146166354417800903e-02 1.747687757015228271e-01 7.207958400249481201e-02 6.952616572380065918e-02 -2.070949077606201172e-01 -6.589547544717788696e-02 -3.205356746912002563e-02 1.682993471622467041e-01 -6.304233521223068237e-02 -1.860358119010925293e-01 1.244250684976577759e-02 2.132996171712875366e-01 2.023098915815353394e-01 -6.278341263532638550e-02 7.688726484775543213e-02 -3.753830119967460632e-02 1.518220603466033936e-01 -2.117663323879241943e-01 -5.069762468338012695e-01 -3.134616017341613770e-01 1.194108650088310242e-01 7.104241102933883667e-02 -1.029514446854591370e-01 -8.182840794324874878e-02 1.724565476179122925e-01 -1.007437929511070251e-01 3.323164880275726318e-01
3.742203712463378906e-01 6.491450965404510498e-02 -1.252674162387847900e-01 2.445693098707124591e-05 -5.739848688244819641e-02 2.533809840679168701e-01 1.320798844099044800e-01 1.294629126787185669e-01 -8.154584467411041260e-02 -2.481830120086669922e-01 -1.102067530155181885e-01 2.443191707134246826e-01 2.881819009780883789e-01 3.650147914886474609e-01 -9.124886989593505859e-02 -8.780454844236373901e-02 2.216183245182037354e-01 4.368615522980690002e-02 7.864459604024887085e-02 3.570214286446571350e-02 -1.939181685447692871e-01 1.765201836824417114e-01 -1.850268840789794922e-01 4.543070122599601746e-02 -3.639794588088989258e-01 -4.947249218821525574e-02 -2.198940962553024292e-01 3.649504855275154114e-02 -1.661708950996398926e-02 5.486121773719787598e-02 2.738371491432189941e-02 1.172762066125869751e-01
2.291581928730010986e-01 -6.230269372463226318e-02 -9.100939333438873291e-02 5.891278851777315140e-03 -1.861045360565185547e-01 3.548117727041244507e-02 1.441734191030263901e-02 2.316092848777770996e-01 -8.179742842912673950e-03 -1.996267586946487427e-01 -1.756402552127838135e-01 1.074992939829826355e-01 -4.038928542286157608e-03 -1.421312685124576092e-03 -2.215210646390914917e-01 -1.580313146114349365e-01 2.681270940229296684e-03 8.757533133029937744e-02 -6.780005991458892822e-02 2.769416868686676025e-01 -2.327560931444168091e-01 6.097245588898658752e-02 2.503682971000671387e-01 -2.394928187131881714e-01 -2.634343504905700684e-01 6.663393229246139526e-02 2.816543579101562500e-01 -3.643509149551391602e-01 -2.877230197191238403e-02 -3.671734407544136047e-02 3.662063479423522949e-01 7.064712233841419220e-03
1.371487379074096680e-01 -1.850240863859653473e-02 -2.204458266496658325e-01 1.931226402521133423e-01 -1.010368764400482178e-02 1.474518030881881714e-01 1.565895974636077881e-01 3.299896121025085449e-01 9.106475114822387695e-02 -3.193328082561492920e-01 8.141788840293884277e-02 3.905230760574340820e-02 -1.694218069314956665e-01 -7.989489287137985229e-02 -2.202422171831130981e-01 5.234233662486076355e-02 1.002135351300239563e-01 8.349858224391937256e-02 2.419313639402389526e-01 2.544569075107574463e-01 2.692336775362491608e-02 1.655895411968231201e-01 1.598488986492156982e-01 -2.328036725521087646e-01 -3.498769700527191162e-01 -3.882125020027160645e-02 -5.192860960960388184e-03 -2.011179924011230469e-01 -1.794417761266231537e-02 -1.243376955389976501e-01 3.058361411094665527e-01 1.142024695873260498e-01
4.688706398010253906e-01 1.844514310359954834e-01 -2.197889611124992371e-02 -2.237892299890518188e-01 -1.902891695499420166e-01 -2.021250426769256592e-01 5.282389000058174133e-02 3.286812603473663330e-01 -2.307730168104171753e-01 -6.962970644235610962e-02 -1.097724586725234985e-02 4.250230267643928528e-02 -1.278284788131713867e-01 -1.457276940345764160e-01 -2.609816752374172211e-02 -1.189365051686763763e-02 7.100118696689605713e-02 2.107917070388793945e-01 -6.422876566648483276e-02 1.367588620632886887e-02 1.340919826179742813e-02 4.091526269912719727e-01 -1.461921632289886475e-01 -5.696894228458404541e-02 -2.099207937717437744e-01 -1.925597339868545532e-02 1.035206243395805359e-01 -2.010888420045375824e-02 9.597992151975631714e-02 2.667766809463500977e-01 -1.216085255146026611e-01 1.119704842567443848e-01
1.583905518054962158e-01 -1.632048189640045166e-01 -6.007318198680877686e-02 -1.167222037911415100e-01 -4.663995932787656784e-03 9.953641891479492188e-02 -4.134570062160491943e-02 3.904571831226348877e-01 3.889104351401329041e-02 -2.232805639505386353e-01 -2.817973792552947998e-01 1.892486661672592163e-01 -1.788513660430908203e-01 2.047986388206481934e-01 -4.199085384607315063e-02 -1.609670072793960571e-01 1.255368590354919434e-01 3.458878695964813232e-01 2.324604988098144531e-01 -1.591967195272445679e-01 -1.293552666902542114e-01 8.062751591205596924e-02 2.781803160905838013e-02 -1.262525767087936401e-01 -2.367039918899536133e-01 -2.040235102176666260e-01 -2.282072007656097412e-01 -2.856081128120422363e-01 3.122900798916816711e-02 -3.391384333372116089e-02 -9.707443416118621826e-03 1.024781912565231323e-01
4.848281145095825195e-01 -4.897400736808776855e-02 1.082543097436428070e-02 -5.441350862383842468e-02 2.694439142942428589e-02 -1.942044645547866821e-01 -2.101439386606216431e-01 2.598896920680999756e-01 1.779853366315364838e-02 2.538874372839927673e-02 -1.326632499694824219e-02 -7.544393837451934814e-02 3.330894112586975098e-01 -9.061132371425628662e-02 -1.603553816676139832e-02 1.273704469203948975e-01 -3.112422488629817963e-02 2.327626198530197144e-01 2.019504457712173462e-01 1.097412779927253723e-01 -1.579231768846511841e-01 5.242713168263435364e-02 -3.488086760044097900e-01 -1.569111645221710205e-01 -3.328391611576080322e-01 1.180104315280914307e-01 1.011794805526733398e-01 1.586626768112182617e-01 -1.109727774746716022e-03 9.291074424982070923e-02 1.075011268258094788e-01 6.775953620672225952e-02
2.967603206634521484e-01 -1.811655014753341675e-01 8.446492254734039307e-02 6.081275269389152527e-02 -7.688640803098678589e-02 -3.612320125102996826e-01 5.786550696939229965e-03 9.938026219606399536e-02 -1.732887923717498779e-01 1.068382412195205688e-01 -2.710059285163879395e-01 -1.284458041191101074e-01 -5.389515310525894165e-02 -1.944995671510696411e-02 6.921283900737762451e-02 -2.803245484828948975e-01 7.271365076303482056e-02 3.232896029949188232e-01 5.645193159580230713e-02 2.614776194095611572e-01 -1.553568727103993297e-04 1.218386590480804443e-01 -1.099714338779449463e-01 -2.290740162134170532e-01 -2.166163325309753418e-01 -2.883655428886413574e-01 6.003741174936294556e-02 -1.073940247297286987e-01 1.547462195158004761e-01 -9.134452790021896362e-02 1.305666267871856689e-01 2.204571664333343506e-01
3.636000156402587891e-01 -5.622168257832527161e-02 -2.660853862762451172e-01 1.030058115720748901e-01 -1.043348386883735657e-02 9.698287397623062134e-02 8.220107108354568481e-02 2.447826713323593140e-01 2.722126245498657227e-02 -2.082890719175338745e-01 -7.172541320323944092e-02 2.414679378271102905e-01 -3.143795132637023926e-01 4.034745320677757263e-02 -1.652449071407318115e-01 4.870840907096862793e-02 8.124107867479324341e-02 2.445908263325691223e-02 6.791809946298599243e-02 2.668946981430053711e-01 3.985069692134857178e-02 -6.974152475595474243e-02 -1.173008084297180176e-01 -2.748249173164367676e-01 -2.209033071994781494e-01 1.279712188988924026e-03 5.535234510898590088e-02 -1.716279089450836182e-01 -1.033991202712059021e-01 -1.932781040668487549e-01 3.859001398086547852e-01 1.106529161334037781e-01
7.511702133342623711e-04 7.278829813003540039e-02 -1.383965015411376953e-01 4.553528130054473877e-02 1.082429438829421997e-01 -3.578073680400848389e-01 1.083048433065414429e-02 3.347578048706054688e-01 -9.412211179733276367e-02 -8.126763254404067993e-02 -1.000008173286914825e-02 -1.501502096652984619e-01 -2.401124387979507446e-01 3.610165417194366455e-01 -8.030795305967330933e-02 -2.648457586765289307e-01 2.110148221254348755e-01 3.532753288745880127e-01 -1.099746767431497574e-02 5.138784646987915039e-02 -1.438740342855453491e-01 1.576697975397109985e-01 -3.040705109015107155e-03 -1.432779878377914429e-01 -2.960816621780395508e-01 7.904298603534698486e-02 1.158500686287879944e-01 -1.762274205684661865e-01 -1.367338150739669800e-01 1.009219884872436523e-02 1.133368983864784241e-01 1.031551510095596313e-01
1.072440519928932190e-01 1.343403756618499756e-02 -2.483804076910018921e-01 -1.240537390112876892e-01 -1.350522274151444435e-03 5.988643318414688110e-02 3.487355262041091919e-02 3.652203083038330078e-01 7.497619092464447021e-02 -2.971726059913635254e-01 1.716513484716415405e-01 -3.175359219312667847e-02 -9.006132185459136963e-02 -8.174266666173934937e-02 -1.855774968862533569e-01 -4.619659855961799622e-02 -2.337444759905338287e-02 1.985696852207183838e-01 2.160040736198425293e-01 3.607759177684783936e-01 -1.069351062178611755e-01 2.229905873537063599e-01 -7.160667330026626587e-02 -2.255314439535140991e-01 -4.018021821975708008e-01 -8.516265451908111572e-02 -3.710199519991874695e-02 -6.761231273412704468e-02 -1.584134250879287720e-02 -1.148845031857490540e-01 2.680412530899047852e-01 5.820681154727935791e-02
3.774163126945495605e-01 3.878228366374969482e-01 -2.759879827499389648e-02 -1.802355237305164337e-02 -1.435017138719558716e-01 -8.337189257144927979e-02 -1.035909578204154968e-01 9.691776335239410400e-02 6.426162272691726685e-02 -8.500207960605621338e-02 1.165922805666923523e-01 -1.074168905615806580e-01 6.021923199295997620e-02 1.464773416519165039e-01 -3.567170500755310059e-01 -3.163102865219116211e-01 2.240247130393981934e-01 1.278139650821685791e-01 7.161310315132141113e-02 1.097642630338668823e-01 7.017559558153152466e-02 5.327592790126800537e-02 -1.788210682570934296e-02 -1.414968520402908325e-01 -2.913535237312316895e-01 -8.827906101942062378e-02 -3.381816148757934570e-01 -1.268329471349716187e-01 6.311814486980438232e-02 6.764379888772964478e-02 5.078765004873275757e-02 1.531381607055664062e-01
2.383204996585845947e-01 -3.128797709941864014e-01 -1.123777851462364197e-01 2.059149295091629028e-01 8.936341851949691772e-02 6.841061264276504517e-02 6.403411924839019775e-02 -1.929852366447448730e-01 -1.221066638827323914e-01 1.395196374505758286e-02 2.972712516784667969e-01 8.248008042573928833e-02 -9.786128252744674683e-02 1.435921043157577515e-01 -7.201988995075225830e-02 8.122508972883224487e-02 2.294977903366088867e-01 2.447608858346939087e-01 1.034794598817825317e-01 2.893251478672027588e-01 7.814073562622070312e-02 3.508386388421058655e-02 -3.796988725662231445e-01 -2.777485251426696777e-01 -9.661230444908142090e-02 1.510513126850128174e-01 2.629818022251129150e-02 1.785093247890472412e-01 8.539386093616485596e-02 1.343926042318344116e-01 2.147132605314254761e-01 1.104686111211776733e-01
2.077259570360183716e-01 4.203356057405471802e-02 -2.915735840797424316e-01 2.160840667784214020e-03 2.256478369235992432e-02 -1.908208057284355164e-02 1.301746070384979248e-01 -2.488340251147747040e-02 -2.146010994911193848e-01 9.146561846137046814e-03 1.169000416994094849e-01 -9.952894598245620728e-02 -2.951140329241752625e-02 2.767583727836608887e-02 -2.092299908399581909e-01 5.001855269074440002e-02 3.045737743377685547e-01 4.721575081348419189e-01 4.487145319581031799e-02 1.290079504251480103e-01 -1.318734288215637207e-01 3.616648316383361816e-01 -2.061580270528793335e-01 -2.347598075866699219e-01 6.986852735280990601e-02 1.628137528896331787e-01 -1.040037050843238831e-01 5.761013552546501160e-02 -1.147812008857727051e-01 2.455650120973587036e-01 1.446290761232376099e-01 -1.179866716265678406e-01
1.520897299051284790e-01 -1.203460022807121277e-01 7.951913028955459595e-02 -1.222735792398452759e-01 -2.985647618770599365e-01 -2.245448529720306396e-01 -6.784661114215850830e-02 -3.290805220603942871e-02 -3.943565487861633301e-02 -2.038336098194122314e-01 -1.328855603933334351e-01 1.645347177982330322e-01 -5.658941343426704407e-02 1.190987527370452881e-01 -3.344013541936874390e-02 1.522948127239942551e-02 2.009909749031066895e-01 2.849442958831787109e-01 2.270987182855606079e-01 -8.449793606996536255e-02 -1.178004816174507141e-01 4.676156640052795410e-01 1.648764461278915405e-01 -2.776111066341400146e-01 -2.981897294521331787e-01 1.631918847560882568e-01 1.037004776298999786e-02 -1.070643439888954163e-01 7.412219047546386719e-02 7.316958159208297729e-02 1.708185821771621704e-01 7.106003910303115845e-02
3.902493119239807129e-01 8.417733013629913330e-02 -2.739714458584785461e-02 3.831689804792404175e-02 -4.652432203292846680e-01 4.116732254624366760e-02 8.964563161134719849e-02 8.301772922277450562e-02 9.780171513557434082e-02 -1.606075912714004517e-01 7.741362601518630981e-02 -4.317132532596588135e-01 -3.610620740801095963e-03 1.089981123805046082e-01 2.207702957093715668e-02 -5.935155972838401794e-02 3.440628349781036377e-01 2.409810274839401245e-01 -3.913787379860877991e-02 1.383320540189743042e-01 1.384868402965366840e-03 7.364499848335981369e-03 -6.526553630828857422e-02 7.322243601083755493e-02 -3.035562038421630859e-01 -1.205151379108428955e-01 6.546764820814132690e-02 -3.689286857843399048e-02 9.899754077196121216e-02 -1.930147968232631683e-02 1.015090569853782654e-02 1.797343045473098755e-01
7.635066658258438110e-02 2.211502790451049805e-01 -1.152121424674987793e-01 8.063904196023941040e-02 -1.375169754028320312e-01 1.838352084159851074e-01 -2.249457836151123047e-01 -4.283166676759719849e-02 -2.252658009529113770e-01 -1.919279545545578003e-01 2.723851799964904785e-01 5.129261687397956848e-02 -2.182760387659072876e-01 6.883122026920318604e-02 1.502171754837036133e-01 5.738347768783569336e-02 3.322916328907012939e-01 2.302682101726531982e-01 8.252891153097152710e-02 -1.028769165277481079e-01 3.169519454240798950e-02 4.552115127444267273e-02 -3.594486415386199951e-02 -1.744920313358306885e-01 -3.285698592662811279e-01 -9.139970690011978149e-02 -3.278459608554840088e-02 -2.715901732444763184e-01 -3.284521698951721191e-01 1.774535626173019409e-01 1.046823933720588684e-01 1.434223800897598267e-01
2.758544385433197021e-01 -5.296234413981437683e-02 -3.017882108688354492e-01 1.955570429563522339e-01 6.992737203836441040e-02 7.255859673023223877e-02 1.019821036607027054e-02 2.712758779525756836e-01 1.002694293856620789e-01 -2.511107623577117920e-01 2.931489143520593643e-03 3.114672005176544189e-01 -1.518455594778060913e-01 -3.328058496117591858e-02 -1.213815659284591675e-01 -1.945406012237071991e-02 9.275335818529129028e-02 9.436874836683273315e-02 3.777330368757247925e-02 2.430239170789718628e-01 2.764970296993851662e-03 -9.855891764163970947e-02 -1.001531034708023071e-01 -2.102157175540924072e-01 -3.964977562427520752e-01 -7.931023836135864258e-02 -1.269811671227216721e-02 -1.979225873947143555e-01 -5.614680424332618713e-02 -1.005458980798721313e-01 3.629087507724761963e-01 9.372740238904953003e-02
1.604677736759185791e-01 -2.419692426919937134e-01 9.994498640298843384e-02 -1.500499099493026733e-01 -6.030018627643585205e-02 -5.651533603668212891e-02 -7.078234851360321045e-02 2.330394685268402100e-01 -1.116701364517211914e-01 1.077981665730476379e-02 9.750686585903167725e-03 -2.308885157108306885e-01 2.268289402127265930e-02 6.369502842426300049e-02 -1.753075271844863892e-01 7.512077689170837402e-02 1.308945268392562866e-01 2.974788844585418701e-01 2.813279628753662109e-01 3.278838396072387695e-01 -1.374928951263427734e-01 7.212681323289871216e-02 -2.380086928606033325e-01 -2.690544128417968750e-01 -2.916816473007202148e-01 -7.081411778926849365e-02 -1.177824586629867554e-01 2.186047583818435669e-01 -3.204843997955322266e-01 -3.107475116848945618e-02 -2.329494990408420563e-02 -9.334703534841537476e-02
3.475348651409149170e-02 -7.073626667261123657e-02 -2.011228650808334351e-01 -1.530446694232523441e-03 -3.808038681745529175e-02 7.744211703538894653e-02 -1.205725744366645813e-01 -6.327065080404281616e-02 -1.821789145469665527e-01 -1.787561923265457153e-01 2.840873301029205322e-01 -5.916824191808700562e-02 -9.911124594509601593e-03 8.977834880352020264e-02 -3.102901279926300049e-01 -1.183420643210411072e-01 8.153899013996124268e-02 7.655317336320877075e-02 -1.587572246789932251e-01 9.543136507272720337e-02 -1.467724889516830444e-01 5.100554600358009338e-02 -9.497246146202087402e-02 -1.849318295717239380e-01 -3.898179233074188232e-01 -2.293799817562103271e-02 1.380253285169601440e-01 -3.204039335250854492e-01 2.187059521675109863e-01 1.359394043684005737e-01 2.643110416829586029e-02 4.518488645553588867e-01
3.039688169956207275e-01 -1.266648620367050171e-01 -5.540749803185462952e-02 6.137995421886444092e-02 -3.510554134845733643e-01 4.607319831848144531e-02 -2.432106882333755493e-01 9.129210561513900757e-02 -1.003807783126831055e-02 8.552168309688568115e-02 -8.346134424209594727e-02 2.510107159614562988e-01 9.272781014442443848e-02 1.065719313919544220e-02 -3.024765253067016602e-01 -2.779031693935394287e-01 2.800639569759368896e-01 2.524833977222442627e-01 5.957210063934326172e-02 1.778425872325897217e-01 1.083248388022184372e-02 1.497678607702255249e-01 -2.105948626995086670e-01 -2.141735702753067017e-01 -6.358846090734004974e-03 2.836947143077850342e-02 1.415727436542510986e-01 -2.026164382696151733e-01 -1.967096924781799316e-01 -5.670870468020439148e-02 1.249463632702827454e-01 1.657091379165649414e-01
1.855477988719940186e-01 -2.002817094326019287e-01 -1.535789817571640015e-01 2.587683200836181641e-01 -1.316715925931930542e-01 1.369573324918746948e-01 1.473857164382934570e-01 1.084638312458992004e-01 -1.630276627838611603e-02 -1.611002385616302490e-01 -1.049592494964599609e-01 -1.625342965126037598e-01 -9.291714057326316833e-03 -7.268322259187698364e-02 -2.242024540901184082e-01 -3.354253992438316345e-02 4.499553143978118896e-02 2.768811583518981934e-01 3.776341080665588379e-01 1.068201065063476562e-01 -1.050506085157394409e-01 1.590628623962402344e-01 2.022183127701282501e-02 -3.711163997650146484e-01 -2.066775262355804443e-01 3.528484702110290527e-02 1.579710096120834351e-01 -2.414745278656482697e-02 1.331286281347274780e-01 2.828970253467559814e-01 2.507987022399902344e-01 -8.709046244621276855e-02
3.041863739490509033e-01 -2.432710528373718262e-01 -4.725306481122970581e-02 1.450066566467285156e-01 -8.409056067466735840e-02 -1.539818644523620605e-01 -4.250776395201683044e-02 1.283262670040130615e-01 -3.912920653820037842e-01 -2.670321762561798096e-01 -9.066172689199447632e-02 -2.440548837184906006e-01 -2.030238807201385498e-01 4.974987357854843140e-02 -1.145823299884796143e-01 -2.181836962699890137e-01 3.105453252792358398e-01 -1.094189509749412537e-01 1.236275061964988708e-01 -1.527943760156631470e-01 -9.633683599531650543e-03 1.702087521553039551e-01 1.022840365767478943e-01 -3.371554240584373474e-02 -1.564902216196060181e-01 2.165447734296321869e-02 -2.189270406961441040e-02 -1.640489995479583740e-01 -2.561472654342651367e-01 1.350585073232650757e-01 2.322961688041687012e-01 -3.850135207176208496e-02
4.484964907169342041e-01 -7.962466031312942505e-02 1.174337714910507202e-01 1.135444641113281250e-01 -9.682565182447433472e-02 -2.134429812431335449e-01 8.480393141508102417e-02 1.544813625514507294e-02 4.788373410701751709e-02 -2.686447501182556152e-01 -1.804271638393402100e-01 -1.301611661911010742e-01 -2.077276557683944702e-01 1.028739735484123230e-01 -2.761591374874114990e-01 -1.066883280873298645e-01 1.695901900529861450e-01 1.455476582050323486e-01 -1.274969279766082764e-01 6.643094122409820557e-02 4.432577639818191528e-02 -2.983976602554321289e-01 -6.310053914785385132e-02 -2.179455757141113281e-01 -2.799714207649230957e-01 1.963216364383697510e-01 9.450543671846389771e-02 -1.094144433736801147e-01 -1.864778548479080200e-01 -8.099845051765441895e-02 7.136606425046920776e-02 2.019092142581939697e-01
6.408161669969558716e-02 -1.313784718513488770e-01 -1.808606237173080444e-01 -9.871442615985870361e-02 -2.953437566757202148e-01 -1.118302568793296814e-01 1.383202522993087769e-01 1.310910731554031372e-01 6.398976594209671021e-02 -1.420525312423706055e-01 9.673523902893066406e-02 -5.770862847566604614e-02 -1.146170124411582947e-01 -1.486560404300689697e-01 -1.976591050624847412e-01 6.199272349476814270e-02 -5.643118172883987427e-02 1.495086103677749634e-01 1.991938948631286621e-01 3.433783948421478271e-01 1.469466984272003174e-01 2.294109761714935303e-01 -1.932889074087142944e-01 -4.124051630496978760e-01 -2.626765668392181396e-01 -1.729051172733306885e-01 2.025016024708747864e-02 9.096528589725494385e-02 -3.252437710762023926e-02 2.314097434282302856e-01 2.111618965864181519e-01 1.159924715757369995e-01
3.559859395027160645e-01 -1.599186658859252930e-01 4.027906656265258789e-01 2.170956432819366455e-01 -1.799347251653671265e-01 -2.372084408998489380e-01 -1.386615037918090820e-01 -8.973939716815948486e-02 -7.201570272445678711e-02 -3.187001645565032959e-01 4.145319759845733643e-02 6.579826772212982178e-02 3.478742390871047974e-02 -1.376491785049438477e-01 -7.054159790277481079e-02 2.591130882501602173e-02 -5.745891015976667404e-03 -1.688074134290218353e-02 -1.135765612125396729e-01 -9.671566635370254517e-02 -5.425969138741493225e-02 -3.595073893666267395e-02 -1.654697358608245850e-01 -9.510165452957153320e-02 -2.230476588010787964e-01 1.139895692467689514e-01 -2.434607893228530884e-01 1.320463865995407104e-01 -2.621088922023773193e-01 8.328702300786972046e-02 2.442962229251861572e-01 2.139895707368850708e-01
3.995921909809112549e-01 4.445125907659530640e-02 -1.203688308596611023e-01 1.366018354892730713e-01 -9.655001014471054077e-02 -7.981764525175094604e-02 7.298639975488185883e-03 3.596458137035369873e-01 -1.130478084087371826e-01 -2.316164374351501465e-01 1.252589523792266846e-01 -1.968166679143905640e-01 8.399069309234619141e-02 1.686942726373672485e-01 -4.531914368271827698e-02 3.223728016018867493e-02 4.453171491622924805e-01 -1.740941405296325684e-01 -1.794509589672088623e-01 -4.535802453756332397e-02 -1.905254274606704712e-01 1.066899225115776062e-01 -2.077078819274902344e-01 5.773662030696868896e-02 -2.709632813930511475e-01 -1.329400390386581421e-01 -6.079089641571044922e-02 -9.501872211694717407e-02 -1.680405251681804657e-02 5.775447562336921692e-02 6.048030033707618713e-02 1.803430020809173584e-01
4.350326657295227051e-01 -2.525250986218452454e-02 2.424648553133010864e-01 3.426851332187652588e-01 -1.392269581556320190e-01 -1.223331913352012634e-01 -1.172677874565124512e-01 2.190981358289718628e-01 2.951383963227272034e-02 -1.569206118583679199e-01 -1.210958734154701233e-01 5.696328822523355484e-03 1.861761696636676788e-02 5.781833454966545105e-02 -1.459289342164993286e-01 1.605042070150375366e-01 5.348974093794822693e-02 2.266892343759536743e-01 -1.188519224524497986e-01 1.383485049009323120e-01 1.079624667763710022e-01 -2.560661137104034424e-01 -1.494112163782119751e-01 -3.075871467590332031e-01 -1.679879128932952881e-01 9.949482977390289307e-02 4.094968363642692566e-02 -2.751519680023193359e-01 -1.235135197639465332e-01 -1.693093962967395782e-02 -9.202288091182708740e-02 1.601667404174804688e-01
2.173060327768325806e-01 8.107188344001770020e-02 -1.844012439250946045e-01 1.145133748650550842e-01 -1.822175532579421997e-01 -2.360041439533233643e-02 -2.286782711744308472e-01 9.772872552275657654e-03 -2.099796831607818604e-01 -2.179343700408935547e-01 3.045943193137645721e-02 1.108722686767578125e-01 5.653247237205505371e-02 7.074148207902908325e-02 -1.212886767461895943e-03 3.459348529577255249e-02 3.746925890445709229e-01 3.359674215316772461e-01 1.984669566154479980e-01 -1.664836257696151733e-01 1.796854138374328613e-01 -3.101541195064783096e-03 -1.316902786493301392e-01 -2.345789037644863129e-02 -2.182080298662185669e-01 -1.762746423482894897e-01 -9.506329149007797241e-02 -3.275383412837982178e-01 -1.904053390026092529e-01 1.910714358091354370e-01 2.309053242206573486e-01 -8.416715264320373535e-02
2.597153484821319580e-01 1.991271972656250000e-02 3.715902194380760193e-02 8.488180488348007202e-02 1.309762448072433472e-01 -1.438350379467010498e-01 1.878325790166854858e-01 1.139720901846885681e-01 -2.829023897647857666e-01 -1.440170109272003174e-01 2.898448109626770020e-01 -8.948271721601486206e-02 2.150154439732432365e-03 -1.365175992250442505e-01 1.179066766053438187e-02 7.922410219907760620e-02 2.708798050880432129e-01 4.504678845405578613e-01 2.832563221454620361e-01 2.436909638345241547e-02 -1.540643870830535889e-01 2.025249749422073364e-01 8.716153353452682495e-02 -2.074907571077346802e-01 -2.449005246162414551e-01 -1.243553906679153442e-01 9.343938902020454407e-03 -1.664781272411346436e-01 -5.842640995979309082e-02 1.789724826812744141e-01 7.575268391519784927e-03 -9.127300977706909180e-02
2.194380946457386017e-02 -1.379366219043731689e-01 7.694216817617416382e-02 1.746658533811569214e-01 -1.346919964998960495e-02 1.421382576227188110e-01 1.921704411506652832e-01 -1.079337969422340393e-01 4.965993389487266541e-02 -2.798379659652709961e-01 2.675417959690093994e-01 -1.663587242364883423e-01 -2.003231793642044067e-01 1.960392147302627563e-01 -1.858850866556167603e-01 1.095813661813735962e-01 2.274932712316513062e-01 1.808728873729705811e-01 1.636738926172256470e-01 2.376212030649185181e-01 4.773389175534248352e-02 1.100211068987846375e-01 -2.602709531784057617e-01 -2.577160596847534180e-01 -1.633123904466629028e-01 1.703665107488632202e-01 -1.416886746883392334e-01 -9.510108083486557007e-02 2.447417750954627991e-02 3.015260696411132812e-01 2.090350985527038574e-01 -1.834593266248703003e-01
4.742230474948883057e-01 5.283121392130851746e-02 9.865260869264602661e-02 3.689426779747009277e-01 -1.643989533185958862e-01 5.749616399407386780e-02 -6.138588488101959229e-02 -8.391646295785903931e-02 -2.448967546224594116e-01 -2.544613778591156006e-01 3.507575392723083496e-02 7.231450825929641724e-02 1.354542523622512817e-01 3.881001845002174377e-02 -1.826034933328628540e-01 5.294941365718841553e-02 1.190102994441986084e-01 9.697073698043823242e-02 3.522721230983734131e-01 5.664115771651268005e-02 5.841997265815734863e-02 -1.539068948477506638e-02 -1.438673436641693115e-01 3.302441164851188660e-02 -1.933760344982147217e-01 -1.870126575231552124e-01 1.348587274551391602e-01 6.172630935907363892e-02 -3.445922583341598511e-02 2.929677367210388184e-01 1.998773217201232910e-01 2.232742868363857269e-02
1.523315906524658203e-02 -1.910098344087600708e-01 4.537696018815040588e-02 -2.756801433861255646e-03 1.282625049352645874e-01 -1.050006896257400513e-01 1.905408799648284912e-01 1.340342462062835693e-01 7.865699008107185364e-03 -3.646276593208312988e-01 1.991873607039451599e-03 1.494501810520887375e-02 2.548847794532775879e-01 2.605645954608917236e-01 -2.563053965568542480e-01 2.505123615264892578e-03 -7.206646353006362915e-02 1.189618036150932312e-01 -9.419365669600665569e-04 -2.289718203246593475e-02 9.061938524246215820e-02 2.535901665687561035e-01 1.102460026741027832e-01 -3.323586285114288330e-01 -3.692565262317657471e-01 2.480140775442123413e-01 -1.931112855672836304e-01 -2.165120691061019897e-01 -2.293208241462707520e-02 -2.211143262684345245e-02 7.722937315702438354e-02 2.089278995990753174e-01
3.398446738719940186e-01 -3.909445926547050476e-02 -8.175159804522991180e-03 8.629824221134185791e-02 -6.921733170747756958e-02 -3.833701834082603455e-02 3.440417349338531494e-01 1.090845763683319092e-01 -6.020837649703025818e-02 -7.925178110599517822e-02 3.536012768745422363e-02 1.421970129013061523e-02 1.002454012632369995e-01 2.468152493238449097e-01 1.158250719308853149e-01 1.171717047691345215e-02 1.152363047003746033e-01 1.908118128776550293e-01 1.331221759319305420e-01 1.195528283715248108e-01 -2.326675504446029663e-01 -3.649061173200607300e-02 -1.209868341684341431e-01 9.129720926284790039e-02 -1.701125353574752808e-01 3.314071595668792725e-01 1.135157868266105652e-01 5.090487003326416016e-02 -1.921206861734390259e-01 2.173090577125549316e-01 4.939553439617156982e-01 -2.337835729122161865e-02
-6.945467088371515274e-03 -8.525179326534271240e-02 7.722499966621398926e-02 3.260831534862518311e-01 2.923274971544742584e-02 -1.461866050958633423e-01 -3.381962776184082031e-01 1.796931624412536621e-01 -1.201395243406295776e-01 -2.754902243614196777e-01 5.392798408865928650e-02 -1.376651227474212646e-01 1.559582650661468506e-01 1.579764634370803833e-01 -6.059994548559188843e-02 -8.155351132154464722e-02 2.595277130603790283e-01 3.843922615051269531e-01 1.991463750600814819e-01 1.684597581624984741e-01 -1.239041686058044434e-01 1.761417388916015625e-01 -2.453472316265106201e-01 -2.750862389802932739e-02 -8.782967925071716309e-02 -6.619892269372940063e-02 -9.722053259611129761e-02 -1.960325427353382111e-02 -8.130574226379394531e-02 -2.018761187791824341e-01 1.910175681114196777e-01 2.084283828735351562e-01
2.158986926078796387e-01 3.027995675802230835e-02 -2.395717352628707886e-01 -4.749599844217300415e-02 -4.165391921997070312e-01 3.392909839749336243e-02 -7.251973450183868408e-02 9.855563193559646606e-02 3.609235584735870361e-02 -1.746751815080642700e-01 -1.749056624248623848e-03 3.167654871940612793e-01 -3.742780163884162903e-02 7.203824818134307861e-02 -9.222727268934249878e-02 -6.838992238044738770e-02 4.626619163900613785e-03 2.923736274242401123e-01 3.119249641895294189e-01 1.970777958631515503e-01 1.320863217115402222e-01 2.175191640853881836e-01 -3.231300115585327148e-01 -2.732866257429122925e-02 -2.854099869728088379e-01 1.138478517532348633e-01 -9.020609408617019653e-02 2.553121745586395264e-02 -2.064533680677413940e-01 -1.032462790608406067e-01 -1.509540714323520660e-02 5.458533018827438354e-02
3.162486851215362549e-01 -1.528417170047760010e-01 -1.390122473239898682e-01 -9.972163289785385132e-02 -2.550653219223022461e-01 -8.807463198900222778e-02 1.971033215522766113e-01 9.155680984258651733e-02 -3.244798481464385986e-01 6.289599090814590454e-02 3.398006260395050049e-01 3.225513547658920288e-02 4.318354278802871704e-02 9.948825091123580933e-02 3.516845777630805969e-02 4.886409640312194824e-02 4.216022491455078125e-01 1.618288271129131317e-02 1.812955886125564575e-01 -3.648945596069097519e-03 -1.478390395641326904e-01 -1.411393284797668457e-01 -6.368447095155715942e-02 -8.742303401231765747e-02 -1.310167163610458374e-01 -1.550342440605163574e-01 -5.943687260150909424e-02 3.746607527136802673e-02 -2.419103831052780151e-01 1.600288301706314087e-01 6.106500700116157532e-02 2.963298559188842773e-01
2.984547019004821777e-01 -2.212318629026412964e-01 -2.660641446709632874e-02 1.318259909749031067e-02 -2.074076086282730103e-01 -2.120870500802993774e-01 1.015540137887001038e-01 8.658181875944137573e-02 -2.924357354640960693e-01 -1.294758915901184082e-01 -1.072651967406272888e-01 -2.317651659250259399e-01 -3.401127159595489502e-01 7.001186162233352661e-02 -1.430159956216812134e-01 -9.169094264507293701e-02 4.788235425949096680e-01 -4.948961362242698669e-02 1.606870144605636597e-01 1.313362084329128265e-02 6.417245417833328247e-02 -3.592354431748390198e-02 1.273504644632339478e-01 -2.912168204784393311e-01 -2.041743546724319458e-01 -4.627829045057296753e-02 -8.186914958059787750e-03 5.003962665796279907e-02 -9.303770214319229126e-02 -1.128500029444694519e-01 3.157912194728851318e-02 7.356773316860198975e-02
1.503247022628784180e-01 -2.180539667606353760e-01 9.968347102403640747e-02 5.902126431465148926e-02 -4.472461715340614319e-02 8.968374878168106079e-02 -1.517585963010787964e-01 9.280308336019515991e-02 -3.429775685071945190e-02 -3.373234272003173828e-01 -3.703612461686134338e-02 -3.369795531034469604e-02 -2.193477302789688110e-01 3.693024627864360809e-03 1.264340430498123169e-01 -2.262337952852249146e-01 3.380633592605590820e-01 -1.015668734908103943e-01 1.549310535192489624e-01 -6.642423570156097412e-02 -1.989042609930038452e-01 1.659904867410659790e-01 3.573152795433998108e-02 -4.066110253334045410e-01 -3.701984584331512451e-01 -7.023257017135620117e-02 1.430291682481765747e-01 -2.413669042289257050e-02 6.144614890217781067e-02 -1.115568540990352631e-02 2.707660794258117676e-01 1.224979460239410400e-01
3.612844645977020264e-01 1.348286028951406479e-02 1.780887842178344727e-01 2.045627981424331665e-01 -2.305418550968170166e-01 -1.916021555662155151e-01 -1.347198057919740677e-02 3.553351759910583496e-01 7.488910108804702759e-03 -2.262520194053649902e-01 -4.378524608910083771e-03 -1.500913351774215698e-01 1.353295296430587769e-01 -4.549930617213249207e-02 -1.324521601200103760e-01 1.395328491926193237e-01 4.728131890296936035e-01 7.919674739241600037e-03 -6.781397759914398193e-02 -4.589234944432973862e-03 -2.007392197847366333e-01 1.195891201496124268e-02 -1.584776341915130615e-01 2.258369512856006622e-02 -1.476676017045974731e-01 8.259603381156921387e-02 -2.330425530672073364e-01 -2.252372652292251587e-01 2.122032642364501953e-02 -5.002928152680397034e-02 1.311502307653427124e-01 1.066306047141551971e-02
4.250764846801757812e-01 -6.862958520650863647e-02 1.117691583931446075e-02 1.011238470673561096e-01 4.689222946763038635e-02 -5.939223244786262512e-02 -8.728864043951034546e-02 2.659167349338531494e-01 5.803045257925987244e-02 -1.197076514363288879e-01 1.009237468242645264e-01 -5.858960151672363281e-01 8.982658386230468750e-02 2.222279906272888184e-01 -1.923252493143081665e-01 8.446910232305526733e-02 1.277783066034317017e-01 1.501889228820800781e-01 -7.479040324687957764e-02 1.755318604409694672e-02 -7.573293149471282959e-02 8.501860499382019043e-02 1.234693601727485657e-01 -2.244321256875991821e-01 -2.059050351381301880e-01 1.565891653299331665e-01 -6.745253689587116241e-03 -3.141583129763603210e-02 -2.588918618857860565e-02 3.154056519269943237e-02 -1.064155399799346924e-01 2.077344655990600586e-01
4.552557170391082764e-01 1.165363341569900513e-01 -4.624732304364442825e-03 -2.937782369554042816e-02 -7.387498766183853149e-02 -1.281159818172454834e-01 -1.544047798961400986e-02 3.482029139995574951e-01 1.243925541639328003e-01 -1.171455755829811096e-01 4.713965579867362976e-02 -4.650437235832214355e-01 2.177747786045074463e-01 7.069422304630279541e-02 -2.746280729770660400e-01 -1.785205304622650146e-02 2.631191611289978027e-01 6.503717601299285889e-02 2.021497860550880432e-02 -8.070879615843296051e-03 -1.167926639318466187e-01 7.892157882452011108e-02 -9.370441734790802002e-02 -1.990704536437988281e-01 -1.573388278484344482e-01 -4.499949887394905090e-02 5.468681082129478455e-02 -2.419757843017578125e-01 -5.390641838312149048e-02 6.064033508300781250e-02 1.254034042358398438e-01 7.891918718814849854e-02
3.424842953681945801e-01 -5.551976338028907776e-02 -9.195326827466487885e-03 -6.342905759811401367e-02 -7.276444137096405029e-02 2.276123017072677612e-01 -1.007969155907630920e-01 3.502284288406372070e-01 -8.259904570877552032e-03 -2.577561512589454651e-02 -1.354883760213851929e-01 2.270154654979705811e-01 -2.638613879680633545e-01 -3.373007290065288544e-03 -3.107029795646667480e-01 -3.679385408759117126e-02 -4.929039999842643738e-02 1.057879775762557983e-01 3.901619464159011841e-02 1.842860132455825806e-01 -2.314496785402297974e-01 2.517932355403900146e-01 -9.077742695808410645e-02 -1.634624749422073364e-01 -3.423599302768707275e-01 -4.684516787528991699e-02 5.295455083250999451e-02 -8.804518729448318481e-02 -1.813441365957260132e-01 -1.000930219888687134e-01 2.559152841567993164e-01 -8.972600847482681274e-02
2.793719768524169922e-01 -9.460133314132690430e-02 1.450633108615875244e-01 -8.703607320785522461e-02 -1.906821690499782562e-02 -2.229255586862564087e-01 -4.368848167359828949e-03 1.472149491310119629e-01 -9.942553937435150146e-02 3.254623338580131531e-02 1.740242987871170044e-01 8.195354789495468140e-02 1.109952777624130249e-01 1.298951655626296997e-01 3.061924315989017487e-02 6.300158053636550903e-02 3.366179168224334717e-01 3.658680319786071777e-01 2.548591196537017822e-01 2.310022860765457153e-01 -2.181061804294586182e-01 -1.960431039333343506e-01 -1.745722144842147827e-01 -2.149458378553390503e-01 -3.675966858863830566e-01 -3.354971855878829956e-02 6.247254833579063416e-02 2.228137403726577759e-01 2.613336406648159027e-02 3.835874423384666443e-02 -2.688014321029186249e-02 -9.870388358831405640e-02
4.474622309207916260e-01 1.110762879252433777e-01 1.601991355419158936e-01 7.143890857696533203e-02 -3.433429896831512451e-01 5.291983112692832947e-02 -9.448438882827758789e-03 1.946272104978561401e-01 -1.722865551710128784e-01 -8.644213899970054626e-03 1.300080269575119019e-01 -1.165904626250267029e-01 4.143784940242767334e-02 -1.404510140419006348e-01 -2.242372035980224609e-01 4.952485486865043640e-02 2.538602948188781738e-01 2.287876456975936890e-01 1.490995138883590698e-01 -1.975000835955142975e-02 -2.036493122577667236e-01 2.431206852197647095e-01 -2.734871581196784973e-02 -6.993203610181808472e-02 2.303079515695571899e-01 9.681826829910278320e-02 -1.601768583059310913e-01 -1.394910514354705811e-01 -1.201360076665878296e-01 -2.061614841222763062e-01 1.791463494300842285e-01 1.462865769863128662e-01
1.519550532102584839e-01 -2.097881287336349487e-01 -7.787176966667175293e-02 -2.041739411652088165e-02 4.272446781396865845e-02 -1.078910753130912781e-01 -2.145931683480739594e-02 1.598505973815917969e-01 -3.061962127685546875e-02 -1.991040110588073730e-01 -2.722203731536865234e-01 9.845986962318420410e-02 2.778760492801666260e-01 3.515672683715820312e-01 -2.664562501013278961e-02 -2.390671074390411377e-01 -3.644508868455886841e-02 2.525922358036041260e-01 1.874881237745285034e-01 1.306468546390533447e-01 -7.901966571807861328e-02 2.313969880342483521e-01 -2.118823379278182983e-01 -5.088840797543525696e-02 -3.401755690574645996e-01 -1.295526921749114990e-01 -1.342578381299972534e-01 -1.285328418016433716e-01 -2.044935077428817749e-01 4.933741316199302673e-02 -9.702131897211074829e-02 2.419609427452087402e-01
9.584142267704010010e-02 -1.169749945402145386e-01 1.141725759953260422e-02 -2.331569045782089233e-02 -6.260831654071807861e-02 -5.698195099830627441e-02 2.859741449356079102e-02 5.207267999649047852e-01 2.180997133255004883e-01 -3.801087439060211182e-01 7.591091096401214600e-02 5.054189264774322510e-02 -6.247904896736145020e-02 3.178156539797782898e-02 -1.268032100051641464e-02 -2.763276994228363037e-01 -7.693191617727279663e-02 2.489395886659622192e-01 3.406925871968269348e-02 1.188539564609527588e-01 -2.027904391288757324e-01 8.598466962575912476e-02 -1.767640709877014160e-01 -3.841110169887542725e-01 -8.846078813076019287e-02 -9.103120118379592896e-02 -1.177285835146903992e-01 -9.119519032537937164e-03 -1.126076579093933105e-01 -2.270617932081222534e-01 8.060815185308456421e-02 6.516790390014648438e-02
3.051571249961853027e-01 -2.730325758457183838e-01 -7.337378710508346558e-02 1.515969634056091309e-01 -2.160993665456771851e-01 -7.166273146867752075e-02 -4.807739332318305969e-02 -1.105558425188064575e-01 -5.232485383749008179e-02 -1.235865652561187744e-01 -2.608285984024405479e-03 4.059584438800811768e-01 3.125361353158950806e-02 5.368304997682571411e-02 7.305721193552017212e-02 -8.239396661520004272e-02 1.000956371426582336e-01 -3.492148965597152710e-02 4.529348388314247131e-02 3.669953346252441406e-01 -8.623330295085906982e-02 4.970820620656013489e-02 -1.913329213857650757e-01 2.718583121895790100e-02 -2.689618468284606934e-01 -1.520845144987106323e-01 -2.243827879428863525e-01 8.954114466905593872e-02 3.165134461596608162e-03 3.082797229290008545e-01 1.567103713750839233e-01 2.648075819015502930e-01
3.933559954166412354e-01 -8.494203537702560425e-02 2.181861847639083862e-01 1.113056764006614685e-01 -1.075773835182189941e-01 -1.795578747987747192e-01 1.345931440591812134e-01 1.052941381931304932e-01 -2.232828177511692047e-02 -6.784146279096603394e-02 -1.431562192738056183e-02 -2.103526741266250610e-01 -3.305097818374633789e-01 8.858866989612579346e-03 -2.094107680022716522e-02 -8.758662641048431396e-02 8.456935174763202667e-03 6.509524583816528320e-02 -3.509330749511718750e-02 1.518802046775817871e-01 -2.567981369793415070e-03 -1.139733940362930298e-01 -3.201753795146942139e-01 -3.475202918052673340e-01 -5.356566235423088074e-02 1.754981577396392822e-01 -2.564109563827514648e-01 -7.009568065404891968e-02 -2.339970469474792480e-01 1.193103790283203125e-01 2.957534492015838623e-01 1.113127544522285461e-01
1.914459466934204102e-01 -3.950414061546325684e-01 -1.167198568582534790e-01 6.663560867309570312e-02 -2.619627714157104492e-01 -1.042478457093238831e-01 9.105434268712997437e-02 -1.931545883417129517e-01 1.047848910093307495e-01 -2.272283285856246948e-01 -2.317583188414573669e-02 3.141864836215972900e-01 3.494212031364440918e-02 1.371069997549057007e-01 -5.747279524803161621e-02 -2.131197303533554077e-01 1.456985622644424438e-01 2.157066464424133301e-01 -2.885623369365930557e-03 2.316181212663650513e-01 -1.146414950489997864e-01 2.793227732181549072e-01 -1.813396960496902466e-01 -6.184881925582885742e-02 -2.572753429412841797e-01 -8.940674364566802979e-02 -2.687158286571502686e-01 3.091613389551639557e-02 3.841539844870567322e-02 1.581962704658508301e-01 6.086589395999908447e-02 8.178934454917907715e-02
9.772774577140808105e-02 -1.019185557961463928e-01 -9.119012206792831421e-02 -6.689475476741790771e-02 1.027245894074440002e-01 4.825272038578987122e-02 4.990187659859657288e-02 3.227217495441436768e-01 -1.677456051111221313e-01 -2.791131734848022461e-01 -2.303341478109359741e-01 3.035539388656616211e-01 -2.796950042247772217e-01 1.994317956268787384e-02 -1.041925549507141113e-01 -4.555203393101692200e-02 -7.366384565830230713e-02 2.249949276447296143e-01 1.900367885828018188e-01 5.821298807859420776e-02 -1.440768837928771973e-01 4.000104218721389771e-02 -1.865700334310531616e-01 -1.994144618511199951e-01 -2.643748223781585693e-01 -3.149533271789550781e-02 -8.543134480714797974e-02 -3.949972987174987793e-01 -1.617734581232070923e-01 -1.408101469278335571e-01 1.074740439653396606e-01 1.439123153686523438e-01
2.047648131847381592e-01 -9.950605034828186035e-02 1.108217611908912659e-01 8.754009008407592773e-02 1.038036495447158813e-02 2.279284782707691193e-02 -6.578118354082107544e-02 -9.904843755066394806e-04 -2.115952968597412109e-01 -2.200792580842971802e-01 -3.041857667267322540e-02 1.344494968652725220e-01 -4.904536530375480652e-02 -1.419190615415573120e-01 -1.639637351036071777e-01 -2.576873898506164551e-01 -5.770573392510414124e-02 5.424149334430694580e-02 6.094921380281448364e-02 3.257357478141784668e-01 -1.131941750645637512e-01 1.867572367191314697e-01 -4.311794415116310120e-02 -3.066049814224243164e-01 -1.412271261215209961e-01 7.086802273988723755e-02 1.620377451181411743e-01 -4.103049933910369873e-01 -1.871619224548339844e-01 7.085251063108444214e-02 3.763911426067352295e-01 1.851637363433837891e-01
1.851507723331451416e-01 -2.227456718683242798e-01 -4.110402986407279968e-02 6.618698686361312866e-02 -2.683510482311248779e-01 7.012545317411422729e-02 1.977205872535705566e-01 1.156559363007545471e-01 -1.524373441934585571e-01 -4.124161303043365479e-01 6.923994421958923340e-02 -3.467644378542900085e-02 1.443400532007217407e-01 -1.725474745035171509e-01 2.056973874568939209e-01 -2.496605813503265381e-01 1.414689570665359497e-01 1.375555545091629028e-01 -1.315418332815170288e-01 1.926137953996658325e-01 8.608545362949371338e-02 1.561355590820312500e-01 -3.513837456703186035e-01 -1.024463176727294922e-01 -3.213162720203399658e-02 8.947252482175827026e-02 -7.700169831514358521e-02 1.364083215594291687e-02 -3.221331834793090820e-01 -9.523216634988784790e-03 2.189483791589736938e-01 4.379855468869209290e-03
-8.371550589799880981e-02 -1.920332908630371094e-01 -4.290461540222167969e-02 9.216329455375671387e-02 -4.738086760044097900e-01 5.321288015693426132e-03 2.101351134479045868e-02 -5.448927357792854309e-02 -1.216837763786315918e-01 -1.410868614912033081e-01 2.589049190282821655e-02 1.416896879673004150e-01 2.237599343061447144e-01 1.139550432562828064e-01 -8.541464805603027344e-02 -1.578540802001953125e-01 7.966779172420501709e-02 3.880268931388854980e-01 -6.474009901285171509e-02 -1.466058427467942238e-03 -5.545974150300025940e-02 6.025447323918342590e-02 4.982881247997283936e-02 -1.368281394243240356e-01 -1.401452571153640747e-01 2.916981577873229980e-01 -6.327192485332489014e-02 -2.079511135816574097e-01 1.244569849222898483e-02 2.019913196563720703e-01 -6.792957428842782974e-03 4.302629828453063965e-01
1.296817958354949951e-01 -1.994088590145111084e-01 -1.934361457824707031e-01 1.564728915691375732e-01 -2.451715916395187378e-01 -2.086591571569442749e-01 4.998610913753509521e-02 1.829080283641815186e-01 -2.454429119825363159e-01 -2.144386768341064453e-01 1.714165061712265015e-01 8.519796282052993774e-02 -8.817079942673444748e-04 8.972652256488800049e-02 8.468996733427047729e-02 -9.744139015674591064e-02 7.596219331026077271e-02 -1.079986244440078735e-02 -4.949261248111724854e-01 1.827021769713610411e-04 -1.331814527511596680e-01 1.600440442562103271e-01 -5.187884718179702759e-02 -2.079930603504180908e-01 -3.741472363471984863e-01 1.129073277115821838e-01 1.684558540582656860e-01 4.516419768333435059e-02 -1.446033120155334473e-01 5.546444281935691833e-02 1.282571852207183838e-01 1.029465496540069580e-01
9.157539904117584229e-02 1.822827197611331940e-02 -1.141306161880493164e-01 2.043954581022262573e-01 -1.083979476243257523e-02 1.069289967417716980e-01 2.394336313009262085e-01 1.826443076133728027e-01 3.366544097661972046e-02 -2.221852838993072510e-01 5.179029330611228943e-02 -1.876082420349121094e-01 6.669232249259948730e-02 3.929838538169860840e-03 -1.923633925616741180e-02 -1.192214190959930420e-01 1.345488280057907104e-01 5.401453375816345215e-02 1.299053281545639038e-01 7.843835279345512390e-03 -1.255224198102951050e-01 6.522103399038314819e-02 -3.642286732792854309e-02 -3.159955143928527832e-02 -4.460197091102600098e-01 2.612397670745849609e-01 -8.351129479706287384e-03 -1.506299972534179688e-01 -2.371314465999603271e-01 4.400169253349304199e-01 3.555297851562500000e-01 -1.829453371465206146e-02
2.379175722599029541e-01 2.729918360710144043e-01 -2.570267021656036377e-01 2.879775166511535645e-01 -1.309635788202285767e-01 -2.792541496455669403e-02 1.430456936359405518e-01 2.037414908409118652e-01 -1.898692399263381958e-01 -2.798135578632354736e-01 2.177777141332626343e-01 2.572170197963714600e-01 -1.001817639917135239e-02 3.383906483650207520e-01 -1.765552461147308350e-01 -1.580980867147445679e-01 1.505415141582489014e-01 2.938221581280231476e-02 1.406181007623672485e-01 1.245354115962982178e-01 -5.745429173111915588e-02 -4.976047948002815247e-02 -2.070406973361968994e-01 -1.594060361385345459e-01 -8.180999197065830231e-03 -1.611768081784248352e-02 -1.911768466234207153e-01 2.611865475773811340e-02 -8.034736849367618561e-03 2.657139003276824951e-01 -1.040802244096994400e-02 8.233245462179183960e-03
2.322498410940170288e-01 -3.434529528021812439e-02 3.619995117187500000e-01 -1.964157447218894958e-02 -1.295399572700262070e-02 -2.946908958256244659e-02 -7.659459859132766724e-02 2.543124258518218994e-01 -2.859119474887847900e-01 -2.820023298263549805e-01 2.943613529205322266e-01 6.736412644386291504e-02 1.005565933883190155e-02 2.951247990131378174e-01 -5.620414391160011292e-02 -1.522724181413650513e-01 2.192522026598453522e-02 -3.196604549884796143e-02 2.467030659317970276e-02 2.097520679235458374e-01 2.739687263965606689e-02 -1.107801720499992371e-01 -1.246807500720024109e-01 -4.237977787852287292e-02 -1.938641518354415894e-01 1.286643743515014648e-01 -1.937919855117797852e-01 1.167570576071739197e-01 -1.904345899820327759e-01 3.856940269470214844e-01 8.779229968786239624e-02 3.661863505840301514e-02
9.226965159177780151e-02 -1.238616704940795898e-01 -7.060085982084274292e-02 -2.164853215217590332e-01 -2.002920657396316528e-01 -1.591361910104751587e-01 4.227505996823310852e-02 5.596417188644409180e-01 -8.285004645586013794e-02 -2.894902825355529785e-01 -8.632443845272064209e-03 1.422444134950637817e-01 -2.109962105751037598e-01 -1.563236266374588013e-01 -1.118495762348175049e-01 -8.634580671787261963e-02 4.684009402990341187e-02 3.688722848892211914e-01 1.912906952202320099e-02 2.422376126050949097e-01 -2.584431879222393036e-02 6.094843894243240356e-02 1.437032669782638550e-01 -1.032607033848762512e-01 -1.305328458547592163e-01 -5.305643752217292786e-02 -1.799346804618835449e-01 4.053418990224599838e-03 -4.309063777327537537e-03 -6.105890870094299316e-02 2.342168241739273071e-01 -1.072650309652090073e-02
1.569395363330841064e-01 -7.380532473325729370e-02 -1.936461627483367920e-01 1.197517812252044678e-01 -2.509363591670989990e-01 7.541409134864807129e-02 1.197134181857109070e-01 5.594360828399658203e-02 5.879642441868782043e-02 -2.313304990530014038e-01 5.921720340847969055e-02 -1.822981834411621094e-01 -1.307939738035202026e-02 1.231696531176567078e-01 7.509455084800720215e-02 -8.382222801446914673e-02 2.055816501379013062e-01 6.417296081781387329e-02 1.526527404785156250e-01 5.064378678798675537e-02 -2.317356318235397339e-02 -1.245298981666564941e-01 1.982605010271072388e-01 5.746803060173988342e-02 -4.133567512035369873e-01 2.629253864288330078e-01 -9.383454918861389160e-02 -8.952550590038299561e-02 -3.130447566509246826e-01 2.150622457265853882e-01 4.219064414501190186e-01 -1.665747724473476410e-02
2.635225355625152588e-01 -1.269731074571609497e-01 -1.165000051259994507e-01 2.428579926490783691e-01 -1.533740293234586716e-02 2.086690664291381836e-01 -1.445395685732364655e-02 3.302682191133499146e-02 1.399725079536437988e-01 -3.302212357521057129e-01 -1.183031126856803894e-01 2.296050041913986206e-01 -2.458370923995971680e-01 9.336542338132858276e-02 -1.687749326229095459e-01 -1.466088443994522095e-01 9.118246287107467651e-02 7.155063003301620483e-02 5.913828313350677490e-02 2.787395715713500977e-01 -9.488587826490402222e-02 -1.277855038642883301e-01 -7.950714230537414551e-02 -1.486848294734954834e-01 -2.313404083251953125e-01 -1.056262478232383728e-02 1.674086749553680420e-01 -2.939624488353729248e-01 -1.669438779354095459e-01 -3.736498206853866577e-02 3.653689622879028320e-01 5.568460747599601746e-02
2.495620101690292358e-01 -2.447028011083602905e-01 -1.016155853867530823e-01 8.046659827232360840e-02 -2.617042958736419678e-01 3.429194688796997070e-01 1.909515820443630219e-02 3.819107115268707275e-01 9.030661731958389282e-02 -2.156142741441726685e-01 -1.541694998741149902e-01 -8.349040150642395020e-02 -2.472922652959823608e-01 1.713543683290481567e-01 -4.857634007930755615e-02 -9.967805445194244385e-02 7.431247085332870483e-02 1.173210740089416504e-01 5.574932694435119629e-02 5.878869816660881042e-02 -2.453313618898391724e-01 6.462866067886352539e-02 -1.053791120648384094e-01 9.438921511173248291e-02 -3.041890561580657959e-01 -1.796805560588836670e-01 5.701045319437980652e-02 -2.754598259925842285e-01 -1.061624065041542053e-01 -7.643896341323852539e-02 -2.664448320865631104e-02 -9.243200719356536865e-02
9.523234516382217407e-02 -1.119696721434593201e-01 -1.491905897855758667e-01 -7.848203927278518677e-02 -3.089400827884674072e-01 4.694024845957756042e-02 9.516330063343048096e-02 3.627164363861083984e-01 -1.612454354763031006e-01 -3.770327866077423096e-01 -7.589239627122879028e-02 2.973682433366775513e-02 -1.196587830781936646e-01 -6.322473287582397461e-02 -2.265975475311279297e-01 -5.092350766062736511e-02 -6.250441819429397583e-02 3.796350061893463135e-01 1.912757158279418945e-01 2.743855416774749756e-01 -1.436028182506561279e-01 1.751734167337417603e-01 8.233206719160079956e-02 -2.577951848506927490e-01 -6.984649598598480225e-02 1.688535213470458984e-01 -4.707515612244606018e-02 -8.039291203022003174e-02 8.151963353157043457e-02 5.408053845167160034e-02 2.142071351408958435e-02 -1.676630973815917969e-01
3.103633522987365723e-01 8.679034560918807983e-02 4.878909885883331299e-02 1.316393315792083740e-01 6.643852218985557556e-03 -1.258436031639575958e-02 -1.836718171834945679e-01 2.197501957416534424e-01 -2.278770208358764648e-01 -1.884214878082275391e-01 -1.405474692583084106e-01 2.318683862686157227e-01 -1.664588414132595062e-02 1.898747682571411133e-01 -4.353280365467071533e-02 -7.463036477565765381e-02 7.464315742254257202e-02 1.333775222301483154e-01 2.622570991516113281e-01 2.496616393327713013e-01 -2.373792976140975952e-01 3.207104280591011047e-03 -4.629253447055816650e-01 -1.490057110786437988e-01 -3.308748006820678711e-01 2.825496159493923187e-02 -4.910229891538619995e-02 3.707081452012062073e-02 -7.532056421041488647e-02 5.294637754559516907e-02 -5.503413826227188110e-02 -1.287000626325607300e-01
3.657850921154022217e-01 -6.318458169698715210e-02 -8.885033428668975830e-02 2.224813699722290039e-01 -2.263851761817932129e-01 9.818328171968460083e-02 1.112977713346481323e-01 2.522577047348022461e-01 -1.802180558443069458e-01 -2.136331498622894287e-01 -1.863490790128707886e-01 -5.857893824577331543e-02 1.964891254901885986e-01 1.439142376184463501e-01 -7.938178628683090210e-02 1.761563867330551147e-01 3.290688395500183105e-01 -6.615892797708511353e-02 -1.123721450567245483e-01 1.333599686622619629e-01 -2.089751660823822021e-01 2.382938563823699951e-01 4.917587339878082275e-02 1.540006399154663086e-01 -1.514009982347488403e-01 1.006244774907827377e-02 -1.080734953284263611e-01 7.375849783420562744e-02 -2.727274596691131592e-01 2.279268018901348114e-02 5.113805457949638367e-02 2.601060271263122559e-01
4.002547562122344971e-01 -1.953194290399551392e-02 -9.500838816165924072e-02 -8.942615240812301636e-02 -2.187511473894119263e-01 -2.078611962497234344e-02 -1.426850259304046631e-01 1.320285201072692871e-01 -4.221829771995544434e-02 -2.194402366876602173e-01 7.530593872070312500e-02 5.025088787078857422e-02 -2.682515084743499756e-01 8.328681811690330505e-03 -2.173458039760589600e-01 1.362820994108915329e-02 -3.528152778744697571e-02 1.664999127388000488e-01 1.406863215379416943e-03 -1.318407896906137466e-02 -2.141628041863441467e-02 2.834932506084442139e-01 1.283360868692398071e-01 -7.502728700637817383e-02 -4.573124647140502930e-01 -1.538009494543075562e-01 1.904443949460983276e-01 2.597284317016601562e-01 5.821816157549619675e-03 2.392571121454238892e-01 -5.742540583014488220e-02 1.719554662704467773e-01
1.215106248855590820e-01 -8.665428310632705688e-02 -1.984883248805999756e-01 1.474382728338241577e-01 -1.172918602824211121e-01 1.614841520786285400e-01 2.285703122615814209e-01 2.645900547504425049e-01 8.443859219551086426e-02 -2.853125631809234619e-01 -9.461686760187149048e-02 -1.159005146473646164e-02 1.368710696697235107e-01 6.090776249766349792e-02 -3.505337238311767578e-01 1.060493215918540955e-01 1.114250998944044113e-02 1.586264967918395996e-01 3.275058865547180176e-01 1.266999840736389160e-01 -2.094809114933013916e-01 2.210675477981567383e-01 1.315793991088867188e-01 -2.634092271327972412e-01 -1.530214697122573853e-01 8.058772981166839600e-02 -2.804218977689743042e-02 -3.098476231098175049e-01 6.807120144367218018e-02 1.363662350922822952e-02 2.013247013092041016e-01 -1.472445391118526459e-02
2.514191865921020508e-01 -1.074077337980270386e-01 2.268364280462265015e-01 2.145199179649353027e-01 5.242775380611419678e-02 -3.456307947635650635e-01 -7.394244521856307983e-02 5.337406881153583527e-03 -9.793340414762496948e-02 -3.251654505729675293e-01 1.590775698423385620e-02 -4.811004735529422760e-03 -2.569960951805114746e-01 1.344903931021690369e-02 -1.605065166950225830e-01 -1.837702393531799316e-01 3.870803862810134888e-02 2.807664126157760620e-02 4.881283268332481384e-02 -4.612913355231285095e-02 -4.171090200543403625e-02 -1.038352176547050476e-01 -1.572981923818588257e-01 -1.919848620891571045e-01 -2.250421643257141113e-01 -3.240207443013787270e-03 -1.171752661466598511e-01 -1.469098627567291260e-01 -4.426594376564025879e-01 1.184896752238273621e-02 2.738678753376007080e-01 1.439916342496871948e-01
4.804038405418395996e-01 -1.361981928348541260e-01 5.442854017019271851e-02 3.338581323623657227e-01 -2.689578235149383545e-01 -2.537045776844024658e-01 -1.314500719308853149e-02 2.848222553730010986e-01 -3.796450793743133545e-01 -7.635076344013214111e-02 -6.120964884757995605e-02 -9.991981089115142822e-02 -5.455406010150909424e-02 -1.049403399229049683e-01 7.201850414276123047e-02 6.353832781314849854e-02 2.387431412935256958e-01 1.608515828847885132e-01 7.654500007629394531e-02 -8.764626085758209229e-02 -5.724327638745307922e-02 1.653358936309814453e-01 -4.764577373862266541e-02 -1.882972121238708496e-01 -3.151739249005913734e-03 -1.060220897197723389e-01 -1.799990609288215637e-02 -9.722345322370529175e-02 1.692829281091690063e-01 1.029383763670921326e-01 4.236189275979995728e-02 6.714805960655212402e-02
2.436732202768325806e-01 9.413767606019973755e-02 9.102388471364974976e-02 9.896552562713623047e-02 -3.339652717113494873e-01 -3.584131896495819092e-01 6.681665033102035522e-02 -2.379421785008162260e-04 -3.832764178514480591e-02 -3.859074115753173828e-01 8.901380002498626709e-02 -4.127207212150096893e-03 -2.138544470071792603e-01 -7.996649481356143951e-03 -2.993284761905670166e-01 -1.586690396070480347e-01 2.415148764848709106e-01 1.773020029067993164e-01 8.083577267825603485e-04 -8.601321838796138763e-03 7.489684224128723145e-02 -2.222949415445327759e-01 -3.330495581030845642e-02 -3.492027223110198975e-01 -4.151933267712593079e-02 -4.281309247016906738e-02 9.376943856477737427e-02 -1.537279039621353149e-02 -2.004773914813995361e-01 3.728083521127700806e-02 6.785431504249572754e-02 1.537267565727233887e-01
3.973920643329620361e-01 -8.037563413381576538e-02 -9.424250572919845581e-02 -2.629421837627887726e-02 -1.263651698827743530e-01 5.311190336942672729e-02 -3.002476692199707031e-01 1.246910393238067627e-01 -8.030544221401214600e-02 -1.007205620408058167e-02 -1.159611940383911133e-01 1.075345948338508606e-01 1.393299829214811325e-02 6.478318013250827789e-03 -3.498050272464752197e-01 -2.349682748317718506e-01 1.812730729579925537e-01 2.376630455255508423e-01 2.224314659833908081e-01 7.826784998178482056e-02 -5.134282633662223816e-02 1.778091788291931152e-01 -2.068028002977371216e-01 -2.426640689373016357e-01 6.310522556304931641e-02 4.506904259324073792e-02 1.830027699470520020e-01 -2.531205415725708008e-01 -1.850721091032028198e-01 -5.966259166598320007e-02 2.261703908443450928e-01 1.371174454689025879e-01
4.522118717432022095e-02 -3.127925992012023926e-01 -1.573041528463363647e-01 -1.172204837203025818e-01 -2.500237524509429932e-01 -1.468956023454666138e-01 8.480757474899291992e-02 2.327497005462646484e-01 3.293901681900024414e-02 -1.853660643100738525e-01 2.340207695960998535e-01 -5.457349470816552639e-04 -1.357214897871017456e-02 -1.262052953243255615e-01 -3.154437541961669922e-01 5.158712156116962433e-03 4.752844106405973434e-03 1.314487755298614502e-01 2.597221732139587402e-01 1.266092807054519653e-01 1.285571139305830002e-03 2.594228982925415039e-01 -1.573282033205032349e-01 -3.443655669689178467e-01 -3.273025155067443848e-01 -1.214373949915170670e-02 -2.140671461820602417e-01 1.316770464181900024e-01 -2.998362854123115540e-02 1.650424748659133911e-01 -2.297191182151436806e-03 -1.762902922928333282e-02
3.873555958271026611e-01 9.797400981187820435e-02 1.040184218436479568e-02 -3.274018317461013794e-02 -3.891443908214569092e-01 4.830105602741241455e-02 -2.189034409821033478e-02 2.767660915851593018e-01 -1.247291713953018188e-01 -2.768064141273498535e-01 6.466680765151977539e-02 -2.582829594612121582e-01 1.555629372596740723e-01 8.797184377908706665e-02 -6.864382326602935791e-02 3.251889720559120178e-02 2.380415946245193481e-01 5.226564407348632812e-02 -1.448169052600860596e-01 2.998678088188171387e-01 1.495463848114013672e-01 4.840120300650596619e-02 -2.623190917074680328e-02 6.890933215618133545e-02 -2.533281147480010986e-01 -1.757014542818069458e-01 5.584062077105045319e-03 -1.009418889880180359e-01 1.987848430871963501e-01 4.955089464783668518e-02 1.970411688089370728e-01 1.451140791177749634e-01
4.608045816421508789e-01 4.143901541829109192e-02 2.079335600137710571e-01 2.245201319456100464e-01 4.541934467852115631e-03 -2.250378578901290894e-01 -5.654891952872276306e-03 1.110917925834655762e-01 -1.443277001380920410e-01 -2.533366680145263672e-01 -1.395109891891479492e-01 -1.443585604429244995e-01 -1.288066208362579346e-01 2.117949724197387695e-02 -7.211227715015411377e-02 1.380641907453536987e-01 1.844128370285034180e-01 3.642445504665374756e-01 -3.806273266673088074e-02 9.585668146610260010e-02 1.302999407052993774e-01 -1.331031024456024170e-01 -1.839747875928878784e-01 -1.957231462001800537e-01 -6.165674701333045959e-02 1.601915806531906128e-01 7.779378443956375122e-02 -3.053652346134185791e-01 -8.309683762490749359e-03 -1.542593538761138916e-01 3.913424536585807800e-02 1.559441834688186646e-01
1.763419508934020996e-01 -8.518990874290466309e-02 -3.004118241369724274e-02 2.044756412506103516e-01 -7.536248117685317993e-02 -1.242850255221128464e-02 -1.052946969866752625e-01 2.440694905817508698e-02 -4.758688155561685562e-04 -2.033828943967819214e-01 1.567305475473403931e-01 1.203825920820236206e-01 -1.288425624370574951e-01 2.404336333274841309e-01 3.266571462154388428e-02 -1.750182807445526123e-01 2.175446897745132446e-01 1.918237805366516113e-01 2.848834991455078125e-01 4.151265919208526611e-01 -2.786848545074462891e-01 -1.316244155168533325e-01 -1.451748162508010864e-01 -2.046334147453308105e-01 -2.779268622398376465e-01 -7.610603421926498413e-02 -6.862399727106094360e-02 2.445690184831619263e-01 -2.519302666187286377e-01 7.407633215188980103e-02 5.104517936706542969e-02 -1.470836065709590912e-02
2.122220546007156372e-01 3.677560091018676758e-01 -1.140595525503158569e-01 -3.181750476360321045e-01 -2.279293686151504517e-01 -2.191635966300964355e-02 8.220787346363067627e-02 3.176702558994293213e-01 -4.973559081554412842e-02 -2.087086588144302368e-01 5.612099077552556992e-03 -8.738162368535995483e-02 -1.612861454486846924e-01 8.266513794660568237e-02 -1.997677981853485107e-01 -3.577024675905704498e-03 1.311726402491331100e-02 1.291212290525436401e-01 3.867298364639282227e-02 7.551390677690505981e-02 -2.583691477775573730e-01 2.720611393451690674e-01 -1.275822520256042480e-01 -3.556881099939346313e-02 -3.308005332946777344e-01 1.334736868739128113e-02 -1.951593905687332153e-02 7.364871352910995483e-02 1.988508552312850952e-01 1.621874421834945679e-01 1.201283857226371765e-01 2.021262943744659424e-01
1.481330543756484985e-01 -2.736997306346893311e-01 -7.048966735601425171e-02 4.563704878091812134e-02 -3.912920951843261719e-01 -2.001921981573104858e-01 2.595307305455207825e-02 1.606352627277374268e-01 -6.882936507463455200e-02 3.455698862671852112e-02 5.889010056853294373e-02 -4.520536586642265320e-02 3.678128495812416077e-02 -1.630439758300781250e-01 -2.665666639804840088e-01 2.203671038150787354e-01 3.247132524847984314e-02 3.191341757774353027e-01 2.520706877112388611e-02 5.737063288688659668e-02 -3.327728509902954102e-01 2.899950742721557617e-01 2.615372091531753540e-02 1.072512343525886536e-01 -2.332841306924819946e-01 -1.676770150661468506e-01 -1.132223904132843018e-01 -8.286013454198837280e-02 2.551451697945594788e-02 2.132976204156875610e-01 2.348078042268753052e-01 -8.814124390482902527e-03
1.684635728597640991e-01 -2.942451238632202148e-01 -3.097486197948455811e-01 2.504062950611114502e-01 6.451458670198917389e-03 5.317743867635726929e-02 3.351316228508949280e-02 2.649621367454528809e-01 -2.108465731143951416e-01 -8.725572377443313599e-02 4.829464554786682129e-01 -4.641435667872428894e-02 2.701563946902751923e-02 2.954071387648582458e-02 8.516592532396316528e-02 -2.180281430482864380e-01 2.248749583959579468e-01 1.389144062995910645e-01 -6.438713520765304565e-02 2.602424845099449158e-02 1.904631033539772034e-02 1.573772728443145752e-02 -2.250854223966598511e-01 -2.543029189109802246e-01 -1.485713571310043335e-01 -6.156348809599876404e-02 3.004397265613079071e-02 1.282214820384979248e-01 -1.806385517120361328e-01 -3.397453576326370239e-02 1.559336632490158081e-01 1.280693709850311279e-01
8.914498612284660339e-03 -1.128480210900306702e-01 -8.711121231317520142e-02 2.377060949802398682e-01 -2.202521711587905884e-01 -5.991296470165252686e-02 -2.036214023828506470e-01 1.310327798128128052e-01 1.971276104450225830e-01 -4.243343472480773926e-01 -4.890139400959014893e-02 2.067889124155044556e-01 2.868611812591552734e-01 -1.409242451190948486e-01 -1.433473676443099976e-01 2.526356093585491180e-02 -6.944537162780761719e-02 2.852952480316162109e-01 2.233846113085746765e-02 -1.106760581023991108e-03 -2.781980335712432861e-01 2.265620082616806030e-01 -1.135104373097419739e-01 -2.034737616777420044e-01 -1.694124341011047363e-01 5.480262264609336853e-02 1.579142063856124878e-01 -8.424702286720275879e-02 1.541891973465681076e-02 6.374675780534744263e-02 1.968015432357788086e-01 2.201279550790786743e-01
4.940147697925567627e-01 -6.117312610149383545e-02 -9.230808913707733154e-02 1.034239977598190308e-01 -1.308796554803848267e-01 -7.822284847497940063e-02 6.739635765552520752e-02 2.021497189998626709e-01 -1.857368499040603638e-01 5.996743589639663696e-02 2.530037164688110352e-01 -2.194041311740875244e-01 8.856137283146381378e-04 -3.191418945789337158e-01 -1.286209672689437866e-01 -6.376132369041442871e-02 1.997676491737365723e-01 1.690600812435150146e-01 -8.556485921144485474e-02 1.094424799084663391e-01 -3.247368633747100830e-01 -6.211218982934951782e-02 -9.158960729837417603e-02 -2.291678190231323242e-01 -1.323538869619369507e-01 3.939443081617355347e-02 -2.895618975162506104e-02 -4.352874308824539185e-02 2.162312716245651245e-02 1.022984683513641357e-01 -1.896492242813110352e-01 2.547987699508666992e-01
4.429031610488891602e-01 2.240629494190216064e-02 -8.016396313905715942e-02 1.256923526525497437e-01 -9.866662323474884033e-02 -7.525482028722763062e-02 2.825576066970825195e-01 2.323829084634780884e-01 4.773494601249694824e-02 -1.208347156643867493e-01 9.632002562284469604e-02 8.811900019645690918e-02 -1.900942996144294739e-02 1.502127796411514282e-01 -1.022163927555084229e-01 1.425619721412658691e-01 3.873043060302734375e-01 -9.766781330108642578e-02 1.452554315328598022e-01 3.834325075149536133e-02 -2.191737741231918335e-01 -1.386775374412536621e-01 -6.951119750738143921e-02 -8.504481613636016846e-02 -1.008736342191696167e-01 -2.433494180440902710e-01 6.562766432762145996e-02 9.722317010164260864e-02 -1.046625003218650818e-01 2.628290057182312012e-01 6.333250552415847778e-02 3.400109112262725830e-01
3.157247900962829590e-01 1.813354790210723877e-01 1.383147835731506348e-01 -2.302281558513641357e-02 -3.859454989433288574e-01 8.874595165252685547e-03 -4.815217852592468262e-02 1.688640117645263672e-01 -2.230839282274246216e-01 -3.526102602481842041e-01 2.346171140670776367e-01 -2.969351708889007568e-01 4.975466057658195496e-02 1.606909334659576416e-01 -1.614303588867187500e-01 1.104258745908737183e-01 2.516673803329467773e-01 1.209848672151565552e-01 -1.343954354524612427e-02 3.199806213378906250e-01 1.210785731673240662e-01 6.127863377332687378e-02 -1.477165240794420242e-02 7.517731934785842896e-02 -1.744590550661087036e-01 -2.222060412168502808e-02 1.372366864234209061e-02 -9.906189888715744019e-02 1.169615313410758972e-01 -4.761666432023048401e-02 1.471984833478927612e-01 2.584307268261909485e-02
1.636347621679306030e-01 -3.214733302593231201e-02 4.016604647040367126e-02 2.385172843933105469e-01 -1.208383664488792419e-01 -1.238789111375808716e-01 1.357025057077407837e-01 2.034636139869689941e-01 -4.005796089768409729e-02 -9.400983341038227081e-03 -5.236528441309928894e-02 -2.094775289297103882e-01 -1.039333641529083252e-01 2.671418786048889160e-01 6.941451225429773331e-03 -6.304850801825523376e-03 2.357656210660934448e-01 -1.033701933920383453e-02 1.436726748943328857e-01 -1.500176917761564255e-02 -5.230685696005821228e-02 1.137048527598381042e-01 1.412038784474134445e-02 -8.141009509563446045e-02 -3.107671737670898438e-01 2.268720418214797974e-01 7.014288008213043213e-02 -1.860116273164749146e-01 -2.478770911693572998e-01 2.554790973663330078e-01 5.208873748779296875e-01 -9.327636659145355225e-02
2.028298974037170410e-01 -1.229697316884994507e-01 3.460387885570526123e-02 1.011397410184144974e-02 -1.444311290979385376e-01 1.375360041856765747e-01 -8.910867571830749512e-02 4.362659528851509094e-03 -2.136450111865997314e-01 -9.449844807386398315e-02 -3.986602276563644409e-02 -1.427939087152481079e-01 -6.640900857746601105e-03 2.709991633892059326e-01 -6.814964860677719116e-02 -6.660842895507812500e-02 1.095432415604591370e-01 3.583696782588958740e-01 2.838545441627502441e-01 3.931288123130798340e-01 -1.798805594444274902e-01 -1.196028515696525574e-01 -1.273731291294097900e-01 -9.391754865646362305e-02 -4.362855553627014160e-01 -2.285776287317276001e-02 1.326811164617538452e-01 2.455394715070724487e-01 -1.293234080076217651e-01 4.993293806910514832e-02 -1.853264868259429932e-02 1.516537857241928577e-03
2.637994289398193359e-01 5.905312299728393555e-02 1.360928639769554138e-02 5.718949064612388611e-02 -8.343414403498172760e-03 -2.722711563110351562e-01 8.024722337722778320e-02 3.310271501541137695e-01 -1.552702486515045166e-02 -4.378757625818252563e-02 -1.638849079608917236e-01 1.958593279123306274e-01 2.184700816869735718e-01 8.479534089565277100e-02 -7.388278096914291382e-02 -2.978616654872894287e-01 5.223900079727172852e-02 2.005486488342285156e-01 3.205131292343139648e-01 1.126821041107177734e-01 9.715162217617034912e-02 1.110161915421485901e-01 -8.678924292325973511e-02 -3.259636461734771729e-01 -4.043696075677871704e-02 -7.827371358871459961e-02 6.006539985537528992e-02 -1.377965658903121948e-01 -1.973817646503448486e-01 1.435783803462982178e-01 1.529787778854370117e-01 3.309274315834045410e-01
5.779610946774482727e-02 -1.407367587089538574e-01 -1.956921368837356567e-01 2.720796130597591400e-02 -1.539793014526367188e-01 9.910083562135696411e-02 9.322799742221832275e-02 3.558284044265747070e-01 -1.567993015050888062e-01 -4.833493828773498535e-01 -1.753712445497512817e-01 4.185789078474044800e-02 -1.225972026586532593e-01 -4.900323227047920227e-03 -1.500850617885589600e-01 2.016577310860157013e-02 4.610982164740562439e-02 3.291282355785369873e-01 9.981394559144973755e-02 2.065180689096450806e-01 -2.192908972501754761e-01 2.257206588983535767e-01 1.173183415085077286e-02 -1.888024955987930298e-01 -2.256835438311100006e-02 2.071073651313781738e-01 5.802965536713600159e-02 -5.200000014156103134e-03 6.431719660758972168e-02 4.506754502654075623e-02 2.036606818437576294e-01 -2.189654409885406494e-01
2.230497449636459351e-01 -1.220898255705833435e-01 -6.814532727003097534e-02 -7.366643846035003662e-02 2.902643056586384773e-03 -3.496591448783874512e-01 -1.768506020307540894e-01 1.109941601753234863e-01 -2.540141940116882324e-01 -2.604732215404510498e-01 -1.451660543680191040e-01 -1.111724749207496643e-01 -9.679415822029113770e-02 6.782198697328567505e-02 6.136082485318183899e-02 -2.708296477794647217e-01 1.722491830587387085e-01 2.490500658750534058e-01 2.117861211299896240e-01 3.366310596466064453e-01 -1.380696594715118408e-01 2.043976038694381714e-01 -3.397131711244583130e-02 -1.641939729452133179e-01 -2.012489438056945801e-01 -2.148057073354721069e-01 -1.475867927074432373e-01 -1.578621380031108856e-02 -6.971433013677597046e-02 -7.869497686624526978e-02 1.926267296075820923e-01 8.285617828369140625e-02
1.976532489061355591e-01 -1.412490457296371460e-01 -2.855999171733856201e-01 1.231015566736459732e-02 -1.730695180594921112e-02 2.532313205301761627e-02 -2.821230562403798103e-03 3.160690367221832275e-01 6.616093218326568604e-02 -2.814336419105529785e-01 -7.891409844160079956e-02 2.814941704273223877e-01 -2.883363366127014160e-01 -1.822451315820217133e-02 -1.011261492967605591e-01 1.411656010895967484e-02 1.516931354999542236e-01 3.351278603076934814e-02 -2.266192063689231873e-02 3.473466336727142334e-01 -1.031242534518241882e-01 -1.288563311100006104e-01 -3.543880768120288849e-03 -1.559558957815170288e-01 -3.755627870559692383e-01 4.638349264860153198e-02 -4.177782684564590454e-02 -1.672811508178710938e-01 5.486709624528884888e-02 -3.698983043432235718e-02 3.397509753704071045e-01 7.657132297754287720e-02
3.198438882827758789e-01 -8.239068090915679932e-02 -3.710491210222244263e-02 -1.524498127400875092e-02 7.113377004861831665e-02 -9.238138794898986816e-02 -2.165032178163528442e-01 3.084881603717803955e-01 -9.084212034940719604e-02 -1.623381376266479492e-01 -7.256982475519180298e-02 3.734844177961349487e-02 4.254990071058273315e-02 1.703037172555923462e-01 -1.640220433473587036e-01 1.354593038558959961e-02 2.220850437879562378e-01 1.940193921327590942e-01 1.117640957236289978e-01 2.289158254861831665e-01 -3.012394607067108154e-01 -2.343037873506546021e-01 -1.592833548784255981e-01 -2.119878679513931274e-01 -2.636150717735290527e-01 -9.600955247879028320e-02 8.777427673339843750e-02 1.836531013250350952e-01 -2.520284950733184814e-01 1.270086169242858887e-01 -2.419857084751129150e-01 9.131843596696853638e-02
1.243167072534561157e-01 -9.441731870174407959e-02 1.724317818880081177e-01 -1.486928164958953857e-01 -6.307464092969894409e-02 -9.711203165352344513e-03 4.438638389110565186e-01 -1.096834465861320496e-01 -6.039889995008707047e-03 -2.489858567714691162e-01 -1.477863788604736328e-01 1.712462007999420166e-01 1.144556403160095215e-01 2.378809452056884766e-01 -1.389149725437164307e-01 -3.317535296082496643e-02 5.000588670372962952e-02 2.899201810359954834e-01 5.267814733088016510e-03 1.077556833624839783e-01 -1.476006656885147095e-01 2.567479014396667480e-01 -1.671106815338134766e-01 -3.603175878524780273e-01 -2.940707802772521973e-01 1.027863919734954834e-01 5.459219589829444885e-02 -2.013503760099411011e-01 -1.258465200662612915e-01 -7.730567455291748047e-02 2.283827960491180420e-02 2.889018505811691284e-02
2.660790979862213135e-01 -6.213319674134254456e-02 -1.146713271737098694e-01 1.980731785297393799e-01 -2.041447907686233521e-01 2.931772544980049133e-02 1.437378227710723877e-01 1.931990534067153931e-01 -8.387385308742523193e-02 -4.768681228160858154e-01 3.025498688220977783e-01 5.265674740076065063e-02 -1.235459893941879272e-01 3.042894899845123291e-01 -2.977024316787719727e-01 -5.128035694360733032e-02 -1.375731825828552246e-01 -2.664294466376304626e-02 1.108824741095304489e-02 1.138260588049888611e-01 -7.700545340776443481e-02 2.124045602977275848e-02 1.212722621858119965e-02 1.445389061700552702e-04 2.612362988293170929e-02 1.179911866784095764e-01 -1.993567794561386108e-01 1.329610645771026611e-01 -7.288935780525207520e-02 2.636220157146453857e-01 -2.812539599835872650e-02 2.402253746986389160e-01
1.412948668003082275e-01 -1.811636090278625488e-01 2.836089208722114563e-02 -5.229283869266510010e-02 -2.847115695476531982e-01 9.556739032268524170e-02 1.610265076160430908e-01 3.341685608029365540e-02 -3.518881499767303467e-01 -3.629116714000701904e-02 1.693419069051742554e-01 8.765065670013427734e-02 4.647853970527648926e-02 1.343969106674194336e-01 1.704647541046142578e-01 -1.726072579622268677e-01 3.779154717922210693e-01 2.359860949218273163e-02 1.799352914094924927e-01 -1.281715780496597290e-01 -1.535714864730834961e-01 -2.096995115280151367e-01 -1.578397601842880249e-01 -2.262374311685562134e-01 -1.093138307332992554e-01 -2.735888957977294922e-02 6.435866653919219971e-02 -2.249556332826614380e-01 -2.614454030990600586e-01 2.493768483400344849e-01 1.937167048454284668e-01 1.204597279429435730e-01
8.900918811559677124e-02 -4.142883121967315674e-01 2.042530849575996399e-02 4.946412518620491028e-03 -4.085024595260620117e-01 -2.197702527046203613e-01 -9.350081533193588257e-02 1.044372320175170898e-01 7.097876816987991333e-02 -1.229930222034454346e-01 1.403448432683944702e-01 -1.164795309305191040e-01 1.691096276044845581e-01 8.781821280717849731e-02 -2.720304131507873535e-01 -2.059999294579029083e-02 -9.861531108617782593e-02 1.641198843717575073e-01 4.593160469084978104e-03 -1.351272314786911011e-02 -3.036925792694091797e-01 6.183262914419174194e-02 3.265886381268501282e-02 -1.417713016271591187e-01 -3.392817974090576172e-01 1.877921819686889648e-01 2.880993671715259552e-02 1.954669654369354248e-01 -1.147123202681541443e-01 1.764452159404754639e-01 1.463156491518020630e-01 1.087019219994544983e-01
1.432672590017318726e-01 -3.258861899375915527e-01 -1.993763595819473267e-01 -2.198569029569625854e-01 -1.615632623434066772e-01 -1.197826266288757324e-01 -2.545420452952384949e-02 1.616288423538208008e-01 -4.037443548440933228e-02 -2.150614559650421143e-01 2.466236203908920288e-01 -1.335478723049163818e-01 -5.818961188197135925e-02 2.402940299361944199e-03 -2.820111513137817383e-01 8.085698634386062622e-02 -5.108909681439399719e-02 3.790638446807861328e-01 1.112212147563695908e-02 3.286954164505004883e-01 -3.496439009904861450e-02 2.564887404441833496e-01 -1.679457277059555054e-01 -3.142815232276916504e-01 -1.819847375154495239e-01 2.447785064578056335e-02 -6.949067115783691406e-02 1.036400720477104187e-01 2.525342814624309540e-02 5.320142582058906555e-02 -7.668348494917154312e-03 -2.638886496424674988e-02
1.759395301342010498e-01 -1.245043519884347916e-02 1.713056117296218872e-01 1.800081878900527954e-01 -2.086311131715774536e-01 -1.281976401805877686e-01 -3.073411807417869568e-02 6.072086468338966370e-02 -5.888809263706207275e-02 -3.498636186122894287e-01 3.099368512630462646e-01 6.544151157140731812e-02 2.304193079471588135e-01 -3.178712427616119385e-01 4.908738285303115845e-02 -6.390949338674545288e-02 3.222480118274688721e-01 2.384354323148727417e-01 4.946598410606384277e-02 -9.436702239327132702e-04 -1.336486637592315674e-01 1.198394745588302612e-01 -1.621377915143966675e-01 -2.422079443931579590e-02 -1.440574079751968384e-01 -9.861861914396286011e-02 1.044583842158317566e-01 6.243820115923881531e-02 2.370600700378417969e-01 1.721264868974685669e-01 2.487614750862121582e-01 2.011620253324508667e-01
-1.203857641667127609e-02 -1.181288138031959534e-01 -8.630108088254928589e-02 1.477839052677154541e-01 1.478673815727233887e-01 -3.006561696529388428e-01 -1.725953966379165649e-01 2.101227790117263794e-01 1.315620839595794678e-01 -2.565252482891082764e-01 -4.040524363517761230e-02 -1.555481646209955215e-02 6.867267191410064697e-02 2.476572394371032715e-01 -1.427653431892395020e-01 -1.673258394002914429e-01 2.193342298269271851e-01 3.359271287918090820e-01 9.110332280397415161e-02 4.621997475624084473e-02 -1.703856885433197021e-01 7.957977056503295898e-02 -1.200160682201385498e-01 -8.171066641807556152e-02 -2.842676639556884766e-01 -3.101079761981964111e-01 1.273166388273239136e-01 -7.854703813791275024e-02 -2.334899902343750000e-01 -1.873825490474700928e-02 1.044507771730422974e-01 2.793323993682861328e-01
3.058094680309295654e-01 1.429765224456787109e-01 1.188664585351943970e-01 1.143631432205438614e-02 -7.703637331724166870e-02 -5.237955600023269653e-02 -2.023487165570259094e-02 1.955564618110656738e-01 6.366652995347976685e-02 -2.958276867866516113e-01 1.646447330713272095e-01 -3.701692074537277222e-02 -1.696230620145797729e-01 -1.102032139897346497e-01 -3.646807372570037842e-02 2.893931791186332703e-02 -2.314440673217177391e-03 1.783680319786071777e-01 3.011415600776672363e-01 4.534344375133514404e-02 4.444946348667144775e-02 2.739287912845611572e-01 7.867927849292755127e-02 -3.881025612354278564e-01 -4.404516220092773438e-01 -9.679554402828216553e-02 1.234027966856956482e-01 8.799760788679122925e-02 8.557046949863433838e-02 2.451829761266708374e-01 9.148230403661727905e-02 -2.800110913813114166e-02
1.507241278886795044e-01 3.994674235582351685e-02 -1.783614307641983032e-01 -6.105643231421709061e-03 4.671436175704002380e-02 -8.239432424306869507e-02 -1.620607525110244751e-01 3.514950275421142578e-01 -1.381394714117050171e-01 -5.477814674377441406e-01 5.375516787171363831e-02 1.451433748006820679e-01 -1.056198477745056152e-01 2.147127985954284668e-01 -1.844938397407531738e-01 1.242201477289199829e-01 1.582109630107879639e-01 2.155151963233947754e-01 8.832252770662307739e-02 2.215072959661483765e-01 8.582406491041183472e-02 -3.176480531692504883e-03 1.553818732500076294e-01 -3.172712028026580811e-01 -2.821188420057296753e-02 -1.175834760069847107e-01 -1.264741644263267517e-02 -1.669569760560989380e-01 -1.211807951331138611e-01 -1.316587626934051514e-01 -1.112447469495236874e-03 4.810061305761337280e-03
3.652326464653015137e-01 7.503119111061096191e-02 7.747204508632421494e-03 -5.719225853681564331e-02 -3.931010067462921143e-01 -4.858721420168876648e-02 1.597985923290252686e-01 3.472013473510742188e-01 9.617014974355697632e-02 5.889681726694107056e-02 1.998724639415740967e-01 -2.572368979454040527e-01 -1.427935063838958740e-01 -3.732629120349884033e-02 -1.525751948356628418e-01 -1.331254392862319946e-01 7.336502522230148315e-02 2.374456077814102173e-01 1.534241735935211182e-01 -3.360524401068687439e-02 8.526010811328887939e-02 -2.078692317008972168e-01 -2.159700840711593628e-01 8.212151378393173218e-02 -1.557722687721252441e-01 1.079510673880577087e-01 3.614284098148345947e-02 -7.354378700256347656e-02 -1.512321829795837402e-01 6.337340921163558960e-03 1.038727313280105591e-01 3.262169659137725830e-01
2.493474334478378296e-01 -8.471889048814773560e-02 -1.083211600780487061e-02 5.911982059478759766e-02 -4.470741748809814453e-02 -2.727994620800018311e-01 1.602705717086791992e-01 1.475853621959686279e-01 1.541267484426498413e-01 1.538905799388885498e-01 1.924813240766525269e-01 2.912642061710357666e-01 -6.040011346340179443e-02 1.763835996389389038e-01 -2.340933308005332947e-02 6.043538451194763184e-02 3.907634317874908447e-01 9.953822195529937744e-02 2.094663977622985840e-01 2.476349174976348877e-01 -3.148556351661682129e-01 -5.558459833264350891e-02 -1.225840821862220764e-01 -8.404171466827392578e-02 -1.990053355693817139e-01 1.822625398635864258e-01 1.964183747768402100e-01 -9.866870194673538208e-02 -4.378729965537786484e-03 2.428104728460311890e-01 3.616516664624214172e-02 1.460460722446441650e-01
-1.106694713234901428e-02 -2.765436768531799316e-01 -1.684357970952987671e-02 -8.269700407981872559e-02 -2.729035615921020508e-01 -8.506223559379577637e-03 3.273512423038482666e-02 2.141446769237518311e-01 -1.259018033742904663e-01 -4.717261530458927155e-03 2.689888477325439453e-01 -2.163889817893505096e-02 -8.788884431123733521e-02 -1.071805208921432495e-01 -2.448862046003341675e-01 -7.246434688568115234e-02 -1.065272316336631775e-01 9.706404060125350952e-02 9.232005476951599121e-02 2.627816796302795410e-01 -2.021501958370208740e-01 1.711418479681015015e-01 -2.336517423391342163e-01 -5.562838912010192871e-01 -9.393974393606185913e-02 -1.957553029060363770e-01 -1.873978041112422943e-02 1.834626309573650360e-02 -1.425219476222991943e-01 1.314511746168136597e-01 3.949666768312454224e-02 4.626888781785964966e-02
2.075418531894683838e-01 -2.362526208162307739e-01 -3.095219433307647705e-01 2.195801436901092529e-01 7.776735350489616394e-03 -1.443170290440320969e-02 -9.040547162294387817e-02 -6.067695468664169312e-02 -2.461967468261718750e-01 1.522851735353469849e-01 -4.114690423011779785e-02 -1.563146244734525681e-03 1.514433883130550385e-02 9.679856151342391968e-02 -1.909567564725875854e-01 1.131244152784347534e-01 -1.607667841017246246e-02 4.278084635734558105e-01 -2.020439207553863525e-01 -9.522294998168945312e-02 -4.513720795512199402e-02 2.690009772777557373e-01 -3.193387389183044434e-02 -1.986658424139022827e-01 -2.139452397823333740e-01 1.023825481534004211e-01 -1.126045882701873779e-01 -2.435447424650192261e-01 -1.069877520203590393e-01 2.600179612636566162e-01 6.384070962667465210e-02 2.029130905866622925e-01
3.073391318321228027e-01 -8.969635516405105591e-02 2.468124404549598694e-02 3.601571545004844666e-02 2.153750136494636536e-02 -1.821302063763141632e-02 -1.172636002302169800e-01 2.535428106784820557e-01 2.643659478053450584e-03 -6.698404997587203979e-02 -5.302544217556715012e-03 2.310895323753356934e-01 2.028854638338088989e-01 -1.830691695213317871e-01 -6.321592628955841064e-02 -4.303297996520996094e-01 7.868457585573196411e-02 1.523973327130079269e-02 -3.299532085657119751e-02 2.126190662384033203e-01 -3.315205872058868408e-01 4.738418012857437134e-02 -2.279432415962219238e-01 -2.030849754810333252e-01 -9.129793941974639893e-02 4.659014567732810974e-02 2.092531621456146240e-01 -2.435674965381622314e-01 -1.071991026401519775e-01 2.473094314336776733e-02 1.344625055789947510e-01 3.051330447196960449e-01
3.507334291934967041e-01 -5.494395270943641663e-02 -2.532073259353637695e-01 1.620805114507675171e-01 5.879169702529907227e-02 9.888052195310592651e-02 -6.716334074735641479e-02 3.252556025981903076e-01 1.954748481512069702e-02 -2.620914876461029053e-01 1.590448617935180664e-02 2.892839014530181885e-01 -1.835785210132598877e-01 -6.731014698743820190e-02 -7.948099076747894287e-02 -7.232250273227691650e-02 9.151364862918853760e-02 3.208728879690170288e-02 -2.548341639339923859e-02 3.152308166027069092e-01 -1.279276330024003983e-03 -5.236678570508956909e-02 -3.385990858078002930e-02 -2.554385066032409668e-01 -2.761432826519012451e-01 5.584719032049179077e-02 8.739021420478820801e-02 -2.176382690668106079e-01 -2.146161198616027832e-01 -1.712839603424072266e-01 2.550260126590728760e-01 6.227445974946022034e-02
1.429356634616851807e-01 -1.806817650794982910e-01 -1.081591397523880005e-01 2.308501601219177246e-01 -3.838239312171936035e-01 -1.715447008609771729e-01 8.437371999025344849e-02 1.457183957099914551e-01 -3.961772322654724121e-01 8.943522721529006958e-02 3.761873766779899597e-02 5.137379281222820282e-03 1.053718701004981995e-01 -2.290593832731246948e-02 -9.635937213897705078e-02 1.983534991741180420e-01 -5.683324858546257019e-02 2.962623238563537598e-01 -6.848489493131637573e-02 -2.613464184105396271e-02 -1.815065741539001465e-01 2.098785787820816040e-01 7.740590721368789673e-02 9.279732406139373779e-02 -3.131420612335205078e-01 -1.525151431560516357e-01 -2.503695487976074219e-01 -1.784254759550094604e-01 -1.113534197211265564e-01 1.043484210968017578e-01 1.569483056664466858e-02 1.511069089174270630e-01
2.765705585479736328e-01 -4.123715683817863464e-02 3.696820139884948730e-01 -1.103436574339866638e-02 -1.230941042304039001e-01 -6.495386362075805664e-02 -1.704858057200908661e-02 1.266959160566329956e-01 -2.758198380470275879e-01 -2.782419323921203613e-01 2.355584949254989624e-01 -4.051704704761505127e-02 -6.554076075553894043e-02 2.215824276208877563e-01 -1.151463091373443604e-01 -1.801297813653945923e-01 -2.379695326089859009e-01 -1.083801388740539551e-01 6.112357974052429199e-02 1.319764703512191772e-01 -6.691891700029373169e-02 -2.168068885803222656e-01 -2.444103062152862549e-01 -6.230743229389190674e-02 -2.381958365440368652e-01 1.556126177310943604e-01 -2.051666826009750366e-01 8.808834850788116455e-02 -2.307317219674587250e-02 2.327341735363006592e-01 1.923814564943313599e-01 1.115273013710975647e-01
-7.016190141439437866e-02 -3.743487223982810974e-02 2.444302663207054138e-02 -7.509967777878046036e-03 -2.145370990037918091e-01 -1.328730676323175430e-02 -1.926415562629699707e-01 3.397564291954040527e-01 -2.149188518524169922e-02 -2.102738469839096069e-01 -3.835071995854377747e-02 -1.543704271316528320e-01 8.770244568586349487e-02 2.239355444908142090e-01 9.740740060806274414e-02 -1.657563894987106323e-01 1.590868979692459106e-01 4.205007553100585938e-01 1.704504936933517456e-01 9.066335111856460571e-02 -2.780649363994598389e-01 2.491096854209899902e-01 -2.014027535915374756e-01 -1.258700639009475708e-01 -1.124385446310043335e-01 -9.186067618429660797e-03 5.373731255531311035e-02 -3.801510855555534363e-02 -1.398851722478866577e-01 -6.306798011064529419e-02 8.941821753978729248e-02 3.817178905010223389e-01
4.839345514774322510e-01 2.692795097827911377e-01 1.856576502323150635e-01 2.089448571205139160e-01 -1.810016036033630371e-01 -2.917845547199249268e-02 -9.424602985382080078e-02 1.042051911354064941e-01 -1.359234657138586044e-02 -1.449214387685060501e-02 2.303386926651000977e-01 -7.252855598926544189e-02 9.255897253751754761e-02 1.074725389480590820e-01 -2.357437610626220703e-01 -2.227851599454879761e-01 2.932105660438537598e-01 1.304245591163635254e-01 -9.081156551837921143e-02 1.076640263199806213e-01 1.640912145376205444e-02 -3.274079039692878723e-02 -1.552531719207763672e-01 -1.761402487754821777e-01 -2.412691712379455566e-01 -9.137544780969619751e-02 -1.010881587862968445e-01 -1.736741065979003906e-01 2.056359499692916870e-01 1.728059351444244385e-01 2.742143720388412476e-02 1.365472674369812012e-01
1.718649417161941528e-01 -1.456373631954193115e-01 6.926225125789642334e-02 2.665520906448364258e-01 -2.977883219718933105e-01 3.577612340450286865e-02 -2.464386075735092163e-01 4.481020849198102951e-03 2.043305337429046631e-01 -4.606733620166778564e-01 5.842215195298194885e-02 -1.934967003762722015e-02 3.062135875225067139e-01 3.452022373676300049e-02 -1.225497946143150330e-01 -2.253700047731399536e-02 -1.435742825269699097e-01 2.974001169204711914e-01 4.630411416292190552e-02 2.904343791306018829e-02 -1.119171977043151855e-01 2.094350904226303101e-01 -1.668339408934116364e-02 -1.025726273655891418e-01 -2.057731151580810547e-01 -3.214700892567634583e-02 -1.329248305410146713e-02 -1.801887303590774536e-01 2.001646459102630615e-01 -1.197910122573375702e-02 1.902378797531127930e-01 1.509811133146286011e-01
3.155898153781890869e-01 2.111708000302314758e-02 -3.811229020357131958e-02 9.618714451789855957e-02 -1.843811720609664917e-01 2.107094824314117432e-01 1.121447160840034485e-01 2.056358605623245239e-01 -1.906083226203918457e-01 -8.659850060939788818e-02 3.177937567234039307e-01 -3.372152745723724365e-01 -2.722558975219726562e-01 -4.555294290184974670e-02 -1.755570769309997559e-01 -2.013660818338394165e-01 2.911253869533538818e-01 3.694014623761177063e-02 6.553787738084793091e-02 -1.843877285718917847e-01 3.387533873319625854e-02 9.841571003198623657e-02 -9.435685724020004272e-02 -1.919075548648834229e-01 -7.550195604562759399e-02 -1.131726726889610291e-01 -8.475554734468460083e-02 -2.358566820621490479e-01 -2.352238446474075317e-01 1.292229294776916504e-01 1.227449178695678711e-01 2.230500243604183197e-02
5.939504504203796387e-02 -1.178749576210975647e-01 -1.929023861885070801e-01 -8.451520465314388275e-03 -1.032707989215850830e-01 -3.058164566755294800e-02 -8.260661363601684570e-02 1.561446934938430786e-01 -2.729991637170314789e-02 -4.897263273596763611e-02 -8.691399544477462769e-02 -1.606276631355285645e-01 8.409529924392700195e-02 1.706941127777099609e-01 5.904958397150039673e-02 -2.182482331991195679e-01 1.097186505794525146e-01 4.501167833805084229e-01 3.175204694271087646e-01 2.393290698528289795e-01 -2.473205327987670898e-01 2.357949018478393555e-01 -2.445586472749710083e-01 -1.099467650055885315e-01 -2.362544387578964233e-01 -1.128855049610137939e-01 -6.289462745189666748e-02 3.802698571234941483e-03 -2.954501509666442871e-01 -7.813395559787750244e-02 5.679984018206596375e-02 2.193333804607391357e-01
5.349349379539489746e-01 -9.478677809238433838e-02 -4.996871948242187500e-02 -2.059189137071371078e-03 -2.532259821891784668e-01 1.165837142616510391e-02 1.424743384122848511e-01 1.797835081815719604e-01 -1.350085735321044922e-01 6.866103410720825195e-02 3.576466143131256104e-01 1.933943480253219604e-02 -6.434586644172668457e-02 3.479814827442169189e-01 -2.046414315700531006e-01 -8.366470783948898315e-02 -1.682928204536437988e-02 3.403178229928016663e-02 2.172283381223678589e-01 5.931728705763816833e-02 -1.125498488545417786e-01 -5.469016358256340027e-02 -2.238495647907257080e-01 -4.743511974811553955e-02 -4.724818095564842224e-02 -7.973193377256393433e-02 -2.559950947761535645e-01 -1.804205477237701416e-01 1.204905286431312561e-01 -6.256525218486785889e-02 4.787628352642059326e-02 1.121518760919570923e-01
1.710696518421173096e-01 -8.182062953710556030e-02 -2.689307741820812225e-02 1.795764118432998657e-01 8.589537441730499268e-02 -6.828127894550561905e-03 -5.026547610759735107e-02 1.312036067247390747e-01 7.540809363126754761e-02 -4.074703454971313477e-01 9.759430587291717529e-02 6.681115925312042236e-02 -4.073689281940460205e-01 9.709005802869796753e-02 -1.780044287443161011e-01 1.703065820038318634e-02 1.199447512626647949e-01 5.009773746132850647e-02 2.248570472002029419e-01 4.907906651496887207e-01 -2.148287557065486908e-02 9.419523924589157104e-02 -1.504618674516677856e-01 -2.667154371738433838e-01 -9.849102795124053955e-02 -9.391807764768600464e-02 5.998776853084564209e-02 -1.624702960252761841e-01 -3.207466006278991699e-02 -8.279473334550857544e-02 1.602483689785003662e-01 1.316182166337966919e-01
1.021644547581672668e-01 -1.579548418521881104e-01 1.249192096292972565e-02 8.593939244747161865e-02 3.534631058573722839e-02 5.445566400885581970e-02 1.469051539897918701e-01 2.419762164354324341e-01 1.541620045900344849e-01 -4.815614223480224609e-01 4.970572143793106079e-02 -3.552639856934547424e-02 2.267483808100223541e-02 6.625039130449295044e-02 -1.548715829849243164e-01 -2.024244517087936401e-01 -6.171144545078277588e-02 3.864337205886840820e-01 2.130501866340637207e-01 1.396753042936325073e-01 -1.759707331657409668e-01 6.658690422773361206e-02 -5.677845329046249390e-03 -3.219088912010192871e-01 3.444798663258552551e-02 9.430147707462310791e-02 6.739147007465362549e-02 -1.636362969875335693e-01 -1.943093091249465942e-01 -2.353804409503936768e-01 2.227170616388320923e-01 4.692181944847106934e-02
3.824624419212341309e-01 8.787620812654495239e-02 2.244624681770801544e-02 3.247497677803039551e-01 1.883910782635211945e-02 1.348270028829574585e-01 2.970734238624572754e-01 3.036938905715942383e-01 3.537588287144899368e-03 2.423010952770709991e-02 -1.295163929462432861e-01 -4.325993731617927551e-02 -2.361799590289592743e-02 1.243513971567153931e-01 2.092340141534805298e-01 -5.460273101925849915e-02 1.028001829981803894e-01 2.430329024791717529e-01 -3.160471841692924500e-02 8.291964977979660034e-02 -2.096861898899078369e-01 -5.062243342399597168e-02 -4.131976142525672913e-02 -2.192872203886508942e-02 -3.517174720764160156e-01 2.082577645778656006e-01 -6.244497001171112061e-02 4.416507109999656677e-02 -2.244623005390167236e-02 1.966022551059722900e-01 3.439259529113769531e-01 -4.895745962858200073e-02
2.208070009946823120e-01 -1.610629111528396606e-01 1.266202777624130249e-01 2.326893657445907593e-01 -6.327976286411285400e-02 -1.806421279907226562e-01 -2.875437028706073761e-02 4.275991022586822510e-01 -8.663564920425415039e-02 -1.886520683765411377e-01 -3.014189004898071289e-02 -6.014050915837287903e-02 -4.234089702367782593e-02 -2.131990715861320496e-02 -1.640965640544891357e-01 3.665801882743835449e-01 8.926381170749664307e-02 -8.394693955779075623e-03 -2.548983134329319000e-02 2.541894279420375824e-02 -1.925054565072059631e-02 2.335990369319915771e-01 -2.421826571226119995e-01 -2.521268129348754883e-01 -2.850719392299652100e-01 -1.219532117247581482e-01 -1.090250387787818909e-01 -3.764586895704269409e-02 2.694610655307769775e-01 2.141100317239761353e-01 -8.720184117555618286e-02 4.065505042672157288e-02
-4.607841745018959045e-02 -1.672127544879913330e-01 2.203859388828277588e-01 -1.575950831174850464e-01 8.709290064871311188e-03 -3.464393317699432373e-02 1.865695118904113770e-01 9.791817516088485718e-02 -3.004394285380840302e-02 -2.950542569160461426e-01 -1.812082827091217041e-01 1.721381992101669312e-01 1.556612253189086914e-01 1.977784633636474609e-01 -1.024827957153320312e-01 -1.084067374467849731e-01 7.245053350925445557e-02 3.106800913810729980e-01 8.082254976034164429e-02 1.767017506062984467e-02 -9.067950770258903503e-03 1.643438935279846191e-01 -1.170873492956161499e-01 -4.760864675045013428e-01 -3.208551704883575439e-01 8.290878683328628540e-02 -3.067411109805107117e-02 -2.168626189231872559e-01 -1.890269070863723755e-01 9.417188912630081177e-02 -6.335237622261047363e-02 1.798034459352493286e-01
1.735049635171890259e-01 -1.427094787359237671e-01 2.207554280757904053e-01 2.138851433992385864e-01 -1.866676360368728638e-01 -4.410928189754486084e-01 -7.885795086622238159e-03 1.100406646728515625e-01 -3.114932589232921600e-02 3.357969596982002258e-02 -1.022292971611022949e-01 -1.553976237773895264e-01 -2.984556555747985840e-01 4.106131196022033691e-02 -2.810892462730407715e-01 -2.018540203571319580e-01 2.131739407777786255e-01 2.941371202468872070e-01 1.353288441896438599e-01 4.724771901965141296e-02 -1.847873479127883911e-01 2.520718425512313843e-02 6.111856922507286072e-02 -2.742720544338226318e-01 1.535373087972402573e-02 -4.711194708943367004e-02 3.447886928915977478e-02 -2.180998772382736206e-01 -1.883130334317684174e-02 3.238678723573684692e-02 1.167996749281883240e-01 1.837136745452880859e-01
2.159378826618194580e-01 -7.738967984914779663e-02 9.454013407230377197e-02 3.223192393779754639e-01 -1.579232662916183472e-01 1.340165287256240845e-01 1.724070161581039429e-01 2.989458739757537842e-01 -3.112843036651611328e-01 -2.395210564136505127e-01 -1.022207364439964294e-02 -2.844986272975802422e-03 2.284417003393173218e-01 2.652566432952880859e-01 -2.095197886228561401e-01 1.314322799444198608e-01 3.151988685131072998e-01 1.124187782406806946e-01 2.046823501586914062e-02 1.312102526426315308e-01 -8.938153088092803955e-02 1.865150034427642822e-01 1.162862628698348999e-01 2.481762878596782684e-02 -1.329056322574615479e-01 -1.911815404891967773e-01 -4.726811870932579041e-02 -3.188567981123924255e-02 -1.698371618986129761e-01 1.805583387613296509e-01 1.235192269086837769e-01 1.172760501503944397e-01
1.847566366195678711e-01 -1.534043401479721069e-01 -2.963417172431945801e-01 1.054546982049942017e-01 -4.131000861525535583e-02 1.484289765357971191e-01 1.607401371002197266e-01 2.940331697463989258e-01 3.029798343777656555e-02 -3.139515519142150879e-01 -3.940077871084213257e-02 1.801688820123672485e-01 -2.439135313034057617e-01 1.759904669597744942e-03 -1.583120524883270264e-01 -1.104348804801702499e-02 6.295925378799438477e-02 1.900938153266906738e-01 3.583818301558494568e-02 9.120304882526397705e-02 -1.142669003456830978e-02 -9.945248067378997803e-02 3.409280907362699509e-03 -1.605149060487747192e-01 -4.294188022613525391e-01 -1.253600120544433594e-01 7.452771812677383423e-02 -2.708619832992553711e-01 7.944733835756778717e-03 -2.292194217443466187e-01 2.674526274204254150e-01 2.263499982655048370e-02
1.730079203844070435e-01 6.218911707401275635e-02 2.651976048946380615e-01 1.606878340244293213e-01 -1.088689267635345459e-01 -2.668195962905883789e-01 -1.153512150049209595e-01 2.444258891046047211e-02 -9.218432754278182983e-02 -3.768643736839294434e-01 6.860890984535217285e-02 1.975749880075454712e-01 -1.869006454944610596e-01 -1.969796419143676758e-01 -2.061355710029602051e-01 -1.306325546465814114e-03 -2.900812216103076935e-02 1.302898675203323364e-01 -9.870970249176025391e-02 -1.405060887336730957e-01 7.812975905835628510e-03 -1.474445685744285583e-03 -2.501244544982910156e-01 -1.518126577138900757e-01 -2.967438995838165283e-01 7.744769752025604248e-02 -2.872696816921234131e-01 3.678986802697181702e-02 -2.000727951526641846e-01 1.924245506525039673e-01 2.307380139827728271e-01 1.463004201650619507e-01
3.498967587947845459e-01 1.353175342082977295e-01 1.055134236812591553e-01 9.853073954582214355e-02 -1.972437500953674316e-01 -2.011556029319763184e-01 -3.155137896537780762e-01 3.157192766666412354e-01 8.724763244390487671e-02 -7.204757630825042725e-02 1.709841191768646240e-01 -4.187044203281402588e-01 9.081763774156570435e-02 9.162296354770660400e-02 -2.318858802318572998e-01 3.245414420962333679e-02 2.330998778343200684e-01 1.931800246238708496e-01 2.183515951037406921e-02 9.891611337661743164e-02 2.617654576897621155e-02 6.634945422410964966e-02 -1.132743507623672485e-01 -1.647665351629257202e-01 -6.821490079164505005e-02 -4.704516381025314331e-02 -1.866319775581359863e-01 -6.272769719362258911e-02 -1.770767420530319214e-01 1.132315322756767273e-01 1.569023728370666504e-01 9.795115888118743896e-02
2.636951208114624023e-01 -5.157962441444396973e-02 -9.948271326720714569e-03 5.012124776840209961e-02 -3.411679565906524658e-01 -1.693882942199707031e-01 1.152145210653543472e-02 1.801101416349411011e-01 -5.737914144992828369e-02 1.099902838468551636e-01 1.396720558404922485e-01 -6.248579919338226318e-02 1.232459694147109985e-01 -1.311670690774917603e-01 -1.921285390853881836e-01 1.345580220222473145e-01 -2.015139209106564522e-03 3.162892162799835205e-01 -5.358665809035301208e-02 -1.249727159738540649e-01 -3.593123555183410645e-01 3.863218724727630615e-01 -1.260104328393936157e-01 4.177813977003097534e-02 -1.387295424938201904e-01 -8.343715220689773560e-02 -1.808758378028869629e-01 -1.744093596935272217e-01 5.419896543025970459e-02 2.042866051197052002e-01 2.604426443576812744e-01 7.047150284051895142e-02
3.119733929634094238e-01 -2.361043542623519897e-01 6.779792159795761108e-02 9.765169024467468262e-02 -5.607942119240760803e-03 2.542116045951843262e-01 -1.816675364971160889e-01 -1.704693399369716644e-02 -1.583747118711471558e-01 -1.781869232654571533e-01 1.325776148587465286e-02 1.377525776624679565e-01 -6.983093917369842529e-02 -2.764444611966609955e-02 -1.924756467342376709e-01 -2.937198877334594727e-01 -1.297002937644720078e-02 1.091074496507644653e-01 2.982724271714687347e-02 2.704835832118988037e-01 -3.384853601455688477e-01 1.115009859204292297e-01 -1.868022531270980835e-01 -6.429415196180343628e-02 -1.602777987718582153e-01 1.172534674406051636e-01 2.805100679397583008e-01 -2.545163929462432861e-01 -7.168070226907730103e-02 -9.911658708006143570e-05 2.878644168376922607e-01 8.270221203565597534e-02
1.997055560350418091e-01 1.137692481279373169e-01 2.032896131277084351e-01 2.212551832199096680e-01 9.733911603689193726e-03 5.825851857662200928e-02 -6.727111339569091797e-02 1.844997853040695190e-01 -2.252002209424972534e-01 -1.062080040574073792e-01 -7.523603853769600391e-04 2.462157756090164185e-01 1.579699516296386719e-01 1.010881066322326660e-01 -1.314095109701156616e-01 -1.552485823631286621e-01 -2.675461210310459137e-02 3.093311935663223267e-02 2.357167452573776245e-01 4.006353318691253662e-01 -1.570082455873489380e-01 9.162653237581253052e-02 -3.618330657482147217e-01 -1.510240733623504639e-01 -2.133756279945373535e-01 -5.242550745606422424e-02 -1.287823822349309921e-02 1.467034406960010529e-02 -2.987689971923828125e-01 9.653585404157638550e-02 2.515380978584289551e-01 -2.535884454846382141e-02
4.532239586114883423e-02 -1.991779953241348267e-01 -1.979572623968124390e-01 -8.145774900913238525e-02 -6.994737684726715088e-02 2.647321820259094238e-01 1.460077613592147827e-01 -4.200142621994018555e-02 -9.456705302000045776e-02 -3.494674563407897949e-01 -2.125563621520996094e-01 2.227040082216262817e-01 -1.537408977746963501e-01 4.848589375615119934e-02 -7.482970505952835083e-02 -8.225736021995544434e-02 2.036162838339805603e-02 2.574828267097473145e-01 -2.364311218261718750e-01 -5.784061923623085022e-02 -1.226346716284751892e-01 2.119156420230865479e-01 -2.809561491012573242e-01 -3.557460904121398926e-01 -1.808044016361236572e-01 5.495741590857505798e-02 -1.060814782977104187e-01 -1.558039784431457520e-01 -1.716586761176586151e-02 7.149223238229751587e-02 1.100612655282020569e-01 2.646480500698089600e-01
4.040676355361938477e-01 1.714693158864974976e-01 -9.431295841932296753e-02 9.393996745347976685e-02 -2.548205554485321045e-01 -2.020735442638397217e-01 1.768191754817962646e-01 1.403277963399887085e-01 1.832568645477294922e-01 -8.014481514692306519e-02 1.427703797817230225e-01 -2.701644413173198700e-02 -3.427871689200401306e-02 1.703044027090072632e-02 -1.651816964149475098e-01 1.136025190353393555e-01 4.037452042102813721e-01 1.895714551210403442e-01 1.887187659740447998e-01 -8.393477648496627808e-02 -1.428701430559158325e-01 -7.396555691957473755e-02 -2.782126963138580322e-01 -4.025807976722717285e-02 -2.023099362850189209e-01 -1.459400355815887451e-01 -1.245863512158393860e-01 1.212241202592849731e-01 -2.413437329232692719e-02 6.485268473625183105e-02 1.054596395988482982e-05 2.938752472400665283e-01
3.172953724861145020e-01 -7.580341398715972900e-02 -4.679933190345764160e-02 5.058539658784866333e-02 -2.417058348655700684e-01 3.062241077423095703e-01 -3.709204494953155518e-01 9.964453428983688354e-02 -1.337576508522033691e-01 -7.218998670578002930e-02 -8.120239526033401489e-02 1.707171052694320679e-01 -1.268497854471206665e-01 8.797318488359451294e-02 -2.619033157825469971e-01 -2.403759807348251343e-01 3.174256086349487305e-01 3.004486560821533203e-01 1.116152331233024597e-01 -1.061382889747619629e-01 -5.404327064752578735e-02 -5.835594609379768372e-02 -1.406567096710205078e-01 -1.625613123178482056e-01 8.462553471326828003e-02 1.468079239130020142e-01 3.841892257332801819e-02 -7.985602319240570068e-02 -6.963368505239486694e-02 -7.389927282929420471e-03 1.882522255182266235e-01 1.894203871488571167e-01
1.214160174131393433e-01 -1.233779042959213257e-01 -1.585210091434419155e-03 -1.263024508953094482e-01 -2.694518864154815674e-01 3.268649578094482422e-01 1.631780713796615601e-01 2.215576916933059692e-01 -2.204156816005706787e-01 -1.016101688146591187e-01 2.104475349187850952e-02 -4.163033887743949890e-02 -5.302304401993751526e-02 2.250114977359771729e-01 -5.125883966684341431e-02 -8.567931503057479858e-02 2.221399545669555664e-01 -1.263526380062103271e-01 -2.588373608887195587e-02 -1.593148261308670044e-01 -2.231140062212944031e-02 -4.770469665527343750e-02 6.474121659994125366e-02 -2.744211852550506592e-01 -4.232279658317565918e-01 -2.561158500611782074e-02 2.307657599449157715e-01 -1.136072799563407898e-01 -1.577702909708023071e-01 1.931235492229461670e-01 1.723405271768569946e-01 2.509315311908721924e-01
4.411610960960388184e-02 -2.153897881507873535e-01 6.779514998197555542e-02 1.403149589896202087e-02 -1.448280960321426392e-01 -1.823225766420364380e-01 -7.582744956016540527e-02 -4.953376948833465576e-02 -7.516016066074371338e-02 -2.279481738805770874e-01 1.112581789493560791e-01 -2.165495753288269043e-01 2.138853818178176880e-01 2.034169137477874756e-01 1.293694227933883667e-01 6.066415831446647644e-02 -6.488020718097686768e-02 8.813151717185974121e-02 -3.880446851253509521e-01 2.152790278196334839e-01 -6.407073885202407837e-02 1.584056764841079712e-01 -8.476236462593078613e-02 -2.130548804998397827e-01 -3.390833139419555664e-01 1.640357449650764465e-02 -1.399069465696811676e-02 -1.632819920778274536e-01 -2.862707972526550293e-01 1.168633699417114258e-01 2.459986060857772827e-01 2.666888535022735596e-01
2.889635972678661346e-02 -1.246540714055299759e-02 -1.053861752152442932e-01 1.947928518056869507e-01 3.851515427231788635e-02 6.341469287872314453e-02 7.864680886268615723e-02 2.827817574143409729e-02 -1.086584627628326416e-01 -2.563064694404602051e-01 1.264460384845733643e-01 -3.238201374188065529e-03 -1.935577392578125000e-01 8.112510293722152710e-02 -1.214212924242019653e-01 1.077065989375114441e-01 2.451504170894622803e-01 3.648675978183746338e-01 -2.122315615415573120e-01 2.777542769908905029e-01 3.375289589166641235e-02 1.604481190443038940e-01 -9.000190347433090210e-02 -1.762215793132781982e-01 -1.479685306549072266e-01 3.170035406947135925e-02 -9.902276843786239624e-02 4.559803288429975510e-03 -5.367976054549217224e-02 4.947822391986846924e-01 2.947730422019958496e-01 -1.575395315885543823e-01
1.310247480869293213e-01 -8.663603663444519043e-02 -4.292397946119308472e-02 1.711974143981933594e-01 -1.948456317186355591e-01 -1.924089789390563965e-01 7.966519333422183990e-04 3.271022140979766846e-01 -2.973316982388496399e-02 -1.379884034395217896e-01 7.971363514661788940e-02 1.279413700103759766e-02 -1.952888071537017822e-02 4.143914673477411270e-03 -2.724147140979766846e-01 2.391989380121231079e-01 2.237684577703475952e-01 -2.258388996124267578e-01 3.766658948734402657e-03 7.740382850170135498e-02 -2.162193506956100464e-01 2.839884459972381592e-01 -1.945565938949584961e-01 -3.202098608016967773e-01 -3.343238532543182373e-01 -5.571200326085090637e-02 -3.979944065213203430e-02 -2.635838091373443604e-01 1.326582580804824829e-01 1.213006302714347839e-01 -1.014722660183906555e-01 2.264071814715862274e-02
2.463306784629821777e-01 -3.165224790573120117e-01 -1.442991346120834351e-01 1.531421393156051636e-01 -4.124495983123779297e-01 -2.051469683647155762e-01 2.164118178188800812e-02 1.186628937721252441e-01 5.837496370077133179e-02 -1.457948982715606689e-01 1.225217804312705994e-01 -1.321981400251388550e-01 4.480623081326484680e-02 -5.916314572095870972e-02 -2.691728770732879639e-01 -5.461894441395998001e-03 -8.684044331312179565e-02 2.338659018278121948e-02 -1.272554695606231689e-01 -7.021777331829071045e-02 -1.904577761888504028e-01 2.790535390377044678e-01 2.427632063627243042e-01 -2.160852961242198944e-02 -3.790404498577117920e-01 8.063931763172149658e-02 5.020384490489959717e-02 1.082942113280296326e-01 -1.400204449892044067e-01 1.533036679029464722e-01 1.151311472058296204e-01 9.707405418157577515e-02
1.810937672853469849e-01 -6.593056768178939819e-02 -1.063686013221740723e-01 -3.188225626945495605e-02 -2.111022025346755981e-01 9.398626536130905151e-02 -1.119980812072753906e-01 1.680822223424911499e-01 -1.349901556968688965e-01 -1.534617245197296143e-01 3.186687827110290527e-02 1.624689102172851562e-01 -8.834302425384521484e-02 -5.827617365866899490e-03 -2.514282166957855225e-01 3.023351132869720459e-01 2.018370181322097778e-01 4.134266376495361328e-01 2.354403734207153320e-01 -8.783613890409469604e-02 -8.834570646286010742e-03 -1.460856497287750244e-01 2.229243814945220947e-01 -2.713480778038501740e-02 -7.952976971864700317e-02 1.275560259819030762e-01 -1.797552555799484253e-01 -2.099072001874446869e-02 -6.463387608528137207e-02 1.030390411615371704e-01 3.901948332786560059e-01 2.358746230602264404e-01
4.985791146755218506e-01 1.652068197727203369e-01 -4.131909832358360291e-02 -1.365684531629085541e-02 -3.140835464000701904e-01 1.872251555323600769e-02 1.552751213312149048e-01 4.326971471309661865e-01 -1.854202449321746826e-01 -1.593113541603088379e-01 -7.730051130056381226e-02 -2.490597069263458252e-01 2.351683564484119415e-02 1.458779275417327881e-01 -3.216167539358139038e-02 -1.202877089381217957e-01 2.269385755062103271e-01 3.448818996548652649e-02 -7.169173657894134521e-02 9.010125696659088135e-02 -1.180494800209999084e-01 5.721663311123847961e-02 -1.645497232675552368e-01 -2.319280430674552917e-02 -1.159385219216346741e-01 -7.897040247917175293e-02 6.411600112915039062e-02 -1.014943644404411316e-01 2.427784353494644165e-01 4.078950732946395874e-02 1.558257192373275757e-01 1.305472552776336670e-01
5.297880619764328003e-02 -2.076703123748302460e-02 -1.408381760120391846e-01 1.023970022797584534e-01 -1.384767293930053711e-01 1.248179450631141663e-01 3.132438957691192627e-01 -2.343650534749031067e-02 -2.916756570339202881e-01 -3.707785904407501221e-01 2.132267802953720093e-01 -1.835011392831802368e-01 -1.586125642061233521e-01 1.837478280067443848e-01 1.785071194171905518e-01 -7.890290021896362305e-02 9.490092843770980835e-02 8.711991459131240845e-02 8.855930715799331665e-02 2.167160250246524811e-02 -1.616055816411972046e-01 9.846054762601852417e-02 1.774192601442337036e-01 -1.720442175865173340e-01 -3.214497864246368408e-01 1.978410929441452026e-01 1.708126217126846313e-01 -6.665272265672683716e-02 2.468090504407882690e-02 -9.009402990341186523e-02 2.382167130708694458e-01 2.663712501525878906e-01
1.267215609550476074e-01 3.237203508615493774e-02 2.091175913810729980e-01 3.108244538307189941e-01 -2.275389730930328369e-01 -2.238180190324783325e-01 1.551739573478698730e-01 -9.946237504482269287e-02 -1.839893758296966553e-01 -2.537063062191009521e-01 1.993395686149597168e-01 -2.246522009372711182e-01 -1.971405595541000366e-01 2.773350663483142853e-02 -1.461945772171020508e-01 2.490668930113315582e-02 2.841744758188724518e-02 3.061061799526214600e-01 -3.375920280814170837e-02 1.238489374518394470e-01 -4.363912716507911682e-02 -2.813025712966918945e-01 -1.441352814435958862e-01 -9.523598849773406982e-02 -4.380712658166885376e-02 -3.130105510354042053e-02 -1.151077821850776672e-01 -1.317032426595687866e-01 -8.108176290988922119e-02 1.597250103950500488e-01 1.932353824377059937e-01 3.631435632705688477e-01
1.049143895506858826e-01 -2.158364951610565186e-01 -1.129143964499235153e-02 4.410164803266525269e-02 -2.860245704650878906e-01 -1.652951836585998535e-01 -1.215856447815895081e-01 -2.742729149758815765e-03 -9.934309870004653931e-02 -1.786748617887496948e-01 1.941909044981002808e-01 8.161143958568572998e-02 2.188323736190795898e-01 1.828118264675140381e-01 1.494321525096893311e-01 1.808900684118270874e-01 1.595205627381801605e-02 1.442659925669431686e-02 -3.782490491867065430e-01 1.767616122961044312e-01 2.887365221977233887e-02 4.135465994477272034e-02 -8.419369906187057495e-02 -2.366533726453781128e-01 -3.380625844001770020e-01 2.112800255417823792e-02 2.256239391863346100e-02 -9.781488776206970215e-02 -2.279319912195205688e-01 1.315408945083618164e-01 2.837801575660705566e-01 2.808472812175750732e-01
3.228109478950500488e-01 -1.406750679016113281e-01 -1.231152117252349854e-01 7.446236908435821533e-02 -7.293315231800079346e-02 1.734865605831146240e-01 -8.256348222494125366e-02 2.631187811493873596e-02 -2.845495007932186127e-02 -1.412779092788696289e-01 -7.599997520446777344e-02 5.595009401440620422e-02 2.452486567199230194e-02 4.840732086449861526e-03 -1.935420483350753784e-01 -2.764745652675628662e-01 9.676135331392288208e-02 2.213084101676940918e-01 -2.501040697097778320e-02 3.420427739620208740e-01 -2.551587224006652832e-01 3.298549354076385498e-02 7.195790857076644897e-02 -2.541662156581878662e-01 -1.020224019885063171e-01 -3.042175667360424995e-03 2.676360607147216797e-01 -3.339208364486694336e-01 -1.313702464103698730e-01 9.991931915283203125e-02 3.675167858600616455e-01 1.965987682342529297e-02
[truncated: 3,272,831 more chars]
