# Supplementary material for: The Language of Innovation
Source: PLoS One. 2020 Apr 30;15(4):e0230107. doi: 10.1371/journal.pone.0230107 (PMC7194493; doi:10.1371/journal.pone.0230107)
Supplement: S25 File — (GZ) [file pone.0230107.s025.tar.gz › 2003-2007/V2Run_0_VS_4500_embeddings2003-2007ED32.txt]

-6.224264577031135559e-02 -2.020752876996994019e-01 -3.639557957649230957e-01 1.392254382371902466e-01 1.862899959087371826e-01 1.813400983810424805e-01 1.270918548107147217e-01 -1.387329548597335815e-01 3.899944201111793518e-02 -1.121025346219539642e-02 -2.813696563243865967e-01 -3.468661904335021973e-01 -1.086716130375862122e-01 2.128414809703826904e-01 2.610282972455024719e-02 -1.439679414033889771e-01 -1.886984705924987793e-01 -1.844330579042434692e-01 2.623014450073242188e-01 -7.287794351577758789e-02 -4.215314611792564392e-02 1.932436525821685791e-01 -1.930464804172515869e-01 1.398860514163970947e-01 -4.253127425909042358e-02 4.968344047665596008e-02 1.851997077465057373e-01 -1.579541563987731934e-01 2.193235605955123901e-01 2.618328332901000977e-01 -2.901203371584415436e-02 9.389764629304409027e-03
3.868587373290210962e-04 2.252865023910999298e-02 4.277885705232620239e-02 5.914990790188312531e-03 -1.500094681978225708e-01 -2.987737655639648438e-01 2.260048985481262207e-01 1.436279565095901489e-01 -4.138283059000968933e-02 -1.273695565760135651e-02 2.975096553564071655e-02 -2.124307900667190552e-01 -1.866775900125503540e-01 1.617626100778579712e-01 3.266524970531463623e-01 -5.810698121786117554e-02 6.232935562729835510e-02 3.831316903233528137e-02 1.629233211278915405e-01 -1.535867005586624146e-01 -2.399355918169021606e-01 6.921909749507904053e-02 2.026911675930023193e-01 1.906045526266098022e-01 -1.716502308845520020e-01 -3.518052697181701660e-01 -2.006597258150577545e-02 -2.348857820034027100e-01 1.505274623632431030e-01 2.513521909713745117e-01 -2.919962406158447266e-01 -1.414500027894973755e-01
1.366577595472335815e-01 -3.192007308825850487e-03 -2.187982201576232910e-01 1.948025673627853394e-01 1.312023401260375977e-01 -8.444319665431976318e-02 4.199372529983520508e-01 -1.130173951387405396e-01 4.649102687835693359e-02 -5.349414423108100891e-03 -2.624607980251312256e-01 -1.710437238216400146e-01 -3.996908068656921387e-01 2.648351788520812988e-01 1.530026346445083618e-01 -1.946976184844970703e-01 -8.099162578582763672e-02 -1.506454683840274811e-02 1.058094352483749390e-01 -3.098900020122528076e-01 -1.288378983736038208e-01 -1.308915019035339355e-01 2.257124930620193481e-01 3.832871839404106140e-02 -8.501276373863220215e-02 2.397533506155014038e-02 -1.888728886842727661e-01 9.280496835708618164e-02 -5.972601100802421570e-02 1.290169209241867065e-01 8.489347994327545166e-03 1.340017616748809814e-01
-6.293946504592895508e-02 1.353972405195236206e-01 6.804488599300384521e-02 -7.146510481834411621e-02 6.232660636305809021e-02 2.297233790159225464e-01 1.011507064104080200e-01 1.883222535252571106e-02 4.624998196959495544e-02 2.834656648337841034e-02 5.546254292130470276e-02 -4.535804688930511475e-01 -7.583494484424591064e-02 2.934051454067230225e-01 1.198237910866737366e-01 -8.244761824607849121e-02 -1.743147820234298706e-01 -2.262928485870361328e-01 1.487114280462265015e-02 -4.525753855705261230e-01 -3.367866575717926025e-01 -1.136395856738090515e-01 1.410528123378753662e-01 -7.707412354648113251e-03 1.092455238103866577e-01 -1.842344999313354492e-01 -7.880197465419769287e-02 -7.917354255914688110e-02 1.186911165714263916e-01 9.109272062778472900e-02 5.227836593985557556e-02 -2.440708130598068237e-01
-6.351542472839355469e-02 -1.121806949377059937e-01 -9.246160089969635010e-02 6.668349355459213257e-02 -5.999732762575149536e-02 1.094013154506683350e-01 2.134524136781692505e-01 1.626506745815277100e-01 -6.781663000583648682e-02 -4.511714447289705276e-03 -3.513677716255187988e-01 -4.237290620803833008e-01 5.524486675858497620e-02 2.036190927028656006e-01 7.842666655778884888e-02 -1.402048766613006592e-01 4.837770015001296997e-02 -2.081792205572128296e-01 2.454257458448410034e-01 -3.764032125473022461e-01 -1.598873883485794067e-01 1.086805835366249084e-01 -3.176782280206680298e-02 9.669405966997146606e-02 1.634035706520080566e-01 1.692570932209491730e-02 3.765497207641601562e-01 -7.456409186124801636e-02 3.583138063549995422e-02 -9.112545102834701538e-02 -1.100824400782585144e-01 -1.161237806081771851e-01
9.001868218183517456e-02 4.880760610103607178e-02 8.864812552928924561e-02 -4.213885962963104248e-02 -9.474153071641921997e-02 5.444932729005813599e-02 2.407408952713012695e-01 -1.532671749591827393e-01 1.618668437004089355e-01 -1.389258503913879395e-01 -9.420971572399139404e-02 -2.910842895507812500e-01 -1.061823368072509766e-01 2.453024983406066895e-01 9.369921684265136719e-02 -7.066707313060760498e-02 4.637597128748893738e-02 5.158535763621330261e-02 1.244926005601882935e-01 -4.549716711044311523e-01 -3.104790747165679932e-01 6.381507962942123413e-02 3.789036720991134644e-02 -1.353693753480911255e-01 9.053058177232742310e-02 -1.657950282096862793e-01 1.425934433937072754e-01 6.325768679380416870e-02 8.134548366069793701e-02 -1.244418770074844360e-01 -4.643461704254150391e-01 -1.299479007720947266e-01
2.137965857982635498e-01 3.415478765964508057e-02 -9.486211836338043213e-02 -9.036783128976821899e-02 -9.692418575286865234e-02 6.487510836450383067e-05 -9.839490056037902832e-02 -1.342209242284297943e-02 -1.096108853816986084e-01 -5.145980045199394226e-02 -2.503918707370758057e-01 -2.006982266902923584e-01 -9.460921399295330048e-03 2.777986228466033936e-01 1.611006855964660645e-01 -1.257420629262924194e-01 9.088476747274398804e-02 -2.495418488979339600e-01 1.262284964323043823e-01 -3.138086497783660889e-01 -4.590134620666503906e-01 -3.058961592614650726e-02 -2.606548368930816650e-02 -7.191808521747589111e-02 1.445906460285186768e-01 -1.113942116498947144e-01 9.004388749599456787e-02 -5.458743125200271606e-02 2.469736337661743164e-01 1.855278760194778442e-01 -2.700357139110565186e-01 -2.547128796577453613e-01
-2.743186056613922119e-01 -1.205849349498748779e-01 -3.211469054222106934e-01 -2.397604733705520630e-01 -3.170810267329216003e-02 -1.663869023323059082e-01 9.246321767568588257e-02 1.031050533056259155e-01 1.225857734680175781e-01 2.769125066697597504e-02 -2.007152885198593140e-01 -2.879225313663482666e-01 -1.272639483213424683e-01 1.982543468475341797e-01 2.267340943217277527e-02 7.614646106958389282e-02 -1.901885420083999634e-01 -4.594765231013298035e-02 2.816960960626602173e-02 -2.818442583084106445e-01 -1.813989877700805664e-01 -3.947824984788894653e-02 -5.734480917453765869e-02 1.246983334422111511e-01 -2.089432477951049805e-01 -2.264669239521026611e-01 8.768881112337112427e-02 -2.794685065746307373e-01 3.505103886127471924e-01 2.063499018549919128e-02 -7.797615975141525269e-02 -1.378761529922485352e-01
-1.150985285639762878e-01 -3.854223713278770447e-02 -6.291380524635314941e-02 1.219730749726295471e-01 1.417444944381713867e-01 -2.407735958695411682e-02 3.118488490581512451e-01 -1.696543581783771515e-02 1.702460944652557373e-01 -6.163739040493965149e-02 -1.890825927257537842e-01 -1.700133532285690308e-01 1.513912081718444824e-01 2.968534827232360840e-01 2.097667306661605835e-01 -4.089117795228958130e-02 1.303601413965225220e-01 5.570709705352783203e-02 1.188085451722145081e-01 -3.945589363574981689e-01 -1.992312669754028320e-01 -2.717671170830726624e-02 -9.586015343666076660e-02 1.860075891017913818e-01 -9.070179611444473267e-02 -1.980707794427871704e-01 -2.728854715824127197e-01 -1.360345333814620972e-01 2.840436398983001709e-01 2.345436215400695801e-01 4.133087932132184505e-04 -2.093708813190460205e-01
-7.815144024789333344e-03 -3.970113992691040039e-01 -2.308081835508346558e-02 -1.526509672403335571e-01 1.731224060058593750e-01 1.252035200595855713e-01 1.305274963378906250e-01 -1.455900073051452637e-01 1.816022396087646484e-02 -8.708453737199306488e-03 -1.016678512096405029e-01 -2.329796552658081055e-01 -1.883279718458652496e-02 1.922806650400161743e-01 -1.462778151035308838e-01 -7.655645906925201416e-02 -6.177869811654090881e-02 -1.742812991142272949e-01 2.191735357046127319e-01 -4.954516887664794922e-01 -3.388904631137847900e-01 -9.071699529886245728e-02 -9.434670954942703247e-02 -3.438103944063186646e-02 -2.423276193439960480e-02 -2.293967157602310181e-01 -6.141477078199386597e-02 5.472990125417709351e-02 9.686884284019470215e-02 -6.959890015423297882e-03 -1.009033024311065674e-01 -2.540630996227264404e-01
1.308196038007736206e-01 -2.056327164173126221e-01 -1.196250617504119873e-01 3.307253867387771606e-02 2.014289647340774536e-01 -3.566446006298065186e-01 2.616682946681976318e-01 -3.838790580630302429e-02 -2.835076153278350830e-01 -3.611385822296142578e-02 -2.107324600219726562e-01 -2.686690390110015869e-01 -1.606726944446563721e-01 1.187831610441207886e-01 2.414911836385726929e-01 2.183149904012680054e-01 -2.195332646369934082e-01 -8.248126506805419922e-02 2.279478162527084351e-01 -2.504972517490386963e-01 -1.226105764508247375e-01 -1.610078066587448120e-01 -8.807214349508285522e-02 1.270462870597839355e-01 -1.179618909955024719e-01 1.113557536154985428e-02 1.481676697731018066e-01 -4.501800239086151123e-02 -3.072348982095718384e-02 1.825736314058303833e-01 -1.572265625000000000e-01 -1.083056628704071045e-01
8.020412921905517578e-02 -2.308997064828872681e-01 -1.168268546462059021e-02 5.487835034728050232e-02 -2.383874654769897461e-01 -6.090033426880836487e-02 -1.549030989408493042e-01 -2.493312396109104156e-02 1.266255825757980347e-01 9.892292320728302002e-02 -1.201920956373214722e-01 -3.049456477165222168e-01 -1.774430721998214722e-01 3.270766735076904297e-01 3.141839429736137390e-02 -2.685749828815460205e-01 2.857716754078865051e-02 -1.659060269594192505e-01 1.045953705906867981e-01 -4.099102616310119629e-01 -2.266601920127868652e-01 -1.321260482072830200e-01 1.881027370691299438e-01 1.316563338041305542e-01 -1.115200668573379517e-02 -2.506780028343200684e-01 1.536352187395095825e-01 7.792761921882629395e-02 1.406101435422897339e-01 8.537106961011886597e-02 -3.574480861425399780e-02 -2.393203377723693848e-01
-4.783062636852264404e-02 -1.181287318468093872e-01 -1.284581124782562256e-01 -2.634618803858757019e-02 7.412505336105823517e-03 9.370727092027664185e-02 -1.631840318441390991e-02 6.969868391752243042e-02 -8.144412934780120850e-02 -1.575173437595367432e-01 -2.565403282642364502e-01 -2.420919984579086304e-01 -8.768212795257568359e-02 2.759878039360046387e-01 9.597615897655487061e-02 6.818139553070068359e-02 1.164153218269348145e-01 1.185920089483261108e-02 2.309438735246658325e-01 -4.664964675903320312e-01 -3.621337115764617920e-01 -1.525683552026748657e-01 1.065445914864540100e-01 6.547936052083969116e-02 2.782563865184783936e-01 -1.766750961542129517e-01 1.780639290809631348e-01 7.323181629180908203e-02 1.779129356145858765e-01 -3.425392881035804749e-02 -2.210174649953842163e-01 -1.301082074642181396e-01
2.001958787441253662e-01 -6.510540097951889038e-02 -1.292367875576019287e-01 -5.195546522736549377e-02 -6.355098634958267212e-02 1.181292999535799026e-02 1.271182894706726074e-01 -3.868882730603218079e-02 8.888785727322101593e-03 7.049739360809326172e-02 -1.236031576991081238e-01 -4.427923858165740967e-01 1.016609221696853638e-01 2.329591214656829834e-01 -1.611346960999071598e-03 -6.457976251840591431e-02 1.160364598035812378e-01 1.613283008337020874e-01 1.979430317878723145e-01 -4.909635186195373535e-01 -4.469601511955261230e-01 8.273313939571380615e-02 8.749210089445114136e-02 8.222874253988265991e-02 1.465775668621063232e-01 -8.588546514511108398e-02 1.579395309090614319e-02 -1.282511185854673386e-02 6.669684499502182007e-02 -1.322135925292968750e-01 -1.929830312728881836e-01 -8.856819942593574524e-03
8.657662570476531982e-02 -2.351783215999603271e-01 -9.426798671483993530e-02 -5.882771685719490051e-03 -7.899878919124603271e-02 2.370059341192245483e-01 1.676831692457199097e-01 3.192934393882751465e-02 1.502715051174163818e-01 8.787699788808822632e-02 1.174570098519325256e-01 -1.673675626516342163e-01 7.005764171481132507e-03 1.768106371164321899e-01 3.318032920360565186e-01 -2.679561376571655273e-01 -1.107564568519592285e-01 1.325108692981302738e-03 9.171067178249359131e-02 -4.004162549972534180e-01 -2.846854627132415771e-01 8.773180097341537476e-02 2.684893012046813965e-01 5.032093450427055359e-02 7.820802927017211914e-02 -9.643503278493881226e-02 -1.306984424591064453e-01 -6.860267370939254761e-02 2.662088572978973389e-01 -1.544018238782882690e-01 -2.384613007307052612e-01 -1.351226419210433960e-01
2.489170134067535400e-01 -1.341470479965209961e-01 -2.302655428647994995e-01 1.314476579427719116e-01 4.621591791510581970e-02 -6.434605270624160767e-02 1.407191902399063110e-01 -3.410751223564147949e-01 -2.932917699217796326e-02 1.965553686022758484e-02 -1.749303489923477173e-01 -2.674148380756378174e-01 -1.033147051930427551e-01 4.319710433483123779e-01 3.582404851913452148e-01 -1.083053834736347198e-02 -5.337555706501007080e-02 1.178768426179885864e-01 2.375882565975189209e-01 -2.677280828356742859e-02 -3.121192380785942078e-02 -7.723999023437500000e-02 -6.661078333854675293e-02 2.882846295833587646e-01 -1.218562722206115723e-01 8.030056208372116089e-02 -8.699578791856765747e-02 1.687704175710678101e-01 2.381222322583198547e-02 5.582426488399505615e-02 -2.964204922318458557e-02 2.189621776342391968e-01
-9.538246691226959229e-02 1.422035843133926392e-01 -2.052410691976547241e-01 -2.004967182874679565e-01 -8.664400130510330200e-02 1.443743556737899780e-01 2.947088181972503662e-01 1.299214214086532593e-01 1.782961040735244751e-01 1.637598872184753418e-01 -2.062551677227020264e-01 2.063248679041862488e-02 1.644419729709625244e-01 2.612477242946624756e-01 3.775424659252166748e-01 2.103315666317939758e-02 -1.022674292325973511e-01 -7.327724248170852661e-02 1.354677230119705200e-01 -2.093948274850845337e-01 -2.100696042180061340e-02 1.150038018822669983e-01 -3.611874207854270935e-02 3.263034522533416748e-01 3.935989364981651306e-02 -2.890026569366455078e-01 1.175344511866569519e-01 -1.618054062128067017e-01 1.920989453792572021e-01 1.346707642078399658e-01 -9.369897842407226562e-02 -1.675447374582290649e-01
-2.310617566108703613e-01 8.954854682087898254e-03 -1.969515578821301460e-03 1.269510686397552490e-01 3.260578960180282593e-03 2.818603999912738800e-02 3.977466523647308350e-01 1.040616538375616074e-02 2.348420917987823486e-01 1.298123300075531006e-01 -1.497690528631210327e-01 -2.052532583475112915e-01 1.130999773740768433e-01 2.290217429399490356e-01 2.322890460491180420e-01 3.356651589274406433e-02 -1.230482663959264755e-02 9.721928089857101440e-02 1.367309540510177612e-01 -1.444494575262069702e-01 -3.992563784122467041e-01 1.473286096006631851e-02 2.175279110670089722e-01 8.497151732444763184e-02 -5.222980678081512451e-02 1.974260248243808746e-02 2.566870860755443573e-02 -1.186489090323448181e-01 2.308546304702758789e-01 3.155016601085662842e-01 -1.331028877757489681e-03 -2.835289239883422852e-01
1.041734144091606140e-01 -5.461715906858444214e-02 -1.815297454595565796e-01 -4.301119223237037659e-02 7.110673934221267700e-02 -1.889338642358779907e-01 2.558177411556243896e-01 -1.313001103699207306e-02 1.479646074585616589e-03 2.516845427453517914e-02 -3.008201122283935547e-01 -4.408984482288360596e-01 -1.576626598834991455e-01 -5.462143197655677795e-02 2.032606899738311768e-01 3.125997632741928101e-02 -2.767222523689270020e-01 1.589926630258560181e-01 1.694129407405853271e-01 -3.122323453426361084e-01 -8.156120777130126953e-02 -1.434712707996368408e-01 2.042240947484970093e-01 1.290285885334014893e-01 -1.884730458259582520e-01 1.602560430765151978e-01 3.124483115971088409e-02 1.626044064760208130e-01 1.243826374411582947e-01 -9.581702947616577148e-02 -1.934070289134979248e-01 1.582000106573104858e-01
1.929688155651092529e-01 -1.988264322280883789e-01 -1.717350631952285767e-01 -3.543740510940551758e-02 -4.629608243703842163e-02 1.833898723125457764e-01 1.290479749441146851e-01 -2.461810559034347534e-01 2.097049802541732788e-01 4.515178129076957703e-02 -1.633424013853073120e-01 -1.693920344114303589e-01 3.511557355523109436e-02 3.213811516761779785e-01 1.739230193197727203e-02 -1.331561654806137085e-01 -7.780008763074874878e-02 5.542836710810661316e-02 8.182884752750396729e-02 -5.545513033866882324e-01 -1.709802001714706421e-01 1.145741641521453857e-01 2.438038438558578491e-01 -3.664031624794006348e-02 9.303577244281768799e-02 -8.427988504990935326e-04 1.643900722265243530e-01 -6.037001684308052063e-02 1.196984723210334778e-01 -8.012279868125915527e-02 -1.209050938487052917e-01 -2.330761849880218506e-01
-7.292421534657478333e-03 -2.167408354580402374e-03 -3.018870204687118530e-02 -1.018644645810127258e-01 -1.285567693412303925e-02 3.517730534076690674e-02 9.768443554639816284e-02 9.301560372114181519e-02 -5.038292333483695984e-02 1.556923985481262207e-02 -1.214291974902153015e-01 -2.784886658191680908e-01 1.299750953912734985e-01 3.451331257820129395e-01 2.262616455554962158e-01 -1.127115786075592041e-01 7.698678970336914062e-02 -1.831521652638912201e-02 2.147069126367568970e-01 -5.827526450157165527e-01 -2.503626048564910889e-01 1.738340258598327637e-01 -1.669845171272754669e-02 9.112194180488586426e-02 1.510549038648605347e-01 -1.961547732353210449e-01 9.944959729909896851e-02 2.074159532785415649e-01 2.406427860260009766e-01 -1.563217677175998688e-02 -8.120679855346679688e-02 -4.085749760270118713e-02
1.769375242292881012e-02 3.738282620906829834e-02 7.572099566459655762e-02 -6.595215201377868652e-02 -9.527630358934402466e-02 3.288524150848388672e-01 -6.239244714379310608e-02 -1.021521538496017456e-01 2.601319551467895508e-01 1.875200867652893066e-01 -2.186716943979263306e-01 -2.291258275508880615e-01 1.095479801297187805e-01 3.183992803096771240e-01 2.251391112804412842e-01 -2.872100472450256348e-02 1.697904616594314575e-02 -1.966001987457275391e-01 8.699828386306762695e-02 -4.786558449268341064e-01 -3.333927392959594727e-01 -2.107673324644565582e-02 9.296186268329620361e-02 -1.004339009523391724e-01 -5.250540748238563538e-02 -1.031286045908927917e-01 -1.069723814725875854e-01 -3.260502591729164124e-02 7.605323940515518188e-02 -1.356831640005111694e-01 -1.731927543878555298e-01 5.084274709224700928e-02
-8.762704581022262573e-02 1.291337758302688599e-01 -2.703215181827545166e-01 9.005353599786758423e-02 7.405346632003784180e-02 2.504760026931762695e-01 3.010500073432922363e-01 -2.023610174655914307e-01 -1.914400793612003326e-02 -1.783685535192489624e-01 -4.238598644733428955e-01 -2.735685706138610840e-01 -1.151366233825683594e-01 2.649748921394348145e-01 9.513643383979797363e-02 -9.992059320211410522e-02 -5.585324391722679138e-02 -9.151678532361984253e-02 2.912368774414062500e-01 -2.224679142236709595e-01 2.622685395181179047e-02 4.713429138064384460e-02 -7.109723240137100220e-02 1.514967530965805054e-01 -2.519491612911224365e-01 1.159889101982116699e-01 -4.543064162135124207e-02 1.461076140403747559e-01 -6.418687105178833008e-02 -5.177975073456764221e-02 -8.706078864634037018e-03 1.467515230178833008e-01
2.351880073547363281e-01 -6.487234961241483688e-03 -6.180269271135330200e-02 1.149910390377044678e-01 2.298949211835861206e-01 1.501881889998912811e-02 -1.023814268410205841e-02 -7.307113707065582275e-02 4.630184918642044067e-02 -2.766048908233642578e-01 -1.311631798744201660e-01 -4.474290609359741211e-01 -5.953456088900566101e-02 2.812852263450622559e-01 -4.367448017001152039e-02 -1.031919345259666443e-01 1.584596037864685059e-01 -7.196228951215744019e-02 9.859985113143920898e-02 -3.824451863765716553e-01 -1.671037226915359497e-01 2.336815558373928070e-02 -1.530231833457946777e-01 2.457850426435470581e-01 7.731251418590545654e-02 1.238646432757377625e-01 3.209899738430976868e-02 4.099728167057037354e-02 1.792497634887695312e-01 -1.427900046110153198e-01 -3.155764043331146240e-01 5.566696822643280029e-02
3.067419119179248810e-02 -3.098039329051971436e-01 -1.159644126892089844e-01 6.714592128992080688e-02 -5.655455589294433594e-02 -3.123342059552669525e-02 3.488745689392089844e-01 3.595640510320663452e-02 3.629478439688682556e-02 1.823124848306179047e-02 -2.835977077484130859e-01 -2.731332480907440186e-01 -2.334981560707092285e-01 1.031800583004951477e-01 2.706694900989532471e-01 1.424667537212371826e-01 -1.539906710386276245e-01 -1.212029233574867249e-01 2.090222239494323730e-01 -1.145903021097183228e-01 -1.574774645268917084e-02 -1.942501217126846313e-01 1.489752829074859619e-01 1.872509717941284180e-01 -2.048710584640502930e-01 2.361483275890350342e-01 1.693514734506607056e-01 9.086956083774566650e-02 6.895954906940460205e-02 1.204918101429939270e-01 -2.913161516189575195e-01 -1.151628568768501282e-01
-5.728138610720634460e-03 -1.150970607995986938e-01 7.855170965194702148e-02 -2.582783624529838562e-02 4.744360968470573425e-02 1.744487434625625610e-01 4.372290801256895065e-03 1.227017268538475037e-01 1.034890487790107727e-01 -6.681067496538162231e-02 -2.212331295013427734e-01 -3.172882497310638428e-01 -1.335652321577072144e-01 3.129082620143890381e-01 1.382148265838623047e-01 -1.552741136401891708e-02 7.820641249418258667e-02 7.536871731281280518e-02 2.449916005134582520e-01 -3.871815800666809082e-01 -4.392330348491668701e-01 2.339000701904296875e-01 -7.381093502044677734e-02 9.036696702241897583e-02 6.057420000433921814e-02 -7.891242206096649170e-02 2.548338174819946289e-01 1.010924228467047215e-03 1.395090967416763306e-01 -7.442359346896409988e-04 -1.861146390438079834e-01 -1.425592154264450073e-01
-1.198388561606407166e-01 -2.504025995731353760e-01 -1.859858632087707520e-01 2.044369131326675415e-01 -6.164507195353507996e-02 1.491226814687252045e-02 1.887566596269607544e-01 -9.009762108325958252e-02 -8.203560858964920044e-02 3.041958436369895935e-02 -1.087201014161109924e-01 -3.086414337158203125e-01 -1.021012663841247559e-01 2.138180732727050781e-01 2.767620086669921875e-01 -2.219112217426300049e-02 -1.288740187883377075e-01 7.764144241809844971e-02 3.517009615898132324e-01 -2.496828436851501465e-01 9.766794741153717041e-02 -1.874584850156679749e-04 -9.545433521270751953e-02 -3.078658320009708405e-02 -3.574787974357604980e-01 -2.136626690626144409e-01 -7.441584020853042603e-02 2.129822224378585815e-01 -2.409595102071762085e-01 -8.474014699459075928e-03 -1.107380092144012451e-01 1.667552888393402100e-01
1.994545757770538330e-02 1.019240170717239380e-02 -2.508386075496673584e-01 -1.667711138725280762e-02 6.802876293659210205e-02 -5.053381249308586121e-02 4.424644708633422852e-01 -2.091351449489593506e-01 -4.500881209969520569e-02 -5.989933013916015625e-02 -2.563444077968597412e-01 -2.997559010982513428e-01 -2.352311164140701294e-01 2.086008489131927490e-01 3.750117123126983643e-01 1.326970160007476807e-01 -1.080644801259040833e-01 9.858211129903793335e-02 2.113419771194458008e-01 -2.301423102617263794e-01 8.115792274475097656e-02 -1.129901036620140076e-01 1.733395755290985107e-01 1.220051944255828857e-01 6.913132220506668091e-02 9.325315803289413452e-02 -4.632718116044998169e-02 2.136913388967514038e-01 1.559491157531738281e-01 4.639612883329391479e-02 -1.110043004155158997e-02 1.192845217883586884e-02
9.004438668489456177e-02 -7.576191425323486328e-02 -1.371071441099047661e-03 9.766607731580734253e-02 -1.220351383090019226e-01 1.805695593357086182e-01 4.520630836486816406e-02 1.499239355325698853e-01 2.652067840099334717e-01 9.056517854332923889e-03 -1.395418867468833923e-02 -2.406598031520843506e-01 -6.798794120550155640e-02 4.813984502106904984e-03 2.378880679607391357e-01 -1.476301848888397217e-01 4.204282164573669434e-02 -2.741564214229583740e-01 1.147313565015792847e-01 -4.989484846591949463e-01 -4.502275884151458740e-01 1.618683040142059326e-01 -5.078933760523796082e-02 -2.640837989747524261e-02 9.933841228485107422e-02 -2.073995023965835571e-01 -4.660474509000778198e-02 3.103647567331790924e-02 1.116800904273986816e-01 2.221191376447677612e-01 2.768428623676300049e-02 5.669470503926277161e-02
9.674543887376785278e-02 -8.738346397876739502e-02 -9.172150492668151855e-02 1.531687229871749878e-01 1.078229323029518127e-01 -7.315342128276824951e-02 3.732275068759918213e-01 -2.949221432209014893e-01 -2.659728564321994781e-02 7.487124949693679810e-02 -2.614295780658721924e-01 -2.191223055124282837e-01 -2.187564373016357422e-01 3.584808409214019775e-01 1.871846169233322144e-01 -9.015795588493347168e-02 -2.722334563732147217e-01 -1.492437347769737244e-02 9.321568906307220459e-02 -2.069453597068786621e-01 3.376632928848266602e-02 8.973997086286544800e-03 3.152680099010467529e-01 2.210699170827865601e-01 -1.216428801417350769e-01 5.294991284608840942e-02 -4.922962188720703125e-02 1.675406545400619507e-01 1.540373861789703369e-01 1.229252442717552185e-01 -5.831981822848320007e-02 2.026932081207633018e-03
2.804962731897830963e-02 -2.183307195082306862e-03 -1.468916833400726318e-01 -4.233418777585029602e-02 -2.001682370901107788e-01 -2.689190674573183060e-03 -2.696436941623687744e-01 1.783876121044158936e-01 -3.685330972075462341e-02 2.566790878772735596e-01 -1.227696016430854797e-01 -2.920516133308410645e-01 -1.856704950332641602e-01 4.374998509883880615e-01 8.025835454463958740e-02 -3.075930476188659668e-02 -2.049050182104110718e-01 5.368492752313613892e-02 1.997489333152770996e-01 -2.242684960365295410e-01 -1.143155992031097412e-01 -1.991924792528152466e-01 -9.253808856010437012e-02 -5.251444131135940552e-02 -5.560011044144630432e-02 -7.423378527164459229e-02 1.683111786842346191e-01 4.892248287796974182e-02 -1.421736031770706177e-01 4.069128334522247314e-01 -7.663253694772720337e-02 1.548043545335531235e-02
-1.033452898263931274e-01 -1.942738890647888184e-01 -9.670762717723846436e-02 5.907974392175674438e-02 -2.553980611264705658e-02 1.225414574146270752e-01 1.267759650945663452e-01 2.042609155178070068e-01 -5.378861352801322937e-02 -4.387890920042991638e-02 8.722673356533050537e-02 -3.017693459987640381e-01 -1.200571209192276001e-01 4.246809184551239014e-01 1.133471131324768066e-01 -2.135262824594974518e-02 1.645421385765075684e-01 -9.451179206371307373e-02 2.221394181251525879e-01 -3.382798731327056885e-01 -3.723616003990173340e-01 1.596913784742355347e-01 2.255771495401859283e-02 8.799202740192413330e-03 1.441506445407867432e-01 -1.754839271306991577e-01 1.623311080038547516e-02 3.869370743632316589e-02 2.832951210439205170e-02 1.802472174167633057e-01 -3.075297176837921143e-01 -8.933536708354949951e-02
-7.496097241528332233e-04 -8.533223718404769897e-02 -8.456540107727050781e-02 9.064737707376480103e-02 1.080125123262405396e-01 -7.297419756650924683e-02 4.101984202861785889e-01 -2.791873216629028320e-01 -1.059936173260211945e-02 8.455019444227218628e-02 -3.910635709762573242e-01 -1.707507520914077759e-01 -3.306142389774322510e-01 4.178124964237213135e-01 7.466429471969604492e-02 5.537451803684234619e-02 -1.635573059320449829e-01 9.490706026554107666e-02 7.668899744749069214e-02 -1.797789335250854492e-01 -8.445186167955398560e-02 -1.738291382789611816e-01 1.580272912979125977e-01 1.473516374826431274e-01 1.252434216439723969e-02 -3.002811782062053680e-02 -3.431762009859085083e-02 1.095814034342765808e-01 1.032045111060142517e-01 5.176424235105514526e-02 -2.099590599536895752e-01 5.134103447198867798e-02
-1.848399639129638672e-01 -2.500192022125702351e-05 -1.169489473104476929e-01 9.992381930351257324e-02 -1.034730952233076096e-02 -8.397787809371948242e-02 1.638109236955642700e-01 1.091585308313369751e-02 2.032580822706222534e-01 8.433210849761962891e-02 -1.469063609838485718e-01 -3.603908717632293701e-01 8.189727365970611572e-02 1.445009410381317139e-01 2.734996080398559570e-01 -3.293845057487487793e-01 -1.999700665473937988e-01 -1.707565486431121826e-01 -1.038296371698379517e-01 -2.889416813850402832e-01 -1.674506366252899170e-01 -1.891794987022876740e-02 -8.829154074192047119e-02 5.849795415997505188e-02 -4.646562784910202026e-02 -1.029324010014533997e-01 -5.213406309485435486e-02 1.102336216717958450e-02 2.194618433713912964e-01 1.740410923957824707e-01 -3.841555118560791016e-01 -2.294242382049560547e-01
1.207453534007072449e-01 1.884734481573104858e-01 -8.377777040004730225e-02 -1.194580495357513428e-01 -6.418748293071985245e-03 1.350362896919250488e-01 1.059310808777809143e-01 1.700491160154342651e-01 -4.616796970367431641e-02 1.135677620768547058e-01 -1.792584210634231567e-01 -3.665101826190948486e-01 -6.515799462795257568e-02 2.480292469263076782e-01 1.902669668197631836e-01 -2.140910029411315918e-01 4.472901299595832825e-02 -1.775739528238773346e-02 1.531562115997076035e-02 -2.551580369472503662e-01 2.694900147616863251e-02 -2.722178399562835693e-01 -8.878483623266220093e-02 -9.783995896577835083e-02 -1.308858394622802734e-01 -4.064786136150360107e-01 3.001017570495605469e-01 4.270790889859199524e-02 1.561067402362823486e-01 2.545570135116577148e-01 3.215082734823226929e-02 -1.285250782966613770e-01
8.014934509992599487e-02 1.526945382356643677e-01 -3.655555248260498047e-01 1.880960762500762939e-01 -1.984664052724838257e-01 -2.901519648730754852e-02 2.632446289062500000e-01 -2.063483595848083496e-01 3.860105946660041809e-02 -7.527776062488555908e-02 -2.932875417172908783e-02 -1.967034488916397095e-01 -1.076907962560653687e-01 3.682316839694976807e-01 2.173471152782440186e-01 -6.324861943721771240e-02 -9.951412677764892578e-02 8.957155048847198486e-02 1.723233163356781006e-01 -1.927801966667175293e-01 5.956608429551124573e-02 -1.007022485136985779e-01 1.608060747385025024e-01 2.339996099472045898e-01 -1.862024702131748199e-02 -1.639061868190765381e-01 1.274606883525848389e-01 1.039548963308334351e-01 -1.350732054561376572e-03 -2.027782201766967773e-01 -1.766754090785980225e-01 3.135460019111633301e-01
-2.271334528923034668e-01 -1.810688227415084839e-01 -2.723516225814819336e-01 -3.928351029753684998e-02 -1.811574697494506836e-01 -4.552699998021125793e-02 1.130381152033805847e-01 -8.811955899000167847e-02 2.009292831644415855e-03 1.670794039964675903e-01 5.774315819144248962e-02 -5.051038861274719238e-01 -9.266858547925949097e-02 2.004252970218658447e-01 1.428338736295700073e-01 -7.991231232881546021e-02 -1.356687098741531372e-01 -1.649056971073150635e-01 1.649945378303527832e-01 -4.634152725338935852e-02 -1.837075054645538330e-01 -2.702911198139190674e-01 -4.106364399194717407e-02 -6.860104203224182129e-02 -5.336108431220054626e-02 -1.160597577691078186e-01 -1.056378707289695740e-01 -2.629606127738952637e-01 1.985649615526199341e-01 2.244447916746139526e-01 -1.957293301820755005e-01 -9.816527366638183594e-02
2.151955515146255493e-01 -1.792008876800537109e-01 -1.397527307271957397e-01 -5.873386561870574951e-02 1.605735421180725098e-01 -1.404732167720794678e-01 4.150475189089775085e-02 1.434761434793472290e-01 -1.243778318166732788e-01 -8.602254092693328857e-02 -1.857042461633682251e-01 -3.745781779289245605e-01 -1.733525693416595459e-01 2.769205570220947266e-01 1.315513402223587036e-01 -2.020657621324062347e-02 2.114050835371017456e-01 -6.409994512796401978e-02 2.581717967987060547e-01 -4.375545978546142578e-01 -1.269649714231491089e-01 1.397998332977294922e-01 1.946273632347583771e-02 -7.193572074174880981e-02 4.034014418721199036e-03 -1.375111285597085953e-02 1.996472850441932678e-02 2.036017924547195435e-01 9.283428639173507690e-02 -8.572822064161300659e-02 -2.913309633731842041e-01 -1.327923238277435303e-01
7.737082242965698242e-02 -2.438087612390518188e-01 1.670879721641540527e-01 -2.104082703590393066e-01 9.760452061891555786e-02 3.967509791254997253e-02 7.104060798883438110e-02 -1.052265763282775879e-01 1.477474868297576904e-01 -9.020414948463439941e-02 -1.996458619832992554e-01 -1.809866130352020264e-01 -1.667511314153671265e-01 1.984726935625076294e-01 3.872829973697662354e-01 -4.723135754466056824e-02 3.353759273886680603e-02 -2.706560790538787842e-01 2.805370688438415527e-01 -2.530185282230377197e-01 -2.742310464382171631e-01 -2.738067805767059326e-01 1.866139024496078491e-01 1.103224381804466248e-01 -1.548202186822891235e-01 7.082390040159225464e-02 2.063186466693878174e-01 1.385905593633651733e-01 -1.982918567955493927e-02 4.462775588035583496e-02 6.678096950054168701e-02 -3.594219312071800232e-02
1.518826782703399658e-01 -2.468145936727523804e-01 1.271433234214782715e-01 1.088410802185535431e-02 5.837584286928176880e-02 -4.733773320913314819e-02 4.143835604190826416e-01 1.836579889059066772e-01 9.089902788400650024e-02 1.828592270612716675e-02 -1.935006678104400635e-01 -3.898036181926727295e-01 -5.674858018755912781e-02 -6.046525668352842331e-03 1.010169237852096558e-01 4.189836326986551285e-03 -3.208275884389877319e-02 -1.247938349843025208e-01 2.849858403205871582e-01 -3.733832836151123047e-01 3.942785412073135376e-02 -3.054459393024444580e-01 -1.291414797306060791e-01 -1.079676765948534012e-02 3.532073274254798889e-02 1.031652018427848816e-01 1.508285105228424072e-02 -1.808212846517562866e-01 1.893413960933685303e-01 1.868999600410461426e-01 4.229306057095527649e-02 -1.044362559914588928e-01
8.115451782941818237e-02 -8.372315764427185059e-02 4.616938903927803040e-02 -3.127082437276840210e-02 9.530398994684219360e-02 -3.070858493447303772e-02 -6.748601794242858887e-02 -5.273523554205894470e-02 -2.175220474600791931e-02 8.660858869552612305e-02 -1.555936783552169800e-01 -3.427625000476837158e-01 -2.535257041454315186e-01 5.096231102943420410e-01 1.061293259263038635e-01 1.583319306373596191e-01 1.059980168938636780e-01 -1.610397994518280029e-01 1.631195545196533203e-01 -4.027108550071716309e-01 -1.924448609352111816e-01 1.683391630649566650e-01 2.888652868568897247e-02 5.987560376524925232e-02 8.293419331312179565e-02 8.488636463880538940e-02 1.555605083703994751e-01 2.234782837331295013e-02 2.079382836818695068e-01 -1.361093968152999878e-01 -2.436322122812271118e-01 1.707099005579948425e-02
4.779325053095817566e-02 3.579428046941757202e-02 -1.685111820697784424e-01 1.288299411535263062e-01 9.380682557821273804e-02 -8.344954252243041992e-02 3.761325478553771973e-01 -3.501283749938011169e-02 5.567828193306922913e-02 1.942608356475830078e-01 -2.708803117275238037e-01 -3.249058723449707031e-01 1.657686568796634674e-02 2.177150845527648926e-01 2.622992992401123047e-01 1.020608097314834595e-01 -1.873139441013336182e-01 -1.139360386878252029e-02 1.710456013679504395e-01 -2.721943259239196777e-01 -8.573093265295028687e-02 -1.330724507570266724e-01 2.418085634708404541e-01 2.486310154199600220e-01 -2.363261952996253967e-02 2.080379426479339600e-01 8.684362284839153290e-03 2.893312275409698486e-01 -8.735189586877822876e-02 7.317365705966949463e-02 -1.442212313413619995e-01 3.141250088810920715e-02
-1.995927467942237854e-02 2.823107317090034485e-02 -4.867615923285484314e-02 1.713982075452804565e-01 2.139456421136856079e-01 3.059400618076324463e-02 3.142375946044921875e-01 -3.232414722442626953e-01 5.079573020339012146e-02 1.766954734921455383e-02 -2.922397255897521973e-01 -2.183623015880584717e-01 -3.839112818241119385e-01 3.439881205558776855e-01 1.380719393491744995e-01 1.097973249852657318e-02 -1.960848122835159302e-01 1.186670437455177307e-01 1.555390357971191406e-01 -2.305232137441635132e-01 5.925365258008241653e-03 -1.530386656522750854e-01 1.805255264043807983e-01 1.546263098716735840e-01 -6.354986131191253662e-02 -1.099947616457939148e-01 -1.072390973567962646e-01 1.614981591701507568e-01 -4.739099647849798203e-03 1.051991730928421021e-01 -1.469209641218185425e-01 5.159847438335418701e-03
1.834003478288650513e-01 -1.712575852870941162e-01 -2.589681930840015411e-02 2.005892619490623474e-02 -1.010188981890678406e-01 2.664475440979003906e-01 1.446004360914230347e-01 1.159086972475051880e-01 -1.443292200565338135e-01 -1.497151562944054604e-03 -2.672473192214965820e-01 -2.055202126502990723e-01 -9.986111521720886230e-02 4.052961766719818115e-01 1.817266494035720825e-01 4.952387139201164246e-02 1.146707311272621155e-01 -1.973394304513931274e-02 1.774463504552841187e-01 -4.629799127578735352e-01 -1.672415584325790405e-01 1.361712664365768433e-01 4.335262626409530640e-02 6.641309708356857300e-02 1.282010376453399658e-01 -2.492880821228027344e-01 1.060287207365036011e-01 -4.285413399338722229e-02 4.678833857178688049e-02 -1.476205736398696899e-01 -1.158139035105705261e-01 -1.870302706956863403e-01
-7.116480916738510132e-02 1.021424606442451477e-01 -1.032697707414627075e-01 -7.828970253467559814e-02 8.540599606931209564e-03 -7.219215482473373413e-02 2.737356722354888916e-01 4.811798036098480225e-02 -1.228456385433673859e-02 2.703039944171905518e-01 -3.022241592407226562e-01 -3.137530982494354248e-01 -7.317326962947845459e-02 1.418880373239517212e-01 -2.247777767479419708e-02 -2.661390602588653564e-01 -1.422929205000400543e-02 1.127478033304214478e-01 2.350172400474548340e-01 -1.641915887594223022e-01 -3.058275282382965088e-01 -1.623568832874298096e-01 -1.074908860027790070e-02 2.099569886922836304e-01 9.202758967876434326e-02 -2.941772341728210449e-01 1.305788159370422363e-01 -3.152050077915191650e-01 1.138282269239425659e-01 1.585299968719482422e-01 1.290542632341384888e-01 2.759970724582672119e-03
-3.072508983314037323e-02 -1.113078892230987549e-01 6.202815845608711243e-02 2.162439934909343719e-02 3.290217518806457520e-01 -2.553765662014484406e-02 1.430596411228179932e-01 1.821014285087585449e-01 -3.087747469544410706e-02 -5.481604859232902527e-02 -3.530058860778808594e-01 -3.684503734111785889e-01 -5.245994776487350464e-02 1.188895702362060547e-01 2.206363528966903687e-01 5.983097106218338013e-02 -5.359973758459091187e-02 -6.276866188272833824e-04 1.765680313110351562e-01 -3.942214846611022949e-01 -9.347101300954818726e-02 7.455586642026901245e-02 3.345273807644844055e-02 2.756334543228149414e-01 3.031766712665557861e-01 1.752900183200836182e-01 1.636206954717636108e-01 -9.344424121081829071e-03 1.439772397279739380e-01 5.950493365526199341e-02 -1.761356592178344727e-01 -2.643333189189434052e-02
5.049772188067436218e-02 -2.427529543638229370e-01 -1.972618103027343750e-01 1.098221316933631897e-01 1.376482248306274414e-01 -5.866213887929916382e-02 2.686795294284820557e-01 -2.320473939180374146e-01 5.002337321639060974e-02 1.869375072419643402e-02 -4.012554585933685303e-01 -1.721654981374740601e-01 -3.356903493404388428e-01 3.908089399337768555e-01 5.094983056187629700e-02 1.766594648361206055e-01 -2.517739236354827881e-01 5.812295153737068176e-02 4.744973033666610718e-02 -2.544625997543334961e-01 6.003053858876228333e-02 -8.340617269277572632e-02 2.046150863170623779e-01 8.749348670244216919e-02 -1.214063763618469238e-01 4.112278670072555542e-02 -2.864247001707553864e-02 9.508060663938522339e-02 5.407639592885971069e-02 4.033373296260833740e-02 -1.124069318175315857e-01 9.524005651473999023e-02
6.088509690016508102e-03 -6.913881748914718628e-02 -8.354686200618743896e-02 1.450275033712387085e-01 8.113913238048553467e-02 -5.611588805913925171e-02 4.305867850780487061e-01 -3.497803211212158203e-01 8.083546906709671021e-02 2.692075446248054504e-02 -3.933577835559844971e-01 -5.967137217521667480e-02 -3.224652707576751709e-01 3.563555479049682617e-01 9.702993929386138916e-02 8.938837796449661255e-03 -1.695710718631744385e-01 1.206452324986457825e-01 1.257094591856002808e-01 -2.186311334371566772e-01 -4.770399257540702820e-02 -6.746072322130203247e-02 1.438818424940109253e-01 6.292578577995300293e-02 -9.834249317646026611e-02 -1.056401133537292480e-01 -9.110825508832931519e-02 1.760069131851196289e-01 8.482050895690917969e-02 3.342792019248008728e-02 -1.916544437408447266e-01 1.067882496863603592e-02
4.327567666769027710e-02 -2.848346531391143799e-01 8.550111949443817139e-02 1.065154746174812317e-01 1.050989329814910889e-01 1.149732619524002075e-01 -8.141721598803997040e-03 -7.744194474071264267e-03 2.736855670809745789e-02 1.233379095792770386e-01 -1.972602494060993195e-02 -4.282544553279876709e-01 -2.328806323930621147e-03 2.745499610900878906e-01 2.981670796871185303e-01 -7.701407372951507568e-02 -8.843550086021423340e-02 -1.174988001585006714e-01 2.389379143714904785e-01 -3.704828917980194092e-01 -2.028972208499908447e-01 -1.987272202968597412e-01 -1.076646670699119568e-01 1.762026250362396240e-01 2.630073130130767822e-01 7.125376723706722260e-03 1.429405361413955688e-01 -5.142508447170257568e-02 9.265214204788208008e-02 9.408012777566909790e-02 -1.426362246274948120e-01 -1.860758811235427856e-01
7.564411312341690063e-02 -1.063938513398170471e-01 -5.550592020153999329e-02 -3.831114992499351501e-02 5.917639657855033875e-02 5.948269739747047424e-02 1.446497254073619843e-02 -1.159489676356315613e-01 -6.871517002582550049e-02 1.784767955541610718e-01 -6.371175497770309448e-02 -3.362361788749694824e-01 -9.765350259840488434e-03 2.767765820026397705e-01 1.458747237920761108e-01 -1.211962699890136719e-01 3.213230520486831665e-02 -1.444571018218994141e-01 3.876054584980010986e-01 -4.026266932487487793e-01 -2.330475449562072754e-01 -1.678199768066406250e-01 -1.392268240451812744e-01 2.848489284515380859e-01 1.998752206563949585e-01 1.156370043754577637e-01 7.153553515672683716e-02 -6.698404438793659210e-03 1.184264197945594788e-01 1.195153668522834778e-01 -4.748865962028503418e-02 -2.916599214076995850e-01
9.349333494901657104e-02 -9.447685629129409790e-02 -2.045671790838241577e-01 -1.313513219356536865e-01 8.677172660827636719e-02 4.732741415500640869e-02 7.691916078329086304e-02 6.602284312248229980e-02 -7.278252858668565750e-03 5.621883273124694824e-02 -2.035070061683654785e-01 -1.375421136617660522e-01 -5.942329019308090210e-02 3.949023485183715820e-01 2.469319254159927368e-01 -1.310935318470001221e-01 8.205956220626831055e-02 -1.049982830882072449e-01 1.607968807220458984e-01 -2.873347103595733643e-01 -3.870653212070465088e-01 1.360540241003036499e-01 -1.438169628381729126e-01 9.151925146579742432e-02 2.459982633590698242e-01 -3.100356161594390869e-01 7.710290700197219849e-02 8.482348918914794922e-02 -3.916937485337257385e-02 -6.392709910869598389e-02 -2.419180423021316528e-01 -2.109833508729934692e-01
8.188556879758834839e-02 9.837672114372253418e-02 -2.828140258789062500e-01 5.927922949194908142e-02 -4.489739425480365753e-03 -4.770667105913162231e-02 7.517980784177780151e-02 3.026969730854034424e-02 2.932101190090179443e-01 1.278086155652999878e-01 -8.526964485645294189e-02 -4.482909440994262695e-01 -1.341557353734970093e-01 3.330034017562866211e-01 9.320098906755447388e-02 6.750614196062088013e-02 6.392111629247665405e-02 -4.044514000415802002e-01 2.846984267234802246e-01 1.253692060708999634e-01 -1.031106933951377869e-01 -1.725988537073135376e-01 1.368028372526168823e-01 -3.758283331990242004e-02 -1.706588268280029297e-01 -1.747887730598449707e-01 9.326329827308654785e-02 -1.532726883888244629e-01 8.102645725011825562e-02 1.142535060644149780e-01 2.501960098743438721e-02 3.848185762763023376e-02
4.356165975332260132e-02 1.957366429269313812e-02 -4.691855236887931824e-02 1.321117281913757324e-01 1.623727232217788696e-01 1.089847609400749207e-01 3.715773522853851318e-01 -3.281983435153961182e-01 -7.292145490646362305e-02 8.259296417236328125e-02 -3.249689340591430664e-01 -1.614812463521957397e-01 -2.574578821659088135e-01 3.464122712612152100e-01 1.720852255821228027e-01 4.495925828814506531e-02 -1.798041313886642456e-01 1.333530154079198837e-02 2.410190701484680176e-01 -1.914289295673370361e-01 -2.623340301215648651e-02 -1.493973731994628906e-01 2.533476948738098145e-01 1.256434768438339233e-01 -1.162917762994766235e-01 -9.157497435808181763e-02 -1.264794319868087769e-01 1.248647496104240417e-01 1.527056749910116196e-02 2.502993913367390633e-03 -7.565522938966751099e-02 2.064321935176849365e-01
5.788641422986984253e-02 1.844592951238155365e-02 8.793677389621734619e-02 1.303875446319580078e-01 -8.833609521389007568e-02 6.801350414752960205e-02 1.895602792501449585e-01 1.928744018077850342e-01 1.695624142885208130e-01 -4.087823629379272461e-02 -7.287456840276718140e-02 -8.331477642059326172e-02 1.546994503587484360e-02 1.314806491136550903e-01 9.426762908697128296e-02 8.254740387201309204e-02 -2.524119988083839417e-02 6.293215602636337280e-02 2.620554566383361816e-01 -3.968267440795898438e-01 -4.878841340541839600e-01 -6.034040078520774841e-02 2.343187183141708374e-01 6.282042711973190308e-02 1.606190204620361328e-01 1.788633763790130615e-01 1.292060911655426025e-01 -2.636083960533142090e-01 2.397414296865463257e-01 2.257972955703735352e-01 -1.052395552396774292e-01 -1.238359212875366211e-01
-1.396201252937316895e-01 5.238351598381996155e-02 -9.390867501497268677e-02 -1.574549525976181030e-01 -3.915582224726676941e-02 1.873537003993988037e-01 3.347834944725036621e-02 1.032389625906944275e-01 1.546970754861831665e-01 -7.844801247119903564e-02 -1.325411498546600342e-01 -3.806254267692565918e-01 9.451614320278167725e-02 2.469878792762756348e-01 5.741529539227485657e-02 -2.655225396156311035e-01 8.430616930127143860e-03 -2.035571932792663574e-01 1.463208049535751343e-01 -1.721411496400833130e-01 -4.252408742904663086e-01 -1.735899001359939575e-01 -9.477471932768821716e-03 1.990170031785964966e-01 -7.402325980365276337e-03 -1.089295744895935059e-01 -8.793622255325317383e-04 6.363251060247421265e-02 2.672228217124938965e-01 4.381183534860610962e-03 -3.158859312534332275e-01 -1.705378890037536621e-01
-9.014086425304412842e-02 8.986162953078746796e-03 -1.345631182193756104e-01 -6.182330101728439331e-02 -5.376860033720731735e-03 2.966756932437419891e-02 1.962427943944931030e-01 -2.634267136454582214e-02 -1.778988400474190712e-03 -1.745825409889221191e-01 -1.447268873453140259e-01 -3.393323719501495361e-01 1.016397029161453247e-01 2.153373807668685913e-01 6.597335636615753174e-02 -3.365838155150413513e-02 2.303165644407272339e-01 1.194618195295333862e-01 2.818856835365295410e-01 -5.493812561035156250e-01 -1.856478005647659302e-01 1.246752142906188965e-01 5.852853134274482727e-02 6.020799651741981506e-02 1.672891378402709961e-01 -1.107929125428199768e-01 1.382443606853485107e-01 -2.831036597490310669e-02 -1.197451539337635040e-02 1.906909942626953125e-01 -2.255623787641525269e-01 -2.185757607221603394e-01
4.995391890406608582e-02 -6.315722316503524780e-02 -3.847291767597198486e-01 1.263001859188079834e-01 1.708015948534011841e-01 -1.138440221548080444e-01 2.048227638006210327e-01 -2.227945029735565186e-01 -5.828874185681343079e-02 -6.386703252792358398e-02 -3.791207671165466309e-01 -2.083957493305206299e-01 -1.106460839509963989e-01 2.274397462606430054e-01 2.155879586935043335e-01 -6.354846525937318802e-03 -2.002973854541778564e-01 -4.905810952186584473e-02 2.044668048620223999e-01 -2.762016654014587402e-01 1.176456362009048462e-01 -1.403717547655105591e-01 1.562103629112243652e-01 2.792674005031585693e-01 -2.495661319699138403e-04 -1.866920739412307739e-01 1.733784005045890808e-02 2.078504413366317749e-01 -2.048230357468128204e-02 6.150151044130325317e-02 5.797423049807548523e-02 9.066694229841232300e-02
1.531589180231094360e-01 1.439080759882926941e-02 -2.291222363710403442e-01 -3.525149822235107422e-02 5.913923308253288269e-02 5.208142474293708801e-02 9.726430289447307587e-03 3.528759479522705078e-01 2.294520586729049683e-01 1.284315884113311768e-01 -1.115464121103286743e-01 -2.181224375963211060e-01 -1.736205071210861206e-01 2.444697543978691101e-02 3.454842865467071533e-01 7.054311782121658325e-02 9.270320087671279907e-02 2.562480047345161438e-02 8.534283190965652466e-02 -2.085227072238922119e-01 -5.207754671573638916e-02 -4.648940265178680420e-02 1.248411536216735840e-01 2.027781605720520020e-01 7.499801926314830780e-03 -3.678463101387023926e-01 -1.246284879744052887e-02 -2.830522358417510986e-01 2.326730042695999146e-01 3.096815347671508789e-01 -5.958677828311920166e-02 -1.292485296726226807e-01
-5.895045772194862366e-02 -5.924136936664581299e-02 -1.437589526176452637e-01 3.941920027136802673e-02 -3.414441347122192383e-01 2.403269708156585693e-01 -5.155701562762260437e-02 4.739218577742576599e-02 1.749640852212905884e-01 1.516461074352264404e-01 -5.968439206480979919e-02 -2.810676097869873047e-01 -2.452368438243865967e-01 3.123115301132202148e-01 1.156169921159744263e-01 -3.500137478113174438e-02 1.660739183425903320e-01 -5.090844258666038513e-02 2.931847274303436279e-01 -3.613206148147583008e-01 -1.228776797652244568e-01 -1.330118924379348755e-01 -1.191187277436256409e-01 -8.160706609487533569e-03 2.651090733706951141e-02 -1.076190099120140076e-01 2.826339602470397949e-01 1.164843142032623291e-01 1.861840337514877319e-01 7.473417371511459351e-02 -1.939347535371780396e-01 -7.604505866765975952e-02
1.533729434013366699e-01 -7.653358858078718185e-03 -1.702286899089813232e-01 -7.579944282770156860e-02 2.174392938613891602e-01 8.733351528644561768e-02 4.207818210124969482e-01 3.149179741740226746e-02 -6.648505479097366333e-02 -4.257484674453735352e-01 1.407140642404556274e-01 -2.487265020608901978e-01 3.661109879612922668e-02 1.088422685861587524e-01 2.119307219982147217e-01 2.056939005851745605e-01 -1.865729838609695435e-01 -9.250657260417938232e-02 1.187344044446945190e-01 3.475744277238845825e-02 -1.915241219103336334e-02 -4.946213588118553162e-02 6.511144340038299561e-02 1.971606165170669556e-01 -2.199810296297073364e-01 -2.073416560888290405e-01 6.305845081806182861e-02 1.059576421976089478e-01 1.281451731920242310e-01 1.092621609568595886e-01 -2.757293283939361572e-01 1.594057381153106689e-01
1.080947965383529663e-01 4.910976812243461609e-02 -2.233747094869613647e-01 -1.783256530761718750e-01 -3.625018298625946045e-01 2.546173334121704102e-01 7.467553764581680298e-02 4.865038394927978516e-02 1.901530772447586060e-01 -1.778574474155902863e-02 -1.761808544397354126e-01 -2.753816246986389160e-01 9.240566939115524292e-02 9.584978222846984863e-02 1.506437361240386963e-01 -5.722435563802719116e-02 3.728736191987991333e-02 -8.098498731851577759e-02 1.644355058670043945e-01 -1.742850840091705322e-01 -3.784599900245666504e-01 2.469175010919570923e-01 -2.137509286403656006e-01 9.031923115253448486e-02 -1.819060742855072021e-01 -1.126215234398841858e-01 -1.628451347351074219e-01 -1.297474205493927002e-01 8.095704019069671631e-02 2.389926314353942871e-01 -1.169833242893218994e-01 -1.519531309604644775e-01
4.792425408959388733e-02 -1.787438988685607910e-01 -1.518152058124542236e-01 2.498681694269180298e-01 7.433330267667770386e-02 -3.578076884150505066e-02 3.893574178218841553e-01 -2.877381742000579834e-01 -1.960231550037860870e-02 2.969050221145153046e-02 -3.956769406795501709e-01 -1.746622473001480103e-01 -3.237802088260650635e-01 2.883565127849578857e-01 7.914553582668304443e-02 -4.774885252118110657e-03 -1.980903297662734985e-01 -7.133451104164123535e-02 1.100300997495651245e-01 -1.454369127750396729e-01 -1.087942719459533691e-01 -9.884775429964065552e-02 1.677290201187133789e-01 1.071034893393516541e-01 -6.087667867541313171e-02 -1.000448316335678101e-01 -1.575639396905899048e-01 1.574158817529678345e-01 1.506791114807128906e-01 -9.736936539411544800e-02 -1.401201337575912476e-01 5.032938346266746521e-02
2.218890339136123657e-01 5.397308990359306335e-02 -1.876722127199172974e-01 9.836581349372863770e-02 1.246294900774955750e-01 -1.767370663583278656e-02 3.080662786960601807e-01 -1.662354618310928345e-01 6.816072762012481689e-02 1.105574518442153931e-01 -2.274178862571716309e-01 -4.040478169918060303e-01 -2.355296015739440918e-01 -9.055019170045852661e-02 4.610572755336761475e-01 1.911755502223968506e-01 -1.237070560455322266e-01 -6.904400140047073364e-02 1.137768104672431946e-01 -1.686137467622756958e-01 1.287018042057752609e-02 -3.518467396497726440e-02 1.228008940815925598e-01 1.148451566696166992e-01 -3.544789180159568787e-02 1.109458655118942261e-01 1.130258142948150635e-01 1.352945119142532349e-01 -4.314292594790458679e-02 -3.203980624675750732e-03 -2.832675278186798096e-01 4.535840824246406555e-02
-6.258518248796463013e-02 -7.926104962825775146e-02 7.392819970846176147e-02 1.050366237759590149e-01 3.006838560104370117e-01 1.281093060970306396e-01 4.379278048872947693e-02 -2.156734699383378029e-03 2.702537924051284790e-02 5.080102011561393738e-02 -2.112230062484741211e-01 -3.031731545925140381e-01 2.318655885756015778e-02 1.703329384326934814e-01 2.129907459020614624e-01 3.826807066798210144e-02 1.214892193675041199e-01 -1.542933750897645950e-02 2.283532768487930298e-01 -4.683212339878082275e-01 -3.164718151092529297e-01 1.563921272754669189e-01 8.625878393650054932e-02 1.697205007076263428e-01 2.007072865962982178e-01 -1.234257519245147705e-01 1.217657923698425293e-01 2.739447727799415588e-02 3.924668766558170319e-03 8.466174453496932983e-02 -3.210123181343078613e-01 -1.402998864650726318e-01
-1.974159479141235352e-01 1.049081310629844666e-01 -2.448822557926177979e-01 1.674998402595520020e-01 -1.703626364469528198e-01 -1.690846085548400879e-01 1.942715793848037720e-01 -1.207196488976478577e-01 2.045716643333435059e-01 1.478400081396102905e-01 -2.835384309291839600e-01 -8.627115190029144287e-02 -2.089029848575592041e-01 2.548629343509674072e-01 2.723547071218490601e-02 1.046485975384712219e-01 -1.162466257810592651e-01 -1.482085138559341431e-01 3.878957405686378479e-02 -2.871186137199401855e-01 -3.674826920032501221e-01 -1.331717222929000854e-01 -1.591840535402297974e-01 1.728733330965042114e-01 -1.149031296372413635e-01 -1.922140419483184814e-01 3.160399198532104492e-02 -1.802605092525482178e-01 9.907975792884826660e-02 1.695203185081481934e-01 -5.621251463890075684e-02 -1.657077968120574951e-01
-4.908213391900062561e-03 -1.199848204851150513e-01 -2.118549048900604248e-01 1.257201880216598511e-01 -4.414166137576103210e-02 1.302993148565292358e-01 -2.127970010042190552e-01 1.370579451322555542e-01 1.359637528657913208e-01 -2.116100676357746124e-02 -2.314030677080154419e-01 -3.565347790718078613e-01 -1.194027215242385864e-01 2.975991368293762207e-01 3.627856820821762085e-02 2.407520823180675507e-02 6.554719060659408569e-02 1.276285946369171143e-01 1.275351047515869141e-01 -4.524150192737579346e-01 2.409042231738567352e-02 -1.579410880804061890e-01 -1.660939753055572510e-01 -7.369364053010940552e-02 -1.424461901187896729e-01 -5.246477574110031128e-02 2.248065359890460968e-02 1.255194544792175293e-01 -8.808691054582595825e-03 3.511151373386383057e-01 -9.408768266439437866e-02 -2.568885087966918945e-01
-6.415498256683349609e-02 1.579846888780593872e-01 -1.074334308505058289e-01 1.436011586338281631e-02 -1.120961830019950867e-01 -3.975239582359790802e-03 5.028235912322998047e-02 3.749923314899206161e-03 3.818682134151458740e-01 3.156025335192680359e-02 -7.186620682477951050e-02 -3.258087337017059326e-01 1.631820648908615112e-01 2.531707286834716797e-01 2.574923932552337646e-01 -6.509725004434585571e-02 -2.182279676198959351e-01 -2.784311771392822266e-01 -2.888450026512145996e-02 -8.614476025104522705e-02 -2.235979735851287842e-01 -4.824333265423774719e-02 -1.308009475469589233e-01 2.326034009456634521e-01 -5.225721001625061035e-02 -1.715549230575561523e-01 1.009862795472145081e-01 -1.399647295475006104e-01 3.050822913646697998e-01 -8.225139230489730835e-02 -2.994820177555084229e-01 -1.274135559797286987e-01
1.280893385410308838e-01 8.294696360826492310e-02 1.014792323112487793e-01 -3.503867983818054199e-02 1.953105479478836060e-01 1.228197589516639709e-01 -1.361999195069074631e-02 9.397016838192939758e-03 4.056481271982192993e-02 -7.539254426956176758e-02 -5.373737215995788574e-02 -2.188298851251602173e-01 7.306741084903478622e-03 1.096739545464515686e-01 -4.685751721262931824e-02 -7.916326075792312622e-02 -5.614184960722923279e-02 -4.265153706073760986e-01 3.901642858982086182e-01 -4.800656735897064209e-01 -6.513699144124984741e-02 -1.332542598247528076e-01 2.427318692207336426e-01 -9.960230439901351929e-02 -3.926127403974533081e-02 -6.543949246406555176e-02 7.889931648969650269e-02 -3.070324100553989410e-02 2.203719168901443481e-01 -2.033606618642807007e-01 -2.527096271514892578e-01 -8.754326403141021729e-02
1.620888411998748779e-01 -8.697509020566940308e-02 -1.457483619451522827e-01 1.271540522575378418e-01 6.619556248188018799e-02 1.430134624242782593e-01 3.585726916790008545e-01 -1.921025663614273071e-01 -6.690667569637298584e-02 1.018254309892654419e-01 -2.970018088817596436e-01 -1.095617935061454773e-01 -1.893407106399536133e-01 3.814360499382019043e-01 2.987785041332244873e-01 -1.786758154630661011e-01 -1.547338664531707764e-01 6.691019982099533081e-02 2.071664482355117798e-01 -1.556016355752944946e-01 8.992834389209747314e-02 -6.775780767202377319e-02 2.265768349170684814e-01 2.366875708103179932e-01 -7.933034747838973999e-02 -1.053688526153564453e-01 5.416927114129066467e-02 1.842080503702163696e-01 4.812727123498916626e-02 -9.461703896522521973e-02 -4.862450808286666870e-02 1.932927221059799194e-01
-2.400218844413757324e-01 5.344881489872932434e-02 7.312738150358200073e-02 5.594253912568092346e-02 -1.765958815813064575e-01 6.259342283010482788e-02 1.439736932516098022e-01 -1.079567968845367432e-01 8.216073364019393921e-02 3.867675364017486572e-02 6.071963161230087280e-02 -2.297819554805755615e-01 2.536818087100982666e-01 4.299300909042358398e-01 3.506144583225250244e-01 2.611848711967468262e-01 -3.787884116172790527e-02 -2.727307751774787903e-02 2.835538387298583984e-01 -2.797930240631103516e-01 -1.544741913676261902e-02 -1.078962311148643494e-01 -5.425361916422843933e-02 1.338163912296295166e-01 -1.906749904155731201e-01 2.743613347411155701e-02 -4.125607758760452271e-02 -2.345957458019256592e-01 1.792731434106826782e-01 1.491597294807434082e-01 -1.290767639875411987e-01 -1.383005175739526749e-03
5.743515118956565857e-02 4.360220045782625675e-04 -2.408892661333084106e-01 -1.022334583103656769e-02 1.729350537061691284e-01 -7.900531636551022530e-04 1.450228691101074219e-01 -7.294961065053939819e-02 2.633988112211227417e-02 -9.713751077651977539e-02 -3.318342864513397217e-01 -1.708733290433883667e-01 -2.178471684455871582e-01 3.036181628704071045e-01 2.855438590049743652e-01 -7.587910443544387817e-02 -3.844942152500152588e-01 -9.167043119668960571e-02 2.848213315010070801e-01 -1.187901273369789124e-01 1.261503845453262329e-01 -2.824908792972564697e-01 5.146179720759391785e-02 1.436820924282073975e-01 -3.206248953938484192e-02 2.843687310814857483e-02 -1.196726858615875244e-01 2.526070773601531982e-01 -1.476952154189348221e-02 -2.454006113111972809e-03 -1.765514612197875977e-01 1.552045643329620361e-01
1.025207787752151489e-01 -7.013524323701858521e-02 -4.971428513526916504e-01 2.371545694768428802e-02 -2.537442743778228760e-02 -8.513062447309494019e-02 1.333005875349044800e-01 -9.613000601530075073e-02 2.059783339500427246e-01 1.753842234611511230e-01 -1.168850064277648926e-01 -8.411648124456405640e-02 1.795702427625656128e-02 1.294354945421218872e-01 1.759568005800247192e-01 -1.801305115222930908e-01 -3.241217881441116333e-02 -1.290836930274963379e-01 4.078241884708404541e-01 -8.304930478334426880e-02 -1.818172819912433624e-02 -2.004086375236511230e-01 1.034199371933937073e-01 -3.465011715888977051e-03 -1.699456423521041870e-01 -2.504975199699401855e-01 -1.170599982142448425e-01 3.796430677175521851e-02 2.663675546646118164e-01 3.127212226390838623e-01 7.656525075435638428e-02 6.349475681781768799e-02
1.116418372839689255e-02 1.208452209830284119e-01 -3.828173875808715820e-01 -1.242867670953273773e-02 7.029790431261062622e-02 -1.024241000413894653e-01 1.441751867532730103e-01 7.621663063764572144e-02 2.657184600830078125e-01 9.649827331304550171e-02 -7.991487532854080200e-02 -1.780365854501724243e-01 3.153779357671737671e-02 1.685382127761840820e-01 2.149043530225753784e-01 -1.148056313395500183e-01 1.580348014831542969e-01 -1.216664388775825500e-01 3.926608264446258545e-01 -1.086916998028755188e-01 -1.022781282663345337e-01 -1.512805074453353882e-01 1.987072527408599854e-01 -7.091811299324035645e-02 -3.481906950473785400e-01 -1.777204722166061401e-01 -5.763025954365730286e-02 7.496488839387893677e-02 1.898558735847473145e-01 2.441291511058807373e-01 4.992101714015007019e-02 2.150377184152603149e-01
2.500529587268829346e-01 -1.904273629188537598e-01 -8.182457834482192993e-02 1.021297425031661987e-01 -1.252529770135879517e-01 6.527863442897796631e-02 -7.567684166133403778e-03 -4.724693670868873596e-02 1.142739430069923401e-01 -4.649565089493989944e-03 -1.568240970373153687e-01 -3.628531992435455322e-01 1.410939842462539673e-01 2.042080461978912354e-01 2.755923867225646973e-01 7.486333698034286499e-02 -1.146719232201576233e-01 4.615145735442638397e-03 -2.484477870166301727e-02 -4.240388870239257812e-01 -3.506607711315155029e-01 -6.121059879660606384e-03 1.217855289578437805e-01 -1.300854086875915527e-01 1.233634054660797119e-01 1.350922416895627975e-02 1.935367286205291748e-01 1.413806378841400146e-01 1.018809974193572998e-01 -8.053641021251678467e-02 -3.333857059478759766e-01 -1.167375408113002777e-02
7.879400998353958130e-02 1.143409404903650284e-02 -1.762559115886688232e-01 2.779368683695793152e-02 1.038215309381484985e-01 -1.296254526823759079e-02 3.596571683883666992e-01 -1.820480376482009888e-01 -1.011660993099212646e-01 9.400714933872222900e-02 -3.429165482521057129e-01 -1.692081689834594727e-01 -3.983577489852905273e-01 4.223584234714508057e-01 1.376644521951675415e-01 5.398972705006599426e-02 -1.695603430271148682e-01 8.027107454836368561e-03 2.121888548135757446e-01 -1.351591199636459351e-01 -4.975431039929389954e-02 -9.115593135356903076e-02 1.999731361865997314e-01 2.238190770149230957e-01 -1.259972155094146729e-01 -1.197606418281793594e-02 -6.273148953914642334e-02 1.622405201196670532e-01 7.996568456292152405e-03 -3.896295651793479919e-02 -1.473704278469085693e-01 3.988606110215187073e-02
1.319947391748428345e-01 1.867317259311676025e-01 -2.910310328006744385e-01 1.752757579088211060e-01 4.584317654371261597e-02 8.173623681068420410e-02 -3.957283869385719299e-02 -1.474534571170806885e-01 3.427810221910476685e-02 -2.831760048866271973e-01 -9.682095795869827271e-02 -3.886296600103378296e-02 9.505447000265121460e-02 -1.068953424692153931e-01 4.131439626216888428e-01 1.816154420375823975e-01 -7.049345225095748901e-02 -1.575414240360260010e-01 1.252736747264862061e-01 -4.070692062377929688e-01 1.155961421318352222e-03 -1.051924750208854675e-01 -1.159701347351074219e-01 1.389603018760681152e-01 1.936946436762809753e-02 -5.777075141668319702e-02 -3.736985847353935242e-02 -1.036488711833953857e-01 3.351730704307556152e-01 1.616948992013931274e-01 -2.663481235504150391e-01 -5.934401974081993103e-02
1.267735958099365234e-01 -1.606195867061614990e-01 -9.359377622604370117e-02 1.807785630226135254e-01 -1.330823004245758057e-01 2.062978595495223999e-01 1.467344760894775391e-01 -1.341294795274734497e-01 -5.705962330102920532e-02 -2.431503832340240479e-01 -4.317771270871162415e-02 -2.424302101135253906e-01 1.965841948986053467e-01 1.786339282989501953e-01 -7.900298386812210083e-02 2.029414921998977661e-01 -1.135631725192070007e-01 -7.326557487249374390e-02 2.651237547397613525e-01 -1.739448308944702148e-01 -8.532543480396270752e-02 -1.188603937625885010e-01 2.396631985902786255e-02 3.012168407440185547e-01 -3.080952465534210205e-01 -5.274505820125341415e-03 2.233774662017822266e-01 -6.895439699292182922e-03 9.760292619466781616e-02 3.036840558052062988e-01 -1.226225271821022034e-01 2.875631749629974365e-01
2.423667758703231812e-01 -9.079337120056152344e-02 -1.373672485351562500e-01 -1.599816530942916870e-01 7.500044256448745728e-02 1.164458692073822021e-01 1.318860650062561035e-01 -4.974495247006416321e-02 1.493519842624664307e-01 -3.957880288362503052e-02 -1.105251312255859375e-01 -3.021668791770935059e-01 -3.335425630211830139e-02 2.009762823581695557e-01 4.658732190728187561e-02 -5.132832750678062439e-02 -8.696407824754714966e-02 5.392033979296684265e-02 1.196832284331321716e-01 -4.748066961765289307e-01 -3.095329701900482178e-01 1.250228583812713623e-01 1.029161065816879272e-01 -7.269464433193206787e-02 -1.042633429169654846e-01 -1.216519773006439209e-01 2.045560181140899658e-01 1.121645793318748474e-01 2.059089541435241699e-01 -3.381704390048980713e-01 -1.948358565568923950e-01 -1.530672460794448853e-01
1.561505645513534546e-01 -1.203809678554534912e-01 -1.430627256631851196e-01 -2.227828055620193481e-01 6.185286864638328552e-02 2.064322233200073242e-01 1.727910786867141724e-01 -3.256266191601753235e-02 1.650212407112121582e-01 -3.713826462626457214e-02 -2.131335139274597168e-01 -3.445416688919067383e-01 5.652559548616409302e-02 1.882575154304504395e-01 1.424445062875747681e-01 -9.709874540567398071e-02 -3.990916162729263306e-02 -3.310351073741912842e-02 -2.522554993629455566e-02 -5.249547362327575684e-01 -3.164132535457611084e-01 2.735577151179313660e-02 1.604659110307693481e-01 -9.104236215353012085e-02 9.256473928689956665e-02 -5.967424437403678894e-02 6.271614879369735718e-02 7.271835952997207642e-02 1.746511161327362061e-01 -1.224531829357147217e-01 -2.454195171594619751e-01 -1.080898642539978027e-01
3.296333253383636475e-01 1.462807506322860718e-01 -2.733625769615173340e-01 -1.861016452312469482e-01 -6.237657368183135986e-02 7.709614187479019165e-02 4.060752689838409424e-04 2.643102407455444336e-01 1.479818522930145264e-01 2.939235605299472809e-02 -1.024360582232475281e-01 -9.546387195587158203e-02 -4.967517033219337463e-02 2.469880729913711548e-01 2.777428030967712402e-01 1.135137379169464111e-01 -1.171906366944313049e-01 -4.403968155384063721e-02 6.704112887382507324e-02 -4.573526978492736816e-01 -1.467769593000411987e-01 1.918327957391738892e-01 -3.080747462809085846e-02 -1.114139556884765625e-01 2.889498136937618256e-02 1.019619032740592957e-01 -1.357993930578231812e-01 -2.305820733308792114e-01 1.992686688899993896e-01 2.088273465633392334e-01 -1.198079958558082581e-01 -5.887147039175033569e-02
-1.517763733863830566e-01 -2.148644626140594482e-01 -6.596798449754714966e-02 2.100023329257965088e-01 5.253862217068672180e-02 1.856824904680252075e-01 2.710495516657829285e-02 -1.862238645553588867e-01 -1.507472693920135498e-01 -1.599172949790954590e-01 1.490311622619628906e-01 -3.359912037849426270e-01 1.763904392719268799e-01 3.279983699321746826e-01 2.511056065559387207e-01 -8.027715981006622314e-02 2.104232320562005043e-03 -5.421635881066322327e-02 3.125097155570983887e-01 -1.813465207815170288e-01 -4.345845580101013184e-01 3.466997295618057251e-02 -5.559025332331657410e-02 -2.999854460358619690e-02 5.520782992243766785e-02 -2.342525124549865723e-01 1.429196894168853760e-01 -2.713206224143505096e-02 3.451981768012046814e-02 -4.990861564874649048e-02 -8.772226423025131226e-02 9.367934428155422211e-03
-1.971554197371006012e-02 -7.932882010936737061e-02 -9.225087612867355347e-02 -2.733151912689208984e-01 -4.770780727267265320e-02 -2.290353477001190186e-01 2.211021780967712402e-01 1.036338973790407181e-03 3.653618693351745605e-01 1.183444634079933167e-01 4.342495277523994446e-02 -8.022841066122055054e-02 -1.662022247910499573e-02 9.591258317232131958e-02 2.434021830558776855e-01 7.195169478654861450e-02 -2.223915904760360718e-01 -5.323861166834831238e-02 2.615220248699188232e-01 -2.313000410795211792e-01 -1.916319429874420166e-01 -3.141139745712280273e-01 1.052564904093742371e-01 -2.045714259147644043e-01 4.872755706310272217e-02 -2.597412765026092529e-01 8.104245364665985107e-02 -1.896775066852569580e-01 1.995167285203933716e-01 1.116500794887542725e-01 -1.079629808664321899e-01 -1.948168128728866577e-01
-2.024587094783782959e-01 2.420299947261810303e-01 -9.650032967329025269e-02 3.677799552679061890e-02 -2.857836708426475525e-02 -1.632549911737442017e-01 1.550291329622268677e-01 -1.668967455625534058e-01 2.722629345953464508e-02 1.068997476249933243e-02 -1.694101840257644653e-01 -2.144623249769210815e-01 -1.667915135622024536e-01 3.496277034282684326e-01 3.056768514215946198e-02 -1.298365145921707153e-01 -1.760924756526947021e-01 -1.220260336995124817e-01 -3.905861452221870422e-02 -1.896619498729705811e-01 -2.000976800918579102e-01 5.875195190310478210e-02 5.663509294390678406e-02 1.768518537282943726e-01 -1.726019382476806641e-01 9.243293106555938721e-02 6.475155055522918701e-02 -1.907431632280349731e-01 5.102750658988952637e-01 1.916698962450027466e-01 -1.254235208034515381e-01 -1.178060919046401978e-01
2.585279941558837891e-01 -1.343774348497390747e-01 -1.198320463299751282e-01 -1.367449760437011719e-01 -9.004067629575729370e-02 2.143903076648712158e-01 1.789854317903518677e-01 3.407290205359458923e-02 -1.982852350920438766e-03 -1.413979083299636841e-01 -1.157991215586662292e-01 -3.333692550659179688e-01 -7.555257529020309448e-03 3.485069274902343750e-01 6.380807608366012573e-02 4.511981736868619919e-03 -1.055998429656028748e-01 -2.852588705718517303e-02 1.540272831916809082e-01 -3.606416583061218262e-01 -3.245281875133514404e-01 2.896275371313095093e-02 -3.205120563507080078e-02 -1.157607138156890869e-01 1.602218747138977051e-01 1.190553903579711914e-01 -1.309351325035095215e-01 9.618499875068664551e-02 1.612099260091781616e-01 -2.137129008769989014e-01 -2.633020579814910889e-01 -1.762507855892181396e-01
7.771030813455581665e-02 -6.209528073668479919e-02 -2.575666010379791260e-01 -6.153624132275581360e-02 1.563078016042709351e-01 -2.616578713059425354e-02 3.420380353927612305e-01 -1.904070824384689331e-01 4.250424355268478394e-02 4.359373822808265686e-02 -3.266722857952117920e-01 -2.075699716806411743e-01 -2.386640906333923340e-01 6.386110186576843262e-02 1.872487664222717285e-01 1.070727705955505371e-01 -1.058227717876434326e-01 -6.007223948836326599e-02 2.417194694280624390e-01 -3.030599355697631836e-01 -3.987877164036035538e-03 -1.325846910476684570e-01 1.633460521697998047e-01 3.861107230186462402e-01 1.095044240355491638e-01 1.903042197227478027e-01 -1.110859811305999756e-01 4.110224172472953796e-02 7.552252709865570068e-02 5.393602326512336731e-02 -1.828590184450149536e-01 1.334857493638992310e-01
1.197158396244049072e-01 -8.347452431917190552e-02 -1.594930142164230347e-01 2.265096753835678101e-01 1.331981122493743896e-01 -1.351566761732101440e-01 3.547885119915008545e-01 -7.668889313936233521e-02 -1.069959253072738647e-01 2.271454408764839172e-02 -1.422866284847259521e-01 -2.059800773859024048e-01 6.653981748968362808e-03 3.927874192595481873e-02 2.597926259040832520e-01 1.285145133733749390e-01 -3.819865882396697998e-01 -7.333084009587764740e-03 3.164168000221252441e-01 -2.203207314014434814e-01 6.596333533525466919e-02 -4.297675564885139465e-02 1.284397393465042114e-01 -1.474306453019380569e-02 -7.445401698350906372e-02 1.827041804790496826e-01 6.033882126212120056e-02 1.508958190679550171e-01 1.993378549814224243e-01 1.961860060691833496e-02 -3.171881437301635742e-01 2.243966609239578247e-01
8.029164373874664307e-02 2.476906627416610718e-01 -3.394292891025543213e-01 9.782593697309494019e-02 4.477402195334434509e-03 7.668288797140121460e-02 -6.507300585508346558e-02 -7.882872968912124634e-02 4.271292127668857574e-03 -1.463343352079391479e-01 -2.045447826385498047e-01 -1.541636139154434204e-01 1.631009727716445923e-01 -9.859742969274520874e-02 2.945269644260406494e-01 3.044163286685943604e-01 -1.122389212250709534e-01 -1.135902553796768188e-01 1.642695069313049316e-01 -1.846657991409301758e-01 -3.245707135647535324e-03 4.858176782727241516e-02 -2.105481177568435669e-01 2.153517901897430420e-01 -2.148345410823822021e-01 -1.322151161730289459e-02 2.274108827114105225e-01 1.730143651366233826e-02 3.828233182430267334e-01 1.468287706375122070e-01 -2.014566808938980103e-01 -3.988572210073471069e-02
9.728575497865676880e-02 -5.553067475557327271e-02 -1.232770234346389771e-01 7.405876368284225464e-02 1.694133728742599487e-01 -2.740661054849624634e-02 2.955825626850128174e-01 -3.029652535915374756e-01 7.356957346200942993e-02 1.144653558731079102e-01 -3.317076861858367920e-01 -2.572893202304840088e-01 -2.688317894935607910e-01 3.154534697532653809e-01 2.463620156049728394e-01 2.330159395933151245e-02 -6.702163070440292358e-02 -3.399496525526046753e-02 1.799862682819366455e-01 -3.271476030349731445e-01 -7.798876613378524780e-03 -2.405614256858825684e-01 1.137232333421707153e-01 1.065758317708969116e-01 -8.985614776611328125e-02 -1.124392147175967693e-03 2.386806160211563110e-02 2.666449844837188721e-01 4.969170689582824707e-02 -2.847096882760524750e-03 -8.860086649656295776e-02 1.141819059848785400e-01
2.504223883152008057e-01 6.294875591993331909e-02 1.307191997766494751e-01 1.021097321063280106e-02 -4.100953787565231323e-02 -1.403331607580184937e-01 9.364802390336990356e-02 -4.283126592636108398e-01 1.585188508033752441e-01 -1.633916497230529785e-01 -3.190334439277648926e-01 -2.182774990797042847e-01 -4.174444079399108887e-02 2.707903385162353516e-01 3.710185885429382324e-01 -1.494476646184921265e-01 -1.448648422956466675e-01 -6.148022413253784180e-02 2.605797946453094482e-01 -1.209099292755126953e-01 -1.579202897846698761e-02 -2.336627990007400513e-01 4.432002454996109009e-02 -1.193658113479614258e-01 1.249108910560607910e-01 -6.894217431545257568e-02 1.139953285455703735e-01 -5.730305984616279602e-02 -1.344075202941894531e-01 7.512155175209045410e-02 -1.625970602035522461e-01 3.313689678907394409e-02
-2.940740250051021576e-02 1.431454345583915710e-02 -2.486069202423095703e-01 -1.632717549800872803e-01 -1.382815837860107422e-01 3.044008091092109680e-02 1.021972149610519409e-01 5.059953778982162476e-02 2.476188987493515015e-01 1.689542382955551147e-01 -1.406904906034469604e-01 -7.733391225337982178e-02 7.718197256326675415e-02 1.830620169639587402e-01 3.356211483478546143e-01 -7.791429013013839722e-02 4.987148940563201904e-02 -1.130332425236701965e-01 1.779745221138000488e-01 -2.886003255844116211e-01 -9.579604119062423706e-02 1.774152964353561401e-01 -5.516029894351959229e-02 -1.451909914612770081e-02 -6.702754646539688110e-02 -7.189183682203292847e-02 1.583652794361114502e-01 -3.414521217346191406e-01 3.063142597675323486e-01 3.916303217411041260e-01 -1.600607782602310181e-01 7.287654280662536621e-02
1.269938349723815918e-01 -1.255931798368692398e-02 -1.583946198225021362e-01 1.692378669977188110e-01 6.250385195016860962e-02 -9.293334558606147766e-03 2.697212696075439453e-01 -2.537060081958770752e-01 -1.992319710552692413e-02 -1.345691125607118011e-04 -3.494414687156677246e-01 -1.728803217411041260e-01 -2.945218086242675781e-01 3.002474904060363770e-01 2.117769867181777954e-01 1.068667769432067871e-01 -3.088600635528564453e-01 9.853905066847801208e-03 1.923327893018722534e-01 -1.908007562160491943e-01 1.731740310788154602e-02 -1.804135590791702271e-01 2.967360615730285645e-01 5.953651294112205505e-02 -1.432600021362304688e-01 1.047090440988540649e-01 -9.685027599334716797e-02 1.977134943008422852e-01 5.803113058209419250e-02 1.893660239875316620e-02 -1.314121484756469727e-01 9.503617137670516968e-02
-2.177155911922454834e-01 -4.956231266260147095e-02 -2.307010143995285034e-01 -4.177799448370933533e-02 9.873384982347488403e-02 -3.344579413533210754e-02 2.277471125125885010e-01 -2.295039147138595581e-01 -1.109294071793556213e-01 4.533746838569641113e-02 -6.595194339752197266e-02 -2.637048959732055664e-01 -1.426269114017486572e-02 1.110876947641372681e-01 1.165120527148246765e-01 -2.309811562299728394e-01 1.372169703245162964e-02 -1.208216547966003418e-01 2.234617918729782104e-01 -1.938188821077346802e-01 -7.563675194978713989e-02 1.080059260129928589e-02 -3.730439394712448120e-02 -1.506224423646926880e-01 -5.203264951705932617e-02 -4.439609944820404053e-01 2.310217916965484619e-01 -3.456043004989624023e-01 7.729955948889255524e-03 1.199394017457962036e-01 -5.256887152791023254e-02 -3.000185489654541016e-01
1.956370472908020020e-01 -1.037014126777648926e-01 -1.495987772941589355e-01 -9.681289643049240112e-02 1.050721630454063416e-01 1.933275312185287476e-01 1.275520026683807373e-01 1.289275586605072021e-01 2.582102715969085693e-01 -8.091504126787185669e-02 -9.913133829832077026e-02 -3.327763974666595459e-01 -1.722519397735595703e-01 4.096351563930511475e-01 2.420448511838912964e-01 -1.066624075174331665e-01 3.384770452976226807e-01 -1.297215819358825684e-01 2.462405152618885040e-02 -1.966941207647323608e-01 -2.633740305900573730e-01 1.570211201906204224e-01 4.911768436431884766e-02 1.116541773080825806e-01 -4.373294115066528320e-02 -4.205967113375663757e-02 6.860431283712387085e-02 -1.999216228723526001e-01 1.164445951581001282e-01 -6.220687553286552429e-02 1.465599052608013153e-02 -1.763523072004318237e-01
7.395502924919128418e-02 1.297718584537506104e-01 -1.347878128290176392e-01 -2.620884403586387634e-02 3.387726098299026489e-02 6.388763338327407837e-02 2.589118778705596924e-01 -3.346152305603027344e-01 2.081087529659271240e-01 2.354478389024734497e-01 4.497462511062622070e-02 -2.500491030514240265e-02 1.146142482757568359e-01 3.008578419685363770e-01 2.299769967794418335e-02 3.054592907428741455e-01 6.790133565664291382e-02 -2.275764793157577515e-01 3.986704945564270020e-01 -1.410890519618988037e-01 -2.261182218790054321e-01 1.776780933141708374e-01 -1.496135536581277847e-02 6.175391748547554016e-02 1.943721473217010498e-01 -1.049711406230926514e-01 -3.427606821060180664e-02 7.384480535984039307e-02 1.450077816843986511e-02 3.129876852035522461e-01 -8.373870514333248138e-03 -8.538707159459590912e-03
1.349197030067443848e-01 -9.800212085247039795e-02 -2.227544635534286499e-01 1.027832031250000000e-01 -2.873118966817855835e-02 -1.103301569819450378e-01 2.957116067409515381e-01 -1.463015675544738770e-01 -5.917455255985260010e-02 1.887191832065582275e-01 -3.046641349792480469e-01 -4.042947888374328613e-01 -2.482794672250747681e-01 3.808740898966789246e-02 1.347237527370452881e-01 9.702518582344055176e-02 -3.131124675273895264e-01 6.027687340974807739e-02 2.245152592658996582e-01 -2.205559760332107544e-01 -1.393402665853500366e-01 -1.693689525127410889e-01 6.675472110509872437e-02 1.482795029878616333e-01 9.721482545137405396e-02 2.063548266887664795e-01 1.603349447250366211e-01 1.269030123949050903e-01 6.746590882539749146e-02 7.326010614633560181e-02 -1.582906842231750488e-01 4.805117845535278320e-03
5.582731589674949646e-02 1.486727744340896606e-01 -2.778272330760955811e-01 2.823097705841064453e-01 5.769549682736396790e-02 1.891963332891464233e-01 3.825350850820541382e-02 -5.196586623787879944e-02 4.588907584547996521e-02 -1.218539252877235413e-01 -1.185134891420602798e-02 -1.288419663906097412e-01 -3.099861145019531250e-01 -5.600937828421592712e-02 3.267094492912292480e-01 1.126803159713745117e-01 2.567020617425441742e-02 -1.795658618211746216e-01 2.141595184803009033e-01 3.870440879836678505e-03 -3.555406630039215088e-01 -1.287270933389663696e-01 1.069547608494758606e-01 2.126752585172653198e-01 -8.628800511360168457e-03 5.245126783847808838e-02 -2.630991488695144653e-02 -2.086831629276275635e-01 2.723476290702819824e-01 2.512350082397460938e-01 -2.147060185670852661e-01 1.155709028244018555e-01
-1.237718202173709869e-02 1.294755041599273682e-01 -1.494877040386199951e-01 1.542962640523910522e-01 1.398562639951705933e-01 9.570289403200149536e-02 5.321375280618667603e-02 -5.023158155381679535e-03 3.261397182941436768e-01 -2.176712453365325928e-01 1.926539465785026550e-03 -5.718701481819152832e-01 -1.955219358205795288e-01 2.045807242393493652e-01 2.138357907533645630e-01 -1.999362930655479431e-02 1.120999362319707870e-02 -1.234329193830490112e-01 2.966949343681335449e-01 -1.706432402133941650e-01 3.558749705553054810e-02 1.206153109669685364e-01 -2.438629269599914551e-01 -3.497948870062828064e-02 -4.368729516863822937e-02 -1.070033200085163116e-02 -1.041899845004081726e-01 -1.117055416107177734e-01 5.296104401350021362e-02 -5.565492808818817139e-02 2.136004120111465454e-01 1.116183400154113770e-01
2.336220890283584595e-01 -1.375625282526016235e-02 -2.393304109573364258e-01 -1.862782984972000122e-02 -3.068153932690620422e-02 1.345411837100982666e-01 2.177600115537643433e-01 -1.141909509897232056e-01 1.662060022354125977e-01 2.971871569752693176e-02 -1.329160034656524658e-01 -2.966780066490173340e-01 1.542746424674987793e-01 1.637930870056152344e-01 1.223778203129768372e-01 1.968489401042461395e-02 -1.213099155575037003e-02 4.131986200809478760e-02 4.220114648342132568e-02 -6.031718850135803223e-01 -1.519878953695297241e-01 1.846963539719581604e-02 1.386484801769256592e-01 -9.140793979167938232e-02 9.059266000986099243e-02 -1.346594244241714478e-01 4.698177054524421692e-02 9.274707734584808350e-02 1.745308339595794678e-01 -2.396695911884307861e-01 -2.212892770767211914e-01 -1.242014169692993164e-01
2.104768157005310059e-02 -1.524514853954315186e-01 -7.063481211662292480e-02 -1.566579192876815796e-01 1.816955953836441040e-01 -2.024918794631958008e-01 8.654545247554779053e-02 -2.792205512523651123e-01 1.258954256772994995e-01 -1.010944619774818420e-01 -4.471903741359710693e-01 -2.440541386604309082e-01 -2.319099195301532745e-02 5.900385975837707520e-02 4.086593091487884521e-01 -1.349910497665405273e-01 1.224009785801172256e-02 -1.062032431364059448e-01 1.389010101556777954e-01 -4.408298805356025696e-02 4.747952520847320557e-02 -1.199744418263435364e-01 1.253564357757568359e-01 2.463597357273101807e-01 8.445693552494049072e-02 -2.276282310485839844e-01 -2.756366692483425140e-02 3.544076904654502869e-02 7.068137079477310181e-02 1.948647797107696533e-01 -2.525252103805541992e-01 1.379738897085189819e-01
4.645937308669090271e-02 -2.886123955249786377e-02 -9.921223670244216919e-02 2.212029695510864258e-01 2.893451452255249023e-01 7.778809219598770142e-02 3.304148018360137939e-01 -3.233933746814727783e-01 1.425566375255584717e-01 -8.002776652574539185e-03 -4.007635116577148438e-01 -1.692988425493240356e-01 -2.421648800373077393e-01 2.593741118907928467e-01 2.784358859062194824e-01 -5.216275900602340698e-02 -1.636485755443572998e-01 1.378384232521057129e-01 9.000329673290252686e-02 -1.780668050050735474e-01 1.916268467903137207e-02 -3.530083596706390381e-02 2.083439379930496216e-01 1.407189387828111649e-02 -7.151474803686141968e-02 -1.983503066003322601e-02 -4.342687875032424927e-02 1.428627669811248779e-01 8.624240756034851074e-02 4.877487570047378540e-02 -1.907925903797149658e-01 1.185347512364387512e-01
-2.463542819023132324e-01 -6.147225573658943176e-02 -2.666823752224445343e-02 -2.790341340005397797e-02 -6.608814001083374023e-02 -9.285469353199005127e-02 1.564057320356369019e-01 -5.070689320564270020e-02 3.001974225044250488e-01 1.391467750072479248e-01 -9.343011677265167236e-02 -1.153247058391571045e-02 -8.522590249776840210e-02 4.973368048667907715e-01 1.816438138484954834e-01 7.753372192382812500e-02 -1.333618611097335815e-01 5.175498872995376587e-02 2.820905745029449463e-01 -1.844015270471572876e-01 -2.797502465546131134e-02 -3.785165399312973022e-02 -5.743844807147979736e-02 5.003270506858825684e-02 -2.483374625444412231e-01 2.746882662177085876e-02 -1.096616536378860474e-01 -2.366282343864440918e-01 3.269853293895721436e-01 2.409097701311111450e-01 -1.511170715093612671e-01 -1.475223004817962646e-01
-5.869433749467134476e-03 1.147663742303848267e-01 -3.850160837173461914e-01 2.844904549419879913e-02 -5.431080982089042664e-02 -2.221959270536899567e-02 2.291557192802429199e-02 -1.649452839046716690e-03 3.779732882976531982e-01 1.610893458127975464e-01 -1.942441165447235107e-01 -2.053513079881668091e-01 2.642616454977542162e-04 1.541396826505661011e-01 2.427986413240432739e-01 -5.798839032649993896e-02 -7.620002329349517822e-02 -1.916399598121643066e-01 4.101974368095397949e-01 7.691960036754608154e-02 -1.296666264533996582e-01 -2.685346007347106934e-01 1.095264181494712830e-01 2.798210084438323975e-02 -2.104863226413726807e-01 -1.922347098588943481e-01 3.685969114303588867e-02 -1.475779712200164795e-01 2.023876905441284180e-01 3.051462024450302124e-02 -7.858289033174514771e-02 1.676663607358932495e-01
4.801611974835395813e-02 4.930157959461212158e-02 -2.288444191217422485e-01 6.905980408191680908e-02 2.615869045257568359e-01 1.174924708902835846e-02 3.590844273567199707e-01 -2.939932346343994141e-01 2.332782186567783356e-02 -1.269029080867767334e-02 -3.999169766902923584e-01 -1.791502535343170166e-01 -3.369776904582977295e-01 3.999697864055633545e-01 1.348242759704589844e-01 -5.647022277116775513e-02 -1.361513286828994751e-01 1.576205044984817505e-01 7.983986288309097290e-02 -1.482718437910079956e-01 -1.364417076110839844e-01 -5.742529407143592834e-02 8.499174565076828003e-02 1.440978646278381348e-01 -2.326316013932228088e-02 -3.619496896862983704e-02 -3.512893617153167725e-02 9.942259639501571655e-02 3.770485892891883850e-02 -6.482104957103729248e-02 -1.431086659431457520e-01 7.641822099685668945e-02
-5.022083222866058350e-02 -6.054306030273437500e-02 -8.675744384527206421e-02 -9.535626322031021118e-02 3.612099885940551758e-01 2.740960121154785156e-01 4.709604382514953613e-02 -5.960960313677787781e-02 9.224510192871093750e-02 1.565779000520706177e-01 -1.885977983474731445e-01 -2.612552940845489502e-01 1.526234000921249390e-01 1.462461054325103760e-01 1.442627161741256714e-01 5.980880558490753174e-02 -2.195433713495731354e-02 -1.767350137233734131e-01 2.042409628629684448e-01 -3.518194854259490967e-01 -5.770695582032203674e-02 -4.817124456167221069e-02 5.437509343028068542e-02 1.492541376501321793e-02 5.668840929865837097e-02 3.699091449379920959e-02 1.795624345541000366e-01 8.760058879852294922e-02 2.187965959310531616e-01 -7.532803714275360107e-02 -4.088708758354187012e-01 -2.977276146411895752e-01
7.667981088161468506e-02 1.557746678590774536e-01 -8.617723733186721802e-02 -8.793841302394866943e-02 -5.989611893892288208e-02 -1.741428226232528687e-01 1.463124305009841919e-01 1.995889842510223389e-02 1.404948383569717407e-01 2.659569121897220612e-02 5.984145775437355042e-02 -1.697673797607421875e-01 -8.625030517578125000e-02 4.238506555557250977e-01 2.579404972493648529e-02 -2.131089419126510620e-01 -2.857439815998077393e-01 -2.099356353282928467e-01 2.866407036781311035e-01 -2.382003068923950195e-01 -1.711527854204177856e-01 -1.101797726005315781e-02 -3.913032263517379761e-02 -2.698256671428680420e-01 -2.874023020267486572e-01 -4.635037621483206749e-04 -2.184967249631881714e-01 -9.791416674852371216e-02 1.271815747022628784e-01 1.701105087995529175e-01 -1.610203832387924194e-01 -1.833396106958389282e-01
7.753624767065048218e-02 -3.110834211111068726e-02 -1.407871991395950317e-01 7.533878087997436523e-02 2.765248417854309082e-01 2.628603279590606689e-01 2.497394569218158722e-02 2.311280071735382080e-01 -1.066770404577255249e-01 -2.315940111875534058e-01 -3.201989531517028809e-01 -2.182465940713882446e-01 -9.248537570238113403e-02 1.169798150658607483e-01 -4.737469553947448730e-02 3.364148139953613281e-01 -2.347691804170608521e-01 -6.215346977114677429e-03 2.009281218051910400e-01 -2.247677892446517944e-01 -1.372473984956741333e-01 9.002564847469329834e-02 9.734895825386047363e-02 2.792140245437622070e-01 2.581504918634891510e-02 -2.526296973228454590e-01 1.766427070833742619e-03 7.490096241235733032e-02 -6.106021255254745483e-02 1.379133462905883789e-01 -1.369671896100044250e-02 -2.482377886772155762e-01
6.229601427912712097e-02 -2.642878703773021698e-02 -1.530352234840393066e-01 -1.941047981381416321e-02 1.065676286816596985e-01 4.685974866151809692e-02 -2.542915344238281250e-01 -6.354884058237075806e-02 2.219084799289703369e-01 -5.130553618073463440e-02 5.913054198026657104e-02 -3.610577285289764404e-01 2.186072766780853271e-01 1.249973177909851074e-01 1.652946472167968750e-01 -1.056659743189811707e-01 -2.182131856679916382e-01 -1.870126128196716309e-01 3.879435360431671143e-01 -2.226692885160446167e-01 4.066953435540199280e-02 -2.028046362102031708e-02 1.978606283664703369e-01 2.004859745502471924e-01 -1.402916163206100464e-01 -1.796379536390304565e-01 2.178289443254470825e-01 -9.258094429969787598e-02 -1.666834205389022827e-01 -2.323334105312824249e-02 -2.091933339834213257e-01 -2.399891167879104614e-01
2.135539054870605469e-01 5.008136108517646790e-02 -9.704040363430976868e-03 4.263503476977348328e-02 1.227862909436225891e-01 8.359608240425586700e-03 3.636818230152130127e-01 1.822410523891448975e-01 -6.139207631349563599e-02 -2.712545096874237061e-01 -1.868356019258499146e-01 -2.436590343713760376e-01 -7.373686414211988449e-03 7.614310830831527710e-02 2.942588329315185547e-01 2.475326061248779297e-01 -1.408904194831848145e-01 -1.431278586387634277e-01 2.472489178180694580e-01 -2.534855902194976807e-01 -1.497450917959213257e-01 -2.517139017581939697e-01 2.822210267186164856e-02 2.472109049558639526e-01 5.056278035044670105e-02 1.897444874048233032e-01 1.401804983615875244e-01 -1.832250207662582397e-01 1.457441747188568115e-01 8.890529721975326538e-02 2.089717052876949310e-02 -9.609587490558624268e-02
2.623075842857360840e-01 -6.834534555673599243e-02 -3.637114167213439941e-01 1.416921466588973999e-01 7.070271670818328857e-02 1.284317821264266968e-01 2.879179120063781738e-01 -1.114790067076683044e-01 -3.862888365983963013e-02 -4.410101845860481262e-02 -2.081267982721328735e-01 -3.727940022945404053e-01 -5.687613412737846375e-02 2.555390000343322754e-01 1.496700048446655273e-01 -8.664091676473617554e-02 -1.126304341596551239e-04 9.914284944534301758e-02 1.224237382411956787e-01 -9.845979511737823486e-02 2.874770760536193848e-01 -2.307582795619964600e-01 9.167601913213729858e-02 1.695780158042907715e-01 -9.694891422986984253e-02 -2.417129129171371460e-01 -1.816038787364959717e-01 6.897539645433425903e-02 6.391796469688415527e-02 -5.205522105097770691e-02 -1.956746280193328857e-01 1.223137080669403076e-01
1.182154566049575806e-01 -1.272657513618469238e-01 -5.878677964210510254e-02 -9.532406181097030640e-02 3.446337953209877014e-02 1.931822299957275391e-01 2.759719789028167725e-01 -4.123667255043983459e-02 4.492085427045822144e-02 -1.135574951767921448e-01 5.200362205505371094e-02 -1.401448845863342285e-01 6.746940314769744873e-02 2.776741087436676025e-01 1.759274750947952271e-01 -1.593966409564018250e-02 -1.900232434272766113e-01 2.142638713121414185e-01 2.166633605957031250e-01 -5.570005178451538086e-01 -3.243175446987152100e-01 6.307145953178405762e-02 2.727306820452213287e-02 -1.120480224490165710e-01 1.417354494333267212e-01 -2.327995896339416504e-01 1.064191386103630066e-01 -4.229942336678504944e-02 -8.668784052133560181e-02 -9.608590602874755859e-02 -1.576538532972335815e-01 1.142907515168190002e-02
1.450350624509155750e-03 -3.188656270503997803e-01 9.933825582265853882e-03 -8.702185004949569702e-02 3.737789765000343323e-02 -8.344382792711257935e-02 9.641878306865692139e-02 2.301561981439590454e-01 1.255761384963989258e-01 -1.679638773202896118e-01 -4.096191227436065674e-01 -1.800234615802764893e-01 -1.113540399819612503e-02 2.635636031627655029e-01 5.023978278040885925e-02 -5.778133869171142578e-02 1.772753000259399414e-01 -1.645071208477020264e-01 3.164332807064056396e-01 -3.181438148021697998e-01 -9.443052858114242554e-02 1.834043562412261963e-01 1.564574539661407471e-01 4.199231043457984924e-02 2.737403213977813721e-01 -2.526824362576007843e-02 6.497349590063095093e-02 -1.551260799169540405e-02 2.024590373039245605e-01 1.330841928720474243e-01 -1.767213642597198486e-01 -4.237328097224235535e-02
-1.131230518221855164e-01 1.580046713352203369e-01 1.320654153823852539e-01 3.240225017070770264e-01 -2.731078071519732475e-03 -5.426369979977607727e-02 2.380119413137435913e-01 -4.881713539361953735e-02 2.154329270124435425e-01 -8.758771419525146484e-02 -2.387482970952987671e-01 -3.494426906108856201e-01 8.566359430551528931e-02 3.603841066360473633e-01 1.449697464704513550e-01 1.390912979841232300e-01 -6.234890222549438477e-02 4.622194543480873108e-02 1.353700906038284302e-01 -1.328535676002502441e-01 -1.816551238298416138e-01 -2.240867726504802704e-02 4.513257369399070740e-02 9.090499579906463623e-02 -1.395431011915206909e-01 -3.243597447872161865e-01 1.239438951015472412e-01 -2.541745007038116455e-01 8.408782631158828735e-02 1.678020060062408447e-01 9.600555896759033203e-02 1.793196499347686768e-01
2.829591333866119385e-01 -3.349064849317073822e-03 -1.444450467824935913e-01 -1.236189231276512146e-01 -4.605523869395256042e-02 1.257584542036056519e-01 7.543873041868209839e-02 -5.407528206706047058e-02 1.499927937984466553e-01 -9.891368448734283447e-02 7.285870611667633057e-02 -2.381785660982131958e-01 -9.539994597434997559e-02 2.927587628364562988e-01 3.120917975902557373e-01 2.512546489015221596e-03 3.403264880180358887e-01 -2.692349255084991455e-01 2.637291848659515381e-01 -4.350115358829498291e-01 -1.384717971086502075e-01 1.411248445510864258e-01 -9.831639379262924194e-02 4.022138938307762146e-02 -5.427912622690200806e-02 4.546061903238296509e-02 1.928914040327072144e-01 -9.905736148357391357e-02 7.903633266687393188e-02 -2.485104277729988098e-02 -6.204014644026756287e-02 -1.023326888680458069e-01
9.882704913616180420e-02 -2.176640480756759644e-01 1.063921451568603516e-01 -6.111471354961395264e-02 5.705120787024497986e-02 9.068860858678817749e-02 2.469226904213428497e-02 3.010264635086059570e-01 1.192792952060699463e-01 -1.274736970663070679e-02 -1.891430169343948364e-01 -3.639571964740753174e-01 8.137667179107666016e-02 2.738563120365142822e-01 1.480286717414855957e-01 -9.260502457618713379e-02 -1.637349575757980347e-01 -4.400986060500144958e-02 4.215252697467803955e-01 -1.264686435461044312e-01 -1.108561530709266663e-01 -3.044618666172027588e-01 6.852523237466812134e-02 1.668420881032943726e-01 1.532024145126342773e-01 -6.661485135555267334e-02 1.104284897446632385e-01 -2.662107646465301514e-01 1.061995103955268860e-01 -6.588093470782041550e-03 -6.139891967177391052e-02 -2.106018066406250000e-01
1.506010740995407104e-01 -1.164268255233764648e-01 -1.054223626852035522e-01 2.248567044734954834e-01 -3.295734897255897522e-02 -8.647650480270385742e-03 3.117259144783020020e-01 1.113396231085062027e-02 -5.405368655920028687e-02 2.043989598751068115e-01 -2.186393886804580688e-01 -2.891366183757781982e-01 -2.134955972433090210e-01 4.649638757109642029e-02 2.844022512435913086e-01 4.874009639024734497e-02 -2.734111249446868896e-01 -4.630165174603462219e-02 1.202631592750549316e-01 -2.823523581027984619e-01 -1.030372921377420425e-02 -1.883072406053543091e-01 1.929921209812164307e-01 2.406609654426574707e-01 -4.517236258834600449e-03 -1.089940126985311508e-02 1.109613198786973953e-02 2.666470706462860107e-01 9.279492497444152832e-02 -8.620174974203109741e-02 -3.082588016986846924e-01 1.108343899250030518e-01
6.063218694180250168e-03 -2.236862033605575562e-01 -1.898561865091323853e-01 8.701888471841812134e-02 5.475671216845512390e-02 -2.944093197584152222e-03 3.391092419624328613e-01 -2.557630278170108795e-02 -5.195783823728561401e-02 1.489674001932144165e-01 -3.747520148754119873e-01 -3.080068528652191162e-01 -4.461527243256568909e-02 7.325985282659530640e-02 2.830312848091125488e-01 1.320973783731460571e-01 -1.649373173713684082e-01 2.577207610011100769e-02 2.190627008676528931e-01 -2.599914669990539551e-01 -7.530088722705841064e-02 -1.431493908166885376e-01 2.778245210647583008e-01 1.279363036155700684e-01 2.315751509740948677e-03 1.076353415846824646e-01 -1.728445142507553101e-01 2.614534497261047363e-01 9.719028323888778687e-02 5.042216554284095764e-02 -1.591095626354217529e-01 1.106573492288589478e-01
1.123159900307655334e-01 -1.321084648370742798e-01 -2.068734765052795410e-01 -6.490068044513463974e-04 7.033431529998779297e-02 1.531117968261241913e-02 2.881355881690979004e-01 -8.047029376029968262e-03 -6.751077622175216675e-02 3.051943518221378326e-02 -2.111289352178573608e-01 -2.099357992410659790e-01 -2.328243851661682129e-01 2.292879968881607056e-01 2.870581448078155518e-01 1.281829774379730225e-01 -2.617674767971038818e-01 1.937095522880554199e-01 1.787942945957183838e-01 -3.231247961521148682e-01 -6.110548973083496094e-02 -1.868876516819000244e-01 2.143117785453796387e-01 2.207399457693099976e-01 -5.628880113363265991e-02 2.282153815031051636e-01 1.088208407163619995e-01 2.265289574861526489e-01 7.649978250265121460e-02 1.069896295666694641e-01 -1.307379156351089478e-01 1.028466820716857910e-01
-7.779041677713394165e-02 -1.493756324052810669e-01 -8.284118026494979858e-02 -1.760251373052597046e-01 5.078248679637908936e-02 -1.008662059903144836e-01 5.810437351465225220e-02 3.601732477545738220e-02 1.199999544769525528e-02 -5.982472375035285950e-02 -1.814238280057907104e-01 -4.737196862697601318e-01 5.447675287723541260e-02 3.004972934722900391e-01 1.038118228316307068e-01 -7.485147565603256226e-02 -2.554984390735626221e-01 -1.045400649309158325e-01 9.333382546901702881e-02 -1.340080648660659790e-01 -9.098239243030548096e-02 -2.523944675922393799e-01 4.673856496810913086e-02 4.234419763088226318e-02 1.807888001203536987e-01 -1.840335726737976074e-01 -7.606779038906097412e-02 -2.289445847272872925e-01 3.277094066143035889e-01 7.251617312431335449e-02 -2.111537456512451172e-01 -2.912721335887908936e-01
-8.064582198858261108e-02 -8.789417147636413574e-02 9.798037260770797729e-02 -4.643317684531211853e-02 5.183327198028564453e-02 1.769188791513442993e-01 2.208271622657775879e-01 -4.089722409844398499e-02 -1.893915049731731415e-02 1.255922392010688782e-02 -5.436931550502777100e-02 -3.110154867172241211e-01 -6.601134687662124634e-02 4.156074225902557373e-01 5.347518622875213623e-02 -2.877702116966247559e-01 -2.190062105655670166e-01 -2.434413135051727295e-01 1.334356367588043213e-01 -2.104551345109939575e-01 -2.485794723033905029e-01 -2.210656367242336273e-02 -3.558563441038131714e-02 2.963865734636783600e-02 4.088065400719642639e-02 -1.836909055709838867e-01 1.543838158249855042e-02 -1.579131931066513062e-01 2.820537984371185303e-01 2.180141955614089966e-02 -1.196205615997314453e-01 -3.714198172092437744e-01
9.192940592765808105e-02 -1.533045470714569092e-01 -8.060808479785919189e-02 -3.033890947699546814e-02 1.827911660075187683e-02 2.526633143424987793e-01 7.865877449512481689e-02 -2.471860200166702271e-01 -4.148799926042556763e-02 -1.165062859654426575e-01 2.487738616764545441e-03 2.376936189830303192e-02 3.391677141189575195e-02 3.126420080661773682e-01 2.143887579441070557e-01 -2.136984914541244507e-01 -1.247882563620805740e-02 6.156357005238533020e-02 1.895012557506561279e-01 -5.162985324859619141e-01 -2.081590890884399414e-01 -1.079215854406356812e-01 2.745622098445892334e-01 -9.910063445568084717e-02 -2.815379016101360321e-02 -2.074588984251022339e-01 1.359600871801376343e-01 -1.945035010576248169e-01 5.378315970301628113e-02 -4.392379149794578552e-02 -2.575965523719787598e-01 6.961798667907714844e-02
-8.520476520061492920e-02 -2.123650908470153809e-01 3.309255698695778847e-03 1.188575848937034607e-02 1.103548407554626465e-01 1.264903694391250610e-01 -9.157006442546844482e-02 -9.512207657098770142e-02 -2.968792021274566650e-01 -2.111156433820724487e-01 1.588800549507141113e-02 -3.324187397956848145e-01 2.083428669720888138e-03 2.963311672210693359e-01 2.004684060811996460e-01 -2.271230369806289673e-01 -6.655228883028030396e-02 -6.432421505451202393e-02 2.638253867626190186e-01 -2.667983174324035645e-01 -2.119710892438888550e-01 1.671917289495468140e-01 -6.159405410289764404e-02 7.650914788246154785e-02 -1.096706911921501160e-01 -3.880649805068969727e-01 9.879036247730255127e-02 -1.000074744224548340e-01 1.636892706155776978e-01 8.286861702799797058e-03 -1.905746161937713623e-01 -3.712110593914985657e-02
-1.595456451177597046e-01 -3.181020915508270264e-02 -4.939466249197721481e-03 -1.688517034053802490e-01 -4.060270637273788452e-02 -6.874255836009979248e-02 -8.330859243869781494e-02 -1.657501906156539917e-01 1.739779114723205566e-01 1.118014827370643616e-01 -6.321939080953598022e-02 -2.454814612865447998e-01 4.037609696388244629e-02 3.081030845642089844e-01 5.134021118283271790e-02 -2.932994663715362549e-01 -4.023109674453735352e-01 -1.851966977119445801e-01 1.730273663997650146e-01 -2.504047751426696777e-01 -1.152936667203903198e-01 -1.655574589967727661e-01 -6.086260452866554260e-02 8.279065787792205811e-02 4.149314388632774353e-02 -2.888849377632141113e-01 -9.389620274305343628e-02 -1.248207837343215942e-01 3.612237274646759033e-01 6.972914189100265503e-02 -1.636989861726760864e-01 -1.407058816403150558e-02
8.348880708217620850e-02 -2.892370223999023438e-01 6.388828903436660767e-02 -4.283064603805541992e-02 7.707567512989044189e-02 1.968277990818023682e-01 8.974970877170562744e-02 -4.524849727749824524e-02 -6.159754097461700439e-02 -3.413987904787063599e-02 -1.169433295726776123e-01 -5.463724732398986816e-01 -4.286789149045944214e-02 2.632844448089599609e-01 3.369013220071792603e-02 -1.106454879045486450e-01 4.337844625115394592e-02 -1.383457034826278687e-01 2.442101985216140747e-01 -2.445784211158752441e-01 -6.471115350723266602e-02 -1.941381841897964478e-01 2.266828343272209167e-02 2.928259372711181641e-01 1.345669329166412354e-01 5.700769647955894470e-02 6.872892379760742188e-02 -1.359280794858932495e-01 2.727603353559970856e-02 8.671471476554870605e-02 -1.721121817827224731e-01 -3.097064495086669922e-01
2.326772809028625488e-01 9.102322161197662354e-02 -4.743394255638122559e-01 1.430397182703018188e-01 -1.077408418059349060e-01 -5.864446982741355896e-02 2.096545398235321045e-01 1.205779612064361572e-01 -1.075671520084142685e-02 2.336234152317047119e-01 -2.259970828890800476e-02 -3.396241366863250732e-01 -6.674743443727493286e-02 9.114445000886917114e-02 -1.951519958674907684e-02 5.581675469875335693e-02 -9.750802069902420044e-02 -2.427346557378768921e-01 1.275512278079986572e-01 -2.316298037767410278e-01 8.451518602669239044e-03 -7.674225419759750366e-02 2.405619770288467407e-01 1.609380692243576050e-01 3.104640170931816101e-02 -5.503650382161140442e-02 -7.332494854927062988e-02 -1.376518905162811279e-01 2.461271136999130249e-01 3.057627379894256592e-01 7.554171234369277954e-02 1.248668283224105835e-01
2.646222114562988281e-01 -2.978006377816200256e-02 -2.703647017478942871e-01 -1.083779558539390564e-01 7.829019427299499512e-02 2.163850665092468262e-01 2.424601167440414429e-01 -1.321942210197448730e-01 1.745264530181884766e-01 -1.496009826660156250e-01 -9.573017805814743042e-02 -1.186658814549446106e-01 2.702708542346954346e-01 1.876123100519180298e-01 2.533745169639587402e-01 -1.012915074825286865e-01 3.504533693194389343e-02 -3.218453526496887207e-01 1.126878410577774048e-01 -2.568572461605072021e-01 -3.479176759719848633e-02 2.458391636610031128e-01 1.146183162927627563e-01 -8.025635778903961182e-02 1.901649869978427887e-02 -1.266042143106460571e-01 7.684729248285293579e-02 -2.071259766817092896e-01 2.742334008216857910e-01 -6.690366566181182861e-02 -8.307468146085739136e-02 -1.993766725063323975e-01
-3.707094863057136536e-02 -4.498115181922912598e-02 -2.007239311933517456e-01 4.549863934516906738e-02 -5.252061039209365845e-02 -4.622229188680648804e-02 4.021768271923065186e-02 7.735797017812728882e-02 3.272711634635925293e-01 -1.100241541862487793e-01 -5.439704656600952148e-02 -3.628582656383514404e-01 -2.782837748527526855e-01 2.966793477535247803e-01 2.519885599613189697e-01 1.660823673009872437e-01 -1.343107223510742188e-01 -2.290034741163253784e-01 3.627894818782806396e-01 -4.949619621038436890e-02 2.002929747104644775e-01 -1.824579201638698578e-02 -1.182666700333356857e-02 -1.286901999264955521e-02 -2.636722102761268616e-02 -3.435486555099487305e-01 -2.618656679987907410e-02 1.266992092132568359e-01 1.386557519435882568e-01 -8.505921065807342529e-02 1.395601928234100342e-01 6.830873340368270874e-02
-1.275031268596649170e-01 8.422277122735977173e-02 -1.365672647953033447e-01 1.474678423255681992e-02 -5.468648672103881836e-02 3.494762182235717773e-01 1.338043957948684692e-01 8.726931363344192505e-02 1.784889847040176392e-01 -4.139022231101989746e-01 -1.661560237407684326e-01 -7.978393137454986572e-02 -4.634603485465049744e-02 -2.313562855124473572e-02 1.443373411893844604e-01 2.883604913949966431e-02 -3.787293285131454468e-02 -2.672622501850128174e-01 1.321165114641189575e-01 -3.205396831035614014e-01 -7.031604647636413574e-02 2.949885651469230652e-02 5.644610524177551270e-02 -7.104925811290740967e-02 -1.215724945068359375e-01 3.720017522573471069e-02 3.607792407274246216e-02 -1.260838955640792847e-01 2.830591499805450439e-01 1.114406511187553406e-01 -4.569024443626403809e-01 -6.218011304736137390e-02
-1.268532574176788330e-01 3.745357319712638855e-02 -1.469846516847610474e-01 -2.003624290227890015e-01 -6.104073673486709595e-02 -1.167710637673735619e-03 -2.394117787480354309e-02 -1.100496798753738403e-01 1.554486751556396484e-01 -9.616062790155410767e-02 -8.611729741096496582e-02 -3.965364694595336914e-01 1.126534119248390198e-01 1.471339762210845947e-01 2.979604899883270264e-01 2.537043690681457520e-01 1.418888568878173828e-01 6.056995317339897156e-02 4.573100805282592773e-01 3.499747812747955322e-02 -6.327851861715316772e-02 7.232694327831268311e-02 1.111245006322860718e-01 -5.640715360641479492e-02 -1.403700411319732666e-01 -3.066897690296173096e-01 2.668711729347705841e-02 -2.101565524935722351e-02 2.134961485862731934e-01 2.655661106109619141e-01 7.122578565031290054e-03 -1.696859151124954224e-01
1.185112223029136658e-01 -9.887270629405975342e-02 -8.031408488750457764e-02 -2.298237569630146027e-02 -1.094310507178306580e-01 -4.381808638572692871e-02 2.364196032285690308e-01 -6.234236992895603180e-03 -6.020695343613624573e-02 -1.291588246822357178e-01 -7.485167682170867920e-02 -2.221035659313201904e-01 1.035806462168693542e-01 3.707022368907928467e-01 1.261325627565383911e-01 -1.906483471393585205e-01 -1.368366926908493042e-01 1.963296681642532349e-01 1.769358366727828979e-01 -5.964090228080749512e-01 -2.012760043144226074e-01 7.720132917165756226e-02 1.134300976991653442e-01 -1.868307292461395264e-01 4.689934849739074707e-02 -1.510834842920303345e-01 9.698707610368728638e-02 -4.995481669902801514e-02 3.081455267965793610e-02 -9.110719710588455200e-02 -1.950560659170150757e-01 3.128985688090324402e-02
-9.165300428867340088e-02 5.250802263617515564e-02 -2.063403427600860596e-01 1.340081542730331421e-01 -1.586399078369140625e-01 1.590137779712677002e-01 -5.991495028138160706e-02 -1.271451916545629501e-02 8.335635811090469360e-02 -3.142425715923309326e-01 -1.060954034328460693e-01 -2.315840683877468109e-02 -4.870482161641120911e-02 8.662040531635284424e-02 3.604306280612945557e-01 1.772324144840240479e-01 -1.686759293079376221e-02 -3.590126037597656250e-01 3.410674631595611572e-01 -1.666163504123687744e-01 -6.978192925453186035e-02 -2.288193814456462860e-02 4.168023914098739624e-02 -1.517635397613048553e-02 5.051447544246912003e-03 2.182653173804283142e-02 1.226491183042526245e-01 -1.892587542533874512e-01 3.708747029304504395e-01 1.536360085010528564e-01 -2.932478189468383789e-01 7.928032428026199341e-02
1.779970079660415649e-01 2.623271346092224121e-01 -6.464494764804840088e-02 3.716056793928146362e-02 1.045993566513061523e-01 2.262841016054153442e-01 -2.516603283584117889e-02 -7.334872335195541382e-02 -7.385485619306564331e-02 -1.709295064210891724e-01 -9.149742871522903442e-02 -2.945272922515869141e-01 -8.536097407341003418e-02 4.399500414729118347e-02 -1.273849159479141235e-01 2.274419963359832764e-01 -1.195034235715866089e-01 -7.831033319234848022e-02 2.012467980384826660e-01 -1.737419813871383667e-01 -1.930826157331466675e-01 -2.212771773338317871e-02 -8.407910354435443878e-03 3.425860106945037842e-01 -1.417904645204544067e-01 -1.452051550149917603e-01 1.564358025789260864e-01 1.541507616639137268e-02 -4.247313737869262695e-02 5.376171469688415527e-01 -1.112653315067291260e-01 -5.824808776378631592e-02
-6.886087357997894287e-02 -2.721863687038421631e-01 2.434143424034118652e-02 -7.542802393436431885e-02 -4.796246066689491272e-02 7.090875506401062012e-02 3.737558051943778992e-02 -3.560903668403625488e-02 -9.007534943521022797e-03 8.352607488632202148e-02 -9.640818089246749878e-02 -3.565487861633300781e-01 1.073116213083267212e-01 3.475640118122100830e-01 1.156758219003677368e-01 -1.566517539322376251e-02 -2.012196630239486694e-01 -3.066441416740417480e-02 2.287012636661529541e-01 -1.778433173894882202e-01 2.475086785852909088e-02 -1.545683890581130981e-01 1.440635919570922852e-01 1.021171174943447113e-02 6.696911901235580444e-02 -2.082250565290451050e-01 -3.345890641212463379e-01 -1.440368443727493286e-01 3.973858356475830078e-01 9.875242412090301514e-02 1.408486217260360718e-01 -2.769579589366912842e-01
5.532995611429214478e-02 -3.884971886873245239e-02 -4.149598777294158936e-01 1.389745995402336121e-02 -2.172050252556800842e-02 -1.034554243087768555e-01 1.186615377664566040e-01 -7.560035586357116699e-02 2.282958775758743286e-01 2.117380946874618530e-01 -1.459461450576782227e-01 -2.786332666873931885e-01 3.287820145487785339e-02 1.748914122581481934e-01 2.497682571411132812e-01 -6.405549496412277222e-02 -2.067566476762294769e-02 -2.019069194793701172e-01 3.688585758209228516e-01 -7.064410299062728882e-02 -4.498076811432838440e-02 -2.181559652090072632e-01 4.695068579167127609e-03 6.846003979444503784e-02 -3.408625423908233643e-01 -3.404692932963371277e-02 4.849332198500633240e-02 -5.611072480678558350e-02 1.953793317079544067e-01 2.009350210428237915e-01 4.042958468198776245e-02 2.417339086532592773e-01
1.480572372674942017e-01 8.924546837806701660e-02 4.928204789757728577e-02 3.280977606773376465e-01 4.764680936932563782e-02 -6.614281237125396729e-02 2.907821536064147949e-01 -1.112545952200889587e-01 6.606497615575790405e-02 -1.225403845310211182e-01 -2.784946858882904053e-01 -2.645193934440612793e-01 2.171700000762939453e-01 2.655445635318756104e-01 1.823285371065139771e-01 8.139040321111679077e-02 6.959395110607147217e-02 -1.783727407455444336e-01 9.965743869543075562e-02 -7.312040776014328003e-02 -2.261466532945632935e-01 -4.182406887412071228e-02 1.323879603296518326e-02 -2.045752480626106262e-02 -3.721518814563751221e-02 -2.801934480667114258e-01 7.033156603574752808e-02 -4.004507064819335938e-01 2.206540554761886597e-01 1.645290702581405640e-01 -2.987254224717617035e-02 6.877800077199935913e-02
1.841210722923278809e-01 -3.942986018955707550e-03 -3.968509733676910400e-01 1.151025518774986267e-01 -7.715702056884765625e-02 -5.767576023936271667e-02 4.738604649901390076e-02 -9.052888303995132446e-02 -1.956240385770797729e-01 3.063662536442279816e-02 7.640184462070465088e-02 -1.806821972131729126e-01 -2.933133542537689209e-01 4.952884316444396973e-01 1.874738037586212158e-01 -1.078327521681785583e-01 5.072420835494995117e-02 -2.663347683846950531e-02 1.363420933485031128e-01 -5.659756436944007874e-02 -1.087297275662422180e-01 -2.229308784008026123e-01 5.217344313859939575e-02 -8.501560986042022705e-02 1.680473983287811279e-01 -1.529946476221084595e-01 3.217510879039764404e-02 -1.950649321079254150e-01 2.801844179630279541e-01 1.188420504331588745e-01 -8.804035186767578125e-02 -1.793328076601028442e-01
1.139405667781829834e-01 -1.577365696430206299e-01 -1.760082691907882690e-01 3.704706579446792603e-02 7.478543370962142944e-02 -5.438493564724922180e-02 2.293116599321365356e-01 -2.041106522083282471e-01 8.856412023305892944e-03 1.266204714775085449e-01 -3.454137444496154785e-01 -2.730830311775207520e-01 -1.672758609056472778e-01 1.279398947954177856e-01 3.234032988548278809e-01 1.656756103038787842e-01 -9.566487371921539307e-02 -7.323887944221496582e-02 1.497721672058105469e-01 -4.389881789684295654e-01 -1.087310723960399628e-02 -7.311967015266418457e-02 1.766940057277679443e-01 1.898852437734603882e-01 -4.882542416453361511e-02 1.189756616950035095e-01 2.098583430051803589e-02 1.953038573265075684e-01 7.026107609272003174e-02 1.820205748081207275e-01 -5.913826823234558105e-02 2.037581503391265869e-01
-1.121461838483810425e-01 -1.217646375298500061e-01 -2.968141734600067139e-01 9.182715415954589844e-02 1.546126790344715118e-02 9.325470030307769775e-02 1.007875278592109680e-01 -6.406005471944808960e-02 -1.982596069574356079e-01 -4.797999933362007141e-02 -1.013733819127082825e-01 -4.610096812248229980e-01 3.375885263085365295e-02 1.638463884592056274e-01 3.409725129604339600e-01 -1.871455460786819458e-02 6.220925971865653992e-02 3.807310387492179871e-02 2.994215860962867737e-02 -1.513837426900863647e-01 -1.971155703067779541e-01 1.114151626825332642e-01 3.689503297209739685e-02 -5.483239516615867615e-02 -3.117584250867366791e-02 -2.835244238376617432e-01 1.042632386088371277e-01 -3.056901097297668457e-01 -2.284306436777114868e-01 2.906396090984344482e-01 -4.125479608774185181e-02 -1.872355043888092041e-01
-2.399924695491790771e-01 6.541809439659118652e-02 -1.574013084173202515e-01 2.276039123535156250e-01 1.344018876552581787e-01 -4.449176788330078125e-02 2.036706954240798950e-01 -6.595113128423690796e-02 1.810936033725738525e-01 -2.261655330657958984e-01 2.867884701117873192e-03 -1.056888028979301453e-01 -1.050772517919540405e-01 3.988200724124908447e-01 3.070880174636840820e-01 -9.591607004404067993e-02 1.008167583495378494e-02 7.523237913846969604e-02 7.301594316959381104e-02 -2.696207761764526367e-01 -3.315992355346679688e-01 2.183734774589538574e-01 1.525701284408569336e-01 1.268547177314758301e-01 -2.260213159024715424e-02 -1.303614377975463867e-01 1.537585407495498657e-01 -5.016928166151046753e-02 4.510696977376937866e-02 1.031241714954376221e-01 6.198100000619888306e-02 -2.932019233703613281e-01
1.114948540925979614e-01 3.463742136955261230e-02 -2.275127023458480835e-01 7.898715138435363770e-02 -8.620091527700424194e-02 1.774658709764480591e-01 -1.142129749059677124e-01 2.668542861938476562e-01 1.536319702863693237e-01 -3.928275033831596375e-02 3.973746672272682190e-02 -2.400424480438232422e-01 1.642674803733825684e-01 1.520085986703634262e-02 1.100664734840393066e-01 3.934889659285545349e-02 -1.141992956399917603e-01 -3.007663488388061523e-01 3.810746967792510986e-01 -5.097858309745788574e-01 -2.762866318225860596e-01 7.168146222829818726e-02 2.264959067106246948e-01 8.553839474916458130e-02 -6.786685436964035034e-02 4.339202493429183960e-02 5.915976688265800476e-02 -9.156894683837890625e-02 -2.490929560735821724e-03 3.331333398818969727e-02 -7.943573594093322754e-02 -7.398512959480285645e-02
2.259005755186080933e-01 1.775457262992858887e-01 -1.588361859321594238e-01 3.657104820013046265e-02 -4.606161266565322876e-02 3.058337271213531494e-01 8.937186747789382935e-02 -1.951938495039939880e-02 -1.272083520889282227e-01 -1.845237463712692261e-01 -2.996364533901214600e-01 -2.691231667995452881e-01 8.719230443239212036e-02 -3.786249831318855286e-02 1.502847373485565186e-01 -1.758864074945449829e-01 -8.065099269151687622e-02 3.136100247502326965e-02 3.425971567630767822e-01 -4.626968875527381897e-02 -1.581563949584960938e-01 -1.105943769216537476e-01 9.190728515386581421e-02 -4.177193939685821533e-01 -1.582756638526916504e-01 -1.308491677045822144e-01 -1.018845960497856140e-01 -2.092586755752563477e-01 -4.783510416746139526e-02 2.461777776479721069e-01 -2.218910306692123413e-02 7.034750282764434814e-02
-5.671801790595054626e-02 -1.840382218360900879e-01 6.954068690538406372e-02 1.717915683984756470e-01 -9.169993549585342407e-02 3.383994996547698975e-01 -2.021122537553310394e-02 -1.003318578004837036e-01 -3.605752810835838318e-02 -3.974591195583343506e-02 -2.646720707416534424e-01 -4.038130939006805420e-01 -1.788974553346633911e-02 1.506125181913375854e-01 1.285517513751983643e-01 -9.664477407932281494e-02 -1.705610752105712891e-01 -2.404799908399581909e-01 1.059239134192466736e-01 -3.353609442710876465e-01 -2.604142427444458008e-01 -1.618502736091613770e-01 -3.893203288316726685e-02 7.130548357963562012e-02 -6.980263441801071167e-02 -2.038318216800689697e-01 -7.471265643835067749e-02 -7.315734028816223145e-02 2.858712375164031982e-01 3.995875641703605652e-02 5.564832687377929688e-02 -2.351835072040557861e-01
8.109013736248016357e-02 -1.093547418713569641e-01 9.377678483724594116e-02 9.418974816799163818e-02 -1.791786998510360718e-01 1.811383962631225586e-01 -4.414125531911849976e-02 -1.393633484840393066e-01 -4.726596921682357788e-02 -2.587061375379562378e-02 -7.788467407226562500e-02 -2.553181946277618408e-01 -1.685583442449569702e-01 9.011278301477432251e-02 2.034632116556167603e-01 -6.165109202265739441e-02 -1.834931969642639160e-01 -3.858007490634918213e-01 2.018798738718032837e-01 -3.337267041206359863e-01 -1.639321446418762207e-01 -1.571643501520156860e-01 -3.173594549298286438e-02 1.034842524677515030e-02 6.347357481718063354e-02 -2.370018810033798218e-01 -2.714956998825073242e-01 -1.671653687953948975e-01 3.718431591987609863e-01 -2.488262206315994263e-02 -5.567635223269462585e-02 -1.745202392339706421e-01
1.506155878305435181e-01 -1.858948767185211182e-01 -1.134939417243003845e-01 1.733424067497253418e-01 -6.520094722509384155e-02 -5.635685473680496216e-02 2.188109457492828369e-01 1.247461661696434021e-01 1.243867203593254089e-01 -1.556519269943237305e-01 -1.140200495719909668e-01 -2.965203225612640381e-01 -8.930698782205581665e-02 3.813397884368896484e-02 1.321535408496856689e-01 1.769788414239883423e-01 -3.281256556510925293e-01 1.480454802513122559e-01 1.776831597089767456e-01 -1.536243855953216553e-01 -2.456637620925903320e-01 -3.231430351734161377e-01 -1.981323212385177612e-02 3.098050355911254883e-01 -1.009884327650070190e-01 -1.387298852205276489e-01 1.577082425355911255e-01 5.769429728388786316e-02 2.184030711650848389e-01 2.400072813034057617e-01 9.048756957054138184e-02 1.143940687179565430e-01
2.082990407943725586e-01 2.915333211421966553e-02 -5.407707020640373230e-02 1.165559738874435425e-01 9.728457778692245483e-02 1.018791571259498596e-01 8.352442085742950439e-02 3.390269279479980469e-01 -4.211210086941719055e-02 -7.850854098796844482e-02 -3.322034478187561035e-01 -2.725621461868286133e-01 -2.412618882954120636e-02 6.252557039260864258e-02 -8.269788324832916260e-02 1.486262977123260498e-01 -2.072860449552536011e-01 -9.809213131666183472e-02 1.618497371673583984e-01 -1.311023086309432983e-01 -3.127540349960327148e-01 1.145167052745819092e-01 3.600252866744995117e-01 2.553016841411590576e-01 -9.764693677425384521e-02 -1.750206202268600464e-01 1.104478240013122559e-01 6.183611229062080383e-02 -1.476706266403198242e-01 1.608428359031677246e-01 -1.686030626296997070e-01 -1.936324685811996460e-01
6.902419030666351318e-02 2.750004455447196960e-02 -3.571566045284271240e-01 1.630870252847671509e-02 -6.105883978307247162e-03 8.509965240955352783e-02 1.021675020456314087e-01 -2.189814150333404541e-01 2.283056527376174927e-01 -1.241204738616943359e-01 1.503362972289323807e-02 -3.070739507675170898e-01 2.104888856410980225e-02 4.289754629135131836e-01 1.672265678644180298e-01 2.702748179435729980e-01 -4.053349047899246216e-02 -2.484191209077835083e-01 2.062008082866668701e-01 1.130708530545234680e-01 5.552386865019798279e-02 -2.434387803077697754e-01 9.430229663848876953e-02 2.168691344559192657e-02 -3.510449826717376709e-02 -9.931457787752151489e-02 1.627132445573806763e-01 -2.295932620763778687e-01 1.503850817680358887e-01 1.796442419290542603e-01 -1.277848146855831146e-02 1.332416832447052002e-01
-7.694704085588455200e-02 -1.213547885417938232e-01 -2.365760132670402527e-02 -2.524687647819519043e-01 3.132301941514015198e-02 -4.415363818407058716e-02 2.669031322002410889e-01 5.977179855108261108e-02 1.415395587682723999e-01 5.374015867710113525e-02 -7.151333987712860107e-02 -1.520299315452575684e-01 -6.129466462880373001e-03 4.705546200275421143e-01 1.839153915643692017e-01 -8.652046322822570801e-02 -1.768742203712463379e-01 8.921551518142223358e-03 4.437899589538574219e-02 -3.461250960826873779e-01 -2.664255499839782715e-01 -1.894242167472839355e-01 3.202364146709442139e-01 -2.556082904338836670e-01 1.766139566898345947e-01 1.622986793518066406e-02 -9.634716808795928955e-02 -1.709696054458618164e-01 7.869921624660491943e-02 9.240102022886276245e-02 -9.718308597803115845e-02 -3.688001260161399841e-02
8.287841081619262695e-02 -8.534070104360580444e-02 -1.349067986011505127e-01 8.617829531431198120e-02 9.994069486856460571e-02 -5.762704834342002869e-02 3.403310179710388184e-01 -2.456025034189224243e-01 8.894744329154491425e-03 -1.633993349969387054e-02 -4.214181602001190186e-01 -1.295019388198852539e-01 -4.061277806758880615e-01 3.542028665542602539e-01 1.110811382532119751e-01 -6.081965193152427673e-02 -2.373515665531158447e-01 5.790161341428756714e-02 1.880560517311096191e-01 -1.869868189096450806e-01 -3.107165545225143433e-02 -5.578714981675148010e-02 1.467834115028381348e-01 1.439892500638961792e-01 -1.477374434471130371e-01 1.152975019067525864e-02 -1.379536092281341553e-01 1.046176478266716003e-01 6.669139117002487183e-02 2.029108256101608276e-02 -1.907684803009033203e-01 7.638847455382347107e-03
9.576561301946640015e-02 2.119704633951187134e-01 -3.963966667652130127e-01 8.684682101011276245e-02 -8.270093053579330444e-02 1.278655529022216797e-01 7.739647477865219116e-02 1.067864298820495605e-01 2.175312489271163940e-01 3.498493507504463196e-02 -2.236868292093276978e-01 -2.909072041511535645e-01 -7.731910049915313721e-02 3.105320036411285400e-01 1.563581377267837524e-01 7.774194329977035522e-02 -8.553551509976387024e-03 -2.161915898323059082e-01 1.157586649060249329e-01 1.142450571060180664e-01 -7.967277616262435913e-02 4.507859796285629272e-02 9.201382100582122803e-02 -7.342734932899475098e-02 -1.692775189876556396e-01 -2.690715491771697998e-01 1.133405268192291260e-01 -3.466895520687103271e-01 1.490457355976104736e-01 2.440752238035202026e-01 -3.497417643666267395e-02 1.092195659875869751e-01
1.003252062946557999e-02 -1.344358175992965698e-01 -1.472084522247314453e-01 1.594142913818359375e-01 2.161760181188583374e-01 -1.621784269809722900e-02 3.874619901180267334e-01 -3.283376991748809814e-01 1.947312057018280029e-02 1.332443952560424805e-02 -4.031844437122344971e-01 -1.411915570497512817e-01 -2.846059501171112061e-01 3.041086792945861816e-01 1.689550280570983887e-01 -8.942848443984985352e-02 -1.648096442222595215e-01 -5.329777672886848450e-02 1.507050693035125732e-01 -1.203901395201683044e-01 -7.731619477272033691e-02 -5.403135344386100769e-02 1.967786550521850586e-01 4.960346221923828125e-02 -8.740688860416412354e-02 -3.346095792949199677e-03 -3.654538094997406006e-02 2.248449921607971191e-01 8.913472294807434082e-02 1.643315702676773071e-02 -1.946821808815002441e-01 1.174466013908386230e-01
1.290824711322784424e-01 -1.935677677392959595e-01 4.176142439246177673e-02 1.516912877559661865e-01 2.486480772495269775e-01 -1.563591510057449341e-01 2.358235418796539307e-01 1.793879866600036621e-01 1.080081686377525330e-01 9.333824366331100464e-02 -1.636780053377151489e-01 -4.028593599796295166e-01 -8.066094666719436646e-02 1.025082543492317200e-03 3.241977989673614502e-01 1.835043281316757202e-01 -3.149648904800415039e-01 -7.433673739433288574e-02 2.123821824789047241e-01 -1.288578361272811890e-01 -9.778419137001037598e-02 -2.307360768318176270e-01 -3.896815329790115356e-02 1.972320526838302612e-01 5.019415542483329773e-02 2.135551068931818008e-03 1.530642062425613403e-01 1.674155592918395996e-01 2.205452769994735718e-01 1.186743676662445068e-01 -7.682976871728897095e-02 -5.676285829395055771e-03
2.090623378753662109e-01 3.760130330920219421e-02 4.974775761365890503e-02 1.245815753936767578e-01 9.529070556163787842e-02 1.130752265453338623e-01 1.191835105419158936e-01 -3.768672468140721321e-03 2.389826327562332153e-01 6.551323086023330688e-02 -1.355294045060873032e-02 1.807863265275955200e-02 1.923420578241348267e-01 3.732348382472991943e-01 2.457527965307235718e-01 1.412635445594787598e-01 -5.457163974642753601e-02 1.094320788979530334e-03 4.255762323737144470e-02 -1.357711255550384521e-01 -1.901107579469680786e-01 -2.312661707401275635e-01 2.573350071907043457e-01 6.507499516010284424e-02 -9.853815287351608276e-02 -3.720171451568603516e-01 6.410527229309082031e-02 -1.118678897619247437e-01 1.594260483980178833e-01 3.905034959316253662e-01 -3.419665247201919556e-02 2.347721308469772339e-01
1.486122310161590576e-01 -3.405732288956642151e-02 -2.017165161669254303e-02 -1.668374091386795044e-01 -5.670904740691184998e-02 1.212265156209468842e-02 -5.152020603418350220e-02 -9.964760392904281616e-02 1.308130323886871338e-01 2.209771657362580299e-03 -5.569846183061599731e-02 -3.089780807495117188e-01 -6.468520313501358032e-02 2.859576344490051270e-01 1.707195639610290527e-01 -1.600289046764373779e-01 -1.960283815860748291e-01 2.113139480352401733e-01 1.577239781618118286e-01 -2.142654657363891602e-01 -2.081416845321655273e-01 -2.622992992401123047e-01 -2.005152255296707153e-01 -3.352680057287216187e-02 -3.826652094721794128e-02 -4.734523966908454895e-02 -2.687581069767475128e-02 -2.296697795391082764e-01 4.076961576938629150e-01 1.344239264726638794e-01 1.764285005629062653e-02 -3.564740121364593506e-01
1.039755269885063171e-01 3.752577584236860275e-03 -2.134964764118194580e-01 -1.634103991091251373e-02 -7.606096100062131882e-03 7.398690283298492432e-02 3.578014075756072998e-01 -3.263444602489471436e-01 4.513916373252868652e-02 2.285813689231872559e-01 -1.982673257589340210e-01 -8.770208805799484253e-02 -2.913777828216552734e-01 3.225036561489105225e-01 1.879785507917404175e-01 -1.656170338392257690e-01 -1.586374044418334961e-01 1.312583982944488525e-01 -3.954503685235977173e-02 -3.310482800006866455e-01 -7.430130988359451294e-02 -8.466500043869018555e-02 -2.807888574898242950e-02 1.795071363449096680e-01 -3.284375667572021484e-01 -2.725312113761901855e-02 -9.956299327313899994e-03 -2.573951147496700287e-03 1.250464171171188354e-01 9.884025901556015015e-02 -1.227404698729515076e-01 -4.321247711777687073e-02
1.318609118461608887e-01 1.268099397420883179e-01 -2.210813164710998535e-01 9.719628095626831055e-02 -5.731086432933807373e-02 -9.868176281452178955e-02 2.064449340105056763e-01 6.069826707243919373e-02 -2.413914166390895844e-02 -3.179427608847618103e-02 -6.943713873624801636e-02 -4.708688259124755859e-01 -9.947082400321960449e-02 1.126215308904647827e-01 5.651390925049781799e-02 1.288575232028961182e-01 1.179534792900085449e-01 -1.898402720689773560e-01 1.487191617488861084e-01 -1.758427917957305908e-01 1.696505248546600342e-01 -3.511662408709526062e-02 1.105719953775405884e-01 -6.794106680899858475e-03 1.038039196282625198e-02 -1.272524893283843994e-01 1.302517652511596680e-01 -1.652199327945709229e-01 4.027852714061737061e-01 4.498473107814788818e-01 3.886704519391059875e-02 8.013997972011566162e-02
1.618463546037673950e-02 1.051284149289131165e-01 -1.919900178909301758e-01 9.571765363216400146e-02 -1.827526539564132690e-01 -1.019633486866950989e-01 1.204806268215179443e-01 -4.583356156945228577e-02 8.783071488142013550e-02 -5.177520215511322021e-02 -1.974423229694366455e-01 -4.703054726123809814e-01 -9.649985283613204956e-02 2.128323465585708618e-01 6.819314509630203247e-02 1.053807288408279419e-01 6.918040663003921509e-02 -1.103997528553009033e-01 7.122207432985305786e-02 -2.211814075708389282e-01 5.829291045665740967e-02 -1.780505776405334473e-01 9.837391972541809082e-02 -8.360670506954193115e-02 6.701029837131500244e-02 -1.846020519733428955e-01 2.884690165519714355e-01 -2.057797759771347046e-01 3.682916164398193359e-01 3.151871263980865479e-01 -2.175668440759181976e-02 1.378522366285324097e-01
1.222709938883781433e-01 -8.298311382532119751e-02 1.618990004062652588e-01 -2.494087070226669312e-01 1.577347368001937866e-01 -1.908393949270248413e-01 7.353257387876510620e-02 -1.591757386922836304e-01 1.493170410394668579e-01 -1.558977663516998291e-01 -2.132240980863571167e-01 -3.524372875690460205e-01 -6.553837656974792480e-02 1.769722849130630493e-01 3.405762910842895508e-01 -1.546188890933990479e-01 -3.389646485447883606e-02 -3.278636336326599121e-01 2.644765377044677734e-01 -2.347894906997680664e-01 3.132072463631629944e-02 -1.415716558694839478e-01 7.378961890935897827e-02 1.321838349103927612e-01 1.577603965997695923e-01 -1.109942421317100525e-01 -1.342363469302654266e-02 1.627613157033920288e-01 8.343330770730972290e-02 2.346124500036239624e-01 1.829445175826549530e-02 -4.513259232044219971e-02
1.516130864620208740e-01 9.718424826860427856e-02 -4.336614608764648438e-01 1.867544949054718018e-01 8.373805135488510132e-02 -3.279032930731773376e-02 3.485862314701080322e-01 9.991333633661270142e-02 1.935300678014755249e-01 1.471370756626129150e-01 2.567318640649318695e-02 -3.031438887119293213e-01 1.571240127086639404e-01 3.192483186721801758e-01 1.139676943421363831e-01 -2.759737148880958557e-02 -1.593701839447021484e-01 2.778970450162887573e-02 2.241887152194976807e-01 3.237148374319076538e-02 8.772778511047363281e-02 -7.091999053955078125e-02 8.855740725994110107e-02 2.581994533538818359e-01 -1.202568933367729187e-01 -3.935084119439125061e-02 -1.447444781661033630e-02 -1.565412431955337524e-01 8.022505044937133789e-02 3.023511767387390137e-01 -4.851886257529258728e-02 8.593321591615676880e-02
2.349873445928096771e-02 -3.478406742215156555e-02 -9.508068859577178955e-02 6.323452293872833252e-02 2.530843317508697510e-01 6.354115903377532959e-02 3.382295370101928711e-01 -4.197859466075897217e-01 3.875767067074775696e-02 2.585619804449379444e-04 -3.584713041782379150e-01 -1.698905527591705322e-01 -3.536048531532287598e-01 3.384895622730255127e-01 8.047696202993392944e-02 -9.513248503208160400e-02 -2.061503529548645020e-01 5.173187330365180969e-02 1.935531944036483765e-01 -1.071335747838020325e-01 -4.985579475760459900e-02 -5.867318809032440186e-02 2.359871417284011841e-01 6.098134070634841919e-02 -4.796355217695236206e-02 -6.073480937629938126e-03 -4.266404733061790466e-02 8.469395339488983154e-02 3.672761097550392151e-02 -4.628643766045570374e-02 -1.370559036731719971e-01 1.393831074237823486e-01
2.601763904094696045e-01 -8.428721874952316284e-02 -3.128923848271369934e-02 -1.450781226158142090e-01 -4.923958703875541687e-02 1.999656558036804199e-01 1.077889949083328247e-01 3.013235516846179962e-03 1.687040925025939941e-01 -8.686380088329315186e-02 -3.423515334725379944e-02 -1.447356939315795898e-01 2.154056448489427567e-03 -3.510107472538948059e-02 -7.591172307729721069e-02 2.843984216451644897e-02 -3.099605143070220947e-01 -1.633256301283836365e-02 1.099401265382766724e-01 -1.201026439666748047e-01 -1.894980221986770630e-01 1.344582140445709229e-01 5.423348397016525269e-02 -6.733597815036773682e-02 2.667793333530426025e-01 -2.827032506465911865e-01 -2.512884140014648438e-01 8.232276141643524170e-02 3.768095672130584717e-01 4.815478622913360596e-01 -6.031081080436706543e-02 -1.896989718079566956e-02
2.244961112737655640e-01 -4.540472850203514099e-02 -4.834655523300170898e-01 2.834202907979488373e-02 -4.086717963218688965e-02 -1.806446164846420288e-01 2.152631431818008423e-02 -9.522891789674758911e-02 1.071455851197242737e-01 9.879785031080245972e-02 3.511756286025047302e-02 -3.044538199901580811e-01 8.601520210504531860e-03 2.482339292764663696e-01 2.376975268125534058e-01 -9.568602778017520905e-03 -1.633066497743129730e-02 -8.784687519073486328e-02 4.561979770660400391e-01 5.940773710608482361e-02 -2.320500165224075317e-01 -1.070613134652376175e-02 5.572492256760597229e-02 1.631129533052444458e-02 -3.096845149993896484e-01 -1.094656810164451599e-01 6.067312508821487427e-02 -3.182612732052803040e-02 -5.125728249549865723e-02 1.271451562643051147e-01 6.395459175109863281e-02 1.525890231132507324e-01
6.813494116067886353e-02 -5.394907668232917786e-02 -1.656722128391265869e-01 -3.485063556581735611e-03 1.920009702444076538e-01 -3.298465907573699951e-02 3.615414500236511230e-01 -3.498833477497100830e-01 -1.031749974936246872e-02 8.283637464046478271e-02 -4.375584423542022705e-01 -2.323732227087020874e-01 -2.916536033153533936e-01 3.686481714248657227e-01 1.943751424551010132e-01 -8.126163482666015625e-02 -1.142743974924087524e-01 -5.013854429125785828e-02 6.559605896472930908e-02 -1.749030202627182007e-01 -1.793687231838703156e-02 -9.536477923393249512e-02 9.489927440881729126e-02 1.043745502829551697e-01 -5.141035839915275574e-02 -7.382741570472717285e-02 -1.035227924585342407e-01 1.417789757251739502e-01 1.686428301036357880e-02 5.081461742520332336e-02 -1.801325082778930664e-01 4.609535261988639832e-02
3.348876833915710449e-01 -1.629439443349838257e-01 1.436607837677001953e-01 7.180103659629821777e-02 1.996000111103057861e-01 -1.006426215171813965e-01 4.014383256435394287e-01 2.132420241832733154e-01 7.964566349983215332e-02 -6.785168498754501343e-02 -1.080690696835517883e-01 -4.063756763935089111e-01 -1.714796125888824463e-01 1.257602721452713013e-01 1.688226759433746338e-01 8.192469179630279541e-02 -1.605229079723358154e-01 -2.963169850409030914e-02 2.453904598951339722e-01 2.458189427852630615e-02 -2.515515387058258057e-01 -2.516566216945648193e-01 -6.950622051954269409e-02 1.647996008396148682e-01 8.101298473775386810e-03 4.461063072085380554e-02 1.588061451911926270e-01 -9.263493865728378296e-02 1.110412999987602234e-01 1.071160957217216492e-01 -1.022359356284141541e-02 -6.985793262720108032e-02
1.374219655990600586e-01 -3.289859369397163391e-02 -2.715865075588226318e-01 -1.366343200206756592e-01 -1.603040993213653564e-01 1.267482638359069824e-01 -7.268437743186950684e-02 7.488494366407394409e-02 3.016584813594818115e-01 -6.787277758121490479e-02 -3.977178782224655151e-02 -2.894701361656188965e-01 1.615896672010421753e-01 1.567832678556442261e-01 2.143115252256393433e-01 3.664508089423179626e-02 -5.921956151723861694e-02 -1.976628899574279785e-01 1.222930848598480225e-01 -3.898924589157104492e-01 -2.554484009742736816e-01 2.162339836359024048e-01 -1.282560825347900391e-01 -2.081718668341636658e-02 1.415902674198150635e-01 -1.589843779802322388e-01 -1.231453120708465576e-01 -1.352916657924652100e-01 2.499290853738784790e-01 2.244152724742889404e-01 -9.004160761833190918e-03 -1.608224958181381226e-01
1.223491355776786804e-01 8.049509674310684204e-02 -1.812094002962112427e-01 -1.172258518636226654e-02 1.836873888969421387e-01 -1.812432147562503815e-02 3.327397704124450684e-01 -3.329108655452728271e-01 4.943669214844703674e-02 -8.033287525177001953e-02 -2.273141294717788696e-01 -2.567006945610046387e-01 -1.834737062454223633e-01 2.989678382873535156e-01 1.375940889120101929e-01 -9.478390961885452271e-02 -2.050256431102752686e-01 1.215238962322473526e-02 1.973454058170318604e-01 -7.403149455785751343e-02 5.416063964366912842e-02 -1.039894521236419678e-01 5.575975403189659119e-02 3.475621342658996582e-01 -1.565211415290832520e-01 -8.094319701194763184e-02 -7.370845228433609009e-02 1.498220022767782211e-02 -7.129507511854171753e-02 1.018812134861946106e-01 -1.443323045969009399e-01 3.395139873027801514e-01
4.151900112628936768e-02 1.029400452971458435e-01 -1.927164793014526367e-01 3.196449875831604004e-01 3.829561173915863037e-02 1.361284852027893066e-01 7.085306942462921143e-02 -8.741563558578491211e-02 3.395850583910942078e-02 -9.109690785408020020e-02 -1.287550330162048340e-01 -6.861474364995956421e-02 -1.265532076358795166e-01 1.492441892623901367e-01 -6.842047721147537231e-02 2.710439860820770264e-01 -8.812689036130905151e-02 1.534290015697479248e-01 1.915839463472366333e-01 -2.748611867427825928e-01 -3.726904988288879395e-01 -3.193098306655883789e-01 1.117016151547431946e-01 2.373400926589965820e-01 -1.799991354346275330e-02 -3.383858203887939453e-01 4.552442952990531921e-02 5.344724282622337341e-02 2.018828541040420532e-01 1.501712054014205933e-01 3.815896809101104736e-02 1.754642724990844727e-01
1.247382611036300659e-01 -1.718144267797470093e-01 2.327962219715118408e-01 8.962245658040046692e-03 1.051052883267402649e-01 3.577045863494277000e-03 2.549124956130981445e-01 -1.553023159503936768e-01 -6.909347325563430786e-02 -1.689375489950180054e-01 -1.036824733018875122e-01 -7.090621441602706909e-02 -5.942492932081222534e-02 2.598438560962677002e-01 2.247758507728576660e-01 -2.259243130683898926e-01 -8.983717113733291626e-02 -4.070379137992858887e-01 2.384256720542907715e-01 -1.423265635967254639e-01 -1.442310363054275513e-01 -2.567252516746520996e-01 6.993231922388076782e-02 1.271891891956329346e-01 2.308208346366882324e-01 -1.618935167789459229e-02 1.254358738660812378e-01 -5.688343569636344910e-02 2.175460755825042725e-01 2.844877839088439941e-01 -8.105268329381942749e-02 -1.131692901253700256e-01
1.104892343282699585e-01 7.322558015584945679e-02 -1.929131001234054565e-01 -1.516889929771423340e-01 -1.133827567100524902e-01 -8.384746313095092773e-02 1.444393545389175415e-01 -5.563155189156532288e-02 1.661204248666763306e-01 -4.777590930461883545e-02 1.099360361695289612e-01 -2.149433493614196777e-01 2.793576568365097046e-02 2.262215018272399902e-01 -1.396019905805587769e-01 4.077024292200803757e-03 -4.227534830570220947e-01 -1.781130433082580566e-01 2.420836538076400757e-01 -3.783768117427825928e-01 2.996856905519962311e-02 2.220443449914455414e-02 2.268849313259124756e-02 -3.887302801012992859e-02 -2.809482216835021973e-01 1.261865161359310150e-02 -1.781320869922637939e-01 -1.536353975534439087e-01 1.977624297142028809e-01 1.494625061750411987e-01 -1.963890194892883301e-01 -2.620221674442291260e-01
2.044126093387603760e-01 -1.467006653547286987e-01 2.774543464183807373e-01 1.600239127874374390e-01 5.322327837347984314e-03 1.622705757617950439e-01 1.337214410305023193e-01 -5.024857819080352783e-02 1.701264679431915283e-01 -1.497478485107421875e-01 -1.710283905267715454e-01 1.364542823284864426e-02 5.967632681131362915e-02 2.523012459278106689e-01 2.639355361461639404e-01 2.329911887645721436e-01 -1.815802305936813354e-01 -1.411348134279251099e-01 3.650707304477691650e-01 -1.388238966464996338e-01 -1.620531976222991943e-01 1.850450634956359863e-01 1.682832986116409302e-01 -7.860472798347473145e-02 4.978097975254058838e-02 -2.577958106994628906e-01 3.037493526935577393e-01 1.696762591600418091e-01 -9.668079018592834473e-02 1.198535040020942688e-01 1.807254552841186523e-02 3.003496304154396057e-02
1.225257571786642075e-02 4.563683643937110901e-02 -2.868793606758117676e-01 2.115899175405502319e-01 5.777850374579429626e-02 1.376993656158447266e-01 3.022775948047637939e-01 -2.199222147464752197e-01 -3.456141054630279541e-02 9.461791068315505981e-02 -4.082104563713073730e-02 -2.610324621200561523e-01 -2.042876929044723511e-01 3.891712427139282227e-02 -3.897689748555421829e-03 1.362149715423583984e-01 1.421209075488150120e-03 2.097073644399642944e-01 1.511712968349456787e-01 -2.670951187610626221e-01 -3.228152990341186523e-01 -2.832387387752532959e-01 2.031921595335006714e-01 1.177262812852859497e-01 -2.977937459945678711e-01 -1.259284317493438721e-01 -6.826192140579223633e-02 1.544801443815231323e-01 1.829138845205307007e-01 1.367347687482833862e-01 1.542824029456824064e-04 -6.262636929750442505e-02
7.522072643041610718e-02 1.266770511865615845e-01 -1.573322564363479614e-01 1.181392520666122437e-01 -1.292044669389724731e-01 -1.055189669132232666e-01 1.512064188718795776e-01 -5.525820329785346985e-02 2.677710168063640594e-02 1.111453250050544739e-01 -2.686800062656402588e-01 -5.446348786354064941e-01 -1.587497629225254059e-02 1.885868906974792480e-01 1.507192999124526978e-01 1.270027756690979004e-01 -8.699862286448478699e-03 -1.756923347711563110e-01 9.479469805955886841e-02 -6.350461393594741821e-02 2.274241857230663300e-02 -1.822748035192489624e-01 1.021400466561317444e-01 1.084337681531906128e-01 1.433320157229900360e-02 -1.530606448650360107e-01 2.497572451829910278e-01 -1.867756843566894531e-01 2.885106205940246582e-01 2.841587662696838379e-01 -1.490482594817876816e-02 2.104569822549819946e-01
-1.175085455179214478e-01 6.922927498817443848e-02 -3.063319921493530273e-01 -7.211643457412719727e-02 -7.446034252643585205e-02 -2.089949101209640503e-01 7.773245126008987427e-02 -1.408347189426422119e-01 -3.757987171411514282e-02 2.218339890241622925e-01 -9.113945811986923218e-02 -4.394250810146331787e-01 -7.580250035971403122e-03 2.502031624317169189e-01 1.908728629350662231e-01 6.989344209432601929e-02 -2.414900809526443481e-01 -1.169486120343208313e-01 1.280018091201782227e-01 -7.223445922136306763e-02 -2.459264844655990601e-01 -2.233636975288391113e-01 7.001060247421264648e-02 1.117365881800651550e-01 9.640282392501831055e-02 -2.518924176692962646e-01 -1.578520685434341431e-01 -1.895707845687866211e-01 2.197387665510177612e-01 1.838432848453521729e-01 9.118935465812683105e-02 -7.686313241720199585e-02
1.996301859617233276e-01 -2.215982973575592041e-02 -2.499908953905105591e-01 -4.677446559071540833e-02 3.184880595654249191e-03 -3.959939256310462952e-02 4.591767191886901855e-01 -2.809481620788574219e-01 8.679667860269546509e-02 2.836516201496124268e-01 -1.562614738941192627e-01 -1.423915177583694458e-01 -9.506649523973464966e-02 2.791637182235717773e-01 5.819628760218620300e-02 1.161865666508674622e-01 -4.236082136631011963e-01 -1.163160353899002075e-01 -9.602858684957027435e-03 -2.369776368141174316e-01 2.558642067015171051e-02 -1.182721853256225586e-01 1.550000011920928955e-01 9.062175452709197998e-02 -1.634279936552047729e-01 -9.511815011501312256e-02 7.016602903604507446e-02 9.738333523273468018e-02 3.438868001103401184e-02 -9.375784546136856079e-02 -4.599543288350105286e-02 9.339798986911773682e-02
3.740312159061431885e-01 -2.067880034446716309e-01 -1.892809569835662842e-01 -1.130853071808815002e-01 3.846374899148941040e-02 9.597437083721160889e-02 1.397156715393066406e-01 -3.814378380775451660e-02 2.140644490718841553e-01 2.245915308594703674e-02 -6.794185191392898560e-02 -1.292264610528945923e-01 9.163740277290344238e-02 2.284629940986633301e-01 2.129119634628295898e-02 -3.117214888334274292e-02 -3.327957540750503540e-02 1.170082762837409973e-02 1.337802261114120483e-01 -5.135209560394287109e-01 -2.936114966869354248e-01 1.106960326433181763e-01 1.193730756640434265e-01 -1.295749247074127197e-01 9.586323797702789307e-02 -1.907862126827239990e-01 1.170717477798461914e-01 7.275208830833435059e-02 1.963349878787994385e-01 -1.426182389259338379e-01 -2.588899731636047363e-01 -6.746130436658859253e-02
5.182942375540733337e-02 -6.031812727451324463e-02 -4.748889207839965820e-01 1.938417553901672363e-02 8.708763122558593750e-02 -1.474037170410156250e-01 9.188169240951538086e-02 -1.168239489197731018e-02 1.285864412784576416e-01 1.554202586412429810e-01 -1.172215491533279419e-01 -2.581045031547546387e-01 4.796885326504707336e-02 1.588183641433715820e-01 2.736352980136871338e-01 -1.257857978343963623e-01 3.044036775827407837e-02 -3.038093261420726776e-02 4.092192947864532471e-01 -3.268438205122947693e-02 -7.477301359176635742e-02 -1.795562505722045898e-01 1.407431960105895996e-01 1.459252983331680298e-01 -1.616824120283126831e-01 -1.666150689125061035e-01 3.412910271435976028e-03 2.972717583179473877e-02 2.458752095699310303e-01 3.249503076076507568e-01 8.643299341201782227e-02 1.139747276902198792e-01
4.483960568904876709e-02 1.310232430696487427e-01 -3.333534672856330872e-02 2.495605200529098511e-01 2.741768956184387207e-01 3.565617799758911133e-01 -3.662899881601333618e-02 2.452659755945205688e-01 1.122885420918464661e-01 -3.396204439923167229e-03 -4.412468522787094116e-02 -2.477478981018066406e-01 -1.100386083126068115e-01 6.898205727338790894e-03 3.396683186292648315e-02 6.985393911600112915e-02 -2.544443905353546143e-01 -9.223390370607376099e-02 3.604524731636047363e-01 -3.571777045726776123e-01 -8.315508812665939331e-02 1.643410921096801758e-01 3.047135770320892334e-01 1.514845639467239380e-01 2.778917923569679260e-02 -3.853274509310722351e-02 8.480066061019897461e-02 5.366120114922523499e-02 -7.198285311460494995e-03 1.569822579622268677e-01 -1.771280914545059204e-01 -1.030517593026161194e-01
1.479634493589401245e-01 -2.288001403212547302e-02 -3.832789063453674316e-01 1.839843541383743286e-01 -4.771516844630241394e-02 -2.798955440521240234e-01 2.787264287471771240e-01 -1.065104268491268158e-02 -6.305374950170516968e-02 1.171909496188163757e-01 -3.480796143412590027e-02 -2.969547212123870850e-01 5.452797934412956238e-02 1.799337118864059448e-01 1.306023150682449341e-01 -1.232279762625694275e-01 -3.730922564864158630e-02 -2.656578551977872849e-03 3.222873508930206299e-01 3.735389560461044312e-02 -2.677866816520690918e-01 -3.067847788333892822e-01 1.762864440679550171e-01 9.298264235258102417e-02 -4.001235589385032654e-02 -1.968826353549957275e-01 1.998939663171768188e-01 -6.388957798480987549e-02 2.001706063747406006e-01 8.639396727085113525e-02 -1.337516456842422485e-01 4.095715656876564026e-02
1.495175063610076904e-01 -2.134136259555816650e-01 -1.569262593984603882e-01 6.095655262470245361e-02 2.387849688529968262e-01 -7.128506153821945190e-02 3.290228173136711121e-02 1.034197136759757996e-01 5.157203972339630127e-02 8.065055310726165771e-02 1.408893316984176636e-01 -2.677017450332641602e-01 -1.264145523309707642e-01 3.464427590370178223e-02 5.823390185832977295e-02 1.917238980531692505e-01 -1.986559033393859863e-01 1.840995252132415771e-01 1.923723965883255005e-01 -5.425325036048889160e-02 -2.936815917491912842e-01 -3.458179160952568054e-02 -6.332214921712875366e-02 1.345386803150177002e-01 -1.369145512580871582e-01 -2.632537111639976501e-02 -2.085011303424835205e-01 1.248856112360954285e-01 2.391367107629776001e-01 3.188150525093078613e-01 -3.442114591598510742e-01 3.052706122398376465e-01
5.442673340439796448e-02 5.896281823515892029e-02 -2.873205840587615967e-01 4.890142381191253662e-02 1.064439117908477783e-01 -8.907330036163330078e-02 5.229860916733741760e-02 -1.289453804492950439e-01 4.001743197441101074e-01 1.853051595389842987e-02 -4.293013736605644226e-02 -4.186943769454956055e-01 3.033332759514451027e-03 3.311352729797363281e-01 1.955296099185943604e-01 9.385284036397933960e-02 3.530561178922653198e-02 -2.996386289596557617e-01 1.147144436836242676e-01 4.292348772287368774e-02 -1.045515835285186768e-01 -1.188184469938278198e-01 9.298770874738693237e-02 -9.423068165779113770e-02 2.352370321750640869e-02 -2.707515954971313477e-01 9.192271530628204346e-02 -2.359357476234436035e-01 2.455548793077468872e-01 1.654794067144393921e-01 -3.494873642921447754e-02 -1.325014885514974594e-02
2.279887348413467407e-01 -1.600662171840667725e-01 1.143546029925346375e-01 -2.062107324600219727e-01 -5.752958357334136963e-02 -2.785864770412445068e-01 -5.208262428641319275e-02 -2.270540446043014526e-01 -8.204516023397445679e-02 -2.048159688711166382e-01 -1.676611751317977905e-01 -2.777508497238159180e-01 -1.151123046875000000e-01 2.353935390710830688e-01 2.540166676044464111e-01 -2.546012997627258301e-01 -2.958801388740539551e-01 -2.244416773319244385e-01 1.618920117616653442e-01 -1.316009014844894409e-01 -7.337868958711624146e-02 -1.045967116951942444e-01 8.469936996698379517e-02 3.482864499092102051e-01 2.227777056396007538e-02 -1.025056168437004089e-01 -1.404809802770614624e-01 -4.283932223916053772e-02 9.069940447807312012e-02 8.514457941055297852e-02 -1.489794161170721054e-02 -7.175431400537490845e-02
-5.876679718494415283e-02 4.571711272001266479e-02 -1.031628064811229706e-02 -2.072897925972938538e-02 -3.252511471509933472e-02 3.046897351741790771e-01 1.608249396085739136e-01 -1.389552652835845947e-01 4.106327891349792480e-02 -1.209731400012969971e-01 -1.430024802684783936e-01 -1.838025003671646118e-01 1.730528175830841064e-01 2.341104671359062195e-02 2.856963574886322021e-01 -1.095288917422294617e-01 -3.641189932823181152e-01 -6.129377335309982300e-02 3.092955648899078369e-01 -1.759066134691238403e-01 1.089485827833414078e-02 1.686390936374664307e-01 1.847086548805236816e-01 -1.685331165790557861e-01 1.981058716773986816e-01 -1.375198662281036377e-01 -4.426839947700500488e-02 -1.264923997223377228e-02 4.286444559693336487e-02 4.164195656776428223e-01 -2.383704930543899536e-01 -1.175570115447044373e-01
-1.766042709350585938e-01 -3.858260437846183777e-02 -1.668506860733032227e-01 1.429756432771682739e-01 -6.798630952835083008e-02 1.504618674516677856e-01 3.057105541229248047e-01 4.702440463006496429e-03 3.928991779685020447e-02 -1.699008196592330933e-01 3.367436816915869713e-03 -2.527035772800445557e-01 -8.037343621253967285e-02 2.400865852832794189e-01 4.418793022632598877e-01 -5.818833410739898682e-02 3.222815319895744324e-02 7.007437199354171753e-02 5.665322765707969666e-02 -3.036352396011352539e-01 -4.291016459465026855e-01 1.906987130641937256e-01 -6.465520709753036499e-02 7.735289633274078369e-03 6.298056989908218384e-02 -8.575307577848434448e-02 7.651875913143157959e-02 -2.286739833652973175e-02 1.040590852499008179e-01 2.040979713201522827e-01 -1.213844269514083862e-01 -1.739831715822219849e-01
4.676805064082145691e-02 1.366846859455108643e-01 -1.765470355749130249e-01 1.711657345294952393e-01 -1.142858192324638367e-01 -1.191949099302291870e-01 1.756731271743774414e-01 3.969985619187355042e-02 5.953106656670570374e-02 -7.942568510770797729e-02 -1.433906406164169312e-01 -3.304161131381988525e-01 1.504336105426773429e-04 2.951598763465881348e-01 2.130041867494583130e-01 1.439698934555053711e-01 -1.687427610158920288e-02 -3.458835482597351074e-01 1.492490321397781372e-01 -1.821986734867095947e-01 -4.985149204730987549e-02 -1.713594496250152588e-01 1.359940785914659500e-02 -1.891983114182949066e-02 -2.808308787643909454e-02 -1.924443393945693970e-01 2.791369855403900146e-01 -3.062261343002319336e-01 3.118737637996673584e-01 2.242010682821273804e-01 1.471163239330053329e-02 3.324336931109428406e-02
1.350715756416320801e-01 1.372314840555191040e-01 -4.493166506290435791e-01 2.474320083856582642e-01 -1.438605785369873047e-02 -2.690286841243505478e-03 9.120859950780868530e-02 5.479897558689117432e-02 1.341270282864570618e-02 1.459199190139770508e-01 -1.092097014188766479e-01 -1.150410622358322144e-01 -2.114088237285614014e-01 2.473867088556289673e-01 9.861148893833160400e-02 -2.845951914787292480e-01 -9.182208031415939331e-02 -2.402143478393554688e-01 2.344789803028106689e-01 -2.478821724653244019e-01 1.086348891258239746e-01 -8.648037165403366089e-02 -7.075772434473037720e-02 2.500898437574505806e-03 -4.354282096028327942e-02 -1.846234127879142761e-02 2.919996082782745361e-01 -1.079813912510871887e-01 3.539765179157257080e-01 5.444959551095962524e-02 2.267678454518318176e-02 -1.011943370103836060e-01
-9.075989574193954468e-02 6.415922939777374268e-02 3.960229828953742981e-02 -1.678722053766250610e-01 -1.107402145862579346e-01 -2.360463887453079224e-02 2.273107320070266724e-01 5.180145800113677979e-02 9.318909794092178345e-02 -2.273322641849517822e-01 -4.562669992446899414e-02 -8.745633065700531006e-02 1.631205552257597446e-03 4.786069989204406738e-01 2.142232209444046021e-01 -6.919755041599273682e-02 -8.789366483688354492e-02 9.342887252569198608e-02 3.657545745372772217e-01 -2.738150656223297119e-01 -1.191667839884757996e-01 -2.137025445699691772e-01 6.493016332387924194e-02 -1.575541347265243530e-01 -1.099727377295494080e-01 -1.048452183604240417e-01 -4.404235631227493286e-02 -2.275338172912597656e-01 3.529151082038879395e-01 5.437399819493293762e-02 1.291926950216293335e-01 -7.597762346267700195e-02
1.450002044439315796e-01 -1.649495661258697510e-01 -3.084216415882110596e-01 -9.991472214460372925e-02 9.527311474084854126e-02 -1.369620710611343384e-01 3.659643977880477905e-02 -3.331885039806365967e-01 5.424405913800001144e-03 -2.389514595270156860e-01 -1.738972812891006470e-01 -2.426471263170242310e-01 -2.496990263462066650e-01 3.464280366897583008e-01 1.687672436237335205e-01 5.456310883164405823e-02 5.996876582503318787e-02 -1.790643632411956787e-01 1.922270208597183228e-01 -3.308780118823051453e-02 1.470907181501388550e-01 -3.118010163307189941e-01 1.964487582445144653e-01 -2.598965354263782501e-02 1.535568982362747192e-01 -1.487302333116531372e-01 6.993450224399566650e-02 2.237995853647589684e-03 -8.316571824252605438e-03 1.568413823843002319e-01 -1.529420465230941772e-01 1.261679679155349731e-01
1.878946721553802490e-01 -1.508304625749588013e-01 -1.274747103452682495e-01 -1.344073265790939331e-01 8.242788165807723999e-02 1.106019616127014160e-01 3.236776590347290039e-02 1.741713732481002808e-01 1.219826489686965942e-01 -1.239255890250205994e-01 -6.225497275590896606e-02 -2.693165540695190430e-01 -1.730834692716598511e-01 3.882330954074859619e-01 3.592646420001983643e-01 1.845259591937065125e-02 2.230314612388610840e-01 -2.019230574369430542e-01 9.601154923439025879e-02 -4.514085650444030762e-01 -1.059167087078094482e-01 -7.038067281246185303e-02 8.851147256791591644e-03 -3.190575540065765381e-02 6.082966178655624390e-02 -1.013917997479438782e-01 6.314783822745084763e-04 -1.748581379652023315e-01 1.590464711189270020e-01 -2.431847713887691498e-02 -1.068027094006538391e-01 -1.945731639862060547e-01
6.661698222160339355e-02 2.117373496294021606e-01 -6.671784818172454834e-02 7.320908457040786743e-02 7.534154574386775494e-04 -7.194586098194122314e-02 3.002687692642211914e-01 -3.309367969632148743e-02 -3.705436596646904945e-03 1.896328628063201904e-01 -1.392335593700408936e-01 -1.783955246210098267e-01 1.211270168423652649e-01 3.829199075698852539e-01 9.931602329015731812e-02 -9.357877075672149658e-03 -8.605735003948211670e-02 -2.317327558994293213e-01 7.635419256985187531e-03 -2.931795418262481689e-01 -3.132741749286651611e-01 -3.228456676006317139e-01 1.307069808244705200e-01 9.360458701848983765e-02 -3.006152212619781494e-01 -5.335587635636329651e-02 -5.313290283083915710e-02 -5.648481845855712891e-02 2.248661965131759644e-01 2.352936863899230957e-01 -5.543168634176254272e-02 4.984089359641075134e-02
1.512536853551864624e-01 -2.375494241714477539e-01 -1.349862664937973022e-01 2.931248545646667480e-01 7.473491132259368896e-02 3.408521413803100586e-01 6.114199385046958923e-02 8.273300528526306152e-02 7.706207036972045898e-02 -6.291793286800384521e-02 -2.240816652774810791e-01 -8.916755020618438721e-02 -1.402761489152908325e-01 2.043848633766174316e-01 2.113356441259384155e-01 8.210593461990356445e-02 -1.149449795484542847e-01 4.567494615912437439e-02 7.649205625057220459e-02 -3.189962729811668396e-02 -8.139892667531967163e-02 5.389103293418884277e-02 1.525913476943969727e-01 -3.926434516906738281e-01 -1.556269973516464233e-01 -2.512874305248260498e-01 -6.117044761776924133e-02 -2.089614421129226685e-01 1.626318395137786865e-01 1.634472906589508057e-01 -2.820210754871368408e-01 1.632876843214035034e-01
-7.881925255060195923e-02 -1.925563514232635498e-01 -2.371800839900970459e-01 -1.013669446110725403e-01 -7.402614504098892212e-02 1.330773532390594482e-01 -2.009489834308624268e-01 -1.128904446959495544e-01 3.007121980190277100e-01 -1.252524107694625854e-01 -1.506520956754684448e-01 -2.699616551399230957e-01 3.723174706101417542e-02 1.331844776868820190e-01 4.008765146136283875e-02 1.398485600948333740e-01 -2.257662862539291382e-01 -1.300397962331771851e-01 4.124281406402587891e-01 -6.096233613789081573e-03 -1.622681170701980591e-01 -1.427924782037734985e-01 2.196768671274185181e-01 -3.674066439270973206e-02 1.952157616615295410e-01 -1.037797108292579651e-01 -5.253495648503303528e-02 2.513923048973083496e-01 -2.677041105926036835e-02 6.032368540763854980e-02 -2.108339220285415649e-01 -2.718425095081329346e-01
3.321188967674970627e-03 1.367536485195159912e-01 -6.170505657792091370e-02 -1.487688422203063965e-01 -1.036646962165832520e-01 -6.364805251359939575e-02 2.613236308097839355e-01 -3.124249912798404694e-02 3.187682330608367920e-01 1.763174980878829956e-01 -5.184625834226608276e-02 -3.683633506298065186e-01 1.041979342699050903e-01 2.593011856079101562e-01 2.204506285488605499e-02 -1.281139999628067017e-01 -4.059453010559082031e-01 -1.488129645586013794e-01 1.687122881412506104e-01 -2.283148616552352905e-01 -1.092476248741149902e-01 -3.690519928932189941e-02 6.108526140451431274e-03 -4.700576514005661011e-02 -2.279798686504364014e-01 4.965135827660560608e-02 -1.418193280696868896e-01 -9.177936613559722900e-02 2.729927599430084229e-01 -6.768845021724700928e-03 -1.573470979928970337e-01 -1.995812505483627319e-01
1.375944465398788452e-01 3.209301456809043884e-02 -9.377060085535049438e-02 5.944686383008956909e-02 -5.978754907846450806e-02 -1.290062814950942993e-01 7.529059797525405884e-02 3.773500770330429077e-02 2.811013758182525635e-01 -2.367505282163619995e-01 3.080117749050259590e-03 -5.530804395675659180e-01 -2.237603366374969482e-01 3.237323760986328125e-01 2.970761656761169434e-01 9.731765091419219971e-02 -7.063236832618713379e-02 -1.266299784183502197e-01 1.917463988065719604e-01 -7.359725981950759888e-02 1.685095131397247314e-01 2.187578678131103516e-01 4.402391612529754639e-02 -3.340022871270775795e-03 -1.330762356519699097e-01 -1.128986626863479614e-01 1.292688995599746704e-01 -5.430468358099460602e-03 1.855999380350112915e-01 -1.521819978952407837e-01 1.508632022887468338e-02 -1.979881711304187775e-02
9.631841443479061127e-03 5.477777495980262756e-02 -2.448618263006210327e-01 3.936479613184928894e-02 3.135494142770767212e-02 1.460315883159637451e-01 2.212334424257278442e-02 -1.054548472166061401e-01 1.960055679082870483e-01 -1.382853984832763672e-01 6.617149338126182556e-03 -4.089745283126831055e-01 1.542588695883750916e-02 4.898068010807037354e-01 1.895135641098022461e-01 1.804491579532623291e-01 8.582931756973266602e-02 -2.274668961763381958e-01 2.506807446479797363e-01 1.202804371714591980e-01 -1.109765246510505676e-01 -1.521411836147308350e-01 2.217958308756351471e-02 8.440311998128890991e-02 -7.168381661176681519e-02 -1.620819866657257080e-01 9.608002752065658569e-02 -2.859413921833038330e-01 1.711386591196060181e-01 1.893013864755630493e-01 1.521197706460952759e-02 2.753000520169734955e-02
1.849543005228042603e-01 -1.617971956729888916e-01 9.821069985628128052e-02 -6.853868067264556885e-02 2.075301669538021088e-02 1.124794632196426392e-01 5.965421721339225769e-02 5.205539986491203308e-02 2.721320092678070068e-01 -1.653260439634323120e-01 2.929393574595451355e-02 -2.260902076959609985e-01 5.714914575219154358e-02 5.216940641403198242e-01 2.650961875915527344e-01 6.758997589349746704e-02 4.188172752037644386e-04 -1.943237930536270142e-01 2.439265251159667969e-01 -2.938253581523895264e-01 -9.487338364124298096e-02 6.021349877119064331e-02 1.220522671937942505e-01 2.077579498291015625e-01 -4.887625202536582947e-02 -1.575485430657863617e-02 -5.904613994061946869e-03 -1.747098118066787720e-01 1.709000207483768463e-02 -2.482245713472366333e-01 -1.439328491687774658e-01 -1.793869584798812866e-01
-1.123059615492820740e-01 1.982070878148078918e-02 6.244228221476078033e-03 4.312919080257415771e-02 -4.711526632308959961e-02 1.240151971578598022e-01 2.662224173545837402e-01 8.487180620431900024e-02 2.877099215984344482e-01 1.547366082668304443e-01 -5.087042599916458130e-02 -1.184168979525566101e-01 1.688615530729293823e-01 3.136642575263977051e-01 2.279536873102188110e-01 5.540609825402498245e-03 -1.906794123351573944e-02 5.775603000074625015e-03 2.780387699604034424e-01 -3.709972202777862549e-01 -8.884873986244201660e-02 1.806042939424514771e-01 -5.325022619217634201e-03 3.002059832215309143e-02 -3.284239172935485840e-01 -6.906131654977798462e-02 6.848946213722229004e-02 -2.504375576972961426e-01 2.575711309909820557e-01 2.631443440914154053e-01 -1.996960118412971497e-02 -1.199308484792709351e-01
4.468906298279762268e-02 7.446541637182235718e-02 7.840801030397415161e-03 -3.580078110098838806e-02 -2.166559249162673950e-01 -1.223479211330413818e-01 1.653161197900772095e-01 -1.445713452994823456e-02 2.572084367275238037e-01 -1.917452663183212280e-01 -5.823645740747451782e-02 -9.476973116397857666e-02 2.775859087705612183e-02 2.916614115238189697e-01 -1.575174555182456970e-02 -1.344776749610900879e-01 -3.040426373481750488e-01 -2.186165153980255127e-01 4.751195013523101807e-02 -3.758348822593688965e-01 -1.996933370828628540e-01 -1.365505903959274292e-01 1.095246151089668274e-01 1.618037000298500061e-02 -1.535833775997161865e-01 8.752552792429924011e-03 -6.793317198753356934e-02 1.885030418634414673e-02 2.819321453571319580e-01 1.448386460542678833e-01 -3.569237887859344482e-01 -2.668042778968811035e-01
1.971847265958786011e-01 -1.066093519330024719e-01 -2.166188806295394897e-01 -4.753173887729644775e-02 1.720722019672393799e-01 7.522949576377868652e-02 1.673283055424690247e-02 5.362713336944580078e-02 6.314799189567565918e-02 1.338499486446380615e-01 5.709247663617134094e-02 -2.511526644229888916e-01 -1.726795285940170288e-01 4.026703536510467529e-01 4.042398035526275635e-01 -8.406021445989608765e-02 1.903395354747772217e-01 -3.471401929855346680e-01 6.818287819623947144e-02 -2.258604019880294800e-01 -3.466290235519409180e-02 -4.415354225784540176e-03 -5.267205461859703064e-02 3.144381195306777954e-02 7.615417242050170898e-02 -1.671231538057327271e-01 1.196082234382629395e-01 -1.781795024871826172e-01 2.698605060577392578e-01 -1.148320883512496948e-01 -1.677995473146438599e-01 -1.160618755966424942e-02
2.153343558311462402e-01 -2.187315523624420166e-01 -2.034973055124282837e-01 -2.723113596439361572e-01 -3.072326183319091797e-01 1.546003520488739014e-01 2.807596921920776367e-01 8.752984553575515747e-02 2.079250514507293701e-01 -4.352489858865737915e-02 -5.483171343803405762e-02 -8.147257380187511444e-03 1.068272367119789124e-01 1.590275317430496216e-01 -9.488353878259658813e-02 1.861768960952758789e-01 -1.888798028230667114e-01 -1.831436902284622192e-01 3.433044850826263428e-01 -1.411617547273635864e-01 3.699609264731407166e-02 -3.973621875047683716e-02 1.052978634834289551e-01 2.198567986488342285e-01 1.151860207319259644e-01 -3.195182681083679199e-01 -3.080781549215316772e-02 1.304551959037780762e-01 2.852960862219333649e-02 1.987914443016052246e-01 -1.063416302204132080e-01 5.033579841256141663e-02
1.752080917358398438e-01 -5.662443861365318298e-02 -2.948321998119354248e-01 1.617011278867721558e-01 4.452908039093017578e-02 1.439636349678039551e-01 3.422247469425201416e-01 -1.771784424781799316e-01 3.751703351736068726e-02 1.601797528564929962e-02 -1.413707621395587921e-02 -2.055480480194091797e-01 2.104805596172809601e-02 2.901552319526672363e-01 1.212282925844192505e-01 -2.253050059080123901e-01 -1.960762590169906616e-02 6.657671928405761719e-02 3.032433688640594482e-01 -2.306284755468368530e-01 2.497109472751617432e-01 -2.003829181194305420e-01 2.750067710876464844e-01 1.867069602012634277e-01 -7.876940071582794189e-02 -2.426573932170867920e-01 -8.248261362314224243e-02 6.614849716424942017e-02 7.552903890609741211e-02 -1.868816465139389038e-01 -1.030407566577196121e-02 8.738779276609420776e-02
1.560390740633010864e-01 8.788188546895980835e-02 -5.378973484039306641e-01 1.087693125009536743e-01 -1.225805208086967468e-01 -4.623705893754959106e-02 3.085243105888366699e-01 3.242056444287300110e-02 -5.294071743264794350e-04 1.039890423417091370e-01 7.737903296947479248e-02 -3.030958473682403564e-01 -2.249899692833423615e-02 8.425808697938919067e-02 7.507307827472686768e-02 6.114961579442024231e-02 1.694643869996070862e-02 -1.677389144897460938e-01 1.286120414733886719e-01 -3.187783062458038330e-01 7.875273004174232483e-03 -8.211570978164672852e-02 1.939008682966232300e-01 7.391276210546493530e-02 2.513726428151130676e-02 -1.412225365638732910e-01 -2.471837447956204414e-03 -6.419175863265991211e-02 3.484762012958526611e-01 2.660058140754699707e-01 1.025711670517921448e-01 6.200660765171051025e-02
2.998171187937259674e-02 -7.777842879295349121e-02 4.008143395185470581e-02 -5.720858648419380188e-02 3.913746401667594910e-02 1.833458542823791504e-01 1.271636784076690674e-02 -1.763929873704910278e-01 -1.752198301255702972e-02 7.358439732342958450e-03 -4.665395617485046387e-02 -2.210060209035873413e-01 -1.563990861177444458e-01 3.280501365661621094e-01 1.196616664528846741e-01 -1.835948377847671509e-01 -5.333722010254859924e-02 -1.670636683702468872e-01 3.221239447593688965e-01 -3.268200457096099854e-01 -7.585620880126953125e-02 -2.531820237636566162e-01 -1.348241418600082397e-01 3.580808043479919434e-01 8.567994832992553711e-02 -9.853529185056686401e-02 1.561354547739028931e-01 -9.525919705629348755e-02 1.902143061161041260e-01 1.354844272136688232e-01 -1.009198576211929321e-01 -3.427150547504425049e-01
3.340245783329010010e-01 -6.909916549921035767e-02 -3.840349614620208740e-02 1.754779219627380371e-01 -2.514819800853729248e-01 -7.240440696477890015e-02 1.455344408750534058e-01 -2.518593668937683105e-01 2.337289899587631226e-01 -1.462346017360687256e-01 -3.592452779412269592e-02 -4.383313655853271484e-01 -2.392873466014862061e-01 1.734422296285629272e-01 7.055527716875076294e-02 -5.260953214019536972e-03 1.309528946876525879e-01 -1.584715247154235840e-01 1.658759862184524536e-01 -2.341380417346954346e-01 6.983855366706848145e-02 8.573072403669357300e-02 -4.732866957783699036e-02 -8.325375616550445557e-02 -1.941065192222595215e-01 -1.508553773164749146e-01 1.294536739587783813e-01 1.555344313383102417e-01 2.763544917106628418e-01 -4.446962103247642517e-02 8.981441706418991089e-02 5.201928690075874329e-02
-8.282737806439399719e-03 8.609652519226074219e-03 -2.434206157922744751e-01 -1.761373728513717651e-01 -9.629834443330764771e-02 7.909543812274932861e-02 1.832106113433837891e-01 -8.277579396963119507e-02 2.793621420860290527e-01 -2.271394431591033936e-01 -5.361461266875267029e-02 -3.377284407615661621e-01 -9.039611369371414185e-02 1.024925038218498230e-01 -9.903825819492340088e-02 1.379255652427673340e-01 -7.645499706268310547e-02 -1.727308034896850586e-01 1.443584114313125610e-01 -2.746784389019012451e-01 1.765069216489791870e-01 -1.824797838926315308e-01 -1.036538109183311462e-01 3.956379294395446777e-01 -2.466824352741241455e-01 -8.789032697677612305e-02 9.452737122774124146e-02 7.767635583877563477e-02 3.711610101163387299e-03 2.155946642160415649e-01 -6.921582669019699097e-02 2.470338344573974609e-01
8.163601905107498169e-02 7.048186659812927246e-02 -2.196191698312759399e-01 -6.581526715308427811e-03 -1.263373941183090210e-01 7.536926865577697754e-02 -4.031175374984741211e-01 -2.193305045366287231e-01 6.740120798349380493e-02 -1.173507571220397949e-01 -1.305795311927795410e-01 -1.233839243650436401e-01 -8.624710142612457275e-02 1.567729711532592773e-01 -1.559701412916183472e-01 1.018851622939109802e-01 -1.703751832246780396e-01 -2.120326310396194458e-01 4.209459125995635986e-01 -1.607916802167892456e-01 -2.211768478155136108e-01 7.208091020584106445e-02 3.843136429786682129e-01 2.357666380703449249e-02 -2.371848188340663910e-02 -9.561993926763534546e-02 -1.204290241003036499e-01 -1.377916634082794189e-01 1.786756664514541626e-01 1.121940240263938904e-01 -1.523067206144332886e-01 -1.484626438468694687e-02
1.316466927528381348e-01 3.038290143013000488e-01 -1.656881123781204224e-01 -2.493279799818992615e-02 6.789494305849075317e-02 1.497329771518707275e-01 -6.117057427763938904e-02 9.926657378673553467e-02 1.177362650632858276e-01 7.193300127983093262e-02 5.419425293803215027e-02 -2.666107714176177979e-01 1.579124629497528076e-01 2.280099689960479736e-01 -1.707804501056671143e-01 -1.429664492607116699e-01 -1.523194611072540283e-01 5.274815112352371216e-02 4.432936906814575195e-01 -2.895878255367279053e-01 -8.156208693981170654e-02 1.638161092996597290e-01 2.319856435060501099e-01 -1.400779634714126587e-01 1.124236658215522766e-01 -3.214289546012878418e-01 -1.176946237683296204e-01 -1.621502265334129333e-02 6.363675743341445923e-02 1.592155545949935913e-01 1.704526692628860474e-01 -1.635906659066677094e-02
-3.066594302654266357e-01 -6.738365441560745239e-02 1.553250476717948914e-02 -9.172680228948593140e-02 -9.698199480772018433e-02 6.364186108112335205e-02 7.563994824886322021e-02 3.517470508813858032e-02 2.826556563377380371e-01 -1.008883044123649597e-01 -2.625063061714172363e-01 -3.054858744144439697e-02 8.003765344619750977e-02 3.964506089687347412e-01 2.465778887271881104e-01 -8.766142278909683228e-02 -1.014040932059288025e-01 -8.256390690803527832e-02 2.902159094810485840e-01 -4.314087927341461182e-01 -2.624166309833526611e-01 4.875075072050094604e-02 1.192538663744926453e-01 1.116043329238891602e-01 -2.128005921840667725e-01 5.908591300249099731e-02 -1.176579855382442474e-02 -5.768887326121330261e-02 4.490827396512031555e-02 1.230658665299415588e-01 -1.314281076192855835e-01 -9.131640940904617310e-02
2.965773046016693115e-01 -5.761316791176795959e-02 -1.840023398399353027e-01 -8.556579798460006714e-02 -4.368535056710243225e-02 2.514757513999938965e-01 2.684940695762634277e-01 3.711155056953430176e-02 1.975594311952590942e-01 4.566386342048645020e-02 -2.479438334703445435e-01 -3.183402121067047119e-01 9.698343276977539062e-02 2.102643102407455444e-01 -2.373166568577289581e-02 -2.789734490215778351e-02 1.248091924935579300e-02 -6.042688619345426559e-04 1.486927736550569534e-02 -3.329137563705444336e-01 -2.711139917373657227e-01 -7.856091484427452087e-03 1.726740598678588867e-01 -1.070449724793434143e-01 1.902623921632766724e-01 -1.306491345167160034e-01 2.085672765970230103e-01 1.637842357158660889e-01 2.028602659702301025e-01 -1.440055370330810547e-01 -2.216837555170059204e-01 -9.676373004913330078e-02
-9.145977348089218140e-02 9.793985635042190552e-02 -6.596007943153381348e-02 1.871203929185867310e-01 -1.929133832454681396e-01 1.926649212837219238e-01 6.581513583660125732e-02 -3.728315001353621483e-03 1.580552756786346436e-01 -3.061124384403228760e-01 -2.583135664463043213e-01 1.422580983489751816e-02 8.056429028511047363e-02 3.237001001834869385e-01 9.963592141866683960e-02 -2.112912833690643311e-01 -1.199979186058044434e-01 -8.704745769500732422e-02 8.596809953451156616e-02 -3.215638697147369385e-01 -2.658236920833587646e-01 1.146384179592132568e-01 1.812938451766967773e-01 2.244741618633270264e-01 -1.890735030174255371e-01 1.216993946582078934e-02 1.160356327891349792e-01 -1.228465139865875244e-01 1.768693625926971436e-01 2.751577794551849365e-01 -1.656302511692047119e-01 -1.175914630293846130e-01
3.092117011547088623e-01 9.236467629671096802e-02 3.359427675604820251e-02 -1.363881528377532959e-01 2.527738511562347412e-01 -2.225081920623779297e-01 5.457882955670356750e-02 -1.743235886096954346e-01 1.461661309003829956e-01 -4.170545637607574463e-01 -3.221271634101867676e-01 -2.584129571914672852e-01 -1.067116037011146545e-01 2.079585492610931396e-01 3.394113481044769287e-01 8.097299933433532715e-02 -6.008984148502349854e-02 -1.408667266368865967e-01 1.568171828985214233e-01 -1.599284261465072632e-01 -3.540787845849990845e-02 -7.270347326993942261e-02 -1.420781831257045269e-03 1.810463219881057739e-01 -5.071805790066719055e-02 -1.754022836685180664e-01 2.994102612137794495e-02 1.836947649717330933e-01 4.220756515860557556e-02 1.930321380496025085e-02 5.902466922998428345e-02 -2.371998503804206848e-02
-8.902217447757720947e-02 7.357468130066990852e-04 -1.515213865786790848e-02 -3.586779236793518066e-01 1.081194169819355011e-02 1.180314421653747559e-01 -9.209645795635879040e-04 -4.201707243919372559e-02 -1.428256034851074219e-01 -6.775415688753128052e-02 -3.672650083899497986e-02 -4.736452102661132812e-01 -2.188337147235870361e-01 -6.401301175355911255e-02 2.270382791757583618e-01 5.355142056941986084e-02 -1.005470007658004761e-02 -1.944197267293930054e-01 1.753135919570922852e-01 -3.929566144943237305e-01 -1.449229419231414795e-01 4.600959271192550659e-02 9.445202350616455078e-02 2.095134854316711426e-01 7.218664884567260742e-02 -9.930273890495300293e-02 2.588563561439514160e-01 1.016168221831321716e-01 2.767091691493988037e-01 6.211569998413324356e-03 -1.491425484418869019e-01 7.807350717484951019e-03
9.144181013107299805e-02 -3.090494126081466675e-02 -1.490439325571060181e-01 2.480767518281936646e-01 2.906293869018554688e-01 1.520029641687870026e-02 -7.916864007711410522e-02 2.293169200420379639e-01 -4.185568168759346008e-02 -4.035564512014389038e-02 -2.250868082046508789e-01 -1.208440735936164856e-01 -1.788242161273956299e-01 2.160744816064834595e-01 5.582396313548088074e-02 1.006031632423400879e-01 -1.484466791152954102e-01 2.579806186258792877e-02 3.640280663967132568e-01 -2.552605569362640381e-01 -6.942665786482393742e-04 1.524255424737930298e-01 3.445177972316741943e-01 -1.751505732536315918e-01 8.690197020769119263e-02 1.218900084495544434e-03 1.694260835647583008e-01 3.265910595655441284e-02 -1.497430205345153809e-01 2.114751636981964111e-01 -2.475363016128540039e-01 -2.100009024143218994e-01
-4.168556630611419678e-02 -7.628041785210371017e-03 3.588084876537322998e-02 8.460436016321182251e-02 -1.608721166849136353e-01 1.941900700330734253e-01 1.061929017305374146e-01 1.475105136632919312e-01 3.667023479938507080e-01 -2.140614837408065796e-01 -2.293637841939926147e-01 4.275269433856010437e-02 -2.035465538501739502e-01 6.133943051099777222e-02 1.247850805521011353e-01 -2.203664183616638184e-01 -2.401352971792221069e-01 -4.990001767873764038e-02 1.641144901514053345e-01 -3.339997529983520508e-01 -2.223308682441711426e-01 1.883231401443481445e-01 1.482431143522262573e-01 2.052100300788879395e-01 -1.418638229370117188e-01 -1.028398722410202026e-01 -1.124962791800498962e-02 -5.004108324646949768e-02 1.889624446630477905e-01 2.434948831796646118e-01 -2.002101093530654907e-01 -1.817612797021865845e-01
-5.406954139471054077e-02 1.834415644407272339e-01 3.568804124370217323e-03 1.640111804008483887e-01 1.568414568901062012e-01 -6.615379452705383301e-02 7.004898041486740112e-02 1.324151158332824707e-01 2.365345358848571777e-01 1.665985882282257080e-01 -2.006757110357284546e-01 -4.215732812881469727e-01 4.401248693466186523e-02 2.070366889238357544e-01 4.526084661483764648e-02 4.836214706301689148e-03 -3.118354976177215576e-01 -1.293200105428695679e-01 -1.070637702941894531e-01 -1.989773809909820557e-01 -2.406741976737976074e-01 -1.567899286746978760e-01 -5.436945240944623947e-03 9.781275689601898193e-02 -2.185293436050415039e-01 -7.468635588884353638e-02 8.070857077836990356e-02 -2.487255483865737915e-01 1.093463599681854248e-01 3.034089803695678711e-01 -2.218933999538421631e-01 6.663317233324050903e-02
3.967393189668655396e-02 -1.238841786980628967e-01 -1.628039032220840454e-01 -5.201900785323232412e-05 8.718208968639373779e-02 8.040648698806762695e-02 2.127856016159057617e-01 7.320135831832885742e-02 -1.268231123685836792e-01 3.281733393669128418e-02 -1.347243189811706543e-01 9.518418461084365845e-02 7.455448806285858154e-02 -5.391426384449005127e-02 2.059868425130844116e-01 -5.339919775724411011e-02 -4.324204027652740479e-01 4.429970681667327881e-02 2.473088204860687256e-01 -3.191650211811065674e-01 -8.279579132795333862e-02 -3.304114192724227905e-02 8.283553179353475571e-04 -1.369009315967559814e-01 1.414556056261062622e-01 -2.792766094207763672e-01 -1.749084591865539551e-01 3.233779221773147583e-02 2.612855471670627594e-02 4.902096092700958252e-01 -1.738298982381820679e-01 -1.193169653415679932e-01
2.990124821662902832e-01 2.460254132747650146e-01 -1.786524355411529541e-01 -2.399438470602035522e-01 -1.346389800310134888e-01 1.944347769021987915e-01 -2.468168037012219429e-03 2.687789499759674072e-01 3.229407072067260742e-01 -9.515518695116043091e-02 -1.002056971192359924e-01 -2.347100079059600830e-01 -2.244797646999359131e-01 1.482881754636764526e-01 1.872930973768234253e-01 -1.049641072750091553e-01 -5.955024808645248413e-02 -4.199919477105140686e-02 2.052708715200424194e-02 -3.026877343654632568e-01 -2.106193751096725464e-01 8.075367659330368042e-02 2.247113734483718872e-01 8.342562615871429443e-02 9.748211503028869629e-02 -5.914673954248428345e-02 -3.854342922568321228e-02 -3.055108487606048584e-01 9.160014986991882324e-02 1.100998371839523315e-01 -2.853227197192609310e-04 3.763690963387489319e-02
2.266720235347747803e-01 7.632310688495635986e-02 -2.326116263866424561e-01 1.118313670158386230e-01 1.666688770055770874e-01 -2.747658081352710724e-02 2.352868765592575073e-01 -7.229695096611976624e-03 -3.062986396253108978e-02 -9.213554114103317261e-02 -1.744145750999450684e-01 -2.209485322237014771e-01 -3.264118358492851257e-02 1.282747685909271240e-01 -2.482503280043601990e-02 1.759868711233139038e-01 -1.676307059824466705e-02 -1.059440150856971741e-01 3.936427831649780273e-01 -6.691076606512069702e-02 -2.451380044221878052e-01 -2.626981437206268311e-01 -9.266063570976257324e-02 2.619922459125518799e-01 -8.875586092472076416e-02 -2.343543246388435364e-02 -1.581657491624355316e-02 -1.162302400916814804e-02 1.905504316091537476e-01 2.162399142980575562e-01 1.021544337272644043e-01 4.181849956512451172e-01
1.491974741220474243e-01 -8.705458790063858032e-02 7.044900953769683838e-02 1.357236057519912720e-01 -1.555248629301786423e-02 3.092376515269279480e-03 -1.818042844533920288e-01 -1.707316786050796509e-01 -8.494320325553417206e-03 1.608472615480422974e-01 -2.797527015209197998e-01 -1.623313277959823608e-01 1.115077883005142212e-01 2.809275686740875244e-01 2.737245261669158936e-01 5.388019233942031860e-02 -2.824419438838958740e-01 1.156649664044380188e-01 -3.588831052184104919e-02 -2.292216271162033081e-01 -6.401880830526351929e-02 1.534449458122253418e-01 1.896405220031738281e-01 1.481989622116088867e-01 -1.853291988372802734e-01 -3.388425707817077637e-02 2.868637144565582275e-01 -3.074867427349090576e-01 2.831625342369079590e-01 1.847558170557022095e-01 4.192397370934486389e-02 -1.537030488252639771e-01
2.273403853178024292e-01 -1.752365976572036743e-01 -1.902510374784469604e-01 -5.269493907690048218e-02 1.970571428537368774e-01 8.076287806034088135e-02 1.058702170848846436e-01 9.351070225238800049e-02 9.152619750238955021e-04 8.605641871690750122e-02 -3.664536476135253906e-01 -1.954207867383956909e-01 -1.731048524379730225e-01 2.817404270172119141e-01 7.755026221275329590e-02 1.278091967105865479e-01 2.390587627887725830e-01 -1.265453696250915527e-01 9.867389500141143799e-02 -4.248149096965789795e-01 -1.765423566102981567e-01 5.120830982923507690e-02 -1.861059367656707764e-01 1.845207810401916504e-01 2.352948114275932312e-02 -1.060556340962648392e-02 1.089608669281005859e-01 6.732384115457534790e-02 3.972392156720161438e-02 -2.727883495390415192e-02 -3.413040637969970703e-01 -5.620871204882860184e-03
2.489237040281295776e-01 -1.113514136523008347e-02 -2.572431564331054688e-01 -2.528682649135589600e-01 8.077782392501831055e-02 -1.114850342273712158e-01 -9.493851661682128906e-02 -1.678801625967025757e-01 1.504630893468856812e-01 2.275760620832443237e-01 -1.041624024510383606e-01 -4.055243730545043945e-01 -2.618636935949325562e-02 8.276657015085220337e-02 8.987050503492355347e-02 1.525922268629074097e-01 -7.178092841058969498e-03 1.295521017163991928e-02 4.243980050086975098e-01 4.538904502987861633e-02 -9.832699596881866455e-02 -1.281376332044601440e-01 4.730801656842231750e-02 -3.115265863016247749e-03 -2.203704267740249634e-01 -3.036828935146331787e-01 -1.394217927008867264e-02 -1.564099937677383423e-01 1.425476372241973877e-01 1.981073021888732910e-01 4.426397383213043213e-03 1.651038378477096558e-01
1.033254116773605347e-01 -2.021404504776000977e-01 4.347914829850196838e-03 1.313154399394989014e-02 -1.100744009017944336e-01 -4.959358647465705872e-02 4.042095243930816650e-01 9.373557753860950470e-03 2.812442481517791748e-01 -1.537514925003051758e-01 -1.042136475443840027e-01 -5.007263422012329102e-01 6.036119908094406128e-02 5.739338323473930359e-02 -3.296226263046264648e-02 -9.813001006841659546e-02 -1.542102396488189697e-01 1.913534253835678101e-01 8.624513447284698486e-02 -7.851889729499816895e-02 1.375768482685089111e-01 1.027702763676643372e-01 -4.381028562784194946e-02 1.867971420288085938e-01 9.185631573200225830e-02 -2.599842250347137451e-01 1.374369859695434570e-01 -2.425749003887176514e-01 2.262780368328094482e-01 7.911921292543411255e-02 -1.756231933832168579e-01 7.665479928255081177e-02
9.403868764638900757e-02 -2.495359033346176147e-01 -1.681638658046722412e-01 -3.143748939037322998e-01 -3.045012354850769043e-01 1.481506973505020142e-01 1.021109893918037415e-01 -1.551753431558609009e-01 -1.872978918254375458e-02 8.460085839033126831e-02 -5.350935831665992737e-02 -3.272757232189178467e-01 1.789125055074691772e-01 1.897191405296325684e-01 2.781112194061279297e-01 -1.201813295483589172e-02 -1.953141093254089355e-01 -1.897704005241394043e-01 3.195473179221153259e-02 -1.640165150165557861e-01 -1.785511970520019531e-01 1.908866167068481445e-01 1.378054171800613403e-01 -2.835907228291034698e-02 -2.239516675472259521e-01 -2.014135709032416344e-03 1.493612527847290039e-01 -6.528423726558685303e-02 1.680158674716949463e-01 1.274232417345046997e-01 -2.137494832277297974e-01 -1.804115921258926392e-01
3.213886916637420654e-01 -1.179001778364181519e-01 -2.307201921939849854e-01 -1.126082986593246460e-01 7.833932340145111084e-02 -1.254785805940628052e-03 -2.390014752745628357e-02 -4.479734599590301514e-02 -8.674524724483489990e-02 -2.292367815971374512e-02 -2.840802371501922607e-01 -2.735671103000640869e-01 -1.940272748470306396e-01 2.608554065227508545e-01 2.435619533061981201e-01 2.173192203044891357e-01 1.245888173580169678e-01 -1.814436316490173340e-01 1.182137578725814819e-01 -2.902287840843200684e-01 -2.367659360170364380e-01 6.048333644866943359e-02 -6.065457314252853394e-02 5.417967215180397034e-02 1.131091341376304626e-01 -1.633290797472000122e-01 2.119186073541641235e-01 -2.523338422179222107e-02 2.936199679970741272e-02 -2.601870000362396240e-01 -2.507562637329101562e-01 -5.394620448350906372e-02
7.090652734041213989e-02 -5.338888987898826599e-02 5.192162003368139267e-03 -4.662054032087326050e-02 2.525053620338439941e-01 1.761681139469146729e-01 -6.109845638275146484e-02 1.231519505381584167e-01 1.626611351966857910e-01 9.283596277236938477e-02 -1.070205420255661011e-01 -2.001689523458480835e-01 -1.171330809593200684e-01 1.723877489566802979e-01 1.023636534810066223e-01 -1.284721642732620239e-01 -2.330566197633743286e-01 -1.532665491104125977e-01 1.300650984048843384e-01 -1.998385787010192871e-01 -5.672374740242958069e-02 7.254412770271301270e-02 7.974901795387268066e-02 1.636805534362792969e-01 -2.354384399950504303e-02 -5.400056764483451843e-02 2.781409323215484619e-01 1.680276542901992798e-01 3.824719488620758057e-01 -2.327021658420562744e-01 -4.202062785625457764e-01 -2.384202480316162109e-01
2.296194434165954590e-02 7.237848639488220215e-02 -1.218411624431610107e-01 2.018586695194244385e-01 1.751346141099929810e-02 9.689064463600516319e-04 3.609947860240936279e-01 1.222924813628196716e-01 1.683924645185470581e-01 7.425303012132644653e-02 -1.815578341484069824e-01 -4.143083095550537109e-01 -1.162077933549880981e-01 1.939251720905303955e-01 1.444755308330059052e-02 -3.311863914132118225e-02 -2.720514535903930664e-01 -9.198150038719177246e-02 2.826409637928009033e-01 -1.381226927042007446e-01 -2.961445786058902740e-02 1.356020122766494751e-01 -1.655102968215942383e-01 1.372353881597518921e-01 -9.789156913757324219e-02 -1.662037819623947144e-01 -1.989505738019943237e-01 2.155327200889587402e-01 5.401936918497085571e-02 -2.876148372888565063e-02 9.969391673803329468e-02 3.439561426639556885e-01
6.876132637262344360e-02 -1.002578344196081161e-02 -9.364985674619674683e-02 -6.247724220156669617e-02 1.814715862274169922e-01 9.025389701128005981e-02 1.555094122886657715e-01 -3.513578176498413086e-01 1.903800964355468750e-01 -9.216259419918060303e-02 -3.178095817565917969e-01 -2.859416007995605469e-01 -1.005747392773628235e-01 2.064888477325439453e-01 3.009151816368103027e-01 -1.141974180936813354e-01 9.211000055074691772e-02 -2.938359677791595459e-01 1.185290142893791199e-01 2.839765250682830811e-01 -1.818586587905883789e-01 1.329787354916334152e-02 1.169352307915687561e-01 7.536591496318578720e-03 1.301654726266860962e-01 -3.294869139790534973e-02 1.121814176440238953e-01 2.544238567352294922e-01 4.458639398217201233e-02 1.928186863660812378e-01 -1.862608343362808228e-01 -6.508321315050125122e-02
-2.846067585051059723e-02 2.351350039243698120e-01 -1.107069477438926697e-01 3.059800267219543457e-01 -7.401429861783981323e-02 3.142231106758117676e-01 -9.274507313966751099e-02 8.017387986183166504e-02 -5.503971129655838013e-02 -2.495639920234680176e-01 -1.336274296045303345e-01 -3.683709725737571716e-02 -1.370764374732971191e-01 -5.839467048645019531e-02 1.625970453023910522e-01 7.304278016090393066e-02 -3.720038235187530518e-01 -1.231176927685737610e-01 3.436810672283172607e-01 -2.107017189264297485e-01 -2.474503666162490845e-01 2.778686396777629852e-02 1.899806112051010132e-01 2.437157928943634033e-01 1.057699546217918396e-01 -8.809228986501693726e-02 2.884346619248390198e-02 -4.313478618860244751e-02 8.335247635841369629e-02 8.118804544210433960e-02 -2.481753230094909668e-01 -9.979712963104248047e-02
9.521685540676116943e-02 -8.069039136171340942e-02 1.382267326116561890e-01 -3.607304766774177551e-02 -2.932639792561531067e-03 1.971206068992614746e-02 7.845293730497360229e-02 1.387559771537780762e-01 2.571625709533691406e-01 3.044546768069267273e-02 -4.124404489994049072e-01 -1.600002199411392212e-01 -1.925306320190429688e-01 4.042367041110992432e-01 1.504143327474594116e-01 -6.226463615894317627e-02 -2.981016598641872406e-02 4.738346859812736511e-02 2.935371100902557373e-01 -9.328246116638183594e-02 -7.936460524797439575e-02 -1.743267178535461426e-01 -2.316706627607345581e-02 -1.569096595048904419e-01 -7.431879639625549316e-02 -1.945730596780776978e-01 7.027237862348556519e-02 -4.145362675189971924e-01 2.349536567926406860e-01 5.254113674163818359e-02 5.316346883773803711e-02 8.757939189672470093e-02
8.019883185625076294e-02 1.105744764208793640e-01 -4.438637495040893555e-01 1.407291293144226074e-01 -3.051688522100448608e-02 -4.343499615788459778e-02 1.567236930131912231e-01 6.952918320894241333e-02 2.216316312551498413e-01 -3.385376185178756714e-02 -1.817885935306549072e-01 3.297268971800804138e-02 -7.540521770715713501e-02 1.324521303176879883e-01 3.777767121791839600e-01 1.100931409746408463e-02 -5.842961743474006653e-02 -1.914978474378585815e-01 1.059979945421218872e-01 -7.112660259008407593e-02 -3.916052579879760742e-01 -1.746884584426879883e-01 1.622737944126129150e-01 1.164081692695617676e-01 -1.247349008917808533e-01 -1.171127334237098694e-01 1.534253656864166260e-01 -2.309275418519973755e-01 2.272757589817047119e-01 8.049679547548294067e-02 -8.740433305501937866e-02 1.726021319627761841e-01
3.872112929821014404e-02 1.678339391946792603e-02 -2.043877989053726196e-01 -1.073177624493837357e-02 8.834911137819290161e-02 -1.064792275428771973e-01 3.257268369197845459e-01 -3.246607184410095215e-01 -4.247666150331497192e-02 2.345066070556640625e-01 -1.012734845280647278e-01 -1.087250560522079468e-01 -3.001919090747833252e-01 3.406995236873626709e-01 2.108164876699447632e-01 -6.344237923622131348e-02 -1.622388362884521484e-01 -5.338942259550094604e-02 9.111944586038589478e-03 -3.274306654930114746e-01 -9.702754020690917969e-02 -1.044908761978149414e-01 4.805740341544151306e-02 1.539583057165145874e-01 -3.568750023841857910e-01 -1.579285264015197754e-01 -6.910263001918792725e-02 8.050714433193206787e-02 1.484732329845428467e-01 4.234158620238304138e-02 -1.320451498031616211e-01 -6.713327020406723022e-02
8.342064172029495239e-02 -2.222235202789306641e-01 -2.659576833248138428e-01 -8.133013732731342316e-03 -7.582046091556549072e-02 1.350887566804885864e-01 1.455617696046829224e-01 -2.265341281890869141e-01 2.698799073696136475e-01 8.646713197231292725e-02 -1.818165332078933716e-01 -2.704139053821563721e-01 -1.650512032210826874e-02 2.120280116796493530e-01 -9.514960460364818573e-03 3.378792703151702881e-01 -5.982594192028045654e-02 -2.843759059906005859e-01 2.414105832576751709e-01 -1.107971146702766418e-01 -5.730951204895973206e-02 1.363712828606367111e-02 -5.178772658109664917e-02 7.912514358758926392e-02 2.467770874500274658e-02 -6.644275039434432983e-02 -2.451952695846557617e-01 -3.131493628025054932e-01 -2.308542877435684204e-01 2.012441605329513550e-01 -6.339155882596969604e-02 -4.410704225301742554e-02
2.546411454677581787e-01 -5.457347469928208739e-06 -2.561949789524078369e-01 -4.192164167761802673e-02 9.521055221557617188e-02 1.669412255287170410e-01 1.385655850172042847e-01 9.391283243894577026e-02 2.771328687667846680e-01 -2.882497012615203857e-02 -1.606136262416839600e-01 -2.345881909132003784e-01 2.058198861777782440e-02 -2.657812088727951050e-02 1.194869168102741241e-02 1.783742159605026245e-01 -2.266877144575119019e-01 6.278289109468460083e-02 4.475571811199188232e-01 5.075273662805557251e-02 -1.087400540709495544e-01 1.112499088048934937e-02 1.060815751552581787e-01 -2.831311821937561035e-01 2.414361573755741119e-03 -3.181435763835906982e-01 -7.722681015729904175e-02 1.127556082792580128e-03 -4.490432515740394592e-02 3.493205010890960693e-01 1.345834732055664062e-01 1.846053823828697205e-02
1.857718080282211304e-01 -1.145858764648437500e-01 -2.887375056743621826e-01 1.753384172916412354e-01 3.986536338925361633e-02 -1.263867020606994629e-01 4.689623415470123291e-01 3.013317659497261047e-02 -7.294516544789075851e-03 -3.997706994414329529e-02 -1.245940402150154114e-01 -4.107205271720886230e-01 1.761498898267745972e-01 1.761883944272994995e-01 -6.501459982246160507e-03 -8.718173205852508545e-02 -1.027894914150238037e-01 1.638624630868434906e-02 3.286816924810409546e-02 -2.042539119720458984e-01 1.080075949430465698e-01 -5.553090572357177734e-02 5.961722508072853088e-02 1.702359765768051147e-01 7.107787299901247025e-03 -4.048352837562561035e-01 1.399545371532440186e-01 -7.644276600331068039e-03 -2.103003300726413727e-02 -1.167791187763214111e-01 -1.443737000226974487e-01 1.576061546802520752e-01
1.179184466600418091e-01 1.887983083724975586e-01 -6.738606095314025879e-02 -1.354150027036666870e-01 1.441060304641723633e-01 -1.614014357328414917e-01 -4.580553248524665833e-02 -6.212278082966804504e-02 3.905374556779861450e-02 3.419647738337516785e-02 -2.737036645412445068e-01 -5.048732757568359375e-01 2.109951078891754150e-01 3.008053302764892578e-01 3.148948773741722107e-02 4.493035376071929932e-02 2.060831040143966675e-01 1.963362395763397217e-01 3.450463712215423584e-01 4.356252774596214294e-02 -1.819761842489242554e-02 4.467645660042762756e-02 3.109130449593067169e-02 3.519506007432937622e-02 -9.546889364719390869e-02 -2.588220536708831787e-01 -1.121348366141319275e-01 -1.203441023826599121e-01 1.663750708103179932e-01 1.658432334661483765e-01 -1.841689050197601318e-01 -7.423821091651916504e-02
1.061325967311859131e-01 -8.824814110994338989e-03 -1.254011541604995728e-01 -1.116397231817245483e-01 4.639939405024051666e-03 -5.140639469027519226e-02 2.653132081031799316e-01 -1.785878539085388184e-01 1.324852854013442993e-01 -3.511295616626739502e-01 -3.918446004390716553e-01 -1.926755607128143311e-01 -1.657637767493724823e-02 2.520638704299926758e-01 4.006238281726837158e-01 -2.223673611879348755e-01 -1.461210101842880249e-02 -1.966545432806015015e-01 -2.471434697508811951e-02 -2.432549744844436646e-01 2.174144983291625977e-02 -1.561042964458465576e-01 -7.712809741497039795e-02 9.936451166868209839e-02 6.798092275857925415e-02 4.886167123913764954e-02 1.366822421550750732e-01 7.414356619119644165e-02 -7.239853590726852417e-02 2.252867966890335083e-01 -1.513408869504928589e-01 2.882515080273151398e-02
-2.516414597630500793e-02 -8.687480539083480835e-02 -4.179399907588958740e-01 4.538858309388160706e-03 -1.857142150402069092e-01 -1.032923981547355652e-01 1.300588250160217285e-01 -1.287579238414764404e-01 5.381564423441886902e-02 5.797744728624820709e-03 -1.540379524230957031e-01 -3.550786375999450684e-01 2.500056847929954529e-02 2.784038186073303223e-01 -1.093403398990631104e-01 -7.877252250909805298e-02 1.214182302355766296e-01 -7.784651964902877808e-02 2.369724065065383911e-01 -1.859096623957157135e-02 -4.471502080559730530e-02 -1.413643956184387207e-01 3.937124907970428467e-01 8.657345920801162720e-02 -2.633576989173889160e-01 9.075881540775299072e-02 3.816867619752883911e-02 -8.073914796113967896e-02 2.073560804128646851e-01 2.791111469268798828e-01 7.789514493197202682e-03 1.453182548284530640e-01
1.203905697911977768e-02 1.027950569987297058e-01 -7.656758278608322144e-02 -6.158516928553581238e-02 1.728317467495799065e-03 -1.015226095914840698e-01 -5.181011185050010681e-02 -3.421143814921379089e-02 1.185300126671791077e-01 -5.030956864356994629e-02 -6.173770129680633545e-02 -1.476031988859176636e-01 1.205235794186592102e-01 2.559176981449127197e-01 3.777478635311126709e-02 -1.117262765765190125e-01 -2.991783022880554199e-01 -3.139322102069854736e-01 3.723998069763183594e-01 -3.206098079681396484e-01 -4.106359556317329407e-02 -1.093703787773847580e-02 2.024837732315063477e-01 1.374832913279533386e-02 -1.520857065916061401e-01 -4.803299531340599060e-02 -5.870996415615081787e-02 -1.056546643376350403e-01 -1.399800088256597519e-02 -3.851282596588134766e-02 -4.243052601814270020e-01 -3.675205111503601074e-01
2.937736213207244873e-01 -1.326440274715423584e-01 -1.078491955995559692e-01 -5.072678998112678528e-02 2.046490460634231567e-02 8.480895310640335083e-02 2.579509913921356201e-01 -1.389664858579635620e-01 2.123415023088455200e-01 -4.102718085050582886e-02 -1.114338189363479614e-01 -1.661783605813980103e-01 9.074035286903381348e-02 2.727368772029876709e-01 8.232606947422027588e-02 -1.515912413597106934e-01 -1.211947128176689148e-01 1.705661565065383911e-01 1.248249784111976624e-01 -4.369392395019531250e-01 -2.709918022155761719e-01 5.954503640532493591e-02 2.276407778263092041e-01 -1.270399242639541626e-01 1.049718111753463745e-01 -1.796863079071044922e-01 2.744528949260711670e-01 1.055276766419410706e-01 7.327048480510711670e-02 -1.530399918556213379e-01 -1.848903745412826538e-01 -3.597269579768180847e-02
2.850587368011474609e-01 -1.733572930097579956e-01 5.567364022135734558e-02 -5.218556523323059082e-02 7.411004602909088135e-02 1.218582317233085632e-02 8.384274691343307495e-02 1.789777725934982300e-02 3.705731928348541260e-01 -3.090606927871704102e-01 -1.338386833667755127e-01 -2.461564242839813232e-01 1.449138578027486801e-02 2.234624028205871582e-01 1.274286061525344849e-01 3.144685178995132446e-02 -2.057255357503890991e-01 -1.380910128355026245e-01 1.886232346296310425e-01 -4.417265951633453369e-01 -1.709277033805847168e-01 1.689856871962547302e-03 -3.062132559716701508e-02 1.413412839174270630e-01 -3.700456395745277405e-02 1.487014144659042358e-01 -1.172754541039466858e-02 1.237776055932044983e-01 -3.064804710447788239e-02 -7.463742047548294067e-02 -2.029115259647369385e-01 -2.496068477630615234e-01
1.565544009208679199e-01 1.548182219266891479e-02 -4.298951625823974609e-01 1.519059240818023682e-01 8.182687312364578247e-02 -9.333989024162292480e-02 -2.349989488720893860e-02 -1.634127348661422729e-01 1.903608292341232300e-01 8.493034169077873230e-03 9.244994074106216431e-02 -4.716962575912475586e-01 -2.567071020603179932e-01 1.830990761518478394e-01 2.669959664344787598e-01 1.230771839618682861e-01 -3.189475834369659424e-02 -1.628810316324234009e-01 2.324669957160949707e-01 -2.461289055645465851e-03 8.329164236783981323e-03 2.121254988014698029e-02 -2.814996428787708282e-02 -1.086963042616844177e-01 -1.193139627575874329e-01 -3.438322544097900391e-01 -8.848141878843307495e-02 -1.045593917369842529e-01 1.003966778516769409e-01 3.578304778784513474e-03 6.025022640824317932e-02 1.087568029761314392e-01
1.919407844543457031e-01 -1.135968416929244995e-01 -4.441657960414886475e-01 -1.257386952638626099e-01 2.062381356954574585e-01 3.826796263456344604e-02 4.442313015460968018e-01 -1.207996904850006104e-01 2.422755062580108643e-01 9.744009375572204590e-02 -1.460903882980346680e-01 -1.415123194456100464e-01 -7.405693829059600830e-02 1.541834175586700439e-01 7.392068952322006226e-02 8.028066158294677734e-02 -2.076803445816040039e-01 -1.105918288230895996e-01 4.322814941406250000e-02 -2.252964377403259277e-01 9.644882380962371826e-02 -8.075395226478576660e-02 -2.727850340306758881e-03 9.665933996438980103e-02 -2.352582663297653198e-02 -2.392006814479827881e-01 -9.100207127630710602e-03 6.735169887542724609e-02 1.500138342380523682e-01 -7.582345604896545410e-02 -5.901566520333290100e-02 3.212684094905853271e-01
8.059821277856826782e-02 -1.776262931525707245e-02 -2.162599712610244751e-01 -1.012047529220581055e-01 6.541504710912704468e-02 6.767798960208892822e-02 4.001073837280273438e-01 -3.747619986534118652e-01 5.286099622026085854e-04 2.051828950643539429e-01 -2.017709314823150635e-01 -1.207621768116950989e-02 -2.884144783020019531e-01 2.276189029216766357e-01 1.632870137691497803e-01 -4.312540218234062195e-02 -1.650213599205017090e-01 6.064406037330627441e-02 8.860176056623458862e-02 -2.727760374546051025e-01 3.026668354868888855e-02 -1.094821244478225708e-01 1.095547229051589966e-01 4.896710440516471863e-02 -3.249749541282653809e-01 -9.723507612943649292e-02 -1.267642229795455933e-01 5.908893048763275146e-02 1.531043946743011475e-01 8.089240640401840210e-02 -1.546005457639694214e-01 -2.265688180923461914e-01
2.651674449443817139e-01 1.211128905415534973e-01 -1.488224416971206665e-01 -1.521998196840286255e-01 -3.566645979881286621e-01 9.956327080726623535e-02 1.428409218788146973e-01 -4.596694186329841614e-02 1.322613656520843506e-01 -1.148128286004066467e-01 -2.820672392845153809e-01 -2.215863764286041260e-01 1.238068714737892151e-01 6.364141404628753662e-02 -1.320786327123641968e-01 5.392684042453765869e-02 -8.956504985690116882e-03 2.206784673035144806e-03 2.372552454471588135e-01 -1.635342836380004883e-01 -2.444913089275360107e-01 1.212498452514410019e-02 4.596260190010070801e-02 2.775950431823730469e-01 7.069138437509536743e-02 -2.130885422229766846e-01 -1.888182908296585083e-01 1.763926595449447632e-01 -3.962733782827854156e-03 1.964977681636810303e-01 -2.355383187532424927e-01 2.784026563167572021e-01
-4.428108036518096924e-02 4.059880599379539490e-02 -6.420622467994689941e-01 -1.402623057365417480e-01 7.133375108242034912e-02 -1.580199450254440308e-01 2.629187889397144318e-02 -3.371793776750564575e-02 2.003013342618942261e-01 6.090910732746124268e-02 -1.680388897657394409e-01 -3.787556588649749756e-01 -1.213413774967193604e-01 9.271376579999923706e-02 1.484380364418029785e-01 -9.636200964450836182e-02 -1.605827212333679199e-01 -1.771970093250274658e-02 2.948484420776367188e-01 -1.480000372976064682e-02 -5.127102136611938477e-02 -2.539744228124618530e-02 -2.739828452467918396e-02 6.876745074987411499e-02 -1.937019228935241699e-01 -1.295149475336074829e-01 1.222775354981422424e-01 2.882631495594978333e-03 9.737313538789749146e-02 1.656568497419357300e-01 1.091962382197380066e-01 1.493756473064422607e-01
-2.385248094797134399e-01 -1.078137084841728210e-01 -5.731747671961784363e-02 2.260823696851730347e-01 -1.960355490446090698e-01 1.484626978635787964e-01 1.215762868523597717e-01 -2.242762967944145203e-02 2.608967125415802002e-01 -2.455428987741470337e-01 -1.828481703996658325e-01 -6.088067963719367981e-02 -8.371143601834774017e-03 2.799251377582550049e-01 1.498109847307205200e-01 -9.149311482906341553e-02 -1.499439179897308350e-01 -4.932797700166702271e-02 1.157212480902671814e-01 -3.435394167900085449e-01 -2.625695466995239258e-01 1.651007086038589478e-01 7.632945477962493896e-02 1.296253055334091187e-01 -2.131203413009643555e-01 1.015547290444374084e-01 5.034239962697029114e-02 -5.251033976674079895e-02 1.161730140447616577e-01 3.150877952575683594e-01 -2.076027393341064453e-01 -1.858226656913757324e-01
2.187923341989517212e-01 -2.151808142662048340e-01 -9.278518706560134888e-02 -1.194642577320337296e-02 2.981881238520145416e-02 1.896704286336898804e-01 1.409009099006652832e-01 -6.732800602912902832e-02 2.525056004524230957e-01 -5.632363259792327881e-02 -1.239618137478828430e-01 -2.839762568473815918e-01 5.096834525465965271e-02 1.581709384918212891e-01 5.800910294055938721e-02 -1.521828621625900269e-01 -8.919413387775421143e-02 2.252498567104339600e-01 1.061504706740379333e-01 -4.693942964076995850e-01 -1.823111027479171753e-01 3.951988369226455688e-02 3.011486828327178955e-01 -2.313255965709686279e-01 5.770197883248329163e-02 -2.919121384620666504e-01 4.081339761614799500e-02 -5.278717353940010071e-02 -1.730363257229328156e-02 -1.114537566900253296e-01 -2.037245035171508789e-01 4.723723232746124268e-02
1.520791947841644287e-01 -1.534725874662399292e-01 -6.195074692368507385e-02 1.179102808237075806e-01 4.305221140384674072e-01 -7.116697728633880615e-02 1.873114705085754395e-01 4.639654234051704407e-02 1.196763589978218079e-01 -1.711384207010269165e-01 -2.640667259693145752e-01 1.205092445015907288e-01 1.232269871979951859e-02 3.407601714134216309e-01 3.099723160266876221e-01 -2.163458764553070068e-01 -1.780724376440048218e-01 -8.171048015356063843e-02 9.151078015565872192e-02 -2.751783430576324463e-01 -9.354022145271301270e-02 -8.378282934427261353e-02 -1.459718346595764160e-01 -5.934492498636245728e-02 3.038785234093666077e-02 -5.180422216653823853e-02 1.173762455582618713e-01 -6.237769871950149536e-02 -7.578497380018234253e-02 2.553455233573913574e-01 6.682929117232561111e-03 -2.560381591320037842e-01
1.058913320302963257e-01 7.388829439878463745e-02 -6.451619416475296021e-02 -1.089802905917167664e-01 -4.081116616725921631e-02 -1.957987397909164429e-01 1.741861104965209961e-01 -2.522929608821868896e-01 6.417230516672134399e-02 1.731137782335281372e-01 -4.849332571029663086e-01 -2.247845977544784546e-01 -8.055474609136581421e-02 5.468950048089027405e-02 2.364645302295684814e-01 -2.796890912577509880e-03 -3.332095965743064880e-02 -1.459680348634719849e-01 2.754403650760650635e-01 -1.066413149237632751e-02 -7.953580468893051147e-02 -2.622511088848114014e-01 7.489784806966781616e-02 1.630587428808212280e-01 6.620734184980392456e-02 -6.248309090733528137e-02 2.187612000852823257e-03 -5.386941134929656982e-02 -3.306337073445320129e-02 2.723176777362823486e-01 -1.814479082822799683e-01 3.507848083972930908e-01
-3.216742724180221558e-02 -1.434717029333114624e-01 1.235361695289611816e-01 -1.980796307325363159e-01 7.207061164081096649e-03 -1.301888823509216309e-01 2.149629145860671997e-01 -6.309939175844192505e-02 1.356749981641769409e-01 2.475911192595958710e-02 -7.566264364868402481e-03 -2.142275571823120117e-01 -4.636139608919620514e-03 4.360055923461914062e-01 3.760557770729064941e-01 -6.440503150224685669e-02 -2.043006420135498047e-01 1.879951804876327515e-01 1.407023668289184570e-01 -1.616501212120056152e-01 -9.691360592842102051e-02 -2.169896811246871948e-01 -4.343549162149429321e-02 -1.985045522451400757e-01 3.879368305206298828e-02 -6.582563370466232300e-02 -2.456725388765335083e-02 -2.983562052249908447e-01 2.349428832530975342e-01 1.357841789722442627e-01 -2.559556365013122559e-01 -2.549699321389198303e-02
3.549919128417968750e-01 6.950333481654524803e-04 6.116019189357757568e-02 -2.759158797562122345e-02 3.715320676565170288e-02 -1.995315104722976685e-01 1.090793311595916748e-02 -3.529297411441802979e-01 2.839174568653106689e-01 -1.045279353857040405e-01 -3.441672921180725098e-01 -3.343494236469268799e-01 2.519772574305534363e-02 2.037475109100341797e-01 3.081515431404113770e-01 -1.317974030971527100e-01 -8.417054265737533569e-02 -1.156818121671676636e-02 1.062477752566337585e-01 -5.210023373365402222e-02 -5.121705308556556702e-02 -9.769413620233535767e-02 4.322206135839223862e-03 2.291547954082489014e-01 -5.138570070266723633e-02 -1.164860874414443970e-01 -8.083542808890342712e-03 3.129499033093452454e-02 -1.970124095678329468e-01 2.906202971935272217e-01 -1.255447231233119965e-02 2.737954258918762207e-02
-8.680573850870132446e-02 -1.452958583831787109e-01 -1.036392226815223694e-01 -8.430905640125274658e-02 3.645665571093559265e-02 2.271601557731628418e-01 1.565417200326919556e-01 -1.380659490823745728e-01 6.516083329916000366e-02 -9.511109441518783569e-02 -2.538695931434631348e-02 -6.720265001058578491e-02 -7.821775972843170166e-02 3.610164225101470947e-01 1.714609414339065552e-01 -2.489565014839172363e-01 -1.067139506340026855e-01 1.681070625782012939e-01 1.441772580146789551e-01 -4.994771182537078857e-01 -3.215456008911132812e-01 1.255484223365783691e-01 9.999542683362960815e-02 -4.511924833059310913e-02 -7.199085503816604614e-02 2.302464470267295837e-02 7.320619374513626099e-02 -2.659535109996795654e-01 3.927195817232131958e-02 -3.173577785491943359e-02 -2.834549546241760254e-01 7.017118483781814575e-02
1.723704785108566284e-01 1.012504920363426208e-01 -2.358334362506866455e-01 2.418878078460693359e-01 -3.102587349712848663e-02 1.454828530550003052e-01 1.325506120920181274e-01 -4.760921373963356018e-02 1.256443411111831665e-01 -9.823895245790481567e-02 -2.262547053396701813e-02 -3.190417587757110596e-01 2.323615364730358124e-02 1.937951445579528809e-01 -1.800599396228790283e-01 3.041093945503234863e-01 -1.246145218610763550e-01 -5.913060158491134644e-02 9.916540235280990601e-02 -1.621063649654388428e-01 -2.882928848266601562e-01 -2.343776673078536987e-01 2.262734808027744293e-02 2.052426189184188843e-01 -1.309977024793624878e-01 -2.263401597738265991e-01 8.483693003654479980e-02 4.690745472908020020e-02 2.422410845756530762e-01 2.749788761138916016e-01 2.910002693533897400e-02 2.538891434669494629e-01
2.846618890762329102e-01 1.036923155188560486e-01 -1.261266171932220459e-01 -8.815599232912063599e-02 -2.954182028770446777e-01 9.409528225660324097e-02 -4.374736174941062927e-02 8.250061422586441040e-02 3.323167562484741211e-02 -2.074177712202072144e-01 -1.750672906637191772e-01 -1.468115150928497314e-01 1.329917162656784058e-01 7.020427286624908447e-02 9.742283076047897339e-02 -4.543595016002655029e-03 -1.698119789361953735e-01 -3.437266647815704346e-01 3.653804957866668701e-01 5.980003252625465393e-02 -2.516641914844512939e-01 1.217506527900695801e-01 1.947994083166122437e-01 1.098090708255767822e-01 -1.744623035192489624e-01 -6.356886774301528931e-02 4.599109664559364319e-02 1.889481395483016968e-01 -2.296594530344009399e-02 2.258755415678024292e-01 -3.391760885715484619e-01 -1.121269073337316513e-02
2.551771998405456543e-01 -1.769083142280578613e-01 -1.100769564509391785e-01 -1.420195586979389191e-02 2.023999765515327454e-02 3.350670263171195984e-02 -6.303898245096206665e-02 -3.124161064624786377e-02 -8.399635553359985352e-03 -2.075788676738739014e-01 2.223302982747554779e-02 -2.877664268016815186e-01 -1.263506263494491577e-01 3.130857944488525391e-01 1.628979593515396118e-01 1.366327852010726929e-01 -7.988458871841430664e-02 -2.625687718391418457e-01 2.280125319957733154e-01 -1.093072295188903809e-01 -2.702530622482299805e-01 2.294203788042068481e-01 2.143092304468154907e-01 1.377508230507373810e-02 -1.003811359405517578e-01 2.889771573245525360e-02 -2.829120159149169922e-01 -1.405066996812820435e-01 -2.491817623376846313e-01 1.136702951043844223e-03 -3.372771739959716797e-01 3.924961015582084656e-02
1.583285778760910034e-01 1.153710335493087769e-01 -1.231170147657394409e-01 -9.666663408279418945e-02 9.806923568248748779e-02 -6.798445433378219604e-02 -2.190151512622833252e-01 -1.020860895514488220e-01 3.372002840042114258e-01 -1.065340563654899597e-01 -1.556427478790283203e-01 -3.097024559974670410e-01 -1.958708167076110840e-01 3.512995839118957520e-01 1.879727095365524292e-01 2.016372531652450562e-01 3.073713369667530060e-02 -4.124290868639945984e-02 3.439788222312927246e-01 1.379260718822479248e-01 -1.433169189840555191e-02 -6.764142960309982300e-02 1.039242278784513474e-02 -4.346365854144096375e-02 -6.838487833738327026e-02 -2.709695696830749512e-01 6.796362251043319702e-02 -1.469074785709381104e-01 1.792060732841491699e-01 2.775635123252868652e-01 -7.558730989694595337e-02 -1.248533949255943298e-01
3.223830461502075195e-01 -1.340033560991287231e-01 1.124428510665893555e-01 -1.639437377452850342e-01 9.675275534391403198e-02 2.820355072617530823e-02 4.810053482651710510e-02 -2.598800063133239746e-01 8.060295879840850830e-02 -4.054062664508819580e-01 -2.999539375305175781e-01 -2.846634089946746826e-01 -1.529761552810668945e-01 5.877816677093505859e-02 3.023829162120819092e-01 1.958668604493141174e-02 -1.479849219322204590e-01 -9.665815532207489014e-02 1.516568213701248169e-01 -1.019912119954824448e-02 -4.944152012467384338e-02 -3.225317895412445068e-01 3.940256685018539429e-02 8.318754285573959351e-02 -1.606133729219436646e-01 -1.500256657600402832e-01 -7.100220024585723877e-02 1.051185727119445801e-01 -1.816940493881702423e-02 1.706874519586563110e-01 -7.194162160158157349e-02 1.724109500646591187e-01
2.372797578573226929e-01 -3.353818878531455994e-02 1.030996963381767273e-01 -2.096755802631378174e-01 -2.218196988105773926e-01 8.611569553613662720e-02 2.299147695302963257e-01 1.220835223793983459e-01 2.759015262126922607e-01 -8.834016323089599609e-02 -2.629980444908142090e-01 -1.476831734180450439e-01 2.116658836603164673e-01 2.052862197160720825e-01 -4.161730036139488220e-02 6.769565492868423462e-02 -3.875226899981498718e-02 -1.731848418712615967e-01 2.083699554204940796e-01 -2.562200129032135010e-01 -1.538851112127304077e-01 1.763996928930282593e-01 1.822817623615264893e-01 3.001678884029388428e-01 3.829120844602584839e-02 -6.128409877419471741e-02 2.181995473802089691e-02 2.620123624801635742e-01 2.223042845726013184e-01 1.799619793891906738e-01 -1.064937487244606018e-01 9.617858380079269409e-02
9.552697092294692993e-02 -9.692483581602573395e-03 -1.251916438341140747e-01 -1.634837985038757324e-01 -5.336749181151390076e-02 1.610466092824935913e-01 -2.223156839609146118e-01 -1.006085202097892761e-01 1.137680485844612122e-01 4.266311228275299072e-02 1.192795261740684509e-01 -4.422723054885864258e-01 1.355701237916946411e-01 1.075231470167636871e-02 7.045814394950866699e-02 -8.911853283643722534e-02 -1.341127604246139526e-01 -3.282024264335632324e-01 2.013644278049468994e-01 -3.023203015327453613e-01 -2.191047221422195435e-01 1.007803305983543396e-01 2.185328155755996704e-01 8.759822696447372437e-02 -1.233295574784278870e-01 -2.015012353658676147e-01 -3.352111950516700745e-02 -5.975328758358955383e-02 7.961668074131011963e-02 1.457225345075130463e-02 -3.136028349399566650e-01 -2.596274614334106445e-01
1.775714755058288574e-01 8.829279243946075439e-02 -1.829343885183334351e-01 -3.156530112028121948e-02 -1.342625617980957031e-01 -2.604968845844268799e-01 2.390536107122898102e-02 -5.082249641418457031e-02 1.594142466783523560e-01 -2.469774335622787476e-02 2.372590824961662292e-02 -4.845260083675384521e-01 -1.304146498441696167e-01 2.804805636405944824e-01 2.953052520751953125e-01 2.204112708568572998e-01 -1.211354285478591919e-01 2.665842510759830475e-02 3.807810842990875244e-01 -6.122010946273803711e-02 8.785965293645858765e-02 2.099854946136474609e-01 2.782780677080154419e-02 -4.572517797350883484e-02 -1.008503437042236328e-01 -2.633519470691680908e-01 -2.952408976852893829e-02 2.126505412161350250e-02 1.261659711599349976e-01 -9.882760047912597656e-02 1.264547258615493774e-01 5.502351373434066772e-02
3.687554597854614258e-02 1.120443418622016907e-01 -2.165332287549972534e-01 -2.312438786029815674e-01 -1.595769822597503662e-01 4.156013205647468567e-02 -3.946888074278831482e-02 1.415984779596328735e-01 4.256485998630523682e-01 1.335765868425369263e-01 -1.423410624265670776e-01 -1.472988873720169067e-01 -6.438270956277847290e-02 1.485410481691360474e-01 1.561596393585205078e-01 4.227375984191894531e-01 -7.878357917070388794e-02 -6.169592216610908508e-02 2.886954545974731445e-01 -2.983644306659698486e-01 -1.683036386966705322e-01 2.501055598258972168e-01 1.670828461647033691e-01 -9.487424045801162720e-02 -7.165425270795822144e-02 -5.068238079547882080e-02 -6.265126913785934448e-02 -1.865763776004314423e-02 8.828976750373840332e-02 5.739046633243560791e-02 -1.720562726259231567e-01 -6.165423244237899780e-02
3.754760697484016418e-02 6.591766327619552612e-02 -1.939087808132171631e-01 -6.794011592864990234e-02 -7.588567584753036499e-02 -4.101187456399202347e-03 -4.358514025807380676e-02 8.423633873462677002e-02 4.504286944866180420e-01 -3.135009706020355225e-01 -1.020198166370391846e-01 -1.923685818910598755e-01 6.653660535812377930e-02 5.080462098121643066e-01 8.612481504678726196e-02 3.926922008395195007e-02 -3.130542859435081482e-02 -1.686798036098480225e-02 8.119247853755950928e-02 -8.856322616338729858e-02 1.303848326206207275e-01 -6.950111687183380127e-02 -9.212598949670791626e-02 1.114364042878150940e-01 -9.112051920965313911e-04 -2.445311844348907471e-02 1.174200996756553650e-01 1.522968411445617676e-01 1.763901263475418091e-01 4.273499548435211182e-01 -6.886308640241622925e-02 -5.174134299159049988e-02
3.356659114360809326e-01 -1.401275545358657837e-01 3.853124752640724182e-02 -7.155510783195495605e-02 9.490051306784152985e-03 -1.530166808515787125e-02 1.361496150493621826e-01 5.715734884142875671e-02 2.905849218368530273e-01 -8.978020399808883667e-02 -8.798047900199890137e-02 -3.201932013034820557e-01 1.022931411862373352e-01 2.746840715408325195e-01 6.814716756343841553e-02 -7.066131383180618286e-02 -1.761261671781539917e-01 -1.988407224416732788e-01 1.237945929169654846e-01 -3.888663947582244873e-01 -1.198732033371925354e-01 9.018687903881072998e-02 1.408559828996658325e-01 2.820661365985870361e-01 1.230145394802093506e-01 6.218269839882850647e-02 -1.635157465934753418e-01 1.550005078315734863e-01 4.038361087441444397e-02 -1.246205866336822510e-01 -1.782095730304718018e-01 -2.509115040302276611e-01
2.692210376262664795e-01 -6.301794201135635376e-02 -1.225021481513977051e-01 1.724738329648971558e-01 6.585848750546574593e-04 3.849449455738067627e-01 -5.622150748968124390e-02 7.383827865123748779e-02 3.336551785469055176e-02 1.085439417511224747e-02 -1.666334867477416992e-01 -3.542609810829162598e-01 1.704595983028411865e-01 5.820919945836067200e-02 2.581710219383239746e-01 -9.397751092910766602e-02 -1.694094538688659668e-01 2.863542735576629639e-01 3.849203884601593018e-01 -1.186430081725120544e-01 -1.863273084163665771e-01 -1.970946043729782104e-01 -3.841273859143257141e-02 -2.152672559022903442e-01 3.994879126548767090e-02 3.231678158044815063e-02 -1.816190183162689209e-01 1.137561164796352386e-02 -6.039983779191970825e-02 1.582955718040466309e-01 2.805269695818424225e-02 2.344713546335697174e-03
-1.808493435382843018e-01 -2.927264869213104248e-01 -1.205756887793540955e-01 -6.042693555355072021e-02 -2.526135370135307312e-02 3.273088335990905762e-01 9.963416308164596558e-02 -3.280280157923698425e-03 6.021253392100334167e-02 -1.279123872518539429e-01 -2.755559608340263367e-02 -1.518794894218444824e-01 -7.622777484357357025e-03 3.069113790988922119e-01 2.461911588907241821e-01 -2.835879288613796234e-02 -1.589927673339843750e-01 7.050707191228866577e-02 -2.012570016086101532e-02 -3.235183358192443848e-01 -2.741453349590301514e-01 -5.743744596838951111e-02 9.026604145765304565e-02 9.905701130628585815e-02 -3.738643527030944824e-01 -5.719735473394393921e-02 -2.667098678648471832e-02 -2.755701243877410889e-01 9.015239775180816650e-03 9.415435791015625000e-02 -2.871071100234985352e-01 -5.847910791635513306e-02
8.861371129751205444e-02 -8.218427002429962158e-02 -2.819503471255302429e-02 -1.095694452524185181e-01 1.127019058912992477e-02 -1.492531746625900269e-01 3.076135814189910889e-01 -6.423966586589813232e-02 2.943848669528961182e-01 -1.846463382244110107e-01 -1.086248531937599182e-01 -4.841898679733276367e-01 -3.243664279580116272e-02 1.657696068286895752e-01 3.817170113325119019e-02 2.384590171277523041e-02 -2.094416618347167969e-01 -9.374744445085525513e-02 1.515897214412689209e-01 -1.552712619304656982e-01 -6.524348258972167969e-02 -1.928531676530838013e-01 -1.424035727977752686e-01 2.546745240688323975e-01 -1.480749994516372681e-01 -1.970901638269424438e-01 1.651791110634803772e-02 -3.548704087734222412e-02 -1.242815777659416199e-01 3.686033934354782104e-02 1.055395696312189102e-02 3.851423859596252441e-01
-5.142612382769584656e-03 -1.243118047714233398e-01 -2.204466462135314941e-01 2.341709583997726440e-01 5.959586426615715027e-02 1.360268890857696533e-01 2.101939469575881958e-01 -3.610716015100479126e-02 -6.360039860010147095e-02 8.838961273431777954e-02 -2.123822122812271118e-01 -3.997206687927246094e-01 -1.302419155836105347e-01 2.560095302760601044e-02 2.069771438837051392e-01 1.547498255968093872e-01 -4.771028757095336914e-01 -3.462699428200721741e-02 1.059510260820388794e-01 -1.434601545333862305e-01 -1.571250259876251221e-01 -1.086426526308059692e-01 1.349824219942092896e-01 1.548110395669937134e-01 -5.133528262376785278e-02 1.540921926498413086e-01 2.745948359370231628e-02 1.397766917943954468e-01 1.091132983565330505e-01 -5.578888207674026489e-02 -2.125630676746368408e-01 2.573285102844238281e-01
5.379001796245574951e-02 5.939528346061706543e-02 -1.177516505122184753e-01 5.624518543481826782e-02 2.383570969104766846e-01 2.865043878555297852e-01 -2.221843227744102478e-02 3.192120194435119629e-01 -2.899444475769996643e-02 -4.673672839999198914e-02 -3.054358363151550293e-01 -2.827338874340057373e-01 -2.625432796776294708e-02 3.174307197332382202e-02 -6.914146989583969116e-02 4.801445174962282181e-03 -3.081211447715759277e-01 -2.418000698089599609e-01 2.968602776527404785e-01 -1.889763027429580688e-01 -9.435288608074188232e-02 2.327062338590621948e-01 2.443940192461013794e-01 2.500073611736297607e-01 -4.320305213332176208e-02 1.207215711474418640e-01 3.625369817018508911e-02 9.298811107873916626e-02 8.561811596155166626e-02 1.299873143434524536e-01 -1.183791235089302063e-01 -1.591639071702957153e-01
-1.346635520458221436e-01 2.744409143924713135e-01 -1.965535283088684082e-01 1.397271901369094849e-01 7.635053992271423340e-02 2.254457958042621613e-02 1.146568730473518372e-01 -6.466491520404815674e-02 1.420734524726867676e-01 -1.546426266431808472e-01 -1.186194866895675659e-01 -1.438963413238525391e-01 1.794792897999286652e-02 2.431432306766510010e-01 2.592515647411346436e-01 1.637822985649108887e-01 -2.344370335340499878e-01 1.082343012094497681e-01 2.204894721508026123e-01 -5.224393308162689209e-02 -1.971693187952041626e-01 -2.706772387027740479e-01 -1.186044588685035706e-01 1.810894906520843506e-01 -1.923867315053939819e-01 -3.024695627391338348e-02 1.197163909673690796e-01 -6.990304589271545410e-02 2.257062196731567383e-01 3.934912681579589844e-01 -1.259440183639526367e-01 1.912157982587814331e-01
1.707515120506286621e-02 -1.881260797381401062e-02 -1.326870918273925781e-02 1.348880231380462646e-01 6.962536275386810303e-02 2.845515683293342590e-02 4.774714354425668716e-03 -1.347632259130477905e-01 1.613382250070571899e-01 5.546092614531517029e-02 -1.156116351485252380e-01 -1.990824788808822632e-01 1.640923321247100830e-01 -1.202415004372596741e-01 1.906006187200546265e-01 -1.690239757299423218e-01 -2.436094731092453003e-01 7.751870155334472656e-02 6.118018031120300293e-01 -2.853434681892395020e-01 -4.268189892172813416e-02 1.778165549039840698e-01 1.309113204479217529e-01 -1.708908975124359131e-01 2.375663956627249718e-03 5.462594330310821533e-02 1.117195636034011841e-01 3.902278468012809753e-02 1.539715379476547241e-02 3.130252361297607422e-01 -1.953762471675872803e-01 -1.204493567347526550e-01
1.184474676847457886e-01 -6.846364587545394897e-02 8.546067029237747192e-02 -7.538416236639022827e-02 3.031160533428192139e-01 1.943173706531524658e-01 2.912937700748443604e-01 1.572704911231994629e-01 5.705828964710235596e-02 8.153426647186279297e-02 5.532745737582445145e-03 -3.059885203838348389e-01 -1.548429131507873535e-01 -8.733478188514709473e-02 1.410322934389114380e-01 1.561592072248458862e-01 -2.531042098999023438e-01 -1.151187866926193237e-01 2.193339318037033081e-01 -1.380954384803771973e-01 -2.258428744971752167e-02 -1.960947960615158081e-01 -3.625280456617474556e-03 5.144283920526504517e-02 -1.916615217924118042e-01 -2.515922486782073975e-01 -1.561165414750576019e-02 2.148847132921218872e-01 1.922339797019958496e-01 1.568568944931030273e-01 -2.170279324054718018e-01 3.292473256587982178e-01
-2.508170343935489655e-02 4.221749678254127502e-02 -2.422333806753158569e-01 -2.075679749250411987e-01 -9.377624094486236572e-02 1.399531215429306030e-01 -6.643267720937728882e-02 -3.494498133659362793e-01 2.443417906761169434e-01 -4.419670253992080688e-02 1.238127127289772034e-01 -2.375396788120269775e-01 -7.750596106052398682e-02 2.679833471775054932e-01 9.093996137380599976e-02 -5.482149869203567505e-02 -2.734280526638031006e-01 -8.444260805845260620e-02 3.231816887855529785e-01 1.794779114425182343e-02 -3.179669678211212158e-01 2.050967141985893250e-02 1.426183730363845825e-01 -4.418475553393363953e-03 1.299005281180143356e-02 -4.022106528282165527e-02 7.271233946084976196e-02 2.680571079254150391e-01 -7.717791944742202759e-02 2.240038216114044189e-01 3.099973499774932861e-02 -2.717363834381103516e-01
2.004267275333404541e-01 1.609481722116470337e-01 -1.619755774736404419e-01 2.794743180274963379e-01 1.372219920158386230e-01 2.780704498291015625e-01 -1.665279418230056763e-01 6.538651138544082642e-02 -1.336362063884735107e-01 -8.753839880228042603e-02 -2.446714341640472412e-01 -5.622942745685577393e-02 -1.932233572006225586e-02 -1.760342717170715332e-02 1.553693711757659912e-01 -7.033208757638931274e-02 -2.976024150848388672e-01 -3.773848339915275574e-02 2.974872589111328125e-01 -3.144403398036956787e-01 -1.068547368049621582e-01 1.345398277044296265e-01 3.100849390029907227e-01 2.367440462112426758e-01 6.590110808610916138e-02 -3.240350633859634399e-02 7.696795463562011719e-02 -9.337650239467620850e-02 1.215502712875604630e-02 1.974597126245498657e-01 -2.546533346176147461e-01 1.077880384400486946e-03
8.389421552419662476e-02 2.276751212775707245e-02 -2.089382708072662354e-01 -1.579780504107475281e-02 7.624799851328134537e-03 1.271970421075820923e-01 2.856860496103763580e-02 -1.759991645812988281e-01 3.027289211750030518e-01 5.708312243223190308e-02 -1.329322457313537598e-01 -2.845666110515594482e-01 -1.151654571294784546e-01 3.624758720397949219e-01 2.238751053810119629e-01 2.063369005918502808e-01 1.653172373771667480e-01 -2.643431127071380615e-01 2.970266044139862061e-01 9.309244155883789062e-02 -8.291042409837245941e-03 -1.635138839483261108e-01 2.950523607432842255e-02 1.402790844440460205e-02 2.907820232212543488e-02 -1.948863267898559570e-01 1.698684394359588623e-01 -3.102202415466308594e-01 1.566073596477508545e-01 2.209673225879669189e-01 -9.294736385345458984e-02 -4.158907756209373474e-02
-6.691198050975799561e-02 -8.008190430700778961e-03 -2.132192067801952362e-02 -1.509556770324707031e-01 1.920412778854370117e-01 1.784009486436843872e-01 5.846774205565452576e-02 1.499499082565307617e-01 2.908542566001415253e-02 -9.131422638893127441e-02 -1.818010061979293823e-01 -1.915693432092666626e-01 1.943647712469100952e-01 5.589189007878303528e-02 2.148861140012741089e-01 -1.675458103418350220e-01 -1.126190051436424255e-01 6.362988054752349854e-02 5.104727149009704590e-01 -3.860358893871307373e-01 -2.512230277061462402e-01 -1.784656643867492676e-01 6.163242086768150330e-02 -1.179991289973258972e-01 -1.337615698575973511e-01 5.481147393584251404e-02 -7.130637764930725098e-02 -9.489379823207855225e-02 -4.152524098753929138e-02 2.436395287513732910e-01 3.364231437444686890e-02 -2.174784839153289795e-01
5.998703464865684509e-02 1.850795000791549683e-01 -2.074615955352783203e-01 2.260804921388626099e-01 3.828044235706329346e-02 -1.484791040420532227e-01 1.446194350719451904e-01 -1.591668128967285156e-01 1.576123684644699097e-01 -5.162668600678443909e-02 -8.179529011249542236e-02 -3.624495863914489746e-01 2.962597180157899857e-03 4.271251559257507324e-01 2.416287660598754883e-01 1.801372617483139038e-01 -1.986595429480075836e-02 -2.664015889167785645e-01 6.570863723754882812e-02 6.011928245425224304e-02 -1.165630295872688293e-01 -6.822130084037780762e-02 8.209366351366043091e-02 1.189993470907211304e-01 -5.065378919243812561e-02 -2.546132206916809082e-01 1.683693937957286835e-02 -2.758893668651580811e-01 2.230427712202072144e-01 1.941610723733901978e-01 1.001575682312250137e-02 9.804013371467590332e-02
1.865429580211639404e-01 3.774527087807655334e-02 -1.186310499906539917e-01 9.201158583164215088e-02 -8.079797774553298950e-02 -1.472396403551101685e-02 1.584015637636184692e-01 -2.872754335403442383e-01 1.832191795110702515e-01 1.335080116987228394e-01 1.746742874383926392e-01 -4.176042973995208740e-02 -1.220436468720436096e-01 4.021490216255187988e-01 -2.124367505311965942e-01 2.850955128669738770e-01 -6.881797313690185547e-02 -2.240964621305465698e-01 3.292723000049591064e-01 -2.935022115707397461e-01 -1.179328188300132751e-01 6.154086813330650330e-02 1.222502533346414566e-02 1.351831257343292236e-01 1.736464202404022217e-01 -1.284952163696289062e-01 -1.932892762124538422e-02 -1.841713488101959229e-01 -3.479546681046485901e-02 1.527386903762817383e-01 -2.196962237358093262e-01 2.822925150394439697e-02
3.132188916206359863e-01 -2.738261520862579346e-01 3.523631254211068153e-03 9.455202519893646240e-02 8.034640923142433167e-03 -4.064765945076942444e-02 2.748013138771057129e-01 2.485887557268142700e-01 5.755767598748207092e-02 -2.149032056331634521e-01 -4.959237296134233475e-03 -3.695392906665802002e-01 -2.249269634485244751e-01 -3.526199981570243835e-02 3.428547084331512451e-01 1.913486421108245850e-01 -8.942818641662597656e-02 -5.875879433006048203e-03 3.297269046306610107e-01 -1.269723176956176758e-01 -1.047955676913261414e-01 -2.091791182756423950e-01 -3.471534466370940208e-03 6.757263839244842529e-02 3.679780662059783936e-02 1.112846471369266510e-02 1.821426004171371460e-01 -4.208695143461227417e-02 1.840551197528839111e-01 2.152766287326812744e-02 1.680477522313594818e-02 -1.536723971366882324e-01
8.852122724056243896e-02 4.393034428358078003e-02 1.951113790273666382e-01 2.644241452217102051e-01 8.077222853899002075e-02 -1.363602727651596069e-01 9.040179103612899780e-02 5.454185232520103455e-02 7.958732545375823975e-02 -2.615531980991363525e-01 -2.674016170203685760e-02 -2.891898155212402344e-01 -1.178474947810173035e-01 2.300438433885574341e-01 5.614730343222618103e-02 -7.733279466629028320e-02 -2.956795394420623779e-01 1.982153505086898804e-01 1.614862829446792603e-01 -2.462734878063201904e-01 -8.964867144823074341e-02 -8.829176425933837891e-02 3.980937227606773376e-02 2.981774806976318359e-01 1.144573763012886047e-01 -1.229569390416145325e-01 -3.625058382749557495e-02 -3.498896658420562744e-01 1.527044177055358887e-01 3.222594261169433594e-01 -4.929172620177268982e-02 -9.809442609548568726e-02
1.695599108934402466e-01 5.705049261450767517e-02 8.917492628097534180e-02 -8.081137388944625854e-02 -1.733157485723495483e-01 6.697737425565719604e-02 4.456453397870063782e-02 5.603997781872749329e-02 6.148230284452438354e-02 -2.217617928981781006e-01 -2.848942996934056282e-03 3.109482489526271820e-02 -1.888710856437683105e-01 4.235229492187500000e-01 1.454082876443862915e-01 1.103572621941566467e-01 -3.745050728321075439e-01 -6.049893796443939209e-02 6.340069323778152466e-02 -4.149623960256576538e-02 -3.362365663051605225e-01 7.486846297979354858e-02 5.055706948041915894e-02 5.893311649560928345e-02 1.253503113985061646e-01 -1.824999004602432251e-01 9.056195616722106934e-02 1.989002823829650879e-01 2.414449304342269897e-01 2.306813001632690430e-02 -2.907254695892333984e-01 3.115859627723693848e-01
-7.849043607711791992e-02 -4.013336077332496643e-02 7.765633612871170044e-02 -2.402873635292053223e-01 1.044764369726181030e-01 -1.014511510729789734e-01 2.904722690582275391e-01 -2.083387076854705811e-01 1.588432341814041138e-01 -2.054637074470520020e-01 -1.275782436132431030e-01 -1.441892236471176147e-01 -1.098682358860969543e-01 4.990647435188293457e-01 2.420893013477325439e-01 -2.467207461595535278e-01 -2.039488106966018677e-01 -1.314092278480529785e-01 7.440386712551116943e-02 -9.500556439161300659e-02 3.889000741764903069e-03 -2.315134257078170776e-01 -5.081132054328918457e-02 2.262212783098220825e-01 2.885548397898674011e-02 -2.808042988181114197e-02 7.661120593547821045e-02 -1.095669902861118317e-02 -3.259930014610290527e-02 2.541882991790771484e-01 -1.845043450593948364e-01 7.887542247772216797e-02
2.314506620168685913e-01 -7.645966857671737671e-02 -1.296464204788208008e-01 3.536250209435820580e-03 -1.532464623451232910e-01 -3.753957935259677470e-05 8.405485749244689941e-02 1.065589338541030884e-01 2.655920088291168213e-01 5.418181419372558594e-02 -1.935646533966064453e-01 -1.838719844818115234e-01 5.594057962298393250e-03 2.634724974632263184e-01 9.670212119817733765e-02 -3.273754566907882690e-02 -2.143878042697906494e-01 -4.716457724571228027e-01 2.387934774160385132e-01 -9.185469895601272583e-02 -1.723177880048751831e-01 1.915185898542404175e-01 -4.202187433838844299e-02 1.293440014123916626e-01 -1.195976044982671738e-02 -2.374310791492462158e-01 -1.820936501026153564e-01 1.203942075371742249e-01 -1.607567220926284790e-01 8.196935802698135376e-02 -9.853167831897735596e-02 3.034086525440216064e-01
-1.046612784266471863e-01 1.621093899011611938e-01 6.640799343585968018e-02 1.186229437589645386e-01 5.609317496418952942e-02 -5.811965093016624451e-02 2.572673857212066650e-01 -1.688293367624282837e-01 2.638332247734069824e-01 1.076934337615966797e-01 -2.073363214731216431e-01 -2.819213271141052246e-01 2.759845182299613953e-02 2.383221685886383057e-01 2.038719877600669861e-02 -6.247301027178764343e-02 -1.675585359334945679e-01 -1.665943115949630737e-01 -2.961044572293758392e-02 -2.417215704917907715e-01 -3.631325364112854004e-01 -7.399088144302368164e-02 -6.719321012496948242e-02 9.701892733573913574e-02 -4.089226424694061279e-01 -3.888000175356864929e-02 6.704953312873840332e-02 -2.428249418735504150e-01 9.614767879247665405e-02 2.175304591655731201e-01 -1.277137547731399536e-01 7.779885828495025635e-02
2.692730128765106201e-01 -2.881473898887634277e-01 9.689410775899887085e-02 2.419001422822475433e-02 -1.298589911311864853e-02 8.187320083379745483e-02 2.591911256313323975e-01 -7.345516979694366455e-02 4.053306877613067627e-01 -9.035716950893402100e-02 -6.426764279603958130e-02 -1.593754142522811890e-01 -1.025196090340614319e-01 1.838208884000778198e-01 -1.195522099733352661e-01 1.186768040060997009e-01 1.858132518827915192e-02 -1.387756913900375366e-01 2.495807111263275146e-01 5.467436276376247406e-03 -9.571683406829833984e-02 1.473406404256820679e-01 -7.805605232715606689e-02 -1.496779471635818481e-01 -1.083736494183540344e-01 -2.968026995658874512e-01 2.428346574306488037e-01 2.939228154718875885e-02 -3.959048166871070862e-02 1.157108768820762634e-01 -3.726252913475036621e-01 1.600304692983627319e-01
1.582931578159332275e-01 -3.880552574992179871e-02 -1.877527385950088501e-01 6.805472820997238159e-02 7.120402157306671143e-02 1.253088749945163727e-02 3.079524040222167969e-01 -3.677308261394500732e-01 -1.106153875589370728e-01 1.945406794548034668e-01 -2.457069307565689087e-01 -1.349418461322784424e-01 -2.488187551498413086e-01 3.141201138496398926e-01 1.020304262638092041e-01 -1.990125142037868500e-02 -1.774822175502777100e-01 -4.939414793625473976e-04 -2.478410117328166962e-02 -2.936789393424987793e-01 -1.125883497297763824e-02 -1.431416869163513184e-01 7.871957868337631226e-02 1.525144092738628387e-02 -3.579456806182861328e-01 -7.213405519723892212e-02 -1.743738651275634766e-01 1.222660392522811890e-02 1.887851059436798096e-01 1.248165890574455261e-01 -1.453201919794082642e-01 -1.287904381752014160e-01
1.683556437492370605e-01 -1.783279925584793091e-01 -6.631890684366226196e-02 3.307505249977111816e-01 1.089735478162765503e-01 -8.993939310312271118e-02 2.431411147117614746e-01 8.987611159682273865e-03 -8.667619526386260986e-02 1.581511050462722778e-01 -2.590237259864807129e-01 -4.004538357257843018e-01 -4.203711077570915222e-02 5.045035853981971741e-02 1.737245768308639526e-01 1.198530718684196472e-01 -2.216363251209259033e-01 1.811029762029647827e-02 1.613018512725830078e-01 -4.088152348995208740e-01 9.297222644090652466e-02 -1.486471146345138550e-01 -6.118799746036529541e-02 2.687571756541728973e-02 -9.378977119922637939e-02 1.131493151187896729e-01 -7.731620222330093384e-02 -3.002473618835210800e-03 2.067286521196365356e-01 1.926201581954956055e-02 -1.916029453277587891e-01 2.298907041549682617e-01
9.214130043983459473e-02 1.037082970142364502e-01 -1.300224810838699341e-01 -1.190135553479194641e-01 -8.416911214590072632e-02 -1.421864479780197144e-01 1.034728065133094788e-01 -1.032825186848640442e-02 1.632962822914123535e-01 1.122242584824562073e-01 -6.373936682939529419e-02 -2.035271376371383667e-01 4.605007916688919067e-02 2.911383211612701416e-01 2.437490411102771759e-02 -1.775726228952407837e-01 -3.816735446453094482e-01 -1.059549748897552490e-01 2.526196837425231934e-01 -2.127191871404647827e-01 -9.295246005058288574e-02 -1.224880442023277283e-01 -6.860342621803283691e-02 -1.767879128456115723e-01 -1.950202286243438721e-01 1.652675797231495380e-03 -2.348693758249282837e-01 -2.870360910892486572e-01 3.367580473423004150e-01 6.963557749986648560e-02 -2.392845749855041504e-01 -1.764739453792572021e-01
-1.161074638366699219e-01 1.063096150755882263e-01 -1.247327700257301331e-01 2.802611887454986572e-01 6.582377105951309204e-02 3.141319751739501953e-02 2.735048234462738037e-01 3.449826687574386597e-02 -5.634843930602073669e-02 -1.000240072607994080e-01 -1.305447369813919067e-01 -9.601952135562896729e-02 -8.680789172649383545e-02 4.149186313152313232e-01 3.829856812953948975e-01 8.296252228319644928e-03 -6.918863952159881592e-02 1.926077157258987427e-02 6.291748583316802979e-02 -3.896583318710327148e-01 -3.014816939830780029e-01 1.858696788549423218e-01 -4.102427512407302856e-02 1.231190711259841919e-01 1.008689105510711670e-01 -8.032444864511489868e-02 4.076568782329559326e-02 -1.015784665942192078e-01 1.590772718191146851e-01 1.348570585250854492e-01 7.928490638732910156e-03 -2.419191300868988037e-01
3.325564041733741760e-02 1.971080005168914795e-01 -2.258655130863189697e-01 -2.616144418716430664e-01 -1.341937631368637085e-01 -1.701278686523437500e-01 3.724542260169982910e-02 -9.886555373668670654e-02 1.243120357394218445e-01 3.954590484499931335e-02 1.434440538287162781e-02 -3.644969463348388672e-01 6.206007301807403564e-02 3.065520524978637695e-01 3.433956950902938843e-02 -1.339811980724334717e-01 -3.303063213825225830e-01 -5.457817763090133667e-02 2.024341076612472534e-01 -2.031242400407791138e-01 -7.916523516178131104e-02 -1.758987754583358765e-01 3.773662447929382324e-02 5.890700966119766235e-02 -3.367409110069274902e-02 1.495212502777576447e-02 -2.820423245429992676e-01 -2.263519167900085449e-01 2.356481701135635376e-01 5.142590403556823730e-02 -2.977545559406280518e-01 6.363399792462587357e-03
1.380453407764434814e-01 -2.769911885261535645e-01 -8.752022683620452881e-02 -1.281915456056594849e-01 -1.406526416540145874e-01 4.038259088993072510e-01 3.051834106445312500e-01 -1.041965782642364502e-01 1.248200535774230957e-01 -9.792161732912063599e-02 9.561978280544281006e-02 -1.653222292661666870e-01 -5.448722466826438904e-02 2.043911665678024292e-01 -9.505102410912513733e-03 -2.193288058042526245e-01 -9.521492570638656616e-02 1.594640910625457764e-01 2.215638756752014160e-01 -4.443154931068420410e-01 -9.012295305728912354e-02 -3.869867324829101562e-02 1.064375340938568115e-01 -3.750892356038093567e-02 1.005540117621421814e-01 -2.414550334215164185e-01 3.375179693102836609e-02 -1.390028595924377441e-01 -2.781224064528942108e-02 -4.631367698311805725e-02 -2.038561850786209106e-01 4.455689713358879089e-02
-6.381327658891677856e-02 -1.611176691949367523e-02 -2.239391058683395386e-01 2.269604653120040894e-01 4.784152656793594360e-02 3.535211384296417236e-01 1.505679786205291748e-01 -4.820099845528602600e-02 1.619213633239269257e-02 -2.547298371791839600e-01 -8.112883567810058594e-02 -1.302517503499984741e-01 -6.422864645719528198e-02 -1.019985750317573547e-01 2.206914424896240234e-01 2.221894860267639160e-01 -1.614601016044616699e-01 -5.687621608376502991e-02 3.144104480743408203e-01 1.584550924599170685e-02 -4.098552465438842773e-01 -1.084596812725067139e-01 -1.423009783029556274e-01 1.681983023881912231e-01 -2.108390778303146362e-01 -2.391045093536376953e-01 1.047979444265365601e-01 4.950862750411033630e-02 5.799379199743270874e-02 1.960571706295013428e-01 -1.193364784121513367e-01 1.124924421310424805e-01
2.379045337438583374e-01 -1.014911159873008728e-01 5.756178125739097595e-02 -4.012960195541381836e-02 -1.294037140905857086e-02 2.394235879182815552e-01 -6.158174946904182434e-02 -2.103875624015927315e-03 1.973950266838073730e-01 -2.054621279239654541e-01 -1.061147898435592651e-01 -4.090370535850524902e-01 1.298385858535766602e-01 5.929613113403320312e-02 -1.210053935647010803e-01 3.215191960334777832e-01 -1.304126530885696411e-01 5.851835384964942932e-02 1.306920796632766724e-01 -1.182451248168945312e-01 -4.435767978429794312e-02 -1.280006170272827148e-01 2.297092974185943604e-01 3.387664556503295898e-01 -1.128369793295860291e-01 -1.150036528706550598e-01 1.559128314256668091e-01 8.202610537409782410e-03 1.462112218141555786e-01 2.896648645401000977e-01 -1.739883273839950562e-01 2.132666260004043579e-01
1.318164616823196411e-01 -2.808099091053009033e-01 -2.985157258808612823e-02 -3.706400468945503235e-02 -2.002459913492202759e-01 3.080375865101814270e-02 6.136733666062355042e-02 8.818508684635162354e-02 1.104827970266342163e-01 -3.102452754974365234e-01 -8.821782469749450684e-02 -3.031878471374511719e-01 2.302414178848266602e-01 4.362189769744873047e-01 3.304176963865756989e-03 -1.362275928258895874e-01 -5.404242314398288727e-03 -1.253700554370880127e-01 2.544808387756347656e-01 -3.056057989597320557e-01 -2.552721798419952393e-01 1.269702166318893433e-01 1.047003362327814102e-02 2.208643127232789993e-03 -3.833369165658950806e-02 2.389604970812797546e-02 -5.303335934877395630e-02 7.465273141860961914e-02 8.908959478139877319e-02 -3.538320586085319519e-02 -3.159763813018798828e-01 -6.423793733119964600e-02
3.202007710933685303e-02 4.762300103902816772e-02 -1.106266584247350693e-02 -1.104167103767395020e-01 -1.222678571939468384e-01 3.597858250141143799e-01 5.207160860300064087e-02 -7.003206014633178711e-02 6.793184578418731689e-02 -8.353018760681152344e-02 -8.791607804596424103e-03 -1.749120652675628662e-01 9.266689419746398926e-03 -1.751112788915634155e-01 1.824978590011596680e-01 3.964194655418395996e-02 -3.228323757648468018e-01 8.990827202796936035e-02 3.332848250865936279e-01 -3.401062488555908203e-01 6.672347430139780045e-03 5.109044723212718964e-03 9.867879003286361694e-02 -2.014708220958709717e-01 9.966600686311721802e-02 -1.964747309684753418e-01 -4.731474071741104126e-02 -1.360667794942855835e-01 7.293601334095001221e-02 4.948909878730773926e-01 -1.238174587488174438e-01 -1.346304826438426971e-02
1.813518702983856201e-01 5.863187462091445923e-02 -1.701011508703231812e-02 1.496354043483734131e-01 -4.384266212582588196e-02 -9.977714717388153076e-02 2.557315677404403687e-02 -1.038581952452659607e-01 2.098464816808700562e-01 -6.975903362035751343e-02 1.425373852252960205e-01 -5.002442598342895508e-01 -3.623197972774505615e-01 2.675135135650634766e-01 2.720826864242553711e-01 9.231437742710113525e-02 -1.643396466970443726e-01 -1.291473656892776489e-01 2.708246409893035889e-01 -1.335849910974502563e-01 4.497258365154266357e-02 6.125232204794883728e-02 -8.538287878036499023e-02 -2.751544415950775146e-01 1.611355878412723541e-02 -2.268453836441040039e-01 -4.765170440077781677e-02 -7.449376583099365234e-02 1.338717937469482422e-01 -8.741620182991027832e-02 -3.077344596385955811e-02 5.587111040949821472e-02
2.075340598821640015e-01 1.982289105653762817e-01 -3.122428059577941895e-01 3.345198035240173340e-01 6.508778780698776245e-03 1.481671184301376343e-01 1.333639919757843018e-01 -9.135911613702774048e-02 -7.504840195178985596e-02 -1.167954877018928528e-01 -9.043546020984649658e-02 -2.658622860908508301e-01 -1.263578236103057861e-01 7.530686259269714355e-02 -1.508612632751464844e-01 1.969214826822280884e-01 -5.534831061959266663e-02 1.830627471208572388e-01 1.788332760334014893e-01 -1.616486012935638428e-01 -2.944993376731872559e-01 -2.822293043136596680e-01 5.546719767153263092e-03 2.125012278556823730e-01 -1.100215688347816467e-01 -1.762954592704772949e-01 -2.426424808800220490e-02 -4.840395599603652954e-02 1.551347970962524414e-01 2.430398911237716675e-01 -1.152108013629913330e-01 1.732482612133026123e-01
5.084170401096343994e-02 1.170122250914573669e-01 -2.454221248626708984e-01 5.935622006654739380e-02 2.692609280347824097e-02 5.762621015310287476e-02 3.656314611434936523e-01 -4.337038695812225342e-01 -8.736936748027801514e-02 1.546382009983062744e-01 -1.029509827494621277e-01 -3.665308281779289246e-02 -1.988770663738250732e-01 3.788201510906219482e-01 2.506553232669830322e-01 2.328968048095703125e-02 -1.054909005761146545e-01 8.828709833323955536e-03 -4.199970979243516922e-03 -4.010092020034790039e-01 -3.749786689877510071e-02 -1.874905079603195190e-02 -5.081717669963836670e-02 7.266727089881896973e-02 -2.047248184680938721e-01 -2.144200354814529419e-02 5.555446725338697433e-03 5.822295695543289185e-02 1.043222025036811829e-01 1.058064550161361694e-01 -2.338732182979583740e-01 5.155545659363269806e-04
1.827479302883148193e-01 -7.950369268655776978e-02 -4.584242999553680420e-01 1.014670729637145996e-01 -5.624311417341232300e-02 -1.672658026218414307e-01 1.210506036877632141e-01 -2.244197018444538116e-02 4.544534385204315186e-01 1.015509068965911865e-01 2.801745384931564331e-02 -3.186942338943481445e-01 -1.249857246875762939e-01 3.188367187976837158e-01 2.236001044511795044e-01 -9.918404370546340942e-02 -3.589169308543205261e-02 2.255486510694026947e-02 1.056849732995033264e-01 7.527477294206619263e-02 -4.245300963521003723e-02 2.520944550633430481e-02 1.650348603725433350e-01 1.147027760744094849e-01 1.464504599571228027e-01 -2.628275565803050995e-02 1.768777519464492798e-01 -1.828869581222534180e-01 1.502898484468460083e-01 1.365519165992736816e-01 -8.086321502923965454e-02 -3.352291136980056763e-02
-8.582937531173229218e-03 1.735339313745498657e-01 -5.196860432624816895e-02 -1.666755974292755127e-01 -1.924921721220016479e-01 -6.354714184999465942e-02 1.719777286052703857e-01 8.868639171123504639e-02 2.507689595222473145e-01 -4.141070693731307983e-02 -1.231784150004386902e-01 -1.833239942789077759e-01 -1.062080189585685730e-01 3.346435725688934326e-01 -2.444700524210929871e-02 -3.322199359536170959e-02 -3.572975695133209229e-01 -1.353019922971725464e-01 9.952025860548019409e-02 -3.281674087047576904e-01 2.945443987846374512e-02 6.828935444355010986e-02 1.298980265855789185e-01 -9.555207937955856323e-02 -1.912507563829421997e-01 1.112103089690208435e-01 -1.989035755395889282e-01 -4.119526594877243042e-02 2.366070300340652466e-01 2.378987669944763184e-01 -3.410567641258239746e-01 -9.080698341131210327e-02
2.535161375999450684e-01 -1.243938282132148743e-01 -1.734006702899932861e-01 -9.365813434123992920e-02 -2.910267002880573273e-02 7.135654985904693604e-02 1.971077024936676025e-01 1.036232151091098785e-02 2.392046004533767700e-01 3.457077592611312866e-02 -1.400337070226669312e-01 -1.847254484891891479e-01 4.468271508812904358e-02 2.810387015342712402e-01 2.488383650779724121e-02 -9.934376925230026245e-02 -4.723053425550460815e-02 7.893493771553039551e-02 3.683784604072570801e-02 -4.099960327148437500e-01 -2.544153332710266113e-01 2.581373788416385651e-02 3.299234211444854736e-01 -1.785450726747512817e-01 4.619554383680224419e-04 -2.821621298789978027e-01 2.109289467334747314e-01 5.943628028035163879e-02 1.273676753044128418e-01 -2.370654940605163574e-01 -2.050235420465469360e-01 8.228531479835510254e-02
3.963679969310760498e-01 3.779953718185424805e-02 -3.180653974413871765e-02 -2.482738047838211060e-01 1.979704052209854126e-01 -1.146604063251288608e-05 1.274370700120925903e-01 7.579522579908370972e-02 1.040685400366783142e-01 2.768455445766448975e-01 -1.471124142408370972e-01 -1.291234940290451050e-01 -1.481139212846755981e-01 -1.961525827646255493e-01 9.319950640201568604e-02 -9.447444975376129150e-02 -2.370353490114212036e-01 2.038444280624389648e-01 1.590614765882492065e-01 -1.391784548759460449e-01 -2.125893235206604004e-01 1.484300792217254639e-01 2.291817516088485718e-01 1.112174540758132935e-01 -1.533864885568618774e-01 -2.331856489181518555e-01 2.071196287870407104e-01 1.943490207195281982e-01 1.546269357204437256e-01 2.025691270828247070e-01 -1.127564758062362671e-01 5.533023923635482788e-02
-1.480931192636489868e-01 -9.976864606142044067e-02 -1.047261524945497513e-02 -1.775837242603302002e-01 -5.585689842700958252e-02 1.026027370244264603e-02 9.252693504095077515e-02 -1.328873336315155029e-01 -1.278704218566417694e-02 1.956442147493362427e-01 -4.507002234458923340e-02 -5.033740997314453125e-01 8.623544126749038696e-02 3.017546534538269043e-01 3.923498466610908508e-02 6.629518419504165649e-02 -1.681101322174072266e-01 -1.417835825122892857e-03 1.508794128894805908e-01 -5.029612034559249878e-02 -1.775221675634384155e-01 -2.394888550043106079e-01 3.587569296360015869e-02 -6.913927197456359863e-02 -7.361802458763122559e-02 -2.052721679210662842e-01 -1.213816702365875244e-01 -3.358869254589080811e-01 3.636887967586517334e-01 7.566287368535995483e-02 -1.403568536043167114e-01 -1.656555235385894775e-01
1.651534587144851685e-01 3.071720525622367859e-02 -2.110463976860046387e-01 -7.307169958949089050e-03 2.881441712379455566e-01 1.144818812608718872e-01 2.145754247903823853e-01 6.585207581520080566e-02 1.206876635551452637e-01 3.395870029926300049e-01 2.512489212676882744e-03 -6.956750154495239258e-02 -5.887780711054801941e-02 3.311322331428527832e-01 -6.961454451084136963e-02 5.079668387770652771e-02 1.264123618602752686e-01 3.119585104286670685e-02 1.955909430980682373e-01 -1.563036143779754639e-01 6.409512460231781006e-02 2.999381721019744873e-02 2.062836587429046631e-01 2.454306930303573608e-01 -1.499901618808507919e-02 -2.428841032087802887e-02 6.214677914977073669e-02 4.609100148081779480e-02 2.165102958679199219e-01 3.535870015621185303e-01 -2.900528013706207275e-01 2.741034626960754395e-01
2.262254059314727783e-01 9.566905349493026733e-02 7.582722901133820415e-05 -1.697963774204254150e-01 -3.972088694572448730e-01 1.732787936925888062e-01 2.353449761867523193e-01 4.499842226505279541e-02 2.204609476029872894e-02 6.727307289838790894e-02 -3.006476163864135742e-01 -9.418795257806777954e-02 2.947170473635196686e-02 1.541915386915206909e-01 -8.504596538841724396e-03 -1.910855621099472046e-01 -2.642307877540588379e-01 -4.550373926758766174e-02 3.601166605949401855e-01 -1.398794054985046387e-01 -5.661580711603164673e-02 1.648635119199752808e-01 -1.100770458579063416e-01 1.487348526716232300e-01 -1.493408977985382080e-01 -1.588363051414489746e-01 4.862217977643013000e-02 2.232251763343811035e-01 1.629778444766998291e-01 1.006161347031593323e-01 -2.677849829196929932e-01 7.900574803352355957e-02
2.492341771721839905e-02 -1.179345697164535522e-01 6.052406132221221924e-02 -9.098786860704421997e-02 -3.268318995833396912e-02 1.440179646015167236e-01 -1.608769595623016357e-02 -6.772463023662567139e-02 -5.400913208723068237e-02 7.841717451810836792e-02 -6.360656023025512695e-02 -3.424094319343566895e-01 -8.415456861257553101e-02 3.205917179584503174e-01 5.813075602054595947e-02 -1.403498351573944092e-01 -1.355647891759872437e-01 -2.451137304306030273e-01 3.105893433094024658e-01 -4.033166170120239258e-01 -4.796546697616577148e-02 -1.913597881793975830e-01 -9.628932923078536987e-02 2.291656881570816040e-01 1.252967119216918945e-01 -4.303997009992599487e-02 1.178700104355812073e-01 8.495970815420150757e-02 2.262403815984725952e-01 1.459860503673553467e-01 -1.383329480886459351e-01 -3.390970826148986816e-01
3.036961555480957031e-01 7.282993197441101074e-02 -2.064468115568161011e-01 5.781924352049827576e-03 -1.405262481421232224e-02 -2.706776186823844910e-02 1.938057392835617065e-01 -3.165831044316291809e-02 1.509423255920410156e-01 2.841150462627410889e-01 1.145334020256996155e-01 -2.908247113227844238e-01 -1.413569599390029907e-01 3.423620760440826416e-01 -1.128573343157768250e-01 3.895990848541259766e-01 -1.401247642934322357e-02 -2.308632880449295044e-01 2.359115332365036011e-01 -9.449820220470428467e-02 4.892335738986730576e-03 3.083902224898338318e-02 1.127858553081750870e-02 5.336640868335962296e-03 1.856197267770767212e-01 -4.503628611564636230e-02 -1.056929305195808411e-01 -1.344225257635116577e-01 1.774709224700927734e-01 2.644243538379669189e-01 -1.466958671808242798e-01 9.762072563171386719e-02
1.107515171170234680e-01 -6.836795061826705933e-02 -1.304878741502761841e-01 1.579584330320358276e-01 1.215941179543733597e-02 -2.454720251262187958e-02 -1.828338578343391418e-02 -1.034837812185287476e-01 2.704764008522033691e-01 -9.243124723434448242e-02 6.289903074502944946e-02 -5.195413231849670410e-01 -2.585448324680328369e-01 2.420812398195266724e-01 2.833157777786254883e-01 8.811467885971069336e-02 -2.204366177320480347e-01 -1.238135322928428650e-01 2.196889221668243408e-01 -2.032218575477600098e-01 1.453270465135574341e-01 2.816621400415897369e-02 -2.318537235260009766e-02 -6.957373768091201782e-02 -1.215141937136650085e-01 -2.779148817062377930e-01 1.149847358465194702e-01 -6.711483001708984375e-03 3.379769623279571533e-02 -1.363077014684677124e-01 1.913422495126724243e-01 1.335979551076889038e-01
-6.576055288314819336e-02 -6.603828072547912598e-02 7.180454675108194351e-03 2.766895666718482971e-02 -9.679772704839706421e-02 1.485195308923721313e-01 5.188968405127525330e-02 2.115209251642227173e-01 2.853261865675449371e-02 8.108823001384735107e-02 -5.280001834034919739e-02 -4.782710671424865723e-01 -4.009564593434333801e-02 2.482134103775024414e-01 -1.009866222739219666e-01 -6.266841292381286621e-02 -5.397837609052658081e-02 1.004825085401535034e-01 3.032376766204833984e-01 -3.368868529796600342e-01 7.568871974945068359e-02 -2.808997929096221924e-01 -1.398991495370864868e-01 1.632433533668518066e-01 1.020769253373146057e-01 -3.233465552330017090e-01 3.307814151048660278e-02 -2.196778655052185059e-01 1.523210406303405762e-01 1.478985548019409180e-01 -1.241641789674758911e-01 -1.457556933164596558e-01
1.420015394687652588e-01 1.079682447016239166e-02 -6.824339181184768677e-02 -2.548735439777374268e-01 -5.434618797153234482e-03 2.094466984272003174e-01 4.389230161905288696e-02 -6.955076474696397781e-03 -6.622596830129623413e-02 8.754971623420715332e-02 -1.199635416269302368e-01 -4.060545265674591064e-01 -4.225203096866607666e-01 -5.076066777110099792e-02 2.941356301307678223e-01 1.414732076227664948e-02 1.020539849996566772e-01 -1.068703010678291321e-01 7.072606682777404785e-02 -2.415201812982559204e-01 -2.649460136890411377e-01 1.527179479598999023e-01 3.258544579148292542e-02 2.127318084239959717e-01 1.750603783875703812e-03 1.521076858043670654e-01 1.316461712121963501e-01 5.538357794284820557e-02 1.917559951543807983e-01 1.238677352666854858e-01 -2.639604806900024414e-01 -1.214817315340042114e-01
2.859280407428741455e-01 2.848242223262786865e-01 -1.598167717456817627e-01 -2.412940710783004761e-01 -7.440961897373199463e-02 3.290956094861030579e-02 9.876576066017150879e-02 1.347232013940811157e-01 4.509666860103607178e-01 7.184028625488281250e-02 -2.194545865058898926e-01 -7.259565591812133789e-02 -1.069108545780181885e-01 1.335022747516632080e-01 3.173915147781372070e-01 9.581601619720458984e-02 -9.948699176311492920e-02 -9.916046634316444397e-03 1.138806268572807312e-01 -3.495944440364837646e-01 -2.090944349765777588e-01 1.214137747883796692e-01 1.339683532714843750e-01 -6.117212027311325073e-02 3.817089647054672241e-02 -2.153772860765457153e-03 -1.849566027522087097e-02 -1.833748072385787964e-01 -1.153992954641580582e-03 2.234419137239456177e-01 -7.891920953989028931e-02 2.792167849838733673e-02
2.212325632572174072e-01 -1.369826048612594604e-01 -9.356567263603210449e-02 -1.746788471937179565e-01 2.472639828920364380e-02 1.817456632852554321e-01 2.418431788682937622e-01 -3.401416912674903870e-02 1.586852222681045532e-01 -1.617644429206848145e-01 -1.534960567951202393e-01 -1.504880636930465698e-01 1.010657697916030884e-01 1.920179724693298340e-01 1.392399668693542480e-01 -2.048247903585433960e-01 -1.826483756303787231e-01 4.799142107367515564e-02 9.161084890365600586e-02 -4.573031663894653320e-01 -3.406025171279907227e-01 -1.393957585096359253e-01 1.166096478700637817e-01 -1.015679240226745605e-01 2.099778130650520325e-02 -4.584354534745216370e-02 1.692784428596496582e-01 -2.512912154197692871e-01 1.232958734035491943e-01 -1.121278852224349976e-01 -2.293078005313873291e-01 -8.071679621934890747e-02
7.365107536315917969e-02 -2.412571460008621216e-01 -7.519210129976272583e-02 -3.513778746128082275e-02 2.078573703765869141e-01 -7.961542159318923950e-02 1.981831640005111694e-01 1.356913000345230103e-01 3.164749220013618469e-02 -2.360010147094726562e-02 8.373667299747467041e-02 -2.240053564310073853e-01 -7.492645829916000366e-02 4.238828551024198532e-03 1.145035624504089355e-01 8.435520529747009277e-02 -2.473423033952713013e-01 5.068935826420783997e-02 2.870897352695465088e-01 3.918715193867683411e-02 -3.251107037067413330e-01 -3.862911835312843323e-02 3.008571080863475800e-02 7.352898269891738892e-02 -2.782953977584838867e-01 -1.877387762069702148e-01 -1.004071161150932312e-02 1.936059892177581787e-01 1.581052243709564209e-01 1.789681613445281982e-01 -3.858499825000762939e-01 3.467742502689361572e-01
2.486686706542968750e-01 -6.882881373167037964e-02 -4.877211153507232666e-02 -1.296196728944778442e-01 -1.954716071486473083e-02 3.194948434829711914e-01 2.083454132080078125e-01 -1.286356430500745773e-02 2.748732268810272217e-01 2.195390313863754272e-02 -5.870547518134117126e-02 -2.671761810779571533e-01 8.442379534244537354e-02 1.759065389633178711e-01 5.083717778325080872e-02 5.186663940548896790e-02 -4.276954382658004761e-02 1.484181880950927734e-01 1.346204280853271484e-01 -5.456056594848632812e-01 -2.044951170682907104e-01 5.356645584106445312e-02 2.204143106937408447e-01 -3.742347285151481628e-02 4.057247564196586609e-02 -3.283616527915000916e-02 2.230582684278488159e-01 5.796685069799423218e-02 1.398776918649673462e-01 -1.513381451368331909e-01 -1.715802848339080811e-01 -1.091693118214607239e-01
1.569019258022308350e-01 -1.582959145307540894e-01 -1.095441356301307678e-02 -7.811229676008224487e-02 1.560322344303131104e-01 1.058761477470397949e-01 2.068631798028945923e-01 1.206937059760093689e-01 2.426477521657943726e-01 -3.330954015254974365e-01 -7.947221398353576660e-02 -3.184409439563751221e-01 3.354921936988830566e-01 3.514196574687957764e-01 1.666831225156784058e-01 -1.526343822479248047e-01 -6.757990922778844833e-04 -3.970354422926902771e-02 2.447005361318588257e-01 -3.360595405101776123e-01 -1.802900135517120361e-01 7.678686082363128662e-02 9.483323991298675537e-02 -5.689271166920661926e-02 -2.789505571126937866e-02 1.055687889456748962e-01 -3.911792486906051636e-02 1.332034170627593994e-01 2.079863287508487701e-02 -5.965110659599304199e-02 -6.284874677658081055e-02 -1.494863033294677734e-01
-2.495940774679183960e-01 -1.017289534211158752e-01 -1.774623543024063110e-01 -1.207429636269807816e-02 2.637972310185432434e-02 3.821269795298576355e-02 1.371377557516098022e-01 7.600489258766174316e-02 1.385885179042816162e-01 -4.790301620960235596e-02 -1.888700723648071289e-01 2.480354532599449158e-02 -1.257844083011150360e-02 2.594479620456695557e-01 2.626674771308898926e-01 -1.699696034193038940e-01 -1.147363111376762390e-01 2.574729733169078827e-02 1.229380816221237183e-01 -3.222686946392059326e-01 -4.658022522926330566e-01 8.022178709506988525e-02 2.191287130117416382e-01 2.230251431465148926e-01 1.597571372985839844e-01 -8.884615451097488403e-02 8.147686719894409180e-02 -1.818175166845321655e-01 2.173030376434326172e-02 2.112152129411697388e-01 -2.492461353540420532e-01 -1.074659824371337891e-01
1.170007288455963135e-01 1.438522338867187500e-01 -2.514951229095458984e-01 3.344565257430076599e-02 7.087275385856628418e-02 -1.327066570520401001e-01 2.674995362758636475e-01 -3.620960712432861328e-01 -8.379738032817840576e-02 1.405734419822692871e-01 -2.090537548065185547e-01 -2.195353657007217407e-01 -2.817398607730865479e-01 2.531398236751556396e-01 2.926498055458068848e-01 2.140349335968494415e-02 -9.760609269142150879e-02 -8.772612549364566803e-03 -1.819719374179840088e-02 -2.534991502761840820e-01 -1.523110270500183105e-01 -1.424691081047058105e-01 -6.111350283026695251e-02 7.060840725898742676e-02 -3.092288374900817871e-01 -3.326885774731636047e-02 4.517441987991333008e-02 1.377828717231750488e-01 1.486094444990158081e-01 1.669410765171051025e-01 -1.469631195068359375e-01 -1.094733178615570068e-01
1.970006823539733887e-01 1.113398373126983643e-01 -1.028988584876060486e-01 -4.999789968132972717e-02 -2.362996935844421387e-01 -8.008827269077301025e-02 1.742177307605743408e-01 -5.329574644565582275e-02 3.154723644256591797e-01 8.873450756072998047e-02 3.859612625092267990e-04 -2.174410074949264526e-01 -3.587035834789276123e-02 2.797576189041137695e-01 -1.744109392166137695e-02 -1.059677600860595703e-01 -2.957996726036071777e-01 -1.130102649331092834e-01 2.123287320137023926e-01 -3.095518946647644043e-01 1.689019612967967987e-02 7.279258221387863159e-02 -3.497005626559257507e-02 -2.063328325748443604e-01 -1.899174302816390991e-01 1.848723292350769043e-01 -2.171242684125900269e-01 -1.360231041908264160e-01 1.015489250421524048e-01 1.555778384208679199e-01 -3.436950445175170898e-01 -1.241424307227134705e-01
1.279101520776748657e-02 5.114807188510894775e-02 -2.944554388523101807e-01 5.095523223280906677e-02 8.711253851652145386e-02 1.046338081359863281e-01 2.031667232513427734e-01 -2.281052917242050171e-01 5.426501389592885971e-03 2.418881654739379883e-01 -3.394350707530975342e-01 -1.651337742805480957e-01 -2.356276512145996094e-01 3.177096545696258545e-01 2.733837962150573730e-01 -4.653816297650337219e-02 -4.914244636893272400e-02 5.146985128521919250e-02 -7.846355438232421875e-02 -3.246519267559051514e-01 2.634287811815738678e-03 -2.191733866930007935e-01 -9.024931490421295166e-02 1.541718393564224243e-01 -2.339484840631484985e-01 -2.424971014261245728e-02 -1.127226948738098145e-01 8.892519772052764893e-02 2.244760245084762573e-01 1.400178372859954834e-01 -1.166824772953987122e-01 -7.459815591573715210e-02
-2.087494581937789917e-01 -1.100683137774467468e-01 -1.974808126688003540e-01 -6.455468386411666870e-02 7.024797797203063965e-02 2.482540160417556763e-01 -4.699352011084556580e-02 6.196739897131919861e-02 9.067737311124801636e-02 -1.775172501802444458e-01 7.636871188879013062e-02 -2.780129313468933105e-01 6.496766209602355957e-02 2.815865874290466309e-01 3.673253953456878662e-01 -4.876135662198066711e-02 -7.050482183694839478e-02 -1.809605062007904053e-01 2.372302711009979248e-01 -7.253501564264297485e-02 -1.329246610403060913e-01 2.683297693729400635e-01 -1.077045947313308716e-01 -6.183911114931106567e-02 3.837888315320014954e-02 -4.568331539630889893e-01 -8.265537023544311523e-02 -1.570911109447479248e-01 6.516779959201812744e-02 2.439182251691818237e-02 -1.643994450569152832e-01 -8.339477330446243286e-02
8.643110096454620361e-02 -1.669592708349227905e-01 3.026804327964782715e-01 1.349177807569503784e-01 2.225319445133209229e-01 -1.106682270765304565e-01 2.991528213024139404e-01 9.021395817399024963e-03 1.224176958203315735e-01 1.069551520049571991e-02 3.584373742341995239e-02 -1.872081011533737183e-01 -9.896724077407270670e-05 2.824237048625946045e-01 1.816942840814590454e-01 -1.272808946669101715e-02 -4.882252588868141174e-02 -5.489690229296684265e-02 3.190652132034301758e-01 -1.600909233093261719e-01 -1.812811493873596191e-01 -2.718355059623718262e-01 6.113183870911598206e-02 2.610498964786529541e-01 2.003888636827468872e-01 -8.619934320449829102e-02 1.749860048294067383e-01 -1.409203410148620605e-01 5.262152105569839478e-02 3.054778575897216797e-01 -1.661720722913742065e-01 -7.674670219421386719e-02
2.914573848247528076e-01 4.787324368953704834e-02 -2.178730070590972900e-01 4.548632539808750153e-03 5.356088280677795410e-02 -1.506073325872421265e-01 -4.585694149136543274e-02 -6.851838529109954834e-02 2.184549123048782349e-01 1.369821727275848389e-01 3.048681467771530151e-02 -4.507253468036651611e-01 -1.508061140775680542e-01 3.998050689697265625e-01 2.877535223960876465e-01 -2.467730455100536346e-02 1.265011727809906006e-01 -3.491202890872955322e-01 4.271824657917022705e-02 -8.964785933494567871e-02 -2.928370796144008636e-02 1.316445469856262207e-01 7.382893469184637070e-03 -2.918265573680400848e-02 -6.312642991542816162e-02 -1.219438984990119934e-01 8.499345183372497559e-02 -1.491373926401138306e-01 1.048820763826370239e-01 -4.159186407923698425e-02 -1.128194406628608704e-01 -2.360781878232955933e-01
5.886270082555711269e-05 -8.884009718894958496e-02 -1.074766293168067932e-01 2.706587016582489014e-01 -3.002071380615234375e-02 2.931515872478485107e-01 4.099703952670097351e-02 2.266355752944946289e-01 8.381681889295578003e-02 -4.663713276386260986e-02 -4.059200584888458252e-01 -2.516244649887084961e-01 -2.545856114011257887e-04 3.025323152542114258e-01 2.108607590198516846e-01 -9.723366796970367432e-02 -1.089903637766838074e-01 3.368256986141204834e-02 1.268371939659118652e-01 1.445035636425018311e-01 -8.045423030853271484e-02 1.218361556529998779e-01 1.437514871358871460e-01 -2.706971168518066406e-01 -1.516520828008651733e-01 -2.186808735132217407e-01 7.302447408437728882e-02 -2.943526580929756165e-02 1.641954481601715088e-01 1.361744254827499390e-01 -2.888448536396026611e-01 1.161608099937438965e-01
6.363877654075622559e-02 -1.464199423789978027e-01 1.030022725462913513e-01 9.929810464382171631e-02 4.485781118273735046e-02 -6.646630913019180298e-02 4.212316274642944336e-01 4.214395582675933838e-02 3.833612427115440369e-02 5.284636840224266052e-02 -2.614003121852874756e-01 -2.680345475673675537e-01 -2.414050102233886719e-01 -2.986161597073078156e-02 3.609297573566436768e-01 2.987053692340850830e-01 -1.125514805316925049e-01 5.384414643049240112e-02 2.876814007759094238e-01 -1.570784449577331543e-01 -1.406471729278564453e-01 -2.114344984292984009e-01 -1.257329434156417847e-01 1.040453389286994934e-01 -3.889857605099678040e-02 6.613628566265106201e-02 1.352608799934387207e-01 -1.852786540985107422e-02 2.038951218128204346e-01 1.340991705656051636e-01 -1.382986456155776978e-01 -1.672463715076446533e-01
3.947873041033744812e-02 1.491519808769226074e-01 1.297625806182622910e-02 -2.372793704271316528e-01 -1.646703779697418213e-01 -5.643930658698081970e-02 2.470078170299530029e-01 2.762697041034698486e-01 -8.397063612937927246e-02 -4.289206117391586304e-02 3.721785917878150940e-02 -2.517697811126708984e-01 -1.297035366296768188e-01 2.883179485797882080e-01 7.071899622678756714e-02 6.899559497833251953e-02 -2.613377273082733154e-01 -1.297430843114852905e-01 3.748001456260681152e-01 -1.825374513864517212e-01 2.669511735439300537e-02 -4.338672459125518799e-01 4.485704749822616577e-02 1.265385001897811890e-01 1.695163398981094360e-01 -7.614457607269287109e-02 1.592539995908737183e-01 -4.985279217362403870e-02 1.861535161733627319e-01 -2.314846590161323547e-02 1.741529069840908051e-02 -7.023832947015762329e-02
3.176824375987052917e-02 7.738167792558670044e-02 -2.797822654247283936e-01 5.060358345508575439e-02 1.976320594549179077e-01 -1.040669623762369156e-02 3.602924644947052002e-01 -3.043658435344696045e-01 8.613408426754176617e-04 1.383251398801803589e-01 -1.768150180578231812e-01 -1.128157749772071838e-01 -1.952818036079406738e-01 2.110608667135238647e-01 1.191545128822326660e-01 -1.302702426910400391e-01 -1.343320757150650024e-01 -2.629053778946399689e-02 -6.429430563002824783e-03 -2.716203629970550537e-01 -1.475480347871780396e-01 -2.378392815589904785e-01 7.570860534906387329e-02 1.785331815481185913e-01 -3.561516106128692627e-01 -1.641934067010879517e-01 -9.361294656991958618e-02 1.296937763690948486e-01 2.247642278671264648e-01 3.372064977884292603e-02 -1.695235520601272583e-01 -7.274693995714187622e-02
1.422076020389795303e-02 2.198439650237560272e-02 -3.971695601940155029e-01 2.204276248812675476e-02 -1.646709293127059937e-01 -2.369931340217590332e-01 9.196045249700546265e-02 -1.091584041714668274e-01 1.203681007027626038e-01 -4.210863634943962097e-02 -1.375688910484313965e-01 -4.370657205581665039e-01 2.367778448387980461e-03 1.918356418609619141e-01 2.298281490802764893e-01 1.103513240814208984e-01 -1.600835286080837250e-02 -1.614557504653930664e-01 2.467419356107711792e-01 -2.109425328671932220e-02 -8.447646349668502808e-02 -2.318592965602874756e-01 1.182060539722442627e-01 6.790475547313690186e-02 -8.489850163459777832e-02 -2.614382505416870117e-01 2.635675854980945587e-02 -2.032481282949447632e-01 2.232925444841384888e-01 1.681468039751052856e-01 -6.289891316555440426e-04 2.158407121896743774e-01
1.578896492719650269e-01 -2.084272801876068115e-01 -3.198382556438446045e-01 1.055254191160202026e-01 1.109088957309722900e-01 -1.152419373393058777e-01 3.551789820194244385e-01 -7.158959656953811646e-02 -1.617523729801177979e-01 -1.762520670890808105e-01 -2.008095532655715942e-01 -2.260482013225555420e-01 -1.085714250802993774e-01 9.865386039018630981e-02 2.610878646373748779e-01 2.038786709308624268e-01 -1.047018393874168396e-01 6.359905004501342773e-02 2.405639439821243286e-01 -7.731410861015319824e-02 -1.644895821809768677e-01 -3.147679865360260010e-01 1.568181663751602173e-01 1.590595990419387817e-01 2.680035866796970367e-02 9.673022478818893433e-02 -4.455419257283210754e-02 1.565673947334289551e-01 1.154632493853569031e-01 1.229911968111991882e-01 -2.479386776685714722e-01 6.660279352217912674e-03
3.028860501945018768e-02 7.245597988367080688e-02 -3.120780549943447113e-02 2.475986033678054810e-01 1.992856264114379883e-01 -8.029229938983917236e-03 1.906969100236892700e-01 -3.666682168841362000e-02 -9.082105755805969238e-02 8.581706322729587555e-03 -2.325058579444885254e-01 -3.072820305824279785e-01 -8.720275014638900757e-02 3.463355004787445068e-01 8.639931678771972656e-02 2.627146802842617035e-02 -2.141696959733963013e-01 -1.483697909861803055e-02 3.636155426502227783e-01 -1.393165290355682373e-01 1.476791352033615112e-01 2.740515395998954773e-03 -1.025577262043952942e-01 1.147298514842987061e-01 -2.755824029445648193e-01 -2.003921270370483398e-01 -1.286682039499282837e-01 3.051005899906158447e-01 4.723447933793067932e-02 -1.563688218593597412e-01 -1.447540372610092163e-01 2.120409756898880005e-01
2.922262549400329590e-01 -5.313671659678220749e-03 -1.599578708410263062e-01 1.613756269216537476e-01 -2.427599430084228516e-01 8.578182198107242584e-03 -1.369878202676773071e-01 -5.258299410343170166e-02 1.086545828729867935e-02 6.306076049804687500e-02 -1.897322982549667358e-01 -3.233088850975036621e-01 -2.029609084129333496e-01 1.988284736871719360e-01 2.895360998809337616e-02 -7.832808047533035278e-02 9.746935963630676270e-02 1.189265102148056030e-01 3.974746167659759521e-01 -2.728225290775299072e-01 -4.273511096835136414e-02 -1.914689689874649048e-01 -2.706689536571502686e-01 1.311850845813751221e-01 -4.881093278527259827e-02 -2.677361965179443359e-01 1.331967115402221680e-01 -1.175821647047996521e-01 -8.244358003139495850e-02 2.029241062700748444e-02 -2.142426520586013794e-01 -7.955178618431091309e-02
2.582858204841613770e-01 -1.436009705066680908e-01 1.120793540030717850e-02 -2.571203410625457764e-01 4.244839549064636230e-01 1.900696754455566406e-01 4.809558764100074768e-02 -3.156648203730583191e-02 1.773170232772827148e-01 -8.331737667322158813e-02 1.061058714985847473e-01 -1.193200051784515381e-01 4.139737039804458618e-02 1.259821504354476929e-01 1.286978274583816528e-01 -9.292310476303100586e-02 -7.589478790760040283e-02 -8.912488818168640137e-02 3.171147704124450684e-01 -4.783035814762115479e-01 6.093604862689971924e-02 1.249779760837554932e-02 1.649148762226104736e-01 1.120121553540229797e-01 -1.158677507191896439e-02 -8.925963938236236572e-02 6.328864395618438721e-02 -7.882939279079437256e-02 1.948636025190353394e-01 -2.008617296814918518e-02 -2.076830901205539703e-02 -2.763439714908599854e-01
-7.025114446878433228e-02 -7.085058093070983887e-02 1.273565925657749176e-02 5.657547339797019958e-02 9.290179610252380371e-02 -1.318089663982391357e-01 1.109890714287757874e-01 2.907561659812927246e-01 1.774009689688682556e-02 1.686810851097106934e-01 -2.102331668138504028e-01 -3.855855464935302734e-01 -1.405575424432754517e-01 3.564341068267822266e-01 3.920637443661689758e-02 -2.351205050945281982e-02 -8.183608204126358032e-02 9.098711609840393066e-02 1.681746095418930054e-01 -1.067611351609230042e-01 -1.523268520832061768e-01 -1.156015172600746155e-01 1.589951813220977783e-01 3.421242535114288330e-01 1.672213524580001831e-01 -2.530031204223632812e-01 1.289870776236057281e-02 -3.072684407234191895e-01 2.047615349292755127e-01 6.742863357067108154e-02 -1.632308810949325562e-01 7.873347029089927673e-03
-3.095431812107563019e-02 -1.340491473674774170e-01 8.417127281427383423e-02 -2.371579557657241821e-01 4.233108833432197571e-02 2.837141454219818115e-01 3.215444460511207581e-02 3.040987625718116760e-02 -1.288152784109115601e-01 3.460950404405593872e-02 -1.335512250661849976e-01 -4.428506493568420410e-01 3.096860833466053009e-02 1.252606660127639771e-01 2.687944173812866211e-01 -1.441737357527017593e-02 1.722336560487747192e-02 -1.187567561864852905e-01 2.078328579664230347e-01 -2.988601922988891602e-01 -3.905924856662750244e-01 4.034965112805366516e-02 5.356563255190849304e-02 5.278360471129417419e-02 -2.119597643613815308e-01 -8.973757736384868622e-03 2.615963853895664215e-02 2.272233217954635620e-01 1.386398226022720337e-01 -9.399584680795669556e-02 -2.831389307975769043e-01 -1.856267265975475311e-02
7.683794200420379639e-02 1.330337226390838623e-01 -3.837489783763885498e-01 2.751686573028564453e-01 -6.679238379001617432e-02 -7.897600531578063965e-02 3.519494831562042236e-01 -6.496836245059967041e-02 5.798021703958511353e-02 1.688615083694458008e-01 -1.330897510051727295e-01 -3.788701295852661133e-01 -1.203338429331779480e-01 1.121701374650001526e-01 -6.169709563255310059e-02 -1.117560490965843201e-01 -7.896573841571807861e-02 2.030509710311889648e-01 1.887187510728836060e-01 -4.544508084654808044e-02 -2.191826105117797852e-01 -9.596555680036544800e-02 4.055539891123771667e-02 2.708410620689392090e-01 -1.829704344272613525e-01 -1.231912896037101746e-01 -1.040936037898063660e-01 1.929221898317337036e-01 2.092516571283340454e-01 -3.547266125679016113e-02 -2.262896113097667694e-02 -1.359371840953826904e-01
6.280697882175445557e-02 -1.191793680191040039e-01 -9.615264087915420532e-02 1.701835393905639648e-01 6.610572338104248047e-02 -3.912479057908058167e-02 2.548482455313205719e-02 1.897829324007034302e-01 1.903099864721298218e-01 6.185884028673171997e-02 -4.941881820559501648e-02 -3.065751791000366211e-01 -4.010460376739501953e-01 1.037355586886405945e-01 1.312847286462783813e-01 -6.767656654119491577e-02 5.662485584616661072e-02 3.262647688388824463e-01 3.952120542526245117e-01 -2.563164569437503815e-02 -1.633118540048599243e-01 1.881855875253677368e-01 -8.100178092718124390e-02 2.102969735860824585e-01 3.230873346328735352e-01 -2.330308407545089722e-01 6.054938957095146179e-02 5.397567059844732285e-03 5.366033688187599182e-02 5.106177553534507751e-02 -1.383155286312103271e-01 -6.934648752212524414e-02
2.743663787841796875e-01 -1.312977820634841919e-01 -6.691450625658035278e-02 7.553306221961975098e-02 2.203870117664337158e-01 1.840054392814636230e-01 -5.435833241790533066e-03 1.005405001342296600e-02 1.742434948682785034e-01 -2.133658379316329956e-01 -5.054454132914543152e-02 -3.540872931480407715e-01 1.542347371578216553e-01 2.221805602312088013e-01 1.312135010957717896e-01 4.782764986157417297e-02 -1.014946624636650085e-01 -3.405592441558837891e-01 1.310015022754669189e-01 -3.067183494567871094e-01 -2.562574148178100586e-01 1.879384070634841919e-01 2.720949947834014893e-01 -2.808387856930494308e-03 9.551575779914855957e-02 3.086724691092967987e-02 -1.423539668321609497e-01 -7.427752763032913208e-02 -3.778109326958656311e-02 -6.431103497743606567e-02 -2.169440537691116333e-01 -1.312599331140518188e-01
9.078192710876464844e-02 7.137658447027206421e-02 -4.356172978878021240e-01 -9.728737175464630127e-03 1.172953285276889801e-02 -2.409741580486297607e-01 1.993965506553649902e-01 5.212052538990974426e-02 1.603622436523437500e-01 1.820521205663681030e-01 -1.254790127277374268e-01 -2.630291283130645752e-01 9.870329499244689941e-02 2.159673273563385010e-01 8.524531126022338867e-02 -2.022280842065811157e-01 -7.682859152555465698e-02 -2.292763292789459229e-01 3.836427628993988037e-01 -1.976066827774047852e-02 -7.795333117246627808e-02 -1.535342484712600708e-01 1.364003866910934448e-01 1.429661512374877930e-01 -1.289799809455871582e-01 -1.655742973089218140e-01 6.930445879697799683e-02 -1.628706045448780060e-02 1.682924032211303711e-01 2.045618593692779541e-01 -9.555168449878692627e-02 2.112727761268615723e-01
1.593036353588104248e-01 3.187956511974334717e-01 -2.868557274341583252e-01 2.053162753582000732e-01 2.380391806364059448e-01 2.206585109233856201e-01 -1.365776807069778442e-01 4.238969087600708008e-02 -2.659069187939167023e-02 -1.495240777730941772e-01 -2.510486543178558350e-01 -2.049774080514907837e-01 -1.592443287372589111e-01 -5.282351747155189514e-02 1.022080928087234497e-01 -9.427533298730850220e-02 -1.873682588338851929e-01 2.681200020015239716e-02 3.618338406085968018e-01 -2.042690813541412354e-01 -6.533970683813095093e-02 1.394289433956146240e-01 2.122292518615722656e-01 -1.096354946494102478e-01 4.673245176672935486e-02 -1.208290606737136841e-01 -4.291425272822380066e-02 2.641768380999565125e-02 -1.568358838558197021e-01 1.093122363090515137e-01 -3.194182217121124268e-01 3.786064917221665382e-03
-2.297364547848701477e-02 -2.104569077491760254e-01 -3.834471479058265686e-02 -2.467603236436843872e-01 -4.830745048820972443e-03 1.450864821672439575e-01 1.272352784872055054e-01 -9.074123948812484741e-02 1.169428452849388123e-01 -1.858844757080078125e-01 -1.778543554246425629e-02 -1.061092242598533630e-01 -4.687412828207015991e-02 3.406247794628143311e-01 4.675227031111717224e-02 -1.511408686637878418e-01 -1.515523642301559448e-01 1.041634231805801392e-01 1.211997717618942261e-01 -4.284752905368804932e-01 -3.373060822486877441e-01 1.433757245540618896e-01 2.383603453636169434e-01 4.741019010543823242e-02 2.034599632024765015e-01 -2.788385450839996338e-01 1.235024929046630859e-01 -1.657652705907821655e-01 1.308106482028961182e-01 1.798914000391960144e-02 -1.961897909641265869e-01 -3.114077821373939514e-02
-2.608785778284072876e-02 -6.629464775323867798e-02 1.688130944967269897e-02 -9.503722190856933594e-02 -7.615812867879867554e-02 3.875134289264678955e-01 1.494493931531906128e-01 -8.481864631175994873e-02 -2.298401445150375366e-01 -6.544058769941329956e-02 1.545958127826452255e-02 -1.732040196657180786e-01 -6.853678077459335327e-02 3.504729270935058594e-01 2.104665189981460571e-01 -2.507967054843902588e-01 -1.220029294490814209e-01 1.401988267898559570e-01 2.504170536994934082e-01 -3.135841786861419678e-01 -3.441688418388366699e-01 -7.124478369951248169e-02 1.729261688888072968e-02 2.463858574628829956e-01 -3.694603219628334045e-02 -1.425949335098266602e-01 6.981302052736282349e-02 -6.753921508789062500e-02 -7.065425813198089600e-02 -5.293541401624679565e-02 -1.790117770433425903e-01 -1.641632914543151855e-01
2.216621488332748413e-01 -6.875272095203399658e-02 -2.038390785455703735e-01 -8.726242184638977051e-02 -1.343527622520923615e-02 -1.196145458379760385e-04 -2.602277100086212158e-01 -2.384386807680130005e-01 1.133897677063941956e-01 -2.500473149120807648e-02 -8.619198948144912720e-02 -1.696597039699554443e-01 -4.622632637619972229e-02 2.078894525766372681e-01 7.113771280273795128e-04 5.250339210033416748e-02 -9.333479404449462891e-02 -2.816496789455413818e-01 3.911197781562805176e-01 -1.789202690124511719e-01 -1.357664763927459717e-01 1.489271521568298340e-01 3.748638629913330078e-01 2.232311479747295380e-02 9.097594767808914185e-02 -1.079791337251663208e-01 -2.646301686763763428e-01 -2.007989585399627686e-01 -4.785068705677986145e-02 2.156712114810943604e-01 -8.746363967657089233e-02 -1.817049533128738403e-01
1.608924120664596558e-01 -2.096982896327972412e-01 -2.784752249717712402e-01 7.985585927963256836e-02 -1.046367958188056946e-01 1.503616385161876678e-02 7.009260356426239014e-02 4.178370907902717590e-02 1.741946041584014893e-01 -1.194283738732337952e-01 -1.853666007518768311e-01 2.043980658054351807e-01 -1.553878635168075562e-01 2.335703819990158081e-01 1.259021162986755371e-01 9.992813318967819214e-02 -1.371427625417709351e-01 -3.661366179585456848e-02 -4.953436180949211121e-02 -3.316937685012817383e-01 -1.341803669929504395e-01 1.012575998902320862e-01 3.576566576957702637e-01 -1.045246347784996033e-01 -1.123753562569618225e-01 -2.064036130905151367e-01 2.819038927555084229e-02 -1.546389311552047729e-01 1.368206143379211426e-01 4.131199717521667480e-01 -6.658229976892471313e-02 -1.720848530530929565e-01
1.131415739655494690e-01 1.629161983728408813e-01 1.415696889162063599e-01 2.077110856771469116e-01 -2.459075301885604858e-01 -1.643401831388473511e-01 1.632048189640045166e-01 -8.421214669942855835e-02 1.090323850512504578e-01 1.331556141376495361e-01 -2.551954686641693115e-01 -4.246677160263061523e-01 -4.314705729484558105e-02 1.958651393651962280e-01 -2.414335496723651886e-02 5.550821498036384583e-02 -1.542078796774148941e-02 -4.392952844500541687e-02 9.798554331064224243e-02 -7.752354443073272705e-02 8.079035207629203796e-03 -2.069140970706939697e-02 -1.719689555466175079e-02 -5.940267443656921387e-02 1.376476138830184937e-01 -1.674320101737976074e-01 3.384848535060882568e-01 -8.406541496515274048e-02 4.855203926563262939e-01 1.046410128474235535e-01 -1.410060226917266846e-01 3.567798295989632607e-03
-3.848752006888389587e-02 7.157100480981171131e-04 1.336047947406768799e-01 -1.251370906829833984e-01 2.444863319396972656e-01 1.960483789443969727e-01 1.985880360007286072e-02 -2.190319821238517761e-02 -6.629372946918010712e-03 5.317172035574913025e-02 -1.588207930326461792e-01 -3.621629178524017334e-01 -2.131398953497409821e-02 3.358589708805084229e-01 4.197279736399650574e-02 -1.780125051736831665e-01 7.242357730865478516e-02 -2.122823894023895264e-01 2.300504893064498901e-01 -3.572404384613037109e-01 -1.296239495277404785e-01 -1.445952504873275757e-01 -1.261585801839828491e-01 1.724437475204467773e-01 2.482770010828971863e-02 6.330133229494094849e-02 2.394066601991653442e-01 4.353864118456840515e-02 2.750175893306732178e-01 2.225692570209503174e-01 -2.192922681570053101e-01 -9.301440417766571045e-02
7.479811087250709534e-03 -6.906496733427047729e-02 -3.791158795356750488e-01 -1.159735694527626038e-01 -2.242603572085499763e-03 8.519995957612991333e-02 1.900162361562252045e-02 6.882393360137939453e-02 3.043132424354553223e-01 5.986075475811958313e-02 -1.260154396295547485e-01 -2.851773500442504883e-01 1.362077593803405762e-01 1.345944106578826904e-01 1.878653019666671753e-01 1.224986985325813293e-01 2.985709533095359802e-02 -2.736090719699859619e-01 -6.422401219606399536e-02 -3.509859442710876465e-01 -1.798768639564514160e-01 1.406088024377822876e-01 2.711828611791133881e-02 -1.227553114295005798e-01 -7.987148314714431763e-02 -2.316578179597854614e-01 9.272556006908416748e-02 -2.942022085189819336e-01 2.047947943210601807e-01 2.764392793178558350e-01 3.309373976662755013e-03 2.649062871932983398e-02
6.984716653823852539e-02 1.408121883869171143e-01 2.040951326489448547e-02 1.352340579032897949e-01 -8.800614625215530396e-02 -8.895121514797210693e-02 3.108143806457519531e-01 -1.377865523099899292e-01 8.675930649042129517e-02 -1.683940179646015167e-02 -1.205701846629381180e-02 -1.047157719731330872e-01 1.900673061609268188e-01 4.371606707572937012e-01 3.003514409065246582e-01 2.924085855484008789e-01 -1.480225473642349243e-01 2.962241470813751221e-01 1.255811601877212524e-01 -2.005244791507720947e-01 -1.662683486938476562e-01 -2.590166628360748291e-01 1.601852774620056152e-01 3.173838183283805847e-02 -2.257961314171552658e-03 -1.269423961639404297e-01 -6.505032628774642944e-02 -6.409720331430435181e-02 1.422804296016693115e-01 2.592440247535705566e-01 6.569128483533859253e-02 -1.422629412263631821e-02
2.338710278272628784e-01 1.271040886640548706e-01 -2.569032907485961914e-01 -5.425924062728881836e-02 1.899110972881317139e-01 9.157692641019821167e-02 1.810345500707626343e-01 -1.552244573831558228e-01 1.797353178262710571e-01 1.400087773799896240e-01 1.068592071533203125e-01 -8.038494735956192017e-02 -7.183574885129928589e-02 4.530799388885498047e-01 -3.390594199299812317e-02 3.465329110622406006e-01 2.499936334788799286e-02 -1.743497252464294434e-01 2.680864036083221436e-01 -5.706007033586502075e-02 -2.141967229545116425e-02 1.723030805587768555e-01 -2.343956939876079559e-02 1.982536464929580688e-01 1.390303522348403931e-01 -1.981398463249206543e-01 -1.079593971371650696e-01 -1.556724160909652710e-01 5.113331228494644165e-02 2.839558720588684082e-01 -5.345546454191207886e-02 2.625915408134460449e-02
1.684352308511734009e-01 -3.670367226004600525e-02 -1.602495908737182617e-01 -2.252929508686065674e-01 -1.433355361223220825e-01 1.135482639074325562e-01 2.340566813945770264e-01 1.747878827154636383e-02 2.723685503005981445e-01 -1.360111236572265625e-01 -1.974207311868667603e-01 -1.889008730649948120e-01 2.030774056911468506e-01 1.272654086351394653e-01 -1.691708564758300781e-01 2.932724356651306152e-01 -1.776921749114990234e-01 -1.010989490896463394e-02 1.783089190721511841e-01 -2.199639230966567993e-01 -6.048993021249771118e-02 -1.021957173943519592e-01 -1.386969983577728271e-01 2.552379071712493896e-01 1.632289886474609375e-01 -2.397987097501754761e-01 -1.382038444280624390e-01 1.783337816596031189e-02 1.974235102534294128e-02 2.071226090192794800e-01 -2.742895185947418213e-01 1.829803884029388428e-01
1.621277928352355957e-01 -4.754175245761871338e-02 -5.090400576591491699e-02 1.320214942097663879e-02 -3.314282745122909546e-02 1.980975270271301270e-01 -7.947281748056411743e-02 1.407712250947952271e-01 -2.983216941356658936e-01 -1.146237254142761230e-01 -2.128741443157196045e-01 -2.923223078250885010e-01 1.533303782343864441e-02 7.315105199813842773e-02 2.318587154150009155e-02 2.910954058170318604e-01 -3.389620482921600342e-01 -3.935060650110244751e-02 3.380077481269836426e-01 -2.360432446002960205e-01 -7.366272807121276855e-02 1.737748831510543823e-01 4.969566315412521362e-02 2.185390889644622803e-01 -2.150024473667144775e-01 -2.600585520267486572e-01 1.816437095403671265e-01 8.036209642887115479e-02 1.179148256778717041e-01 1.972121149301528931e-01 8.233780041337013245e-03 4.158108960837125778e-03
8.295287936925888062e-02 2.381160408258438110e-01 5.281191319227218628e-02 2.081515640020370483e-01 1.168418899178504944e-01 1.699999272823333740e-01 6.920039653778076172e-03 7.439989596605300903e-02 2.361422330141067505e-01 -1.419473998248577118e-02 -2.571856081485748291e-01 -1.794862449169158936e-01 9.549324959516525269e-02 4.290794953703880310e-02 6.450063083320856094e-03 -1.343034207820892334e-02 -2.078733593225479126e-01 3.032483905553817749e-02 4.765331745147705078e-01 -1.823908090591430664e-01 -3.133703023195266724e-02 -1.194386649876832962e-02 1.658812463283538818e-01 -1.300275325775146484e-01 -2.806333824992179871e-02 9.565718472003936768e-03 2.724781334400177002e-01 1.112851500511169434e-01 7.760173827409744263e-02 -2.195557765662670135e-02 -3.126881420612335205e-01 -3.672144114971160889e-01
3.074227869510650635e-01 -1.601960361003875732e-01 2.852789163589477539e-01 -2.473937273025512695e-01 2.097741886973381042e-02 -2.386581897735595703e-02 2.585159540176391602e-01 -1.826666444540023804e-01 -3.380994871258735657e-02 9.710005670785903931e-02 -1.554923206567764282e-01 -1.845456212759017944e-01 -6.297741085290908813e-02 2.606852650642395020e-01 3.439122736454010010e-01 -2.930352687835693359e-01 -1.504589915275573730e-01 -1.577533930540084839e-01 2.296634614467620850e-01 -1.748081296682357788e-01 -5.532240122556686401e-02 1.409298856742680073e-03 9.204559028148651123e-02 1.658401340246200562e-01 -6.186823919415473938e-02 -2.369431965053081512e-02 1.942713707685470581e-01 4.607593640685081482e-02 3.269735351204872131e-02 1.758445054292678833e-01 3.141208738088607788e-02 -2.099115699529647827e-01
-3.613643348217010498e-02 -1.989492923021316528e-01 -2.385972142219543457e-01 1.254579275846481323e-01 1.367131024599075317e-01 6.304150819778442383e-02 3.835587203502655029e-01 -2.471686899662017822e-01 -4.100848734378814697e-02 -2.441504038870334625e-02 -1.910328865051269531e-01 -1.576172709465026855e-01 -3.749762177467346191e-01 2.786503136157989502e-01 1.809863150119781494e-01 -1.051568165421485901e-01 -1.374239772558212280e-01 5.384828150272369385e-02 1.353199630975723267e-01 -1.926724761724472046e-01 -6.097591668367385864e-02 -7.812315225601196289e-02 2.191731035709381104e-01 2.221650928258895874e-01 -1.631306707859039307e-01 3.299927711486816406e-02 3.614795394241809845e-03 2.706912159919738770e-01 -1.475724391639232635e-02 1.584706455469131470e-01 -1.345331966876983643e-01 -3.220337629318237305e-02
7.233178615570068359e-02 1.944331824779510498e-01 -2.079620063304901123e-01 -2.991318143904209137e-02 1.872592717409133911e-01 9.851111471652984619e-02 -8.129110187292098999e-02 2.016185373067855835e-01 -1.295739710330963135e-01 5.196859594434499741e-03 -1.007853075861930847e-01 -3.281019628047943115e-01 -1.161572262644767761e-01 8.471772074699401855e-02 1.255239546298980713e-01 1.705839782953262329e-01 -2.298086434602737427e-01 1.330516859889030457e-02 4.051961600780487061e-01 -3.218867480754852295e-01 -1.059634163975715637e-01 1.042494326829910278e-01 2.722235023975372314e-01 -3.059128671884536743e-02 2.414330244064331055e-01 6.176730245351791382e-02 1.578025519847869873e-01 1.234496906399726868e-01 -1.425148695707321167e-01 1.910975277423858643e-01 -2.038541883230209351e-01 -4.570425674319267273e-02
-7.787024974822998047e-02 8.245290815830230713e-02 -2.264590412378311157e-01 -1.995418518781661987e-01 -1.571989059448242188e-01 -1.600840538740158081e-01 -8.205433934926986694e-02 5.365644767880439758e-02 8.972803503274917603e-02 -2.089348882436752319e-01 -1.617278307676315308e-01 -1.613347977399826050e-02 1.978050917387008667e-02 1.148668378591537476e-01 3.982028067111968994e-01 -5.662471428513526917e-02 -2.339950501918792725e-01 -2.820807099342346191e-01 3.421823978424072266e-01 -4.456133246421813965e-01 -2.093134969472885132e-01 4.679521545767784119e-02 1.473002284765243530e-01 -6.451626121997833252e-02 5.127639160491526127e-04 -4.947494342923164368e-02 -1.373281329870223999e-01 -1.284510735422372818e-02 1.597567498683929443e-01 -1.697340793907642365e-02 -1.065404340624809265e-01 4.615396261215209961e-02
1.390250623226165771e-01 3.488624095916748047e-01 -4.534358531236648560e-02 2.664551436901092529e-01 2.351785600185394287e-01 1.758173406124114990e-01 -1.909209648147225380e-03 1.210991293191909790e-01 -4.915012046694755554e-02 -2.322723269462585449e-01 -9.962625801563262939e-02 -2.313313782215118408e-01 -3.089930303394794464e-02 7.090493291616439819e-02 1.141123622655868530e-01 -1.068709865212440491e-01 -2.220738828182220459e-01 -1.698201298713684082e-01 2.503191530704498291e-01 -1.073122471570968628e-01 -1.113314479589462280e-01 2.853775918483734131e-01 2.575551569461822510e-01 2.102263420820236206e-01 1.265988200902938843e-01 8.583315648138523102e-03 7.744061201810836792e-02 -6.614077836275100708e-02 9.579891711473464966e-02 1.978418529033660889e-01 -2.964064776897430420e-01 -1.242895275354385376e-01
2.929699122905731201e-01 2.376492135226726532e-02 -3.188383281230926514e-01 -9.628513455390930176e-02 -5.033494904637336731e-02 -1.646268181502819061e-03 -3.171438574790954590e-01 -1.878917366266250610e-01 1.372879743576049805e-01 1.260302215814590454e-01 -8.339575678110122681e-02 -2.877354919910430908e-01 1.517727226018905640e-01 2.353983521461486816e-01 -5.253801494836807251e-02 1.515907794237136841e-01 -1.673372089862823486e-01 -2.959781885147094727e-01 2.599360346794128418e-01 9.886166453361511230e-02 -1.078888550400733948e-01 5.697679147124290466e-02 1.480969339609146118e-01 4.481766000390052795e-02 4.940309748053550720e-02 -5.042058601975440979e-02 -2.073175273835659027e-02 -1.474247127771377563e-01 1.029671430587768555e-01 1.188579946756362915e-01 -3.368529379367828369e-01 -1.961398124694824219e-01
2.055518031120300293e-01 -2.132739275693893433e-01 -8.502405881881713867e-02 -8.818438649177551270e-02 2.018086612224578857e-02 1.299109756946563721e-01 3.183039128780364990e-01 -1.504699438810348511e-01 -6.219478789716959000e-03 2.825393527746200562e-02 -1.116619184613227844e-01 -1.118868514895439148e-01 -1.484923213720321655e-01 2.929870486259460449e-01 1.835487484931945801e-01 -1.126172915101051331e-01 3.586643934249877930e-02 2.925350144505500793e-02 3.387268260121345520e-02 -3.921276926994323730e-01 -3.741708397865295410e-01 1.149882599711418152e-01 3.712109103798866272e-02 1.944395303726196289e-01 1.162806898355484009e-01 -1.534755080938339233e-01 1.380043029785156250e-01 -2.292848676443099976e-01 -9.251017123460769653e-02 -1.066134721040725708e-01 -2.868327498435974121e-01 -1.247849687933921814e-01
1.948014348745346069e-01 -6.031132861971855164e-02 -6.576469540596008301e-02 -1.708447337150573730e-01 5.895281210541725159e-02 -4.095451440662145615e-03 1.655332148075103760e-01 -6.264439225196838379e-02 1.444810032844543457e-01 -7.052394002676010132e-02 -2.600419521331787109e-02 -1.643740385770797729e-01 -4.277057573199272156e-02 2.779060602188110352e-01 5.130470916628837585e-02 -5.024098232388496399e-02 -1.572934091091156006e-01 2.709918320178985596e-01 9.200033545494079590e-02 -5.533617138862609863e-01 -3.895988464355468750e-01 9.449099749326705933e-02 1.997371912002563477e-01 -1.656353920698165894e-01 2.972714416682720184e-02 -6.414109468460083008e-02 1.339609771966934204e-01 -1.529074311256408691e-01 -9.634229540824890137e-02 5.246024578809738159e-03 -2.360870987176895142e-01 -7.471088785678148270e-03
2.254302501678466797e-01 1.378519833087921143e-01 -3.296026885509490967e-01 1.028506755828857422e-01 5.142082273960113525e-02 -2.239090949296951294e-01 9.068555384874343872e-02 6.830015033483505249e-02 1.702935397624969482e-01 -1.771179400384426117e-02 -2.070959955453872681e-01 5.248989909887313843e-02 -1.705228984355926514e-01 4.295982047915458679e-02 2.361193448305130005e-01 1.331460773944854736e-01 -7.895732671022415161e-02 -2.009157091379165649e-01 1.331744641065597534e-01 -2.307771146297454834e-01 -3.933986723423004150e-01 -5.626269057393074036e-02 1.399342566728591919e-01 4.593247920274734497e-02 4.397201165556907654e-02 -1.421252936124801636e-01 6.035069003701210022e-02 -3.772443532943725586e-01 2.562469542026519775e-01 1.152345091104507446e-01 8.800421655178070068e-02 1.180805489420890808e-01
1.828313618898391724e-01 -2.979173362255096436e-01 5.174186825752258301e-02 -3.178656399250030518e-01 2.397291958332061768e-01 1.298489868640899658e-01 3.969869762659072876e-02 -1.498747467994689941e-01 3.860348090529441833e-02 5.046867951750755310e-02 -5.328784510493278503e-02 -9.192597121000289917e-02 1.345452815294265747e-01 2.560171484947204590e-01 1.343737542629241943e-01 -9.875655919313430786e-02 -5.814960971474647522e-02 -5.759316310286521912e-02 2.773120403289794922e-01 -3.413637876510620117e-01 1.169181987643241882e-01 -1.726423650979995728e-01 2.336719185113906860e-01 -5.576666072010993958e-02 -2.325634956359863281e-01 -6.718949973583221436e-02 3.743683174252510071e-02 -1.178602352738380432e-01 1.263274401426315308e-01 1.652344614267349243e-01 -1.968076378107070923e-01 -3.028941750526428223e-01
2.538903243839740753e-02 -5.818821862339973450e-02 -1.142963171005249023e-01 -4.149280488491058350e-02 1.057721525430679321e-01 -1.917933821678161621e-01 -8.995638042688369751e-02 6.548536475747823715e-03 2.248767912387847900e-01 7.647400349378585815e-02 -2.154092490673065186e-01 -3.362907171249389648e-01 8.642183244228363037e-02 1.622532755136489868e-01 -4.940118640661239624e-02 5.797402560710906982e-02 -3.141501545906066895e-01 -1.793581694364547729e-01 -1.460695713758468628e-01 -2.822576761245727539e-01 -3.617815077304840088e-01 3.460029512643814087e-02 -9.076947718858718872e-02 2.051222771406173706e-01 -1.841079145669937134e-01 -1.597284227609634399e-01 1.346988696604967117e-02 -2.333224862813949585e-01 2.899668812751770020e-01 2.045460641384124756e-01 -9.235990047454833984e-02 8.262733370065689087e-02
-7.293573580682277679e-04 -2.084345519542694092e-01 2.992723286151885986e-01 4.122582450509071350e-02 5.967993661761283875e-02 -6.264936923980712891e-02 3.801802694797515869e-01 -1.754339933395385742e-01 1.202499307692050934e-02 -3.931721299886703491e-02 8.252765983343124390e-02 -8.887244760990142822e-02 -1.278774067759513855e-02 3.786049485206604004e-01 1.464474946260452271e-01 6.936130672693252563e-02 -3.003426268696784973e-02 -2.100416868925094604e-01 1.844505816698074341e-01 -1.282660365104675293e-01 -1.625527143478393555e-01 -1.577543616294860840e-01 4.042628034949302673e-02 1.886968463659286499e-01 7.377154380083084106e-02 -1.738565228879451752e-02 6.459135562181472778e-02 -6.793061643838882446e-02 2.775859832763671875e-01 3.564337491989135742e-01 -1.863097250461578369e-01 -2.427793890237808228e-01
2.842435240745544434e-01 -1.106490194797515869e-01 -6.324115395545959473e-02 -1.078532412648200989e-01 -1.250885874032974243e-01 2.111763209104537964e-01 2.143287956714630127e-01 -4.275469854474067688e-02 2.319127917289733887e-01 4.242049902677536011e-02 -1.668512970209121704e-01 -3.139683306217193604e-01 -7.165163755416870117e-03 1.940660476684570312e-01 -4.459986090660095215e-02 8.536062389612197876e-02 -1.616267412900924683e-01 -2.117707394063472748e-02 1.046514436602592468e-01 -4.246912598609924316e-01 -3.166592121124267578e-01 -7.024075835943222046e-02 1.617083847522735596e-01 -2.101825177669525146e-01 4.692630097270011902e-02 -2.470233440399169922e-01 4.906265065073966980e-02 5.953302606940269470e-02 5.767077952623367310e-02 -2.323098480701446533e-01 -1.818921267986297607e-01 -3.693942725658416748e-02
6.361395120620727539e-02 -3.277306258678436279e-02 7.956968247890472412e-02 -3.317714035511016846e-01 7.337023317813873291e-02 -1.059091612696647644e-01 1.144886910915374756e-01 -1.622665077447891235e-01 1.978032439947128296e-01 -3.293460905551910400e-01 -3.383893966674804688e-01 -2.765193879604339600e-01 -1.554881483316421509e-01 2.422666400671005249e-01 3.600036799907684326e-01 -3.035639822483062744e-01 -1.661351621150970459e-01 -1.034618075937032700e-02 8.547057956457138062e-02 -1.475999951362609863e-01 -6.473204493522644043e-02 -1.407578885555267334e-01 1.582718491554260254e-01 8.901848644018173218e-02 -4.144841805100440979e-02 -3.167650476098060608e-02 -1.511829532682895660e-02 -1.796359382569789886e-02 1.060413867235183716e-01 2.200254946947097778e-01 5.029484257102012634e-02 3.802055958658456802e-03
1.414300948381423950e-01 -1.805192083120346069e-01 -1.279442012310028076e-01 -3.267609775066375732e-01 -2.373430281877517700e-01 1.079184710979461670e-01 1.264873147010803223e-01 1.953476481139659882e-02 5.905533209443092346e-03 -6.819459050893783569e-02 -1.860760338604450226e-02 -1.167111024260520935e-01 5.654283985495567322e-02 2.158795148134231567e-01 1.945278942584991455e-01 -1.121163740754127502e-01 -1.405196487903594971e-01 2.366211451590061188e-02 5.721756070852279663e-02 -5.749040842056274414e-01 -3.095227479934692383e-01 1.118669733405113220e-01 2.692456245422363281e-01 1.723859645426273346e-02 -6.276685744524002075e-02 -6.198379024863243103e-02 -5.116283893585205078e-02 -3.139306604862213135e-02 8.257056027650833130e-02 7.479619234800338745e-02 -2.428501546382904053e-01 -5.538345128297805786e-02
7.753661274909973145e-02 1.650886982679367065e-01 -3.972137570381164551e-01 5.322589352726936340e-02 -1.927675679326057434e-02 -9.410308301448822021e-02 2.135865539312362671e-01 1.575077176094055176e-01 -1.616378873586654663e-01 2.333209104835987091e-02 1.787185072898864746e-01 -4.662330746650695801e-01 -2.917449735105037689e-02 9.860184043645858765e-02 9.135155379772186279e-02 -1.174522861838340759e-01 5.646069068461656570e-03 -1.544731855392456055e-01 2.865307331085205078e-01 -9.004028141498565674e-02 -2.199122682213783264e-02 -3.438703343272209167e-02 2.069524824619293213e-01 1.443342119455337524e-01 1.846158653497695923e-01 7.485122978687286377e-02 5.289023742079734802e-02 2.426491305232048035e-02 3.580054044723510742e-01 2.443845868110656738e-01 -2.407758124172687531e-02 8.244194090366363525e-02
1.769193112850189209e-01 -2.245242446660995483e-01 -1.485571265220642090e-01 1.302653104066848755e-01 -1.662661582231521606e-01 -1.430784314870834351e-01 1.074936799705028534e-02 1.317174732685089111e-01 3.190366029739379883e-01 -8.109704405069351196e-02 -9.769002906978130341e-03 -9.290558099746704102e-02 -3.001999296247959137e-02 4.559929370880126953e-01 -1.105653047561645508e-01 2.408865690231323242e-01 -3.242061138153076172e-01 -7.299594581127166748e-03 5.166406556963920593e-02 -2.129524797201156616e-01 -1.867924332618713379e-01 7.621505856513977051e-02 -2.918280847370624542e-02 9.050852805376052856e-02 -1.966732181608676910e-02 -1.508766859769821167e-01 -2.390347421169281006e-01 2.548854649066925049e-01 1.399614959955215454e-01 2.203344404697418213e-01 -8.615763508714735508e-04 3.439221531152725220e-02
1.130466461181640625e-01 -1.391020566225051880e-01 -1.086770892143249512e-01 2.096355706453323364e-01 -9.068237990140914917e-02 -8.116954565048217773e-02 -1.293772608041763306e-01 7.731983065605163574e-02 3.695200085639953613e-01 -2.445824444293975830e-01 -1.693591922521591187e-01 -1.912457346916198730e-01 1.199322715401649475e-01 3.871304094791412354e-01 2.065153717994689941e-01 2.501467708498239517e-03 -6.077437847852706909e-02 7.341627031564712524e-02 -4.946329072117805481e-02 -2.010383754968643188e-01 1.550263017416000366e-01 -1.035881787538528442e-02 -1.026337370276451111e-01 6.263598054647445679e-02 -1.593565940856933594e-01 -1.789782047271728516e-01 -5.680041387677192688e-02 1.756936758756637573e-01 3.193192481994628906e-01 3.106479644775390625e-01 -1.448405981063842773e-01 6.738704442977905273e-02
1.593390852212905884e-01 -5.339964851737022400e-02 -5.066282115876674652e-03 3.750203922390937805e-02 3.265824913978576660e-01 6.947021931409835815e-02 -8.644331246614456177e-02 7.373797893524169922e-02 1.654178053140640259e-01 -1.392451673746109009e-01 -3.287940919399261475e-01 -2.226374149322509766e-01 7.977923005819320679e-02 4.639850929379463196e-02 2.433075606822967529e-01 -1.477314680814743042e-01 -1.493289023637771606e-01 5.991922691464424133e-02 3.295985460281372070e-01 -3.002091646194458008e-01 -2.804313898086547852e-01 -2.213719338178634644e-01 8.059774525463581085e-03 -2.968018688261508942e-02 1.611142978072166443e-02 8.669473230838775635e-03 9.920113533735275269e-02 -2.135090082883834839e-01 -9.315181523561477661e-02 2.504830658435821533e-01 4.844976216554641724e-02 -2.630552947521209717e-01
1.995570063591003418e-01 3.547316417098045349e-02 -4.421814680099487305e-01 1.440037935972213745e-01 -1.440222412347793579e-01 -3.650986775755882263e-02 2.274079173803329468e-01 -1.075073890388011932e-02 2.011111676692962646e-01 3.577529266476631165e-02 -1.206003651022911072e-01 -2.846704721450805664e-01 1.718724966049194336e-01 2.986317276954650879e-01 1.889583021402359009e-01 -1.185274720191955566e-01 9.950570017099380493e-02 -4.021429643034934998e-02 2.624527513980865479e-01 -1.239512041211128235e-01 6.374857574701309204e-02 -7.088633626699447632e-02 1.240867227315902710e-01 1.313805878162384033e-01 -3.004438877105712891e-01 -4.691682383418083191e-02 -4.589679092168807983e-02 -6.070020049810409546e-02 2.194353342056274414e-01 1.168127432465553284e-01 1.438596844673156738e-01 2.114405035972595215e-01
9.291174262762069702e-02 -2.070316821336746216e-01 -3.136429470032453537e-03 -2.923569455742835999e-02 -1.095640957355499268e-01 9.382934123277664185e-02 3.492569625377655029e-01 -1.187482699751853943e-01 9.683074057102203369e-02 -2.585438489913940430e-01 -1.737461388111114502e-01 -2.124696075916290283e-01 -3.055173754692077637e-01 1.814817190170288086e-01 -1.631150841712951660e-01 1.506699323654174805e-01 -6.529471278190612793e-02 -5.420142039656639099e-02 6.955607235431671143e-02 -1.452326029539108276e-01 4.096002504229545593e-02 1.910273879766464233e-01 -3.857190907001495361e-02 -3.400838747620582581e-02 -2.090389281511306763e-02 -1.917216777801513672e-01 3.553519546985626221e-01 -9.761374443769454956e-02 2.710363566875457764e-01 3.701449036598205566e-01 6.562629342079162598e-02 -4.354726523160934448e-02
3.313583433628082275e-01 -3.631242737174034119e-02 -2.128567695617675781e-01 -2.009804546833038330e-01 1.119442936033010483e-02 2.268787473440170288e-01 1.028425544500350952e-01 -7.064002752304077148e-02 1.413425505161285400e-01 -4.738645255565643311e-02 -1.449131816625595093e-01 -2.239190638065338135e-01 4.415323957800865173e-03 2.697984278202056885e-01 3.749400749802589417e-02 1.416935771703720093e-02 -1.559609770774841309e-01 1.291351616382598877e-01 5.124376341700553894e-02 -4.372607767581939697e-01 -2.444519400596618652e-01 -9.652322158217430115e-03 2.060903757810592651e-01 -1.715736240148544312e-01 1.150095760822296143e-01 -2.695828080177307129e-01 5.319188535213470459e-02 8.310490846633911133e-02 5.376419797539710999e-02 -2.009150087833404541e-01 -2.283202260732650757e-01 -1.030881404876708984e-01
-5.786768719553947449e-02 5.534979701042175293e-02 -5.139701813459396362e-02 1.118680685758590698e-01 -1.123464703559875488e-01 1.097465306520462036e-01 -1.342684775590896606e-02 8.405561745166778564e-02 3.031431734561920166e-01 -1.775469630956649780e-01 -2.735342681407928467e-01 -1.403136849403381348e-01 9.127625077962875366e-02 3.810608088970184326e-01 -1.074070930480957031e-01 -2.589189410209655762e-01 -2.616325318813323975e-01 -9.753280133008956909e-02 3.157549351453781128e-02 -2.644985914230346680e-01 -2.551307976245880127e-01 6.820789538323879242e-03 7.987643033266067505e-02 -4.118980839848518372e-03 -2.923126816749572754e-01 -1.110193133354187012e-02 -2.594296038150787354e-01 -8.313185721635818481e-02 1.789839714765548706e-01 1.482280790805816650e-01 -1.998750567436218262e-01 -1.492672711610794067e-01
3.847796916961669922e-01 -2.788762934505939484e-02 -1.742428988218307495e-01 1.115984395146369934e-01 1.114291846752166748e-01 2.320279031991958618e-01 1.946595758199691772e-01 -5.782083794474601746e-02 1.505901291966438293e-02 -1.741346716880798340e-01 -3.038385510444641113e-01 -1.972459405660629272e-01 1.002604067325592041e-01 3.846200928092002869e-02 9.890745393931865692e-03 4.736650735139846802e-02 -2.694373130798339844e-01 4.972598329186439514e-02 -5.065898597240447998e-02 -8.946715295314788818e-02 -3.485780358314514160e-01 2.165507376194000244e-01 -1.709991246461868286e-01 1.227461546659469604e-02 1.562976241111755371e-01 -1.585095375776290894e-01 -5.477056279778480530e-02 -1.347485929727554321e-01 2.398653477430343628e-01 3.345527648925781250e-01 2.408352680504322052e-02 3.213175013661384583e-02
1.380713749676942825e-02 -7.625908404588699341e-02 -1.142560541629791260e-01 1.503646224737167358e-01 -7.507045287638902664e-03 1.991220116615295410e-01 -2.044727504253387451e-01 -3.499025851488113403e-02 1.181591898202896118e-01 -1.819415017962455750e-02 -8.550846576690673828e-02 -3.336448073387145996e-01 -1.353823989629745483e-01 3.885647058486938477e-01 1.405334472656250000e-01 -2.141121476888656616e-01 1.162164434790611267e-01 -1.926696598529815674e-01 2.453012764453887939e-01 -3.881113231182098389e-01 -1.674937307834625244e-01 -1.730205565690994263e-01 -1.676058024168014526e-01 -1.879427023231983185e-02 1.046091988682746887e-01 -1.255767643451690674e-01 1.851677596569061279e-01 9.807001054286956787e-02 1.494660526514053345e-01 1.829560548067092896e-01 -1.692218482494354248e-01 -6.949874013662338257e-02
-1.264557540416717529e-01 1.482522636651992798e-01 -1.084263026714324951e-01 -6.490660458803176880e-02 9.422051161527633667e-02 1.050129160284996033e-01 4.059491455554962158e-01 8.015204221010208130e-02 -4.158875718712806702e-02 -1.930543035268783569e-01 1.312633454799652100e-01 -1.860499978065490723e-01 -8.080255985260009766e-02 2.285045534372329712e-01 2.692023813724517822e-01 -7.052522897720336914e-02 3.005222789943218231e-02 1.418270170688629150e-01 3.253133296966552734e-01 -3.634033501148223877e-01 -3.646347224712371826e-01 2.151318043470382690e-01 -6.040966883301734924e-02 9.559145569801330566e-02 -6.693197414278984070e-03 -4.796941205859184265e-02 1.685692220926284790e-01 -1.318611204624176025e-01 7.371008396148681641e-04 1.364126354455947876e-01 -4.054098681081086397e-04 -1.010516807436943054e-01
2.781665921211242676e-01 -2.066528648138046265e-01 -6.944905500859022141e-03 6.054324656724929810e-02 2.440657839179039001e-02 -1.362379938364028931e-01 2.958545982837677002e-01 -1.235084235668182373e-02 1.259933561086654663e-01 -1.056004390120506287e-01 -4.848703369498252869e-02 -4.304378628730773926e-01 -9.879966080188751221e-02 -4.973585531115531921e-02 4.010590910911560059e-01 2.274149954319000244e-01 -2.664590477943420410e-01 -1.428582938387989998e-03 2.979939579963684082e-01 -4.820592328906059265e-02 -5.129668395966291428e-03 -2.305577099323272705e-01 -7.548640668392181396e-02 7.327263057231903076e-02 -4.412008449435234070e-02 -5.879177525639533997e-02 2.406129539012908936e-01 -1.066311970353126526e-01 1.450603306293487549e-01 1.531431637704372406e-02 3.647936508059501648e-02 -7.911068201065063477e-02
1.760177016258239746e-01 -1.599364355206489563e-02 -1.256241500377655029e-01 1.115944981575012207e-01 -7.648707251064479351e-04 -1.841615699231624603e-02 3.114542663097381592e-01 -2.450551092624664307e-01 -2.256713248789310455e-02 1.179234683513641357e-01 -3.527046442031860352e-01 -7.920324057340621948e-02 -3.721046447753906250e-01 3.064212203025817871e-01 4.934129491448402405e-02 -5.707949027419090271e-02 -1.610665619373321533e-01 -2.908886782824993134e-02 2.298302799463272095e-01 -3.462509810924530029e-01 8.496920578181743622e-03 -8.132825791835784912e-02 1.755141913890838623e-01 1.199845373630523682e-01 -1.615257412195205688e-01 5.964908376336097717e-02 6.604240741580724716e-03 2.941832244396209717e-01 5.867874994874000549e-02 8.465123176574707031e-02 -1.460805088281631470e-01 2.052871882915496826e-02
3.636010736227035522e-02 -6.161080673336982727e-03 -1.148255914449691772e-01 9.040575474500656128e-02 -3.616034388542175293e-01 -5.895840004086494446e-02 2.107610106468200684e-01 2.633875235915184021e-02 1.406575888395309448e-01 -2.873942852020263672e-01 -2.535554468631744385e-01 7.036352157592773438e-02 8.671302348375320435e-02 1.898162811994552612e-01 2.684372365474700928e-01 -1.544961705803871155e-02 -1.678005792200565338e-02 -7.654673606157302856e-02 2.656480073928833008e-01 -4.204639196395874023e-01 -2.886097133159637451e-01 1.400089114904403687e-01 1.598094403743743896e-01 1.266183108091354370e-01 -8.841450512409210205e-02 9.730045497417449951e-02 1.525545269250869751e-01 -8.980464190244674683e-03 1.699229702353477478e-02 1.486315280199050903e-01 -1.679915338754653931e-01 -1.458035856485366821e-01
-5.934505537152290344e-02 -3.090195357799530029e-02 -5.242215842008590698e-02 6.357823312282562256e-02 -1.328665465116500854e-01 -1.520426422357559204e-01 3.122032582759857178e-01 -8.841859549283981323e-02 -1.203386634588241577e-01 1.256518512964248657e-01 -3.086779639124870300e-02 -2.422324419021606445e-01 -1.336978971958160400e-01 7.980438321828842163e-02 2.031743079423904419e-01 2.704952955245971680e-01 -1.666700690984725952e-01 -1.768474578857421875e-01 2.952079772949218750e-01 -4.143174290657043457e-01 -1.652440130710601807e-01 -1.029679849743843079e-01 1.292969435453414917e-01 -1.205628588795661926e-01 -6.047438830137252808e-02 5.213611572980880737e-02 8.478838950395584106e-02 3.172022104263305664e-01 1.610307544469833374e-01 8.509413897991180420e-02 -1.056493073701858521e-01 2.618134617805480957e-01
3.921416774392127991e-02 7.513029873371124268e-02 -4.037127196788787842e-01 7.230729609727859497e-02 -7.580235600471496582e-02 -2.822908572852611542e-02 -9.953276813030242920e-02 -1.087659597396850586e-01 1.674205660820007324e-01 1.423360407352447510e-01 -1.265708506107330322e-01 -2.855677902698516846e-01 3.539510071277618408e-02 2.362643182277679443e-01 1.062222495675086975e-01 1.001996770501136780e-01 -2.776326611638069153e-02 -7.869111746549606323e-02 5.182785987854003906e-01 8.570971898734569550e-03 -7.024828344583511353e-02 -2.283564805984497070e-01 1.727281659841537476e-01 1.017410382628440857e-01 -3.336605727672576904e-01 -5.813070759177207947e-02 5.480689182877540588e-02 -4.384071379899978638e-02 3.203435614705085754e-02 2.388256341218948364e-01 1.437400653958320618e-02 1.457691639661788940e-01
-5.452992022037506104e-02 -1.051336061209440231e-02 -2.722118198871612549e-01 -4.270632565021514893e-02 6.220448762178421021e-02 -3.387430310249328613e-02 2.566050887107849121e-01 -3.879235982894897461e-01 7.396146655082702637e-02 9.781786054372787476e-02 -1.437665075063705444e-01 -3.128999471664428711e-02 -2.230473160743713379e-01 3.232402801513671875e-01 2.108261436223983765e-01 -4.378665983676910400e-02 -1.680070161819458008e-01 -5.368987098336219788e-02 6.626567244529724121e-02 -2.220565378665924072e-01 -1.693102270364761353e-01 -2.224148064851760864e-01 9.588944166898727417e-02 4.860738664865493774e-02 -3.712430000305175781e-01 1.244989503175020218e-02 -1.478776037693023682e-01 8.067265897989273071e-02 2.508516013622283936e-01 6.389597058296203613e-02 -2.317326068878173828e-01 -2.822714671492576599e-02
9.880455583333969116e-02 -2.350679412484169006e-02 6.918168812990188599e-02 1.375074833631515503e-01 -1.948217302560806274e-01 -1.374608874320983887e-01 1.984558105468750000e-01 -3.582090605050325394e-03 5.511898174881935120e-02 -5.348298698663711548e-02 -1.893825083971023560e-01 -4.818970263004302979e-01 -6.173185259103775024e-02 1.555027216672897339e-01 4.243016988039016724e-02 4.193818196654319763e-02 -7.726287096738815308e-02 -3.363020345568656921e-02 1.021728366613388062e-01 -2.381771504878997803e-01 1.523901969194412231e-01 -6.967348605394363403e-02 -4.132540896534919739e-02 -6.639485806226730347e-02 1.058085784316062927e-01 -1.958874613046646118e-01 3.744328320026397705e-01 -2.425752431154251099e-01 4.131198823451995850e-01 1.894760280847549438e-01 -1.719977706670761108e-02 1.628923602402210236e-02
-1.271495828405022621e-03 -6.402542442083358765e-02 5.505984276533126831e-02 8.924251794815063477e-02 -1.141671091318130493e-01 -1.444792002439498901e-01 2.246567159891128540e-01 -4.923302307724952698e-02 8.954024314880371094e-02 -2.082885652780532837e-01 -1.846652179956436157e-01 -2.518686950206756592e-01 8.885554969310760498e-02 3.037268519401550293e-01 4.070354998111724854e-02 1.326023340225219727e-01 -2.976767122745513916e-01 1.756559461355209351e-01 1.258940845727920532e-01 -7.489712536334991455e-02 -2.988601028919219971e-01 -2.146379556506872177e-03 -2.389715984463691711e-02 2.296189367771148682e-01 2.349438518285751343e-02 -1.573795974254608154e-01 1.649336963891983032e-01 -3.814215362071990967e-01 1.457000672817230225e-01 3.152163326740264893e-01 -7.029930502176284790e-02 1.506429910659790039e-01
-8.438890427350997925e-02 -6.614234298467636108e-02 -8.474309742450714111e-02 2.281273007392883301e-01 -1.562939137220382690e-01 -2.264159917831420898e-02 7.567771524190902710e-02 1.236135363578796387e-01 2.972081005573272705e-01 -2.121128588914871216e-01 -6.320767104625701904e-02 -2.111007869243621826e-01 -1.858561784029006958e-01 3.953719139099121094e-01 2.372095882892608643e-01 1.231263577938079834e-01 -3.411765098571777344e-01 -6.620508432388305664e-02 9.242234379053115845e-02 -4.763409495353698730e-02 -7.525141537189483643e-02 2.082718908786773682e-01 5.603452399373054504e-02 8.550159633159637451e-02 -5.222751572728157043e-02 -1.261614263057708740e-01 -1.448939591646194458e-01 3.708544671535491943e-01 1.706345826387405396e-01 1.996615380048751831e-01 4.372808709740638733e-02 -2.949831308797001839e-03
5.557511001825332642e-02 -4.194431751966476440e-02 -1.242586299777030945e-01 3.800811246037483215e-02 1.144810765981674194e-01 1.057534571737051010e-02 1.939906775951385498e-01 -6.497876252979040146e-03 1.259820610284805298e-01 2.536102198064327240e-02 -1.240010559558868408e-02 -4.810250997543334961e-01 -1.181311905384063721e-01 4.168649315834045410e-01 1.522004306316375732e-01 3.650069236755371094e-02 -2.576629631221294403e-02 -2.908100187778472900e-02 -1.938224397599697113e-02 -9.340316057205200195e-02 2.230929434299468994e-01 3.851595148444175720e-02 2.782614529132843018e-02 4.045790806412696838e-02 -5.231031775474548340e-02 -1.468991190195083618e-01 1.798469871282577515e-01 -4.933137893676757812e-01 -5.569504946470260620e-02 2.904003262519836426e-01 -8.712463080883026123e-02 -8.817030489444732666e-02
1.110197454690933228e-01 4.973817616701126099e-02 -8.109281957149505615e-02 1.811624467372894287e-01 5.461299419403076172e-02 6.819889694452285767e-02 5.946021154522895813e-02 -1.047363057732582092e-01 -1.316631460213102400e-05 -7.386580854654312134e-02 -2.136998809874057770e-02 -2.414184659719467163e-01 6.522442400455474854e-02 -1.095041856169700623e-01 -8.337562531232833862e-02 -1.822910606861114502e-01 -2.128128111362457275e-01 -3.348555415868759155e-02 6.545222997665405273e-01 -4.043793380260467529e-01 -7.993087917566299438e-02 2.391834557056427002e-01 -2.744668908417224884e-02 -5.901414155960083008e-02 1.428710576146841049e-02 9.323316067457199097e-02 3.755682706832885742e-02 4.254370927810668945e-02 3.004013374447822571e-02 2.084340201690793037e-03 -2.273165732622146606e-01 -1.793894171714782715e-01
2.422531396150588989e-01 3.786979615688323975e-02 -7.809123396873474121e-02 8.583838492631912231e-02 1.579193174839019775e-01 2.469109371304512024e-02 -6.723473966121673584e-02 -1.244480833411216736e-01 5.605411157011985779e-02 -1.113555356860160828e-01 5.966987833380699158e-02 -4.252964258193969727e-01 -4.927591681480407715e-01 3.178470730781555176e-01 1.892583966255187988e-01 7.537492364645004272e-02 -1.580492556095123291e-01 -1.101938337087631226e-01 2.495482563972473145e-01 9.320104867219924927e-02 -9.148611128330230713e-02 -4.196432232856750488e-02 -4.495169594883918762e-02 -2.897615730762481689e-01 6.010459270328283310e-03 -2.486627846956253052e-01 -8.109940588474273682e-02 9.432274848222732544e-02 3.982686251401901245e-02 -8.410417288541793823e-02 -7.038351148366928101e-02 -1.963794976472854614e-02
7.787483930587768555e-02 -1.920587122440338135e-01 7.874907553195953369e-02 5.458965431898832321e-03 6.821916997432708740e-02 -3.291669860482215881e-02 -1.066565234214067459e-02 -3.901576250791549683e-02 -8.235795795917510986e-02 9.749859571456909180e-02 3.516328334808349609e-02 -4.541941583156585693e-01 -5.008320137858390808e-02 2.916247248649597168e-01 1.555549819022417068e-02 -5.403850227594375610e-02 -2.244402021169662476e-01 9.006991051137447357e-03 2.279606014490127563e-01 -1.885728985071182251e-01 -1.672208309173583984e-01 -1.810289174318313599e-01 -4.470453411340713501e-02 4.474226385354995728e-02 4.977005347609519958e-02 -2.662404477596282959e-01 -2.532065510749816895e-01 -2.127738595008850098e-01 4.550583362579345703e-01 9.879689663648605347e-02 1.566854715347290039e-01 -4.538618028163909912e-02
-2.043389230966567993e-01 -6.353596597909927368e-02 -3.562016785144805908e-01 -1.950559765100479126e-01 -3.781256079673767090e-02 3.698992729187011719e-02 -9.685107320547103882e-02 1.327420920133590698e-01 2.480425089597702026e-01 -1.711556464433670044e-01 -3.662295639514923096e-01 -1.753250211477279663e-01 4.796450212597846985e-02 1.865361928939819336e-01 3.736526072025299072e-01 -5.189392715692520142e-02 -1.657615900039672852e-01 -2.849807739257812500e-01 2.073440551757812500e-01 -2.712200284004211426e-01 -1.384334713220596313e-01 -8.330637961626052856e-02 7.170409429818391800e-03 -1.549587696790695190e-01 -1.247552409768104553e-02 4.272842779755592346e-02 -1.174303814768791199e-01 3.575154766440391541e-02 1.541594415903091431e-01 -5.094267800450325012e-02 -7.461363077163696289e-02 -2.946930238977074623e-03
3.622427582740783691e-01 -9.060753136873245239e-02 -1.096989661455154419e-01 -6.692074984312057495e-02 1.712561249732971191e-01 1.000443994998931885e-01 -2.308177528902888298e-03 -7.582186907529830933e-02 2.085305750370025635e-01 -1.239374354481697083e-01 -1.720642745494842529e-01 -3.378750383853912354e-01 1.924121193587779999e-02 7.861980050802230835e-02 -1.130079403519630432e-01 2.713938057422637939e-01 -1.689449548721313477e-01 -1.328559964895248413e-01 5.605335533618927002e-02 2.169174700975418091e-02 -7.034214586019515991e-02 -2.719674110412597656e-01 1.271757185459136963e-01 2.446133792400360107e-01 -3.563373535871505737e-02 -7.323903590440750122e-02 1.568060070276260376e-01 -2.447090856730937958e-02 2.891724109649658203e-01 3.075672984123229980e-01 -1.159763932228088379e-01 2.741526067256927490e-01
1.597983241081237793e-01 -8.443709462881088257e-02 -1.666705310344696045e-01 1.796293854713439941e-01 2.791063189506530762e-01 -9.960057586431503296e-02 3.332811295986175537e-01 -2.661366946995258331e-02 8.349797129631042480e-02 -2.956586480140686035e-01 -2.075471431016921997e-01 -6.922494620084762573e-02 -1.301988363265991211e-01 2.376321703195571899e-01 1.281074732542037964e-01 1.975716799497604370e-01 -1.791792511940002441e-01 -5.520981270819902420e-03 4.189954698085784912e-01 -2.559264004230499268e-02 -1.813344471156597137e-02 -3.418656587600708008e-01 -9.363736212253570557e-02 2.040127515792846680e-01 -1.008360162377357483e-01 3.879054635763168335e-02 6.555102765560150146e-02 -6.385537236928939819e-02 -5.163295567035675049e-02 -2.242575213313102722e-02 -1.466906219720840454e-01 -1.260598301887512207e-01
4.195692837238311768e-01 5.613109096884727478e-02 1.287929415702819824e-01 -1.815748810768127441e-01 6.410962343215942383e-02 -7.522067055106163025e-03 3.436599671840667725e-01 1.002360507845878601e-01 -3.777451440691947937e-02 -2.957907915115356445e-01 -5.737224593758583069e-02 -2.687649130821228027e-01 2.875958383083343506e-02 1.830832511186599731e-01 8.201385289430618286e-02 1.521248221397399902e-01 -1.539256125688552856e-01 1.540963053703308105e-01 2.262405008077621460e-01 -1.359535306692123413e-01 -2.509654462337493896e-01 -3.157569840550422668e-02 3.185448795557022095e-02 1.444743722677230835e-01 -1.318932622671127319e-01 -1.249641459435224533e-02 2.116656899452209473e-01 8.282417058944702148e-02 2.179500609636306763e-01 1.073512062430381775e-01 -4.895313456654548645e-02 -2.768852114677429199e-01
2.715382538735866547e-02 -6.703543663024902344e-02 -3.795709311962127686e-01 3.551105037331581116e-02 -3.575148805975914001e-02 -8.932934701442718506e-02 6.726096570491790771e-02 -2.084870785474777222e-01 1.688943356275558472e-01 1.363625079393386841e-01 -1.194286569952964783e-01 -3.803968131542205811e-01 -1.388064324855804443e-01 -1.200077980756759644e-01 2.332678288221359253e-01 -5.113266408443450928e-02 -1.338650733232498169e-01 8.272823691368103027e-02 3.431333303451538086e-01 -7.306567579507827759e-02 -3.824028745293617249e-02 -2.471024096012115479e-01 2.423821687698364258e-01 1.531216502189636230e-01 -2.700527012348175049e-01 -8.113638311624526978e-02 2.161936014890670776e-01 -9.808417409658432007e-03 2.175380587577819824e-01 8.587795495986938477e-02 1.164340674877166748e-01 9.077487140893936157e-02
2.231044024229049683e-01 1.406506299972534180e-01 -3.079689443111419678e-01 2.263769656419754028e-01 1.212310567498207092e-01 -2.725240886211395264e-01 1.696414798498153687e-01 -6.648022681474685669e-02 -1.538785696029663086e-01 5.332623794674873352e-02 -3.784788073971867561e-03 -1.939481496810913086e-01 2.040937170386314392e-02 1.492200344800949097e-01 3.682052716612815857e-02 -1.649273484945297241e-01 -3.341339901089668274e-02 -6.008979398757219315e-03 2.928426563739776611e-01 3.437509015202522278e-02 -4.760780036449432373e-01 -1.742629557847976685e-01 2.464847862720489502e-01 5.936678871512413025e-02 -2.011925727128982544e-01 -2.397627532482147217e-01 1.361414939165115356e-01 1.797058852389454842e-03 1.264611780643463135e-01 4.753418266773223877e-02 4.801233485341072083e-02 -1.861050352454185486e-02
1.361231505870819092e-01 -2.850068919360637665e-02 -4.237952530384063721e-01 1.457729935646057129e-01 -1.210074406117200851e-02 -2.903535962104797363e-01 1.550599336624145508e-01 2.480796724557876587e-02 1.255047693848609924e-02 1.136019751429557800e-01 -1.846186220645904541e-01 -1.587534695863723755e-01 1.147843003273010254e-01 2.240190505981445312e-01 1.518022865056991577e-01 -2.212688922882080078e-01 2.600840106606483459e-02 -8.276300132274627686e-02 3.942567408084869385e-01 4.192964732646942139e-02 -2.937934398651123047e-01 -2.104575186967849731e-01 1.498186588287353516e-01 1.267554908990859985e-01 -8.275700360536575317e-02 -1.611698269844055176e-01 1.913561969995498657e-01 -7.955245673656463623e-02 1.822567284107208252e-01 3.516988083720207214e-02 -5.532876029610633850e-02 1.259130090475082397e-01
3.283169865608215332e-01 -1.936392486095428467e-01 -1.159244030714035034e-01 -1.120860055088996887e-01 7.087830454111099243e-02 2.709779441356658936e-01 8.538600057363510132e-02 4.527074843645095825e-02 1.625250875949859619e-01 -1.659432947635650635e-01 -1.650224812328815460e-02 -2.465137094259262085e-01 1.348190605640411377e-01 3.896237313747406006e-01 3.880230784416198730e-01 -1.716526597738265991e-01 5.631585791707038879e-02 -8.541835844516754150e-02 -2.274552918970584869e-02 -3.352777659893035889e-01 -1.092892363667488098e-01 1.850776076316833496e-01 1.321343481540679932e-01 -1.142714545130729675e-02 7.678483426570892334e-02 -5.547242239117622375e-02 1.023917719721794128e-01 -1.597541272640228271e-01 4.672912135720252991e-02 -2.569339796900749207e-02 -1.998721659183502197e-01 -3.097544051706790924e-02
9.701251238584518433e-02 1.547279357910156250e-01 -1.613304950296878815e-02 1.175661478191614151e-02 7.386125624179840088e-02 -1.660953462123870850e-01 1.694390475749969482e-01 -4.370998591184616089e-02 4.064371287822723389e-01 2.941417694091796875e-02 1.123844981193542480e-01 -3.037768304347991943e-01 -1.159362774342298508e-02 1.645884811878204346e-01 -3.757139295339584351e-02 -1.356489658355712891e-01 -4.718104600906372070e-01 -4.964670166373252869e-02 -1.545221824198961258e-02 -1.807377636432647705e-01 -1.471971571445465088e-01 -6.639143079519271851e-02 -8.436963707208633423e-02 2.917723357677459717e-02 -1.991971731185913086e-01 -3.061424382030963898e-02 2.200699411332607269e-02 -1.151535734534263611e-01 2.501336336135864258e-01 3.558400273323059082e-01 -2.176386117935180664e-01 -4.058209061622619629e-02
3.441722989082336426e-01 -3.841893002390861511e-02 -3.353755176067352295e-01 -4.701021127402782440e-03 -1.664519608020782471e-01 -1.066154316067695618e-01 -2.461924217641353607e-02 1.914753392338752747e-02 7.305581867694854736e-02 4.633298516273498535e-02 4.380065575242042542e-02 -3.489829301834106445e-01 -1.384248137474060059e-01 1.908373832702636719e-01 -7.385895401239395142e-02 -2.014063894748687744e-01 4.801144450902938843e-02 7.237038109451532364e-03 1.005461961030960083e-01 -2.324618846178054810e-01 -1.047706380486488342e-01 -3.389416933059692383e-01 -9.688014537096023560e-02 6.525488197803497314e-02 -2.597911953926086426e-01 -5.238905549049377441e-02 9.505178779363632202e-02 2.008830606937408447e-01 2.424518167972564697e-01 3.151693046092987061e-01 -9.291396290063858032e-02 4.850565269589424133e-02
8.203452825546264648e-02 2.977799251675605774e-02 1.637264341115951538e-02 -3.907714784145355225e-02 -2.605915255844593048e-02 -1.136629935353994370e-02 -1.643910855054855347e-01 -1.363120079040527344e-01 7.053130120038986206e-02 1.061342284083366394e-01 -1.935982704162597656e-02 -3.353349268436431885e-01 1.099314391613006592e-01 9.203389286994934082e-02 -1.493438240140676498e-02 -1.809187978506088257e-01 -3.284520804882049561e-01 -3.560268580913543701e-01 4.020941555500030518e-01 -2.416151762008666992e-01 -9.513567388057708740e-02 -5.298098549246788025e-02 2.076698690652847290e-01 1.551010906696319580e-01 7.190584391355514526e-02 -1.286639869213104248e-01 8.776059746742248535e-02 -1.544254273176193237e-01 1.003368124365806580e-01 -3.110727667808532715e-02 -1.732418090105056763e-01 -3.654387891292572021e-01
1.075340956449508667e-01 -2.362901121377944946e-01 -1.477124691009521484e-01 -1.699085235595703125e-01 -2.268619090318679810e-01 2.383929342031478882e-01 5.365132167935371399e-02 -1.081831827759742737e-01 -2.427103668451309204e-01 1.851298287510871887e-02 6.702856719493865967e-02 -3.403407931327819824e-01 1.585302203893661499e-01 1.902116537094116211e-01 2.881083190441131592e-01 -3.273372352123260498e-02 -2.432626187801361084e-01 -1.153859123587608337e-01 4.875660315155982971e-02 -2.998735904693603516e-01 -2.874529361724853516e-01 1.050474569201469421e-01 1.110688745975494385e-01 -2.496858127415180206e-03 -1.866005659103393555e-01 9.993792325258255005e-02 6.910296529531478882e-02 -4.979549720883369446e-02 5.431406199932098389e-02 1.017865315079689026e-01 -2.990867793560028076e-01 -9.190063923597335815e-02
8.745363354682922363e-02 -1.904553771018981934e-01 -2.191080525517463684e-02 1.122568100690841675e-01 8.945547789335250854e-02 1.456516534090042114e-01 1.426177620887756348e-01 -1.898784786462783813e-01 3.730456233024597168e-01 3.290496766567230225e-02 -1.525542885065078735e-01 -2.518478333950042725e-01 -3.294146060943603516e-02 1.596328914165496826e-01 -1.837731003761291504e-01 4.516367986798286438e-02 -7.112796604633331299e-02 -4.329799115657806396e-01 2.034701257944107056e-01 -2.458018064498901367e-01 -4.119108244776725769e-02 3.538796212524175644e-03 1.739752590656280518e-01 -5.682055279612541199e-02 9.863439947366714478e-02 -1.816238909959793091e-01 -1.780209094285964966e-01 -3.254267871379852295e-01 -9.413669258356094360e-02 1.822013705968856812e-01 -8.697780221700668335e-02 9.258335828781127930e-02
-6.886362284421920776e-02 -1.346159279346466064e-01 4.602593928575515747e-02 2.020203024148941040e-01 1.342489868402481079e-01 1.281509697437286377e-01 3.288479447364807129e-01 -2.316640317440032959e-01 8.335360139608383179e-02 1.556223779916763306e-01 -2.282299287617206573e-02 -4.840249419212341309e-01 -1.706922799348831177e-01 1.803291589021682739e-01 1.010239496827125549e-01 1.534706912934780121e-02 -1.898312419652938843e-01 4.262661188840866089e-02 2.802455425262451172e-01 -1.163840517401695251e-01 1.439181715250015259e-01 3.083950839936733246e-02 1.205279976129531860e-01 1.076698824763298035e-01 -1.174989566206932068e-01 2.599088847637176514e-02 -3.303697705268859863e-02 2.766206562519073486e-01 8.486220985651016235e-02 -1.241483092308044434e-01 -2.560517787933349609e-01 2.046961188316345215e-01
3.553635627031326294e-02 -2.941571474075317383e-01 5.721088871359825134e-02 6.342626363039016724e-02 1.910991966724395752e-02 1.999122053384780884e-01 -8.900123834609985352e-02 -4.646521061658859253e-02 2.576633393764495850e-01 1.004177611321210861e-02 -1.852962970733642578e-01 -4.173239320516586304e-02 5.476932600140571594e-02 2.464846819639205933e-01 1.138878837227821350e-01 5.652605369687080383e-02 -1.128740832209587097e-01 -2.643309831619262695e-01 4.607923924922943115e-01 -2.219202518463134766e-01 -1.632005423307418823e-01 4.461672157049179077e-02 1.633957028388977051e-01 -7.966504432260990143e-03 -8.326382935047149658e-02 1.514975912868976593e-02 -2.041137367486953735e-01 -2.076901048421859741e-01 -2.634135782718658447e-01 2.221459150314331055e-01 -2.483577728271484375e-01 7.848140783607959747e-03
2.925942838191986084e-01 -1.488691121339797974e-01 6.740000844001770020e-02 -2.433074265718460083e-01 2.300706803798675537e-01 2.980183660984039307e-01 5.868411064147949219e-02 6.981375813484191895e-02 1.092117503285408020e-01 1.746298000216484070e-02 -7.601069658994674683e-02 -2.672514915466308594e-01 -1.057863421738147736e-02 1.681753396987915039e-01 1.321058273315429688e-01 -1.185905337333679199e-01 -2.051323354244232178e-01 -9.806811064481735229e-02 1.767559498548507690e-01 -4.064718186855316162e-01 3.050018288195133209e-02 -4.824507981538772583e-02 2.180471420288085938e-01 -1.199513077735900879e-01 7.312256842851638794e-02 -5.674684047698974609e-02 8.785240352153778076e-02 -8.451092056930065155e-03 2.115853875875473022e-01 -1.296296119689941406e-01 -2.804025709629058838e-01 -2.432547062635421753e-01
1.548619568347930908e-01 -1.008115485310554504e-01 -1.920477300882339478e-02 -3.043550066649913788e-02 2.019418925046920776e-01 1.286770850419998169e-01 9.391269087791442871e-02 -8.710653521120548248e-03 -7.765181362628936768e-02 -1.033774539828300476e-01 -3.139114975929260254e-01 -4.063176512718200684e-01 -1.466762423515319824e-01 1.716257780790328979e-01 1.384159475564956665e-01 9.907190501689910889e-02 2.321254462003707886e-01 -1.092265248298645020e-01 1.672744750976562500e-01 -2.878321707248687744e-01 -2.846761941909790039e-01 1.147364601492881775e-01 -2.422897517681121826e-02 1.249826550483703613e-01 1.068117842078208923e-01 -7.611560076475143433e-02 2.157877683639526367e-01 -9.229770302772521973e-02 4.792081937193870544e-02 -1.574359536170959473e-01 -3.893705010414123535e-01 3.163118672091513872e-04
1.572471708059310913e-01 -8.274733275175094604e-02 -4.245164617896080017e-02 -1.606810241937637329e-01 -1.992326825857162476e-01 -4.943962395191192627e-02 1.018681526184082031e-01 1.124500781297683716e-01 1.511955559253692627e-01 6.524907890707254410e-03 -2.748256325721740723e-01 -1.648372560739517212e-01 -1.592405438423156738e-01 5.823293328285217285e-02 1.045244410634040833e-01 -3.673537820577621460e-02 -1.799552589654922485e-01 -3.564967513084411621e-01 2.413985133171081543e-01 -2.360133528709411621e-01 2.884243801236152649e-02 3.010773956775665283e-01 -2.646866627037525177e-02 9.815253317356109619e-02 -2.304188460111618042e-01 -2.795175313949584961e-01 -7.827953994274139404e-02 1.503532826900482178e-01 -7.998578995466232300e-02 3.259393945336341858e-02 -2.865405380725860596e-01 2.902300953865051270e-01
2.331636995077133179e-01 1.745426952838897705e-01 -8.695720136165618896e-02 1.486788243055343628e-01 1.461739987134933472e-01 3.168189525604248047e-01 -4.633823782205581665e-02 2.280250377953052521e-02 -3.100469335913658142e-02 9.538203594274818897e-04 -1.542412638664245605e-01 -2.781289517879486084e-01 -1.129689738154411316e-01 3.200511634349822998e-02 1.633036285638809204e-01 -1.489734649658203125e-01 -3.122319877147674561e-01 8.969700336456298828e-02 5.254181623458862305e-01 -6.820118427276611328e-02 -1.053709164261817932e-02 7.581408321857452393e-02 8.556363731622695923e-02 -9.968575090169906616e-02 2.061078250408172607e-01 -7.268357276916503906e-02 2.486355137079954147e-03 1.580647379159927368e-02 -1.164201349020004272e-01 3.108433783054351807e-01 -1.558872014284133911e-01 6.688839942216873169e-02
2.267408967018127441e-01 -3.500258550047874451e-02 7.786383479833602905e-02 -9.302882850170135498e-02 -1.597082167863845825e-01 1.537238061428070068e-01 3.045576512813568115e-01 -6.863607466220855713e-02 2.859438210725784302e-02 1.077262610197067261e-01 -3.202709555625915527e-01 -6.677357852458953857e-02 8.982527256011962891e-02 1.119857355952262878e-01 7.753543555736541748e-02 1.046980768442153931e-01 -2.539564371109008789e-01 -1.222918108105659485e-01 3.964766263961791992e-01 -3.224405227228999138e-03 -4.552620276808738708e-02 1.683964282274246216e-01 -4.570674523711204529e-02 -2.132764756679534912e-01 -4.479799792170524597e-02 1.131964474916458130e-02 9.328019805252552032e-04 1.273987293243408203e-01 9.393920004367828369e-02 5.305325388908386230e-01 -6.255561113357543945e-02 4.214895889163017273e-02
3.491624891757965088e-01 1.847910583019256592e-01 5.359084159135818481e-02 1.351868659257888794e-01 -1.821086853742599487e-01 -1.002505645155906677e-01 4.049068689346313477e-02 -5.266479682177305222e-03 2.228207588195800781e-01 -2.035295665264129639e-01 4.258448630571365356e-02 -5.637933015823364258e-01 -2.905506491661071777e-01 1.616168320178985596e-01 2.016386687755584717e-01 6.900230795145034790e-02 -1.274372786283493042e-01 2.777135372161865234e-02 2.305883169174194336e-01 -9.318295866250991821e-02 -3.079527430236339569e-02 6.388802826404571533e-02 8.177470415830612183e-02 6.380291189998388290e-03 -2.411151677370071411e-01 -1.145153120160102844e-01 -3.010300174355506897e-02 1.385734528303146362e-01 1.190806552767753601e-01 -6.221858412027359009e-02 7.346140593290328979e-02 -7.596259564161300659e-02
7.472646236419677734e-02 1.238428801298141479e-01 -3.545312881469726562e-01 -1.663308739662170410e-01 6.974142044782638550e-02 5.820507183670997620e-03 7.998073101043701172e-02 -1.054064109921455383e-01 2.143473774194717407e-01 -9.542160667479038239e-03 9.426958113908767700e-02 -1.396966129541397095e-01 -8.705008029937744141e-02 5.607166886329650879e-01 -1.938418857753276825e-02 4.060311019420623779e-01 2.661516737134661525e-05 -1.677286475896835327e-01 1.940639913082122803e-01 -1.821135878562927246e-01 4.914171248674392700e-02 1.398358643054962158e-01 -1.065967697650194168e-02 9.311323612928390503e-02 1.429721117019653320e-01 2.872777730226516724e-02 9.271419048309326172e-02 -1.372358761727809906e-02 1.759339869022369385e-01 2.139473259449005127e-01 3.015124052762985229e-02 6.528395414352416992e-02
-9.308163076639175415e-02 -4.907603189349174500e-02 -1.280233860015869141e-01 -1.347858458757400513e-01 -3.352322429418563843e-02 3.553943336009979248e-02 2.928011119365692139e-01 -1.810737997293472290e-01 1.733095794916152954e-01 7.900658994913101196e-02 2.811130285263061523e-01 -2.678846716880798340e-01 -2.636426389217376709e-01 1.076588928699493408e-01 -1.679720729589462280e-02 2.524406015872955322e-01 -1.600709408521652222e-01 -1.706682592630386353e-01 3.963791131973266602e-01 -2.074436545372009277e-01 -2.056056857109069824e-01 4.674028605222702026e-02 -4.631295159924775362e-04 -2.453916370868682861e-01 -7.336907833814620972e-02 6.540392339229583740e-02 3.219274803996086121e-02 -1.186221912503242493e-01 7.706283032894134521e-02 1.704801619052886963e-01 -7.697924971580505371e-02 2.757178544998168945e-01
1.616998575627803802e-02 -1.722212880849838257e-01 -9.487324953079223633e-02 -4.133840650320053101e-02 -4.348696768283843994e-02 1.937700659036636353e-01 1.132174730300903320e-01 -1.163320764899253845e-01 2.585631608963012695e-02 -3.876751288771629333e-02 -1.205371543765068054e-01 -2.442423403263092041e-01 1.614963412284851074e-01 1.582302600145339966e-01 2.592357397079467773e-01 -2.301817238330841064e-01 -1.384643912315368652e-01 6.076302006840705872e-02 -8.993972837924957275e-02 -4.259274601936340332e-01 -3.024678230285644531e-01 -5.562257394194602966e-02 2.213139981031417847e-01 2.115227133035659790e-01 -2.041266560554504395e-01 1.644668728113174438e-02 -1.793239638209342957e-02 -2.771685421466827393e-01 -6.019837036728858948e-02 1.785119920969009399e-01 -2.800480127334594727e-01 1.106792166829109192e-01
3.256538510322570801e-01 3.021105378866195679e-02 -5.267015472054481506e-02 2.332011237740516663e-02 -1.967191547155380249e-01 8.903024718165397644e-03 1.858730018138885498e-01 4.059237241744995117e-02 1.126962304115295410e-01 -1.763137280941009521e-01 -5.546187236905097961e-02 -5.273285508155822754e-01 -2.978848814964294434e-01 2.673196196556091309e-01 1.387810260057449341e-01 1.097102276980876923e-02 -1.134682744741439819e-01 5.787501484155654907e-02 2.000395953655242920e-01 -1.033382639288902283e-01 2.162969261407852173e-01 2.429216504096984863e-01 1.401645541191101074e-01 -1.070375964045524597e-01 -1.346776336431503296e-01 -9.980084002017974854e-02 1.538483500480651855e-01 1.606932282447814941e-01 7.878863066434860229e-02 -8.689641207456588745e-02 1.103591099381446838e-01 -5.371503904461860657e-02
2.901191413402557373e-01 -1.251422017812728882e-01 -1.102862060070037842e-01 -9.653086960315704346e-02 6.852641701698303223e-02 1.492477059364318848e-01 1.790759563446044922e-01 -1.124974265694618225e-01 1.864052563905715942e-01 -1.092193834483623505e-02 -1.905363500118255615e-01 -2.408981919288635254e-01 -7.323224097490310669e-02 1.409057378768920898e-01 1.846678704023361206e-01 7.117358595132827759e-02 1.476613134145736694e-01 -4.989685490727424622e-02 1.344636976718902588e-01 -3.665048778057098389e-01 -3.882290720939636230e-01 3.330297768115997314e-02 1.506090462207794189e-01 -9.695907682180404663e-02 1.880925893783569336e-01 -2.999451458454132080e-01 -2.715380117297172546e-02 1.247134879231452942e-01 9.061200916767120361e-02 -2.338950186967849731e-01 -1.273474842309951782e-01 -1.789425015449523926e-01
2.564834356307983398e-01 -5.713287368416786194e-02 -2.207764536142349243e-01 -2.387269735336303711e-01 1.883073002099990845e-01 2.353761196136474609e-01 2.330007553100585938e-01 -1.574525684118270874e-01 3.118652701377868652e-01 -4.882317781448364258e-02 1.122496575117111206e-01 -1.442725360393524170e-01 1.792210340499877930e-01 1.883712410926818848e-01 2.459701150655746460e-01 -1.001004800200462341e-01 2.316532582044601440e-01 -7.349391281604766846e-02 1.263615638017654419e-01 -2.538971006870269775e-01 -6.680329144001007080e-02 1.545708719640970230e-02 2.053259313106536865e-01 -6.659296900033950806e-02 6.464326381683349609e-02 -1.642312556505203247e-01 -1.243791431188583374e-01 -2.332848496735095978e-02 2.786293029785156250e-01 1.674551963806152344e-01 1.317315269261598587e-03 -2.011489719152450562e-01
-1.931254118680953979e-01 -1.561823040246963501e-01 -5.754836276173591614e-02 -3.765142336487770081e-02 7.896093651652336121e-03 2.262523621320724487e-01 1.183007806539535522e-01 -1.843883544206619263e-01 6.891649961471557617e-02 -2.452691942453384399e-01 -1.067509427666664124e-01 6.239549443125724792e-02 -8.636748790740966797e-02 3.354316949844360352e-01 2.740715742111206055e-01 -4.088982939720153809e-02 -7.576891034841537476e-02 1.925002336502075195e-01 1.134666949510574341e-01 -3.739802241325378418e-01 -3.496266901493072510e-01 5.197855457663536072e-02 1.036125123500823975e-01 1.931083798408508301e-01 6.596434116363525391e-02 -1.643678173422813416e-02 2.565606869757175446e-02 -2.804449498653411865e-01 1.099637001752853394e-01 1.767241209745407104e-01 -2.184282392263412476e-01 -1.179567351937294006e-01
7.403354346752166748e-02 2.690967321395874023e-01 -1.532627046108245850e-01 -1.959217041730880737e-01 -7.309138309210538864e-03 -2.578696012496948242e-01 2.304876409471035004e-02 1.783248037099838257e-02 1.850409209728240967e-01 -4.929216578602790833e-02 3.094635671004652977e-03 -2.961491644382476807e-01 -2.086398564279079437e-02 3.480775058269500732e-01 5.855937022715806961e-03 -7.378993183374404907e-02 -1.505166143178939819e-01 -4.588863849639892578e-01 1.349774301052093506e-01 -2.196963131427764893e-01 -4.621728509664535522e-02 2.516957186162471771e-02 2.009715326130390167e-02 8.917552977800369263e-02 -1.091339886188507080e-01 -3.587822616100311279e-02 -6.221463531255722046e-02 -9.323143959045410156e-02 2.698113024234771729e-01 -2.645607106387615204e-03 -3.413405418395996094e-01 -1.243134140968322754e-01
6.918486952781677246e-02 4.209976270794868469e-02 -3.082557916641235352e-01 -2.446168214082717896e-01 -2.411697618663311005e-02 -2.440094482153654099e-03 -1.326779425144195557e-01 -6.605549901723861694e-02 1.470291763544082642e-01 1.525674760341644287e-01 -2.601148486137390137e-01 -4.417520463466644287e-01 1.546853780746459961e-01 2.227615714073181152e-01 1.974624097347259521e-01 1.769545078277587891e-01 -6.578203290700912476e-02 2.277039550244808197e-02 3.776829540729522705e-01 2.153498828411102295e-01 -1.944297552108764648e-02 -3.403890505433082581e-02 1.238450556993484497e-01 -1.315141445957124233e-03 -1.540296226739883423e-01 -2.324851751327514648e-01 8.449500799179077148e-02 -2.028280636295676231e-03 7.623834162950515747e-02 4.987882077693939209e-02 -2.409768402576446533e-01 4.943956062197685242e-02
2.160395532846450806e-01 2.166940420866012573e-01 -1.461226344108581543e-01 -1.768410056829452515e-01 -1.147084031254053116e-02 -7.002075668424367905e-03 1.468174010515213013e-01 1.719424873590469360e-01 3.801018595695495605e-01 3.134082630276679993e-02 -2.277090847492218018e-01 -1.155098453164100647e-01 -1.589034795761108398e-01 5.681581795215606689e-02 3.904378414154052734e-01 9.134836494922637939e-02 -2.838797122240066528e-02 7.531878352165222168e-02 2.344660460948944092e-01 -2.779722809791564941e-01 -1.310420185327529907e-01 2.006976455450057983e-01 1.244578734040260315e-01 -1.634524315595626831e-01 1.143782660365104675e-01 -5.233627185225486755e-02 1.326233446598052979e-01 -2.307358086109161377e-01 1.007586941123008728e-01 2.579427957534790039e-01 6.236013723537325859e-04 -2.848007716238498688e-02
1.375943571329116821e-01 -5.464608594775199890e-02 -2.108263038098812103e-02 4.409367591142654419e-02 7.499075680971145630e-02 2.302639931440353394e-01 2.316405475139617920e-01 3.227898851037025452e-02 -5.083273164927959442e-03 -1.681882292032241821e-01 1.999507993459701538e-01 -1.232383176684379578e-01 -3.230005875229835510e-02 3.444603085517883301e-01 8.794161677360534668e-02 -2.826399505138397217e-01 -1.003784164786338806e-01 1.656135916709899902e-01 2.289240360260009766e-01 -3.262172043323516846e-01 -4.422929286956787109e-01 1.686871200799942017e-01 1.123460829257965088e-01 -4.471157863736152649e-02 -1.713602058589458466e-02 -1.695713698863983154e-01 2.384950369596481323e-01 -1.316362321376800537e-01 -3.895967081189155579e-02 6.235932931303977966e-02 -8.864260464906692505e-02 -1.414400935173034668e-01
7.697568088769912720e-02 -2.229674607515335083e-01 2.730212733149528503e-02 -2.858311496675014496e-02 2.411956340074539185e-02 -6.319702416658401489e-02 4.396449923515319824e-01 -2.050268203020095825e-01 -3.039661794900894165e-02 5.895088985562324524e-02 -3.986503556370735168e-02 -3.447018861770629883e-01 -1.071647703647613525e-01 1.409943401813507080e-01 1.583682149648666382e-01 7.281056046485900879e-02 -2.251683026552200317e-01 -1.797401160001754761e-01 3.223436772823333740e-01 -3.030095994472503662e-01 5.122791975736618042e-02 -1.580241918563842773e-01 1.857600063085556030e-01 1.561977863311767578e-01 1.029639393091201782e-01 2.332564890384674072e-01 5.121592059731483459e-02 1.250995546579360962e-01 8.529927581548690796e-02 -4.375025629997253418e-02 -1.865983456373214722e-01 1.543536186218261719e-01
1.652349904179573059e-02 7.481049001216888428e-02 -9.799654036760330200e-02 2.203637212514877319e-01 1.635624170303344727e-01 -2.051370032131671906e-02 1.949747651815414429e-01 -4.588863253593444824e-02 -1.230270322412252426e-02 -1.267812680453062057e-02 -6.497120112180709839e-02 -2.829243242740631104e-01 4.055938124656677246e-02 1.582053154706954956e-01 4.272428750991821289e-01 8.711238950490951538e-02 -1.063861176371574402e-01 1.348380744457244873e-01 1.582300961017608643e-01 -1.790714710950851440e-01 -2.913619577884674072e-01 -2.819835543632507324e-01 -1.313392370939254761e-01 1.950577795505523682e-01 -1.291981190443038940e-01 -1.144309490919113159e-01 -4.731062799692153931e-02 -2.702515721321105957e-01 1.059261113405227661e-01 3.309597969055175781e-01 -6.015805993229150772e-03 1.874446719884872437e-01
7.298041880130767822e-02 -2.349806725978851318e-01 -3.055842816829681396e-01 1.071577742695808411e-01 1.247843131422996521e-01 2.667696401476860046e-02 3.434254527091979980e-01 -2.442352324724197388e-01 2.325392328202724457e-02 6.088935211300849915e-02 -2.111951559782028198e-01 -2.662185430526733398e-01 -1.027450785040855408e-01 7.130218297243118286e-02 2.822872102260589600e-01 5.816183052957057953e-03 -1.068736389279365540e-01 1.428326666355133057e-01 1.433999389410018921e-01 -2.572814226150512695e-01 -1.732895970344543457e-01 -2.447182983160018921e-01 2.265416681766510010e-01 1.327573806047439575e-01 1.086565852165222168e-01 2.028619796037673950e-01 -5.633238330483436584e-02 1.458028405904769897e-01 -1.424823235720396042e-02 1.103045418858528137e-01 -2.408800125122070312e-01 2.019433118402957916e-02
7.276009768247604370e-02 -7.951053977012634277e-02 -1.219038367271423340e-01 1.146362945437431335e-01 -5.193284153938293457e-02 9.894166141748428345e-02 -8.225861191749572754e-02 1.244640424847602844e-01 6.903989613056182861e-02 1.678860932588577271e-01 -1.395959109067916870e-01 -4.204807281494140625e-01 -1.509353220462799072e-01 4.323033988475799561e-01 4.014752805233001709e-02 -2.321711480617523193e-01 2.123450785875320435e-01 -4.895164072513580322e-02 1.879002302885055542e-01 -3.179170489311218262e-01 -1.738639920949935913e-01 -1.350746452808380127e-01 -1.153325214982032776e-01 1.365297883749008179e-01 -4.339177906513214111e-02 -3.483643382787704468e-02 1.524122208356857300e-01 4.677433893084526062e-02 1.528303772211074829e-01 4.930108413100242615e-02 -2.433874607086181641e-01 -2.310680299997329712e-01
-5.982732772827148438e-02 -6.325096637010574341e-02 -8.369468152523040771e-02 1.519589573144912720e-01 -1.686291992664337158e-01 2.198824100196361542e-02 1.788075417280197144e-01 9.896969795227050781e-02 2.120423018932342529e-01 -2.711208462715148926e-01 -2.377213835716247559e-01 1.866868697106838226e-02 5.051917955279350281e-02 -1.416440214961767197e-02 1.882040202617645264e-01 2.059907093644142151e-02 -5.898669362068176270e-02 -4.556286334991455078e-02 2.931520342826843262e-01 -4.863176643848419189e-01 -2.475641369819641113e-01 1.798070073127746582e-01 2.609312236309051514e-01 1.668880283832550049e-01 -5.106319114565849304e-02 5.702952295541763306e-02 -1.757284998893737793e-01 -2.044591680169105530e-02 9.556508064270019531e-02 2.591511905193328857e-01 -2.046668380498886108e-01 -6.941455602645874023e-02
-7.317947596311569214e-02 -1.899266801774501801e-02 -3.766936361789703369e-01 -4.924564063549041748e-02 -1.568323224782943726e-01 -2.519647590816020966e-02 1.972714215517044067e-01 3.271061554551124573e-02 1.937660723924636841e-01 3.614937961101531982e-01 -6.673311442136764526e-02 -2.023198455572128296e-01 -1.642185635864734650e-02 1.901045590639114380e-01 1.508337259292602539e-01 -1.195364892482757568e-01 1.349154710769653320e-01 -7.967437803745269775e-02 3.361098766326904297e-01 -7.265799492597579956e-02 -1.364815235137939453e-01 -1.632692106068134308e-02 2.287318408489227295e-01 1.368161439895629883e-01 -2.314770966768264771e-01 -1.713902354240417480e-01 -2.558040246367454529e-02 -8.991105109453201294e-02 1.086983755230903625e-01 3.808154761791229248e-01 4.417295753955841064e-02 1.203035712242126465e-01
-5.736130103468894958e-02 8.048485219478607178e-02 -2.972308993339538574e-01 6.194134801626205444e-02 3.951109200716018677e-02 -4.859996028244495392e-03 3.664087653160095215e-01 -2.791058719158172607e-01 -8.343975991010665894e-02 1.286135464906692505e-01 -2.498222291469573975e-01 -9.499192237854003906e-02 -2.306331694126129150e-01 2.897422611713409424e-01 1.507693231105804443e-01 -1.503376215696334839e-01 -1.749383956193923950e-01 -8.238869719207286835e-03 5.181966349482536316e-03 -2.646360695362091064e-01 -4.726533591747283936e-02 -2.090432196855545044e-01 -3.868143539875745773e-03 1.908265203237533569e-01 -2.239265292882919312e-01 2.025619894266128540e-02 -5.586941167712211609e-02 -1.469746604561805725e-02 2.614108622074127197e-01 1.384466588497161865e-01 -2.410753667354583740e-01 -1.558552533388137817e-01
8.851643651723861694e-02 -1.701501570641994476e-02 -1.963386870920658112e-02 -2.830191254615783691e-01 -1.309381574392318726e-01 1.028015743941068649e-02 2.332938611507415771e-01 -1.773020774126052856e-01 2.881025373935699463e-01 -1.592220067977905273e-01 -7.386544346809387207e-02 -2.683573663234710693e-01 -5.419119819998741150e-02 2.942912578582763672e-01 -4.269704595208168030e-02 -7.988495379686355591e-02 -2.399149239063262939e-01 -2.033966779708862305e-01 1.348509788513183594e-01 -2.849079072475433350e-01 4.924503713846206665e-02 5.596448853611946106e-02 -2.061059027910232544e-01 -1.627036482095718384e-01 -2.223409265279769897e-01 1.056234315037727356e-01 -1.682283282279968262e-01 -8.829225599765777588e-02 2.305503040552139282e-01 1.678704917430877686e-01 -2.657208144664764404e-01 -5.724290385842323303e-02
2.854465842247009277e-01 8.696324378252029419e-02 -4.296741485595703125e-01 -2.043660283088684082e-01 2.747468091547489166e-02 -1.615135967731475830e-01 4.094570875167846680e-02 7.837458699941635132e-02 1.951392441987991333e-01 1.283850669860839844e-01 -8.536729216575622559e-02 -9.246052801609039307e-02 1.116809546947479248e-01 -2.377637475728988647e-02 2.843823730945587158e-01 7.126384973526000977e-02 -1.561009287834167480e-01 -1.297652423381805420e-01 1.825890988111495972e-01 -2.988769710063934326e-01 -3.774877488613128662e-01 1.819961816072463989e-01 1.265179663896560669e-01 9.952450171113014221e-03 -7.152973115444183350e-02 -1.043145209550857544e-01 1.220024898648262024e-01 -1.827349364757537842e-01 1.030959635972976685e-01 1.823080480098724365e-01 1.198711246252059937e-01 4.915557429194450378e-02
-4.486575350165367126e-02 -1.184379681944847107e-01 -3.076935112476348877e-01 1.110957702621817589e-03 1.764751225709915161e-01 2.617683261632919312e-02 8.692496269941329956e-02 1.296563446521759033e-01 5.600833147764205933e-02 -2.897691354155540466e-02 -2.418625801801681519e-01 4.119037464261054993e-02 1.360826846212148666e-02 2.180148214101791382e-01 2.947976291179656982e-01 1.350174993276596069e-01 -1.385581642389297485e-01 1.044489741325378418e-01 1.767265051603317261e-02 -2.777276039123535156e-01 -6.748770177364349365e-02 1.048398688435554504e-01 8.365150541067123413e-02 -2.323191463947296143e-01 -2.200331091880798340e-01 -2.218132168054580688e-01 2.673353850841522217e-01 -1.767146885395050049e-01 4.775251075625419617e-02 4.618617296218872070e-01 -8.500555902719497681e-02 -9.414181858301162720e-02
2.349412292242050171e-01 1.213855203241109848e-02 -1.044939160346984863e-01 -2.693785130977630615e-01 -2.937161326408386230e-01 9.166135638952255249e-02 1.837411671876907349e-01 1.056434661149978638e-01 2.095314562320709229e-01 -9.040351212024688721e-02 -1.954247802495956421e-01 -1.835671365261077881e-01 2.609141543507575989e-02 6.054620072245597839e-02 -1.278942525386810303e-01 1.470393091440200806e-01 -1.125675737857818604e-01 5.830818554386496544e-04 2.429704368114471436e-01 -2.459350973367691040e-01 -1.274542361497879028e-01 -1.509577482938766479e-01 1.468986552208662033e-02 2.808343470096588135e-01 8.658208698034286499e-02 -2.721924483776092529e-01 -4.665922001004219055e-02 2.355593293905258179e-01 1.291765421628952026e-01 1.504652798175811768e-01 -1.297329217195510864e-01 3.310236036777496338e-01
-1.370714008808135986e-01 -2.083186358213424683e-01 -1.161768063902854919e-01 6.486170738935470581e-02 1.261008381843566895e-01 2.966130971908569336e-01 -3.340700268745422363e-02 7.644660770893096924e-02 -1.109159216284751892e-01 -2.021535933017730713e-01 -6.897430866956710815e-02 -3.389443457126617432e-01 1.640072166919708252e-01 2.560571730136871338e-01 1.928582787513732910e-01 -3.345986902713775635e-01 -1.880696713924407959e-01 4.199455305933952332e-02 2.361755967140197754e-01 -1.307937353849411011e-01 -2.082934081554412842e-01 1.413218826055526733e-01 -4.323160648345947266e-02 -8.387054502964019775e-02 1.512802541255950928e-01 -2.984883189201354980e-01 -9.290609508752822876e-02 -9.204216301441192627e-02 5.571145564317703247e-02 2.314940094947814941e-01 -7.932390272617340088e-02 -1.431630104780197144e-01
1.449398547410964966e-01 2.420380562543869019e-01 -2.570770680904388428e-01 3.541780114173889160e-01 1.542427986860275269e-01 1.355460435152053833e-01 1.783692687749862671e-01 -9.266794472932815552e-02 4.412245005369186401e-02 -1.386208385229110718e-01 4.760940000414848328e-02 -2.684700489044189453e-01 -3.804963827133178711e-02 7.905893027782440186e-02 -7.425914704799652100e-02 1.749659478664398193e-01 -5.689765140414237976e-02 5.690014362335205078e-02 2.204529494047164917e-01 -2.042323052883148193e-01 -2.179440855979919434e-01 -2.768067419528961182e-01 3.616562858223915100e-02 1.648698002099990845e-01 -1.019398495554924011e-01 -2.719704210758209229e-01 4.044086113572120667e-02 2.953513897955417633e-02 1.638739556074142456e-01 3.198041915893554688e-01 -7.884157821536064148e-03 2.037791758775711060e-01
1.424922794103622437e-01 -4.918523505330085754e-02 -2.966456711292266846e-01 -4.956068098545074463e-02 3.639169037342071533e-02 2.414605468511581421e-01 7.650748011656105518e-04 -2.912938594818115234e-01 2.435328066349029541e-01 -6.393671035766601562e-02 -1.442898996174335480e-02 -1.714465320110321045e-01 -9.421317279338836670e-02 2.524993121623992920e-01 5.405290424823760986e-02 6.915224343538284302e-02 -1.551009714603424072e-01 -2.460655122995376587e-01 2.311758846044540405e-01 1.158786863088607788e-01 1.190079152584075928e-01 -2.951571941375732422e-01 2.475422024726867676e-01 1.173833608627319336e-01 7.885654270648956299e-02 -1.668888479471206665e-01 2.113366276025772095e-01 -8.257114142179489136e-02 2.043535262346267700e-01 1.950541883707046509e-01 -6.465442478656768799e-02 2.676903307437896729e-01
6.766935437917709351e-02 1.403743587434291840e-02 -3.973585963249206543e-01 6.244208663702011108e-03 -1.969493627548217773e-01 -3.591375052928924561e-02 1.981447935104370117e-01 1.994055137038230896e-02 1.783894896507263184e-01 3.507810235023498535e-01 -3.575932234525680542e-02 -1.268581449985504150e-01 -1.335385143756866455e-01 1.856094598770141602e-01 9.723986499011516571e-03 -7.933191210031509399e-02 8.198037743568420410e-02 1.295418590307235718e-01 3.072615861892700195e-01 -1.361267566680908203e-01 -1.196500286459922791e-01 -6.487517803907394409e-02 1.813554912805557251e-01 7.613462209701538086e-02 -2.614590227603912354e-01 -1.059182882308959961e-01 -1.062910705804824829e-01 -2.175419032573699951e-01 3.729721605777740479e-01 2.301996499300003052e-01 4.930420592427253723e-02 1.592545211315155029e-02
3.573270142078399658e-01 -1.191640049219131470e-01 -6.349758803844451904e-02 -7.265031803399324417e-03 1.620719581842422485e-01 -1.831917017698287964e-01 8.390887081623077393e-02 -2.124651223421096802e-01 1.791453063488006592e-01 -1.558166593313217163e-01 -6.833938509225845337e-02 -4.770938456058502197e-01 -2.235395908355712891e-01 2.871126532554626465e-01 3.672275543212890625e-01 3.902610391378402710e-02 -7.753608375787734985e-02 -7.691753655672073364e-02 2.039749324321746826e-01 -8.076480031013488770e-02 8.523143827915191650e-02 -2.730487287044525146e-02 -6.210972741246223450e-02 9.047305583953857422e-02 -7.341624796390533447e-02 -1.733238548040390015e-01 1.081924885511398315e-01 1.104931235313415527e-01 -8.137372136116027832e-02 -3.480448573827743530e-02 1.879171878099441528e-01 -4.449160024523735046e-02
4.834743961691856384e-02 1.992339454591274261e-02 -8.649571985006332397e-02 5.695324507541954517e-04 -3.103727474808692932e-02 5.769010260701179504e-02 1.646005809307098389e-01 1.682559251785278320e-01 9.956052154302597046e-02 1.507568508386611938e-01 9.081096947193145752e-02 -2.046360075473785400e-01 1.076293736696243286e-02 2.040758430957794189e-01 1.737842336297035217e-02 -1.572570800781250000e-01 -3.427007496356964111e-01 -1.537996381521224976e-01 2.527008950710296631e-01 -3.492218554019927979e-01 -2.679517306387424469e-02 4.714842140674591064e-02 -4.533036798238754272e-02 -1.415408700704574585e-01 -3.180728554725646973e-01 2.027022279798984528e-02 -2.504056096076965332e-01 -1.862497031688690186e-01 3.582374453544616699e-01 1.825516521930694580e-01 -2.562178373336791992e-01 -4.806882143020629883e-02
-7.427529990673065186e-02 -7.236497849225997925e-02 8.317171782255172729e-02 -2.549210190773010254e-01 1.490280628204345703e-01 1.292346119880676270e-01 8.176515251398086548e-02 -4.385928437113761902e-02 5.334828794002532959e-02 1.261806339025497437e-01 -3.375904560089111328e-01 -3.285290002822875977e-01 -4.369174316525459290e-02 2.135307043790817261e-01 6.204058602452278137e-02 -3.196807801723480225e-01 -8.220751583576202393e-02 -1.785812228918075562e-01 1.067299246788024902e-01 -2.216185778379440308e-01 -1.167645528912544250e-01 -3.171513602137565613e-02 2.520609088242053986e-02 3.152423202991485596e-01 1.084868386387825012e-01 -5.014935135841369629e-02 2.541178762912750244e-01 5.174370855093002319e-02 2.378320693969726562e-01 2.102303355932235718e-01 -1.861560493707656860e-01 -2.117730081081390381e-01
-1.129180788993835449e-01 -1.344878077507019043e-01 -9.510219097137451172e-02 -1.053384542465209961e-01 7.803844660520553589e-02 2.021093666553497314e-01 4.048516228795051575e-02 -2.201328724622726440e-01 9.402379393577575684e-03 -2.188701182603836060e-01 -3.655445203185081482e-02 -3.414693102240562439e-02 -1.203255727887153625e-01 2.854880392551422119e-01 2.814874947071075439e-01 -1.861458122730255127e-01 -1.004812717437744141e-01 2.379487603902816772e-01 2.826775237917900085e-02 -4.910132288932800293e-01 -2.516450881958007812e-01 1.220779567956924438e-01 1.080903969705104828e-02 1.557064056396484375e-01 9.923826158046722412e-02 -2.079687863588333130e-01 -9.966462105512619019e-02 -1.975875198841094971e-01 1.567281782627105713e-01 1.890100091695785522e-01 -1.038021817803382874e-01 -8.537580817937850952e-02
-4.469971731305122375e-02 -2.354996949434280396e-01 1.520128548145294189e-01 -1.175491213798522949e-01 -7.809221744537353516e-02 -5.901842191815376282e-02 2.779126167297363281e-01 1.539738029241561890e-01 1.224972009658813477e-01 -7.333227992057800293e-02 3.912484645843505859e-02 -2.463722825050354004e-01 2.586750499904155731e-02 3.369970321655273438e-01 1.974118202924728394e-01 2.418235689401626587e-02 -1.607845425605773926e-01 -1.988945603370666504e-01 2.490480393171310425e-01 -3.289160430431365967e-01 -1.829162538051605225e-01 -2.816116511821746826e-01 1.411222517490386963e-01 1.258079409599304199e-01 -5.016813799738883972e-02 5.559176579117774963e-02 -6.279505044221878052e-02 -1.584854871034622192e-01 2.836204171180725098e-01 1.455203443765640259e-01 -4.746727645397186279e-02 -1.897882074117660522e-01
2.348573207855224609e-01 -1.363351196050643921e-01 -8.336067944765090942e-02 -9.757637232542037964e-02 -2.147100120782852173e-02 3.176873922348022461e-01 2.741303145885467529e-01 -7.761216163635253906e-02 2.993048429489135742e-01 -1.182628795504570007e-01 -3.322476148605346680e-02 -2.536874115467071533e-01 1.372961550951004028e-01 2.467604428529739380e-01 7.342609018087387085e-02 -4.087036475539207458e-02 -1.353822648525238037e-01 1.201469749212265015e-01 9.006090462207794189e-02 -4.314965605735778809e-01 -2.650212347507476807e-01 8.914495259523391724e-02 1.771652400493621826e-01 -1.886416971683502197e-01 5.726227909326553345e-02 -9.437242895364761353e-02 1.033589616417884827e-01 3.455709666013717651e-02 1.867556720972061157e-01 -1.140177249908447266e-01 -1.638160943984985352e-01 1.994730345904827118e-02
5.058649182319641113e-02 1.086459532380104065e-01 -2.055607438087463379e-01 -4.760125186294317245e-03 1.551147922873497009e-02 -1.678079217672348022e-01 1.190901473164558411e-01 1.002135202288627625e-01 3.122482895851135254e-01 5.434083938598632812e-02 1.265225838869810104e-02 -2.409271299839019775e-01 -1.717013716697692871e-01 3.210317492485046387e-01 -4.565911367535591125e-02 -2.580958902835845947e-01 -4.645223319530487061e-01 -1.889920532703399658e-01 1.221699342131614685e-01 -1.823543161153793335e-01 -1.033540815114974976e-01 -1.996306143701076508e-02 1.325842291116714478e-01 -2.472480386495590210e-01 -8.633028715848922729e-02 2.562005247455090284e-04 -1.470931917428970337e-01 -2.309900969266891479e-01 2.034899294376373291e-01 9.360319375991821289e-02 -7.727552205324172974e-02 -5.272359028458595276e-02
8.752316236495971680e-02 6.863858550786972046e-02 -7.070419937372207642e-02 1.467144340276718140e-01 1.658119857311248779e-01 6.433092802762985229e-02 -4.959387332201004028e-02 -1.529573462903499603e-02 1.925481706857681274e-01 1.844375208020210266e-02 -2.034469544887542725e-01 -2.897105515003204346e-01 1.850326359272003174e-01 1.354530602693557739e-01 -1.344813108444213867e-01 7.622477412223815918e-02 -3.207819461822509766e-01 -1.522702276706695557e-01 3.702253997325897217e-01 -2.746724784374237061e-01 9.100312367081642151e-03 -6.497400999069213867e-02 2.787877917289733887e-01 1.378825455904006958e-01 2.486559450626373291e-01 1.116414964199066162e-01 1.578578650951385498e-01 1.123790666460990906e-01 1.929673599079251289e-03 5.646337568759918213e-02 -3.036196827888488770e-01 -2.017539590597152710e-01
1.269620209932327271e-01 4.417234286665916443e-02 -1.923115253448486328e-01 1.402246206998825073e-01 2.902075182646512985e-03 1.267112344503402710e-01 2.790146768093109131e-01 -8.059644699096679688e-02 2.007787674665451050e-01 1.574036031961441040e-01 9.097273461520671844e-03 -3.998899832367897034e-02 -2.285453975200653076e-01 2.477645725011825562e-01 -2.369512766599655151e-01 3.054562807083129883e-01 5.900805070996284485e-02 -1.748153865337371826e-01 3.962681293487548828e-01 -1.840856969356536865e-01 -2.792602963745594025e-02 1.390212774276733398e-01 1.313658356666564941e-01 3.459291756153106689e-01 1.565056294202804565e-01 -1.371791958808898926e-01 -1.089169736951589584e-02 -1.013005971908569336e-01 -2.338167652487754822e-02 8.963532000780105591e-02 -1.837671697139739990e-01 -1.303859055042266846e-01
3.964778184890747070e-01 -6.216589733958244324e-02 1.640048772096633911e-01 -2.199295209720730782e-03 8.549666404724121094e-02 2.484375052154064178e-02 1.742484718561172485e-01 5.074562877416610718e-02 5.620219558477401733e-02 -3.408174216747283936e-01 -5.019720643758773804e-02 -2.245054990053176880e-01 -1.768609136343002319e-01 6.634400784969329834e-02 -8.863361179828643799e-02 2.051672488451004028e-01 -2.885203957557678223e-01 -1.285487413406372070e-01 3.381922543048858643e-01 2.403159812092781067e-02 -6.390707567334175110e-03 -2.127700746059417725e-01 1.563526391983032227e-01 -4.346254467964172363e-02 -6.888781487941741943e-02 -2.693422734737396240e-01 1.163189560174942017e-01 1.014257520437240601e-01 1.853502094745635986e-01 1.115079894661903381e-01 -2.411083728075027466e-01 1.445954144001007080e-01
-8.074884116649627686e-02 -4.063016921281814575e-02 -1.049989368766546249e-02 5.164852738380432129e-02 -4.358403384685516357e-02 1.773257255554199219e-01 9.147404134273529053e-02 -8.459549397230148315e-02 5.389704182744026184e-02 -4.058327525854110718e-02 -2.323625385761260986e-01 -1.125840768218040466e-01 6.499840319156646729e-02 -8.897393941879272461e-02 1.500802338123321533e-01 -6.275439262390136719e-02 -3.143690526485443115e-01 1.288737505674362183e-01 2.652010619640350342e-01 -3.839164972305297852e-01 8.053910732269287109e-02 8.683231472969055176e-02 1.589708179235458374e-01 -1.398633271455764771e-01 8.126498013734817505e-02 -3.285067677497863770e-01 -1.889580190181732178e-01 1.794247888028621674e-02 8.968691527843475342e-02 4.542625546455383301e-01 -2.566222846508026123e-01 -8.683109283447265625e-02
-1.006369665265083313e-01 -1.117071285843849182e-01 -8.143244683742523193e-02 1.400466710329055786e-01 -1.856942623853683472e-01 1.458903700113296509e-01 -3.381288424134254456e-02 4.478136450052261353e-02 3.028041720390319824e-01 -1.918281614780426025e-01 -2.914529442787170410e-01 3.497084602713584900e-02 -2.129967138171195984e-02 1.490205526351928711e-01 2.500775754451751709e-01 -1.853123456239700317e-01 -2.476150095462799072e-01 -9.336089342832565308e-02 1.349203884601593018e-01 -3.828631937503814697e-01 -1.997473239898681641e-01 2.397798448801040649e-01 1.218444705009460449e-01 1.642038226127624512e-01 -2.066909223794937134e-01 -1.076008379459381104e-01 4.311236366629600525e-02 -1.264704316854476929e-01 1.744575053453445435e-01 2.091468572616577148e-01 -1.517794728279113770e-01 -1.210414022207260132e-01
8.448903262615203857e-02 -5.232948809862136841e-02 -3.046229779720306396e-01 2.212972640991210938e-01 -1.043493747711181641e-01 -5.175643414258956909e-02 3.436683416366577148e-01 3.190277516841888428e-01 6.336622685194015503e-02 8.867524564266204834e-02 -1.440851539373397827e-01 -1.671878546476364136e-01 8.281149715185165405e-02 3.960027694702148438e-01 2.012427300214767456e-01 3.156040620524436235e-04 -1.441731154918670654e-01 2.064186036586761475e-01 3.466914296150207520e-01 -8.632092736661434174e-03 -3.552982956171035767e-02 2.230316214263439178e-02 2.686067521572113037e-01 1.900910213589668274e-02 1.257279813289642334e-01 -1.491784751415252686e-01 -1.625869050621986389e-02 -1.588704735040664673e-01 -1.063022855669260025e-02 2.060228958725929260e-02 8.375288546085357666e-02 -1.452011913061141968e-01
7.171519100666046143e-02 3.859088523313403130e-03 2.638746201992034912e-01 -1.579788476228713989e-01 9.308259934186935425e-02 -6.360486615449190140e-03 1.064864769577980042e-01 -2.451476752758026123e-01 2.023077756166458130e-01 3.288800595328211784e-03 -1.141317859292030334e-01 -4.239296615123748779e-01 8.959370106458663940e-02 1.433979272842407227e-01 2.356903553009033203e-01 -1.687355637550354004e-01 -2.094324678182601929e-01 -1.962978243827819824e-01 3.361335694789886475e-01 -2.622618973255157471e-01 -8.051182329654693604e-02 -2.027136981487274170e-01 -4.767629783600568771e-03 -4.409994557499885559e-02 9.177145548164844513e-03 -2.167070358991622925e-01 -1.488690078258514404e-01 -1.569147687405347824e-03 2.002755403518676758e-01 -1.223355978727340698e-01 1.101657748222351074e-01 -1.539226919412612915e-01
2.250879108905792236e-01 2.972438037395477295e-01 -1.558371335268020630e-01 3.945266827940940857e-02 -5.903707444667816162e-02 4.015920311212539673e-02 3.811011612415313721e-01 2.592214643955230713e-01 2.573348581790924072e-01 -2.555561065673828125e-01 -1.582322269678115845e-01 -1.511341780424118042e-01 9.240033105015754700e-03 1.070744097232818604e-01 1.847008317708969116e-01 -5.805098637938499451e-02 -8.293150365352630615e-02 6.212956458330154419e-02 1.400683969259262085e-01 -4.194225370883941650e-01 -1.604354232549667358e-01 -9.968665242195129395e-02 1.372413150966167450e-02 8.713665604591369629e-02 1.613822877407073975e-01 -4.423835501074790955e-02 8.802801370620727539e-02 -2.389134764671325684e-01 2.296658419072628021e-02 1.400371193885803223e-01 -2.683538943529129028e-03 -1.626616567373275757e-01
-4.378811642527580261e-02 -1.615168601274490356e-01 4.251009970903396606e-02 -2.301908731460571289e-01 -1.213473975658416748e-01 -1.161245778203010559e-01 1.357133239507675171e-01 -9.468057751655578613e-02 1.136901229619979858e-01 4.229895398020744324e-02 -8.396765589714050293e-02 -3.068226873874664307e-01 4.131328687071800232e-02 4.307814240455627441e-01 1.379970759153366089e-01 -6.861795485019683838e-02 -9.816333651542663574e-02 1.390367001295089722e-01 2.079762816429138184e-01 -2.781762182712554932e-01 -2.093972861766815186e-01 -6.206151098012924194e-02 3.321908116340637207e-01 -3.407835066318511963e-01 -2.768200635910034180e-02 -1.822412945330142975e-02 4.454208165407180786e-02 -2.755378484725952148e-01 7.975256443023681641e-02 3.062672168016433716e-02 -1.546290963888168335e-01 -2.593511156737804413e-02
1.799992173910140991e-01 5.551427230238914490e-02 -4.006481468677520752e-01 2.231284826993942261e-01 5.943959578871726990e-02 7.268805801868438721e-02 3.816849887371063232e-01 -9.267529100179672241e-02 8.021602034568786621e-02 -7.688932120800018311e-02 -6.824765354394912720e-03 -2.740741074085235596e-01 1.030954048037528992e-01 3.108450472354888916e-01 2.122455388307571411e-01 -1.594273746013641357e-01 7.116068154573440552e-02 -2.915942855179309845e-02 2.906181812286376953e-01 -1.719393581151962280e-01 2.220169156789779663e-01 -1.650208383798599243e-01 4.699840769171714783e-02 8.828774094581604004e-02 -1.747231334447860718e-01 -2.282697260379791260e-01 3.368854895234107971e-02 1.223820820450782776e-01 4.014545679092407227e-02 -8.713118731975555420e-02 -7.491099089384078979e-02 7.661698758602142334e-02
-1.293227970600128174e-01 1.710573136806488037e-01 -5.976649001240730286e-02 -3.054256439208984375e-01 7.997453957796096802e-02 3.420722186565399170e-01 3.571990132331848145e-02 -2.406544536352157593e-01 1.037360206246376038e-01 -7.484683394432067871e-02 -1.515761464834213257e-01 -3.590391576290130615e-01 -8.270727843046188354e-02 5.227904319763183594e-01 1.811738163232803345e-01 3.600812330842018127e-02 9.361247532069683075e-03 -1.963719576597213745e-01 1.508205831050872803e-01 -9.297494776546955109e-03 -1.885654591023921967e-02 -9.175246953964233398e-02 1.635970473289489746e-01 7.912079803645610809e-03 3.951273858547210693e-02 5.492138117551803589e-02 1.090239733457565308e-01 1.308998614549636841e-01 7.180282473564147949e-02 1.326596140861511230e-01 -6.109596043825149536e-02 1.867374777793884277e-01
3.694975003600120544e-02 -1.192823201417922974e-01 -3.431295603513717651e-02 8.628158271312713623e-02 -1.082796677947044373e-01 3.372023627161979675e-02 1.014256551861763000e-01 1.562734097242355347e-01 6.533826142549514771e-02 -2.407157868146896362e-01 -2.800823152065277100e-01 5.455343797802925110e-02 -9.595555067062377930e-02 1.556075066328048706e-01 1.140804514288902283e-01 -4.891655966639518738e-02 1.770620234310626984e-02 -2.614471614360809326e-01 1.174740642309188843e-01 -4.552476704120635986e-01 -1.935554444789886475e-01 2.853142023086547852e-01 1.822360157966613770e-01 1.789558865129947662e-02 -2.177471369504928589e-01 9.006241708993911743e-02 8.044073730707168579e-02 2.085344344377517700e-01 3.022655546665191650e-01 2.185550183057785034e-01 -2.138734012842178345e-01 5.726324021816253662e-02
1.070690304040908813e-01 -2.252490073442459106e-01 -1.645286381244659424e-01 2.200167179107666016e-01 2.813611878082156181e-03 2.224681079387664795e-01 3.557672351598739624e-02 1.617500483989715576e-01 -1.860121637582778931e-02 -1.410524994134902954e-01 -3.639053702354431152e-01 -1.913774758577346802e-01 4.625977203249931335e-02 3.813969790935516357e-01 9.624642133712768555e-02 -1.184405758976936340e-01 -2.035627514123916626e-01 5.286794900894165039e-02 1.917400956153869629e-02 1.354281604290008545e-01 -1.040613874793052673e-01 -1.281574950553476810e-04 3.170288354158401489e-02 -2.512218058109283447e-01 -4.435801878571510315e-02 -2.037128210067749023e-01 -6.885550171136856079e-02 -8.911706507205963135e-02 1.375891268253326416e-01 1.798153966665267944e-01 -3.981152474880218506e-01 1.463101506233215332e-01
1.575682908296585083e-01 -1.788474172353744507e-01 -1.178472787141799927e-01 -2.024266272783279419e-01 -2.341724000871181488e-03 1.737316995859146118e-01 -7.133258879184722900e-02 2.843694202601909637e-02 -4.257243499159812927e-02 2.373652905225753784e-02 -3.075207173824310303e-01 -5.854809284210205078e-01 -1.605987846851348877e-01 1.560209989547729492e-01 2.827198430895805359e-02 1.192721128463745117e-01 1.996747255325317383e-01 -1.319539546966552734e-01 6.237902492284774780e-02 -2.545369565486907959e-01 -1.097284629940986633e-01 1.728746742010116577e-01 -1.846501976251602173e-02 3.349372446537017822e-01 5.373308062553405762e-02 7.149287313222885132e-02 4.732945933938026428e-03 -2.645042352378368378e-02 2.084657251834869385e-01 -6.063822656869888306e-02 -7.308700680732727051e-02 -7.572622597217559814e-02
2.991185784339904785e-01 -2.393864840269088745e-01 -9.580996632575988770e-02 -8.130840957164764404e-02 -2.276721410453319550e-02 9.978545457124710083e-02 7.576702535152435303e-02 -1.006530001759529114e-01 2.784970998764038086e-01 -2.696011587977409363e-02 -1.418891549110412598e-01 -3.265990912914276123e-01 2.566804550588130951e-02 2.592879831790924072e-01 5.786375328898429871e-02 1.184552442282438278e-03 -8.350984752178192139e-02 1.740771532058715820e-01 2.862115576863288879e-02 -3.922361433506011963e-01 -2.522993981838226318e-01 1.403453201055526733e-01 1.511134952306747437e-01 -1.527991443872451782e-01 1.128724869340658188e-02 -2.884478271007537842e-01 4.005854949355125427e-02 2.808650396764278412e-02 7.920041680335998535e-02 -2.094805240631103516e-01 -2.671755552291870117e-01 -7.757785171270370483e-02
5.329703539609909058e-02 -4.649663716554641724e-02 -1.163824796676635742e-01 9.444500505924224854e-02 2.509788572788238525e-01 3.081829845905303955e-01 7.791051268577575684e-02 -5.915517359972000122e-02 -8.720669895410537720e-02 1.116210594773292542e-01 -3.507018685340881348e-01 -3.441930934786796570e-02 9.465674520470201969e-04 2.346392422914505005e-01 3.818357288837432861e-01 2.197279036045074463e-01 6.134846247732639313e-03 1.557312440127134323e-02 1.166958659887313843e-01 -4.740735143423080444e-02 -1.485257446765899658e-01 -8.667634427547454834e-02 -4.722557030618190765e-03 -2.266923040151596069e-01 -1.132955774664878845e-01 -2.198922038078308105e-01 -4.858975484967231750e-02 -1.641268879175186157e-01 1.392977088689804077e-01 4.095041155815124512e-01 -7.423734664916992188e-02 1.771848052740097046e-01
-1.001972891390323639e-02 -7.862566038966178894e-03 -1.760766804218292236e-01 -1.697106957435607910e-01 9.939090162515640259e-02 2.112752571702003479e-02 3.170260190963745117e-01 -1.164109557867050171e-01 6.786300987005233765e-02 1.923308819532394409e-01 2.255631983280181885e-01 -3.294357955455780029e-01 -3.428425490856170654e-01 6.667700409889221191e-02 8.778447285294532776e-03 2.630739808082580566e-01 -2.962932288646697998e-01 -1.708172708749771118e-01 1.658758670091629028e-01 -1.272481381893157959e-01 -2.682911455631256104e-01 -2.925283275544643402e-02 1.273692399263381958e-01 -5.981233343482017517e-02 -1.371660679578781128e-01 3.381061181426048279e-02 2.331019379198551178e-02 1.794607006013393402e-02 -1.955404505133628845e-02 8.740441501140594482e-02 -3.134820163249969482e-01 2.072405070066452026e-01
-8.391477167606353760e-04 -1.571384817361831665e-01 2.335799336433410645e-01 2.692748792469501495e-02 -1.768610924482345581e-01 1.540442705154418945e-01 1.212424598634243011e-02 -2.362776696681976318e-01 7.313193287700414658e-03 7.584805041551589966e-02 -2.427382916212081909e-01 -3.600639402866363525e-01 -1.025311574339866638e-01 1.621396988630294800e-01 -1.091336645185947418e-02 -1.174940466880798340e-01 -1.014046072959899902e-01 -1.540754437446594238e-01 2.562737166881561279e-01 -3.236567080020904541e-01 -1.641349643468856812e-01 -1.282540261745452881e-01 1.774498969316482544e-01 -3.242891654372215271e-02 -1.722772568464279175e-01 -1.850282400846481323e-01 -1.857343763113021851e-01 -1.495046168565750122e-01 3.320646882057189941e-01 -3.002087399363517761e-02 9.383605420589447021e-02 -2.069290280342102051e-01
8.349396288394927979e-02 1.068464666604995728e-01 -5.419275760650634766e-01 1.763787120580673218e-01 9.477414190769195557e-03 -1.556756645441055298e-01 2.623331248760223389e-01 2.867008186876773834e-02 -2.158391848206520081e-02 5.954267084598541260e-02 4.227896034717559814e-02 -3.877423703670501709e-01 -9.650819934904575348e-03 1.363113522529602051e-01 1.991179957985877991e-02 -5.290718004107475281e-02 1.763220317661762238e-02 -2.300748378038406372e-01 1.526028960943222046e-01 -2.836083173751831055e-01 5.549238622188568115e-02 -8.590842783451080322e-02 8.227450400590896606e-02 7.206897437572479248e-02 4.101217910647392273e-02 -1.205399930477142334e-01 -3.625593381002545357e-03 -1.413335353136062622e-01 1.906933635473251343e-01 3.219138681888580322e-01 6.397213321179151535e-03 1.709296852350234985e-01
4.069186979904770851e-04 -1.053127571940422058e-01 -1.105375662446022034e-01 -3.580252081155776978e-02 1.749274581670761108e-01 3.271427452564239502e-01 5.662970989942550659e-02 1.439627842046320438e-03 -3.553726151585578918e-02 -1.665652692317962646e-01 -1.361967157572507858e-02 -1.962004750967025757e-01 1.325104832649230957e-01 3.548067808151245117e-01 1.840055733919143677e-01 -1.759570538997650146e-01 -2.362370677292346954e-02 -7.811716059222817421e-04 3.264380693435668945e-01 -9.891011752188205719e-03 -2.105485200881958008e-01 1.773847341537475586e-01 -1.219834163784980774e-01 -1.674326211214065552e-01 -8.714003115892410278e-02 -2.593766450881958008e-01 1.776098608970642090e-01 -2.809634804725646973e-01 7.016881555318832397e-02 2.827402949333190918e-01 -2.282458730041980743e-02 -2.489073127508163452e-01
1.194142922759056091e-01 -3.077017962932586670e-01 -1.430867761373519897e-01 1.060535460710525513e-01 6.184357032179832458e-02 4.674024507403373718e-02 3.491346538066864014e-01 -3.439119085669517517e-02 6.148503720760345459e-02 -5.937604978680610657e-02 1.052780598402023315e-01 -1.329609304666519165e-01 -1.348485052585601807e-01 1.453615166246891022e-02 3.123611211776733398e-01 1.316168438643217087e-02 -7.647035270929336548e-02 1.331617403775453568e-02 3.219045996665954590e-01 -2.810429595410823822e-02 9.464912116527557373e-02 2.576100267469882965e-02 1.272912472486495972e-01 2.916499972343444824e-01 -1.739929616451263428e-01 -3.331235051155090332e-01 1.490187346935272217e-01 1.915579587221145630e-01 2.727763652801513672e-01 2.355056107044219971e-01 1.090370267629623413e-01 1.217312738299369812e-01
-1.144902780652046204e-01 -1.371790915727615356e-01 4.311512410640716553e-02 2.159031853079795837e-02 -1.980085074901580811e-01 1.182052716612815857e-01 5.809109658002853394e-02 -1.187723651528358459e-01 5.009765550494194031e-02 -9.964551776647567749e-03 -3.984143212437629700e-02 -4.089159965515136719e-01 -8.094201236963272095e-02 1.579049378633499146e-01 1.379237510263919830e-02 -1.605924665927886963e-01 -2.818044722080230713e-01 -2.617226839065551758e-01 2.984788417816162109e-01 -4.168470799922943115e-01 2.555366605520248413e-02 -3.177169337868690491e-02 6.970074027776718140e-02 1.220648884773254395e-01 -9.061847627162933350e-02 6.717920303344726562e-02 -1.661243885755538940e-01 -7.561758905649185181e-02 3.308013677597045898e-01 5.145027860999107361e-02 8.201987296342849731e-02 -2.630304098129272461e-01
1.300515979528427124e-01 1.103192195296287537e-01 -2.990483641624450684e-01 -9.934298694133758545e-02 2.295905053615570068e-01 4.791909456253051758e-02 8.565829694271087646e-02 5.128611251711845398e-02 1.317148678936064243e-03 2.458082437515258789e-01 1.309227645397186279e-01 3.719339892268180847e-02 -1.120128259062767029e-01 3.526308536529541016e-01 1.234670821577310562e-02 1.816208958625793457e-01 5.066861212253570557e-02 -5.816190317273139954e-02 2.549630105495452881e-01 -2.440788298845291138e-01 1.283383555710315704e-02 -6.652069091796875000e-02 1.254047006368637085e-01 2.515614330768585205e-01 1.811147434636950493e-03 -2.259169667959213257e-01 -1.369540300220251083e-02 7.095126807689666748e-02 2.498124688863754272e-01 2.964650094509124756e-01 -2.967993319034576416e-01 2.210860401391983032e-01
8.355760574340820312e-02 -6.208453327417373657e-02 -1.505651324987411499e-02 -2.713491618633270264e-01 -1.168977841734886169e-01 -8.934594690799713135e-03 1.137004271149635315e-01 -1.261996924877166748e-01 1.900383383035659790e-01 -3.839955851435661316e-02 -3.868495523929595947e-01 -2.925554215908050537e-01 -9.318776428699493408e-03 1.405490338802337646e-01 2.099421024322509766e-01 1.086213532835245132e-02 -7.614086568355560303e-02 1.670433580875396729e-01 1.781060248613357544e-01 -4.223248064517974854e-01 -3.782936930656433105e-01 -2.616315521299839020e-02 1.727044731378555298e-01 -2.256909310817718506e-01 5.794337019324302673e-02 -2.726184017956256866e-02 4.387566447257995605e-02 1.016991138458251953e-01 4.716376215219497681e-02 -1.055306196212768555e-01 -1.893620640039443970e-01 -4.381997883319854736e-02
7.860022038221359253e-02 -2.350086420774459839e-01 1.307549234479665756e-02 -7.132912427186965942e-02 -7.934570312500000000e-02 3.720156252384185791e-01 1.280967742204666138e-01 -4.058834165334701538e-02 -2.063315361738204956e-01 2.022040821611881256e-02 -2.618455514311790466e-02 -3.519052565097808838e-01 -6.205699220299720764e-02 1.422102153301239014e-01 1.899763643741607666e-01 -2.088780403137207031e-01 -8.963453024625778198e-02 -5.840848013758659363e-02 1.278008669614791870e-01 -2.672370970249176025e-01 -5.330722332000732422e-01 3.706234693527221680e-02 1.292399913072586060e-01 -6.025145947933197021e-02 -1.621569544076919556e-01 -1.697253584861755371e-01 4.977265372872352600e-02 1.112761497497558594e-01 -1.881833374500274658e-02 5.095333326607942581e-03 -1.383718699216842651e-01 -6.878020614385604858e-02
1.087350472807884216e-01 -6.855261325836181641e-02 -1.966902166604995728e-01 7.712954282760620117e-02 1.069437190890312195e-01 -8.269280195236206055e-02 -1.126130446791648865e-01 -3.170135021209716797e-01 6.494746357202529907e-02 -7.712443172931671143e-02 -1.134989261627197266e-01 -5.113704204559326172e-01 -3.765894174575805664e-01 2.838770113885402679e-02 1.430091708898544312e-01 1.175963953137397766e-01 -1.661186218261718750e-01 -2.286859154701232910e-01 2.370630502700805664e-01 -1.049864664673805237e-01 -2.241076529026031494e-02 4.898304492235183716e-02 -3.758052736520767212e-02 -1.699539572000503540e-01 -2.003095597028732300e-01 -2.649060785770416260e-01 -3.960015997290611267e-02 -7.483388483524322510e-02 1.449707988649606705e-02 -1.747180894017219543e-02 6.718391180038452148e-02 2.076641470193862915e-01
-7.743199169635772705e-02 8.388495445251464844e-02 -2.192519456148147583e-01 2.931826710700988770e-01 5.035750195384025574e-02 3.766161948442459106e-02 6.007260829210281372e-02 6.519929319620132446e-02 8.907316625118255615e-02 -2.345469407737255096e-02 -1.909963190555572510e-01 6.139744073152542114e-02 -9.817119687795639038e-02 1.410748809576034546e-01 3.960064947605133057e-01 6.251350790262222290e-02 -1.221245061606168747e-02 -1.938060373067855835e-01 1.439285278320312500e-01 -2.702783048152923584e-01 -3.698452934622764587e-02 -7.497744262218475342e-02 9.711183607578277588e-02 1.832466423511505127e-01 -2.374932169914245605e-02 -7.262844592332839966e-02 -2.020804882049560547e-01 -2.092723548412322998e-01 4.203384220600128174e-01 2.107366770505905151e-01 -2.801514267921447754e-01 1.749260872602462769e-01
-1.497332472354173660e-03 1.366587877273559570e-01 -8.548200130462646484e-02 9.533992409706115723e-02 2.907058298587799072e-01 1.333797276020050049e-01 -1.259831041097640991e-01 2.079062350094318390e-02 3.049339540302753448e-02 4.945146664977073669e-02 -1.513122916221618652e-01 -2.909173965454101562e-01 5.649058893322944641e-02 4.075569659471511841e-02 -7.208371907472610474e-02 -1.771775819361209869e-02 -3.393588662147521973e-01 -8.226375281810760498e-02 4.251400232315063477e-01 -3.448384702205657959e-01 -7.606831938028335571e-02 5.138696730136871338e-02 2.534976005554199219e-01 2.047124654054641724e-01 7.378491014242172241e-02 3.291638940572738647e-02 1.807877570390701294e-01 3.965020179748535156e-02 -2.798374742269515991e-02 -2.306102961301803589e-02 -3.213956952095031738e-01 -2.085102498531341553e-01
9.857971221208572388e-02 -2.150289565324783325e-01 -1.054671034216880798e-01 -8.732534945011138916e-02 2.689710259437561035e-01 -1.175784170627593994e-01 4.082385003566741943e-01 -2.290755361318588257e-01 -2.070060372352600098e-02 -4.768784623593091965e-03 -2.411050945520401001e-01 -2.429227232933044434e-01 -1.941944807767868042e-01 1.749624758958816528e-01 1.771612465381622314e-01 -9.247174113988876343e-02 5.266068503260612488e-02 3.039596602320671082e-02 2.157657891511917114e-01 -2.848424613475799561e-01 3.002382814884185791e-03 -3.397245407104492188e-01 1.443762630224227905e-01 1.044388785958290100e-01 -4.750411957502365112e-02 6.079220771789550781e-02 1.737950295209884644e-01 9.004813618957996368e-03 -5.132661014795303345e-02 2.667226493358612061e-01 -4.727328941226005554e-02 -5.768170580267906189e-02
-6.399270892143249512e-02 -1.177893485873937607e-02 -1.190725862979888916e-01 -2.483244836330413818e-01 -1.086419727653264999e-02 5.836206302046775818e-02 -6.500770896673202515e-02 -1.783278137445449829e-01 9.551852196455001831e-02 1.752155870199203491e-01 -2.626522779464721680e-01 -3.868537247180938721e-01 1.196075752377510071e-01 3.114953935146331787e-01 1.892642676830291748e-01 2.119508832693099976e-01 7.576629519462585449e-03 3.811589255928993225e-02 4.198574721813201904e-01 1.283860951662063599e-01 -2.665873989462852478e-02 -2.858798764646053314e-02 4.982529580593109131e-02 2.312011783942580223e-03 -2.473030984401702881e-01 -1.834239214658737183e-01 4.803203046321868896e-02 -1.840465813875198364e-01 2.626006007194519043e-01 1.577698141336441040e-01 -6.073421239852905273e-02 5.490102618932723999e-02
3.515133261680603027e-01 -2.217083275318145752e-01 -1.094182953238487244e-01 -6.201525777578353882e-02 9.983888268470764160e-02 2.684740424156188965e-01 1.688493639230728149e-01 -6.933592259883880615e-02 2.268497496843338013e-01 -8.507721871137619019e-02 -5.617677047848701477e-02 -2.343114465475082397e-01 -4.220470320433378220e-03 3.337561190128326416e-01 8.488766849040985107e-02 -1.074719876050949097e-01 -8.986122161149978638e-02 2.042760848999023438e-01 5.798240751028060913e-02 -3.540409803390502930e-01 -2.350168824195861816e-01 -7.755858451128005981e-02 2.172749638557434082e-01 -2.704086601734161377e-01 -3.758557140827178955e-02 -1.175466626882553101e-01 4.084130749106407166e-02 -2.089543268084526062e-02 7.653348892927169800e-02 -1.659651249647140503e-01 -1.760720759630203247e-01 -8.574499934911727905e-02
-1.458271145820617676e-01 -1.589670181274414062e-01 -2.319589853286743164e-01 9.371961653232574463e-02 -6.983122974634170532e-02 -1.716601401567459106e-01 3.692966997623443604e-01 6.757263094186782837e-02 9.748395532369613647e-02 8.799191564321517944e-02 2.210627868771553040e-02 -9.424874931573867798e-02 -2.677719891071319580e-01 -1.383898634230718017e-04 2.579024732112884521e-01 9.034832566976547241e-02 -2.915652096271514893e-01 -4.874607920646667480e-02 2.866593599319458008e-01 -3.643867075443267822e-01 -1.914881318807601929e-01 -7.604550919495522976e-04 3.480704501271247864e-02 -2.061380073428153992e-02 9.269742667675018311e-02 5.498466640710830688e-02 1.518519520759582520e-01 2.791157662868499756e-01 1.530801504850387573e-01 -4.532909393310546875e-02 -1.794016659259796143e-01 1.780278086662292480e-01
4.963257536292076111e-02 -1.646537519991397858e-02 -2.560073435306549072e-01 2.539772689342498779e-01 6.922695040702819824e-02 -2.648897171020507812e-01 2.304299622774124146e-01 8.735865354537963867e-02 7.336574792861938477e-02 1.874678730964660645e-01 -1.026061177253723145e-01 -2.540777325630187988e-01 1.463434100151062012e-01 3.413295149803161621e-01 3.404441056773066521e-03 -1.633614003658294678e-01 -8.244224009104073048e-04 -1.533395051956176758e-02 3.713504672050476074e-01 -3.445245325565338135e-02 -7.164920121431350708e-02 -2.322032004594802856e-01 1.802027970552444458e-01 1.953641772270202637e-01 8.989515155553817749e-02 -1.470706760883331299e-01 6.062347069382667542e-02 8.881214074790477753e-03 3.367343842983245850e-01 -2.301001176238059998e-02 -1.063309982419013977e-01 1.536070704460144043e-01
1.129998788237571716e-01 -1.404274404048919678e-01 -3.891022801399230957e-01 5.080537125468254089e-02 2.782314419746398926e-01 1.046066209673881531e-01 8.012098073959350586e-02 1.115729361772537231e-01 -5.295035988092422485e-02 -1.168825253844261169e-01 -1.502348780632019043e-01 -1.158302575349807739e-01 -8.448614180088043213e-02 3.001003563404083252e-01 2.959888875484466553e-01 8.051859587430953979e-02 -8.797957003116607666e-02 -3.519014269113540649e-02 -8.081804215908050537e-02 -1.312533468008041382e-01 -1.562147289514541626e-01 1.826869510114192963e-02 1.387918591499328613e-01 -2.065318524837493896e-01 -3.119299411773681641e-01 -9.037522971630096436e-02 1.067574694752693176e-01 -2.367690652608871460e-01 6.671951711177825928e-02 4.035801887512207031e-01 -4.671515896916389465e-02 2.710090391337871552e-02
3.415892720222473145e-01 -1.066529154777526855e-01 -1.683467924594879150e-01 -5.879114195704460144e-02 4.018693044781684875e-02 1.472593396902084351e-01 8.725074678659439087e-02 1.252558380365371704e-01 2.894765324890613556e-02 2.806163392961025238e-04 4.137481562793254852e-03 -3.585383594036102295e-01 -2.126217186450958252e-01 2.037447988986968994e-01 2.854312360286712646e-01 1.160489469766616821e-01 1.171106994152069092e-01 -2.328926473855972290e-01 -3.355784108862280846e-03 -4.025401175022125244e-01 -2.366174757480621338e-01 1.433823704719543457e-01 -1.208413913846015930e-01 2.105865776538848877e-01 1.154332682490348816e-01 -1.677590310573577881e-01 8.600695431232452393e-02 1.986328745260834694e-03 1.793975010514259338e-02 -5.772449076175689697e-02 -2.471308112144470215e-01 -5.816864222288131714e-02
9.990651160478591919e-02 6.175564602017402649e-02 -8.943068981170654297e-02 -1.492200493812561035e-01 1.514037996530532837e-01 -1.372465640306472778e-01 1.243892014026641846e-01 5.796388909220695496e-02 8.557964861392974854e-02 6.075534969568252563e-02 -9.834015369415283203e-02 -3.801639676094055176e-01 -1.679937839508056641e-01 2.657208442687988281e-01 -7.510142773389816284e-02 3.106990084052085876e-02 -1.291663013398647308e-02 -4.591021537780761719e-01 8.839919418096542358e-02 -2.055133134126663208e-01 -1.852232217788696289e-01 6.163362413644790649e-02 -1.388173848390579224e-01 -6.991343945264816284e-02 8.694966137409210205e-02 -2.246292307972908020e-02 -2.092449693009257317e-03 -7.262481749057769775e-02 3.279438614845275879e-01 -1.207596287131309509e-01 -3.991245329380035400e-01 -8.168378472328186035e-02
1.452834308147430420e-01 -9.193966537714004517e-02 4.506516829133033752e-02 1.220386475324630737e-01 3.199740648269653320e-01 1.092962473630905151e-01 -1.504206955432891846e-01 -6.120122969150543213e-02 1.513411551713943481e-01 -2.756355516612529755e-02 -1.057868450880050659e-01 -1.278941053897142410e-02 -3.492620587348937988e-02 1.408509910106658936e-01 7.207626104354858398e-02 -8.043941110372543335e-02 -1.331506073474884033e-01 -2.832519114017486572e-01 3.618546128273010254e-01 -8.412559330463409424e-02 -3.400268256664276123e-01 3.924274742603302002e-01 3.341262936592102051e-01 1.018219664692878723e-01 -8.551276475191116333e-02 -2.257919013500213623e-01 3.921645879745483398e-02 1.329463571310043335e-01 -7.623688131570816040e-02 9.156350791454315186e-02 -1.316364854574203491e-01 -9.186132997274398804e-02
1.050715073943138123e-01 6.774155050516128540e-02 -3.865998387336730957e-01 8.943228749558329582e-05 9.215848147869110107e-02 8.209480345249176025e-02 5.925893783569335938e-02 -2.519345879554748535e-01 6.795985996723175049e-02 1.889747828245162964e-01 -4.570894688367843628e-02 -4.316589236259460449e-01 1.965115219354629517e-01 1.385319679975509644e-01 9.645728021860122681e-02 6.490323692560195923e-03 -1.146418377757072449e-01 -1.932619214057922363e-01 1.846880316734313965e-01 -7.830381393432617188e-02 -1.926007866859436035e-02 -1.789024770259857178e-01 2.492969185113906860e-01 1.704121083021163940e-01 1.390893161296844482e-01 -2.724133133888244629e-01 3.128146231174468994e-01 7.312324643135070801e-02 5.083116516470909119e-02 7.732328027486801147e-03 1.892250217497348785e-02 2.067279368638992310e-01
1.836521625518798828e-01 8.293576538562774658e-02 -1.867313832044601440e-01 2.034566253423690796e-01 -2.959712222218513489e-02 1.022541821002960205e-01 -3.367696702480316162e-01 -4.105274006724357605e-02 9.363500028848648071e-02 1.380042433738708496e-01 -1.208950653672218323e-01 -2.002734541893005371e-01 -2.561132311820983887e-01 2.981582283973693848e-01 2.110047787427902222e-01 -1.560405790805816650e-01 5.553264170885086060e-02 1.018227115273475647e-01 2.222243398427963257e-01 -3.032652139663696289e-01 -1.015761494636535645e-02 -1.481896489858627319e-01 -9.324698895215988159e-02 9.125327318906784058e-02 4.801535978913307190e-03 -2.332607656717300415e-01 1.984691321849822998e-01 -4.163830727338790894e-02 1.785868704319000244e-01 3.863708302378654480e-02 -2.682484686374664307e-01 -2.366559952497482300e-01
2.622350454330444336e-01 1.424867659807205200e-01 4.284746199846267700e-02 1.534277573227882385e-02 5.036721006035804749e-02 2.085096687078475952e-01 -4.881837218999862671e-02 -8.697096258401870728e-02 7.199451327323913574e-02 -9.663826227188110352e-02 -2.197873443365097046e-01 -2.122328430414199829e-01 -1.673232764005661011e-01 7.135058194398880005e-02 2.903289534151554108e-02 3.920459449291229248e-01 -2.686281502246856689e-01 2.326779067516326904e-04 1.712016612291336060e-01 -2.074857987463474274e-02 8.705765753984451294e-02 1.165426820516586304e-01 2.582865059375762939e-01 4.862314835190773010e-02 -3.166282176971435547e-01 -1.575461924076080322e-01 1.159133091568946838e-01 1.659823507070541382e-01 1.168506145477294922e-01 3.077317178249359131e-01 -1.105342060327529907e-01 -2.804037928581237793e-01
2.578504383563995361e-01 9.372302144765853882e-02 -8.376970142126083374e-02 -9.657604247331619263e-02 -2.803349494934082031e-01 -7.064015418291091919e-02 2.060333490371704102e-01 -9.345563501119613647e-02 -2.266165614128112793e-01 -2.506586350500583649e-02 -3.766833543777465820e-01 -2.618075311183929443e-01 -9.623055346310138702e-03 1.374848932027816772e-01 -1.703521236777305603e-02 -3.828017739579081535e-03 -2.671256661415100098e-01 3.020657785236835480e-02 3.017983734607696533e-01 -2.974999323487281799e-02 -4.887741059064865112e-02 1.625380665063858032e-01 -1.104768216609954834e-01 -1.592815667390823364e-01 1.478860676288604736e-01 -5.112018901854753494e-03 -1.044961661100387573e-01 1.433546841144561768e-01 2.036913335323333740e-01 3.719617426395416260e-01 -1.395807862281799316e-01 -9.269622713327407837e-02
5.301852151751518250e-02 -1.677994616329669952e-02 -6.410402804613113403e-02 2.231269329786300659e-01 -5.187429115176200867e-02 4.275406897068023682e-02 7.306355983018875122e-02 2.307713478803634644e-01 3.911191821098327637e-01 -1.996727846562862396e-02 1.884712465107440948e-02 -1.240835338830947876e-01 -2.364353388547897339e-01 3.662512898445129395e-01 3.662629723548889160e-01 -7.203478366136550903e-02 -3.429683148860931396e-01 6.688380986452102661e-02 7.074553519487380981e-02 -1.741763502359390259e-01 7.207425683736801147e-02 2.325886189937591553e-01 -8.323744684457778931e-02 -1.170490682125091553e-01 -6.902377307415008545e-02 -1.238607242703437805e-01 2.032582461833953857e-02 1.350677162408828735e-01 1.139296889305114746e-01 2.136868238449096680e-01 -5.859586875885725021e-03 2.158547341823577881e-01
-2.718623913824558258e-02 2.499777376651763916e-01 -3.341561257839202881e-01 2.617693245410919189e-01 1.063643954694271088e-02 1.766376942396163940e-01 -8.727643638849258423e-03 8.188471943140029907e-02 1.117018312215805054e-01 -1.484220568090677261e-02 -9.936968982219696045e-02 -6.354315578937530518e-02 -8.054357022047042847e-02 5.063318461179733276e-02 3.019816577434539795e-01 1.956210136413574219e-01 -8.618213981389999390e-02 -1.265096664428710938e-01 2.866794466972351074e-01 -2.634088397026062012e-01 -1.314659118652343750e-01 -1.730140298604965210e-01 -1.145888492465019226e-01 6.420940905809402466e-02 -7.627994054928421974e-04 1.540196221321821213e-02 -1.230209469795227051e-01 -1.579978018999099731e-01 3.541744351387023926e-01 -2.755313366651535034e-02 -3.469481170177459717e-01 1.642958670854568481e-01
6.175939366221427917e-02 -1.076668873429298401e-01 -8.818571269512176514e-02 -1.190465688705444336e-01 4.708990082144737244e-02 1.537208706140518188e-01 1.252287775278091431e-01 2.177508175373077393e-02 4.539536312222480774e-02 -3.365933522582054138e-02 -3.606980443000793457e-01 3.807859122753143311e-02 3.495608642697334290e-02 -9.663668274879455566e-02 1.941767185926437378e-01 2.540455199778079987e-02 -2.396106719970703125e-01 9.652993828058242798e-02 2.749035656452178955e-01 -3.760882019996643066e-01 9.886334650218486786e-03 -2.710909210145473480e-02 2.209661900997161865e-01 -2.174064517021179199e-01 3.810928389430046082e-02 -3.399693369865417480e-01 -7.739414274692535400e-02 -2.568898797035217285e-01 2.691193297505378723e-02 3.790511786937713623e-01 -1.450532823801040649e-01 4.307417571544647217e-02
3.185257017612457275e-01 -3.736202716827392578e-01 -5.870010703802108765e-02 1.880500167608261108e-01 -8.394641801714897156e-03 6.390140950679779053e-02 -1.890936195850372314e-01 -2.050446420907974243e-01 3.649289906024932861e-02 3.712996095418930054e-02 -2.284923642873764038e-01 -2.245003283023834229e-01 -3.057665526866912842e-01 2.026286162436008453e-02 2.555762827396392822e-01 -1.053769588470458984e-01 2.416255511343479156e-02 -3.144242987036705017e-02 3.228910863399505615e-01 -1.178630739450454712e-01 1.500669419765472412e-01 2.778280992060899734e-03 -1.021230872720479965e-02 6.191217154264450073e-02 -3.767101466655731201e-02 -1.437352746725082397e-01 -8.005745708942413330e-02 -3.044506609439849854e-01 2.666663229465484619e-01 1.363000422716140747e-01 -6.469929218292236328e-02 -3.604668751358985901e-02
1.433496475219726562e-01 2.989430353045463562e-02 -5.057613253593444824e-01 -7.011298090219497681e-02 -6.647892296314239502e-02 -1.457155495882034302e-01 1.790416091680526733e-01 4.056470841169357300e-02 6.747116893529891968e-02 2.547411061823368073e-02 2.599720843136310577e-02 -3.403109312057495117e-02 5.285122897475957870e-03 2.195954173803329468e-01 3.157604932785034180e-01 -5.297030881047248840e-02 -1.831454411149024963e-02 -5.255795642733573914e-02 3.629743754863739014e-01 -1.415832191705703735e-01 -6.454695761203765869e-02 -2.404492497444152832e-01 6.391694396734237671e-02 1.137907281517982483e-01 -2.091300040483474731e-01 -2.401066720485687256e-01 7.214221358299255371e-02 2.173545770347118378e-02 1.392326503992080688e-01 3.465466797351837158e-01 4.408843442797660828e-02 1.352768540382385254e-01
2.142173051834106445e-01 9.386640042066574097e-02 2.570507675409317017e-02 1.578866243362426758e-01 -3.458840772509574890e-02 9.722791612148284912e-02 8.758420497179031372e-02 -7.981602102518081665e-02 8.569062501192092896e-02 -1.615229398012161255e-01 -2.312905639410018921e-01 -1.505366861820220947e-01 3.870289772748947144e-02 5.885438621044158936e-02 -6.060583144426345825e-02 1.893408596515655518e-01 -2.313063889741897583e-01 -1.943434327840805054e-01 3.327613472938537598e-01 -2.049216181039810181e-01 -2.290130853652954102e-01 1.051367968320846558e-01 -3.412710130214691162e-02 -2.278517186641693115e-01 -2.086335420608520508e-02 -4.089113175868988037e-01 3.716645836830139160e-01 2.220858931541442871e-01 -2.989842742681503296e-02 1.530394256114959717e-01 -2.978846617043018341e-02 8.149082772433757782e-03
2.135008871555328369e-01 -1.770918071269989014e-01 -3.407040238380432129e-01 -6.718244403600692749e-03 1.628212630748748779e-01 -2.338244020938873291e-02 5.058888792991638184e-01 -2.360460758209228516e-01 1.658757328987121582e-01 1.104874312877655029e-01 -1.054720059037208557e-01 -1.336064338684082031e-01 6.544680893421173096e-02 1.489346325397491455e-01 7.572216540575027466e-02 2.048983275890350342e-01 -2.850018143653869629e-01 7.514949538744986057e-04 8.715192973613739014e-02 -2.940003871917724609e-01 2.044852357357740402e-03 -1.787313371896743774e-01 1.259958893060684204e-01 4.198220372200012207e-02 -4.625324159860610962e-02 -1.602046489715576172e-01 -7.226202636957168579e-03 2.036766260862350464e-01 -4.782542958855628967e-02 -1.168669667094945908e-02 -4.274557158350944519e-02 1.640617996454238892e-01
2.693870365619659424e-01 1.201909855008125305e-01 -5.226717144250869751e-02 -6.384509056806564331e-02 -1.739260554313659668e-01 6.934919208288192749e-02 1.160911098122596741e-01 -1.541447788476943970e-01 -1.187845543026924133e-01 -2.604166604578495026e-02 -3.049511909484863281e-01 -1.203915402293205261e-01 2.876027300953865051e-02 -1.211821101605892181e-02 1.977542936801910400e-01 1.525459587574005127e-01 -3.009262979030609131e-01 -1.043508723378181458e-01 2.577499449253082275e-01 -1.287226080894470215e-01 1.594493985176086426e-01 2.591788768768310547e-02 -1.360480040311813354e-01 -1.839925944805145264e-01 1.032767072319984436e-01 -1.105820834636688232e-01 -1.081910207867622375e-01 1.342935264110565186e-01 2.536030113697052002e-01 4.106952250003814697e-01 -3.119505643844604492e-01 -4.908868297934532166e-02
1.491855531930923462e-01 -1.625907123088836670e-01 -9.729290008544921875e-02 -8.180053532123565674e-02 2.381727658212184906e-02 1.014826148748397827e-01 2.090090513229370117e-01 -9.993443638086318970e-02 -1.100920289754867554e-01 1.328989118337631226e-01 -2.237724661827087402e-01 -2.027547806501388550e-01 -1.937156170606613159e-01 4.427239596843719482e-01 1.255790144205093384e-01 -1.340204011648893356e-02 1.369841992855072021e-01 -1.826750487089157104e-01 1.278038024902343750e-01 -3.235411047935485840e-01 -3.721216917037963867e-01 1.062454357743263245e-01 -9.056306630373001099e-02 9.884133189916610718e-02 2.669252753257751465e-01 -2.400587201118469238e-01 4.636429715901613235e-03 -1.095087975263595581e-01 3.471628949046134949e-02 -1.018660292029380798e-01 -4.037231206893920898e-02 -7.199282199144363403e-02
1.276533305644989014e-01 -2.024775743484497070e-01 -4.579685255885124207e-02 -1.738646775484085083e-01 4.000715538859367371e-02 2.230462878942489624e-01 1.837042160332202911e-02 -2.153496444225311279e-01 -3.264830261468887329e-02 -1.078721433877944946e-01 7.735744584351778030e-03 -3.991881906986236572e-01 5.836328864097595215e-02 2.097721695899963379e-01 -1.070431619882583618e-01 -1.946357339620590210e-01 -9.864919632673263550e-02 4.383901134133338928e-02 1.144942641258239746e-01 -4.455298781394958496e-01 -1.839813143014907837e-01 7.255220413208007812e-02 1.520604789257049561e-01 1.412492543458938599e-01 1.352768093347549438e-01 -2.980093061923980713e-01 3.078665211796760559e-02 -3.496893867850303650e-02 2.672543227672576904e-01 -1.777331084012985229e-01 -1.555493026971817017e-01 3.895064443349838257e-02
[truncated: 3,271,660 more chars]
