# Supplementary material for: The Language of Innovation
Source: PLoS One. 2020 Apr 30;15(4):e0230107. doi: 10.1371/journal.pone.0230107 (PMC7194493; doi:10.1371/journal.pone.0230107)
Supplement: S25 File — (GZ) [file pone.0230107.s025.tar.gz › 2003-2007/V2Run_24_VS_4500_embeddings2003-2007ED32.txt]

2.736645042896270752e-01 -5.913724303245544434e-01 9.600793570280075073e-02 2.025748640298843384e-01 1.115018948912620544e-01 2.596525847911834717e-01 6.741669774055480957e-02 -2.658127620816230774e-02 1.043959036469459534e-01 -3.173636496067047119e-01 -9.399124979972839355e-02 3.295429795980453491e-02 -1.959735713899135590e-02 1.029189378023147583e-01 2.568570673465728760e-01 5.100028589367866516e-03 -1.562025845050811768e-01 -4.117960482835769653e-02 1.872663944959640503e-01 -1.558599621057510376e-01 4.950703307986259460e-02 -3.906496986746788025e-02 -1.192451044917106628e-01 7.256490737199783325e-02 -8.403528481721878052e-02 -7.187800109386444092e-02 -1.234782114624977112e-02 -2.261627018451690674e-01 -1.340216249227523804e-01 -2.191005498170852661e-01 2.241155877709388733e-02 5.093638971447944641e-02
2.217350155115127563e-01 -7.381831854581832886e-02 2.028343454003334045e-02 -2.079753726720809937e-01 -2.186570502817630768e-02 3.064785599708557129e-01 1.989130526781082153e-01 4.330518245697021484e-01 1.963447630405426025e-01 -1.032851487398147583e-01 -1.654848009347915649e-01 -1.435697660781443119e-03 1.389822512865066528e-01 9.090255945920944214e-02 -1.352908089756965637e-02 -2.498242706060409546e-01 1.631262339651584625e-02 -2.616184949874877930e-01 -2.061578482389450073e-01 -1.707058697938919067e-01 5.183500796556472778e-02 -9.158687293529510498e-02 2.703255414962768555e-01 1.614042371511459351e-01 -2.396736741065979004e-01 -1.637575961649417877e-02 -1.975917816162109375e-01 1.401749160140752792e-02 1.101660355925559998e-01 -2.178041823208332062e-02 -1.149265617132186890e-01 2.002671360969543457e-01
8.659786731004714966e-02 -3.727409541606903076e-01 1.516734063625335693e-02 -2.910241484642028809e-01 1.708450466394424438e-01 2.133103311061859131e-01 2.723193168640136719e-01 -2.359573356807231903e-02 -2.114037424325942993e-01 -3.177849948406219482e-01 1.223764643073081970e-01 -1.238562166690826416e-01 2.564684301614761353e-02 -3.177332133054733276e-02 7.912452518939971924e-02 -1.727511435747146606e-01 -1.005621701478958130e-01 9.386947005987167358e-02 -3.792652115225791931e-02 7.154411077499389648e-02 -1.612958461046218872e-01 1.931184977293014526e-01 -1.804226636886596680e-01 9.475017338991165161e-02 -3.337212204933166504e-01 -1.091741174459457397e-01 7.889172062277793884e-03 -5.838305503129959106e-02 -2.229729294776916504e-01 -1.965369582176208496e-01 1.099065318703651428e-01 2.190085202455520630e-01
2.345754951238632202e-02 -3.313642740249633789e-01 -2.042771875858306885e-01 3.435046225786209106e-02 -1.726413965225219727e-01 2.007050216197967529e-01 1.414973288774490356e-01 1.263711005449295044e-01 1.056804582476615906e-01 -2.637708932161331177e-02 -1.414286345243453979e-01 1.484045535326004028e-01 6.626641750335693359e-02 2.280092239379882812e-01 -2.242367863655090332e-01 -2.019905298948287964e-01 -2.458036392927169800e-01 1.016094349324703217e-02 -2.109020203351974487e-01 -8.858609199523925781e-02 -1.901039481163024902e-02 -3.715194389224052429e-02 -9.680356085300445557e-02 4.908357560634613037e-01 -4.096520692110061646e-02 -2.442351877689361572e-01 2.644344270229339600e-01 -1.081431806087493896e-01 1.425233483314514160e-02 -6.526317447423934937e-02 -1.172652542591094971e-01 1.151630952954292297e-01
2.905217707157135010e-01 -2.292086780071258545e-01 2.484610378742218018e-01 1.025710776448249817e-01 -1.301558017730712891e-01 3.250300586223602295e-01 1.320552229881286621e-01 -1.652585715055465698e-01 7.297775894403457642e-02 -2.130733132362365723e-01 -2.702802121639251709e-01 2.198417186737060547e-01 -3.704456612467765808e-02 1.967549324035644531e-01 2.074476182460784912e-01 -3.121369481086730957e-01 -9.301310777664184570e-02 4.388860985636711121e-02 -9.359081834554672241e-02 -7.539909332990646362e-02 -4.081569984555244446e-02 2.786035537719726562e-01 -7.616123557090759277e-02 2.524934709072113037e-01 -3.688535094261169434e-02 1.189473941922187805e-01 -6.414851546287536621e-02 -1.011064723134040833e-01 4.421080276370048523e-02 -2.161656320095062256e-01 -1.357122063636779785e-01 -2.886461094021797180e-03
1.264714300632476807e-01 -3.766456842422485352e-01 -5.170983448624610901e-02 -1.288641151040792465e-02 -1.705317571759223938e-02 3.651354014873504639e-01 1.391410827636718750e-01 1.963527053594589233e-01 4.030271247029304504e-02 -2.107995562255382538e-02 -2.250142842531204224e-01 -8.095651119947433472e-02 -6.626486778259277344e-02 -2.875478193163871765e-02 -6.316490471363067627e-02 -3.417789936065673828e-01 1.337729394435882568e-03 2.126394957304000854e-01 -9.778299927711486816e-02 -1.823223084211349487e-01 2.523501031100749969e-02 2.624780535697937012e-01 -8.285356312990188599e-02 3.304326534271240234e-01 -1.047506332397460938e-01 1.859290450811386108e-01 4.058697074651718140e-02 -3.421625494956970215e-01 -8.371397852897644043e-02 -6.369471549987792969e-02 -6.905997544527053833e-02 -9.379620105028152466e-02
4.061814770102500916e-02 -1.756676584482192993e-01 2.214587628841400146e-01 -6.767186522483825684e-02 -3.495866060256958008e-02 2.805193066596984863e-01 6.224894523620605469e-02 -1.954599283635616302e-02 4.565732926130294800e-02 -8.980631083250045776e-02 -3.027485013008117676e-01 -4.794721305370330811e-02 1.650427728891372681e-01 3.423172980546951294e-02 -5.638943240046501160e-02 -3.485674858093261719e-01 -1.888243556022644043e-01 4.763833712786436081e-03 -3.492763042449951172e-01 -2.603165209293365479e-01 -2.218760102987289429e-01 2.976194918155670166e-01 3.691334975883364677e-03 2.573107481002807617e-01 -1.209463179111480713e-01 -2.139157205820083618e-01 8.315713703632354736e-02 -2.514991760253906250e-01 -8.187340945005416870e-02 -5.101539939641952515e-02 -4.155789688229560852e-02 -3.807130083441734314e-02
1.095710918307304382e-01 -3.332433402538299561e-01 2.299623936414718628e-01 -9.216296672821044922e-02 -2.533908188343048096e-01 2.946587204933166504e-01 1.656759828329086304e-01 3.110986649990081787e-01 3.078778386116027832e-01 -4.311423376202583313e-02 4.763219878077507019e-02 1.188978552818298340e-01 3.406515717506408691e-02 6.694701313972473145e-02 1.301324963569641113e-01 -8.422412723302841187e-02 -3.513681292533874512e-01 -1.203893721103668213e-01 -1.391735076904296875e-01 -1.384364962577819824e-01 -1.161654964089393616e-01 -3.205633908510208130e-02 -1.748843938112258911e-01 1.982949972152709961e-01 -2.613632678985595703e-01 -1.287018880248069763e-02 1.259189844131469727e-01 9.508156776428222656e-02 -5.766013637185096741e-02 -1.893015205860137939e-01 5.868645384907722473e-02 2.627218700945377350e-02
1.603312790393829346e-01 -3.187031149864196777e-01 -2.171859145164489746e-02 -1.776146143674850464e-01 -6.166121922433376312e-03 1.381149441003799438e-01 3.187963664531707764e-01 1.964345425367355347e-01 1.036438271403312683e-01 -3.009338304400444031e-02 -8.433003723621368408e-02 -3.073051758110523224e-02 -7.593302428722381592e-02 1.900450736284255981e-01 2.330909669399261475e-01 -3.367541432380676270e-01 -3.927733004093170166e-02 -2.351950109004974365e-01 -1.406429708003997803e-01 -3.888809978961944580e-01 -7.558844983577728271e-02 6.493196636438369751e-02 -2.773113846778869629e-01 1.463404744863510132e-01 6.253706663846969604e-02 -1.140748411417007446e-01 7.809019833803176880e-02 6.758897006511688232e-02 -1.017435044050216675e-01 -1.633935123682022095e-01 -1.651793122291564941e-01 1.549579352140426636e-01
8.536638319492340088e-02 -4.045449197292327881e-01 -6.373056769371032715e-02 2.174899876117706299e-01 -4.347544535994529724e-02 2.851393632590770721e-02 3.558611273765563965e-01 1.429302711039781570e-02 1.881388425827026367e-01 -6.289424747228622437e-02 -6.104469671845436096e-02 1.124860718846321106e-01 1.938076689839363098e-02 5.648943036794662476e-02 -3.858205303549766541e-02 -2.710243463516235352e-01 -9.765330702066421509e-02 -3.014081344008445740e-02 -1.994238495826721191e-01 -1.087375879287719727e-01 -1.711929887533187866e-01 2.915692627429962158e-01 1.694934517145156860e-01 4.718354940414428711e-01 -1.346667110919952393e-01 -4.929820075631141663e-02 -9.950786083936691284e-02 -1.795064061880111694e-01 -7.839655503630638123e-03 -2.833246812224388123e-02 -3.689986839890480042e-02 1.458645015954971313e-01
1.180283911526203156e-02 -2.125405520200729370e-01 1.373623311519622803e-01 1.877967715263366699e-01 -2.112155221402645111e-02 5.346158742904663086e-01 1.427440792322158813e-01 8.422445505857467651e-02 -1.419726461172103882e-01 -3.074921369552612305e-01 -7.117918133735656738e-02 7.416168600320816040e-02 9.997270256280899048e-02 2.003637105226516724e-01 3.473638892173767090e-01 5.320008378475904465e-03 -9.168029576539993286e-02 7.850851118564605713e-02 -8.294060826301574707e-02 -1.374593824148178101e-01 -1.273010224103927612e-01 6.553129106760025024e-02 1.062424667179584503e-02 4.219224303960800171e-02 -3.545368611812591553e-01 -1.682626754045486450e-01 -1.002084091305732727e-01 -1.801215708255767822e-01 -1.766609959304332733e-02 7.152381539344787598e-02 4.054801911115646362e-02 1.562537550926208496e-01
2.318297028541564941e-01 -2.908029854297637939e-01 7.406815141439437866e-02 -1.741648018360137939e-01 -2.287359684705734253e-01 1.435515731573104858e-01 6.094923987984657288e-02 1.145983710885047913e-01 1.859814673662185669e-01 -5.385167151689529419e-02 -1.549012959003448486e-01 -2.544344589114189148e-02 2.246049642562866211e-01 2.409022897481918335e-01 3.952312096953392029e-02 -2.023567110300064087e-01 -1.572296023368835449e-01 2.265437394380569458e-01 -3.060850203037261963e-01 5.609062686562538147e-02 7.824717089533805847e-03 6.676048785448074341e-02 -1.018075048923492432e-01 3.388650119304656982e-01 -6.793563067913055420e-02 -1.730776727199554443e-01 -1.247350871562957764e-01 -3.809536397457122803e-01 -2.029719017446041107e-02 -1.583131216466426849e-02 1.857501454651355743e-02 1.553024500608444214e-01
1.847423166036605835e-01 -1.857796758413314819e-01 2.972720004618167877e-02 -1.812584400177001953e-01 -3.279461339116096497e-02 1.910524070262908936e-01 1.792290061712265015e-01 -1.444207429885864258e-01 -2.979944925755262375e-03 -2.583055496215820312e-01 -2.010238617658615112e-01 7.298491895198822021e-02 -1.007003560662269592e-01 1.285841912031173706e-01 -1.034263521432876587e-03 -3.174207508563995361e-01 -1.397434920072555542e-01 6.607951223850250244e-02 -4.622946381568908691e-01 -6.711924076080322266e-02 4.456115141510963440e-02 2.178712785243988037e-01 -6.679584272205829620e-03 3.435931801795959473e-01 -1.153236702084541321e-01 5.971800535917282104e-02 4.823398962616920471e-02 -2.699250876903533936e-01 -1.928698867559432983e-01 1.928602159023284912e-02 -1.323603093624114990e-01 1.017311811447143555e-01
1.873202770948410034e-01 -2.617047429084777832e-01 1.133366022258996964e-02 3.385551273822784424e-02 -8.442181348800659180e-02 2.843068242073059082e-01 1.397109031677246094e-01 1.249101758003234863e-01 -5.071059241890907288e-02 -1.393133550882339478e-01 -1.379369348287582397e-01 1.120153069496154785e-01 -2.829669974744319916e-02 1.940486766397953033e-02 2.142526954412460327e-02 -1.489479094743728638e-01 -9.139981865882873535e-02 -1.114375144243240356e-01 -2.266574501991271973e-01 -1.147375514847226441e-04 -1.598164886236190796e-01 2.398442625999450684e-01 -1.472571939229965210e-01 3.750691115856170654e-01 -3.082514405250549316e-01 2.529436051845550537e-01 3.467594832181930542e-02 -3.346404731273651123e-01 -2.613137960433959961e-01 -1.717223972082138062e-01 2.114825882017612457e-02 -8.192455023527145386e-02
2.729174494743347168e-01 -4.472139775753021240e-01 -8.956306427717208862e-02 -1.103751361370086670e-02 -1.788190454244613647e-01 -1.088429149240255356e-02 1.364237070083618164e-01 -6.728212535381317139e-02 -4.432439059019088745e-02 -7.769422233104705811e-02 -3.019151277840137482e-02 -7.290320843458175659e-02 6.754645146429538727e-03 1.751404106616973877e-01 2.608367986977100372e-02 -4.177973270416259766e-01 6.222571060061454773e-02 9.224881231784820557e-02 -1.333713978528976440e-01 2.673792769201099873e-04 3.820403292775154114e-02 2.473934441804885864e-01 -9.732237458229064941e-02 3.349989652633666992e-01 -1.859811246395111084e-01 4.846934974193572998e-02 3.523448109626770020e-01 -4.843796789646148682e-02 -1.552008539438247681e-01 -1.893124431371688843e-01 -2.776074036955833435e-02 5.744311213493347168e-02
1.765818744897842407e-01 -1.385715752840042114e-01 -1.428724378347396851e-01 1.049886271357536316e-02 2.466673403978347778e-01 3.734550774097442627e-01 2.814590930938720703e-01 2.248300462961196899e-01 -8.703383803367614746e-02 -3.774930536746978760e-01 2.135833352804183960e-01 -1.507053226232528687e-01 -7.127515971660614014e-02 2.782565653324127197e-01 4.391565173864364624e-02 2.040875330567359924e-02 -3.448333963751792908e-02 1.115150004625320435e-01 -1.082892790436744690e-01 6.367386877536773682e-02 -2.558072805404663086e-01 5.616080388426780701e-02 5.610535852611064911e-03 7.404641807079315186e-02 -2.192304581403732300e-01 -2.683980166912078857e-01 -9.980712784454226494e-04 -7.063218206167221069e-02 -9.351649880409240723e-02 -1.938679963350296021e-01 1.287949383258819580e-01 -6.508329510688781738e-02
5.333171784877777100e-02 -1.555788815021514893e-01 1.916710883378982544e-01 -1.224042177200317383e-01 2.074550092220306396e-02 -3.973175771534442902e-03 3.900887668132781982e-01 4.168929159641265869e-01 -4.954283311963081360e-02 -4.514200554694980383e-04 -9.680402278900146484e-02 1.229396387934684753e-01 1.967483013868331909e-01 -6.064790487289428711e-02 2.369218915700912476e-01 -2.880123257637023926e-01 -1.259842216968536377e-01 -4.497816413640975952e-02 -1.037551909685134888e-01 -1.786852180957794189e-01 -1.102509424090385437e-01 8.650509640574455261e-03 1.635678410530090332e-01 8.118391036987304688e-02 -1.918986290693283081e-01 -1.269954293966293335e-01 2.944695353507995605e-01 -1.488706916570663452e-01 -1.026445478200912476e-01 -2.137631475925445557e-01 -2.488130927085876465e-01 1.655408740043640137e-02
-4.749404639005661011e-02 -2.222411483526229858e-01 -1.861966593423858285e-04 -2.812649905681610107e-01 -1.283883955329656601e-02 1.404137611389160156e-01 2.726424634456634521e-01 2.577732801437377930e-01 9.899362921714782715e-02 -2.406063079833984375e-01 -2.432866394519805908e-01 5.930541083216667175e-02 -9.570563584566116333e-02 1.561472117900848389e-01 5.364186689257621765e-02 -3.747203350067138672e-01 -5.336419120430946350e-02 1.047876104712486267e-01 -2.116895765066146851e-01 -1.683313697576522827e-01 2.002382650971412659e-03 1.530482918024063110e-01 -1.154895219951868057e-02 1.726653613150119781e-02 -2.874938026070594788e-02 -1.261506527662277222e-01 2.441156059503555298e-01 2.108368873596191406e-01 -1.798756793141365051e-02 -8.938713371753692627e-02 -3.404218554496765137e-01 2.133761346340179443e-01
1.135184019804000854e-01 -3.263700008392333984e-01 -1.134328693151473999e-01 -2.012662735069170594e-04 9.473600238561630249e-02 4.045503139495849609e-01 3.106065392494201660e-01 -5.653032287955284119e-02 -2.342921495437622070e-02 -4.345678985118865967e-01 -2.368940114974975586e-01 1.391886025667190552e-01 1.315869688987731934e-01 1.535689979791641235e-01 1.393027603626251221e-01 -6.019686162471771240e-02 1.194891259074211121e-01 1.381442248821258545e-01 6.614337861537933350e-02 -3.556378185749053955e-02 -7.234361022710800171e-02 1.204706542193889618e-02 -4.274899512529373169e-02 -6.677969545125961304e-02 -2.122966200113296509e-01 -3.270751237869262695e-01 -1.876503974199295044e-02 -2.135009914636611938e-01 -7.195073366165161133e-02 7.678245753049850464e-02 -8.083533495664596558e-03 8.255656808614730835e-02
1.994313746690750122e-01 -4.850154817104339600e-01 -1.390971541404724121e-01 -1.776370257139205933e-01 -2.324186563491821289e-01 8.647789806127548218e-02 2.202984876930713654e-02 6.913812458515167236e-02 -1.182749941945075989e-01 -4.216001555323600769e-02 -1.186142936348915100e-01 -8.659093640744686127e-03 5.395369604229927063e-03 -3.286611288785934448e-02 -4.362467676401138306e-03 -2.726838290691375732e-01 6.728379428386688232e-02 -7.727370597422122955e-03 -2.035152725875377655e-02 -5.362336337566375732e-02 -2.328912168741226196e-01 2.336665689945220947e-01 7.347398996353149414e-02 3.701607584953308105e-01 -3.806441724300384521e-01 -1.488195545971393585e-02 -4.852039366960525513e-02 -2.152517437934875488e-01 -1.800659345462918282e-03 -1.514108479022979736e-01 -1.381725966930389404e-01 -8.351758867502212524e-02
1.730571240186691284e-01 -1.857219189405441284e-01 1.137775704264640808e-01 -4.460798576474189758e-02 -1.237238571047782898e-02 2.598460912704467773e-01 1.712249964475631714e-01 5.632513388991355896e-02 1.204874664545059204e-01 -8.251516520977020264e-02 -3.057664632797241211e-01 1.319508906453847885e-02 1.550081837922334671e-02 1.755328476428985596e-01 -1.506997942924499512e-01 -2.378731518983840942e-01 -4.837031289935112000e-02 -1.851989477872848511e-01 -2.734318375587463379e-01 -3.224216401576995850e-02 1.284629404544830322e-01 3.967616856098175049e-01 -3.966469690203666687e-02 4.245932698249816895e-01 -2.006975561380386353e-01 1.088301092386245728e-01 1.194209456443786621e-01 -1.693193167448043823e-01 2.758732251822948456e-02 -1.556739211082458496e-01 -1.954482169821858406e-03 8.276052772998809814e-02
2.280998229980468750e-01 -2.108090221881866455e-01 -5.549809709191322327e-02 2.765712270047515631e-04 -9.339693002402782440e-03 8.891997486352920532e-02 5.322348326444625854e-02 2.796064615249633789e-01 1.068251803517341614e-01 2.045764029026031494e-01 -2.422471493482589722e-01 1.015211939811706543e-01 -2.189722806215286255e-01 1.999683678150177002e-01 -2.126377075910568237e-01 -3.368330299854278564e-01 -3.827469050884246826e-02 9.768064320087432861e-02 -2.751477062702178955e-01 6.943690776824951172e-02 -1.070681512355804443e-01 2.865690886974334717e-01 8.934792131185531616e-02 3.020975291728973389e-01 -1.311971843242645264e-01 -5.110619962215423584e-02 1.939878910779953003e-01 -1.962756663560867310e-01 -3.796427696943283081e-02 -1.907356083393096924e-01 -5.045610666275024414e-02 -1.478839218616485596e-01
-1.088453754782676697e-01 -3.526669144630432129e-01 -1.355067640542984009e-01 -2.284553200006484985e-01 3.328495919704437256e-01 5.190491080284118652e-01 1.829710453748703003e-01 1.235444098711013794e-01 1.636763475835323334e-02 -2.706021368503570557e-01 8.233022689819335938e-02 -9.565772861242294312e-02 -1.937800832092761993e-02 9.277075529098510742e-02 1.085929051041603088e-01 -1.780177205801010132e-01 1.616175174713134766e-01 7.143997400999069214e-02 -5.375455692410469055e-02 -1.847458258271217346e-02 -2.688007950782775879e-01 1.296656578779220581e-01 -3.657269105315208435e-02 -4.915922135114669800e-02 -3.013007529079914093e-02 -8.918078988790512085e-02 -8.806975930929183960e-02 1.824252009391784668e-01 -6.445799022912979126e-02 -1.885473430156707764e-01 7.355266809463500977e-02 -1.041724067181348801e-02
2.426364123821258545e-01 -2.463770508766174316e-01 2.065172791481018066e-01 -1.259936094284057617e-01 -1.622428372502326965e-02 1.491402536630630493e-01 1.855422854423522949e-01 7.780095189809799194e-02 -2.372199892997741699e-01 -3.248889744281768799e-01 -6.922680139541625977e-02 1.182526573538780212e-01 1.387932710349559784e-02 2.253349125385284424e-01 -1.271011233329772949e-01 -2.689720392227172852e-01 -1.687241941690444946e-01 2.386656254529953003e-01 -2.002063393592834473e-01 -1.012610346078872681e-01 -1.272526234388351440e-01 1.745279878377914429e-01 8.347249031066894531e-02 2.638407051563262939e-01 4.663858562707901001e-02 2.006860077381134033e-01 6.315833330154418945e-02 -2.189395725727081299e-01 7.389244437217712402e-02 -1.426100730895996094e-01 2.432884275913238525e-01 -2.207059785723686218e-02
4.702537879347801208e-02 -2.753019332885742188e-01 -1.799263432621955872e-02 -4.482011497020721436e-02 -7.518619298934936523e-02 5.301088690757751465e-01 2.536306977272033691e-01 -8.912598341703414917e-02 -1.752695143222808838e-01 -3.949899077415466309e-01 -2.738752663135528564e-01 7.037234306335449219e-02 -7.487651705741882324e-02 2.274684906005859375e-01 7.983887195587158203e-02 -1.481857523322105408e-02 -9.219869971275329590e-02 1.088919490575790405e-01 -1.604167670011520386e-01 -9.003751724958419800e-02 7.015275955200195312e-02 -1.405748724937438965e-01 -1.489049941301345825e-01 1.146684587001800537e-01 -1.338462531566619873e-01 -2.722211480140686035e-01 -3.166293725371360779e-02 -1.620231196284294128e-02 1.825714483857154846e-02 5.566293373703956604e-02 1.377819627523422241e-01 -1.354988571256399155e-02
2.521080076694488525e-01 -3.514327108860015869e-01 2.704193890094757080e-01 -1.236344575881958008e-01 -4.891091585159301758e-02 2.671101987361907959e-01 2.845954000949859619e-01 1.455529686063528061e-02 4.250263795256614685e-02 -1.637229025363922119e-01 -2.776868343353271484e-01 2.492137253284454346e-01 8.430169522762298584e-02 3.441620245575904846e-02 1.566838845610618591e-02 -1.601637154817581177e-01 -4.731343686580657959e-02 3.971488773822784424e-02 -2.427279949188232422e-01 -1.257607787847518921e-01 5.080838501453399658e-02 2.348190695047378540e-01 -6.113586015999317169e-03 3.000934123992919922e-01 -2.021333575248718262e-01 1.454690694808959961e-01 8.207527920603752136e-03 -2.490697354078292847e-01 1.004237681627273560e-02 7.362562697380781174e-03 -9.740108996629714966e-02 -8.620903640985488892e-02
1.340032815933227539e-01 -3.222272098064422607e-01 -2.901917994022369385e-01 -2.748569846153259277e-01 4.668805599212646484e-01 3.574850261211395264e-01 3.401447087526321411e-02 6.216606125235557556e-02 -4.645518958568572998e-02 -1.028027459979057312e-01 -1.231093704700469971e-01 -1.730894744396209717e-01 1.416301280260086060e-01 2.256660014390945435e-01 -3.998892009258270264e-02 1.154720783233642578e-02 -1.191893219947814941e-01 1.985670626163482666e-01 -6.341138482093811035e-02 -1.001399531960487366e-01 -5.077852681279182434e-02 -4.454257711768150330e-02 3.960164263844490051e-02 -1.305990219116210938e-01 -6.450672447681427002e-02 -1.203801557421684265e-01 -7.336259353905916214e-03 -2.429212331771850586e-01 1.186358034610748291e-01 -1.475719809532165527e-01 1.686102449893951416e-01 6.505446881055831909e-02
1.154996529221534729e-01 -3.497880101203918457e-01 -2.283335849642753601e-02 -1.511891037225723267e-01 9.443856030702590942e-02 4.733209609985351562e-01 4.710122346878051758e-01 1.166694015264511108e-01 -4.516861587762832642e-02 -2.110313326120376587e-01 1.005314216017723083e-01 -2.894765138626098633e-02 -2.966540679335594177e-02 1.622798293828964233e-01 5.919531360268592834e-02 -1.588246673345565796e-01 9.784351289272308350e-02 8.687999844551086426e-02 -1.612554043531417847e-01 1.866490542888641357e-01 5.849640816450119019e-02 6.944992393255233765e-02 -5.914432927966117859e-02 -4.061161726713180542e-02 -1.541152298450469971e-01 -1.783549338579177856e-01 -1.741925626993179321e-01 -1.768933683633804321e-01 -1.190334111452102661e-01 -5.843070801347494125e-03 1.546159088611602783e-01 1.113067716360092163e-01
1.200706884264945984e-01 -2.697122991085052490e-01 -3.892129287123680115e-02 -8.752850443124771118e-02 -1.449570059776306152e-01 9.086041897535324097e-02 1.443957537412643433e-01 1.014090795069932938e-02 3.182137608528137207e-01 -9.286420792341232300e-02 -2.597855031490325928e-01 1.139963418245315552e-02 -7.861048728227615356e-02 1.805064380168914795e-01 2.375229820609092712e-02 -1.408362984657287598e-01 -8.905098587274551392e-02 -1.445581167936325073e-01 -7.308574765920639038e-02 -1.849110573530197144e-01 1.215783134102821350e-01 1.119347214698791504e-01 -6.068109534680843353e-03 4.644441008567810059e-01 -1.033636406064033508e-01 9.739182144403457642e-02 2.209574580192565918e-01 -2.876136898994445801e-01 5.364906787872314453e-02 -3.296203911304473877e-01 -1.939856857061386108e-01 -6.700616329908370972e-02
-1.465424243360757828e-02 -4.878111481666564941e-01 1.024871617555618286e-01 -1.111056357622146606e-01 1.834620535373687744e-01 2.847287654876708984e-01 4.505889713764190674e-01 1.620626635849475861e-02 -1.315371990203857422e-01 -2.365747243165969849e-01 4.961465299129486084e-02 -1.058300361037254333e-01 -3.506219387054443359e-02 1.844039112329483032e-01 8.523321710526943207e-03 -9.216558188199996948e-02 2.347151981666684151e-03 8.264675736427307129e-02 -9.989556670188903809e-02 3.529515862464904785e-02 -3.495933413505554199e-01 7.841978222131729126e-02 -1.876588910818099976e-01 1.277020573616027832e-02 -2.298530340194702148e-01 -1.021499857306480408e-01 7.740915752947330475e-03 -1.256203055381774902e-01 -4.493726044893264771e-02 -1.178541705012321472e-01 7.508088648319244385e-02 8.811712265014648438e-02
1.787436604499816895e-01 -2.448142468929290771e-01 2.706708014011383057e-01 6.429968774318695068e-02 9.760624915361404419e-02 2.817084193229675293e-01 4.144102334976196289e-02 2.429136633872985840e-02 3.140109181404113770e-01 1.227372363209724426e-01 -7.282662391662597656e-02 -4.640890285372734070e-02 2.682202756404876709e-01 8.597967028617858887e-02 1.164775863289833069e-01 7.692792266607284546e-02 -3.260002657771110535e-02 -9.432198852300643921e-02 -1.606223881244659424e-01 1.343663036823272705e-01 -8.804779499769210815e-02 1.176429167389869690e-02 9.484277665615081787e-02 3.079828917980194092e-01 -1.727434843778610229e-01 -2.705998420715332031e-01 -3.003923967480659485e-02 -2.538678944110870361e-01 2.660732865333557129e-01 -1.263473997823894024e-03 -2.989232540130615234e-01 1.595644950866699219e-01
1.018531993031501770e-02 -2.362227737903594971e-01 1.309782266616821289e-01 3.756670281291007996e-02 -6.108937412500381470e-02 1.052331551909446716e-01 3.068349063396453857e-01 1.799292266368865967e-01 1.896787285804748535e-01 -3.507307171821594238e-01 -2.306586354970932007e-01 9.395132958889007568e-02 -1.437941044569015503e-01 6.965650618076324463e-02 5.615289136767387390e-02 -1.321736276149749756e-01 5.848027765750885010e-02 -1.011187061667442322e-01 -3.411656320095062256e-01 -1.091496199369430542e-01 -4.815148934721946716e-02 2.767248451709747314e-01 -1.334140151739120483e-01 3.805653452873229980e-01 1.039612386375665665e-02 5.253000557422637939e-02 9.782610088586807251e-02 -2.781812250614166260e-01 -8.680197596549987793e-02 -2.751226350665092468e-02 -1.864685863256454468e-01 2.582910843193531036e-02
4.672144725918769836e-02 -4.122127294540405273e-01 8.101259917020797729e-02 -6.438264250755310059e-02 7.265381515026092529e-02 4.851836860179901123e-01 3.126151859760284424e-01 -1.523147709667682648e-02 -3.360975999385118484e-03 -2.732514142990112305e-01 7.966522872447967529e-02 -2.150634974241256714e-01 -1.396415233612060547e-01 1.040693297982215881e-01 -2.678061462938785553e-02 -7.447437942028045654e-02 4.654232785105705261e-02 1.327505521476268768e-02 2.547094365581870079e-03 1.369273476302623749e-02 -2.053678333759307861e-01 -1.147593837231397629e-02 -2.358151078224182129e-01 8.803789317607879639e-02 -1.618206053972244263e-01 -1.660265177488327026e-01 8.751038461923599243e-02 -2.813693881034851074e-01 -1.059053838253021240e-01 -1.542032510042190552e-02 6.236881017684936523e-02 2.248391956090927124e-01
9.334803372621536255e-02 -3.501485586166381836e-01 -4.774509742856025696e-02 -1.493925899267196655e-01 9.634907543659210205e-02 2.002423107624053955e-01 5.418264120817184448e-02 -8.764132112264633179e-02 3.295947015285491943e-01 9.580394625663757324e-02 -1.841388195753097534e-01 -1.011076569557189941e-02 -4.870167747139930725e-02 2.814741134643554688e-01 1.593435108661651611e-01 -3.278115093708038330e-01 -3.488309681415557861e-01 -8.016765117645263672e-02 -3.170656859874725342e-01 -1.987998932600021362e-01 2.247197367250919342e-02 4.036030545830726624e-02 -8.038008958101272583e-02 1.716191470623016357e-01 -2.444112896919250488e-01 -5.644284188747406006e-03 8.494750410318374634e-02 -8.957534283399581909e-02 9.663958102464675903e-02 8.449657820165157318e-03 7.139651477336883545e-02 1.486281901597976685e-01
1.649506241083145142e-01 -1.883299499750137329e-01 1.376301944255828857e-01 -6.980069726705551147e-02 1.323452498763799667e-02 4.294403642416000366e-02 2.888601422309875488e-01 4.146571829915046692e-02 2.628755941987037659e-02 -1.179286465048789978e-01 -1.935192048549652100e-01 -2.510192990303039551e-01 3.620906174182891846e-01 1.181143000721931458e-01 6.832771003246307373e-02 1.814008057117462158e-01 -2.063698023557662964e-01 -1.409180089831352234e-02 -3.218677043914794922e-01 -1.680041290819644928e-02 5.808532238006591797e-02 -1.195151708088815212e-03 -5.312088131904602051e-02 4.166748821735382080e-01 -1.032124161720275879e-01 -2.081973999738693237e-01 1.519981771707534790e-01 4.906393960118293762e-02 -1.891870051622390747e-02 -2.206891179084777832e-01 -2.207473069429397583e-01 1.576448380947113037e-01
4.682839661836624146e-02 -3.644393086433410645e-01 -9.258643537759780884e-02 -1.784682273864746094e-01 2.192108780145645142e-01 3.236236870288848877e-01 4.858819767832756042e-02 3.339185416698455811e-01 9.591747820377349854e-02 -2.942025363445281982e-01 7.315955311059951782e-02 -5.871048942208290100e-02 9.743878990411758423e-02 -1.609851568937301636e-01 -1.313030421733856201e-01 -2.798434533178806305e-02 1.612392812967300415e-02 3.349168896675109863e-01 -5.691249668598175049e-02 5.079222470521926880e-02 -2.076353579759597778e-01 -1.068869754672050476e-01 -1.756983548402786255e-01 1.403663307428359985e-01 -2.206565588712692261e-01 -3.537884950637817383e-01 -2.237597713246941566e-03 -3.375070914626121521e-02 1.822449453175067902e-02 -1.736530102789402008e-02 -1.054043136537075043e-02 2.878568880259990692e-02
1.877928376197814941e-01 -2.844513356685638428e-01 3.344685956835746765e-02 1.169008314609527588e-01 -2.659229189157485962e-02 2.936919331550598145e-01 1.559792459011077881e-01 2.608130574226379395e-01 2.850728631019592285e-01 -1.316430121660232544e-01 -2.041717320680618286e-01 -4.238022863864898682e-02 2.330959290266036987e-01 1.958539336919784546e-02 5.382692813873291016e-02 -2.055061608552932739e-01 -2.380814701318740845e-01 -1.097478810697793961e-02 -1.200082600116729736e-01 3.878531977534294128e-02 -2.096830755472183228e-01 1.276105493307113647e-01 -9.513492882251739502e-02 2.520734257996082306e-02 -1.987074166536331177e-01 -1.471336483955383301e-01 2.286192327737808228e-01 2.747664451599121094e-01 2.811760641634464264e-02 1.161874830722808838e-01 9.874920547008514404e-02 3.036623299121856689e-01
2.393125891685485840e-01 -2.202041000127792358e-01 1.509218513965606689e-01 1.276150494813919067e-01 4.509488120675086975e-03 1.724990010261535645e-01 5.948842689394950867e-02 -4.781347140669822693e-02 -4.198839515447616577e-02 -4.199709892272949219e-01 -2.201904207468032837e-01 -3.997636586427688599e-02 -4.014763608574867249e-02 1.512251347303390503e-01 -7.013715803623199463e-02 -1.542384773492813110e-01 -1.414648145437240601e-01 -2.469119988381862640e-02 -2.033855766057968140e-01 -2.036621421575546265e-01 -6.934554874897003174e-02 2.292548269033432007e-01 1.498214602470397949e-01 2.182621806859970093e-01 -2.391917705535888672e-01 7.335200160741806030e-02 -4.684190452098846436e-02 -4.617608785629272461e-01 6.737230718135833740e-02 -1.340562999248504639e-01 3.840228915214538574e-02 7.247532904148101807e-02
1.474875956773757935e-01 -1.473314613103866577e-01 -2.261658906936645508e-01 4.849950596690177917e-02 -2.815857529640197754e-01 2.947944700717926025e-01 2.516644001007080078e-01 -6.682363897562026978e-02 -3.162864968180656433e-02 -2.223024815320968628e-01 -7.926407270133495331e-03 7.456081360578536987e-02 -1.581708490848541260e-01 2.328653335571289062e-01 3.891954198479652405e-02 2.179344743490219116e-02 6.918688863515853882e-02 6.219586730003356934e-02 -2.416806071996688843e-01 -3.214324414730072021e-01 -4.639967530965805054e-02 1.650469452142715454e-01 1.045519411563873291e-01 2.033681422472000122e-01 -8.704914152622222900e-02 -2.266897857189178467e-01 -7.296472042798995972e-02 -1.175176575779914856e-01 -2.723896689713001251e-02 -3.463031053543090820e-01 3.393603861331939697e-02 2.824568152427673340e-01
2.987367510795593262e-01 -1.341612786054611206e-01 2.377389371395111084e-02 1.770150288939476013e-02 -9.613499790430068970e-02 3.410009443759918213e-01 2.221021950244903564e-01 1.164010390639305115e-01 -2.099659144878387451e-01 -1.111781299114227295e-01 -2.307442724704742432e-01 8.746449649333953857e-02 3.660732414573431015e-03 1.101814806461334229e-01 3.000965118408203125e-01 -1.937670558691024780e-01 -2.477054893970489502e-01 2.978582978248596191e-01 -2.523572370409965515e-02 -1.459717154502868652e-01 -1.164327189326286316e-01 -1.197663024067878723e-01 -7.908035069704055786e-02 2.529974877834320068e-01 -1.182365883141756058e-02 -6.695249583572149277e-03 6.376976519823074341e-02 -3.043769672513008118e-02 -3.483834490180015564e-02 -2.026092633605003357e-02 9.969478845596313477e-02 3.993183374404907227e-01
2.103351205587387085e-01 -2.576418519020080566e-01 1.329923421144485474e-01 7.724779844284057617e-02 3.120008856058120728e-03 3.527030348777770996e-01 7.701884023845195770e-03 1.654793471097946167e-01 -4.085074365139007568e-02 -3.030309975147247314e-01 -2.161967158317565918e-01 7.940036803483963013e-02 -1.208376213908195496e-01 4.814035259187221527e-03 -2.010660767555236816e-01 -2.667505741119384766e-01 -2.660877816379070282e-02 -1.329515427350997925e-01 -2.941241562366485596e-01 -7.239815592765808105e-02 -2.121011763811111450e-01 2.165787070989608765e-01 -8.898386731743812561e-03 2.392022013664245605e-01 -4.348518699407577515e-02 1.923561841249465942e-02 -5.316627025604248047e-02 -3.216072916984558105e-01 2.034150362014770508e-01 1.373485177755355835e-01 1.129012033343315125e-01 -1.704720407724380493e-02
1.692800968885421753e-01 -3.032131493091583252e-01 4.441663622856140137e-03 -3.533059731125831604e-02 9.242680668830871582e-02 5.006965994834899902e-01 3.437704741954803467e-01 9.239467978477478027e-02 -2.322237789630889893e-01 -3.878293931484222412e-01 -1.489181220531463623e-01 3.062282316386699677e-02 5.976742133498191833e-02 2.366866171360015869e-01 6.801557261496782303e-03 -4.872442781925201416e-02 -1.081203576177358627e-02 1.657892018556594849e-01 1.942793279886245728e-01 8.880814164876937866e-02 -9.328778833150863647e-02 2.112857066094875336e-02 -1.803108602762222290e-01 9.825096279382705688e-02 -4.998508468270301819e-02 -4.599761962890625000e-02 -8.548329770565032959e-02 -1.689315438270568848e-01 -1.909918785095214844e-01 -1.094935555011034012e-02 2.918678149580955505e-02 -1.607655920088291168e-02
1.900324411690235138e-02 -4.341451525688171387e-01 3.500631824135780334e-02 -7.305589318275451660e-02 2.338179945945739746e-01 3.865393102169036865e-01 3.087636828422546387e-01 -7.871321588754653931e-02 -1.109436750411987305e-01 -2.097087204456329346e-01 5.350740626454353333e-02 -7.432978600263595581e-02 -1.518689543008804321e-01 1.421200931072235107e-01 -3.988948091864585876e-02 -1.225350424647331238e-01 -2.768377028405666351e-02 1.798137873411178589e-01 -1.502406001091003418e-01 7.512795925140380859e-02 -2.738409936428070068e-01 -7.049610838294029236e-03 -1.940381973981857300e-01 2.420701086521148682e-02 -5.076235532760620117e-02 -1.526597291231155396e-01 3.149561118334531784e-03 -2.140893787145614624e-01 -1.596359908580780029e-01 -2.133295983076095581e-01 -1.218204759061336517e-02 2.387020736932754517e-01
9.571158885955810547e-02 -2.199656516313552856e-01 1.636333912611007690e-01 2.058583311736583710e-02 7.631538435816764832e-03 1.129494979977607727e-01 1.996781677007675171e-01 -2.512271283194422722e-03 -1.596165299415588379e-01 -1.228982880711555481e-01 -3.513152003288269043e-01 5.917776748538017273e-02 -4.773599281907081604e-02 -5.106768757104873657e-02 1.398139894008636475e-01 -3.348069190979003906e-01 1.305772662162780762e-01 -6.797213107347488403e-02 -2.705487608909606934e-01 9.421420097351074219e-02 -4.576823860406875610e-02 1.987180262804031372e-01 -4.106685519218444824e-02 4.732627272605895996e-01 -2.161296010017395020e-01 -6.049919500946998596e-02 5.444180592894554138e-02 -3.423798680305480957e-01 1.177640408277511597e-01 -4.416238144040107727e-02 -2.706934325397014618e-02 -2.055242843925952911e-02
3.718630671501159668e-01 -8.549720048904418945e-02 -7.764483243227005005e-02 -9.537216275930404663e-02 4.552569985389709473e-02 1.539205163717269897e-01 4.420469403266906738e-01 2.426963299512863159e-01 5.629042163491249084e-02 -1.357479393482208252e-01 -1.427300721406936646e-01 8.829957246780395508e-02 3.742031380534172058e-02 -1.048132926225662231e-01 9.104593098163604736e-02 -1.324585229158401489e-01 -3.854206204414367676e-01 5.516304075717926025e-02 -1.128203123807907104e-01 6.754240393638610840e-02 -3.224879130721092224e-02 -1.570833772420883179e-01 -1.912251263856887817e-01 3.338583707809448242e-01 -1.183166280388832092e-01 -1.103799343109130859e-01 4.053943604230880737e-02 1.129648741334676743e-02 -1.699944138526916504e-01 -5.698610469698905945e-02 -2.159014791250228882e-01 1.479469388723373413e-01
3.797035515308380127e-01 -2.225378751754760742e-01 3.365970551967620850e-01 -4.092169553041458130e-02 -3.993688523769378662e-02 3.524645268917083740e-01 2.133970558643341064e-01 -1.502478122711181641e-01 -7.522326707839965820e-02 -2.409920543432235718e-01 -1.335287541151046753e-01 2.870513796806335449e-01 -9.602251648902893066e-02 5.315798148512840271e-02 1.132614258676767349e-02 -1.828051358461380005e-01 9.903596341609954834e-02 6.101709604263305664e-02 -1.848096847534179688e-01 -3.107821047306060791e-01 3.005609475076198578e-02 2.286541014909744263e-01 -4.644772969186306000e-03 1.105465814471244812e-01 -1.026735454797744751e-01 4.888516291975975037e-02 -9.403420239686965942e-02 -1.424315273761749268e-01 -9.093706309795379639e-02 -7.813900709152221680e-02 2.043029852211475372e-02 1.458830833435058594e-01
3.489655256271362305e-02 -4.583288431167602539e-01 1.198493689298629761e-01 -5.190982669591903687e-02 2.053549438714981079e-01 3.859048187732696533e-01 2.671148180961608887e-01 -2.925621159374713898e-02 1.407367270439863205e-02 -1.820526272058486938e-01 1.059361174702644348e-01 -1.510791033506393433e-01 -1.529154274612665176e-02 2.593365907669067383e-01 -1.885862462222576141e-02 -3.504166752099990845e-02 8.352588117122650146e-02 3.998281061649322510e-02 -5.812855809926986694e-02 4.489868134260177612e-02 -1.758807152509689331e-01 2.619447372853755951e-02 -2.361048012971878052e-01 1.460849791765213013e-01 -2.167440354824066162e-01 -2.820526063442230225e-01 -1.727435924112796783e-02 -8.584098517894744873e-02 -1.580382287502288818e-01 -3.978029824793338776e-03 2.095349729061126709e-01 2.147686034440994263e-01
-1.042223721742630005e-01 -3.932840824127197266e-01 9.512137621641159058e-02 -7.048160582780838013e-02 1.630902439355850220e-01 4.309291541576385498e-01 3.522693216800689697e-01 -1.275943815708160400e-01 -2.000939566642045975e-03 -2.893842756748199463e-01 5.257385596632957458e-02 -2.129839509725570679e-01 -1.202329024672508240e-01 1.706456094980239868e-01 5.619139969348907471e-02 1.614456810057163239e-02 -1.414202246814966202e-02 4.386900737881660461e-02 -1.076587438583374023e-01 -1.688328338786959648e-03 -2.043416202068328857e-01 9.524098038673400879e-02 -1.488289088010787964e-01 9.691783785820007324e-02 -1.536619067192077637e-01 -1.804917901754379272e-01 6.338602304458618164e-02 -2.116724848747253418e-01 -1.287190467119216919e-01 -1.529461890459060669e-01 7.282890379428863525e-02 2.062647044658660889e-01
3.949014544486999512e-01 -3.269257247447967529e-01 1.970707774162292480e-01 4.288851842284202576e-02 -1.770800948143005371e-01 1.510916799306869507e-01 2.696298360824584961e-01 1.784222945570945740e-02 -3.234088793396949768e-02 -1.439120322465896606e-01 7.650253362953662872e-03 1.496021002531051636e-01 -6.200717762112617493e-02 1.213322803378105164e-01 8.917184174060821533e-02 -3.722687438130378723e-02 -1.162941008806228638e-01 1.227020937949419022e-02 -1.684591472148895264e-01 -2.564134299755096436e-01 -1.614223122596740723e-01 1.206621974706649780e-01 -1.747542768716812134e-01 4.636401832103729248e-01 -1.119398623704910278e-01 -1.846334189176559448e-01 -3.470966964960098267e-02 -1.715703159570693970e-01 -1.286294963210821152e-02 -3.123961947858333588e-02 1.246175915002822876e-01 9.664732962846755981e-02
3.433298170566558838e-01 -3.917386829853057861e-01 3.054128587245941162e-01 2.199258357286453247e-01 -5.405154079198837280e-02 2.114890068769454956e-01 2.418871670961380005e-01 -5.751966685056686401e-02 -1.502279657870531082e-02 -3.295366466045379639e-02 -5.763334408402442932e-02 1.819906830787658691e-01 3.345894068479537964e-02 4.345907270908355713e-02 2.122133225202560425e-02 -1.417334079742431641e-01 -2.152921706438064575e-01 5.776936560869216919e-02 -1.889075189828872681e-01 -2.385211139917373657e-01 -1.272087693214416504e-01 5.105164647102355957e-02 -4.983488470315933228e-02 3.020120859146118164e-01 3.125099837779998779e-02 -2.877775132656097412e-01 8.329050987958908081e-02 -2.133403867483139038e-01 -5.365014076232910156e-02 -9.007236920297145844e-03 1.128014829009771347e-02 1.489063948392868042e-01
2.788167595863342285e-01 -2.682757675647735596e-01 1.432685106992721558e-01 1.436703205108642578e-01 -2.082287147641181946e-02 1.884876042604446411e-01 2.268546372652053833e-01 -8.243854343891143799e-02 2.483604662120342255e-02 -2.679111361503601074e-01 -1.453015506267547607e-01 2.117582410573959351e-01 6.359018385410308838e-02 -6.162798777222633362e-02 -8.358244597911834717e-02 -2.778004705905914307e-01 8.699683845043182373e-02 -5.252678319811820984e-02 -1.331615895032882690e-01 -6.040768697857856750e-02 9.410048276185989380e-02 1.602316349744796753e-01 -6.783948838710784912e-02 4.099528491497039795e-01 -1.838418096303939819e-02 -8.707941323518753052e-02 1.536607891321182251e-01 -4.146231114864349365e-01 -7.335519790649414062e-02 -1.156362220644950867e-01 -1.166301369667053223e-01 9.925985336303710938e-02
2.459895908832550049e-01 -1.729172319173812866e-01 6.499755382537841797e-02 1.488795429468154907e-01 -4.727602470666170120e-03 2.100024521350860596e-01 7.393925637006759644e-02 2.321150749921798706e-01 3.597023189067840576e-01 -2.404351234436035156e-01 -3.314894735813140869e-01 5.545006599277257919e-03 9.416233003139495850e-02 1.417089402675628662e-01 2.944017648696899414e-01 -7.426819205284118652e-02 2.484411001205444336e-02 1.118955854326486588e-02 -9.585011005401611328e-02 1.606614887714385986e-01 1.605829037725925446e-02 -1.293940246105194092e-01 2.355129271745681763e-02 -1.042583119124174118e-02 -2.348870187997817993e-01 -2.507072091102600098e-01 1.970093697309494019e-01 -5.620287731289863586e-02 9.574188292026519775e-02 -2.681154012680053711e-01 2.372457981109619141e-01 1.036483049392700195e-01
1.424088887870311737e-02 -4.364271163940429688e-01 -1.810684800148010254e-02 -1.383818387985229492e-01 2.598001956939697266e-01 3.685223758220672607e-01 2.653819024562835693e-01 -4.600194841623306274e-02 -7.724862545728683472e-02 -2.295492738485336304e-01 5.307142063975334167e-02 -2.758259773254394531e-01 -1.297866851091384888e-01 5.688171833753585815e-02 -5.965450033545494080e-02 -1.333807557821273804e-01 4.240456596016883850e-02 1.399024873971939087e-01 -1.031390950083732605e-01 -1.447552256286144257e-02 -3.197979331016540527e-01 1.292343530803918839e-02 -4.759018495678901672e-02 1.242481637746095657e-02 -1.383382230997085571e-01 -1.924880295991897583e-01 -8.174935728311538696e-02 -1.223122552037239075e-01 -1.341351121664047241e-01 -1.951381862163543701e-01 -4.630893841385841370e-02 2.487841099500656128e-01
1.846881359815597534e-01 -1.908410340547561646e-01 -5.320771038532257080e-02 -4.059720039367675781e-02 -5.393573641777038574e-02 2.404713481664657593e-01 -6.081764400005340576e-02 1.522305458784103394e-01 -3.432832658290863037e-02 -2.521556317806243896e-01 -2.431077063083648682e-01 1.808606833219528198e-01 -1.200514510273933411e-01 -8.663774281740188599e-02 -2.244906499981880188e-02 -3.159005939960479736e-01 -9.746254235506057739e-02 -1.509017199277877808e-01 -6.144217401742935181e-02 -2.682683169841766357e-01 3.844271600246429443e-02 2.667547464370727539e-01 7.040330022573471069e-02 2.039740085601806641e-01 -1.933531165122985840e-01 -4.259366169571876526e-02 3.055930435657501221e-01 6.024645175784826279e-03 -1.054414138197898865e-01 7.177437841892242432e-02 -3.598846793174743652e-01 2.301590740680694580e-01
8.802054077386856079e-02 -3.102273941040039062e-01 1.719979047775268555e-01 2.367399781942367554e-01 -1.316892057657241821e-01 2.485284954309463501e-01 1.016637384891510010e-01 1.063521802425384521e-01 2.377104759216308594e-01 -4.853374511003494263e-02 -1.579954773187637329e-01 -8.399841189384460449e-02 -1.309729963541030884e-01 3.084318041801452637e-01 -7.790219038724899292e-02 -3.363023996353149414e-01 -2.031500488519668579e-01 2.033235691487789154e-02 -4.183668196201324463e-01 -1.200693994760513306e-01 2.808490768074989319e-02 1.826210916042327881e-01 -8.492460101842880249e-02 2.080477327108383179e-01 -1.353558003902435303e-01 -1.283479183912277222e-01 3.533156216144561768e-02 -1.195247098803520203e-01 -5.717360973358154297e-02 -5.490928143262863159e-02 -8.974416181445121765e-03 1.218032836914062500e-01
2.156091332435607910e-01 -1.172072440385818481e-01 1.322860568761825562e-01 3.906818106770515442e-02 -5.465218052268028259e-02 2.669246494770050049e-01 1.805420219898223877e-01 2.694870233535766602e-01 -1.298156231641769409e-01 -1.248184442520141602e-01 -1.901313364505767822e-01 4.780039936304092407e-02 -4.531609639525413513e-02 1.673919707536697388e-01 6.783485412597656250e-02 -2.025660723447799683e-01 -1.558229327201843262e-01 -9.042560309171676636e-02 -2.315700054168701172e-01 -1.430467814207077026e-01 9.679949283599853516e-02 3.345484733581542969e-01 5.603828281164169312e-02 3.944022953510284424e-01 -6.103401631116867065e-02 1.661111265420913696e-01 8.803782612085342407e-02 -2.662398815155029297e-01 -2.147758901119232178e-01 -1.456523686647415161e-01 -1.745509505271911621e-01 -2.063386142253875732e-02
6.299434602260589600e-02 -2.498868405818939209e-01 1.852473169565200806e-01 -8.098825067281723022e-02 1.930446028709411621e-01 5.444508194923400879e-01 2.410843521356582642e-01 1.365689784288406372e-01 5.451227352023124695e-02 -2.117644101381301880e-01 -5.399663373827934265e-02 -1.038957461714744568e-01 -3.067974746227264404e-02 9.861324727535247803e-02 -1.100771203637123108e-01 -1.216111555695533752e-01 -7.806503027677536011e-02 2.497071474790573120e-01 -7.604262232780456543e-02 3.325473889708518982e-02 -2.123369723558425903e-01 1.618748344480991364e-02 -9.649742394685745239e-02 -1.668664067983627319e-01 -2.596274912357330322e-01 -1.940951347351074219e-01 -4.344019293785095215e-02 1.891204155981540680e-02 -2.266169190406799316e-01 -1.501595824956893921e-01 1.664009094238281250e-01 1.280284225940704346e-01
3.448184728622436523e-01 -2.368926443159580231e-02 -4.313268885016441345e-02 -3.967835754156112671e-02 -1.909119077026844025e-02 1.942119151353836060e-01 1.774725615978240967e-01 3.607239127159118652e-01 6.950251758098602295e-02 -7.690675556659698486e-02 -1.667647808790206909e-01 -1.081881970167160034e-01 2.148289829492568970e-01 1.689287573099136353e-01 -5.118189007043838501e-02 -6.189024820923805237e-02 -7.618989795446395874e-02 -3.361510932445526123e-01 -2.906280383467674255e-02 -1.795601695775985718e-01 -1.721698790788650513e-01 1.184428110718727112e-01 6.982283294200897217e-02 4.166831821203231812e-02 -2.247663885354995728e-01 -1.129727661609649658e-01 2.571336925029754639e-01 -2.721368148922920227e-02 -1.891634911298751831e-01 -2.706488966941833496e-01 -2.886294126510620117e-01 1.461195796728134155e-01
3.401280343532562256e-01 -6.595521420240402222e-02 1.218578368425369263e-01 3.449874743819236755e-02 -3.142468258738517761e-02 2.605547606945037842e-01 1.454843282699584961e-01 3.706978261470794678e-02 3.601660132408142090e-01 -1.069053709506988525e-01 -7.149927318096160889e-02 -2.639775723218917847e-02 3.557869791984558105e-02 2.562195658683776855e-01 8.286525309085845947e-02 5.655155703425407410e-02 -7.463686913251876831e-02 6.678491085767745972e-02 -4.219973683357238770e-01 1.076157093048095703e-01 -1.703446805477142334e-01 1.981407850980758667e-01 1.002330183982849121e-01 3.535670936107635498e-01 4.332043230533599854e-03 -6.455440819263458252e-02 1.876224577426910400e-01 -2.653309106826782227e-01 -7.692265510559082031e-02 -9.451238811016082764e-02 -1.293805539608001709e-01 6.454327702522277832e-02
7.604356110095977783e-02 -2.615413963794708252e-01 -1.150832772254943848e-01 1.126296818256378174e-01 2.330621033906936646e-01 4.208852946758270264e-01 2.326065301895141602e-01 2.590420544147491455e-01 -1.819300353527069092e-01 -2.090095728635787964e-01 -2.344652563333511353e-01 -1.938072443008422852e-01 -8.925736695528030396e-02 -1.499143093824386597e-01 2.205374836921691895e-02 -9.841735661029815674e-02 -5.369546264410018921e-02 1.458312943577766418e-02 1.770212650299072266e-01 4.146145656704902649e-02 2.541131973266601562e-01 8.651246130466461182e-02 1.844289451837539673e-01 1.780641078948974609e-01 -3.381075263023376465e-01 5.656960979104042053e-02 2.336806431412696838e-02 1.167994961142539978e-01 1.085079461336135864e-01 8.166509866714477539e-02 1.540560834109783173e-02 1.138627231121063232e-01
1.373233497142791748e-01 -2.900649607181549072e-01 -2.002156339585781097e-02 1.737340539693832397e-02 -8.444612473249435425e-02 9.916747361421585083e-02 3.083726763725280762e-01 5.980413034558296204e-02 2.738226354122161865e-01 1.002763509750366211e-01 -1.963662952184677124e-01 1.930599212646484375e-01 -1.730883419513702393e-01 1.467540860176086426e-01 1.278195083141326904e-01 -1.540843695402145386e-01 -4.766050726175308228e-02 -2.038647979497909546e-01 -2.282535433769226074e-01 -4.088059999048709869e-03 1.037677191197872162e-02 -1.507747471332550049e-01 3.011957406997680664e-01 2.993263304233551025e-02 -8.438684046268463135e-02 3.355862945318222046e-02 4.621820747852325439e-01 -2.068351656198501587e-01 -1.551340520381927490e-01 -1.374713182449340820e-01 -9.982897341251373291e-02 1.576460711658000946e-02
5.662613734602928162e-02 -4.679632782936096191e-01 8.529861271381378174e-02 -1.388220787048339844e-01 2.519158720970153809e-01 3.850246369838714600e-01 2.496398538351058960e-01 -1.670835167169570923e-01 6.198100745677947998e-02 -3.280901610851287842e-01 1.046658754348754883e-01 -1.625993698835372925e-01 -1.770186424255371094e-01 1.170743182301521301e-01 7.532932609319686890e-02 2.439242601394653320e-02 6.461830437183380127e-02 1.532341986894607544e-01 -2.993085421621799469e-02 -2.777805924415588379e-02 -2.388473004102706909e-01 4.091573506593704224e-02 -1.358952522277832031e-01 1.583706401288509369e-02 -2.205725908279418945e-01 -1.060266196727752686e-01 3.140338510274887085e-02 -1.654206067323684692e-01 -9.106238372623920441e-03 -1.972299218177795410e-01 2.502351999282836914e-02 1.204457730054855347e-01
1.686232686042785645e-01 -2.941631078720092773e-01 9.592843055725097656e-02 -1.346706598997116089e-01 7.408851385116577148e-02 4.405904710292816162e-01 2.616912424564361572e-01 -4.036945477128028870e-02 -2.685758769512176514e-01 -3.665086925029754639e-01 -1.516853570938110352e-01 6.216027773916721344e-03 2.019539773464202881e-01 2.367538660764694214e-01 5.712571367621421814e-02 -1.500566601753234863e-01 3.778339177370071411e-02 8.257029950618743896e-02 -8.244529366493225098e-02 1.237030178308486938e-01 -4.367785155773162842e-02 -1.148391962051391602e-01 9.678569436073303223e-02 -4.926692694425582886e-02 -8.244418352842330933e-02 -2.157927900552749634e-01 -2.148499786853790283e-01 -1.922619789838790894e-01 -4.807594045996665955e-02 -8.762212842702865601e-02 1.765683144330978394e-01 3.095477819442749023e-02
1.521398127079010010e-01 -2.930679619312286377e-01 9.625344723463058472e-02 2.062251418828964233e-02 1.080945506691932678e-01 1.875557452440261841e-01 2.102935165166854858e-01 1.106836348772048950e-01 9.246842935681343079e-03 -1.400354802608489990e-01 -2.027548849582672119e-01 3.018798828125000000e-01 1.106619164347648621e-01 1.413401365280151367e-01 -7.030460983514785767e-02 -1.827818304300308228e-01 8.159528672695159912e-02 -8.583369851112365723e-02 -2.993057072162628174e-01 -2.204685807228088379e-01 1.012987568974494934e-01 1.743125319480895996e-01 -6.077781692147254944e-02 3.859917223453521729e-01 -7.570102065801620483e-02 8.949018269777297974e-02 -1.718778908252716064e-01 -3.494329154491424561e-01 -1.487257778644561768e-01 -1.251219809055328369e-01 -2.605631947517395020e-02 7.774195075035095215e-02
3.078892454504966736e-02 -2.460825890302658081e-01 1.947292536497116089e-01 -2.197811454534530640e-01 -2.858049795031547546e-02 2.151203602552413940e-01 5.963431298732757568e-02 1.910232901573181152e-01 1.966848671436309814e-01 -2.251167446374893188e-01 5.403392761945724487e-02 5.030789226293563843e-02 1.191100627183914185e-01 3.408382236957550049e-01 1.451583206653594971e-01 -2.869873940944671631e-01 -2.029432654380798340e-01 -8.764640986919403076e-02 -9.742385894060134888e-02 -1.155518591403961182e-01 -3.214645385742187500e-01 -8.348026871681213379e-02 -1.700457930564880371e-01 1.939815878868103027e-01 -2.177630960941314697e-01 -9.890881180763244629e-02 1.684683263301849365e-01 7.831965386867523193e-02 1.508715897798538208e-01 -6.260155141353607178e-02 -1.892637014389038086e-01 1.836933940649032593e-01
2.075432240962982178e-01 -3.146132826805114746e-01 4.263451099395751953e-01 -2.093097716569900513e-01 -8.387668430805206299e-02 2.693374454975128174e-01 1.050255969166755676e-01 1.218923181295394897e-01 1.673251241445541382e-01 3.494528308510780334e-02 -1.082696393132209778e-01 -1.051117628812789917e-01 -3.286803141236305237e-02 1.075904518365859985e-01 5.499737337231636047e-02 1.790420860052108765e-01 -1.696724072098731995e-02 6.174284219741821289e-02 -2.929533123970031738e-01 7.902199774980545044e-02 1.408299081958830357e-03 3.991936892271041870e-02 -2.832773886620998383e-02 4.130935370922088623e-01 2.862103655934333801e-02 -4.787628352642059326e-02 3.207387030124664307e-02 -2.131408601999282837e-01 2.336497455835342407e-01 -1.288271844387054443e-01 -1.547807455062866211e-01 1.150902137160301208e-01
1.460724472999572754e-01 -2.365442514419555664e-01 2.041807621717453003e-01 1.217319592833518982e-01 -1.769690960645675659e-02 7.523857988417148590e-03 9.294725209474563599e-02 1.572702676057815552e-01 2.025211453437805176e-01 -6.405929476022720337e-02 -1.586627960205078125e-01 -1.365023199468851089e-02 1.178435143083333969e-02 1.920100450515747070e-01 1.016086563467979431e-01 -4.414587616920471191e-01 -3.357350230216979980e-01 -1.181844994425773621e-01 -2.305144369602203369e-01 -1.076147481799125671e-01 3.426657617092132568e-02 4.227573052048683167e-02 7.395659387111663818e-02 1.273538619279861450e-01 -2.453830391168594360e-01 -1.968813091516494751e-01 1.580052375793457031e-01 -6.541580706834793091e-02 2.020786404609680176e-01 -3.320149481296539307e-01 6.628325581550598145e-02 1.415134817361831665e-01
1.197108775377273560e-01 -3.156436681747436523e-01 8.441141247749328613e-02 2.520073354244232178e-01 8.682250976562500000e-02 1.783136427402496338e-01 -3.060820698738098145e-02 2.642089501023292542e-02 7.647154480218887329e-02 -9.607879817485809326e-02 -1.851817071437835693e-01 1.132598370313644409e-01 -1.152104958891868591e-01 2.526746094226837158e-01 -1.211989670991897583e-01 -2.842788696289062500e-01 2.063286751508712769e-01 -5.858079344034194946e-02 -1.767725795507431030e-01 -2.813991606235504150e-01 -3.468137681484222412e-01 -3.826309926807880402e-03 -2.757890336215496063e-02 4.043523371219635010e-01 -1.193287149071693420e-01 1.250855624675750732e-01 9.877362847328186035e-02 9.322319179773330688e-02 -7.774267345666885376e-02 -4.210955649614334106e-02 1.709376275539398193e-02 2.053798884153366089e-01
-7.626943290233612061e-02 -4.506838619709014893e-01 7.155498117208480835e-02 -1.809463202953338623e-01 1.931152641773223877e-01 3.273872137069702148e-01 1.562016755342483521e-01 2.787087857723236084e-01 -1.328521817922592163e-01 -2.181503474712371826e-01 1.450802534818649292e-01 -1.852386742830276489e-01 -7.300420850515365601e-02 -8.737668395042419434e-04 7.192665338516235352e-02 -5.715299770236015320e-02 4.199969768524169922e-02 1.524162888526916504e-01 -2.329278551042079926e-02 -2.058793418109416962e-02 -3.014831244945526123e-01 1.061296537518501282e-01 -1.090526804327964783e-01 1.998928934335708618e-02 -2.259353548288345337e-01 -2.196456491947174072e-01 -1.500028073787689209e-01 -2.061967849731445312e-01 -1.246038079261779785e-01 -1.233168765902519226e-01 1.561430990695953369e-01 1.115767806768417358e-01
1.764586716890335083e-01 -3.376237154006958008e-01 -1.737372390925884247e-02 -2.579451799392700195e-01 -1.265675872564315796e-01 6.797695159912109375e-02 2.823483049869537354e-01 8.550935983657836914e-02 -5.403734743595123291e-02 -1.428618561476469040e-02 -1.349007040262222290e-01 1.054795980453491211e-01 1.251527518033981323e-01 4.645419493317604065e-02 2.126171290874481201e-01 -3.425568342208862305e-01 -1.426970660686492920e-01 -7.432618737220764160e-02 1.114879250526428223e-01 -5.059477686882019043e-02 -1.334513351321220398e-02 5.580565333366394043e-02 -1.029555276036262512e-01 2.963518798351287842e-01 -2.359907925128936768e-01 -1.596368476748466492e-02 2.144372314214706421e-01 2.276223450899124146e-01 2.139714062213897705e-01 -2.179614454507827759e-01 6.134592927992343903e-03 2.790672481060028076e-01
2.005186975002288818e-01 -4.569026529788970947e-01 -1.051249802112579346e-01 2.567534707486629486e-02 1.512267738580703735e-01 5.018665790557861328e-01 2.633599042892456055e-01 -4.729480668902397156e-02 -1.059403568506240845e-01 -7.423257827758789062e-02 9.696324169635772705e-02 -1.903750449419021606e-01 -1.755466125905513763e-02 7.842582464218139648e-02 1.455297917127609253e-01 2.846804820001125336e-02 -1.003426164388656616e-01 2.417920380830764771e-01 8.217416703701019287e-02 1.418269127607345581e-01 -1.706028133630752563e-01 1.267238706350326538e-01 -2.058019861578941345e-02 4.552908614277839661e-02 -2.030474990606307983e-01 -2.337886393070220947e-01 -1.331478059291839600e-01 2.442083694040775299e-02 -1.149478033185005188e-01 -1.340073645114898682e-01 7.348400354385375977e-02 9.120982885360717773e-02
2.772803902626037598e-01 -3.966443538665771484e-01 -2.882181480526924133e-02 -5.572101101279258728e-03 9.735513478517532349e-02 8.258759230375289917e-02 1.024089455604553223e-01 4.455400407314300537e-01 2.690550386905670166e-01 -2.130051553249359131e-01 -1.529609262943267822e-01 -7.301446795463562012e-02 2.243317663669586182e-01 1.743212044239044189e-01 1.104748845100402832e-01 -2.992973104119300842e-02 -5.747838318347930908e-02 -3.900740295648574829e-03 1.085595339536666870e-01 1.928002089262008667e-01 3.142137452960014343e-02 -4.561788216233253479e-02 -1.399346888065338135e-01 5.187027528882026672e-02 -1.187355071306228638e-01 -5.124634131789207458e-02 1.217545643448829651e-01 -2.531720995903015137e-01 -8.471148088574409485e-03 -1.340936571359634399e-01 7.846941798925399780e-02 3.191556632518768311e-01
2.235124856233596802e-01 -3.296681344509124756e-01 1.338624805212020874e-01 -1.492375880479812622e-01 7.351607084274291992e-02 9.203648567199707031e-02 4.775778204202651978e-02 4.320216476917266846e-01 1.982567608356475830e-01 -1.634208112955093384e-01 -2.227586656808853149e-01 -8.353081345558166504e-02 1.807041913270950317e-01 1.191834211349487305e-01 3.076334670186042786e-02 -1.374090164899826050e-01 3.898032754659652710e-02 1.592084765434265137e-01 -5.612378194928169250e-02 2.578376531600952148e-01 1.481656879186630249e-01 -6.118728220462799072e-02 1.708808541297912598e-02 -2.062693051993846893e-02 -1.797385662794113159e-01 -2.286389283835887909e-02 1.791731268167495728e-01 -1.980455517768859863e-01 3.192417323589324951e-02 -1.363878846168518066e-01 1.288317590951919556e-01 3.818251788616180420e-01
1.719235442578792572e-02 -3.216935992240905762e-01 -1.765192896127700806e-01 -1.040687114000320435e-01 -8.897869288921356201e-02 4.026400446891784668e-01 1.397805511951446533e-01 -1.257393509149551392e-02 -9.294505231082439423e-03 -6.438978482037782669e-03 -2.333446145057678223e-01 1.306990981101989746e-01 -4.390992969274520874e-02 9.354820102453231812e-02 5.138079822063446045e-02 -1.421059370040893555e-01 4.618856310844421387e-02 1.778363436460494995e-01 -2.128812074661254883e-01 6.197268515825271606e-02 -2.743193805217742920e-01 3.627086877822875977e-01 7.316116988658905029e-02 2.470285892486572266e-01 -1.337819099426269531e-01 1.072341203689575195e-01 1.526414752006530762e-01 -3.709185123443603516e-01 1.223695930093526840e-02 -1.033366173505783081e-01 -1.799899153411388397e-02 4.231703281402587891e-02
9.613367728888988495e-03 -5.500974059104919434e-01 7.914852350950241089e-03 -1.313587725162506104e-01 1.530658602714538574e-01 3.864047229290008545e-01 2.778480350971221924e-01 9.167674928903579712e-03 -6.689153611660003662e-02 -3.146680891513824463e-01 2.237807512283325195e-01 -1.261016130447387695e-01 -3.328095003962516785e-02 7.085856050252914429e-02 5.430610850453376770e-03 2.830619178712368011e-02 -1.046845503151416779e-02 2.233001217246055603e-02 -5.872859060764312744e-02 7.567906379699707031e-02 -2.961832284927368164e-01 8.459718525409698486e-02 -4.555489867925643921e-02 5.495001375675201416e-02 -7.528240978717803955e-02 -1.268386542797088623e-01 -2.494364790618419647e-02 -1.419261693954467773e-01 -1.418256014585494995e-01 -9.311367571353912354e-02 3.273017331957817078e-02 2.671980857849121094e-01
2.162686288356781006e-01 -3.708561658859252930e-01 1.812071651220321655e-01 -3.099883496761322021e-01 -1.199634596705436707e-01 5.005145668983459473e-01 -1.084631457924842834e-01 1.430447548627853394e-01 -1.286800503730773926e-01 -5.191759392619132996e-02 6.212954595685005188e-02 1.860260367393493652e-01 2.188118100166320801e-01 9.490432590246200562e-02 -1.140058860182762146e-01 -9.701272845268249512e-02 1.047405675053596497e-01 -1.287867128849029541e-01 1.406451463699340820e-01 -1.962925679981708527e-02 -1.168814748525619507e-01 -1.705911569297313690e-02 -1.327396482229232788e-01 8.161389827728271484e-02 -9.758001565933227539e-02 6.252390146255493164e-02 2.971729636192321777e-01 -1.137459948658943176e-01 7.893739640712738037e-02 -1.576598882675170898e-01 -1.418909579515457153e-01 2.758277021348476410e-02
4.981155693531036377e-02 -1.998786181211471558e-01 2.386616468429565430e-01 1.959339380264282227e-01 2.854992747306823730e-01 3.944770693778991699e-01 5.556486546993255615e-02 1.438894271850585938e-01 -9.521018713712692261e-02 -4.426898360252380371e-01 -1.061420589685440063e-01 -5.370765179395675659e-02 -9.512116760015487671e-02 -2.587655372917652130e-02 -4.084450751543045044e-02 -6.483926624059677124e-02 -1.252585202455520630e-01 3.553741797804832458e-02 3.669239208102226257e-02 -8.545131981372833252e-02 1.568883657455444336e-01 -4.392839968204498291e-02 2.725892961025238037e-01 2.802817325573414564e-04 -1.879417300224304199e-01 3.462330996990203857e-02 2.407477200031280518e-01 8.721368014812469482e-02 -1.187420859932899475e-01 -1.015086919069290161e-01 -3.133843541145324707e-01 1.239945292472839355e-01
7.043260335922241211e-02 -4.123926162719726562e-01 -5.408668890595436096e-02 5.664165597409009933e-03 -5.766419321298599243e-02 2.632087171077728271e-01 5.990431085228919983e-02 -5.918768048286437988e-02 -8.682793378829956055e-02 -8.152638375759124756e-02 -2.893642187118530273e-01 -5.446945875883102417e-02 -6.899751722812652588e-03 -4.707418009638786316e-02 -2.199506908655166626e-01 -4.184005558490753174e-01 -1.447736565023660660e-02 1.326619237661361694e-01 -1.573927700519561768e-01 -2.059903554618358612e-02 -1.670925617218017578e-01 1.576200574636459351e-01 2.844499237835407257e-02 2.421967983245849609e-01 -3.644590675830841064e-01 1.016162708401679993e-01 1.332117896527051926e-02 -2.543772757053375244e-01 -6.255162507295608521e-02 -2.105519026517868042e-01 3.935799375176429749e-02 -5.157235264778137207e-02
1.357746422290802002e-01 -4.456384181976318359e-01 -1.067020520567893982e-01 -9.191167540848255157e-03 -2.186216711997985840e-01 2.924941778182983398e-01 2.937433496117591858e-02 3.551024012267589569e-03 4.571264982223510742e-02 -6.599169969558715820e-02 -1.555881500244140625e-01 -2.252471633255481720e-03 -1.392825599759817123e-02 5.034437775611877441e-02 -1.971761435270309448e-01 -3.242075443267822266e-01 8.400314301252365112e-02 1.324814395047724247e-03 -3.117334544658660889e-01 -6.910347938537597656e-02 -4.294148460030555725e-02 2.602149248123168945e-01 4.238319769501686096e-02 3.239516317844390869e-01 -1.665831208229064941e-01 -6.338842213153839111e-03 -1.400151848793029785e-02 -2.641260623931884766e-01 -1.302612423896789551e-01 -2.310083806514739990e-01 -5.800234898924827576e-02 5.611966550350189209e-02
2.573833167552947998e-01 -3.260093331336975098e-01 1.623495966196060181e-01 5.611994117498397827e-02 -2.142230570316314697e-01 1.550295203924179077e-01 -2.734411880373954773e-02 1.794701367616653442e-01 -6.844146549701690674e-02 -4.109190404415130615e-02 -4.441351443529129028e-02 -9.789590537548065186e-02 8.210297673940658569e-03 1.561155468225479126e-01 4.950024187564849854e-02 -2.223535180091857910e-01 -1.341482400894165039e-01 -7.365414500236511230e-02 3.429900854825973511e-02 -2.097319811582565308e-01 -1.891337782144546509e-01 1.149380803108215332e-01 2.206707298755645752e-01 -7.223226130008697510e-02 5.071384832262992859e-02 -3.237517178058624268e-02 4.365301728248596191e-01 -3.328352272510528564e-01 -1.405351459980010986e-01 -3.089996874332427979e-01 -8.887314051389694214e-02 3.542394936084747314e-02
2.579344511032104492e-01 -3.554347753524780273e-01 -1.115484088659286499e-01 1.156114935874938965e-01 -1.846934482455253601e-02 4.819098860025405884e-02 2.501472234725952148e-01 1.323754936456680298e-01 1.717403382062911987e-01 -1.963895708322525024e-01 -2.710219621658325195e-01 -4.718924406915903091e-03 3.680485114455223083e-02 1.992791295051574707e-01 1.512765586376190186e-01 -1.704324781894683838e-01 -3.851142525672912598e-02 -1.259067356586456299e-01 5.667509045451879501e-03 -1.108497381210327148e-01 7.383687794208526611e-02 3.520477414131164551e-01 -1.836784929037094116e-01 3.122008144855499268e-01 -2.551268972456455231e-02 -3.935866802930831909e-02 4.308157041668891907e-02 -1.673865169286727905e-01 -1.084951087832450867e-01 2.572766840457916260e-01 7.432751357555389404e-02 -2.412790358066558838e-01
-5.314422026276588440e-02 -2.865030169486999512e-01 -1.106806918978691101e-01 2.966761887073516846e-01 -1.494267880916595459e-01 1.472585350275039673e-01 1.230952069163322449e-01 4.578943252563476562e-01 6.964126229286193848e-02 -3.646278381347656250e-02 -1.969489902257919312e-01 -4.196882620453834534e-02 -1.679939450696110725e-03 -1.769443154335021973e-01 2.771067619323730469e-01 -9.453956037759780884e-02 -2.151673734188079834e-01 4.970637336373329163e-02 -1.694657206535339355e-01 3.224257007241249084e-02 -2.375967614352703094e-02 1.055616885423660278e-01 6.617198884487152100e-02 1.570865362882614136e-01 -1.373596638441085815e-01 -1.643898636102676392e-01 1.687075346708297729e-01 -1.446307748556137085e-01 -1.839385926723480225e-02 -1.092534437775611877e-01 -1.727240681648254395e-01 3.543375432491302490e-01
-9.968293458223342896e-02 -2.764435708522796631e-01 3.497153818607330322e-01 -3.170911073684692383e-01 -1.246714517474174500e-01 3.718896806240081787e-01 1.648506075143814087e-01 1.312944740056991577e-01 1.821196675300598145e-01 -7.810194790363311768e-02 -1.533513367176055908e-01 -1.241654902696609497e-02 1.033765915781259537e-02 -2.307582646608352661e-02 7.706863433122634888e-02 -3.572048544883728027e-01 -3.276054263114929199e-01 -5.910341069102287292e-02 -1.995046138763427734e-01 3.207458881661295891e-03 -6.089422851800918579e-02 -2.460530772805213928e-02 -1.352700293064117432e-01 6.908525526523590088e-02 -1.713195741176605225e-01 -7.661098241806030273e-02 9.639163315296173096e-02 7.503806799650192261e-02 1.182696893811225891e-01 -1.759507805109024048e-01 -9.132792055606842041e-02 1.182330325245857239e-01
8.360014855861663818e-02 -4.251496493816375732e-01 1.391710992902517319e-02 4.890891164541244507e-02 -1.243860274553298950e-01 2.868510186672210693e-01 1.553288251161575317e-01 -9.131383895874023438e-02 -6.657651066780090332e-02 -9.319044649600982666e-02 -1.348278224468231201e-01 -1.060567051172256470e-01 -2.834267914295196533e-01 2.617384493350982666e-02 -1.493767201900482178e-01 -2.108688205480575562e-01 -7.543234527111053467e-02 1.284668105654418468e-03 -2.940130531787872314e-01 -4.132605344057083130e-02 -2.619988322257995605e-01 3.516366481781005859e-01 4.857211187481880188e-02 2.904629409313201904e-01 -1.808520592749118805e-02 1.010075137019157410e-01 1.876856684684753418e-01 -2.206470519304275513e-01 -1.203021705150604248e-01 -6.822072714567184448e-02 3.162270411849021912e-02 -4.103507846593856812e-02
7.367300987243652344e-02 -2.640642821788787842e-01 -4.928661510348320007e-02 -1.048033460974693298e-01 5.685020983219146729e-02 4.549556076526641846e-01 3.619537055492401123e-01 9.677822142839431763e-02 -1.117424964904785156e-01 -4.144193530082702637e-01 -1.411652714014053345e-01 -1.273041814565658569e-01 -1.218839883804321289e-01 1.157552972435951233e-01 -2.826691791415214539e-02 -4.275157582014799118e-03 -3.523444756865501404e-02 1.225597318261861801e-02 2.611831016838550568e-02 3.164021670818328857e-02 -1.055410727858543396e-01 1.787682026624679565e-01 -3.068590909242630005e-02 -1.478261314332485199e-02 -6.849459558725357056e-02 -2.194130271673202515e-01 -1.408674865961074829e-01 -1.555942147970199585e-01 -2.839784026145935059e-01 9.145158529281616211e-02 2.038702815771102905e-01 1.913405805826187134e-01
1.714674234390258789e-01 -4.093918800354003906e-01 -1.823747456073760986e-01 1.323569416999816895e-01 3.163359165191650391e-01 4.727716147899627686e-01 2.415286600589752197e-01 -5.860770493745803833e-02 -1.620856821537017822e-01 -2.888241410255432129e-01 -2.119165062904357910e-01 -1.540739685297012329e-01 -2.149121277034282684e-02 7.656404376029968262e-02 7.429333031177520752e-02 -2.380869537591934204e-01 4.088415205478668213e-02 -3.464715182781219482e-02 9.827791899442672729e-02 2.124685421586036682e-02 5.176843702793121338e-02 -5.736392736434936523e-02 -6.820572167634963989e-02 -4.875866230577230453e-03 -1.646109521389007568e-01 -6.101679801940917969e-02 -1.721089780330657959e-01 -9.006650000810623169e-02 6.089568138122558594e-02 1.430133134126663208e-01 2.490332908928394318e-02 5.509786680340766907e-02
7.616657018661499023e-02 -2.898404002189636230e-01 1.956351101398468018e-01 -1.935319453477859497e-01 1.598413102328777313e-02 5.126664638519287109e-01 4.437587223947048187e-03 9.056980907917022705e-02 -3.912080079317092896e-02 -1.513629257678985596e-01 -6.270856130868196487e-03 3.002169430255889893e-01 1.395383328199386597e-01 -1.028273031115531921e-01 -2.830090187489986420e-02 2.387152239680290222e-02 1.172047704458236694e-01 -2.493895888328552246e-01 6.211874261498451233e-02 1.224150955677032471e-01 1.356515139341354370e-01 -6.993876397609710693e-02 6.312771141529083252e-02 5.338305234909057617e-02 -3.053528964519500732e-01 4.190880339592695236e-03 3.892154097557067871e-01 8.191500604152679443e-02 -1.313758939504623413e-01 -8.476337790489196777e-02 -4.983690753579139709e-02 1.176596060395240784e-01
1.042525470256805420e-01 -3.633457124233245850e-01 -8.817865513265132904e-03 -1.333802044391632080e-01 1.415821015834808350e-01 4.771209359169006348e-01 3.919159770011901855e-01 -2.010950120165944099e-03 -3.601079061627388000e-02 -2.389816939830780029e-01 5.562756955623626709e-02 -1.507937312126159668e-01 -2.036538906395435333e-02 1.957518160343170166e-01 5.124661326408386230e-02 -1.076583489775657654e-01 1.036543399095535278e-02 6.371365487575531006e-02 5.838387086987495422e-02 1.556817907840013504e-02 -1.618471890687942505e-01 4.000490903854370117e-02 -2.059650421142578125e-01 7.795213162899017334e-02 -9.576206654310226440e-02 -2.662222385406494141e-01 -1.600262671709060669e-01 -1.970574110746383667e-01 -7.734158635139465332e-02 -1.755023598670959473e-01 1.036358922719955444e-01 1.569721698760986328e-01
2.193097323179244995e-01 -1.378300338983535767e-01 -2.043557912111282349e-02 1.405525356531143188e-01 4.278221726417541504e-02 2.296757996082305908e-01 2.711953520774841309e-01 2.013855874538421631e-01 -1.887914389371871948e-01 -6.859243661165237427e-02 3.423892334103584290e-02 -9.639061242341995239e-02 -1.031817048788070679e-01 1.895010024309158325e-01 -7.739548385143280029e-02 -1.098262369632720947e-01 -5.453727394342422485e-02 1.048828810453414917e-01 -2.205924987792968750e-01 8.313932269811630249e-02 -2.411091886460781097e-02 2.792429327964782715e-01 2.670045793056488037e-01 -3.888665512204170227e-02 7.748631387948989868e-02 -3.043071329593658447e-01 -7.609868049621582031e-02 -1.148947402834892273e-01 -9.463203698396682739e-02 -3.640478253364562988e-01 1.873912066221237183e-01 3.369268476963043213e-01
3.050847351551055908e-01 -3.241119980812072754e-01 8.059615641832351685e-02 -1.694460213184356689e-01 -2.185398489236831665e-01 1.022224649786949158e-01 1.379981935024261475e-01 2.166131138801574707e-01 1.491096317768096924e-01 -1.086973845958709717e-01 -2.678553462028503418e-01 -7.884901016950607300e-02 2.531836628913879395e-01 -1.285078078508377075e-01 1.430695801973342896e-01 -3.077508807182312012e-01 -7.055260986089706421e-02 -8.150457590818405151e-02 -2.483320794999599457e-02 -7.078210264444351196e-02 -5.645934492349624634e-02 7.572058588266372681e-03 1.586876362562179565e-01 8.444786816835403442e-02 -1.681168526411056519e-01 7.082723826169967651e-02 3.611254692077636719e-01 -6.739700585603713989e-02 -9.026011079549789429e-02 -1.877301037311553955e-01 -2.566978037357330322e-01 6.604815274477005005e-02
-2.422339841723442078e-02 -4.224450886249542236e-01 5.283179879188537598e-02 -1.108919382095336914e-01 1.989774554967880249e-01 3.860867023468017578e-01 3.750001788139343262e-01 -1.684165894985198975e-01 -3.987191244959831238e-02 -3.362368047237396240e-01 6.319292634725570679e-02 -1.194387674331665039e-01 1.363855041563510895e-02 1.519405692815780640e-01 -6.300494074821472168e-02 -9.144044667482376099e-02 5.760117620229721069e-02 6.792210787534713745e-02 -5.393682420253753662e-02 5.194145813584327698e-02 -1.932014822959899902e-01 5.473991855978965759e-02 -1.344626843929290771e-01 1.796129345893859863e-01 -2.505227029323577881e-01 -1.537796109914779663e-01 -1.656751930713653564e-01 -7.090877741575241089e-02 -1.661392003297805786e-01 -7.891256362199783325e-02 -2.260406501591205597e-02 1.492811441421508789e-01
1.960027068853378296e-01 -1.855240911245346069e-01 -8.211651444435119629e-02 1.917452663183212280e-01 -1.319839712232351303e-02 -3.286151587963104248e-02 2.540452182292938232e-01 1.424432247877120972e-01 1.805675029754638672e-01 -3.541671633720397949e-01 3.105889540165662766e-03 1.748073399066925049e-01 3.977619111537933350e-01 1.123748272657394409e-01 2.037582099437713623e-01 -1.099195927381515503e-01 -2.550691366195678711e-01 -3.166106641292572021e-01 -4.192607849836349487e-02 3.784337639808654785e-02 -2.324317581951618195e-02 1.328074187040328979e-01 -2.787114121019840240e-02 2.818073332309722900e-01 -1.223864704370498657e-01 -1.496237367391586304e-01 3.410752117633819580e-02 5.774220917373895645e-03 -2.245207130908966064e-01 -1.634518988430500031e-02 -7.653139531612396240e-02 1.502126902341842651e-01
4.316087365150451660e-01 -2.227517813444137573e-01 -2.236158214509487152e-02 8.430788666009902954e-02 -1.519813984632492065e-01 8.705495297908782959e-02 1.496744602918624878e-01 8.862871676683425903e-02 -5.715105682611465454e-02 -2.499304860830307007e-01 -2.188002169132232666e-01 -8.681487292051315308e-03 1.089601404964923859e-02 2.849381975829601288e-02 -3.574480488896369934e-02 -2.986362576484680176e-01 6.863281875848770142e-02 -1.240606904029846191e-01 -3.633429706096649170e-01 -1.252804845571517944e-01 1.981141790747642517e-02 -2.743675373494625092e-02 2.818156406283378601e-02 3.120900988578796387e-01 -6.349831819534301758e-02 -7.904281467199325562e-02 2.071181088685989380e-01 -1.054097935557365417e-01 1.236037015914916992e-01 -3.205311000347137451e-01 2.877347730100154877e-02 -2.004783600568771362e-01
-3.803462162613868713e-02 -2.465616464614868164e-01 -5.583407729864120483e-02 1.733295023441314697e-01 2.296605333685874939e-02 1.787758320569992065e-01 4.358587320894002914e-03 2.129573822021484375e-01 2.234468013048171997e-01 -4.442923963069915771e-01 -1.290757209062576294e-01 -8.547107875347137451e-02 -1.580136828124523163e-02 1.989929378032684326e-01 -9.560405462980270386e-02 -2.854703664779663086e-01 -3.221340104937553406e-02 1.564837843179702759e-01 2.505575679242610931e-02 2.473962455987930298e-01 -2.689821720123291016e-01 -5.415973719209432602e-03 2.321857362985610962e-01 3.379401564598083496e-02 7.232405245304107666e-02 -3.641927987337112427e-02 3.662247657775878906e-01 5.679292231798171997e-02 -1.112589016556739807e-01 -2.204537689685821533e-01 -6.816283613443374634e-02 2.554132603108882904e-02
2.226001769304275513e-01 -2.675327956676483154e-01 -6.540148984640836716e-03 -3.541261330246925354e-02 7.027745991945266724e-02 4.636183381080627441e-01 2.618041634559631348e-01 -4.790638387203216553e-02 -1.620569825172424316e-02 -3.219882547855377197e-01 -2.442686855792999268e-01 -3.807958960533142090e-02 -5.452053248882293701e-02 2.182887196540832520e-01 1.093151196837425232e-01 -1.598187386989593506e-01 -4.262856766581535339e-02 1.487026363611221313e-02 9.957453235983848572e-03 3.742439672350883484e-02 -2.567625045776367188e-01 -9.409110248088836670e-02 -1.113580539822578430e-01 3.097620978951454163e-02 -2.368226349353790283e-01 -2.388471961021423340e-01 -1.958631873130798340e-01 -1.631983667612075806e-01 1.658574678003787994e-02 1.796043217182159424e-01 8.775559067726135254e-02 1.537840813398361206e-01
1.096214205026626587e-01 -1.290972083806991577e-01 7.507276535034179688e-02 -3.681769967079162598e-01 7.094524800777435303e-03 4.672497212886810303e-01 -1.459794193506240845e-01 3.617368638515472412e-01 -2.579512596130371094e-01 -2.208754271268844604e-01 -1.753654479980468750e-01 7.196953892707824707e-02 -1.217436268925666809e-01 2.810651250183582306e-02 -1.151252090930938721e-01 -2.670616209506988525e-01 -1.582127436995506287e-02 -8.768595755100250244e-02 2.373902127146720886e-02 2.421626150608062744e-01 1.418060362339019775e-01 -8.775504678487777710e-02 4.160946700721979141e-03 6.290271133184432983e-02 -1.300885230302810669e-01 -9.252510964870452881e-02 1.562500745058059692e-01 -1.497230678796768188e-01 4.668585583567619324e-02 -1.730629205703735352e-01 2.551239728927612305e-02 6.418981403112411499e-02
3.580818474292755127e-01 -1.696352362632751465e-01 2.280129119753837585e-02 -8.659812062978744507e-02 2.530762553215026855e-01 8.941946178674697876e-02 2.859253585338592529e-01 -1.332927346229553223e-01 2.546280920505523682e-01 -2.207526415586471558e-01 -1.750382184982299805e-01 1.587966680526733398e-01 5.075807496905326843e-02 -1.316002905368804932e-01 8.123529702425003052e-02 -1.280236989259719849e-01 -2.696963846683502197e-01 -2.301831170916557312e-02 1.073896959424018860e-01 -1.063933148980140686e-01 -1.942279785871505737e-01 4.278023540973663330e-02 -1.552214846014976501e-02 1.637853533029556274e-01 -1.612391769886016846e-01 -1.625358313322067261e-01 3.185605108737945557e-01 9.891257621347904205e-03 6.929123774170875549e-03 -1.836945712566375732e-01 2.908328473567962646e-01 -1.265020668506622314e-01
4.771411791443824768e-02 -2.994594573974609375e-01 -1.982125826179981232e-02 -2.293582074344158173e-02 -1.980546563863754272e-01 3.118322193622589111e-01 4.667691886425018311e-02 5.685749650001525879e-02 9.516274183988571167e-02 -1.433455944061279297e-01 -1.686416864395141602e-01 6.453181616961956024e-03 -1.746286600828170776e-01 1.634754613041877747e-02 -1.370156407356262207e-01 -3.949420154094696045e-01 1.935507953166961670e-01 4.271200299263000488e-02 -1.139834895730018616e-01 3.748559951782226562e-02 -2.885054945945739746e-01 2.218724638223648071e-01 -1.236719731241464615e-02 3.728199303150177002e-01 -2.134350091218948364e-01 5.341243371367454529e-02 7.630714774131774902e-02 -2.654437124729156494e-01 -1.014166027307510376e-01 -1.859261691570281982e-01 -8.058045804500579834e-02 -1.789171434938907623e-02
2.255029678344726562e-01 -2.175447791814804077e-01 2.815441787242889404e-01 1.372734457254409790e-01 -8.453919738531112671e-02 2.964948415756225586e-01 1.939376443624496460e-01 1.472357809543609619e-01 -1.081316173076629639e-01 -3.158908486366271973e-01 1.002317816019058228e-01 4.586825892329216003e-02 -5.815623328089714050e-02 1.648569107055664062e-02 1.807980798184871674e-02 1.380491852760314941e-01 -9.584037587046623230e-03 3.341586794704198837e-03 -1.231315657496452332e-01 1.549694389104843140e-01 -1.037183552980422974e-01 2.258471697568893433e-01 2.513413550332188606e-03 -8.608402684330940247e-03 -1.370383203029632568e-01 -4.357551038265228271e-01 -1.426127403974533081e-01 3.597416728734970093e-02 -1.907240003347396851e-01 -3.366914093494415283e-01 6.571879982948303223e-02 1.312328875064849854e-01
-5.576685070991516113e-02 -3.267485201358795166e-01 4.043425247073173523e-02 -8.761011809110641479e-02 1.957361251115798950e-01 3.784312009811401367e-01 2.403177469968795776e-01 -5.852388963103294373e-02 -1.281693130731582642e-01 -1.836513876914978027e-01 3.057253360748291016e-02 -2.417799085378646851e-01 -1.176235973834991455e-01 2.185855358839035034e-01 6.554376333951950073e-02 -1.231555268168449402e-01 9.608595818281173706e-02 7.669493556022644043e-02 -1.363177299499511719e-01 1.048737317323684692e-01 -2.999805212020874023e-01 5.438259337097406387e-03 -1.980379670858383179e-01 6.386505812406539917e-02 -3.108409345149993896e-01 -2.268683314323425293e-01 -2.445781417191028595e-02 -1.130090504884719849e-01 -2.169659435749053955e-01 -1.956654191017150879e-01 -4.175183549523353577e-02 1.446194946765899658e-01
9.215866774320602417e-02 -5.380114912986755371e-01 1.870561093091964722e-01 -8.242639154195785522e-02 -1.242774277925491333e-01 1.750904619693756104e-01 2.852331399917602539e-01 2.645893096923828125e-01 3.127421811223030090e-02 -5.935359373688697815e-02 -1.785803213715553284e-02 1.970108784735202789e-02 -5.705927312374114990e-02 8.896438032388687134e-02 2.549903094768524170e-01 -1.623912602663040161e-01 -2.468875050544738770e-01 -5.523567646741867065e-02 -1.158342063426971436e-01 -6.344468891620635986e-02 -9.060358256101608276e-02 -4.954126104712486267e-02 3.812595456838607788e-02 3.180206939578056335e-02 6.180912628769874573e-02 6.847474724054336548e-02 1.556715369224548340e-01 9.904140233993530273e-02 2.390989810228347778e-01 -1.036214232444763184e-01 -3.189885914325714111e-01 2.196430861949920654e-01
2.548028528690338135e-01 -2.297174185514450073e-01 5.323603376746177673e-02 1.065228320658206940e-02 5.726989731192588806e-02 2.712334394454956055e-01 1.277244091033935547e-01 4.890873134136199951e-01 3.069175183773040771e-01 -1.660673767328262329e-01 -1.231777369976043701e-01 4.975850135087966919e-02 4.870396479964256287e-02 8.525571972131729126e-02 1.450607478618621826e-01 -9.159118682146072388e-02 -9.268105775117874146e-02 3.475404530763626099e-02 7.368751615285873413e-02 2.920148670673370361e-01 1.039166077971458435e-01 -4.764520004391670227e-02 -1.263529956340789795e-01 5.212659388780593872e-02 -8.403677493333816528e-03 -1.004509925842285156e-01 2.264492660760879517e-01 -2.127275764942169189e-01 1.283959448337554932e-01 -2.951502203941345215e-01 6.841817498207092285e-02 1.458369046449661255e-01
-5.694993957877159119e-02 -4.064470529556274414e-01 -1.804827898740768433e-02 -1.115938201546669006e-01 1.989341080188751221e-01 4.503615200519561768e-01 3.121047317981719971e-01 -8.612186461687088013e-02 -7.205574214458465576e-02 -2.623947262763977051e-01 1.408980786800384521e-01 -2.402537316083908081e-01 -1.185627803206443787e-01 3.887530788779258728e-02 3.260809183120727539e-02 -6.781421601772308350e-02 -2.741243503987789154e-02 1.243486255407333374e-01 -9.657923877239227295e-02 5.390065535902976990e-02 -2.207374125719070435e-01 7.980053126811981201e-02 -6.739894300699234009e-02 5.830880254507064819e-02 -1.402819156646728516e-01 -2.129181027412414551e-01 1.249756217002868652e-01 -1.035307496786117554e-01 -1.849697977304458618e-01 -1.616425961256027222e-01 5.572585761547088623e-02 2.289621531963348389e-01
9.542590379714965820e-02 -6.258110404014587402e-01 1.160952225327491760e-01 2.050946205854415894e-01 -3.278487920761108398e-02 1.366336047649383545e-01 -1.123193535022437572e-03 -5.350198224186897278e-02 -2.023645676672458649e-02 -2.650216221809387207e-02 -2.458532601594924927e-01 1.669615656137466431e-01 1.348451375961303711e-01 1.912838667631149292e-01 -7.873722165822982788e-02 -2.766138017177581787e-01 7.967845536768436432e-03 1.620974838733673096e-01 -2.532107234001159668e-01 -1.903865635395050049e-01 -1.433501541614532471e-01 -9.221334755420684814e-02 1.002390608191490173e-01 1.664777696132659912e-01 -1.355285197496414185e-01 1.141786128282546997e-01 -5.278123170137405396e-02 -1.657128930091857910e-01 -3.770779073238372803e-02 -3.365125507116317749e-02 -6.000101193785667419e-02 1.812824606895446777e-01
3.277708217501640320e-02 -5.375971198081970215e-01 -1.447377204895019531e-01 -6.844907999038696289e-02 -4.527526721358299255e-02 1.564544588327407837e-01 2.957567945122718811e-02 3.485941588878631592e-01 -4.612501710653305054e-02 5.157302692532539368e-02 -2.192570269107818604e-01 -1.626551300287246704e-01 -1.762995719909667969e-01 1.126797571778297424e-01 -7.130980491638183594e-02 2.467494644224643707e-02 -4.614878296852111816e-01 -1.215314120054244995e-01 -1.804960072040557861e-01 6.696537137031555176e-03 -1.023870185017585754e-01 4.058270901441574097e-02 9.072723239660263062e-02 2.191904634237289429e-01 -9.739151597023010254e-02 4.614533483982086182e-02 1.504532545804977417e-01 1.149519383907318115e-01 1.623178869485855103e-01 -5.727099999785423279e-02 2.329754829406738281e-02 -1.287037692964076996e-02
-1.234097685664892197e-02 -2.688706815242767334e-01 9.359421581029891968e-02 7.781158387660980225e-02 2.315912395715713501e-01 3.082914054393768311e-01 1.093332171440124512e-01 1.170081794261932373e-01 -3.797167539596557617e-02 -1.695203483104705811e-01 -1.826849728822708130e-01 2.196124941110610962e-01 -3.545269966125488281e-01 4.048432409763336182e-01 -2.509905491024255753e-03 -2.385056391358375549e-02 2.938278764486312866e-02 2.341910265386104584e-03 -2.209838181734085083e-01 -1.256594508886337280e-01 1.286505162715911865e-01 -2.102099917829036713e-02 -1.123401243239641190e-02 2.027748227119445801e-01 1.529662013053894043e-01 -5.839788913726806641e-02 1.249215155839920044e-01 -2.443831041455268860e-02 -3.915545344352722168e-01 -3.022944368422031403e-02 -1.182713359594345093e-01 -3.893302381038665771e-02
3.029079921543598175e-02 -4.923157989978790283e-01 1.721356362104415894e-01 1.001768186688423157e-01 3.877589013427495956e-03 2.361560910940170288e-01 -2.111543267965316772e-01 1.411723531782627106e-02 1.042738556861877441e-01 8.939210325479507446e-02 -3.601965606212615967e-01 1.232522800564765930e-01 8.521432429552078247e-02 1.131337359547615051e-01 2.216296941041946411e-01 -1.816094294190406799e-02 2.285486906766891479e-01 8.725545555353164673e-02 5.780275538563728333e-02 -1.032546460628509521e-01 -1.037532538175582886e-01 1.216152459383010864e-01 -1.151867136359214783e-01 3.170836567878723145e-01 -4.733061045408248901e-02 -8.731878548860549927e-02 -1.013911217451095581e-01 1.477824747562408447e-01 1.638984084129333496e-01 -2.990312874317169189e-01 -7.357979565858840942e-02 7.916862517595291138e-02
1.347600668668746948e-01 -1.182136088609695435e-01 1.964552551507949829e-01 -1.366015523672103882e-01 -5.657065659761428833e-02 4.589171409606933594e-01 1.726525872945785522e-01 1.670995950698852539e-01 -2.669290304183959961e-01 -2.720593512058258057e-01 -9.560815244913101196e-02 1.009912043809890747e-01 4.712155088782310486e-02 2.543922960758209229e-01 2.747515738010406494e-01 -7.504872232675552368e-02 1.476720273494720459e-01 -1.422187034040689468e-02 4.471801593899726868e-02 -2.524582743644714355e-01 1.015520691871643066e-01 3.846010565757751465e-02 3.577866777777671814e-02 2.397722005844116211e-01 -6.815847009420394897e-02 -1.660062186419963837e-02 9.482650458812713623e-02 -4.331331327557563782e-02 -6.372324377298355103e-02 -3.461299091577529907e-02 5.359932407736778259e-02 3.797135949134826660e-01
-1.208704635500907898e-01 -3.420245945453643799e-01 -1.037398874759674072e-01 -1.107355132699012756e-01 2.376304417848587036e-01 2.882703840732574463e-01 1.864318847656250000e-01 3.259620964527130127e-01 6.321968883275985718e-02 -1.367834508419036865e-01 -1.150214299559593201e-01 -3.405290246009826660e-01 5.710087716579437256e-02 7.202871888875961304e-02 1.051153764128684998e-01 -1.226239488460123539e-03 7.600145041942596436e-02 2.372422367334365845e-01 -1.237517222762107849e-01 1.052928194403648376e-01 -6.327289342880249023e-02 -2.042017690837383270e-02 -2.696062624454498291e-01 1.879445314407348633e-01 -2.880884408950805664e-01 -1.915863603353500366e-01 -8.646763116121292114e-02 -2.265222370624542236e-02 1.450303290039300919e-02 -2.265082597732543945e-01 1.147413030266761780e-01 -1.221360731869935989e-02
1.655593067407608032e-01 -3.433529138565063477e-01 -1.867718100547790527e-01 2.021794766187667847e-02 -1.161766052246093750e-01 3.823023736476898193e-01 1.240488365292549133e-01 1.257809102535247803e-01 1.722507178783416748e-02 -8.155501633882522583e-02 -1.069056540727615356e-01 7.459009438753128052e-02 7.883819192647933960e-02 -5.984809622168540955e-02 1.516645699739456177e-01 -2.344489693641662598e-01 1.924663595855236053e-02 8.068245649337768555e-02 -2.133862823247909546e-01 1.033116057515144348e-01 7.567939162254333496e-02 3.557588458061218262e-01 7.511959224939346313e-02 4.229523539543151855e-01 -2.005988508462905884e-01 1.153695508837699890e-01 5.964704602956771851e-02 -5.588716827332973480e-03 -1.589958518743515015e-01 -6.754697859287261963e-02 -1.693347990512847900e-01 -1.458529829978942871e-01
1.936002373695373535e-01 -1.915640532970428467e-01 -5.955683067440986633e-03 4.510114341974258423e-02 -1.150452271103858948e-01 2.384941428899765015e-01 -2.487445808947086334e-02 6.280504912137985229e-02 9.557820111513137817e-02 -3.354300558567047119e-01 -3.141990602016448975e-01 2.586577236652374268e-01 -2.496258914470672607e-01 -7.856243848800659180e-02 -1.339587196707725525e-02 -8.136126399040222168e-02 -2.190104871988296509e-01 -1.328044980764389038e-01 -1.160218119621276855e-01 -2.804414033889770508e-01 1.036785170435905457e-01 2.949978411197662354e-01 2.422294169664382935e-01 2.960065305233001709e-01 9.263408184051513672e-02 -5.223271623253822327e-02 -3.840643167495727539e-02 -1.565202921628952026e-01 -5.104126408696174622e-03 -1.463007330894470215e-01 -1.547032743692398071e-01 -4.573715850710868835e-02
3.103010654449462891e-01 -2.290927320718765259e-01 4.260839149355888367e-02 -2.281569391489028931e-01 1.735730916261672974e-01 1.620876938104629517e-01 -1.845364272594451904e-02 2.171101570129394531e-01 7.011884450912475586e-02 -2.567565739154815674e-01 -2.013982981443405151e-01 2.236265242099761963e-01 6.640435662120580673e-03 1.854123920202255249e-01 9.243887662887573242e-02 -1.964169591665267944e-01 -5.206969380378723145e-02 -9.071731567382812500e-02 -3.109496319666504860e-03 -1.314025819301605225e-01 1.148266568779945374e-01 -1.078511998057365417e-01 -7.770237047225236893e-03 6.876796483993530273e-02 -1.802543252706527710e-01 -3.910318315029144287e-01 -5.578903108835220337e-02 2.946594655513763428e-01 7.612322270870208740e-02 -2.742667496204376221e-01 -1.836666762828826904e-01 5.114706233143806458e-02
3.731089234352111816e-01 -2.550432682037353516e-01 -1.158838719129562378e-01 7.416979968547821045e-02 -7.709064334630966187e-02 2.589739263057708740e-01 4.737246315926313400e-03 -3.205666691064834595e-02 7.922667264938354492e-02 -1.472944319248199463e-01 -1.440061628818511963e-01 -5.187540873885154724e-02 1.102442219853401184e-01 6.723836064338684082e-02 5.814164131879806519e-02 -2.755437791347503662e-01 1.339138895273208618e-01 -1.058494746685028076e-01 -3.501871228218078613e-01 -1.255183368921279907e-01 -1.106598153710365295e-01 1.850535348057746887e-02 2.838341593742370605e-01 4.128779768943786621e-01 1.088733077049255371e-01 -3.317457064986228943e-02 1.449716687202453613e-01 -2.239235341548919678e-01 1.062511503696441650e-01 -6.726871430873870850e-02 1.528870165348052979e-01 -3.047302365303039551e-02
3.503933846950531006e-01 -2.655474543571472168e-01 -8.538045920431613922e-03 1.673534363508224487e-01 -2.035252600908279419e-01 1.212357580661773682e-01 1.391022801399230957e-01 1.682706475257873535e-01 1.407915502786636353e-01 -5.817691609263420105e-02 -3.568077683448791504e-01 8.171827346086502075e-02 -2.242029309272766113e-01 1.009935364127159119e-01 2.065564543008804321e-01 7.570555061101913452e-02 -1.751398593187332153e-01 1.594855487346649170e-01 -1.236865296959877014e-01 -3.450277745723724365e-01 -1.929788887500762939e-01 4.454575479030609131e-02 -1.329347491264343262e-02 2.474526017904281616e-01 -1.080304533243179321e-01 -2.174178510904312134e-01 -5.584342032670974731e-02 1.043287739157676697e-01 -1.487095355987548828e-01 1.321231201291084290e-02 -2.373238094151020050e-02 1.479886472225189209e-01
1.493372619152069092e-01 -4.116936922073364258e-01 4.189401515759527683e-04 -8.301113545894622803e-02 1.869977116584777832e-01 3.889726698398590088e-01 2.682049572467803955e-01 -1.639949381351470947e-01 -2.461439371109008789e-02 -4.048078656196594238e-01 -1.806969791650772095e-01 -4.679644852876663208e-02 4.349629580974578857e-02 8.998483419418334961e-02 1.427752673625946045e-01 4.925679787993431091e-02 -8.065130561590194702e-02 1.277256160974502563e-01 6.753715872764587402e-02 4.987739026546478271e-02 -1.214941497892141342e-02 -3.513462096452713013e-02 -1.570596843957901001e-01 1.728809475898742676e-01 -1.582501977682113647e-01 -7.447709143161773682e-02 -3.500917851924896240e-01 -1.719368249177932739e-01 -3.837789222598075867e-02 3.317114338278770447e-02 -5.076299235224723816e-02 1.021317020058631897e-01
9.291759133338928223e-02 -4.931112825870513916e-01 -6.794163584709167480e-02 -1.410439014434814453e-01 7.667814940214157104e-02 4.704961776733398438e-01 2.981265485286712646e-01 6.103230640292167664e-02 -1.719544529914855957e-01 -2.397349625825881958e-01 -1.816489547491073608e-01 7.825884968042373657e-03 -2.765036374330520630e-02 2.088200598955154419e-01 7.250444591045379639e-02 3.800274059176445007e-02 5.345782637596130371e-02 1.032851710915565491e-01 1.797521114349365234e-01 -1.310391258448362350e-02 2.781920600682497025e-03 1.113310679793357849e-01 -1.052978932857513428e-01 -2.619263529777526855e-02 -2.085094451904296875e-01 -1.866768598556518555e-01 -1.996758431196212769e-01 -1.146680116653442383e-01 -7.962947338819503784e-02 1.117122098803520203e-01 9.058469533920288086e-02 6.421398371458053589e-02
1.575997918844223022e-01 -3.188111484050750732e-01 1.087244823575019836e-01 -1.243934109807014465e-01 8.062516897916793823e-02 4.407022595405578613e-01 4.718524217605590820e-01 -2.055439352989196777e-02 -1.756607145071029663e-01 -3.322673141956329346e-01 -4.520461335778236389e-02 3.315362706780433655e-02 -1.033726409077644348e-01 1.493278741836547852e-01 -3.799921832978725433e-04 -1.272172927856445312e-01 4.517383128404617310e-02 1.144336685538291931e-01 1.087565571069717407e-01 5.009610950946807861e-02 -4.442739486694335938e-02 2.728226780891418457e-02 -1.017529815435409546e-01 1.284265518188476562e-01 -1.523219794034957886e-01 -3.161197900772094727e-01 -8.076362311840057373e-02 -1.312407702207565308e-01 -8.841013163328170776e-02 1.126053407788276672e-01 -4.950463771820068359e-02 2.173985820263624191e-03
1.170145869255065918e-01 -4.162233769893646240e-01 2.251563780009746552e-02 1.229358762502670288e-01 -1.229160726070404053e-01 2.086760401725769043e-01 2.424206286668777466e-01 2.996645867824554443e-01 1.933114975690841675e-01 1.398229897022247314e-01 -1.873008012771606445e-01 1.950749158859252930e-01 4.940101504325866699e-02 3.743047639727592468e-02 6.008799374103546143e-02 -1.426011025905609131e-01 -3.072302639484405518e-01 1.001195982098579407e-01 -3.322349786758422852e-01 -9.853219985961914062e-02 -1.576633155345916748e-01 4.945405572652816772e-02 -7.455129921436309814e-02 8.892345428466796875e-02 -1.567933410406112671e-01 -3.195746243000030518e-01 -2.950506284832954407e-02 1.079996824264526367e-01 -1.316191852092742920e-01 -2.722447272390127182e-03 9.851872175931930542e-02 2.875117585062980652e-02
-8.330298005603253841e-04 -2.403454631567001343e-01 2.520069852471351624e-02 7.917504757642745972e-02 -1.579057574272155762e-01 1.321019679307937622e-01 2.167948484420776367e-01 6.979156285524368286e-02 1.129280701279640198e-01 -6.890196353197097778e-02 -1.778117865324020386e-01 7.633019238710403442e-02 -5.590617656707763672e-02 2.386310249567031860e-01 1.021190583705902100e-01 -3.522251844406127930e-01 -4.035509824752807617e-01 -3.563744202256202698e-02 -1.996842771768569946e-01 2.004237612709403038e-03 -1.479035466909408569e-01 1.891345083713531494e-01 -3.673623874783515930e-02 4.648557603359222412e-01 -1.284334957599639893e-01 -2.972114980220794678e-01 3.018299862742424011e-02 5.701180174946784973e-02 -3.275345265865325928e-02 -3.255322948098182678e-02 1.803786307573318481e-02 3.210696205496788025e-02
5.061507970094680786e-02 -3.143495321273803711e-01 -1.839387267827987671e-01 1.610245555639266968e-01 -2.191343158483505249e-02 1.181791573762893677e-01 5.836508050560951233e-02 1.937462389469146729e-01 -1.737760938704013824e-02 -1.918285898864269257e-02 1.275229640305042267e-02 -5.477111786603927612e-03 -8.106729015707969666e-03 5.643155798316001892e-02 2.371021211147308350e-01 -3.031699955463409424e-01 2.005833983421325684e-01 2.735793031752109528e-02 -2.147959023714065552e-01 3.213188797235488892e-02 1.359649300575256348e-01 2.506281435489654541e-01 -7.234819233417510986e-02 3.648599088191986084e-01 -4.219554364681243896e-01 -1.203108057379722595e-01 4.707520827651023865e-02 -3.016279935836791992e-01 -1.580739170312881470e-01 -8.539452403783798218e-02 -5.701349675655364990e-02 -4.659095406532287598e-02
2.261631935834884644e-01 -2.029757052659988403e-01 1.620316207408905029e-01 1.205569654703140259e-01 1.438206527382135391e-02 1.665156334638595581e-02 2.551017403602600098e-01 1.374369859695434570e-01 9.779350459575653076e-02 -1.897718310356140137e-01 -1.620866954326629639e-01 2.010485082864761353e-01 5.972805619239807129e-02 2.169953286647796631e-01 -1.057575270533561707e-02 -2.573891878128051758e-01 4.813673719763755798e-02 -1.517114639282226562e-01 -7.371993362903594971e-02 3.730271384119987488e-02 -4.207528010010719299e-02 3.509513437747955322e-01 -2.304927110671997070e-01 3.363870382308959961e-01 -1.441054195165634155e-01 -2.478141188621520996e-01 1.904644668102264404e-01 -1.600778102874755859e-01 -2.511690557003021240e-01 1.275310963392257690e-01 7.689428050071001053e-03 -7.911422848701477051e-02
7.163465768098831177e-02 -4.510656595230102539e-01 7.669112086296081543e-02 1.089064031839370728e-01 7.043526321649551392e-02 -3.587495535612106323e-02 1.775155961513519287e-01 3.767308890819549561e-01 2.842825353145599365e-01 1.562725156545639038e-01 -9.118589758872985840e-02 6.222804542630910873e-03 -4.662353603634983301e-04 4.170196875929832458e-02 4.881348833441734314e-02 -2.748961150646209717e-01 -4.084535539150238037e-01 -3.266105428338050842e-02 -2.176154255867004395e-01 -4.028716683387756348e-02 -4.146338626742362976e-02 9.473310410976409912e-02 -1.898987591266632080e-02 3.623682260513305664e-01 -7.440887391567230225e-03 -8.007037639617919922e-02 -3.184258937835693359e-02 -7.301986217498779297e-02 -7.525311410427093506e-02 -6.363327801227569580e-02 7.364942878484725952e-02 1.162083670496940613e-01
2.754948735237121582e-01 -3.426418900489807129e-01 1.838446855545043945e-01 1.357982605695724487e-01 -9.747985750436782837e-02 1.147854551672935486e-01 3.279370963573455811e-01 -3.831136226654052734e-02 -1.093100160360336304e-01 -7.299377117305994034e-03 -2.178596407175064087e-01 1.506880223751068115e-01 -2.060950994491577148e-01 1.208704933524131775e-01 4.217258095741271973e-02 -1.611529141664505005e-01 -6.501666456460952759e-02 5.093949288129806519e-02 -2.770451307296752930e-01 -1.817378401756286621e-01 -8.233601599931716919e-02 -2.299452759325504303e-02 -6.806228309869766235e-02 4.202079474925994873e-01 -2.858827356249094009e-03 -2.577707469463348389e-01 -2.029380947351455688e-01 -1.091329380869865417e-01 3.583414945751428604e-03 -1.013676822185516357e-01 1.331031173467636108e-01 5.561548098921775818e-02
5.013844370841979980e-02 -1.514983922243118286e-01 1.732712611556053162e-02 2.813985943794250488e-02 1.948305666446685791e-01 1.087937951087951660e-01 9.453032165765762329e-02 3.345682919025421143e-01 5.335729569196701050e-02 -3.789474964141845703e-01 -3.561005890369415283e-01 -1.562392115592956543e-01 1.430511325597763062e-01 -4.715550318360328674e-02 4.025215655565261841e-02 -2.323729991912841797e-01 1.061923149973154068e-02 -2.577566355466842651e-02 -8.381577581167221069e-02 1.341782361268997192e-01 -9.730674326419830322e-02 -2.756036520004272461e-01 -1.844994127750396729e-01 6.665224581956863403e-02 -1.216536089777946472e-01 -2.006040364503860474e-01 1.536920517683029175e-01 1.219206228852272034e-01 -3.306371867656707764e-01 -1.322365552186965942e-01 6.851780414581298828e-02 2.281663417816162109e-01
8.532434701919555664e-02 -4.414545297622680664e-01 -8.501181751489639282e-02 -6.322672218084335327e-02 -2.041759788990020752e-01 6.824418436735868454e-03 1.137178838253021240e-01 2.218244224786758423e-01 -9.054185450077056885e-02 -1.968350959941744804e-03 -1.640514582395553589e-01 -6.018044799566268921e-02 1.699211746454238892e-01 -2.707742154598236084e-02 -4.088387638330459595e-02 -3.354029059410095215e-01 3.219500780105590820e-01 -1.538835279643535614e-02 -3.087728023529052734e-01 -6.389436870813369751e-02 -1.915998160839080811e-01 -8.580407500267028809e-02 1.414303630590438843e-01 1.767782419919967651e-01 -1.455978006124496460e-01 -2.246842384338378906e-01 2.284049540758132935e-01 -1.263016611337661743e-01 -1.976322084665298462e-01 -1.294048428535461426e-01 5.893696099519729614e-02 -5.013706907629966736e-02
2.824851572513580322e-01 -1.663383245468139648e-01 -4.942618682980537415e-02 -2.081176340579986572e-01 3.024892210960388184e-01 2.789063751697540283e-01 3.242484927177429199e-01 -1.007299125194549561e-01 2.885018289089202881e-01 -2.053415924310684204e-01 -2.087333947420120239e-01 4.418163746595382690e-02 6.609295308589935303e-02 -1.413048356771469116e-01 -5.002205073833465576e-02 -1.684090048074722290e-01 -4.661152511835098267e-02 1.938417702913284302e-01 -2.157060615718364716e-02 6.182350218296051025e-02 1.253897249698638916e-01 3.072874620556831360e-03 1.401443332433700562e-01 6.104515865445137024e-03 -6.622589379549026489e-02 -2.469962835311889648e-01 2.500372827053070068e-01 3.435962600633502007e-03 2.638584747910499573e-02 -2.815106809139251709e-01 2.089735716581344604e-01 -7.144375890493392944e-02
8.702050894498825073e-02 -2.373798936605453491e-01 8.407546579837799072e-02 -2.931940257549285889e-01 -1.462709903717041016e-01 5.363230109214782715e-01 -1.531203836202621460e-01 1.457045674324035645e-01 -5.536772683262825012e-02 5.225125700235366821e-02 -1.115488912910223007e-02 4.473070427775382996e-02 -5.322486907243728638e-02 1.277321428060531616e-01 -1.209954321384429932e-01 -4.137382805347442627e-01 -9.595220908522605896e-03 -1.585139483213424683e-01 -9.042730182409286499e-02 -4.988663643598556519e-02 1.186297088861465454e-01 5.066765937954187393e-03 1.388679295778274536e-01 1.833249181509017944e-01 5.186272412538528442e-02 8.477635681629180908e-03 2.614352405071258545e-01 -8.486356586217880249e-02 -1.326454430818557739e-01 -2.454332425259053707e-04 2.767001688480377197e-01 3.315976262092590332e-02
3.183915317058563232e-01 -2.839743494987487793e-01 2.188941538333892822e-01 6.706790626049041748e-02 -3.321365639567375183e-02 2.043351382017135620e-01 2.931236922740936279e-01 1.319061517715454102e-01 2.113009542226791382e-01 -5.449447035789489746e-02 -3.671232163906097412e-01 9.371056407690048218e-02 9.499876201152801514e-02 6.219144538044929504e-02 2.315763384103775024e-01 9.498767904005944729e-04 -9.065975993871688843e-02 -1.071126982569694519e-01 1.585304923355579376e-02 2.201366424560546875e-01 2.313097715377807617e-01 3.124724328517913818e-01 7.675683498382568359e-02 -6.264311075210571289e-02 1.046826168894767761e-01 -1.322983801364898682e-01 1.485280096530914307e-01 -1.302342396229505539e-02 -5.355620384216308594e-02 -2.359582036733627319e-01 6.298314779996871948e-02 1.383123546838760376e-01
-1.962178014218807220e-02 -3.747238516807556152e-01 -2.991832420229911804e-02 7.430628407746553421e-03 -2.073987573385238647e-01 3.934620022773742676e-01 1.008013561367988586e-01 2.184801101684570312e-01 -5.519513785839080811e-02 1.096211280673742294e-02 -1.036972776055335999e-01 7.395356893539428711e-02 4.466762766242027283e-02 5.784173496067523956e-03 7.638139184564352036e-03 -2.943013608455657959e-01 2.024281583726406097e-02 3.030732972547411919e-03 -9.216611087322235107e-02 1.627833992242813110e-01 9.053313173353672028e-03 2.939925193786621094e-01 2.622351236641407013e-02 4.235754609107971191e-01 -2.534368932247161865e-01 1.947491914033889771e-01 -3.558478131890296936e-02 -1.483815610408782959e-01 -2.241385728120803833e-01 -5.334021151065826416e-02 -1.160319894552230835e-01 2.047955431044101715e-02
1.398628503084182739e-01 -1.677022427320480347e-01 2.032173126935958862e-01 -1.896067708730697632e-01 -1.397585123777389526e-01 4.317242205142974854e-01 -3.415674343705177307e-02 3.604051470756530762e-01 9.685489535331726074e-02 -1.144852191209793091e-01 -3.479135036468505859e-02 -9.707148373126983643e-02 -5.875264108180999756e-02 -3.135193511843681335e-02 -1.618544906377792358e-01 -1.816521883010864258e-01 1.883241385221481323e-01 -3.064023256301879883e-01 2.501419782638549805e-01 -2.573360502719879150e-02 -2.155124023556709290e-02 1.656745970249176025e-01 2.372035384178161621e-02 1.525077223777770996e-01 2.498303912580013275e-02 -1.239085569977760315e-01 3.491819500923156738e-01 -4.107400774955749512e-02 2.348480978980660439e-03 -1.181376129388809204e-01 1.695308387279510498e-01 1.213604584336280823e-01
-1.601535454392433167e-02 -2.554412186145782471e-01 2.005427926778793335e-01 -5.106528848409652710e-02 1.844722777605056763e-01 3.753693997859954834e-01 -2.410005591809749603e-02 1.854155510663986206e-01 -8.321030437946319580e-02 -9.805395454168319702e-02 -2.741367518901824951e-01 1.942550390958786011e-01 -1.149994581937789917e-01 2.431201487779617310e-01 -1.014026552438735962e-01 -2.318598143756389618e-02 1.834480315446853638e-01 3.009208664298057556e-02 -3.005399405956268311e-01 1.513350158929824829e-01 7.418396323919296265e-02 -2.739306688308715820e-01 2.231892198324203491e-01 5.675031617283821106e-02 -2.162933647632598877e-01 3.846747428178787231e-02 -3.726199641823768616e-02 9.760063886642456055e-02 -1.566138863563537598e-01 -9.876166284084320068e-02 -3.037679493427276611e-01 -4.588291421532630920e-02
1.026766672730445862e-01 -2.447668164968490601e-01 1.345272548496723175e-02 -6.114635244011878967e-02 -1.475363820791244507e-01 1.684186756610870361e-01 3.350768089294433594e-01 3.674586415290832520e-01 1.594269424676895142e-01 1.954196691513061523e-01 -1.449438631534576416e-01 2.105200737714767456e-01 -6.129264459013938904e-02 1.754301935434341431e-01 1.053194776177406311e-01 -1.063383445143699646e-01 -9.077926725149154663e-02 -4.324033856391906738e-02 -1.557841449975967407e-01 -5.172646045684814453e-02 -2.801933884620666504e-01 1.253588199615478516e-01 2.435152605175971985e-02 2.796065509319305420e-01 5.273472145199775696e-02 -3.165633380413055420e-01 1.548536717891693115e-01 1.312549114227294922e-01 -2.085980772972106934e-01 3.142719343304634094e-02 1.169006824493408203e-01 1.729409992694854736e-01
3.005663752555847168e-01 -4.062904417514801025e-01 8.004235476255416870e-02 -1.199290305376052856e-01 1.816642582416534424e-01 1.471967697143554688e-01 9.631448984146118164e-02 4.218510091304779053e-01 1.082645505666732788e-01 -1.704864650964736938e-01 -1.214321404695510864e-01 -5.042459443211555481e-02 1.296799033880233765e-01 1.113646700978279114e-01 2.386490851640701294e-01 -5.568573623895645142e-02 -2.348149567842483521e-02 7.200457900762557983e-02 -5.324102565646171570e-02 2.392780929803848267e-01 -4.844057373702526093e-03 -1.150834709405899048e-01 -1.445562392473220825e-01 -6.578069180250167847e-02 -5.706150084733963013e-02 -1.027606651186943054e-01 2.460226714611053467e-01 -1.079989597201347351e-01 5.324358493089675903e-02 -2.043256014585494995e-01 1.430169343948364258e-01 2.813999056816101074e-01
2.559899985790252686e-01 -2.039340883493423462e-01 -4.842359200119972229e-02 -1.114127486944198608e-01 1.570867560803890228e-02 1.815665215253829956e-01 -2.917148545384407043e-02 2.156755328178405762e-01 6.126994267106056213e-02 -1.633661091327667236e-01 -2.527593672275543213e-01 9.371966123580932617e-02 -1.863412559032440186e-01 2.304745018482208252e-01 1.042157411575317383e-01 -2.148965597152709961e-01 -1.970339007675647736e-02 -2.437452971935272217e-01 -1.489748060703277588e-01 3.830243833363056183e-03 1.418541669845581055e-01 -1.973981708288192749e-01 -1.483740061521530151e-01 -7.659371942281723022e-02 -1.116468384861946106e-01 -5.281535387039184570e-01 -6.594053469598293304e-03 1.316485852003097534e-01 4.899916052818298340e-02 -1.766792982816696167e-01 -1.826258152723312378e-01 -6.937641650438308716e-02
1.547333300113677979e-01 -3.534727692604064941e-01 8.080380409955978394e-02 -1.041436642408370972e-01 -1.686129122972488403e-01 3.120572865009307861e-01 1.377862095832824707e-01 1.164168268442153931e-01 1.608694940805435181e-01 -4.562534093856811523e-01 -1.486455947160720825e-01 -6.189637631177902222e-02 2.593837678432464600e-01 -3.344640508294105530e-02 1.957465521991252899e-02 9.729570895433425903e-02 -3.126421198248863220e-02 -1.425009872764348984e-02 -3.206278681755065918e-01 7.208186388015747070e-02 -2.738434374332427979e-01 -4.488493502140045166e-02 -1.622813344001770020e-01 -1.219976600259542465e-02 1.029829829931259155e-01 -1.945336312055587769e-01 1.944426149129867554e-01 2.788921818137168884e-02 2.358181960880756378e-02 9.020873159170150757e-02 -1.665368229150772095e-01 3.225198015570640564e-02
9.722351282835006714e-02 -4.114935696125030518e-01 1.138669103384017944e-01 -1.231320388615131378e-02 1.858052164316177368e-01 3.929043412208557129e-01 3.329528570175170898e-01 5.242445692420005798e-02 -2.359821498394012451e-01 -3.813620507717132568e-01 -5.032098665833473206e-02 -3.774855658411979675e-02 2.176989568397402763e-03 1.537879109382629395e-01 -1.975618302822113037e-02 -5.642287805676460266e-02 4.490303248167037964e-02 -4.316389560699462891e-02 1.706743612885475159e-02 3.593385219573974609e-02 -9.567557834088802338e-03 2.734175883233547211e-02 -1.126877367496490479e-01 4.004534706473350525e-02 -1.132738590240478516e-01 -3.557194769382476807e-01 -2.006496191024780273e-01 -5.926566198468208313e-02 -1.869653314352035522e-01 -3.431944921612739563e-02 1.457715630531311035e-01 1.102835163474082947e-01
1.230070292949676514e-01 -3.348512575030326843e-02 1.873649358749389648e-01 3.361852467060089111e-02 -2.131577432155609131e-01 1.386284828186035156e-01 7.149284332990646362e-02 3.313982784748077393e-01 1.224530786275863647e-01 -4.077146351337432861e-01 -9.948997199535369873e-02 3.408144786953926086e-02 2.721702158451080322e-01 2.025040686130523682e-01 2.433735728263854980e-01 -1.673318296670913696e-01 -4.520494490861892700e-02 -2.175324708223342896e-01 9.049943834543228149e-02 -1.291850358247756958e-01 -2.037612199783325195e-01 1.070452034473419189e-01 -8.312965743243694305e-03 2.388390600681304932e-01 -2.272539883852005005e-01 -2.367514371871948242e-01 5.231953784823417664e-02 -8.894656598567962646e-02 -7.078313827514648438e-02 9.259916841983795166e-02 -1.236671358346939087e-01 -2.043650895357131958e-01
1.798304915428161621e-02 -1.137738227844238281e-01 1.644155234098434448e-01 -1.613869220018386841e-01 6.944847851991653442e-02 2.909285128116607666e-01 2.851549983024597168e-01 1.768844276666641235e-01 6.863687932491302490e-02 -2.213803380727767944e-01 -6.275190412998199463e-02 6.851859390735626221e-02 7.247410714626312256e-02 1.673791110515594482e-01 2.621310055255889893e-01 -4.865878820419311523e-01 5.378858745098114014e-02 -3.826506063342094421e-02 -1.846845149993896484e-01 -1.744743883609771729e-01 5.497306701727211475e-04 8.808331936597824097e-02 -7.308831065893173218e-02 2.750113904476165771e-01 -4.508853331208229065e-02 5.111098289489746094e-02 2.340117841958999634e-01 1.471499651670455933e-01 -1.459215134382247925e-01 -8.042735606431961060e-02 -1.351723968982696533e-01 -2.139063924551010132e-01
-1.921231858432292938e-02 -3.698200583457946777e-01 2.306407988071441650e-01 1.756030321121215820e-01 -1.967560499906539917e-02 1.512919962406158447e-01 -2.602650225162506104e-01 1.043666526675224304e-01 -4.693701118230819702e-02 6.827482581138610840e-02 -3.238966464996337891e-01 2.316406220197677612e-01 1.244688685983419418e-02 1.318111121654510498e-01 3.467576950788497925e-02 -1.655612289905548096e-01 8.766183257102966309e-02 -2.352196127176284790e-01 -1.016570180654525757e-01 -4.535181820392608643e-02 -4.288086667656898499e-03 2.198873907327651978e-01 1.549945771694183350e-01 3.194822072982788086e-01 -3.633556142449378967e-02 -4.355384409427642822e-02 2.135661691427230835e-01 -9.591752290725708008e-02 -4.033912345767021179e-02 -2.955377399921417236e-01 -1.304379403591156006e-01 2.268839329481124878e-01
-3.293531015515327454e-02 -1.814273297786712646e-01 2.216205745935440063e-01 -2.352836430072784424e-01 5.547791719436645508e-02 9.564799815416336060e-02 6.097382307052612305e-02 2.051779776811599731e-01 -1.397595703601837158e-01 -4.568035248667001724e-03 -2.659540772438049316e-01 9.213948249816894531e-02 1.776823401451110840e-01 9.595633298158645630e-02 2.810639739036560059e-01 -2.435019761323928833e-01 -2.903199056163430214e-03 -1.271269917488098145e-01 6.776668876409530640e-02 1.966229826211929321e-01 -1.741255670785903931e-01 -5.769791081547737122e-02 2.746686935424804688e-01 2.745718657970428467e-01 5.764643102884292603e-02 -2.503861784934997559e-01 -2.076857239007949829e-01 -1.813872903585433960e-01 -3.383218646049499512e-01 -5.172876268625259399e-02 6.232417374849319458e-02 1.366118043661117554e-01
1.105487495660781860e-01 -2.148234397172927856e-01 -6.913781631737947464e-03 1.027690805494785309e-02 -6.290014088153839111e-02 2.138191908597946167e-01 3.072946369647979736e-01 1.683675646781921387e-01 3.630248606204986572e-01 6.350563466548919678e-02 -2.612736076116561890e-02 -1.341198980808258057e-01 7.299975305795669556e-02 2.387651056051254272e-01 -1.663584560155868530e-01 -3.232374787330627441e-01 -3.341696038842201233e-02 4.623508080840110779e-02 -4.793112725019454956e-02 -1.998101472854614258e-01 -4.971899837255477905e-02 1.119560599327087402e-01 4.577055945992469788e-02 4.835096895694732666e-01 -8.958709426224231720e-03 -2.390804290771484375e-01 1.423259228467941284e-01 -2.033155038952827454e-02 -9.174030274152755737e-02 -1.741046144161373377e-04 1.431241184473037720e-01 1.298783868551254272e-01
1.079074293375015259e-01 -3.163538873195648193e-01 8.869368582963943481e-02 -3.574677556753158569e-02 -9.548119455575942993e-02 1.863522678613662720e-01 2.812317609786987305e-01 9.735228121280670166e-02 2.812691926956176758e-01 1.742274016141891479e-01 -2.296396493911743164e-01 -6.235232204198837280e-02 -1.786890178918838501e-01 9.598886966705322266e-02 -9.852784872055053711e-02 -3.596428632736206055e-01 -6.391305476427078247e-02 8.362936973571777344e-02 -1.241274103522300720e-01 -3.510772436857223511e-02 9.918352961540222168e-02 8.514015376567840576e-02 4.223769530653953552e-02 3.451960086822509766e-01 1.430908292531967163e-01 -3.342558741569519043e-01 2.030508369207382202e-01 -5.896629020571708679e-02 -2.527141477912664413e-04 1.881554909050464630e-02 2.159878909587860107e-01 1.037893146276473999e-01
1.950434148311614990e-01 -6.376037746667861938e-02 2.487581223249435425e-01 2.476786822080612183e-02 2.983744144439697266e-01 4.126866459846496582e-01 3.427587449550628662e-01 2.055392563343048096e-01 9.134150110185146332e-03 -2.257591336965560913e-01 -1.029057428240776062e-01 1.374209225177764893e-01 -1.625158488750457764e-01 8.761599659919738770e-02 2.066603004932403564e-01 -6.162181962281465530e-03 4.522658511996269226e-02 -8.097073435783386230e-02 2.932607010006904602e-02 -1.384092569351196289e-01 4.605390876531600952e-02 -3.002573549747467041e-01 7.697709836065769196e-03 2.304268032312393188e-01 -1.828709840774536133e-01 -2.038989663124084473e-01 1.499535888433456421e-01 8.456635475158691406e-02 4.475924372673034668e-02 -1.440050918608903885e-02 -2.449135296046733856e-02 1.935382783412933350e-01
1.756597012281417847e-01 -2.320574671030044556e-01 1.729362607002258301e-01 9.892961941659450531e-03 1.503090560436248779e-01 3.830309808254241943e-01 6.508507579565048218e-02 2.066164743155241013e-03 -8.118601143360137939e-02 -1.330195516347885132e-01 -2.292325943708419800e-01 1.668704003095626831e-01 -3.043084144592285156e-01 2.767990529537200928e-01 -1.870496198534965515e-02 -2.001627981662750244e-01 1.854743510484695435e-01 -1.612373590469360352e-01 -2.673205137252807617e-01 -6.689065694808959961e-02 8.450821787118911743e-02 5.358121544122695923e-02 2.916946709156036377e-01 2.105790674686431885e-01 1.307573467493057251e-01 3.269824758172035217e-02 1.267353165894746780e-02 1.052186861634254456e-01 -2.542932331562042236e-01 7.240138202905654907e-02 -2.668901346623897552e-02 -1.470883786678314209e-01
2.252101004123687744e-01 -3.572629690170288086e-01 1.256109178066253662e-01 1.062560677528381348e-01 -1.345568001270294189e-01 2.427381128072738647e-01 8.737117797136306763e-02 2.056308835744857788e-01 3.426232933998107910e-01 -3.328009247779846191e-01 -9.730193763971328735e-02 -4.947417601943016052e-02 5.453104898333549500e-02 6.783920805901288986e-03 2.957003712654113770e-01 -4.139725118875503540e-02 1.181419119238853455e-01 1.017478480935096741e-01 3.975856583565473557e-03 2.114075869321823120e-01 -3.674003481864929199e-02 -3.551852330565452576e-02 8.175087720155715942e-02 1.661982014775276184e-02 -7.128174602985382080e-02 -1.719609200954437256e-01 1.544870883226394653e-01 1.804526150226593018e-01 1.004004850983619690e-01 -3.937880992889404297e-01 1.304477639496326447e-02 2.012071385979652405e-02
1.312472671270370483e-01 -4.966712594032287598e-01 -3.926419615745544434e-01 5.544563382863998413e-02 -1.641505360603332520e-01 1.917144358158111572e-01 -4.321872256696224213e-03 9.488435834646224976e-02 -8.825534582138061523e-02 -5.534412339329719543e-02 -1.813362538814544678e-01 1.735354810953140259e-01 2.059093117713928223e-01 -8.630198985338211060e-02 9.166339039802551270e-02 -3.123267590999603271e-01 -3.428999185562133789e-01 2.126743085682392120e-02 -1.772437840700149536e-01 -3.531003370881080627e-02 1.134263947606086731e-01 1.241047605872154236e-01 -4.996848478913307190e-02 9.580788761377334595e-02 -1.202559620141983032e-01 5.378394201397895813e-02 -2.369151823222637177e-02 -4.011377319693565369e-02 -1.131594553589820862e-01 -1.631853580474853516e-01 -1.317202299833297729e-01 9.764494001865386963e-02
-6.796154379844665527e-02 -4.318093061447143555e-01 8.316644281148910522e-02 -1.180455088615417480e-01 2.512157261371612549e-01 3.635757267475128174e-01 3.042382299900054932e-01 -8.064179122447967529e-02 -6.153246760368347168e-02 -1.858710646629333496e-01 1.818777322769165039e-01 -1.149434596300125122e-01 -1.196847259998321533e-01 2.041805535554885864e-01 9.622950851917266846e-02 -6.460916250944137573e-02 -4.388539586216211319e-03 1.266012489795684814e-01 -1.126653105020523071e-01 1.411571502685546875e-01 -2.701106965541839600e-01 1.096079200506210327e-01 -4.791104421019554138e-02 4.399440065026283264e-02 -2.236929386854171753e-01 -1.976948976516723633e-01 2.648568712174892426e-02 -1.486446559429168701e-01 -9.638769924640655518e-02 -1.912730783224105835e-01 -2.558174729347229004e-02 2.081246823072433472e-01
2.084496319293975830e-01 -3.316601365804672241e-02 1.792996674776077271e-01 -5.887723714113235474e-02 -7.674379646778106689e-02 1.778334826231002808e-01 4.189909249544143677e-02 2.565259039402008057e-01 2.022059112787246704e-01 -2.575734257698059082e-01 -3.161175847053527832e-01 1.312953606247901917e-02 4.871601983904838562e-02 1.060526967048645020e-01 3.058506250381469727e-01 -1.298856288194656372e-01 -6.046889815479516983e-03 -1.843304038047790527e-01 -2.109572105109691620e-02 1.200372576713562012e-01 -1.108862832188606262e-01 -1.449213624000549316e-01 9.859907627105712891e-02 1.422551181167364120e-02 -2.623466253280639648e-01 -3.333955109119415283e-01 1.638169586658477783e-01 -4.054493084549903870e-02 -4.104544222354888916e-02 -4.255379736423492432e-01 3.481515683233737946e-03 7.823333144187927246e-03
2.356240898370742798e-02 -3.466653823852539062e-01 7.721056789159774780e-02 -8.855057507753372192e-02 1.998269110918045044e-01 4.439304172992706299e-01 4.136136174201965332e-01 -1.065500602126121521e-01 -1.200205087661743164e-01 -2.566798627376556396e-01 1.966098509728908539e-02 -2.325148135423660278e-01 -6.080926582217216492e-02 1.214791461825370789e-01 2.363784983754158020e-02 3.043845668435096741e-02 5.844725295901298523e-02 -3.296967595815658569e-02 -9.167481958866119385e-02 8.281149715185165405e-02 -1.741597503423690796e-01 9.096407890319824219e-02 -2.849015593528747559e-02 3.782829642295837402e-02 -2.324131876230239868e-01 -1.831106245517730713e-01 -9.666804224252700806e-03 -1.565644592046737671e-01 -9.798631817102432251e-02 -2.629072070121765137e-01 4.575824365019798279e-02 1.943484842777252197e-01
3.223094046115875244e-01 -2.590609192848205566e-01 7.106099277734756470e-02 1.572164446115493774e-01 1.256859600543975830e-01 5.536140203475952148e-01 3.065277934074401855e-01 -3.044169582426548004e-02 -6.736405193805694580e-02 -1.810451596975326538e-01 -2.608797550201416016e-01 6.112978607416152954e-02 -1.071192324161529541e-01 1.387899965047836304e-01 3.200453519821166992e-01 5.868408083915710449e-02 6.323008984327316284e-02 -3.731818497180938721e-02 2.079167589545249939e-02 -1.033489555120468140e-01 8.476777374744415283e-02 -4.993509501218795776e-02 -1.719385944306850433e-02 9.404534101486206055e-02 -7.801348343491554260e-03 -1.001344621181488037e-01 -3.309892117977142334e-02 3.181671723723411560e-02 1.088613495230674744e-01 3.024329245090484619e-02 1.246662214398384094e-01 2.460072487592697144e-01
4.374169111251831055e-01 -3.679693043231964111e-01 1.642693132162094116e-01 -5.572957452386617661e-03 1.173364743590354919e-02 5.783547461032867432e-02 -8.087013661861419678e-02 1.621731072664260864e-01 -9.837099909782409668e-02 -9.646039456129074097e-02 -6.383122503757476807e-02 -9.498143196105957031e-02 1.209142338484525681e-02 3.220895528793334961e-01 2.118045389652252197e-01 -2.591976523399353027e-01 -9.502063691616058350e-02 3.956680372357368469e-02 1.453483253717422485e-01 2.180068343877792358e-01 2.455993145704269409e-01 -2.084294855594635010e-01 3.870121017098426819e-02 9.900668263435363770e-02 -1.878727078437805176e-01 -1.414460092782974243e-01 9.769143164157867432e-02 5.003340169787406921e-02 -3.557561337947845459e-02 -1.025632321834564209e-01 -2.482348531484603882e-01 1.638658493757247925e-01
2.573312520980834961e-01 -3.609875738620758057e-01 7.145565003156661987e-02 2.697312645614147186e-02 -1.269088834524154663e-01 3.965910375118255615e-01 1.886752098798751831e-01 1.794445067644119263e-01 1.872797608375549316e-01 1.778280436992645264e-01 3.831598535180091858e-02 9.795253863558173180e-04 4.961545392870903015e-02 -4.389727488160133362e-02 1.669470518827438354e-01 -7.652617990970611572e-02 -1.793473213911056519e-01 1.245398819446563721e-01 -3.377763032913208008e-01 -6.451789755374193192e-03 -2.417361587285995483e-01 9.786646813154220581e-02 -3.697570785880088806e-02 1.168011873960494995e-01 -3.575010597705841064e-02 -2.536831796169281006e-01 2.140007019042968750e-01 1.774681657552719116e-01 -1.113592982292175293e-01 8.483687043190002441e-02 -1.258811056613922119e-01 1.641999036073684692e-01
-1.553253233432769775e-01 -3.798456788063049316e-01 6.831704825162887573e-02 -1.689394861459732056e-01 1.149332001805305481e-01 2.631182074546813965e-01 3.559617102146148682e-01 4.764467105269432068e-02 2.206604555249214172e-02 -3.269481956958770752e-01 1.537618935108184814e-01 -1.059554591774940491e-01 -4.625077545642852783e-02 1.058364659547805786e-01 7.498730719089508057e-02 -1.190465539693832397e-01 -2.324966043233871460e-01 -2.469505667686462402e-01 -8.551143109798431396e-02 1.246581450104713440e-01 -2.147326469421386719e-01 1.470026560127735138e-02 -1.149506270885467529e-01 1.176630239933729172e-02 -6.280363351106643677e-02 -3.607318997383117676e-01 8.703805506229400635e-02 -1.949743032455444336e-01 -1.201902180910110474e-01 -1.085513830184936523e-01 3.441285807639360428e-04 9.008838236331939697e-02
7.149535417556762695e-02 -2.272530458867549896e-02 3.865246102213859558e-02 -1.123291775584220886e-01 9.295953810214996338e-02 2.828105688095092773e-01 -9.531491249799728394e-02 2.244230061769485474e-01 4.248899221420288086e-02 -3.344717621803283691e-01 -3.532502055168151855e-01 -4.175776615738868713e-02 1.753259003162384033e-01 5.281423777341842651e-02 2.654596269130706787e-01 -1.725960075855255127e-01 -8.492013067007064819e-02 -2.595660090446472168e-02 -2.532862424850463867e-01 1.333334594964981079e-01 -1.361002027988433838e-01 -1.342792809009552002e-01 -9.073471277952194214e-02 3.938228636980056763e-02 -1.574190855026245117e-01 -2.241585254669189453e-01 9.308359771966934204e-02 1.914632320404052734e-01 -2.415839582681655884e-01 -3.139569461345672607e-01 4.916835203766822815e-02 2.057639211416244507e-01
1.707007288932800293e-01 -4.078187979757785797e-03 1.549358218908309937e-01 -3.651490807533264160e-02 1.342135965824127197e-01 3.792925179004669189e-01 -5.304747447371482849e-02 1.383440494537353516e-01 8.482731878757476807e-02 -2.595456838607788086e-01 -3.550570309162139893e-01 -1.317461431026458740e-01 1.117158010601997375e-01 1.246844157576560974e-01 2.357228994369506836e-01 -1.496656835079193115e-01 -1.174386218190193176e-01 -8.894763886928558350e-02 -3.222443163394927979e-01 1.359513103961944580e-01 -7.778946310281753540e-02 -9.714202582836151123e-02 -1.697432100772857666e-01 1.346485763788223267e-01 -4.268492758274078369e-02 -2.452852874994277954e-01 1.251473575830459595e-01 2.089815884828567505e-01 -6.018863618373870850e-02 -2.894675731658935547e-01 -1.004049852490425110e-01 1.114783808588981628e-01
1.756846457719802856e-01 -2.443498522043228149e-01 2.856821985915303230e-03 -1.465769577771425247e-02 -1.676283329725265503e-01 3.654158711433410645e-01 2.359296977519989014e-01 -2.711329609155654907e-02 -2.817188203334808350e-02 -1.833142936229705811e-01 6.733825057744979858e-02 2.400484383106231689e-01 -1.597754806280136108e-01 -1.906254328787326813e-02 -8.645844459533691406e-02 -5.307573080062866211e-02 -1.908439546823501587e-01 1.413894593715667725e-01 -1.669595688581466675e-01 2.877335809171199799e-02 5.981433205306529999e-03 2.368974685668945312e-01 7.831414043903350830e-02 2.369213998317718506e-01 -2.188729355111718178e-03 -2.814572751522064209e-01 -1.157879158854484558e-01 7.997442036867141724e-02 9.922015666961669922e-02 -3.825272023677825928e-01 2.293650209903717041e-01 2.170193195343017578e-01
1.524000763893127441e-01 -2.482875734567642212e-01 1.531190872192382812e-01 -1.579516232013702393e-01 1.688798815011978149e-01 2.952684415504336357e-03 1.230098530650138855e-01 5.912599563598632812e-01 1.397592872381210327e-01 -4.914440810680389404e-01 -4.532300308346748352e-02 -1.029610484838485718e-01 2.048731967806816101e-02 1.250468343496322632e-01 2.360678464174270630e-01 -4.130798950791358948e-02 -6.417989730834960938e-02 8.290293067693710327e-02 7.861044257879257202e-02 2.903853543102741241e-03 9.344263933598995209e-03 -5.951818078756332397e-02 -1.860306039452552795e-02 7.620444893836975098e-02 -5.484367720782756805e-03 -1.242253631353378296e-01 6.666216999292373657e-02 -3.504716977477073669e-02 4.133370146155357361e-02 -1.487751454114913940e-01 9.273899346590042114e-02 2.138890177011489868e-01
-9.797695279121398926e-02 -4.630132317543029785e-01 4.019685834646224976e-02 -6.884006410837173462e-02 2.464509308338165283e-01 3.292382955551147461e-01 2.143611311912536621e-01 -1.087569817900657654e-01 -7.728912681341171265e-02 -2.843243479728698730e-01 7.059587538242340088e-02 -1.839693486690521240e-01 -8.335936069488525391e-02 1.776662170886993408e-01 -3.201967477798461914e-02 -9.048204869031906128e-03 5.015784874558448792e-03 1.213456392288208008e-01 -1.995510160923004150e-01 9.774325788021087646e-02 -1.944222450256347656e-01 1.450721323490142822e-01 -4.672028496861457825e-02 2.430462092161178589e-02 -1.897933036088943481e-01 -2.636445760726928711e-01 1.241517439484596252e-02 -1.018739268183708191e-01 -1.485748291015625000e-01 -1.765324175357818604e-01 -1.953435130417346954e-02 2.864616513252258301e-01
-1.451734155416488647e-01 -1.321644335985183716e-01 1.734299808740615845e-01 -1.686930805444717407e-01 6.380454450845718384e-02 2.801364958286285400e-01 1.603481918573379517e-02 3.303723335266113281e-01 8.331949263811111450e-02 4.716949164867401123e-02 -2.319886982440948486e-01 2.146598324179649353e-02 5.677933618426322937e-02 1.770724309608340263e-03 -1.464805752038955688e-02 -1.441678702831268311e-01 -1.706239581108093262e-01 2.179529368877410889e-01 -2.100811339914798737e-03 1.005021855235099792e-01 -1.077229753136634827e-01 -6.755692884325981140e-03 4.254938960075378418e-01 1.184146106243133545e-01 -1.221265792846679688e-01 -6.618174910545349121e-02 1.461461782455444336e-01 -1.619683653116226196e-01 -4.022758007049560547e-01 1.721850223839282990e-02 -1.201674938201904297e-01 -2.939572334289550781e-01
2.241460084915161133e-01 -2.923127114772796631e-01 3.853161260485649109e-02 -1.674842983484268188e-01 2.261650413274765015e-01 1.237491443753242493e-01 1.030664294958114624e-01 3.619017004966735840e-01 2.163112461566925049e-01 -1.304176002740859985e-01 -1.867586225271224976e-01 1.795515120029449463e-01 -3.548703715205192566e-02 1.524193435907363892e-01 8.884569257497787476e-02 6.227656453847885132e-02 2.349950671195983887e-01 1.903505809605121613e-02 -1.564790010452270508e-01 3.939148783683776855e-01 -9.549494087696075439e-02 -7.524256408214569092e-02 -7.788104563951492310e-02 7.348319888114929199e-02 -2.395633235573768616e-02 2.769028581678867340e-02 2.251925766468048096e-01 -1.459107547998428345e-01 5.984622240066528320e-02 -1.874074637889862061e-01 1.311375945806503296e-01 2.623135745525360107e-01
1.690279692411422729e-02 -4.088639020919799805e-01 5.714998021721839905e-02 -7.299524545669555664e-02 1.435786038637161255e-01 4.209179580211639404e-01 2.937094867229461670e-01 2.376683428883552551e-02 -1.488019227981567383e-01 -2.319179922342300415e-01 1.311750560998916626e-01 -1.380531191825866699e-01 -3.597668185830116272e-02 4.502898827195167542e-02 9.044914692640304565e-02 3.471423685550689697e-02 7.447647862136363983e-03 -9.088740497827529907e-02 -1.009733006358146667e-01 4.604014381766319275e-02 -2.952035665512084961e-01 -2.893183194100856781e-02 -1.899339258670806885e-01 5.372050777077674866e-02 -1.865929365158081055e-01 -2.585239112377166748e-01 -6.113218143582344055e-03 -1.750126034021377563e-01 -2.225992083549499512e-01 -2.404060661792755127e-01 1.176605224609375000e-01 1.155410483479499817e-01
1.509840935468673706e-01 -7.613684982061386108e-02 3.945055231451988220e-02 2.438238821923732758e-02 -3.238040022552013397e-03 5.131290555000305176e-01 3.449616134166717529e-01 7.022744417190551758e-02 5.368385836482048035e-02 -2.708377540111541748e-01 -2.243787348270416260e-01 1.379239857196807861e-01 -2.353035509586334229e-01 9.566801041364669800e-02 2.668520510196685791e-01 3.460863232612609863e-02 3.651810809969902039e-02 8.970159292221069336e-02 1.748506911098957062e-02 -1.670746505260467529e-01 6.534551084041595459e-02 9.279799461364746094e-02 6.032173708081245422e-02 3.192077875137329102e-01 -2.019750885665416718e-03 -1.724375635385513306e-01 1.759384572505950928e-02 5.672974139451980591e-02 1.339061837643384933e-02 3.161360695958137512e-02 8.498889952898025513e-02 3.190612494945526123e-01
9.856930375099182129e-02 -2.202647775411605835e-01 8.927518874406814575e-02 -1.495013087987899780e-01 -1.822326630353927612e-01 4.144053906202316284e-02 1.719376891851425171e-01 4.381969571113586426e-02 1.838472336530685425e-01 9.985351562500000000e-02 -3.658142685890197754e-01 3.371275588870048523e-02 6.754066050052642822e-02 1.151221618056297302e-01 -3.437757864594459534e-02 -2.253803312778472900e-01 -1.622768938541412354e-01 -1.868424415588378906e-01 -1.584011018276214600e-01 -4.745704308152198792e-02 -3.714630380272865295e-02 8.592370897531509399e-03 2.188329100608825684e-01 1.661452651023864746e-01 -1.378111392259597778e-01 -2.069448828697204590e-01 4.526874721050262451e-01 -2.759492695331573486e-01 -7.621768116950988770e-02 -2.858916223049163818e-01 -1.349821593612432480e-02 -1.917502656579017639e-02
5.981884524226188660e-02 -3.967208564281463623e-01 -6.268993765115737915e-02 4.638352990150451660e-02 2.840285897254943848e-01 4.236769080162048340e-01 2.305986434221267700e-01 7.415217906236648560e-02 -1.671158969402313232e-01 -3.591344356536865234e-01 1.645902693271636963e-01 -1.069013997912406921e-01 -3.481961786746978760e-02 -9.554845280945301056e-03 -5.938732996582984924e-02 -5.097765102982521057e-02 -1.344027463346719742e-02 8.248529583215713501e-02 -1.331053525209426880e-01 4.549120366573333740e-02 -8.852642774581909180e-02 -5.333396419882774353e-02 1.523344591259956360e-02 2.450016513466835022e-02 -2.534860670566558838e-01 -2.846708893775939941e-01 -3.434851765632629395e-02 4.080833494663238525e-02 -1.535704284906387329e-01 -2.484991848468780518e-01 9.570097923278808594e-02 1.741693764925003052e-01
1.186578795313835144e-01 -2.338406741619110107e-01 1.038258150219917297e-01 -1.391618102788925171e-01 1.218292415142059326e-01 2.778695523738861084e-01 1.034214720129966736e-01 1.230023577809333801e-01 1.082425266504287720e-01 -3.147934675216674805e-01 -1.100392639636993408e-01 -1.032683998346328735e-02 -3.623389303684234619e-01 -3.266672138124704361e-03 -2.229201607406139374e-02 -1.642293781042098999e-01 -4.462791141122579575e-03 -2.699511684477329254e-02 1.824214309453964233e-01 7.628323137760162354e-02 2.317027002573013306e-02 -4.536230266094207764e-01 -6.231190264225006104e-02 2.787603735923767090e-01 -1.434013843536376953e-01 -4.473499953746795654e-02 1.708112806081771851e-01 -1.006693299859762192e-02 -2.165722399950027466e-01 -3.140934556722640991e-02 -2.128188908100128174e-01 1.692557483911514282e-01
1.226749420166015625e-01 -2.360832244157791138e-01 1.540996283292770386e-01 1.883501410484313965e-01 -6.063113734126091003e-02 2.471270561218261719e-01 1.501199305057525635e-01 4.528135061264038086e-02 1.086407750844955444e-01 -1.306840181350708008e-01 9.083122760057449341e-02 1.339276432991027832e-01 -1.720790416002273560e-01 1.316719353199005127e-01 -2.555194869637489319e-02 -3.029054999351501465e-01 5.986994365230202675e-04 9.123336523771286011e-02 -6.966023147106170654e-02 -8.452036231756210327e-02 7.979906350374221802e-02 2.417052984237670898e-01 3.974656760692596436e-02 2.776709794998168945e-01 -5.433133989572525024e-02 -3.976582586765289307e-01 -2.390861362218856812e-01 -2.752276137471199036e-02 1.208826005458831787e-01 -1.380520164966583252e-01 -7.410044223070144653e-02 4.053163528442382812e-01
-1.406476199626922607e-01 -4.765226542949676514e-01 1.663461476564407349e-01 -1.462081633508205414e-02 -7.378805428743362427e-02 1.582837253808975220e-01 8.881245553493499756e-02 4.219246804714202881e-01 -1.276348084211349487e-01 -5.731552466750144958e-02 -1.668336242437362671e-01 -1.227105930447578430e-01 -9.318408370018005371e-02 1.309865415096282959e-01 -5.694659776054322720e-04 -8.592811226844787598e-02 -4.096379876136779785e-01 -2.055443376302719116e-01 -1.146148666739463806e-01 -1.671117730438709259e-02 -1.457231193780899048e-01 1.195117235183715820e-01 1.963814496994018555e-01 2.351364642381668091e-01 1.275249384343624115e-02 7.854028046131134033e-02 1.231495887041091919e-01 2.398976497352123260e-02 -2.077507227659225464e-02 -6.735552102327346802e-02 1.453034579753875732e-01 1.103027760982513428e-01
2.547299265861511230e-01 -2.569428980350494385e-01 -1.290093958377838135e-01 -1.191850006580352783e-01 1.548969000577926636e-01 3.153980076313018799e-01 3.502973914146423340e-02 -8.542452007532119751e-02 3.035611100494861603e-02 6.289471685886383057e-02 -3.663533180952072144e-02 -5.379582569003105164e-02 -4.484322294592857361e-02 2.946565449237823486e-01 1.712313108146190643e-02 1.418239474296569824e-01 2.120577916502952576e-02 1.562004676088690758e-03 4.598495736718177795e-02 -1.630540639162063599e-01 1.621680855751037598e-01 -7.327704131603240967e-02 1.320136040449142456e-01 5.094477534294128418e-01 1.581863313913345337e-01 1.981797628104686737e-02 9.826968610286712646e-02 1.382366847246885300e-02 -1.901054531335830688e-01 -4.126388430595397949e-01 -8.050762116909027100e-02 4.421609640121459961e-02
-1.946402639150619507e-01 -2.802752554416656494e-01 -3.354232013225555420e-02 -1.980262398719787598e-01 1.427347213029861450e-01 2.577865421772003174e-01 2.471074312925338745e-01 1.646066904067993164e-01 6.359638273715972900e-02 -3.302031159400939941e-01 -1.409055143594741821e-01 6.236838549375534058e-02 -2.112143784761428833e-01 1.583402752876281738e-01 -6.967058032751083374e-02 -6.781536340713500977e-02 -2.260614037513732910e-01 3.275847993791103363e-03 1.042203861288726330e-03 1.435115002095699310e-02 -9.171936661005020142e-02 -2.551162540912628174e-01 -1.226899325847625732e-01 4.494161903858184814e-02 -4.239019453525543213e-01 -6.355110555887222290e-02 1.968858689069747925e-01 -1.147050634026527405e-01 -1.837927550077438354e-01 -3.138086292892694473e-03 6.869651377201080322e-03 2.022315710783004761e-01
2.446872889995574951e-01 -1.097900792956352234e-02 1.983726322650909424e-01 -1.297141611576080322e-02 9.869638830423355103e-02 4.618006646633148193e-01 4.850563034415245056e-02 2.709029614925384521e-01 -3.344450518488883972e-02 -3.059711158275604248e-01 -2.722432315349578857e-01 -1.143032982945442200e-01 1.218309849500656128e-01 1.513183265924453735e-01 1.794967949390411377e-01 -1.256038248538970947e-01 -9.487922489643096924e-02 -1.041570827364921570e-01 -1.901395022869110107e-01 1.388407945632934570e-01 -2.763501740992069244e-02 -1.072721257805824280e-01 -2.023911923170089722e-01 9.137229621410369873e-02 -9.105688333511352539e-02 -2.607131898403167725e-01 2.420853450894355774e-02 1.357606053352355957e-01 -4.924899712204933167e-02 -3.009862601757049561e-01 -6.003928557038307190e-02 7.298186421394348145e-02
1.228033751249313354e-01 -3.480798602104187012e-01 9.284999966621398926e-02 -1.743988879024982452e-02 -7.501997798681259155e-02 2.147900313138961792e-01 1.927863061428070068e-01 3.692387938499450684e-01 2.867992222309112549e-01 -1.010619699954986572e-01 -1.829001903533935547e-01 1.339948922395706177e-01 7.124739140272140503e-02 -1.213871836662292480e-01 8.507131040096282959e-02 -2.444649040699005127e-01 -1.986837983131408691e-01 -1.544302552938461304e-01 -1.011664494872093201e-01 1.671849638223648071e-01 -1.516102254390716553e-01 -1.671142317354679108e-02 -1.559549719095230103e-01 7.461211085319519043e-02 -3.720806539058685303e-02 -2.653677463531494141e-01 -4.054630920290946960e-02 2.446008920669555664e-01 -4.513543844223022461e-02 -1.490998174995183945e-02 1.308639198541641235e-01 3.025822341442108154e-01
9.322012960910797119e-02 -5.581941604614257812e-01 1.174851283431053162e-01 -1.423139274120330811e-01 3.581669926643371582e-02 1.312745511531829834e-01 3.035950362682342529e-01 -1.598772592842578888e-02 3.238992393016815186e-02 -3.809183239936828613e-01 7.721969485282897949e-02 -3.293414711952209473e-01 -7.368812803179025650e-03 2.221159487962722778e-01 2.729451656341552734e-02 -1.508862972259521484e-01 -5.106131359934806824e-02 5.350611731410026550e-02 1.242792308330535889e-01 5.995453335344791412e-03 -2.569550648331642151e-02 -1.774854511022567749e-01 -9.217842668294906616e-02 1.595200598239898682e-02 -5.054096132516860962e-02 -1.842244267463684082e-01 -1.032749935984611511e-02 -9.361845254898071289e-02 1.825617067515850067e-02 -9.429771453142166138e-02 2.794023752212524414e-01 8.206471800804138184e-02
1.622098833322525024e-01 -4.579805135726928711e-01 -6.802961975336074829e-02 3.130396129563450813e-03 -2.593230903148651123e-01 2.303780168294906616e-01 1.813600808382034302e-01 3.976175561547279358e-02 -1.104226708412170410e-01 -1.755880564451217651e-01 -1.813347339630126953e-01 -3.793754801154136658e-02 -1.374763995409011841e-01 -1.776751689612865448e-02 -8.802688866853713989e-02 -3.282550573348999023e-01 9.662859141826629639e-02 6.156022846698760986e-02 -1.230885013937950134e-01 1.505089253187179565e-01 -9.224139153957366943e-02 1.257618814706802368e-01 1.468972265720367432e-01 2.783431410789489746e-01 -2.617809474468231201e-01 2.332269698381423950e-01 -6.538757681846618652e-02 -1.995875984430313110e-01 -1.063433885574340820e-01 -1.886079311370849609e-01 -3.975898772478103638e-02 -5.139487981796264648e-02
2.833157777786254883e-01 -3.021816313266754150e-01 9.586352109909057617e-02 -1.726205460727214813e-02 2.472210824489593506e-01 2.152775973081588745e-01 1.609233021736145020e-01 3.972235023975372314e-01 1.004267558455467224e-01 -1.923031508922576904e-01 -1.177894473075866699e-01 -1.332867797464132309e-02 2.146382480859756470e-01 5.557518452405929565e-02 1.926642060279846191e-01 1.838149130344390869e-02 1.267729513347148895e-02 6.811204552650451660e-02 -1.244711279869079590e-01 2.948391139507293701e-01 6.985292583703994751e-02 -1.228913944214582443e-02 -1.246169134974479675e-01 5.883106216788291931e-02 -1.931470483541488647e-01 -9.104292094707489014e-02 6.069628894329071045e-02 -1.268564909696578979e-01 6.538960617035627365e-03 -9.930659085512161255e-02 8.423593640327453613e-02 4.079658985137939453e-01
3.311493620276451111e-02 -4.741735458374023438e-01 4.061500132083892822e-01 2.679342217743396759e-02 2.301228493452072144e-01 2.602118253707885742e-01 -3.980294615030288696e-02 1.042446866631507874e-01 -6.884115189313888550e-02 -4.338916391134262085e-02 2.954223193228244781e-02 2.461388111114501953e-01 -5.554742366075515747e-02 1.141620501875877380e-01 6.541279703378677368e-02 -1.096813455224037170e-01 2.440155446529388428e-01 -2.739035785198211670e-01 -8.035144209861755371e-02 -7.908234745264053345e-02 2.037332858890295029e-03 9.644784778356552124e-02 1.058851853013038635e-01 3.322752714157104492e-01 8.768834918737411499e-02 1.128856278955936432e-02 -1.230787262320518494e-01 -1.620775312185287476e-01 -1.785323917865753174e-01 -2.326743415324017406e-04 -4.310056567192077637e-02 1.165998056530952454e-01
3.075150549411773682e-01 -2.122368365526199341e-01 -2.270774357020854950e-02 -7.122602313756942749e-02 7.551710307598114014e-02 2.011488676071166992e-01 1.386710554361343384e-01 4.497966468334197998e-01 6.155418232083320618e-02 -3.803976476192474365e-01 -1.349554061889648438e-01 1.404111981391906738e-01 -1.069456413388252258e-01 1.239547431468963623e-01 -3.433980792760848999e-02 1.195899993181228638e-01 -8.581885695457458496e-02 -5.483574792742729187e-02 -1.981785148382186890e-01 2.283056676387786865e-01 -1.248949915170669556e-01 -1.930857747793197632e-01 -1.235582083463668823e-01 9.887346625328063965e-02 -1.631005853414535522e-01 -8.238459378480911255e-02 8.014952391386032104e-02 1.198947057127952576e-02 -7.483954727649688721e-02 -7.409472018480300903e-02 1.313647031784057617e-01 3.322505652904510498e-01
2.568655908107757568e-01 -2.362044751644134521e-01 3.348481375724077225e-03 -7.993929088115692139e-02 4.093537032604217529e-01 1.713363677263259888e-01 -1.047500744462013245e-01 7.408615201711654663e-02 -1.095286384224891663e-01 -4.408238530158996582e-01 -1.415520459413528442e-01 -1.521233171224594116e-01 -2.892177700996398926e-01 -3.210798278450965881e-02 2.668278813362121582e-01 -6.981226801872253418e-02 -1.811835467815399170e-01 1.987925358116626740e-02 -7.668257504701614380e-02 1.995749175548553467e-01 2.692770771682262421e-02 3.402248397469520569e-02 1.708609610795974731e-01 1.878399401903152466e-01 -9.950688481330871582e-02 -9.045062959194183350e-02 8.006197959184646606e-02 -7.971550524234771729e-02 2.147682309150695801e-01 1.420556902885437012e-01 2.338911220431327820e-02 7.208318263292312622e-02
2.257564365863800049e-01 -2.864569723606109619e-01 1.809025369584560394e-02 9.747619926929473877e-02 -5.045481771230697632e-02 1.400884240865707397e-01 -2.651826106011867523e-02 2.810900807380676270e-01 4.143859148025512695e-01 -2.302338331937789917e-01 -1.604396551847457886e-01 -3.863667324185371399e-02 4.468094930052757263e-02 1.005870923399925232e-01 1.935978829860687256e-01 -2.147215604782104492e-01 -3.533785790205001831e-02 -1.366771757602691650e-01 -2.051412016153335571e-01 1.255090236663818359e-01 -9.057188034057617188e-02 -1.253815442323684692e-01 -2.703144773840904236e-02 -2.140822820365428925e-02 -8.727584034204483032e-02 -2.998293638229370117e-01 1.853666454553604126e-01 9.989707171916961670e-02 7.559528946876525879e-02 -3.685260117053985596e-01 1.452642083168029785e-01 -1.566542498767375946e-02
5.558082461357116699e-02 -2.495235502719879150e-01 1.449966657673940063e-04 1.729994453489780426e-02 -1.954144835472106934e-01 2.789553105831146240e-01 9.173480421304702759e-02 1.392597556114196777e-01 -6.207892671227455139e-02 -5.565496534109115601e-02 -5.469988286495208740e-02 -6.305462121963500977e-02 -1.312405019998550415e-01 4.689835384488105774e-02 3.863902390003204346e-02 -1.387150306254625320e-02 -3.620757460594177246e-01 1.522047370672225952e-01 5.654157139360904694e-03 -1.392348408699035645e-01 8.846833556890487671e-02 4.299083948135375977e-01 -4.222255200147628784e-02 2.672307789325714111e-01 5.200271960347890854e-03 -3.453489243984222412e-01 -1.911324262619018555e-01 5.909483134746551514e-02 -1.639159768819808960e-01 -1.980365812778472900e-01 2.726120948791503906e-01 1.275244206190109253e-01
-5.818176642060279846e-02 -4.555591344833374023e-01 1.253773830831050873e-02 -1.764212697744369507e-01 1.648426614701747894e-02 3.118139505386352539e-01 -1.601694822311401367e-01 -7.607919722795486450e-02 2.450253665447235107e-01 -1.417627558112144470e-02 -3.402386233210563660e-02 2.630564570426940918e-02 9.153241664171218872e-02 8.179425448179244995e-02 1.527183651924133301e-01 -2.103359997272491455e-01 -1.334464401006698608e-01 -4.918830469250679016e-02 1.475194692611694336e-01 5.973982438445091248e-02 -1.743127591907978058e-02 3.238523378968238831e-02 2.211470603942871094e-01 3.459154665470123291e-01 1.533732861280441284e-01 -3.200468122959136963e-01 2.986355125904083252e-02 -1.260052323341369629e-01 -3.184254169464111328e-01 9.671889245510101318e-02 -1.183722987771034241e-01 -3.432678431272506714e-02
1.172778904438018799e-01 -1.959663033485412598e-01 -3.491742908954620361e-02 -2.076848037540912628e-02 1.376499831676483154e-01 2.225913703441619873e-01 3.878684937953948975e-01 1.959747970104217529e-01 1.337327361106872559e-01 -1.702055633068084717e-01 -3.597766160964965820e-02 4.089261591434478760e-02 -4.748298227787017822e-02 1.077050566673278809e-01 1.261844635009765625e-01 -3.689449727535247803e-01 -5.333024635910987854e-02 -2.436941564083099365e-01 -2.254721671342849731e-01 -1.769582331180572510e-01 5.862361565232276917e-02 2.250828891992568970e-01 4.824447631835937500e-02 3.749558329582214355e-01 -2.792890416458249092e-03 7.686929404735565186e-02 1.861434727907180786e-01 -7.157751917839050293e-02 9.552714973688125610e-02 -2.494459506124258041e-03 -2.494755685329437256e-01 -1.211225315928459167e-01
2.420122921466827393e-01 -9.426899999380111694e-02 2.144028842449188232e-01 -4.218496382236480713e-02 -7.663058582693338394e-03 3.532507419586181641e-01 -4.521527513861656189e-02 2.711682915687561035e-01 6.431545317173004150e-02 -2.884549200534820557e-01 -2.905883193016052246e-01 -1.588087379932403564e-01 7.689017057418823242e-02 8.993322402238845825e-02 1.092844158411026001e-01 -2.344644814729690552e-01 -4.774631187319755554e-02 -2.238478213548660278e-01 -8.237517625093460083e-02 1.009087637066841125e-01 1.069221720099449158e-01 -2.153913527727127075e-01 -1.481932550668716431e-01 1.736148744821548462e-01 8.346906304359436035e-02 -2.812676131725311279e-01 1.955228298902511597e-01 7.510956376791000366e-02 2.461112476885318756e-02 -2.424191981554031372e-01 -4.599904641509056091e-02 1.890228837728500366e-01
1.591018438339233398e-01 -2.603259980678558350e-01 -1.509196241386234760e-03 -3.321848437190055847e-02 1.243715062737464905e-01 2.154990434646606445e-01 1.892856135964393616e-02 1.984053850173950195e-01 1.379180401563644409e-01 -3.340696394443511963e-01 -1.458210349082946777e-01 -1.855368912220001221e-01 1.082262843847274780e-01 -1.293454132974147797e-02 1.679864525794982910e-01 -1.627016626298427582e-02 -1.671678870916366577e-01 -1.855779141187667847e-01 -4.814589023590087891e-01 3.168584033846855164e-02 -1.321824491024017334e-01 -1.604336351156234741e-01 -1.510402113199234009e-01 -1.052497997879981995e-01 7.400063797831535339e-03 -2.362367063760757446e-01 1.221691742539405823e-01 -2.441206574440002441e-01 -2.334809452295303345e-01 4.493046551942825317e-02 -1.045373156666755676e-01 8.584007620811462402e-02
1.800710409879684448e-01 -5.349920392036437988e-01 -1.040360927581787109e-01 -1.595864892005920410e-01 -2.499464601278305054e-01 3.551250994205474854e-01 1.312015056610107422e-01 4.519442319869995117e-01 6.039645522832870483e-02 1.372303441166877747e-02 -1.595991849899291992e-01 4.135508555918931961e-03 8.479832857847213745e-02 -5.255573242902755737e-02 5.952325463294982910e-02 -1.201886907219886780e-01 -1.383534371852874756e-01 8.735910803079605103e-02 -7.652152329683303833e-02 -2.598692476749420166e-01 5.810229480266571045e-02 -5.547831952571868896e-02 -1.588153839111328125e-01 -2.396047301590442657e-02 -4.899717494845390320e-02 -1.344147771596908569e-01 7.153244316577911377e-02 5.549691617488861084e-02 5.189565941691398621e-02 2.160739712417125702e-02 -1.068989261984825134e-01 -4.563637077808380127e-02
2.162615209817886353e-01 -1.586995124816894531e-01 -4.826518148183822632e-02 2.287810109555721283e-02 -5.364903807640075684e-02 3.789390027523040771e-01 -3.530781483277678490e-03 1.928591281175613403e-01 2.777582705020904541e-01 -2.679992616176605225e-01 1.568327844142913818e-01 -6.886859983205795288e-02 -2.333899028599262238e-02 -1.977602206170558929e-02 8.920514583587646484e-02 3.385223075747489929e-02 2.546924650669097900e-01 8.629836887121200562e-02 -2.250611782073974609e-01 6.210973486304283142e-02 -2.341317534446716309e-01 1.219377294182777405e-01 1.501389741897583008e-01 6.920502986758947372e-03 -2.102837264537811279e-01 -2.466071397066116333e-01 -1.492002010345458984e-01 2.114644087851047516e-02 -4.021797701716423035e-02 -2.783836722373962402e-01 3.139746487140655518e-01 1.691775918006896973e-01
3.452118039131164551e-01 -2.848153412342071533e-01 -1.260538101196289062e-01 7.264804840087890625e-02 -1.319280117750167847e-01 9.862550348043441772e-02 1.090980470180511475e-01 6.401578336954116821e-02 3.451516618952155113e-03 -2.348567247390747070e-01 -1.078571006655693054e-01 3.309406340122222900e-02 1.069970428943634033e-01 4.291592165827751160e-02 -1.790444180369377136e-02 -2.564928233623504639e-01 2.782273665070533752e-02 -1.022704392671585083e-01 -4.194498062133789062e-01 -1.314181387424468994e-01 -1.182282567024230957e-01 1.135935038328170776e-01 1.548147499561309814e-01 3.964647948741912842e-01 8.364316076040267944e-02 -1.351558715105056763e-01 1.804188936948776245e-01 -2.332830578088760376e-01 5.917378515005111694e-02 -2.014195173978805542e-01 -3.746335580945014954e-02 1.338897049427032471e-01
3.493800014257431030e-02 -3.351515531539916992e-01 1.475305110216140747e-01 -2.163204997777938843e-01 -1.232988908886909485e-01 9.385691583156585693e-02 9.756989032030105591e-02 1.645787060260772705e-01 2.177816815674304962e-02 -2.529701590538024902e-01 -1.527692824602127075e-01 -2.583815455436706543e-01 2.214619331061840057e-02 1.518477797508239746e-01 1.859246194362640381e-02 -2.012523561716079712e-01 -1.312346309423446655e-01 -1.233094185590744019e-01 -4.249560087919235229e-02 -6.394513696432113647e-02 6.923455744981765747e-02 -7.488785684108734131e-02 -1.932585388422012329e-01 6.147253513336181641e-02 -3.101124465465545654e-01 -2.761220633983612061e-01 1.548978537321090698e-01 -1.004114523530006409e-01 2.347429394721984863e-01 -1.164774410426616669e-02 -2.669762633740901947e-02 4.312974512577056885e-01
1.012675762176513672e-01 -3.327524065971374512e-01 -7.290796935558319092e-02 -1.052807793021202087e-01 -7.898163050413131714e-02 1.657033711671829224e-01 -1.300130188465118408e-01 1.402985453605651855e-01 -1.804463118314743042e-01 -8.407499641180038452e-02 -3.341423869132995605e-01 -1.428795307874679565e-01 -1.582537144422531128e-01 1.621099114418029785e-01 2.623398900032043457e-01 2.370502566918730736e-03 5.651224777102470398e-02 -2.002969384193420410e-01 1.442690789699554443e-01 2.224974781274795532e-01 2.942283265292644501e-02 -5.498985946178436279e-02 -4.632722958922386169e-02 2.420140504837036133e-01 5.955735687166452408e-03 -4.329338669776916504e-01 -6.916745752096176147e-02 -8.817797899246215820e-02 1.682510017417371273e-03 -2.106068730354309082e-01 -2.766185104846954346e-01 3.675742074847221375e-02
4.204247519373893738e-02 -5.099083185195922852e-01 2.402776926755905151e-01 5.319141596555709839e-02 1.340388357639312744e-01 -1.216968744993209839e-01 7.198666036128997803e-02 1.231094226241111755e-01 2.740830183029174805e-01 -3.658668370917439461e-03 -3.161176741123199463e-01 -6.890257447957992554e-02 1.183598339557647705e-01 1.741383783519268036e-02 -1.255487203598022461e-01 -4.552685841917991638e-02 1.909659802913665771e-01 -8.279358036816120148e-03 1.163167506456375122e-01 -2.738656699657440186e-01 -4.128219559788703918e-02 2.197302281856536865e-01 1.598597615957260132e-01 2.875905334949493408e-01 -1.354554146528244019e-01 -1.708679646253585815e-01 -1.596087217330932617e-02 1.485119462013244629e-01 -3.283666446805000305e-02 -2.414206862449645996e-01 -6.788312923163175583e-03 2.825222210958600044e-03
-7.432740181684494019e-02 -4.252623021602630615e-01 -2.046696096658706665e-02 -2.323042228817939758e-02 -5.156874191015958786e-03 1.612539589405059814e-01 2.678796090185642242e-02 3.628987371921539307e-01 -7.162867486476898193e-02 6.364918313920497894e-03 -1.402430087327957153e-01 -6.862944364547729492e-02 3.092367388308048248e-02 1.849111765623092651e-01 1.246899142861366272e-01 -2.218724042177200317e-01 -5.182511210441589355e-01 -8.036263287067413330e-02 -2.457016408443450928e-01 -4.634282365441322327e-02 -2.115946263074874878e-01 -4.346146807074546814e-02 1.500774025917053223e-01 1.968168020248413086e-01 -1.074324473738670349e-01 -3.508369624614715576e-02 6.601905822753906250e-02 1.902223564684391022e-02 4.930512607097625732e-02 -6.227821856737136841e-02 1.880771368741989136e-01 1.417657881975173950e-01
2.708905339241027832e-01 -1.259298026561737061e-01 1.118524186313152313e-02 -1.406926214694976807e-01 1.975843310356140137e-01 3.167935609817504883e-01 2.080246955156326294e-01 -8.223365247249603271e-02 1.813877522945404053e-01 -1.724135130643844604e-01 -2.601689994335174561e-01 1.388351023197174072e-01 8.212580531835556030e-02 -1.468261480331420898e-01 -1.090817749500274658e-01 -1.688107848167419434e-01 -1.423087716102600098e-01 -8.027234673500061035e-02 -6.910047680139541626e-02 7.824155688285827637e-02 -1.242802962660789490e-01 7.658842206001281738e-02 1.979743540287017822e-01 1.304073780775070190e-01 -2.396848611533641815e-02 -2.926391959190368652e-01 2.158940285444259644e-01 3.095957823097705841e-02 1.088224630802869797e-02 -2.313344031572341919e-01 4.179500639438629150e-01 -7.691403478384017944e-02
2.498165518045425415e-01 -2.511530518531799316e-01 1.403396427631378174e-01 1.880655586719512939e-01 -2.640399932861328125e-01 2.370154112577438354e-01 1.559941619634628296e-01 1.194306239485740662e-01 3.656551539897918701e-01 -4.224590063095092773e-01 -2.184162288904190063e-01 3.679634258151054382e-02 -1.374740060418844223e-02 4.107183963060379028e-02 2.091535776853561401e-01 -5.811425670981407166e-02 -8.979851379990577698e-03 -4.599426314234733582e-02 -8.058907091617584229e-02 1.267397552728652954e-01 5.079015716910362244e-02 -2.873114682734012604e-02 4.706077650189399719e-02 -1.227801572531461716e-02 -1.392921507358551025e-01 -2.065279036760330200e-01 2.287719398736953735e-01 2.056084424257278442e-01 5.236919969320297241e-02 -2.055087536573410034e-01 3.287252783775329590e-02 -1.071296110749244690e-01
2.292713224887847900e-01 -2.989373803138732910e-01 -8.257662504911422729e-02 -9.275637567043304443e-03 -1.925108581781387329e-01 9.092830866575241089e-02 5.051410570740699768e-02 8.532778173685073853e-02 -5.824185907840728760e-02 -1.473113745450973511e-01 -2.285103946924209595e-01 9.069464355707168579e-02 -2.312887310981750488e-01 1.616923324763774872e-02 4.873680695891380310e-02 -2.138945162296295166e-01 1.127074360847473145e-01 -2.453672140836715698e-02 -2.543402910232543945e-01 -2.081397026777267456e-01 -2.796993218362331390e-02 2.136663347482681274e-02 -4.290800075978040695e-03 4.879233837127685547e-01 -3.273834660649299622e-02 -2.612981386482715607e-02 2.452646940946578979e-01 -6.031800061464309692e-02 -7.525236904621124268e-02 -1.749362796545028687e-01 3.770141303539276123e-01 6.318529695272445679e-02
1.454102993011474609e-01 -3.544287085533142090e-01 1.230815518647432327e-02 -1.830820739269256592e-01 -8.918426930904388428e-02 6.034992262721061707e-02 2.971488237380981445e-01 4.029243588447570801e-01 2.974986284971237183e-02 -1.017051842063665390e-02 -1.724996864795684814e-01 -6.326188147068023682e-02 -2.921838499605655670e-02 2.166693657636642456e-01 1.620560288429260254e-01 -1.756974905729293823e-01 -7.105026394128799438e-02 -1.213699281215667725e-01 -4.757855460047721863e-02 -2.633910179138183594e-01 -6.236213073134422302e-02 4.522144421935081482e-02 1.392193287611007690e-01 2.100458741188049316e-01 -7.922446727752685547e-02 9.896597266197204590e-02 3.874321281909942627e-01 6.782694160938262939e-02 3.634513542056083679e-02 -1.517540663480758667e-01 -2.342555075883865356e-01 8.241932094097137451e-02
-1.300073117017745972e-01 -4.316418468952178955e-01 -6.470148265361785889e-02 -2.175163626670837402e-01 -3.100663609802722931e-02 9.573520720005035400e-02 -7.256390899419784546e-02 2.457692474126815796e-01 -2.507251128554344177e-02 -9.981948137283325195e-02 4.232054948806762695e-02 -1.077600866556167603e-01 -6.955567747354507446e-02 1.222327947616577148e-01 -2.390629984438419342e-02 -2.158222794532775879e-01 -3.405708968639373779e-01 -9.544999152421951294e-02 -2.814036607742309570e-01 -2.986263930797576904e-01 -4.267976060509681702e-02 2.112727165222167969e-01 1.358462423086166382e-01 2.411804050207138062e-01 -2.110996544361114502e-01 -3.815498203039169312e-02 2.570469677448272705e-01 -5.832990282215178013e-04 1.305110603570938110e-01 -3.584884107112884521e-02 1.299246996641159058e-01 1.213580891489982605e-01
3.860201239585876465e-01 -1.866342127323150635e-01 -2.929342724382877350e-02 7.782895117998123169e-03 -1.190966740250587463e-01 7.319446653127670288e-02 1.597290784120559692e-01 7.077690213918685913e-02 4.510936513543128967e-02 -3.269250094890594482e-01 -5.163457989692687988e-02 5.553333833813667297e-02 1.016442179679870605e-01 7.951233536005020142e-03 1.075813248753547668e-01 -1.136495545506477356e-01 3.105466626584529877e-02 -2.336638271808624268e-01 -3.826894760131835938e-01 -2.617816627025604248e-02 -3.671964406967163086e-01 -5.412499234080314636e-02 -4.713506624102592468e-02 2.511564493179321289e-01 -2.641833201050758362e-02 -1.622128039598464966e-01 1.133989021182060242e-01 -2.074586600065231323e-01 1.437447220087051392e-01 -3.066937029361724854e-01 5.865153297781944275e-02 9.373899549245834351e-02
-1.999100297689437866e-01 -3.485386371612548828e-01 3.139310702681541443e-02 1.149091795086860657e-01 7.241818308830261230e-02 1.880722343921661377e-01 2.214208804070949554e-02 2.285410016775131226e-01 2.095620781183242798e-01 -2.700011432170867920e-01 -1.659489274024963379e-01 -1.855138689279556274e-02 3.158381953835487366e-02 1.768905967473983765e-01 1.459936201572418213e-01 7.980629056692123413e-02 -5.217957869172096252e-02 1.214908510446548462e-01 -1.693977117538452148e-01 -1.073452457785606384e-01 9.050763212144374847e-03 -3.473986089229583740e-01 2.439099848270416260e-01 3.047442138195037842e-01 4.120473191142082214e-02 6.719537079334259033e-02 2.278275489807128906e-01 -9.092910587787628174e-02 -5.431384593248367310e-02 -2.730168104171752930e-01 -4.469226300716400146e-02 -2.228386849164962769e-01
-4.842041060328483582e-02 -4.317973256111145020e-01 6.208792328834533691e-02 -1.705088466405868530e-01 2.461685091257095337e-01 1.734537035226821899e-01 1.312764286994934082e-01 3.315439522266387939e-01 1.581574603915214539e-02 -6.251010298728942871e-02 -1.333826221525669098e-02 -2.355329245328903198e-01 1.010602936148643494e-01 5.486880242824554443e-02 2.527641505002975464e-02 -3.261876106262207031e-02 -1.256045140326023102e-02 1.495669484138488770e-01 -2.358603626489639282e-01 1.923159062862396240e-01 -6.440786272287368774e-02 -5.288637056946754456e-02 -2.084005326032638550e-01 2.669065296649932861e-01 -2.750671207904815674e-01 -1.370508968830108643e-01 -2.969397008419036865e-01 -1.216735541820526123e-01 9.292808920145034790e-02 -1.724823862314224243e-01 9.661861509084701538e-02 6.162936612963676453e-02
6.398478895425796509e-02 -2.380506247282028198e-01 8.063179999589920044e-02 -9.242356568574905396e-02 2.379823625087738037e-01 1.402098983526229858e-01 -8.430917561054229736e-02 3.687016665935516357e-01 -2.965441904962062836e-02 -3.785439133644104004e-01 -2.381331920623779297e-01 -1.117931529879570007e-01 2.351950556039810181e-01 -5.088962987065315247e-02 7.344304770231246948e-02 -1.333340406417846680e-01 -1.011703982949256897e-01 4.031267482787370682e-03 -2.024059444665908813e-01 1.215614452958106995e-01 -1.352901905775070190e-01 -2.622583210468292236e-01 -2.620072662830352783e-02 1.053961813449859619e-01 -8.854591846466064453e-02 -6.080899760127067566e-02 5.368739366531372070e-02 7.454331219196319580e-02 -2.350172400474548340e-01 -2.609426677227020264e-01 2.780620474368333817e-03 3.197010457515716553e-01
2.925788760185241699e-01 -3.342226445674896240e-01 1.951823830604553223e-01 7.858212292194366455e-02 -1.192222237586975098e-01 2.786740958690643311e-01 1.014967709779739380e-01 3.543368726968765259e-02 1.438546180725097656e-01 -2.692346461117267609e-03 -1.675247214734554291e-02 2.958227880299091339e-02 -1.502699404954910278e-01 7.121261209249496460e-02 5.674134939908981323e-02 -1.968445181846618652e-01 -1.837249994277954102e-01 1.067035868763923645e-01 -2.531570196151733398e-01 -1.576366126537322998e-01 -2.321889251470565796e-01 1.782431900501251221e-01 -1.620660722255706787e-01 3.084499835968017578e-01 7.053878903388977051e-02 -3.643745183944702148e-01 -1.202576607465744019e-01 -1.141959130764007568e-01 -1.159582361578941345e-01 3.743654116988182068e-02 -9.853804111480712891e-02 1.803947091102600098e-01
1.585234850645065308e-01 9.163320064544677734e-02 -6.685142219066619873e-02 -3.100925087928771973e-01 2.624973356723785400e-01 2.057029455900192261e-01 4.619222879409790039e-02 1.428561210632324219e-01 6.497813761234283447e-02 -1.807456910610198975e-01 -1.789573729038238525e-01 -1.085262671113014221e-01 5.840855836868286133e-02 -1.298309266567230225e-01 -1.786891743540763855e-02 -4.455026611685752869e-02 8.434519171714782715e-03 1.358486115932464600e-01 -2.898811399936676025e-01 -7.205721456557512283e-03 -3.697408735752105713e-02 6.924329698085784912e-02 1.283217519521713257e-01 2.611717283725738525e-01 -1.337265670299530029e-01 -3.992524743080139160e-01 1.409707516431808472e-01 -5.374956503510475159e-02 -1.653238385915756226e-01 -2.576500177383422852e-01 3.729545772075653076e-01 -5.014904960989952087e-02
-9.478691965341567993e-02 -2.386438995599746704e-01 1.386921703815460205e-01 5.435038730502128601e-02 2.526503205299377441e-01 3.271091580390930176e-01 1.379953026771545410e-01 1.533967256546020508e-01 1.068409234285354614e-01 -2.389313876628875732e-01 -5.473874043673276901e-03 -1.313179731369018555e-01 -1.334089636802673340e-01 -1.327217817306518555e-01 -2.315113320946693420e-02 -1.131037101149559021e-01 -6.061012297868728638e-02 1.876309961080551147e-01 -3.808209002017974854e-01 -3.959089051932096481e-03 1.635740324854850769e-02 -3.743790388107299805e-01 2.493767887353897095e-01 1.811089366674423218e-01 -1.253231763839721680e-01 -1.485632956027984619e-01 3.971427306532859802e-02 1.332305669784545898e-01 1.307324506342411041e-02 -1.315081268548965454e-01 2.397821098566055298e-01 1.120234206318855286e-01
-1.374559756368398666e-02 -4.642009139060974121e-01 4.281382262706756592e-01 2.256058901548385620e-02 9.236796200275421143e-02 8.540169149637222290e-02 6.851619482040405273e-02 -1.665234379470348358e-02 3.595672920346260071e-02 -9.094885736703872681e-02 -3.671772778034210205e-01 -8.926638402044773102e-03 1.781083270907402039e-02 6.511686742305755615e-02 -7.020004838705062866e-02 -1.372555941343307495e-01 1.674570143222808838e-01 -2.005034536123275757e-01 1.008434891700744629e-01 8.394041657447814941e-02 -2.461916208267211914e-02 1.180640384554862976e-01 -4.037884622812271118e-02 2.937184870243072510e-01 1.327757239341735840e-01 -7.443274557590484619e-02 2.606392651796340942e-02 2.119170576333999634e-01 -1.658233404159545898e-01 -3.471835851669311523e-01 -1.012105494737625122e-03 -4.726928845047950745e-02
1.297292113304138184e-01 -4.476930797100067139e-01 1.317085921764373779e-01 1.350634098052978516e-01 -3.079482167959213257e-02 1.100185513496398926e-01 -1.819634586572647095e-01 9.823027066886425018e-03 3.909402787685394287e-01 -1.628018468618392944e-01 -2.228024750947952271e-01 -1.508828252553939819e-01 -2.466778643429279327e-02 3.657372593879699707e-01 -5.929724778980016708e-03 5.235940217971801758e-02 -3.204755112528800964e-02 3.523338586091995239e-02 8.799257129430770874e-02 9.837327897548675537e-02 -1.956235021352767944e-01 -8.822443336248397827e-02 2.549174427986145020e-01 2.777699828147888184e-01 1.906486600637435913e-01 -2.097082436084747314e-01 -2.583693712949752808e-02 -1.712623797357082367e-02 -5.278035625815391541e-02 -1.786982081830501556e-02 -1.289715468883514404e-01 -5.562826618552207947e-02
2.182265277951955795e-03 -3.489062488079071045e-01 6.287302821874618530e-02 -1.371770799160003662e-01 -3.560199961066246033e-02 9.843033552169799805e-02 -5.781151354312896729e-02 1.684498488903045654e-01 1.669676601886749268e-01 1.867683167802169919e-04 -1.136259809136390686e-01 1.595163792371749878e-01 -1.064558476209640503e-01 2.560279071331024170e-01 2.471445053815841675e-01 -2.528148293495178223e-01 -7.058198004961013794e-02 -2.423294633626937866e-02 -3.297688663005828857e-01 -2.998419404029846191e-01 1.380387246608734131e-01 2.341655939817428589e-01 1.352147012948989868e-01 2.966772019863128662e-01 -2.237914651632308960e-01 -9.582100063562393188e-02 2.496401816606521606e-01 -6.128825619816780090e-02 1.042310893535614014e-01 -1.402778178453445435e-01 -6.152723357081413269e-02 -2.496615238487720490e-02
6.051488965749740601e-02 -3.169077336788177490e-01 -1.752269268035888672e-01 -5.994167178869247437e-02 -1.310431510210037231e-01 2.572769224643707275e-01 1.522043198347091675e-01 6.360301747918128967e-03 1.544424891471862793e-02 -1.064615473151206970e-01 -2.991587519645690918e-01 -2.121569961309432983e-02 -2.325888127088546753e-01 8.946386724710464478e-02 -6.501438468694686890e-02 -3.220275640487670898e-01 1.344803273677825928e-01 8.949390798807144165e-02 -1.345068663358688354e-01 5.000903829932212830e-02 -2.794286310672760010e-01 2.099576294422149658e-01 1.576876342296600342e-01 3.211961984634399414e-01 -1.010638475418090820e-01 1.691462248563766479e-01 2.353661321103572845e-02 -2.662115693092346191e-01 -1.529983133077621460e-01 -2.013873308897018433e-01 -9.198223054409027100e-02 -6.273733824491500854e-02
4.799139499664306641e-02 -2.517373859882354736e-01 1.610841006040573120e-01 -3.339273035526275635e-01 1.197857260704040527e-01 1.848962604999542236e-01 -1.282835155725479126e-01 2.403521686792373657e-01 1.453030258417129517e-01 8.615640550851821899e-02 5.777128413319587708e-02 5.671596899628639221e-02 -9.828507900238037109e-02 1.531598120927810669e-01 7.383462786674499512e-02 -3.464449942111968994e-01 -1.407039165496826172e-01 -1.826432049274444580e-01 -1.700356304645538330e-01 -1.706521511077880859e-01 4.030179604887962341e-02 3.337604105472564697e-01 2.189464420080184937e-01 3.343899250030517578e-01 -6.535968184471130371e-02 -1.424681693315505981e-01 1.894393414258956909e-01 1.133216023445129395e-01 -1.056478824466466904e-03 -1.298119425773620605e-01 -6.563643366098403931e-02 -4.473776370286941528e-02
6.704684346914291382e-02 -5.328423157334327698e-02 1.643394380807876587e-01 -1.841024160385131836e-01 -1.217523738741874695e-01 4.598423242568969727e-01 1.815617084503173828e-01 9.222687035799026489e-02 -8.314741402864456177e-02 -1.588858813047409058e-01 -2.831403538584709167e-02 1.042773574590682983e-02 -1.927023231983184814e-01 1.828673779964447021e-01 -1.452521246392279863e-04 2.759994007647037506e-02 -5.138609930872917175e-02 1.301819533109664917e-01 -1.560581177473068237e-01 -7.106681168079376221e-02 2.319533377885818481e-02 3.085183799266815186e-01 1.222090125083923340e-01 1.518138945102691650e-01 5.581780150532722473e-02 -2.003449350595474243e-01 2.098464034497737885e-02 4.282800853252410889e-02 -6.141934543848037720e-02 -3.849580585956573486e-01 4.068557918071746826e-01 1.178503036499023438e-01
5.069860443472862244e-02 -3.397985696792602539e-01 -6.060029193758964539e-02 -1.739838905632495880e-02 4.818216431885957718e-03 1.860148459672927856e-01 1.159624662250280380e-02 -2.744919806718826294e-02 2.656240463256835938e-01 -2.799310386180877686e-01 -1.524270921945571899e-01 2.660488486289978027e-01 -9.371311217546463013e-02 2.448568493127822876e-01 -8.055207133293151855e-02 -1.686274260282516479e-01 -8.300844579935073853e-02 2.237709909677505493e-01 -4.159787893295288086e-01 -2.422756254673004150e-01 5.628333240747451782e-02 1.348535269498825073e-01 -1.521249562501907349e-01 9.776560217142105103e-02 -7.500741630792617798e-02 -1.244548410177230835e-01 3.362505510449409485e-02 -2.127215117216110229e-01 1.983863674104213715e-02 -1.858301758766174316e-01 1.338650882244110107e-01 -1.810767352581024170e-01
2.132263034582138062e-02 -3.724571466445922852e-01 2.920523881912231445e-01 -1.130224391818046570e-01 2.369082123041152954e-01 2.293644100427627563e-01 -1.307571828365325928e-01 -5.429770797491073608e-02 1.097052246332168579e-01 3.092018887400627136e-03 -1.071470752358436584e-01 -1.307008974254131317e-02 -7.547914981842041016e-02 1.301798671483993530e-01 -1.061065569519996643e-01 -4.259643703699111938e-02 9.802865236997604370e-02 -2.543380558490753174e-01 -2.042983621358871460e-01 -4.522773623466491699e-02 1.582844406366348267e-01 1.098262891173362732e-01 4.426676023285835981e-04 2.630122005939483643e-01 -2.332738637924194336e-01 -1.625405102968215942e-01 -2.620088458061218262e-01 -2.372767180204391479e-01 -3.200299441814422607e-01 -1.475997418165206909e-01 -1.086758077144622803e-01 9.158359467983245850e-02
7.863283157348632812e-02 -4.214435219764709473e-01 1.126131713390350342e-01 -4.342263638973236084e-01 -8.021544665098190308e-02 1.609145849943161011e-01 -1.708556860685348511e-01 1.116768866777420044e-01 7.912856340408325195e-02 -7.416228950023651123e-02 1.232911124825477600e-01 1.186769753694534302e-01 3.082069801166653633e-03 9.500335901975631714e-02 6.410092860460281372e-02 -2.277928292751312256e-01 -2.057014107704162598e-01 -2.968066036701202393e-01 -1.581942886114120483e-01 -6.898665428161621094e-02 1.497545838356018066e-01 9.193047136068344116e-02 3.483318388462066650e-01 2.213843464851379395e-01 -1.282450854778289795e-01 -1.212707683444023132e-01 9.919773042201995850e-02 -4.293976351618766785e-02 -5.337510630488395691e-02 -1.237445399165153503e-01 -1.067015156149864197e-01 -3.312173113226890564e-02
2.978640198707580566e-01 -2.289410233497619629e-01 6.254380941390991211e-02 -1.471841931343078613e-01 -6.403265148401260376e-02 2.765191793441772461e-01 -6.518792361021041870e-02 4.825005680322647095e-02 1.073732674121856689e-01 -2.225159257650375366e-01 -8.191269636154174805e-02 -1.448331475257873535e-01 6.939802318811416626e-03 5.324470996856689453e-02 -2.828531339764595032e-02 -3.273207843303680420e-01 -4.405387639999389648e-01 -2.900365889072418213e-01 4.853887856006622314e-02 -6.499808281660079956e-02 3.271050751209259033e-02 -7.665646076202392578e-02 8.020255714654922485e-03 1.868298053741455078e-01 -2.055482417345046997e-01 -2.933796048164367676e-01 8.717203140258789062e-02 5.502115190029144287e-02 8.010030537843704224e-02 1.010463908314704895e-01 -1.200886890292167664e-01 2.234028577804565430e-01
-1.957005821168422699e-03 -2.721922397613525391e-01 6.381875276565551758e-02 -2.714020013809204102e-01 -7.689211517572402954e-02 3.663474619388580322e-01 7.272836565971374512e-02 5.776180699467658997e-02 2.400668859481811523e-01 -1.157698929309844971e-01 3.045625798404216766e-02 -1.360742598772048950e-01 -1.521040350198745728e-01 2.604449726641178131e-02 2.817318439483642578e-01 -4.784960299730300903e-02 1.302213780581951141e-02 -1.418817192316055298e-01 1.632511913776397705e-01 8.740630745887756348e-02 -1.638180017471313477e-01 9.621690213680267334e-02 4.797110334038734436e-02 4.569720327854156494e-01 1.390895843505859375e-01 -6.601873040199279785e-02 2.012689709663391113e-01 -9.588431566953659058e-02 -3.204474151134490967e-01 1.409569531679153442e-01 -7.441430538892745972e-02 1.274123135954141617e-02
3.744861483573913574e-01 -2.393065840005874634e-01 1.734162122011184692e-02 1.243431940674781799e-01 -9.017587453126907349e-02 1.518918424844741821e-01 -4.530049115419387817e-02 2.643783986568450928e-01 8.332104980945587158e-02 -7.963971048593521118e-02 -1.535322368144989014e-01 -2.243003994226455688e-01 -1.510705500841140747e-01 -7.357776910066604614e-02 -9.794525057077407837e-02 -1.824069470167160034e-01 -5.262279137969017029e-02 -1.243726611137390137e-01 -1.945200711488723755e-01 -1.117377653717994690e-01 -1.693960465490818024e-02 6.066919863224029541e-02 3.266274929046630859e-01 7.608692348003387451e-02 -2.956652268767356873e-02 -1.926060467958450317e-01 3.150492310523986816e-01 -2.793690860271453857e-01 -1.484932303428649902e-01 -1.789967119693756104e-01 -2.633832693099975586e-01 3.964217752218246460e-02
1.764980703592300415e-01 -2.100270092487335205e-01 1.048636659979820251e-01 -1.468746364116668701e-01 7.864510267972946167e-02 4.089366495609283447e-01 2.454633861780166626e-01 2.074722498655319214e-01 -5.001432448625564575e-02 -4.799841344356536865e-01 6.789671629667282104e-02 -1.426447369158267975e-02 -1.536810398101806641e-01 -5.557322502136230469e-02 1.502688676118850708e-01 -1.758838072419166565e-02 2.023615539073944092e-01 1.818786561489105225e-01 2.205815725028514862e-02 1.330650597810745239e-01 1.230718195438385010e-02 -2.733933031558990479e-01 1.763913482427597046e-01 1.287751644849777222e-01 -2.624397873878479004e-01 3.949901089072227478e-02 8.263356983661651611e-02 -5.670141428709030151e-03 5.996755138039588928e-02 -9.142820537090301514e-02 -2.699325978755950928e-02 1.528625786304473877e-01
2.458877414464950562e-01 -3.406049609184265137e-01 2.821485325694084167e-02 -1.621527969837188721e-01 -7.138968259096145630e-02 3.389077484607696533e-01 1.081260070204734802e-01 2.443500310182571411e-01 9.206763654947280884e-02 -2.976858429610729218e-02 -5.217126756906509399e-02 6.658006459474563599e-02 2.382544279098510742e-01 3.099135458469390869e-01 -1.672141253948211670e-02 -1.158710271120071411e-01 1.034512817859649658e-01 8.572937548160552979e-02 -8.502005040645599365e-02 -1.047824621200561523e-01 2.759600058197975159e-02 4.155028238892555237e-02 1.645166277885437012e-01 7.439100649207830429e-03 6.341709196567535400e-02 -2.881958186626434326e-01 1.956137865781784058e-01 2.020362168550491333e-01 -2.038848847150802612e-01 1.816782057285308838e-01 -3.314882814884185791e-01 -7.455953210592269897e-02
2.497061491012573242e-01 -1.071453690528869629e-01 1.692283004522323608e-01 1.028386726975440979e-01 7.067446410655975342e-02 1.914211809635162354e-01 -5.265302956104278564e-03 1.906778365373611450e-01 -6.117151305079460144e-02 -4.307754933834075928e-01 -1.077775582671165466e-01 1.575253605842590332e-01 -6.284850090742111206e-02 1.396432071924209595e-01 -1.056049242615699768e-01 -2.091040313243865967e-01 2.854543738067150116e-02 1.383036226034164429e-01 -2.718006968498229980e-01 5.825407430529594421e-02 -1.359526515007019043e-01 1.710220575332641602e-01 6.639199703931808472e-02 4.220964014530181885e-01 -1.524091362953186035e-01 -7.769144576741382480e-05 -4.462264943867921829e-03 -3.432325124740600586e-01 1.137418970465660095e-01 -5.847311019897460938e-02 1.147984936833381653e-01 -8.218408375978469849e-02
2.825799882411956787e-01 -2.432874590158462524e-01 8.658143132925033569e-02 -5.686250329017639160e-02 1.779081225395202637e-01 2.600343823432922363e-01 5.092956125736236572e-02 3.992175757884979248e-01 2.324686050415039062e-01 -3.257274255156517029e-02 -1.312018334865570068e-01 -2.893369412049651146e-03 8.485775440931320190e-03 2.469582408666610718e-01 2.796743810176849365e-01 6.284315884113311768e-02 -1.052627936005592346e-01 7.872357219457626343e-02 -1.699697971343994141e-02 3.864359259605407715e-01 9.297140873968601227e-03 2.326464802026748657e-01 5.090026184916496277e-02 -7.936258614063262939e-02 -2.567547746002674103e-02 -3.656057640910148621e-02 1.407355964183807373e-01 -9.025964885950088501e-02 1.062464565038681030e-01 -2.794049680233001709e-01 1.477473080158233643e-01 4.802755266427993774e-02
2.138572186231613159e-01 3.016093559563159943e-02 -5.036389082670211792e-02 -2.043550759553909302e-01 2.640223503112792969e-01 1.970639079809188843e-01 7.955203950405120850e-02 3.022406697273254395e-01 6.290224939584732056e-02 -2.179673314094543457e-01 -2.493928670883178711e-01 -3.940626606345176697e-02 -9.989786148071289062e-02 9.753239154815673828e-02 7.761614024639129639e-02 -3.077071011066436768e-01 -3.388630151748657227e-01 3.415990471839904785e-01 -8.303295075893402100e-02 2.195367030799388885e-02 2.678335011005401611e-01 1.641532182693481445e-01 6.323669105768203735e-02 2.233134061098098755e-01 -4.529500007629394531e-02 -1.739773452281951904e-01 1.253869268111884594e-03 1.652960926294326782e-01 -1.608532504178583622e-03 -3.594792261719703674e-02 2.583875693380832672e-02 -1.198827475309371948e-01
6.416205316781997681e-02 -3.360004127025604248e-01 2.148332446813583374e-02 1.354210674762725830e-01 -2.142166942358016968e-01 2.869558036327362061e-01 2.357829362154006958e-01 8.028840273618698120e-02 2.445321530103683472e-02 7.051276415586471558e-02 -1.300017833709716797e-01 -1.213421970605850220e-01 -9.828767180442810059e-02 3.563857972621917725e-01 -1.469203382730484009e-01 -3.372475802898406982e-01 1.442058533430099487e-01 -4.641499370336532593e-02 -1.055333167314529419e-01 -4.186933860182762146e-02 -1.808954775333404541e-01 2.541702985763549805e-01 1.492203772068023682e-01 -5.780820734798908234e-03 -8.590604993514716625e-04 -3.243841826915740967e-01 2.550019025802612305e-01 -6.279056519269943237e-02 3.899950906634330750e-02 -7.888247072696685791e-02 -4.691757634282112122e-02 -1.584996581077575684e-01
1.733092665672302246e-01 -2.179585099220275879e-01 4.323726892471313477e-02 -9.583418816328048706e-02 -1.583798043429851532e-02 1.525897085666656494e-01 -3.604445978999137878e-02 8.767732977867126465e-02 5.065023154020309448e-02 -3.693311512470245361e-01 -5.576252564787864685e-02 8.611996471881866455e-02 -1.556229079142212868e-03 1.156699433922767639e-01 -7.709705829620361328e-02 -2.460295408964157104e-01 4.687415063381195068e-02 -1.826248131692409515e-02 -1.286016553640365601e-01 3.975786268711090088e-02 -2.346718609333038330e-01 3.279367089271545410e-01 3.918810561299324036e-02 4.051959812641143799e-01 3.003096766769886017e-02 -5.279041081666946411e-02 -1.043575629591941833e-01 -4.261424243450164795e-01 2.210091352462768555e-01 -2.193924635648727417e-01 8.521299809217453003e-02 1.146324537694454193e-02
8.546890318393707275e-02 -5.857230424880981445e-01 1.460104435682296753e-01 7.544721476733684540e-03 6.369333248585462570e-03 6.206600926816463470e-03 -5.703552439808845520e-02 -2.429989166557788849e-02 8.921153843402862549e-03 -2.006701827049255371e-01 -3.239639401435852051e-01 9.025634266436100006e-03 -7.425425946712493896e-02 1.323010176420211792e-01 -2.684974372386932373e-01 -1.567179858684539795e-01 -9.572810493409633636e-03 1.729134321212768555e-01 -2.813546955585479736e-01 -2.028445452451705933e-01 -2.279191166162490845e-01 -3.301117103546857834e-03 -4.217796400189399719e-02 2.142198830842971802e-01 -2.321486920118331909e-01 -8.005286566913127899e-03 -1.043308600783348083e-01 -2.916651777923107147e-02 1.539798229932785034e-01 -7.454355712980031967e-03 -1.363462358713150024e-01 -3.607730939984321594e-02
1.305866390466690063e-01 -2.614766955375671387e-01 -1.128297895193099976e-01 -1.024434790015220642e-01 5.277101397514343262e-01 1.945645958185195923e-01 4.327590167522430420e-01 -1.206367393024265766e-03 -1.267480105161666870e-01 -1.824896335601806641e-01 -1.337873041629791260e-01 -7.555234432220458984e-02 -4.736356437206268311e-02 -1.542327105998992920e-01 1.182673275470733643e-01 -2.149651944637298584e-01 -1.604875028133392334e-01 1.686612665653228760e-01 -2.077456861734390259e-01 9.880258142948150635e-02 1.426232513040304184e-02 -2.058980166912078857e-01 1.850123107433319092e-01 7.922837138175964355e-02 -8.087464421987533569e-02 -9.958101063966751099e-02 -7.803526520729064941e-02 -1.256201416254043579e-02 1.331839989870786667e-02 -1.071802526712417603e-01 -1.837860443629324436e-03 -6.271889805793762207e-02
2.080565392971038818e-01 -2.926241755485534668e-01 -1.782740801572799683e-01 1.917323023080825806e-01 1.705522276461124420e-02 1.479917466640472412e-01 3.483068645000457764e-01 1.021437942981719971e-01 1.099963560700416565e-01 -2.937710881233215332e-01 2.475202083587646484e-02 1.192709580063819885e-01 -1.057540252804756165e-01 5.648619495332241058e-03 -1.457767039537429810e-01 -1.385348886251449585e-01 1.124345138669013977e-01 2.322020679712295532e-01 -2.525389194488525391e-02 2.451125904917716980e-02 1.894783601164817810e-02 3.492034077644348145e-01 5.093231424689292908e-02 3.438268788158893585e-03 -8.944591879844665527e-02 -1.228060424327850342e-01 -4.630387946963310242e-02 2.210772484540939331e-01 -1.101580932736396790e-01 -4.235450327396392822e-01 2.431036531925201416e-02 1.574060022830963135e-01
-3.364428132772445679e-02 -2.684271335601806641e-01 3.259706795215606689e-01 -2.658884227275848389e-01 1.892266124486923218e-01 4.243003129959106445e-01 -3.111146688461303711e-01 5.209169164299964905e-02 4.429091885685920715e-02 -1.196081489324569702e-01 -1.032202392816543579e-01 2.416422218084335327e-01 -8.619372546672821045e-02 1.418346166610717773e-01 -7.378675788640975952e-02 -1.575314849615097046e-01 1.644385904073715210e-01 -1.976419687271118164e-01 1.469811797142028809e-02 -2.000334858894348145e-01 2.023695968091487885e-02 1.779863983392715454e-02 1.260334104299545288e-01 1.864033192396163940e-01 1.119627654552459717e-01 -1.812929809093475342e-01 7.620225101709365845e-02 -2.206220924854278564e-01 -2.578785829246044159e-02 -1.515244543552398682e-01 -5.555424466729164124e-02 8.434706181287765503e-02
4.314660131931304932e-01 -3.005373477935791016e-01 -3.558703884482383728e-02 4.783077910542488098e-02 -2.259495705366134644e-01 2.958972454071044922e-01 9.837061911821365356e-02 2.451067268848419189e-01 1.419459283351898193e-01 -5.068692937493324280e-02 -2.267540097236633301e-01 3.207581490278244019e-02 1.374276913702487946e-02 -6.687926501035690308e-02 1.396030187606811523e-01 4.924279637634754181e-03 -3.287228047847747803e-01 -1.364069730043411255e-01 8.609651029109954834e-02 -1.632207930088043213e-01 9.886796772480010986e-02 -1.068724505603313446e-02 3.803701698780059814e-02 9.565524756908416748e-02 8.410456590354442596e-03 -2.645398080348968506e-01 -1.159774363040924072e-01 6.664434075355529785e-02 -2.108401805162429810e-01 -2.520161867141723633e-01 -1.784843504428863525e-01 -5.733307451009750366e-02
1.794613301753997803e-01 -1.260845065116882324e-01 1.407910138368606567e-01 -1.973635554313659668e-01 -7.104966789484024048e-02 2.980308532714843750e-01 -4.933965578675270081e-02 5.130674242973327637e-01 1.327413134276866913e-03 -1.533906757831573486e-01 -4.005973413586616516e-02 -9.271015971899032593e-02 -7.191449403762817383e-02 2.457322366535663605e-02 1.831640899181365967e-01 -2.115627676248550415e-01 -3.483827784657478333e-02 -1.347247660160064697e-01 4.096799064427614212e-03 5.814186856150627136e-02 -2.870010910555720329e-03 -1.119189485907554626e-01 -9.076443314552307129e-02 6.477719172835350037e-03 -1.774286776781082153e-01 -1.949210166931152344e-01 3.141328394412994385e-01 -2.606219649314880371e-01 8.574872277677059174e-03 -2.087952494621276855e-01 -1.072485372424125671e-02 3.038530051708221436e-01
-8.995206654071807861e-02 -4.467106461524963379e-01 -1.024505309760570526e-02 -8.617930114269256592e-02 1.060599237680435181e-01 2.626921534538269043e-01 3.270447254180908203e-01 -4.353917029220610857e-04 2.412441652268171310e-03 -2.854533791542053223e-01 9.640720486640930176e-02 -2.110921144485473633e-01 1.351333111524581909e-01 1.652322411537170410e-01 4.532792791724205017e-02 -2.186368554830551147e-01 -2.788497209548950195e-01 -9.784913063049316406e-02 7.711767684668302536e-04 2.638593502342700958e-02 -9.853468835353851318e-02 6.366201676428318024e-03 -6.793525815010070801e-02 -5.677280947566032410e-02 -1.212580054998397827e-01 -2.659169733524322510e-01 2.585673332214355469e-02 -2.599319219589233398e-01 9.780648164451122284e-03 -2.231720834970474243e-01 -3.953871876001358032e-02 2.368949502706527710e-01
-1.926418691873550415e-01 -3.457132577896118164e-01 1.754528731107711792e-01 -1.509039849042892456e-01 -2.791058421134948730e-01 8.500751107931137085e-02 5.502174794673919678e-02 1.249493658542633057e-01 8.746063709259033203e-02 -4.414096474647521973e-01 -2.005875557661056519e-01 9.834557026624679565e-02 5.412459373474121094e-02 -2.666321583092212677e-02 3.138797730207443237e-02 -2.142904400825500488e-01 -1.264517605304718018e-01 -3.889340208843350410e-03 2.446676418185234070e-02 2.535447180271148682e-01 -8.466872572898864746e-02 -1.965104229748249054e-02 1.712782382965087891e-01 2.018288522958755493e-01 8.206622302532196045e-02 -2.877447307109832764e-01 1.193601936101913452e-01 -1.427775132469832897e-03 7.164169102907180786e-02 -2.545263171195983887e-01 1.555729657411575317e-01 -1.633706092834472656e-01
2.061792314052581787e-01 -2.082499712705612183e-01 3.254317343235015869e-01 -2.522970736026763916e-01 -1.704827323555946350e-02 1.978925168514251709e-01 1.068929210305213928e-02 -2.858354151248931885e-02 2.486767806112766266e-02 -2.357794195413589478e-01 -2.788877487182617188e-01 2.596019767224788666e-02 -7.239341735839843750e-02 2.285511046648025513e-01 1.313696205615997314e-01 1.753428131341934204e-01 2.927935495972633362e-02 1.082445010542869568e-01 4.883005097508430481e-02 2.060131579637527466e-01 -4.414244741201400757e-02 -9.740971028804779053e-02 4.305709600448608398e-01 5.016433447599411011e-02 6.530655175447463989e-02 -1.935787796974182129e-01 1.782681643962860107e-01 -2.826493978500366211e-01 -1.652248054742813110e-01 -1.603192985057830811e-01 -8.644235320389270782e-03 2.842135913670063019e-02
9.554918855428695679e-02 -2.156507223844528198e-01 6.025994941592216492e-02 -2.757110297679901123e-01 1.910437345504760742e-01 1.526251882314682007e-01 2.809000611305236816e-01 2.929072380065917969e-01 2.359303385019302368e-01 -3.569632768630981445e-01 -1.535149663686752319e-01 -2.039375007152557373e-01 2.278373576700687408e-02 4.201338626444339752e-03 -4.791798815131187439e-02 -2.070446610450744629e-01 -5.568832159042358398e-02 2.326540201902389526e-01 -1.420572847127914429e-01 3.039629012346267700e-02 1.520170867443084717e-01 -4.544312506914138794e-02 -1.661916673183441162e-01 1.641862690448760986e-01 -3.013251721858978271e-01 -2.857558056712150574e-02 -2.571378052234649658e-01 7.994562387466430664e-02 2.340967766940593719e-02 3.201235458254814148e-02 1.429928243160247803e-01 -4.531397670507431030e-02
3.247894942760467529e-01 -3.139671683311462402e-01 1.309693008661270142e-01 -1.584777026437222958e-03 -7.518481463193893433e-02 1.848323643207550049e-01 1.705283224582672119e-01 4.795084595680236816e-01 -5.988460406661033630e-02 -8.675181865692138672e-02 -2.468430250883102417e-01 1.194746047258377075e-01 1.207190379500389099e-01 1.398088634014129639e-01 2.211901098489761353e-01 5.183308944106101990e-02 -1.566724330186843872e-01 -4.854837805032730103e-02 6.916275713592767715e-03 1.903764456510543823e-01 7.407166808843612671e-02 2.803873419761657715e-01 4.567373171448707581e-02 -1.962288096547126770e-02 7.236582785844802856e-02 -9.775643050670623779e-02 -5.454728007316589355e-02 8.999533951282501221e-02 -1.243553757667541504e-01 -1.625887751579284668e-01 2.196248471736907959e-01 -2.052720338106155396e-01
2.065782248973846436e-01 -2.440014481544494629e-01 1.387854218482971191e-01 2.217779308557510376e-02 -1.171198636293411255e-01 4.393613040447235107e-01 1.209632679820060730e-01 2.058966159820556641e-01 -2.806909084320068359e-01 -7.468073070049285889e-02 1.773035973310470581e-01 -1.573861837387084961e-01 -6.424979120492935181e-02 8.099124580621719360e-02 -1.252654641866683960e-01 -2.949587702751159668e-01 8.797918260097503662e-02 9.870571643114089966e-02 -5.270419269800186157e-02 -1.690746992826461792e-01 1.550956629216670990e-03 1.782365292310714722e-01 -5.735024344176054001e-03 -2.266203425824642181e-02 -1.305831521749496460e-01 -2.550982832908630371e-01 4.026722908020019531e-02 -4.784490168094635010e-02 5.111620202660560608e-02 -3.836515545845031738e-01 1.761128008365631104e-01 1.108342558145523071e-01
1.084958296269178391e-02 -2.931565046310424805e-01 9.140854328870773315e-02 1.098558306694030762e-01 8.729729056358337402e-02 7.628950476646423340e-02 8.210278116166591644e-03 5.433698296546936035e-01 2.438530474901199341e-01 -3.243367671966552734e-01 -2.335806339979171753e-01 -3.602724522352218628e-02 -2.919037826359272003e-02 7.989484071731567383e-02 -2.070459164679050446e-02 1.340854763984680176e-01 1.942114438861608505e-03 5.805792659521102905e-02 -1.272877007722854614e-01 1.438913643360137939e-01 -2.195867747068405151e-01 8.921588212251663208e-02 -6.768258661031723022e-02 -1.441837549209594727e-01 -3.360415101051330566e-01 -2.294303774833679199e-01 7.061073184013366699e-02 1.124294381588697433e-02 -2.972027100622653961e-02 -1.436717957258224487e-01 -8.701200783252716064e-02 1.303832083940505981e-01
-1.216442808508872986e-01 -6.222996115684509277e-01 1.804890334606170654e-01 1.742764860391616821e-01 -1.353732943534851074e-01 1.438830047845840454e-01 -1.076192036271095276e-01 1.507260352373123169e-01 -2.091921679675579071e-02 4.664268344640731812e-03 -3.434425592422485352e-01 2.114397101104259491e-02 -6.024415791034698486e-02 6.536689400672912598e-02 4.111525416374206543e-02 8.313181810081005096e-03 -1.289561837911605835e-01 -2.296132445335388184e-01 -7.294063270092010498e-02 -2.506547868251800537e-01 -2.286281287670135498e-01 8.552722632884979248e-02 -5.462687090039253235e-02 3.372234404087066650e-01 -2.013567276298999786e-02 5.742823332548141479e-02 4.620821028947830200e-02 8.211404830217361450e-02 -8.633639663457870483e-03 -7.767421007156372070e-02 -2.492658095434308052e-03 2.574464306235313416e-02
6.450586766004562378e-02 -3.862445652484893799e-01 -1.246007233858108521e-01 4.062016308307647705e-02 -3.844442963600158691e-02 2.259856760501861572e-01 1.429895609617233276e-01 5.841913074254989624e-02 -8.617386966943740845e-02 -9.188820421695709229e-02 -1.524422168731689453e-01 -1.968699507415294647e-02 -8.444605022668838501e-02 -5.863170698285102844e-02 -1.171349212527275085e-01 -3.598374426364898682e-01 1.246224567294120789e-01 -7.417254964821040630e-04 -1.815630309283733368e-02 3.831645473837852478e-02 -8.405388891696929932e-02 2.486561685800552368e-01 1.205967813730239868e-01 3.949819207191467285e-01 -3.457249104976654053e-01 2.057920843362808228e-01 -1.711240224540233612e-02 -1.792917847633361816e-01 -1.107536628842353821e-01 -2.736228406429290771e-01 -1.393367946147918701e-01 4.648782312870025635e-02
2.284549921751022339e-01 -3.099530041217803955e-01 9.935048408806324005e-03 1.514488458633422852e-02 -1.645269691944122314e-01 2.768522202968597412e-01 5.140074715018272400e-02 -5.823370441794395447e-02 -2.011526376008987427e-01 -9.391230344772338867e-02 -1.484765410423278809e-01 6.696894019842147827e-02 -2.428111433982849121e-01 1.372842639684677124e-01 7.945143431425094604e-02 -1.521079391241073608e-01 7.223410904407501221e-02 -4.274384118616580963e-03 -1.272561848163604736e-01 -3.077824413776397705e-01 1.933354884386062622e-02 1.722412109375000000e-01 1.651534140110015869e-01 2.745071053504943848e-01 -1.737786382436752319e-01 7.799749076366424561e-02 1.760209649801254272e-01 -7.228977978229522705e-02 -1.351211592555046082e-02 -3.106683492660522461e-01 3.465504646301269531e-01 1.430978029966354370e-01
2.822302579879760742e-01 -2.220989316701889038e-01 5.879063531756401062e-02 -1.972104161977767944e-01 2.172271609306335449e-01 2.527132630348205566e-01 1.777564436197280884e-01 1.998267602175474167e-03 3.414928019046783447e-01 -3.667504787445068359e-01 -1.204063445329666138e-01 1.741206794977188110e-01 2.527684569358825684e-01 -1.300728768110275269e-01 1.243467926979064941e-01 -8.302244544029235840e-02 4.699784331023693085e-03 -5.453936383128166199e-02 -4.119518771767616272e-02 1.818702965974807739e-01 -1.731388866901397705e-01 -1.345282793045043945e-01 5.428408831357955933e-02 3.977189958095550537e-02 -1.409000456333160400e-01 -1.640300005674362183e-01 7.466542720794677734e-02 -3.584118932485580444e-02 5.325761437416076660e-02 -3.062776625156402588e-01 2.119661867618560791e-01 -3.671344742178916931e-02
3.665889799594879150e-02 -4.099695384502410889e-01 8.730572462081909180e-02 -1.604460366070270538e-02 2.394629567861557007e-01 8.189862221479415894e-02 3.322741687297821045e-01 9.300939738750457764e-02 -6.790149956941604614e-02 -2.777556777000427246e-01 -2.665126696228981018e-03 -2.774333953857421875e-01 2.035554945468902588e-01 -1.192951854318380356e-02 9.725242108106613159e-02 -2.079319059848785400e-01 6.469757854938507080e-02 1.409467011690139771e-01 -1.410221587866544724e-02 1.429892629384994507e-01 1.988036185503005981e-02 -2.055107355117797852e-01 8.202968537807464600e-02 1.804917156696319580e-01 -1.672408282756805420e-01 -2.714472413063049316e-01 -1.522267889231443405e-02 5.070498958230018616e-02 3.963260911405086517e-03 -8.933477848768234253e-02 3.372457027435302734e-01 1.837633401155471802e-01
-1.169224753975868225e-01 -5.151981115341186523e-01 -7.090141624212265015e-02 -5.214188620448112488e-02 9.558045119047164917e-02 2.323868274688720703e-01 3.090172708034515381e-01 -7.785108685493469238e-02 7.896989583969116211e-02 -2.676911950111389160e-01 1.598675847053527832e-01 -8.366077393293380737e-02 2.794680185616016388e-02 2.215119004249572754e-01 1.510308682918548584e-01 -2.511603236198425293e-01 -1.699375361204147339e-01 -1.752840727567672729e-01 6.336268782615661621e-02 4.336788505315780640e-02 -1.424431204795837402e-01 -7.470366358757019043e-02 -1.714966446161270142e-01 6.162937730550765991e-02 -5.090828984975814819e-02 -1.696239411830902100e-01 -3.189467638731002808e-02 -1.673399657011032104e-01 -1.620675772428512573e-01 -2.535236477851867676e-01 5.070310831069946289e-02 1.555539965629577637e-01
-2.967473268508911133e-01 -2.460362166166305542e-01 1.687628477811813354e-01 1.412274688482284546e-01 1.828232109546661377e-01 2.325071990489959717e-01 2.720791399478912354e-01 2.251414805650711060e-01 1.984444260597229004e-01 -1.449728459119796753e-01 8.067305386066436768e-02 7.916163653135299683e-02 -5.641590431332588196e-02 -5.336634442210197449e-02 8.274573832750320435e-02 -2.855760417878627777e-02 -1.085301265120506287e-01 2.350920438766479492e-02 -2.613343298435211182e-01 8.516418933868408203e-02 6.150097772479057312e-02 -1.071521639823913574e-01 4.011646807193756104e-01 3.161224424839019775e-01 -1.676216907799243927e-02 -8.608105778694152832e-02 1.083495244383811951e-01 -1.154370903968811035e-01 -1.226683035492897034e-01 -2.573720812797546387e-01 -1.607915312051773071e-01 2.768379170447587967e-03
2.424428761005401611e-01 -2.478767335414886475e-01 1.699603050947189331e-01 -6.479437649250030518e-02 2.675770223140716553e-01 1.424346566200256348e-01 4.906338825821876526e-02 2.741461098194122314e-01 3.158589601516723633e-01 -2.064125090837478638e-01 -1.973077803850173950e-01 1.879181265830993652e-01 1.640845239162445068e-01 1.791022121906280518e-01 8.441126346588134766e-02 -1.150608733296394348e-01 -1.147988140583038330e-01 9.391742944717407227e-02 -4.872840270400047302e-02 3.257309794425964355e-01 -4.911467432975769043e-02 7.454355806112289429e-02 -2.502807378768920898e-01 -1.787764765322208405e-02 -7.609300315380096436e-02 -2.350390702486038208e-02 2.292776107788085938e-01 -1.266289055347442627e-01 -1.088758707046508789e-01 -2.009191215038299561e-01 1.159962490200996399e-01 1.980821490287780762e-01
-1.802118495106697083e-02 -3.594197630882263184e-01 1.207656487822532654e-01 -3.521970808506011963e-01 -2.973990328609943390e-02 1.813415288925170898e-01 -3.144668415188789368e-02 2.340003848075866699e-01 1.373739838600158691e-01 -1.424456536769866943e-01 2.699465863406658173e-02 1.701994836330413818e-01 -1.333558857440948486e-01 2.002261877059936523e-01 1.917215734720230103e-01 -3.382444083690643311e-01 -1.481754481792449951e-01 -2.178523987531661987e-01 -1.380467265844345093e-01 -1.630882322788238525e-01 7.130803167819976807e-02 3.113108873367309570e-01 1.489409506320953369e-01 1.356247067451477051e-01 -1.274055838584899902e-01 -1.065670847892761230e-01 1.482070833444595337e-01 -1.057133153080940247e-01 1.497394740581512451e-01 4.612620454281568527e-03 -7.272800803184509277e-02 -1.354347467422485352e-01
-5.051376298069953918e-02 -3.355023860931396484e-01 -1.176172569394111633e-01 -9.957302361726760864e-02 -1.393152773380279541e-01 2.972818017005920410e-01 1.457255482673645020e-01 2.018408775329589844e-01 -3.922465816140174866e-02 -1.459280550479888916e-01 6.819120049476623535e-02 -1.513746827840805054e-01 -9.773077070713043213e-02 6.455675512552261353e-02 -8.345083147287368774e-02 -3.190792798995971680e-01 4.640398174524307251e-02 4.277125746011734009e-02 -1.690497398376464844e-01 1.229767128825187683e-01 -1.320448517799377441e-01 2.707492113113403320e-01 1.915574520826339722e-01 3.464863598346710205e-01 -3.535722792148590088e-01 1.471482068300247192e-01 -5.948404967784881592e-02 -1.353298127651214600e-01 -1.145326346158981323e-01 -1.689146608114242554e-01 -9.447843581438064575e-02 -6.494858115911483765e-02
-1.505736075341701508e-02 -2.034763693809509277e-01 2.190481871366500854e-01 -8.120205253362655640e-02 -1.112475320696830750e-01 1.496921032667160034e-01 -1.719065010547637939e-02 2.722393274307250977e-01 -2.567714154720306396e-01 -2.132930606603622437e-01 5.733233317732810974e-02 9.261516481637954712e-02 -1.664795279502868652e-01 3.040339238941669464e-02 2.834465205669403076e-01 -2.478347569704055786e-01 2.300769090652465820e-01 1.266920566558837891e-01 -2.399627268314361572e-01 -1.057719066739082336e-01 -2.857373841106891632e-02 2.617691457271575928e-01 -7.618869096040725708e-02 2.715469002723693848e-01 6.181294098496437073e-02 -4.040914773941040039e-01 7.192286849021911621e-02 -1.491071470081806183e-02 -4.647973552346229553e-02 8.694068528711795807e-03 -6.911884993314743042e-02 1.864133924245834351e-01
1.726362556219100952e-01 -2.383719682693481445e-01 6.605089176446199417e-03 1.087745353579521179e-01 6.697873771190643311e-02 2.971078157424926758e-01 3.525933250784873962e-02 2.363682389259338379e-01 -2.570897042751312256e-01 -3.480413258075714111e-01 -8.212292194366455078e-02 9.589411318302154541e-02 -1.112311407923698425e-01 3.443383052945137024e-02 7.003068178892135620e-02 -5.499274656176567078e-02 7.425135374069213867e-02 -1.623776927590370178e-02 -1.156475320458412170e-01 3.674801588058471680e-01 1.828236319124698639e-02 1.890978813171386719e-01 -1.402316838502883911e-01 -1.583702564239501953e-01 -1.956244260072708130e-01 -4.255521297454833984e-01 -5.861680582165718079e-02 1.620260067284107208e-02 -9.369056671857833862e-02 -1.867302805185317993e-01 9.164070338010787964e-02 1.297542452812194824e-01
8.875167369842529297e-02 -4.206394255161285400e-01 -8.569774776697158813e-02 -4.015835002064704895e-03 -1.118131130933761597e-01 3.274280428886413574e-01 1.161221489310264587e-01 3.796063363552093506e-01 5.263493210077285767e-02 1.181236431002616882e-01 -1.581415385007858276e-01 1.204449161887168884e-01 5.973593331873416901e-03 -2.222845405340194702e-01 1.528884321451187134e-01 -1.591342985630035400e-01 -1.967486441135406494e-01 4.752667993307113647e-02 -2.162137776613235474e-01 -6.566628068685531616e-02 -1.544844806194305420e-01 2.266018241643905640e-01 -3.625735640525817871e-02 2.749035507440567017e-02 -1.182700097560882568e-01 -1.466568261384963989e-01 -6.738496571779251099e-02 2.152355015277862549e-01 -4.452794417738914490e-02 2.626620989758521318e-04 -2.523018121719360352e-01 2.341563403606414795e-01
1.724569946527481079e-01 -1.154118701815605164e-01 1.235181987285614014e-01 9.270986914634704590e-02 -9.205597639083862305e-02 2.807521224021911621e-01 2.293182164430618286e-01 7.651321589946746826e-02 -2.637015581130981445e-01 -2.808684110641479492e-01 1.220730319619178772e-01 6.383290141820907593e-02 -3.725849464535713196e-02 1.594075262546539307e-01 -8.391145616769790649e-03 -2.308885753154754639e-02 -1.880303770303726196e-01 6.126927677541971207e-03 -6.281259655952453613e-02 1.225781515240669250e-01 7.796446233987808228e-02 3.762360513210296631e-01 8.464150875806808472e-02 7.395251095294952393e-02 -1.536034047603607178e-01 -2.269849479198455811e-01 1.527328491210937500e-01 7.936198264360427856e-02 -1.389729231595993042e-01 -4.422572255134582520e-01 1.856378167867660522e-01 1.542980819940567017e-01
-5.017040669918060303e-02 -4.601726830005645752e-01 -1.830576062202453613e-01 5.168134346604347229e-02 -2.364699915051460266e-02 2.012491673231124878e-01 3.850631415843963623e-02 2.654298245906829834e-01 3.089142218232154846e-02 -2.501197531819343567e-02 2.039040066301822662e-02 -9.480663575232028961e-04 5.427497252821922302e-02 1.270439624786376953e-01 2.473925650119781494e-01 -2.460623234510421753e-01 7.741629332304000854e-02 -1.489241048693656921e-02 -3.107976913452148438e-01 -7.152787595987319946e-02 3.455332666635513306e-02 2.769607007503509521e-01 -3.556160628795623779e-02 3.403876423835754395e-01 -2.572507858276367188e-01 4.018395394086837769e-02 4.117440804839134216e-02 -2.048269212245941162e-01 -4.574014618992805481e-02 -1.348581016063690186e-01 -2.322344630956649780e-01 -7.144813984632492065e-02
6.011127308011054993e-02 -1.802447736263275146e-01 3.121089637279510498e-01 -1.191128268837928772e-01 1.528318524360656738e-01 2.335429340600967407e-01 5.587551742792129517e-02 1.317147910594940186e-01 9.451226145029067993e-02 -4.165229797363281250e-01 -1.352261453866958618e-01 -4.095992073416709900e-02 -1.943517327308654785e-01 -1.089295297861099243e-01 3.854917734861373901e-02 -4.764026775956153870e-02 -1.411921232938766479e-01 -3.117539174854755402e-02 1.046274155378341675e-01 1.334382146596908569e-01 8.377759158611297607e-02 -3.257888257503509521e-01 2.369713038206100464e-01 2.689324617385864258e-01 -2.448806166648864746e-01 -7.009007036685943604e-02 6.444816291332244873e-02 1.693251878023147583e-01 -1.724091172218322754e-01 -1.347421407699584961e-01 -8.017656207084655762e-02 2.341728210449218750e-01
-2.114693373441696167e-01 -4.870808720588684082e-01 2.068045437335968018e-01 1.639443784952163696e-01 2.470985203981399536e-01 1.558456569910049438e-01 4.875363036990165710e-02 1.447264999151229858e-01 1.383996009826660156e-01 9.617379866540431976e-03 -1.405946463346481323e-01 1.422448158264160156e-01 1.059686578810214996e-02 -7.471930235624313354e-03 9.862887859344482422e-02 -9.527347236871719360e-02 -6.259277462959289551e-02 -1.724478602409362793e-01 3.487776732072234154e-03 -1.293171495199203491e-01 2.328861504793167114e-01 7.602988183498382568e-02 4.115312695503234863e-01 2.014341801404953003e-01 -1.070540864020586014e-02 -1.129574924707412720e-01 9.097964316606521606e-02 4.180248454213142395e-02 -1.363133490085601807e-01 -2.932535409927368164e-01 -4.058219492435455322e-02 -1.096930280327796936e-01
-1.271918863058090210e-01 -3.541181981563568115e-01 8.089221268892288208e-02 5.184786766767501831e-02 7.240343838930130005e-02 4.358688741922378540e-02 -2.398727461695671082e-02 1.081299856305122375e-01 1.422353982925415039e-01 -2.446868866682052612e-01 -4.368641972541809082e-01 5.155368894338607788e-02 -2.520712912082672119e-01 3.868832020089030266e-03 -2.441234439611434937e-01 -1.696357727050781250e-01 2.184071391820907593e-01 -3.577901050448417664e-02 -5.006156116724014282e-02 -1.400565057992935181e-01 -1.256614923477172852e-02 6.623715162277221680e-02 3.304138034582138062e-02 1.947065144777297974e-01 -2.379187755286693573e-02 -2.593700289726257324e-01 3.197023868560791016e-01 -1.104334071278572083e-01 -3.683522227220237255e-04 -8.108685165643692017e-02 2.571321129798889160e-01 -1.861600577831268311e-01
3.198624849319458008e-01 -1.819632947444915771e-01 -3.613434359431266785e-02 1.180012226104736328e-01 -8.197449147701263428e-02 4.691031873226165771e-01 1.088508218526840210e-01 2.338563948869705200e-01 2.607299685478210449e-01 -1.596440523862838745e-01 -2.779934406280517578e-01 5.723420158028602600e-02 1.358808428049087524e-01 8.847442269325256348e-02 2.723234891891479492e-01 3.148404136300086975e-02 2.202030643820762634e-02 -4.821532964706420898e-02 7.917901128530502319e-02 9.886705130338668823e-02 -1.231882050633430481e-01 1.264677345752716064e-01 2.267392873764038086e-01 -2.166689559817314148e-02 4.854611679911613464e-02 -1.521020978689193726e-01 1.454976201057434082e-01 1.870888471603393555e-02 1.441590338945388794e-01 -3.303822875022888184e-01 1.720054424367845058e-03 -4.141960293054580688e-02
6.740646064281463623e-02 -1.921692192554473877e-01 -1.139182318001985550e-02 4.076787270605564117e-03 -2.484162803739309311e-03 4.377313852310180664e-01 1.974996179342269897e-01 1.044593602418899536e-01 -4.489309713244438171e-02 -2.507401108741760254e-01 2.295833826065063477e-02 5.477821081876754761e-02 -1.543641388416290283e-01 1.731430925428867340e-02 5.509503930807113647e-02 7.040137052536010742e-02 2.099351584911346436e-02 2.186288684606552124e-01 -1.038942262530326843e-01 6.005680561065673828e-02 4.336340129375457764e-01 3.330779969692230225e-01 1.333698928356170654e-01 3.587662056088447571e-02 -8.876090496778488159e-02 -1.737573444843292236e-01 -3.522934392094612122e-02 -4.502883926033973694e-02 -7.000906765460968018e-02 -3.761988580226898193e-01 1.460820734500885010e-01 1.628327518701553345e-01
-3.820514678955078125e-01 -2.973178923130035400e-01 7.699593901634216309e-02 -6.812835484743118286e-02 2.776062861084938049e-02 2.519550025463104248e-01 5.120815336704254150e-02 1.283576786518096924e-01 -9.492956846952438354e-02 -2.192267626523971558e-01 -7.711061835289001465e-02 -1.747431978583335876e-02 -1.208108589053153992e-01 4.485367238521575928e-02 -1.634328812360763550e-02 -8.504577726125717163e-02 -1.881152242422103882e-01 1.719749569892883301e-01 -2.896277010440826416e-01 -1.490509510040283203e-01 2.237975746393203735e-01 -3.242336586117744446e-02 3.620688915252685547e-01 3.118419349193572998e-01 -1.074261143803596497e-01 1.110852416604757309e-02 1.193667650222778320e-01 -2.001564204692840576e-01 -4.239843413233757019e-02 -2.202039211988449097e-01 -1.044283956289291382e-01 -8.113135397434234619e-02
7.268989086151123047e-02 -4.957450330257415771e-01 1.242472901940345764e-01 1.082661077380180359e-01 -3.076764009892940521e-02 1.500879041850566864e-02 3.014187142252922058e-02 -1.690316945314407349e-02 7.614392042160034180e-02 1.219257786870002747e-01 -4.025882184505462646e-01 1.472366154193878174e-01 1.131285354495048523e-01 2.859115898609161377e-01 -2.221027016639709473e-01 -2.238110601902008057e-01 4.359711334109306335e-02 -8.518489450216293335e-02 -1.228466629981994629e-01 -8.961039036512374878e-02 -1.736258119344711304e-01 1.520297229290008545e-01 2.309144102036952972e-02 2.819001376628875732e-01 -1.095377206802368164e-01 -1.531625986099243164e-01 2.654300928115844727e-01 1.579532176256179810e-01 2.952550165355205536e-02 -1.395345330238342285e-01 6.474775820970535278e-02 1.057663466781377792e-02
2.026283890008926392e-01 -1.025694459676742554e-01 8.708629757165908813e-02 -1.494822055101394653e-01 3.090872168540954590e-01 3.412971794605255127e-01 2.639468610286712646e-01 7.538799662142992020e-03 2.358713001012802124e-01 -1.640754491090774536e-01 -3.474372625350952148e-01 1.752022504806518555e-01 1.011304780840873718e-01 -2.498425543308258057e-02 -2.400068379938602448e-02 -1.103197038173675537e-01 -8.243984729051589966e-02 -2.318269461393356323e-01 -5.628968775272369385e-02 1.681433022022247314e-01 8.537365496158599854e-02 3.773576021194458008e-02 9.370074421167373657e-02 3.298267349600791931e-02 -1.267505139112472534e-01 -1.212077066302299500e-01 3.274485841393470764e-02 -1.897704228758811951e-02 -2.768036723136901855e-02 -2.802457213401794434e-01 3.956090509891510010e-01 -2.500859275460243225e-02
3.800518438220024109e-02 -3.785204589366912842e-01 -3.276268392801284790e-02 4.152755066752433777e-02 -1.573782064951956272e-03 2.947216928005218506e-01 -1.266113072633743286e-01 1.674119532108306885e-01 2.031344771385192871e-01 2.020070105791091919e-01 -3.966006040573120117e-01 -1.278855800628662109e-01 1.484119100496172905e-03 7.710383832454681396e-02 -6.326097995042800903e-02 -1.609742492437362671e-01 -3.623260185122489929e-02 -1.390799134969711304e-02 3.684772923588752747e-02 -2.004054002463817596e-02 -5.458264052867889404e-02 -4.790353029966354370e-02 9.343458712100982666e-02 7.376750558614730835e-02 1.370282173156738281e-01 1.531297266483306885e-01 3.977814316749572754e-01 -2.488095313310623169e-01 -9.519498795270919800e-02 -3.586469590663909912e-01 1.769608631730079651e-02 8.309262990951538086e-02
2.787600755691528320e-01 -2.721178233623504639e-01 2.816388309001922607e-01 -4.465333744883537292e-02 -2.596828155219554901e-02 1.917457133531570435e-01 9.771529585123062134e-02 2.265172302722930908e-01 1.260820180177688599e-01 7.599894702434539795e-02 8.900497108697891235e-02 -1.263342052698135376e-01 -1.111306026577949524e-01 9.835732728242874146e-02 3.189994692802429199e-01 3.005646169185638428e-02 -3.807312250137329102e-02 1.952609270811080933e-01 2.396100945770740509e-02 -2.626143693923950195e-01 2.289185486733913422e-02 -2.906624414026737213e-02 1.965262293815612793e-01 5.849254317581653595e-03 -1.255851984024047852e-01 -2.131798416376113892e-01 3.837909102439880371e-01 -1.984628383070230484e-03 3.297429531812667847e-02 -2.711206078529357910e-01 1.579398810863494873e-01 -2.029541283845901489e-01
2.328146435320377350e-02 -4.202993214130401611e-01 -1.916143596172332764e-01 1.134711802005767822e-01 -2.178215086460113525e-01 8.702083677053451538e-02 -5.065618827939033508e-02 1.743155419826507568e-01 -1.113077551126480103e-01 -1.574835777282714844e-01 -2.884475588798522949e-01 7.507980614900588989e-02 -2.917095720767974854e-01 1.671582758426666260e-01 6.174880266189575195e-02 -1.185493022203445435e-01 6.769756972789764404e-02 1.328711211681365967e-01 -1.195968985557556152e-01 -2.326532155275344849e-01 -7.897818833589553833e-02 1.630598306655883789e-01 5.234231427311897278e-02 3.341363072395324707e-01 -6.318542361259460449e-02 5.847360566258430481e-02 1.125892177224159241e-01 -1.928596645593643188e-01 1.830354332923889160e-02 -2.574222087860107422e-01 2.577875554561614990e-01 9.549383074045181274e-03
-5.477483198046684265e-02 -3.051198124885559082e-01 4.073511809110641479e-03 -2.439181208610534668e-01 -1.034411787986755371e-01 1.390554159879684448e-01 -5.875382572412490845e-02 2.448402047157287598e-01 -5.278699472546577454e-02 -4.178604285698384047e-04 -2.657829225063323975e-01 -1.355616841465234756e-02 -1.863787174224853516e-01 1.019033715128898621e-01 2.550170123577117920e-01 3.495378419756889343e-02 -4.893120750784873962e-02 6.262004375457763672e-02 -2.067905962467193604e-01 2.912544272840023041e-02 -1.295783072710037231e-01 -4.858815670013427734e-02 2.904695570468902588e-01 1.530271172523498535e-01 1.441488116979598999e-01 -2.339133918285369873e-01 -3.114613294601440430e-01 -2.864612638950347900e-01 -3.538806140422821045e-01 -3.914884105324745178e-02 5.260239169001579285e-02 7.074654102325439453e-02
2.132681570947170258e-02 -4.147602021694183350e-01 -2.747206687927246094e-01 -1.022378802299499512e-01 -5.013187229633331299e-02 1.938243955373764038e-01 4.053098708391189575e-02 2.440517693758010864e-01 1.424692124128341675e-01 2.280542999505996704e-02 7.326044887304306030e-02 1.736966073513031006e-01 -2.126288115978240967e-01 3.094799518585205078e-01 1.499665826559066772e-01 -2.643871605396270752e-01 1.019476875662803650e-01 -7.422742247581481934e-02 -3.282753229141235352e-01 -6.437487900257110596e-02 3.575890511274337769e-02 2.700031697750091553e-01 -4.304074496030807495e-02 1.794850975275039673e-01 -1.439269036054611206e-01 -2.108227014541625977e-01 1.282514482736587524e-01 1.212557777762413025e-01 8.334064483642578125e-02 -8.841415365168359131e-06 -7.429733872413635254e-02 -7.574576139450073242e-02
9.665124118328094482e-02 -1.467307806015014648e-01 1.309136599302291870e-01 5.482310429215431213e-02 2.624499499797821045e-01 2.651751041412353516e-01 2.251894176006317139e-01 3.932753950357437134e-02 -5.621309857815504074e-03 -2.872548401355743408e-01 2.217777259647846222e-02 -3.727002069354057312e-02 1.186920981854200363e-02 -7.194344699382781982e-02 -4.827535152435302734e-02 -2.419561892747879028e-01 -2.306647598743438721e-01 2.157296985387802124e-01 -8.490667492151260376e-02 -9.766408801078796387e-02 2.736686766147613525e-01 -1.036599129438400269e-01 3.237262070178985596e-01 1.150478348135948181e-01 -2.205819040536880493e-01 -2.834606468677520752e-01 -1.261609196662902832e-01 4.822413995862007141e-02 1.022933647036552429e-01 -1.798203289508819580e-01 2.449938505887985229e-01 1.915071159601211548e-01
2.669542133808135986e-01 -3.844475150108337402e-01 -9.945425391197204590e-02 -4.306409507989883423e-02 3.520530164241790771e-01 4.021960496902465820e-01 1.574997305870056152e-01 -1.677502840757369995e-01 2.534204535186290741e-02 -2.656720876693725586e-01 -1.643621474504470825e-01 -5.822026357054710388e-02 -9.451138228178024292e-02 2.755724489688873291e-01 1.238149330019950867e-01 -9.514140337705612183e-02 7.339811325073242188e-02 -2.180530689656734467e-02 1.155683323740959167e-01 1.971210539340972900e-01 -5.177079886198043823e-02 -1.233311146497726440e-01 -1.263873092830181122e-02 2.325976081192493439e-02 -1.767726838588714600e-01 -1.140108630061149597e-01 -1.404772847890853882e-01 -7.796736806631088257e-02 -1.480172574520111084e-01 1.364894211292266846e-01 1.767439991235733032e-01 3.396625071763992310e-02
-1.387177035212516785e-03 -4.215429723262786865e-01 3.407284617424011230e-01 9.469991922378540039e-02 1.816276311874389648e-01 2.939999699592590332e-01 -1.488263159990310669e-01 8.560571074485778809e-02 -2.660370804369449615e-02 -1.499872356653213501e-01 8.150725625455379486e-03 3.346343040466308594e-01 -1.234335377812385559e-01 1.876613795757293701e-01 5.013049812987446785e-04 -9.504278004169464111e-02 2.916179224848747253e-02 -2.046842277050018311e-01 -1.649732291698455811e-01 -8.418976515531539917e-02 1.328162848949432373e-02 1.525623202323913574e-01 1.733222007751464844e-01 2.055854052305221558e-01 2.303474955260753632e-02 -4.686478152871131897e-02 -6.095420569181442261e-02 -6.188257038593292236e-02 -3.611495792865753174e-01 -1.999296694993972778e-01 1.961712725460529327e-03 -1.061917189508676529e-02
2.369778007268905640e-01 -2.942352890968322754e-01 2.714599370956420898e-01 -2.112162560224533081e-01 1.595204919576644897e-01 3.328733444213867188e-01 1.491393595933914185e-01 2.137518972158432007e-01 8.035684376955032349e-02 -2.336737215518951416e-01 -3.582110255956649780e-02 5.300892982631921768e-03 -1.417652964591979980e-01 -4.483633488416671753e-02 2.815225422382354736e-01 -2.607253193855285645e-01 -3.259315341711044312e-02 -1.307621300220489502e-01 1.272608712315559387e-02 4.210770130157470703e-02 3.518704473972320557e-01 -2.153995037078857422e-01 4.164903983473777771e-02 -5.978046730160713196e-02 -9.421437233686447144e-02 -1.601798385381698608e-01 1.769458353519439697e-01 6.452663242816925049e-02 -9.710932523012161255e-02 4.339070990681648254e-03 5.094078928232192993e-02 1.593820601701736450e-01
2.800585627555847168e-01 -3.774801790714263916e-01 5.264233052730560303e-02 -6.009711697697639465e-02 1.628593951463699341e-01 1.292958259582519531e-01 -1.966406702995300293e-01 -3.421496972441673279e-02 1.417399942874908447e-01 -9.314083307981491089e-02 -2.522832453250885010e-01 7.069124281406402588e-02 -1.730633527040481567e-02 1.024199277162551880e-02 8.175972849130630493e-02 2.377855032682418823e-01 1.205891091376543045e-02 -2.031863480806350708e-01 1.730195805430412292e-02 -6.082766130566596985e-02 -9.527108073234558105e-02 5.127063021063804626e-02 1.277382075786590576e-01 4.410956203937530518e-01 -5.791152361780405045e-03 -9.314434975385665894e-02 4.810441285371780396e-02 -1.914289891719818115e-01 -3.644086122512817383e-01 1.719135493040084839e-01 1.686891168355941772e-01 1.486074626445770264e-01
1.216614991426467896e-01 -2.978180348873138428e-01 9.667588025331497192e-02 -5.261997133493423462e-02 3.307364881038665771e-01 4.137282371520996094e-01 3.059456124901771545e-02 1.329678148031234741e-01 -6.956654787063598633e-02 -1.040497720241546631e-01 -7.074599713087081909e-02 2.732458151876926422e-02 -7.725914567708969116e-02 6.049143522977828979e-02 2.176040560007095337e-01 -3.372192010283470154e-02 1.491139084100723267e-01 2.746376395225524902e-01 1.949087679386138916e-01 2.698998153209686279e-01 7.950115948915481567e-02 5.110553279519081116e-02 2.213694155216217041e-01 3.236627280712127686e-01 -2.397921681404113770e-01 -4.532992094755172729e-02 -6.402640044689178467e-02 1.869552768766880035e-03 1.495974957942962646e-01 1.323839873075485229e-01 8.340456336736679077e-02 1.548224091529846191e-01
-2.499022288247942924e-03 -5.899181962013244629e-01 2.193060219287872314e-01 -1.202715653926134109e-02 4.391444474458694458e-02 -8.356709778308868408e-02 1.783949285745620728e-01 7.778997719287872314e-02 1.283231228590011597e-01 5.061989277601242065e-02 -9.539087116718292236e-02 -6.140330061316490173e-02 1.333495229482650757e-01 1.287154853343963623e-01 -1.857264637947082520e-01 6.322899460792541504e-02 9.059984982013702393e-02 8.940071612596511841e-02 4.755462519824504852e-03 -3.167485445737838745e-02 5.418202653527259827e-02 2.728708088397979736e-01 2.443509548902511597e-01 5.507651716470718384e-02 -3.810041844844818115e-01 -2.231789827346801758e-01 8.937224745750427246e-02 6.826733052730560303e-02 -8.797030895948410034e-03 -2.166762948036193848e-01 1.909580379724502563e-01 6.122344732284545898e-02
7.842260599136352539e-02 -4.624752700328826904e-01 2.926150858402252197e-01 -8.500494807958602905e-02 3.061439096927642822e-01 3.723707795143127441e-01 -2.382447123527526855e-01 2.572786761447787285e-03 2.354206331074237823e-02 -1.031222790479660034e-01 -1.424396992661058903e-03 2.013840973377227783e-01 -7.694904506206512451e-02 -6.705138087272644043e-02 -8.338208496570587158e-02 -1.902542263269424438e-01 8.611997216939926147e-02 -2.053749412298202515e-01 -1.123946011066436768e-01 -1.415869146585464478e-01 6.658121198415756226e-02 9.739664196968078613e-02 1.248078867793083191e-01 1.305152028799057007e-01 7.598991692066192627e-02 -2.174657434225082397e-01 -1.346877124160528183e-02 -7.511879503726959229e-02 -3.206439614295959473e-01 -5.228101741522550583e-03 -1.589605957269668579e-02 -4.319401830434799194e-02
2.931470572948455811e-01 -8.932270854711532593e-02 2.744351886212825775e-02 -5.743383429944515228e-03 -1.370496153831481934e-01 2.954114377498626709e-01 1.140720322728157043e-01 2.834218144416809082e-01 2.809025347232818604e-01 -3.070556819438934326e-01 -1.722574830055236816e-01 -5.926856398582458496e-02 2.750197798013687134e-02 2.274703048169612885e-02 3.199048638343811035e-01 -1.124063655734062195e-01 -1.872381567955017090e-02 -3.871648013591766357e-02 -6.747464090585708618e-02 1.569529473781585693e-01 -1.758003085851669312e-01 6.473155319690704346e-02 2.017279565334320068e-01 8.630414493381977081e-03 -2.098790928721427917e-02 -2.457659691572189331e-01 2.199598401784896851e-01 1.349654514342546463e-02 1.778018176555633545e-01 -3.665169179439544678e-01 3.063076920807361603e-02 9.635953232645988464e-03
2.554611563682556152e-01 -3.131244778633117676e-01 1.040120422840118408e-01 -1.435302048921585083e-01 -2.459382563829421997e-01 1.757019460201263428e-01 -5.656225606799125671e-02 1.051665619015693665e-01 5.717341974377632141e-02 -2.338067814707756042e-02 -7.469115406274795532e-02 1.073599085211753845e-01 1.745141111314296722e-02 1.500547528266906738e-01 3.048958182334899902e-01 -1.046317890286445618e-01 -1.683184131979942322e-02 3.891500085592269897e-02 -1.907847821712493896e-01 -1.832087188959121704e-01 -1.479247491806745529e-02 1.423993706703186035e-01 3.771413266658782959e-01 3.286986351013183594e-01 -1.307200193405151367e-01 -1.594028472900390625e-01 -7.716358453035354614e-02 4.044608399271965027e-02 -2.795175611972808838e-01 1.188870444893836975e-01 5.998379364609718323e-02 2.520329952239990234e-01
1.691591441631317139e-01 -1.922534555196762085e-01 1.899204701185226440e-01 -1.297491490840911865e-01 -1.971915364265441895e-02 1.499826759099960327e-01 7.015156559646129608e-03 2.264247685670852661e-01 2.600749135017395020e-01 -3.444753289222717285e-01 -2.254545092582702637e-01 -1.688955724239349365e-02 9.789017960429191589e-03 1.679013818502426147e-01 2.689093351364135742e-01 -2.953789830207824707e-01 -3.734537959098815918e-02 -1.127866581082344055e-01 -1.706134527921676636e-01 8.322502672672271729e-02 -2.758746966719627380e-03 -2.580693364143371582e-01 -1.258593332022428513e-02 -6.965932250022888184e-02 -1.866218000650405884e-01 -3.250724971294403076e-01 7.628385722637176514e-02 1.538539975881576538e-01 7.270282506942749023e-02 -2.802436649799346924e-01 7.662077248096466064e-02 2.451941184699535370e-02
-1.105201765894889832e-01 -3.038721978664398193e-01 -1.098203472793102264e-02 1.805023849010467529e-01 -1.837375015020370483e-01 1.558936536312103271e-01 2.733526937663555145e-02 4.949672892689704895e-02 8.522090315818786621e-02 -4.511737227439880371e-01 -1.263021379709243774e-01 4.783577099442481995e-02 -7.911708950996398926e-02 2.196752429008483887e-01 -5.713768675923347473e-02 -2.540712952613830566e-01 -1.098310798406600952e-01 2.310600690543651581e-02 -4.870727285742759705e-02 3.656910359859466553e-01 -1.707650125026702881e-01 4.590630414895713329e-04 3.690458536148071289e-01 1.039134040474891663e-01 -9.300462156534194946e-02 -7.920928299427032471e-03 1.765039265155792236e-01 1.454032398760318756e-02 1.571821868419647217e-01 -1.924004107713699341e-01 -3.147462010383605957e-02 1.498198211193084717e-01
1.215157136321067810e-01 3.208412555977702141e-03 -3.215406462550163269e-02 1.973339915275573730e-02 6.833144277334213257e-02 5.086838603019714355e-01 3.693461418151855469e-01 1.155389845371246338e-01 -4.707769304513931274e-02 -1.210520341992378235e-01 -4.143093824386596680e-01 1.162381917238235474e-01 -1.825621277093887329e-01 1.517779827117919922e-01 2.851114273071289062e-01 5.339487269520759583e-02 1.286282986402511597e-01 4.923350736498832703e-02 -1.309464871883392334e-01 -1.917443424463272095e-01 6.381399929523468018e-02 2.065369859337806702e-02 6.495976448059082031e-02 2.412831932306289673e-01 -8.731719106435775757e-02 -3.761004656553268433e-02 1.343270391225814819e-02 -4.252611845731735229e-02 3.323714807629585266e-02 -5.288486182689666748e-02 1.180573850870132446e-01 2.436855584383010864e-01
3.554182052612304688e-01 -3.110247477889060974e-02 9.658253192901611328e-02 -7.458580285310745239e-02 9.945525974035263062e-02 3.671852052211761475e-01 1.912820935249328613e-01 1.398274004459381104e-01 -1.445889174938201904e-01 -1.235630661249160767e-01 -3.902703896164894104e-02 2.686316072940826416e-01 -2.158615291118621826e-01 1.091982275247573853e-01 8.352345973253250122e-02 -2.982193529605865479e-01 -2.465503364801406860e-01 -2.305420786142349243e-01 -1.091359183192253113e-01 -1.859794408082962036e-01 -1.543810516595840454e-01 5.973527673631906509e-03 6.480076164007186890e-02 4.744242504239082336e-02 -2.235023975372314453e-01 -3.069408833980560303e-01 -1.291250623762607574e-02 1.628424227237701416e-01 -1.064103990793228149e-01 5.306302756071090698e-02 -1.225983276963233948e-01 4.355220124125480652e-02
-3.647566959261894226e-02 -3.433477282524108887e-01 6.255400180816650391e-02 4.418823868036270142e-02 2.584814429283142090e-01 2.382215559482574463e-01 7.746278494596481323e-02 -2.841715887188911438e-02 -1.990741193294525146e-01 -1.011853814125061035e-01 1.257599890232086182e-01 -5.020906403660774231e-02 -2.063726782798767090e-01 -1.589169055223464966e-01 1.563344746828079224e-01 -9.635663777589797974e-02 -6.063571572303771973e-02 -1.824000775814056396e-01 1.401604562997817993e-01 -6.653059739619493484e-03 2.278604730963706970e-02 1.678256094455718994e-01 3.044758737087249756e-01 2.337882965803146362e-01 -2.540984749794006348e-01 -1.622902601957321167e-01 2.685090601444244385e-01 -1.377043277025222778e-01 1.628047674894332886e-01 -2.906065285205841064e-01 -1.261576563119888306e-01 -1.823493540287017822e-01
1.556564122438430786e-01 -2.517229616641998291e-01 4.438883066177368164e-02 1.542326901108026505e-02 1.155543420463800430e-02 4.065802991390228271e-01 2.546471953392028809e-01 2.612786591053009033e-01 -1.327476650476455688e-01 9.419099427759647369e-03 2.140301913022994995e-01 -4.149578884243965149e-02 -9.101402014493942261e-02 5.571954324841499329e-02 -2.165488749742507935e-01 -1.684320867061614990e-01 -2.300184369087219238e-01 1.079000085592269897e-01 -1.530593931674957275e-01 -2.198987305164337158e-01 -2.934036543592810631e-03 9.829602390527725220e-02 -1.317315502092242241e-03 1.700563542544841766e-02 -2.404998540878295898e-01 -3.273295462131500244e-01 -8.208789676427841187e-02 -2.805655635893344879e-02 8.977530896663665771e-02 -3.020839393138885498e-01 5.775385536253452301e-03 2.039607018232345581e-01
-7.890083640813827515e-02 -4.094920456409454346e-01 -8.698801696300506592e-02 -1.654801890254020691e-02 2.328228354454040527e-01 2.034679055213928223e-02 2.621059417724609375e-01 1.564619094133377075e-01 3.532896563410758972e-02 -2.305739521980285645e-01 -2.826585173606872559e-01 1.907176375389099121e-01 -6.751019973307847977e-03 -9.708064794540405273e-02 -3.620894625782966614e-02 -1.474458724260330200e-01 -5.230728536844253540e-02 4.365217313170433044e-02 -1.282569766044616699e-01 2.159724384546279907e-02 2.663105428218841553e-01 -3.326048329472541809e-02 2.816891670227050781e-01 1.028258204460144043e-01 1.161195710301399231e-01 -1.864839047193527222e-01 2.500542402267456055e-01 -1.490800976753234863e-01 1.934770941734313965e-01 -3.166812062263488770e-01 -3.873246535658836365e-02 -1.072705090045928955e-01
7.041598856449127197e-02 -2.383667081594467163e-01 1.132889315485954285e-01 -2.363614290952682495e-01 -1.398249417543411255e-01 2.740608751773834229e-01 -2.828974649310112000e-02 2.698891460895538330e-01 6.414276361465454102e-02 -1.141019463539123535e-01 2.721066959202289581e-02 -1.301715970039367676e-01 -7.328658550977706909e-02 2.515934705734252930e-01 -6.984088569879531860e-02 -3.377544581890106201e-01 -4.291633069515228271e-01 -5.287121981382369995e-02 -1.072180122137069702e-01 -8.886457979679107666e-02 3.598396480083465576e-02 -1.964561343193054199e-01 -6.162553280591964722e-02 1.074174642562866211e-01 -3.267434835433959961e-01 -2.505130171775817871e-01 3.610460832715034485e-02 -8.915735781192779541e-02 8.423241786658763885e-03 -8.604016900062561035e-02 -1.322789490222930908e-01 1.159262210130691528e-01
-7.907425984740257263e-03 -2.530255019664764404e-01 -1.303274631500244141e-01 1.568510569632053375e-02 2.276942580938339233e-01 3.990943133831024170e-01 -1.234092637896537781e-01 -6.573105603456497192e-02 1.031708121299743652e-01 6.477592140436172485e-02 -3.074947185814380646e-02 -1.738398373126983643e-01 9.273160248994827271e-02 1.576091647148132324e-01 -1.200892925262451172e-01 -2.050111256539821625e-02 4.200857132673263550e-02 -1.320253461599349976e-01 -2.189921885728836060e-01 2.376114279031753540e-01 1.691390275955200195e-01 -6.728616356849670410e-02 2.477775663137435913e-01 4.510957300662994385e-01 -1.995302736759185791e-01 -6.364249438047409058e-02 1.858167201280593872e-01 -7.874410599470138550e-03 1.561364680528640747e-01 -1.459584832191467285e-01 1.778628677129745483e-01 1.277751326560974121e-01
-1.103961244225502014e-01 -3.952325284481048584e-01 -6.745526194572448730e-02 -7.258140295743942261e-02 1.328556686639785767e-01 2.894805669784545898e-01 3.952496051788330078e-01 -8.853747858665883541e-04 7.148012518882751465e-02 -2.580966651439666748e-01 1.744483113288879395e-01 -1.460196971893310547e-01 5.586705356836318970e-02 2.079190909862518311e-01 8.693675696849822998e-02 -1.461757570505142212e-01 -1.771455407142639160e-01 -2.517706155776977539e-01 3.876666724681854248e-02 -3.634126111865043640e-02 -1.266838759183883667e-01 -1.216674298048019409e-01 -1.187511906027793884e-01 8.086353540420532227e-02 -1.911808103322982788e-01 -1.070099100470542908e-01 1.407339274883270264e-01 -1.310448348522186279e-01 -1.538548618555068970e-01 -2.183327972888946533e-01 4.842959344387054443e-02 2.400166094303131104e-01
1.783661991357803345e-01 -4.025431871414184570e-01 -8.721349388360977173e-02 4.960502311587333679e-02 2.839543521404266357e-01 3.334276676177978516e-01 2.068963497877120972e-01 2.455310523509979248e-02 -4.439032822847366333e-02 -3.745244443416595459e-01 -1.839351356029510498e-01 6.638579815626144409e-02 6.562373042106628418e-02 2.210545092821121216e-01 2.474782913923263550e-01 -5.895392969250679016e-02 -1.216821465641260147e-02 -4.228682816028594971e-02 1.430302411317825317e-01 -1.810663491487503052e-01 -9.835337288677692413e-03 -5.146042630076408386e-02 -2.366221696138381958e-01 5.473231151700019836e-02 -1.957490742206573486e-01 -7.694057654589414597e-03 -2.219639867544174194e-01 -1.545628532767295837e-02 -1.261462271213531494e-01 1.294467747211456299e-01 1.383904218673706055e-01 7.667489349842071533e-02
4.818069189786911011e-02 -4.411258101463317871e-01 2.961489558219909668e-02 4.327861126512289047e-03 1.621118001639842987e-02 2.219504565000534058e-01 9.795971959829330444e-02 3.708941340446472168e-01 9.268049150705337524e-02 4.658893123269081116e-02 -1.891276240348815918e-01 -1.635619848966598511e-01 -5.470481514930725098e-02 9.200730128213763237e-04 1.199763268232345581e-01 -9.881366789340972900e-02 -4.437890052795410156e-01 -2.287574857473373413e-01 -2.300278693437576294e-01 -1.229616105556488037e-01 -1.997858881950378418e-01 1.092664059251546860e-02 1.125916019082069397e-01 2.445397675037384033e-01 -1.035201083868741989e-02 3.004201315343379974e-02 8.120669424533843994e-02 1.264885663986206055e-01 3.436851501464843750e-02 -5.276269093155860901e-02 1.418598145246505737e-01 1.660100370645523071e-01
2.278491705656051636e-01 -1.318775415420532227e-01 1.492343260906636715e-03 -1.170571818947792053e-01 1.915019005537033081e-01 2.866447269916534424e-01 3.389507234096527100e-01 4.520658031105995178e-02 1.306662708520889282e-01 -1.335850059986114502e-01 -4.580035060644149780e-02 1.310931146144866943e-01 4.146207123994827271e-02 2.886897884309291840e-02 2.481181770563125610e-01 -3.385892808437347412e-01 6.014896929264068604e-02 -1.888670474290847778e-01 -2.560534477233886719e-01 -1.924597173929214478e-01 8.980990946292877197e-02 8.698262274265289307e-03 1.344791613519191742e-02 4.375518262386322021e-01 -6.754288822412490845e-02 -6.305331736803054810e-02 1.648300886154174805e-01 2.874970436096191406e-02 4.330528154969215393e-02 -1.267622411251068115e-01 -1.762839257717132568e-01 -1.450500637292861938e-01
-1.366583909839391708e-02 -4.491519629955291748e-01 2.645678631961345673e-02 3.941223397850990295e-02 -9.819200262427330017e-03 1.942376047372817993e-01 1.695391535758972168e-01 3.236086666584014893e-01 3.026622347533702850e-02 1.053536757826805115e-01 -2.335663288831710815e-01 -1.390976309776306152e-01 5.602644383907318115e-02 6.140523403882980347e-02 9.003096073865890503e-02 -1.957769095897674561e-01 -4.615610837936401367e-01 1.174866687506437302e-02 -3.296633064746856689e-01 -5.122099816799163818e-02 -2.267307490110397339e-01 -3.304236161056905985e-04 1.513152569532394409e-01 -4.532213136553764343e-02 -1.192624494433403015e-02 6.270509958267211914e-02 6.241447851061820984e-02 3.780405223369598389e-02 1.798509387299418449e-03 -1.587460637092590332e-01 1.909631192684173584e-01 1.156133040785789490e-01
3.281818702816963196e-02 -4.995265007019042969e-01 -8.706933259963989258e-02 1.278242766857147217e-01 -4.549038037657737732e-02 2.495097666978836060e-01 6.824004650115966797e-02 2.224302887916564941e-01 -1.547832638025283813e-01 9.742473810911178589e-02 9.133980609476566315e-03 -1.662864089012145996e-01 5.343675240874290466e-02 5.304430797696113586e-02 1.598277240991592407e-01 -3.253624737262725830e-01 4.345033690333366394e-02 5.382999777793884277e-02 -1.033626198768615723e-01 1.777096688747406006e-01 -2.401399426162242889e-02 2.131094038486480713e-01 6.981323659420013428e-02 3.502424061298370361e-01 -2.895685434341430664e-01 4.760276898741722107e-02 -2.679755853023380041e-04 -1.831091791391372681e-01 -1.326171159744262695e-01 -5.627858266234397888e-02 -1.212458387017250061e-01 -1.818637698888778687e-01
1.456443034112453461e-02 -1.554774641990661621e-01 1.259589344263076782e-01 -1.593444198369979858e-01 1.760260164737701416e-01 4.150033593177795410e-01 -6.858015060424804688e-02 2.274596542119979858e-01 -1.491209715604782104e-01 -2.774283587932586670e-01 -1.500616967678070068e-01 8.700601756572723389e-02 -4.617131650447845459e-01 -2.730126120150089264e-02 1.234780251979827881e-02 4.104036837816238403e-02 5.243277177214622498e-02 3.084986470639705658e-02 1.372689306735992432e-01 6.577781587839126587e-02 -5.508373305201530457e-02 -1.531569063663482666e-01 3.099380806088447571e-02 1.986875385046005249e-01 -2.114402204751968384e-01 -1.428894549608230591e-01 2.586250007152557373e-01 -9.271701425313949585e-02 9.812164306640625000e-02 -1.807419359683990479e-01 -2.270755469799041748e-01 3.722184523940086365e-02
-2.138429880142211914e-02 -9.038629382848739624e-02 3.509430289268493652e-01 2.300945296883583069e-02 1.868075281381607056e-01 2.846178412437438965e-01 6.011140719056129456e-02 1.794789582490921021e-01 8.840609341859817505e-03 -3.633339703083038330e-01 -2.673514783382415771e-01 -2.130309939384460449e-01 -9.952548146247863770e-02 3.291547670960426331e-02 3.403712809085845947e-02 -2.179753221571445465e-02 2.930648624897003174e-03 4.503376409411430359e-02 -2.035328745841979980e-01 8.166362345218658447e-02 1.605210006237030029e-01 -2.684865891933441162e-02 4.384357333183288574e-01 2.546013891696929932e-01 -1.224168092012405396e-01 1.431366652250289917e-01 4.526678100228309631e-02 8.146789669990539551e-02 -1.082075610756874084e-01 6.090635899454355240e-03 -2.462336868047714233e-01 6.463038176298141479e-02
5.764347314834594727e-02 -3.663121461868286133e-01 -2.759191952645778656e-02 2.021380513906478882e-01 -8.638146519660949707e-02 7.901502400636672974e-02 1.238492950797080994e-01 9.961882978677749634e-02 8.379829674959182739e-02 -7.052133977413177490e-02 -1.784044802188873291e-01 2.116455137729644775e-01 -2.996814846992492676e-01 7.561854273080825806e-02 1.284844279289245605e-01 -2.862570881843566895e-01 -1.795645207166671753e-01 9.028141945600509644e-02 -1.114031597971916199e-01 -1.239756941795349121e-01 8.561485260725021362e-02 2.606728076934814453e-01 2.724308669567108154e-01 2.921611964702606201e-01 -1.166486293077468872e-01 1.599810272455215454e-01 2.274315059185028076e-01 -1.585722416639328003e-01 -1.055255159735679626e-01 -4.734994471073150635e-02 2.422509491443634033e-01 -9.023248404264450073e-02
-3.326242789626121521e-02 -3.299005329608917236e-01 9.831959381699562073e-03 -1.125981360673904419e-01 -4.544342681765556335e-02 2.344264835119247437e-01 -6.239924579858779907e-02 4.736246168613433838e-02 2.479881495237350464e-01 -3.778086230158805847e-02 -1.455607116222381592e-01 -3.282557427883148193e-02 2.894328441470861435e-03 1.525015383958816528e-01 2.185814827680587769e-01 -1.671384125947952271e-01 -5.742767453193664551e-02 -2.637195959687232971e-02 9.128186851739883423e-02 5.990066006779670715e-02 -5.510205775499343872e-02 -5.281065404415130615e-02 2.444617152214050293e-01 4.056976437568664551e-01 2.374186068773269653e-01 -1.825891584157943726e-01 1.869819015264511108e-01 -3.127996027469635010e-01 -3.587398529052734375e-01 6.884599477052688599e-02 -1.573753058910369873e-01 5.615037679672241211e-02
2.501813471317291260e-01 -1.270658224821090698e-01 -2.111871689558029175e-01 -2.307607233524322510e-01 2.364909052848815918e-01 1.848571300506591797e-01 1.861976683139801025e-01 2.381288073956966400e-02 2.775790095329284668e-01 -1.343994140625000000e-01 -2.174043506383895874e-01 4.840900748968124390e-02 2.406004965305328369e-01 -1.233436390757560730e-01 -2.388841286301612854e-02 -1.462141275405883789e-01 -1.809131503105163574e-01 -2.192209064960479736e-01 -8.656572550535202026e-02 1.878933049738407135e-02 -1.401355266571044922e-01 -6.061026453971862793e-02 8.335566520690917969e-02 2.531977295875549316e-01 -1.465752869844436646e-01 -7.352354377508163452e-02 -2.198013290762901306e-02 -1.200106814503669739e-01 -2.269384264945983887e-02 -3.388516306877136230e-01 3.284397423267364502e-01 -1.015722751617431641e-01
1.285883635282516479e-01 -2.365058213472366333e-01 2.045101374387741089e-01 -2.455938011407852173e-01 1.739886701107025146e-01 2.677905261516571045e-01 9.568950533866882324e-02 1.351351290941238403e-01 9.992737323045730591e-03 -3.218646347522735596e-01 -1.410150825977325439e-01 1.236710175871849060e-01 -2.482312321662902832e-01 -6.986445188522338867e-02 -1.182121410965919495e-01 -9.207406640052795410e-02 -1.488111466169357300e-01 1.808483153581619263e-02 1.409643143415451050e-01 1.923096626996994019e-01 6.655428558588027954e-02 -3.768605291843414307e-01 1.180483400821685791e-01 1.886180937290191650e-01 -2.015713155269622803e-01 -1.646926403045654297e-01 5.305276811122894287e-02 6.914116442203521729e-02 -1.156124100089073181e-01 -8.788497745990753174e-02 -1.688112318515777588e-01 2.606364786624908447e-01
-1.221910491585731506e-01 -4.407367408275604248e-01 4.526243358850479126e-02 3.043175674974918365e-02 1.874111741781234741e-01 2.266036570072174072e-01 2.204775065183639526e-01 -5.512144882231950760e-03 -1.570626720786094666e-02 -3.845430016517639160e-01 1.774983108043670654e-01 -1.554335951805114746e-01 7.577142864465713501e-02 1.919833570718765259e-01 1.833631098270416260e-02 -3.189015686511993408e-01 -1.364667117595672607e-01 -1.060754656791687012e-01 5.006844876334071159e-04 -5.369611829519271851e-02 -1.450606435537338257e-01 -4.601147770881652832e-02 -1.518865972757339478e-01 -8.557315915822982788e-02 -1.060321852564811707e-01 -2.214190661907196045e-01 1.178068518638610840e-01 -2.144102603197097778e-01 -1.223927512764930725e-01 -2.529170215129852295e-01 -9.587477892637252808e-02 9.871730208396911621e-02
3.149494528770446777e-01 -1.179013252258300781e-01 3.487968817353248596e-02 3.321097046136856079e-02 1.590352356433868408e-01 1.677597016096115112e-01 2.022070139646530151e-01 4.695625007152557373e-01 1.936343312263488770e-01 -1.666920036077499390e-01 -1.093422621488571167e-01 -7.778345793485641479e-02 -1.162334308028221130e-01 -2.099829725921154022e-03 4.339130595326423645e-02 -2.239580303430557251e-01 9.620700031518936157e-02 -5.496897920966148376e-02 -2.222314625978469849e-01 -2.983225509524345398e-03 -3.365598022937774658e-01 -1.103391945362091064e-01 -6.861106026917695999e-03 -2.998572587966918945e-02 7.107789069414138794e-02 -1.686424911022186279e-01 2.759165763854980469e-01 -3.768199682235717773e-02 8.769883960485458374e-02 -3.142327964305877686e-01 1.240607276558876038e-01 3.885323530994355679e-04
-7.758729904890060425e-02 -5.402954816818237305e-01 7.251953706145286560e-03 -5.363487452268600464e-02 -9.327562153339385986e-02 1.371123790740966797e-01 8.812648802995681763e-02 1.617846637964248657e-01 -7.614066451787948608e-02 -3.934231400489807129e-02 -9.054655581712722778e-02 -2.964991629123687744e-01 -2.458597868680953979e-01 7.043308764696121216e-02 1.340109705924987793e-01 -1.957817226648330688e-01 -4.087803363800048828e-01 -1.978153586387634277e-01 -2.253717780113220215e-01 -3.224251419305801392e-02 -5.343913286924362183e-02 9.329971671104431152e-02 1.880469620227813721e-01 8.515655249357223511e-02 -3.443532437086105347e-02 4.970399290323257446e-02 2.915951609611511230e-01 1.456878613680601120e-02 -1.605914672836661339e-03 1.505680382251739502e-02 1.044312864542007446e-01 1.638938300311565399e-02
4.579721391201019287e-02 -3.378104269504547119e-01 -2.378388345241546631e-01 4.532201215624809265e-02 -7.886587828397750854e-02 4.116586446762084961e-01 1.207667663693428040e-01 1.130618676543235779e-01 -3.806948661804199219e-02 -7.489250600337982178e-02 -1.037600114941596985e-01 2.454631775617599487e-02 -1.322579681873321533e-01 1.013157740235328674e-01 -1.210307851433753967e-01 -3.503332138061523438e-01 1.353955119848251343e-01 -2.657150104641914368e-02 -3.497236594557762146e-02 2.073237299919128418e-01 -1.216099560260772705e-01 2.263964116573333740e-01 1.808496713638305664e-01 2.251697778701782227e-01 -2.220763713121414185e-01 2.052204310894012451e-01 -2.421738952398300171e-02 -2.475062906742095947e-01 -4.752811789512634277e-02 -1.934635341167449951e-01 -1.646691560745239258e-01 -7.596578449010848999e-02
-5.247458815574645996e-02 -1.190241053700447083e-01 1.457762271165847778e-01 -2.099986821413040161e-01 4.931216686964035034e-02 1.130854040384292603e-01 1.955283582210540771e-01 1.039751917123794556e-01 2.390999048948287964e-01 -1.884108334779739380e-01 -1.939684599637985229e-01 -1.620784401893615723e-01 -2.075823247432708740e-01 3.270151615142822266e-01 4.906248673796653748e-02 2.373285219073295593e-02 1.749061793088912964e-01 3.168734312057495117e-01 2.148261815309524536e-01 8.793097734451293945e-02 1.246746554970741272e-01 1.310534030199050903e-01 -2.223949320614337921e-02 3.874669373035430908e-01 -2.743810415267944336e-01 -3.302057832479476929e-02 1.933656185865402222e-01 -7.549320161342620850e-02 -2.050974220037460327e-01 -5.771759431809186935e-03 -3.549200296401977539e-02 -1.133897751569747925e-01
7.297054678201675415e-02 -2.854268848896026611e-01 6.062639504671096802e-02 4.504954908043146133e-03 -1.389629244804382324e-01 2.334551662206649780e-01 2.547943294048309326e-01 4.527028501033782959e-01 6.213507056236267090e-02 -3.188374638557434082e-02 -2.165097892284393311e-01 1.692354828119277954e-01 5.282637849450111389e-02 8.510988950729370117e-02 4.028713703155517578e-02 -2.268090993165969849e-01 -3.299567401409149170e-01 -9.109219163656234741e-02 -2.617979347705841064e-01 1.471106112003326416e-01 -5.756980925798416138e-02 1.791953295469284058e-01 1.755580306053161621e-02 1.617808043956756592e-01 4.403822496533393860e-02 -2.176254242658615112e-01 3.578502684831619263e-02 2.198412120342254639e-01 -1.057822704315185547e-01 2.493323385715484619e-02 1.587512195110321045e-01 1.310149133205413818e-01
3.050014674663543701e-01 -2.794966101646423340e-01 9.330310858786106110e-03 1.823705807328224182e-02 1.733556389808654785e-01 4.162500053644180298e-02 -9.924656152725219727e-02 1.227670237421989441e-01 -1.642259955406188965e-01 -2.628149390220642090e-01 -1.538562923669815063e-01 -1.348448395729064941e-01 1.923357020132243633e-03 1.936887390911579132e-02 4.098930954933166504e-02 -3.598774671554565430e-01 -2.144968062639236450e-01 9.000189602375030518e-02 3.434266522526741028e-02 4.939311742782592773e-01 1.857321895658969879e-02 -7.422973215579986572e-02 -1.444992329925298691e-02 2.529483735561370850e-01 -3.402834534645080566e-01 2.557107713073492050e-03 8.936972171068191528e-02 -3.209782391786575317e-02 -6.711575388908386230e-02 -1.728079398162662983e-03 -5.497391894459724426e-02 2.474974840879440308e-02
-1.548416316509246826e-01 -4.025195538997650146e-01 -1.529661267995834351e-01 -1.315343677997589111e-01 1.981644779443740845e-01 2.077977508306503296e-01 1.065910160541534424e-01 1.470716595649719238e-01 -4.121084138751029968e-02 -9.171518683433532715e-02 2.894870471209287643e-03 1.215107887983322144e-01 4.883519560098648071e-02 -6.283468008041381836e-02 2.273910045623779297e-01 -1.218614820390939713e-02 -9.828141331672668457e-02 -2.374588884413242340e-02 -1.861715018749237061e-01 7.108223438262939453e-02 3.018717169761657715e-01 -1.428038328886032104e-01 2.134453207254409790e-01 2.385124862194061279e-01 -4.062488302588462830e-02 6.406768225133419037e-03 1.919596195220947266e-01 -2.267285138368606567e-01 -3.444685935974121094e-01 -2.938073873519897461e-01 6.224064156413078308e-02 -1.099389418959617615e-01
2.737869918346405029e-01 -3.068860173225402832e-01 2.127110809087753296e-01 9.032598882913589478e-02 -1.055623590946197510e-01 2.826206982135772705e-01 1.685793697834014893e-01 -1.137717291712760925e-01 1.194572299718856812e-01 5.239260569214820862e-02 -8.088956773281097412e-02 7.059908658266067505e-02 6.110920384526252747e-02 2.992063760757446289e-01 -5.852150544524192810e-02 -2.375723272562026978e-01 -2.044330537319183350e-01 9.777992963790893555e-02 -1.951449513435363770e-01 -1.251711845397949219e-01 -2.523784339427947998e-01 1.491644531488418579e-01 -1.085757613182067871e-01 3.895980417728424072e-01 2.479148330166935921e-03 -2.477266639471054077e-01 -1.862130686640739441e-02 -3.245747089385986328e-02 -5.183713138103485107e-02 -1.589836031198501587e-01 6.702695041894912720e-02 1.164291501045227051e-01
5.394299980252981186e-03 -2.380591034889221191e-01 1.548289805650711060e-01 1.759682595729827881e-01 -8.230763673782348633e-02 2.965466678142547607e-01 -8.064653724431991577e-02 2.653929293155670166e-01 1.570373028516769409e-01 -3.374416828155517578e-01 -2.236981093883514404e-01 -3.241866528987884521e-01 -5.309406667947769165e-03 8.004803210496902466e-02 4.305378999561071396e-03 -2.958385646343231201e-01 -5.376153066754341125e-02 1.172508299350738525e-02 -5.282011628150939941e-02 3.610690534114837646e-01 -2.743675410747528076e-01 -1.430522799491882324e-01 1.051942259073257446e-01 1.442310214042663574e-01 5.736584216356277466e-02 -8.664193004369735718e-02 1.086849123239517212e-01 2.434199675917625427e-02 1.109551042318344116e-01 -1.514864712953567505e-01 3.603741899132728577e-02 -7.423536479473114014e-02
2.284531146287918091e-01 -1.195907220244407654e-01 -1.254445165395736694e-01 -2.330462932586669922e-01 2.997502088546752930e-01 2.518679499626159668e-01 2.485780715942382812e-01 -3.471572324633598328e-02 2.510305643081665039e-01 -1.818835139274597168e-01 -2.918654084205627441e-01 -2.636891603469848633e-02 2.396719902753829956e-02 -1.532400399446487427e-01 8.075977116823196411e-02 -4.757337272167205811e-02 -6.593459099531173706e-02 -1.322213001549243927e-02 -7.634866982698440552e-02 6.850937753915786743e-02 -1.530903130769729614e-01 2.324543520808219910e-02 8.288064599037170410e-02 8.232843130826950073e-02 -1.840700358152389526e-01 -2.524734139442443848e-01 1.712194085121154785e-01 -1.456405073404312134e-01 3.566564247012138367e-02 -3.257671296596527100e-01 3.447787463665008545e-01 -7.256525009870529175e-02
4.127334654331207275e-01 -1.037559583783149719e-01 1.260111927986145020e-01 -1.408267468214035034e-01 -8.814960718154907227e-02 9.286123514175415039e-02 3.289557397365570068e-01 1.726762801408767700e-01 1.602312922477722168e-01 -8.065296709537506104e-02 -1.338105648756027222e-01 -5.106306076049804688e-02 -9.695619344711303711e-02 1.147974655032157898e-01 -1.158688738942146301e-01 1.859091594815254211e-02 -2.884370386600494385e-01 1.239182576537132263e-01 -2.493465840816497803e-01 -5.832730606198310852e-02 -2.503569424152374268e-01 1.103826463222503662e-01 8.022245019674301147e-02 3.398633599281311035e-01 -1.333158463239669800e-01 -2.908347547054290771e-01 9.735915064811706543e-02 1.971167474985122681e-01 1.357410382479429245e-02 -1.356459036469459534e-02 -1.109466999769210815e-01 1.241285726428031921e-01
1.777428761124610901e-02 -2.606706917285919189e-01 1.332870721817016602e-01 -6.755646318197250366e-02 7.854452729225158691e-02 2.309364527463912964e-01 7.496362179517745972e-02 2.562671527266502380e-02 2.295765131711959839e-01 -3.505222797393798828e-01 -3.692487627267837524e-02 2.387329488992691040e-01 3.974073752760887146e-02 2.136433124542236328e-01 -7.145501673221588135e-02 -1.171600520610809326e-01 1.159476116299629211e-01 9.115561842918395996e-02 -4.561180174350738525e-01 -2.146546542644500732e-01 -1.622367799282073975e-01 1.612577587366104126e-01 6.060020253062248230e-02 1.452656649053096771e-02 -2.475453466176986694e-01 -5.599174648523330688e-02 -8.533185720443725586e-02 -1.732708960771560669e-01 7.464607805013656616e-02 -1.583145111799240112e-01 1.852335482835769653e-01 -2.118928432464599609e-01
2.306980788707733154e-01 -2.666606903076171875e-01 -6.513885408639907837e-02 5.064450949430465698e-02 -1.161209940910339355e-01 3.041171431541442871e-01 -1.586382985115051270e-01 8.472768217325210571e-02 6.384269893169403076e-02 7.470387965440750122e-02 -1.628211587667465210e-01 -2.312656491994857788e-01 -6.173947826027870178e-02 3.180869680363684893e-04 2.874268218874931335e-02 -2.511575520038604736e-01 -4.491672664880752563e-02 -4.863023757934570312e-02 -4.961881786584854126e-02 -1.375326812267303467e-01 -9.821745753288269043e-02 -2.063709869980812073e-02 2.167032361030578613e-01 -1.777558960020542145e-02 3.296858444809913635e-02 -2.370755523443222046e-01 4.334081709384918213e-01 -2.104147672653198242e-01 -2.152281403541564941e-01 -3.324436843395233154e-01 -1.873188614845275879e-01 9.343232959508895874e-02
1.153533756732940674e-01 -4.457386434078216553e-01 -1.379972845315933228e-01 7.954528182744979858e-02 -1.949309110641479492e-01 3.787445127964019775e-01 7.780458033084869385e-02 1.949399262666702271e-01 -8.544483035802841187e-02 1.293916907161474228e-02 -5.988854169845581055e-02 6.825695186853408813e-02 -5.583742633461952209e-02 1.206495519727468491e-02 6.295273452997207642e-02 -3.405936956405639648e-01 1.721171289682388306e-01 3.653509914875030518e-02 -1.923444420099258423e-01 -9.291356801986694336e-02 -1.310121715068817139e-01 2.966247797012329102e-01 5.456153303384780884e-02 2.254929542541503906e-01 -2.926222980022430420e-01 2.347413823008537292e-02 1.091537475585937500e-01 9.159739711321890354e-04 -1.376141160726547241e-01 -7.806901633739471436e-02 -1.942599415779113770e-01 -4.205498844385147095e-02
1.497510224580764771e-01 -2.283885180950164795e-01 -3.787112981081008911e-02 4.384052380919456482e-02 3.809676766395568848e-01 3.309587240219116211e-01 -2.403296083211898804e-01 1.979987323284149170e-01 -5.148982163518667221e-03 -3.497213423252105713e-01 -9.598053246736526489e-02 -1.003505289554595947e-01 -1.917365640401840210e-01 8.829560130834579468e-02 1.742738187313079834e-01 -8.291527628898620605e-02 2.289600670337677002e-02 -5.708304420113563538e-02 2.281479723751544952e-02 1.073333173990249634e-01 -2.874170616269111633e-02 8.281649649143218994e-02 1.536896377801895142e-01 2.492524236440658569e-01 -3.285642266273498535e-01 -4.102850332856178284e-02 3.975677117705345154e-02 1.270911190658807755e-03 2.119421213865280151e-01 2.677587568759918213e-01 6.292047351598739624e-02 7.718128710985183716e-02
1.614116728305816650e-01 -3.496057093143463135e-01 -1.356551498174667358e-01 3.772679716348648071e-02 -1.951543986797332764e-01 3.193244338035583496e-01 -2.955223619937896729e-02 -2.076543169096112251e-03 -1.012675743550062180e-02 -1.023741886019706726e-01 -2.112872451543807983e-01 -9.303531050682067871e-02 -1.327320281416177750e-02 7.640910148620605469e-02 -1.220406964421272278e-01 -2.969985902309417725e-01 5.414858832955360413e-02 1.196454688906669617e-01 -4.722889885306358337e-02 1.045807171612977982e-02 -1.217151284217834473e-01 2.026330530643463135e-01 1.638659685850143433e-01 2.716041207313537598e-01 -3.729716539382934570e-01 1.216367036104202271e-01 -1.313857268542051315e-02 -2.554746866226196289e-01 -2.664158046245574951e-01 -2.024473249912261963e-01 -9.598572552204132080e-02 -3.696864843368530273e-02
1.527595669031143188e-01 -4.091060757637023926e-01 -8.705923706293106079e-02 -5.370751023292541504e-02 -1.971047073602676392e-01 1.134333163499832153e-01 -3.431947156786918640e-02 3.488260880112648010e-02 -1.249568611383438110e-01 -1.555500030517578125e-01 -1.715213060379028320e-01 3.518700227141380310e-02 -5.900214985013008118e-02 2.945708855986595154e-02 7.049135863780975342e-02 -2.974719107151031494e-01 -3.784889355301856995e-02 9.049651771783828735e-02 -2.353761047124862671e-01 -2.088120281696319580e-01 3.288256376981735229e-02 3.196426630020141602e-01 4.043599963188171387e-01 2.820183336734771729e-01 -1.394681334495544434e-01 7.995389401912689209e-02 1.751320660114288330e-01 -4.026500135660171509e-02 -1.610483676195144653e-01 -5.519476905465126038e-02 1.785368025302886963e-01 5.030040442943572998e-02
1.522276848554611206e-01 -3.354974389076232910e-01 5.529361963272094727e-02 -3.344712033867835999e-02 -6.546906381845474243e-02 2.161030918359756470e-01 1.007298305630683899e-01 1.742127984762191772e-01 1.043560951948165894e-01 -2.133173346519470215e-01 -8.062872104346752167e-03 1.904963701963424683e-01 -1.796426773071289062e-01 2.137317694723606110e-02 2.483801096677780151e-01 -3.726055622100830078e-01 -1.239788383245468140e-01 -1.027709767222404480e-01 -3.213078081607818604e-01 -1.524027585983276367e-01 3.309064209461212158e-01 2.065787315368652344e-01 -7.259218487888574600e-03 1.635617166757583618e-01 -1.279920637607574463e-01 -5.534095317125320435e-02 3.213343024253845215e-02 -6.200217828154563904e-02 -2.447849325835704803e-02 -1.229219511151313782e-01 -1.899208575487136841e-01 -1.874229609966278076e-01
-6.237976998090744019e-02 -4.412070214748382568e-01 1.387289613485336304e-01 -1.175944656133651733e-01 1.442300714552402496e-02 2.949994802474975586e-01 3.698929846286773682e-01 1.137685775756835938e-01 -5.731671676039695740e-02 -2.429782152175903320e-01 1.683375388383865356e-01 -1.682085543870925903e-01 -6.939012557268142700e-02 2.714119553565979004e-01 4.963313415646553040e-02 -1.816197037696838379e-01 -2.619343996047973633e-01 -1.062191948294639587e-01 -1.656180024147033691e-01 4.270425066351890564e-02 -1.301940679550170898e-01 -1.154816672205924988e-01 -1.292044520378112793e-01 -9.667725116014480591e-02 -1.415775269269943237e-01 -1.529070436954498291e-01 2.279761945828795433e-03 -8.590068668127059937e-02 -1.311019361019134521e-01 -2.311876714229583740e-01 -7.183732837438583374e-02 8.008303493261337280e-02
2.540530823171138763e-02 -5.751153826713562012e-01 -4.565741866827011108e-02 4.778384417295455933e-02 -1.001484841108322144e-01 9.463443607091903687e-02 8.080447465181350708e-02 2.309902906417846680e-01 -6.410257518291473389e-02 8.916742354631423950e-02 -2.281898856163024902e-01 -2.884788215160369873e-01 -1.606896817684173584e-01 -1.842505065724253654e-03 3.867198154330253601e-02 -1.587668955326080322e-01 -4.130201935768127441e-01 -1.288530230522155762e-01 -7.018870860338211060e-02 1.188416872173547745e-02 -1.283804029226303101e-01 -7.329888641834259033e-02 1.674102246761322021e-01 1.976713687181472778e-01 8.542457595467567444e-03 7.744260132312774658e-02 1.821939647197723389e-01 -2.115819454193115234e-01 2.712629176676273346e-02 -1.689933426678180695e-02 1.382479816675186157e-01 1.015755813568830490e-02
-6.177814677357673645e-02 -3.346875607967376709e-01 -3.881185129284858704e-02 -1.119076311588287354e-01 5.877253785729408264e-02 3.045009076595306396e-01 3.583993911743164062e-01 1.451551616191864014e-01 7.456655800342559814e-02 -3.406443297863006592e-01 2.389787435531616211e-01 -1.797266751527786255e-01 2.033566869795322418e-02 3.315847516059875488e-01 6.053457409143447876e-02 -2.034636735916137695e-01 -2.339087873697280884e-01 -1.844869703054428101e-01 2.637629583477973938e-02 -4.609254002571105957e-02 -3.379729390144348145e-02 -2.374183386564254761e-02 -1.841419041156768799e-01 -4.250763356685638428e-02 -8.185062557458877563e-02 -2.144998311996459961e-01 1.523096207529306412e-02 -1.063200533390045166e-01 -2.014031559228897095e-01 -6.990554928779602051e-02 -2.026310376822948456e-02 1.375188827514648438e-01
2.018824666738510132e-01 -2.392551004886627197e-01 -4.792423453181982040e-03 1.082554385066032410e-01 -5.933605507016181946e-02 -3.298148512840270996e-02 2.531141340732574463e-01 1.634941399097442627e-01 2.005426883697509766e-01 -1.704601347446441650e-01 -3.604102730751037598e-01 1.943645924329757690e-01 1.622711718082427979e-01 9.330591559410095215e-02 -1.560686379671096802e-01 -1.689916551113128662e-01 -5.692441016435623169e-03 -2.023951560258865356e-01 -3.087418153882026672e-02 1.135938763618469238e-01 8.930786699056625366e-02 9.712772071361541748e-02 2.757487297058105469e-01 2.206583917140960693e-01 1.405258662998676300e-02 -3.364196717739105225e-01 2.644897401332855225e-01 -2.524391412734985352e-01 -2.164244651794433594e-03 1.204957067966461182e-01 -7.215503603219985962e-02 -7.858436554670333862e-02
2.653853595256805420e-01 -5.674279108643531799e-02 7.349548395723104477e-03 -4.505036771297454834e-02 2.638124488294124603e-02 3.041258156299591064e-01 1.752940565347671509e-01 9.181830286979675293e-02 -1.740380674600601196e-01 -6.625225394964218140e-02 -1.291092634201049805e-01 1.216987594962120056e-01 -3.418271839618682861e-01 2.086482942104339600e-01 1.497738063335418701e-01 -1.854345202445983887e-01 -1.874404549598693848e-01 8.262835443019866943e-02 -1.581998914480209351e-01 -2.149241715669631958e-01 -5.346462503075599670e-02 -1.275381259620189667e-02 -5.549351125955581665e-02 2.527177333831787109e-01 -1.192600578069686890e-01 -3.380736112594604492e-01 -1.153099983930587769e-01 -1.278424412012100220e-01 -5.966206546872854233e-03 -5.109753087162971497e-02 -2.164320647716522217e-01 3.431760370731353760e-01
3.666502833366394043e-01 -1.126952320337295532e-01 6.280224770307540894e-02 1.099184080958366394e-01 -3.796807676553726196e-02 1.707512289285659790e-01 2.137909680604934692e-01 5.859187990427017212e-02 2.175861448049545288e-01 -3.007957339286804199e-01 -1.861457526683807373e-01 -2.976404270157217979e-03 4.276419430971145630e-02 -6.801122426986694336e-02 -3.458860516548156738e-02 -1.195293962955474854e-01 3.889412805438041687e-02 -1.955652832984924316e-01 -3.077539503574371338e-01 -7.405586540699005127e-02 -2.156822532415390015e-01 4.016775637865066528e-02 3.831514716148376465e-02 1.520367711782455444e-01 8.865290880203247070e-02 -1.518911719322204590e-01 2.914734482765197754e-01 -1.056807860732078552e-01 6.631946563720703125e-02 -3.212027251720428467e-01 3.307906687259674072e-01 7.724695652723312378e-02
1.331228166818618774e-01 -2.114120274782180786e-01 1.518466472625732422e-01 -2.705541849136352539e-01 3.627168014645576477e-02 2.157759815454483032e-01 5.209031701087951660e-02 1.794378310441970825e-01 -1.024501323699951172e-01 4.206249862909317017e-02 -4.153670966625213623e-01 -1.402327865362167358e-01 -2.044840306043624878e-01 1.671313345432281494e-01 1.821391284465789795e-02 3.807446360588073730e-02 8.129809051752090454e-02 -3.187059462070465088e-01 7.534162700176239014e-02 1.439972072839736938e-01 -7.468318194150924683e-02 9.341454505920410156e-02 1.492813229560852051e-01 1.113391369581222534e-01 -5.656230077147483826e-02 -3.915415406227111816e-01 -2.173004746437072754e-01 -1.474703699350357056e-01 3.882406651973724365e-02 -1.082187816500663757e-01 -2.454266101121902466e-01 6.965380627661943436e-03
1.165415793657302856e-01 -1.741039305925369263e-01 1.321090459823608398e-01 -4.471719264984130859e-02 -4.491598811000585556e-03 6.050325036048889160e-01 2.386512160301208496e-01 7.929669320583343506e-02 -6.954169273376464844e-02 -1.429401189088821411e-01 -2.335753440856933594e-01 2.405267208814620972e-01 -1.249191258102655411e-02 2.970255613327026367e-01 3.514365553855895996e-01 2.626889571547508240e-02 2.232426032423973083e-02 1.097895018756389618e-02 -5.664829537272453308e-02 -7.714848220348358154e-02 6.828308105468750000e-02 -1.056105345487594604e-01 -6.719791144132614136e-02 2.011704295873641968e-01 -2.093980461359024048e-02 -4.155272617936134338e-02 -7.767546176910400391e-02 7.596516609191894531e-02 2.879645116627216339e-02 -3.774780780076980591e-02 1.246740669012069702e-01 2.339272201061248779e-01
1.131379678845405579e-01 -2.459782958030700684e-01 -1.822833344340324402e-02 2.473275661468505859e-01 -1.387519985437393188e-01 3.901773691177368164e-01 6.011079251766204834e-02 1.995766609907150269e-01 7.499679923057556152e-02 -1.850168704986572266e-01 -3.164853155612945557e-01 -9.717766940593719482e-02 6.125871092081069946e-02 4.736654460430145264e-03 1.669802665710449219e-01 6.771834194660186768e-02 -1.029826551675796509e-01 9.628324210643768311e-02 -6.787634640932083130e-02 -3.385065495967864990e-01 -5.917740240693092346e-02 -7.668731361627578735e-02 -2.870414257049560547e-01 2.524194121360778809e-01 2.048956695944070816e-03 -8.479487150907516479e-02 6.127545982599258423e-02 -2.961767651140689850e-02 -7.704149186611175537e-02 -9.283647686243057251e-02 2.454803511500358582e-02 3.781629204750061035e-01
-1.383999437093734741e-01 -3.228144049644470215e-01 -7.807868719100952148e-02 -1.809248477220535278e-01 1.970775574445724487e-01 2.354958206415176392e-01 2.973537147045135498e-01 1.177886873483657837e-01 -1.136792171746492386e-02 -3.851739466190338135e-01 1.234958171844482422e-01 -9.562689810991287231e-02 -3.374412655830383301e-02 9.086017310619354248e-02 4.987801983952522278e-02 -2.560404241085052490e-01 -2.928821444511413574e-01 -1.185106039047241211e-01 -1.877090707421302795e-02 -1.022929977625608444e-02 -1.172172874212265015e-01 -1.604915410280227661e-01 -9.579540789127349854e-02 3.289263322949409485e-02 -1.848432570695877075e-01 -2.516012489795684814e-01 6.536510586738586426e-02 -1.937538236379623413e-01 1.714652637019753456e-03 -1.264645606279373169e-01 -8.096856065094470978e-03 2.924204170703887939e-01
2.804980278015136719e-01 -1.662832349538803101e-01 1.608932912349700928e-01 -7.494087517261505127e-02 4.101712256669998169e-02 2.923600375652313232e-01 3.007275052368640900e-02 4.300502538681030273e-01 2.376928329467773438e-01 -2.714523673057556152e-01 -2.488917410373687744e-01 -3.382352367043495178e-02 5.761758983135223389e-02 7.271182537078857422e-02 8.094647526741027832e-02 -1.030377149581909180e-01 -4.656520485877990723e-02 -1.093617677688598633e-01 -7.609800994396209717e-02 1.863973587751388550e-01 9.162568300962448120e-02 -1.268833428621292114e-01 -1.458581984043121338e-01 2.235812880098819733e-02 -1.390781551599502563e-01 -2.193064093589782715e-01 9.224762767553329468e-02 1.135758310556411743e-01 3.822800517082214355e-02 -2.914271354675292969e-01 2.218061983585357666e-01 2.115264534950256348e-01
1.350252777338027954e-01 -2.806103825569152832e-01 -6.609305273741483688e-03 -1.725721061229705811e-01 1.407981365919113159e-01 5.047914385795593262e-01 3.178563714027404785e-01 2.072297632694244385e-01 -1.724824458360671997e-01 -3.697257936000823975e-01 -1.253187656402587891e-01 -8.026218856684863567e-04 -8.247508853673934937e-02 1.250033229589462280e-01 -6.282293051481246948e-02 9.808307141065597534e-02 1.023615300655364990e-01 1.841340400278568268e-02 8.597368374466896057e-03 -6.873112916946411133e-02 9.178642928600311279e-02 7.337713986635208130e-02 -9.734744578599929810e-02 -9.677090682089328766e-03 -3.222928345203399658e-01 -1.716841757297515869e-01 -1.115310490131378174e-01 -1.353796124458312988e-01 -8.157248795032501221e-02 1.489337682723999023e-01 8.775136433541774750e-03 6.645796447992324829e-02
1.018892601132392883e-01 -3.368425965309143066e-01 -2.299845814704895020e-01 -3.881221264600753784e-02 6.656788587570190430e-01 3.518204689025878906e-01 1.624335795640945435e-01 -1.215168368071317673e-02 -2.203405275940895081e-02 -1.460771262645721436e-01 -4.443060234189033508e-02 -1.430846899747848511e-01 -1.121053844690322876e-02 -2.117465436458587646e-02 8.660772000439465046e-04 -9.291491657495498657e-02 -3.438119590282440186e-02 1.687546968460083008e-01 2.639340469613671303e-03 4.830813035368919373e-03 -6.685637682676315308e-02 3.859419748187065125e-02 1.381735224276781082e-02 2.513618767261505127e-02 -1.191039383411407471e-01 -2.141802161931991577e-01 -4.255922138690948486e-02 -5.064715072512626648e-02 -5.202834680676460266e-02 -2.343314439058303833e-01 -1.253720223903656006e-01 2.438515610992908478e-02
4.383860826492309570e-01 -2.586923241615295410e-01 2.093859761953353882e-02 -2.977024316787719727e-01 1.241700649261474609e-01 1.619984209537506104e-01 6.696331501007080078e-02 5.025240033864974976e-02 2.763778865337371826e-01 -2.186964638531208038e-02 -1.486140638589859009e-01 -1.074692383408546448e-01 -2.574279904365539551e-02 1.304738223552703857e-01 -1.651942729949951172e-02 9.619497507810592651e-02 -5.769113823771476746e-02 1.984357684850692749e-01 -1.991157978773117065e-01 8.248159289360046387e-02 -2.230112552642822266e-01 1.881012916564941406e-01 4.834875580854713917e-04 3.558035194873809814e-01 1.107262000441551208e-01 -3.044388592243194580e-01 -2.464001625776290894e-02 -1.074150726199150085e-01 1.385576575994491577e-01 -7.391080260276794434e-03 -1.646459847688674927e-01 -3.363064303994178772e-02
2.651914358139038086e-01 -4.982258677482604980e-01 5.156180635094642639e-02 1.486288160085678101e-01 -1.546233594417572021e-01 1.361339390277862549e-01 5.753194540739059448e-02 2.508941106498241425e-02 -6.812012195587158203e-02 -9.870357811450958252e-02 -4.815635271370410919e-03 1.435265094041824341e-01 -1.016600131988525391e-01 6.182397529482841492e-02 1.375722587108612061e-01 -2.202329188585281372e-01 2.683678567409515381e-01 4.592523351311683655e-02 -2.274511456489562988e-01 -2.736161947250366211e-01 -1.677820831537246704e-01 -9.215496480464935303e-02 1.259266287088394165e-01 4.002794623374938965e-01 -6.641545146703720093e-02 -2.682973630726337433e-02 -4.568228125572204590e-02 1.894287616014480591e-01 -1.057030111551284790e-01 -1.409126073122024536e-01 7.160831242799758911e-02 -3.178792446851730347e-02
3.759936094284057617e-01 -9.746578335762023926e-02 1.060417760163545609e-02 -1.318676918745040894e-01 5.233003571629524231e-02 7.984005659818649292e-02 3.024658262729644775e-01 3.070304989814758301e-01 3.578773513436317444e-02 -2.800150513648986816e-01 -2.468995600938796997e-01 1.918739378452301025e-01 -4.618263989686965942e-02 1.095776706933975220e-01 -6.085377559065818787e-02 -1.265998482704162598e-01 -2.086754888296127319e-01 7.665049750357866287e-03 -3.988219797611236572e-01 -2.297892868518829346e-01 -7.674803584814071655e-02 -4.697497561573982239e-02 -3.065015934407711029e-02 1.752049475908279419e-01 -2.121496647596359253e-01 -2.152294665575027466e-01 -5.066132545471191406e-02 1.389484554529190063e-01 -1.058993265032768250e-01 -3.117846511304378510e-02 -6.068075820803642273e-02 3.396461904048919678e-02
1.323587298393249512e-01 -4.489621222019195557e-01 -9.832856804132461548e-02 9.214823134243488312e-03 3.192283213138580322e-02 1.061911955475807190e-01 2.700507044792175293e-01 -9.428566694259643555e-02 6.990796327590942383e-02 -4.905720055103302002e-02 -3.594771325588226318e-01 2.266277968883514404e-01 -7.886479049921035767e-02 2.457466870546340942e-01 -1.602201461791992188e-01 -1.009199991822242737e-01 5.466295033693313599e-02 1.397777646780014038e-01 -3.099566102027893066e-01 -1.747296452522277832e-01 -1.087737828493118286e-01 3.921065032482147217e-01 1.513312687166035175e-03 1.028477624058723450e-01 -7.422108203172683716e-02 -1.288999319076538086e-01 7.826364040374755859e-02 -1.217714846134185791e-01 -1.210003569722175598e-01 2.995215915143489838e-02 -5.236079916357994080e-02 -7.612329442054033279e-03
-9.362734854221343994e-03 -3.071292936801910400e-01 -4.388456791639328003e-02 -1.343960314989089966e-01 1.499477773904800415e-01 1.721394062042236328e-01 1.383059471845626831e-01 2.667168378829956055e-01 1.620152294635772705e-01 -3.588113486766815186e-01 -1.117981504648923874e-02 -1.475844252854585648e-02 -2.617698609828948975e-01 1.863093227148056030e-01 1.542467176914215088e-01 1.050831303000450134e-01 -3.041491806507110596e-01 2.936994656920433044e-02 1.016747802495956421e-01 -2.959388867020606995e-02 -2.788039743900299072e-01 -9.838400036096572876e-02 -5.400835350155830383e-02 -5.666472762823104858e-02 -3.914137780666351318e-01 3.067320398986339569e-02 1.024280339479446411e-01 -6.162209808826446533e-02 -7.469130307435989380e-02 -1.364161968231201172e-01 1.514029353857040405e-01 1.901042610406875610e-01
4.417080581188201904e-01 -2.100192457437515259e-01 -1.188768595457077026e-01 -1.080910339951515198e-01 3.344668447971343994e-01 1.812916696071624756e-01 1.197208762168884277e-01 1.380299478769302368e-01 4.028885811567306519e-02 -6.987210363149642944e-03 -4.255990684032440186e-01 2.189751565456390381e-01 -2.312749251723289490e-02 1.576632261276245117e-01 -8.498287945985794067e-02 9.189932793378829956e-02 -2.755574285984039307e-01 -1.074633374810218811e-01 -7.503960747271776199e-03 -1.222169771790504456e-01 -1.201300844550132751e-01 8.236929029226303101e-02 5.131528526544570923e-02 2.288439124822616577e-01 2.955584786832332611e-02 -1.270718574523925781e-01 -2.025600075721740723e-01 -8.638609945774078369e-02 1.569411009550094604e-01 -6.228722631931304932e-02 -1.080686002969741821e-01 -2.526656165719032288e-02
-1.965506374835968018e-02 -4.925462603569030762e-01 -3.365950286388397217e-02 9.859433770179748535e-02 1.293105352669954300e-02 6.864307075738906860e-02 -1.167782619595527649e-01 5.857496336102485657e-02 -4.097770527005195618e-02 -9.778551012277603149e-02 -3.574374914169311523e-01 1.184185966849327087e-01 -1.375183165073394775e-01 -2.392801828682422638e-02 3.869899362325668335e-02 -2.081206887960433960e-01 2.051370143890380859e-01 -2.163482457399368286e-01 -8.597523719072341919e-02 -2.763680815696716309e-01 -1.209587827324867249e-01 1.537742316722869873e-01 1.377895474433898926e-01 3.627045452594757080e-01 5.160557478666305542e-02 -5.637848004698753357e-02 3.391018137335777283e-02 -2.115665078163146973e-01 -1.507134586572647095e-01 -1.298521608114242554e-01 1.725120395421981812e-01 -1.559619903564453125e-01
2.741429507732391357e-01 -3.490292429924011230e-01 2.975113131105899811e-02 3.720009326934814453e-02 1.280952394008636475e-01 1.743741333484649658e-01 2.194717712700366974e-02 4.801538884639739990e-01 1.599687635898590088e-01 -2.778988480567932129e-01 -1.313340961933135986e-01 5.537062510848045349e-02 1.276834309101104736e-01 9.846622496843338013e-02 3.035528585314750671e-02 -2.618556097149848938e-02 -7.500449568033218384e-02 1.958337724208831787e-01 -1.549578160047531128e-01 2.290271818637847900e-01 -2.611627429723739624e-02 -1.803912967443466187e-01 -6.065514311194419861e-02 4.559064283967018127e-02 -2.143733650445938110e-01 2.158169448375701904e-02 1.363724619150161743e-01 -9.023625403642654419e-02 -1.352479029446840286e-02 -1.002167761325836182e-01 1.609041243791580200e-01 3.216713666915893555e-01
-2.507519908249378204e-02 -3.926630020141601562e-01 3.487182259559631348e-01 -7.924886792898178101e-02 1.087515726685523987e-01 2.912426888942718506e-01 -2.400216907262802124e-01 5.709448456764221191e-02 1.333596259355545044e-01 -1.511430647224187851e-02 -5.931521952152252197e-02 -1.308305654674768448e-03 -2.272324413061141968e-01 1.477195918560028076e-01 -1.031908169388771057e-01 -3.913235664367675781e-02 2.329553663730621338e-01 -1.586942225694656372e-01 -1.822472065687179565e-01 8.207971602678298950e-02 -1.563765257596969604e-01 1.918073627166450024e-03 1.141314506530761719e-01 2.330227196216583252e-01 4.814707115292549133e-02 -2.223830074071884155e-01 -6.777389347553253174e-02 -1.184287220239639282e-01 -3.663292229175567627e-01 1.763290539383888245e-02 1.817602664232254028e-01 5.909463390707969666e-02
-3.996460232883691788e-03 -3.722851574420928955e-01 -6.589008029550313950e-03 7.943180203437805176e-02 -1.088152453303337097e-01 3.182985782623291016e-01 2.304062396287918091e-01 8.882854133844375610e-02 7.015887647867202759e-03 8.849178440868854523e-03 2.986414171755313873e-02 -3.414117544889450073e-02 -1.771697700023651123e-01 6.600829213857650757e-02 4.278170689940452576e-02 -2.815099358558654785e-01 -1.187733039259910583e-01 -1.064282879233360291e-01 -2.724575996398925781e-01 2.250882424414157867e-02 1.600319743156433105e-01 2.101264297962188721e-01 -5.308884009718894958e-02 3.143462240695953369e-01 -3.483686447143554688e-01 1.371690817177295685e-02 8.982095122337341309e-02 -1.459098756313323975e-01 -1.204723119735717773e-01 -1.049039363861083984e-01 -2.202951461076736450e-01 -2.556745111942291260e-01
1.809517294168472290e-02 -2.764859199523925781e-01 -1.744182966649532318e-02 9.025257080793380737e-02 1.449769735336303711e-01 1.816516220569610596e-01 1.730684340000152588e-01 5.557462200522422791e-02 -9.773489087820053101e-02 1.005942970514297485e-01 -9.503295272588729858e-02 8.948384970426559448e-02 -4.734702035784721375e-02 1.184344887733459473e-01 1.706939488649368286e-01 -1.428462862968444824e-01 -8.802530169486999512e-02 -1.127771660685539246e-01 -3.049341440200805664e-01 -4.710298031568527222e-02 -3.371246159076690674e-02 4.060807228088378906e-01 -2.179567813873291016e-01 4.932474195957183838e-01 -1.301435232162475586e-01 -2.711826562881469727e-01 -4.514234513044357300e-02 -1.268700957298278809e-01 -1.109776720404624939e-01 -4.383471235632896423e-02 -1.281362771987915039e-01 -1.158757582306861877e-01
-6.037438288331031799e-02 -5.521091818809509277e-01 3.230060040950775146e-01 -7.168766111135482788e-02 -8.450528979301452637e-02 5.302111059427261353e-02 3.941396623849868774e-02 -3.039193153381347656e-02 5.976523086428642273e-02 -7.665079087018966675e-02 -4.474256336688995361e-01 1.051914319396018982e-01 2.523630298674106598e-02 -7.129716128110885620e-02 3.299773856997489929e-02 -2.185927480459213257e-01 2.057889848947525024e-01 -2.547780871391296387e-01 7.923647761344909668e-03 1.428420990705490112e-01 -1.287009473890066147e-02 1.015367135405540466e-01 1.448961347341537476e-01 1.655928045511245728e-01 2.528266981244087219e-02 -1.548492014408111572e-01 1.236760094761848450e-01 1.058133393526077271e-01 -5.165566876530647278e-02 -1.479824185371398926e-01 1.651885360479354858e-01 -6.893305480480194092e-02
6.361455470323562622e-02 -3.023969233036041260e-01 5.981630086898803711e-02 -3.302609324455261230e-01 -6.930025666952133179e-02 1.074696853756904602e-01 -5.748854950070381165e-02 2.146285623311996460e-01 1.200675740838050842e-01 7.270581554621458054e-03 -2.237035147845745087e-02 7.598236948251724243e-02 -1.533383280038833618e-01 5.120845139026641846e-02 3.406138718128204346e-01 -4.055738449096679688e-01 1.570777744054794312e-01 -5.132835358381271362e-02 -9.085652418434619904e-03 7.208645343780517578e-02 -6.841699033975601196e-02 8.469112962484359741e-02 1.466564536094665527e-01 1.966102272272109985e-01 -2.348079681396484375e-01 9.359014220535755157e-03 2.606301605701446533e-01 -7.814639061689376831e-02 -2.511900663375854492e-01 -4.227377474308013916e-02 -2.904430925846099854e-01 1.250942051410675049e-01
2.396998554468154907e-01 3.597537800669670105e-02 -1.102216914296150208e-02 -1.590218842029571533e-01 1.419844031333923340e-01 5.587768554687500000e-01 -1.194240897893905640e-01 1.228881031274795532e-01 8.954948186874389648e-02 -3.057365491986274719e-02 -3.129430115222930908e-01 -1.521856337785720825e-01 3.870972618460655212e-02 1.219222024083137512e-01 1.838383525609970093e-01 -8.662101626396179199e-02 -2.320132702589035034e-01 -1.270036399364471436e-01 -3.386496901512145996e-01 2.093590423464775085e-02 -2.059974893927574158e-02 1.360020879656076431e-02 -1.498020440340042114e-01 1.375082731246948242e-01 5.196830257773399353e-02 -2.342432141304016113e-01 9.726356714963912964e-02 1.568583548069000244e-01 -9.673585742712020874e-02 -1.853198409080505371e-01 -2.910370193421840668e-02 5.613110587000846863e-02
2.710399031639099121e-01 -2.613715231418609619e-01 2.469029128551483154e-01 5.871692299842834473e-02 -3.166318684816360474e-02 2.640716731548309326e-01 1.765545010566711426e-01 -6.477382779121398926e-02 6.622381508350372314e-02 2.515525370836257935e-02 -3.598011657595634460e-02 1.845666468143463135e-01 -6.304877996444702148e-02 3.413560986518859863e-01 -1.984791010618209839e-01 -1.506408601999282837e-01 -2.178915590047836304e-01 4.927999898791313171e-02 -3.010182976722717285e-01 -1.642149686813354492e-01 -2.405739575624465942e-01 1.054312437772750854e-01 -8.962471038103103638e-03 2.256772667169570923e-01 -1.472573578357696533e-01 -1.583917886018753052e-01 -1.082932278513908386e-01 -2.222401946783065796e-01 -2.452103234827518463e-02 -1.311687678098678589e-01 -3.734017163515090942e-02 2.239841520786285400e-01
1.059029474854469299e-01 -2.254815548658370972e-01 8.168664574623107910e-02 -2.790680527687072754e-02 -3.424396812915802002e-01 7.136461883783340454e-02 4.152697976678609848e-03 1.578557938337326050e-01 4.128010571002960205e-01 -5.977683886885643005e-02 -1.215742304921150208e-01 -9.747005254030227661e-02 1.788114011287689209e-02 -5.827598739415407181e-03 7.261349260807037354e-02 -2.420407533645629883e-01 -2.178350090980529785e-02 -1.144284605979919434e-01 -1.299156695604324341e-01 8.449603617191314697e-02 -7.939768582582473755e-02 -6.738851964473724365e-02 1.552194952964782715e-01 1.902881562709808350e-01 -3.269322216510772705e-01 -2.320464253425598145e-01 3.917037546634674072e-01 -1.193538457155227661e-01 -1.143946796655654907e-01 -2.191488593816757202e-01 -1.321014016866683960e-01 7.088167220354080200e-02
1.861933916807174683e-01 -5.012595057487487793e-01 1.396478712558746338e-01 -6.635215878486633301e-02 5.731008201837539673e-02 1.132579594850540161e-01 3.015123903751373291e-01 2.868930697441101074e-01 -2.501986026763916016e-01 -1.162248328328132629e-01 -1.888574361801147461e-01 6.088625639677047729e-02 4.066869989037513733e-02 -4.985621571540832520e-02 2.067948132753372192e-02 -3.381202518939971924e-01 -6.873403489589691162e-02 -8.509267866611480713e-02 1.962979324162006378e-02 -8.775866776704788208e-02 2.209061831235885620e-01 -1.084755659103393555e-01 -1.403567343950271606e-01 -4.824585095047950745e-02 -1.676617413759231567e-01 -1.819420158863067627e-01 -3.345978632569313049e-02 1.075227335095405579e-01 1.165403425693511963e-02 -6.948187202215194702e-02 -2.862234115600585938e-01 5.509663745760917664e-02
-1.716469228267669678e-02 -3.182531595230102539e-01 4.851805418729782104e-02 6.005326658487319946e-02 1.344035100191831589e-02 1.317987293004989624e-01 -1.386701464653015137e-01 5.435717850923538208e-02 1.813638508319854736e-01 -3.506315052509307861e-01 -1.982122510671615601e-01 -1.249271333217620850e-01 1.097817867994308472e-01 1.918704211711883545e-01 1.152194291353225708e-01 -3.173060417175292969e-01 -1.589086353778839111e-01 -6.593004800379276276e-03 -1.146245226263999939e-01 4.132580459117889404e-01 -2.223557680845260620e-01 -9.062112122774124146e-02 2.678050398826599121e-01 6.718891113996505737e-02 -1.224541515111923218e-01 -1.088351234793663025e-01 1.482965201139450073e-01 3.748419508337974548e-02 1.202475279569625854e-01 -2.605080902576446533e-01 2.900650352239608765e-02 -5.159451812505722046e-02
-1.953479796648025513e-01 -2.563233971595764160e-01 2.844111025333404541e-01 1.783242672681808472e-01 1.036305278539657593e-01 2.538328766822814941e-01 1.914314627647399902e-01 1.585541665554046631e-01 1.622602790594100952e-01 -2.269638776779174805e-01 -9.274037927389144897e-02 6.446789205074310303e-02 -1.365439891815185547e-01 6.017886847257614136e-02 7.961861044168472290e-02 -3.778652101755142212e-02 -1.402066349983215332e-01 1.625449359416961670e-01 -6.607365608215332031e-02 7.271189708262681961e-03 -3.131602704524993896e-02 -1.849294602870941162e-01 2.915151417255401611e-01 3.800588846206665039e-01 -3.482030704617500305e-03 4.844338167458772659e-03 1.726645082235336304e-01 -6.670240312814712524e-02 2.412356287240982056e-01 -1.595496982336044312e-01 -2.081923931837081909e-01 -2.224103957414627075e-01
6.729105114936828613e-02 -2.880447804927825928e-01 -2.853108197450637817e-02 3.777405619621276855e-02 2.644185125827789307e-01 3.250349462032318115e-01 5.301504209637641907e-02 8.575963228940963745e-02 -9.390854835510253906e-02 -1.644573807716369629e-01 -2.109891027212142944e-01 1.900317519903182983e-01 -3.061468601226806641e-01 3.954938650131225586e-01 -7.309335470199584961e-02 1.193120889365673065e-02 1.578038632869720459e-01 1.204596180468797684e-02 -3.495856001973152161e-02 -2.463341224938631058e-03 7.263369858264923096e-02 -9.091276675462722778e-03 2.582093775272369385e-01 9.573570638895034790e-02 -2.414805814623832703e-02 1.968044936656951904e-01 1.444827616214752197e-01 -1.478407345712184906e-02 -2.836703658103942871e-01 -2.285404503345489502e-01 -2.219496518373489380e-01 -5.069493129849433899e-02
6.275696307420730591e-02 -5.008870959281921387e-01 1.878372281789779663e-01 -2.276865988969802856e-01 1.226874738931655884e-01 1.309512406587600708e-01 -5.768617987632751465e-02 -1.358600705862045288e-01 8.928814530372619629e-02 -6.743214279413223267e-02 -2.731624841690063477e-01 5.735430121421813965e-02 1.345172226428985596e-01 1.411648001521825790e-02 6.312077492475509644e-02 1.269435286521911621e-01 1.343294531106948853e-01 -1.487072110176086426e-01 -1.932919025421142578e-01 -2.728484272956848145e-01 -1.184767112135887146e-01 1.166647523641586304e-01 1.990351080894470215e-01 2.764336168766021729e-01 -1.136733889579772949e-01 4.759300500154495239e-02 -1.894199699163436890e-01 -8.125275489874184132e-04 -2.282694727182388306e-01 -1.226211264729499817e-01 -2.173242121934890747e-01 1.189941167831420898e-01
1.082135885953903198e-01 -2.577303349971771240e-01 7.402673363685607910e-02 5.271621420979499817e-02 -1.432454437017440796e-01 2.701232433319091797e-01 2.433330714702606201e-01 1.634794659912586212e-02 -2.103239148855209351e-01 -6.955736130475997925e-02 -4.490547347813844681e-03 7.621624320745468140e-02 -7.624590396881103516e-02 3.761656582355499268e-01 -5.106750875711441040e-02 -1.691477596759796143e-01 -5.027486011385917664e-02 2.728114426136016846e-01 -1.471937447786331177e-01 -2.126719802618026733e-01 2.710879780352115631e-02 1.173172295093536377e-01 7.643552869558334351e-02 2.372920662164688110e-01 -3.020517993718385696e-03 -4.426970183849334717e-01 -1.233234629034996033e-01 5.726923048496246338e-02 -2.879407815635204315e-02 -2.973187863826751709e-01 2.513443306088447571e-02 4.869010671973228455e-02
-2.685924805700778961e-02 -3.975062668323516846e-01 9.584552049636840820e-02 -8.925180882215499878e-02 2.669599652290344238e-01 3.714754581451416016e-01 2.549335360527038574e-01 2.191327884793281555e-02 -1.879083663225173950e-01 -2.177426815032958984e-01 1.477198209613561630e-02 -1.731534004211425781e-01 -8.545374870300292969e-02 1.926612257957458496e-01 1.503323614597320557e-01 -7.129465043544769287e-02 -6.348398327827453613e-02 8.663552254438400269e-02 -1.791348494589328766e-02 7.700455188751220703e-02 -2.714619636535644531e-01 1.097505390644073486e-01 -1.441694796085357666e-01 3.645145520567893982e-02 -2.273569256067276001e-01 -3.025764822959899902e-01 -1.082251593470573425e-01 -1.557196378707885742e-01 -3.135278820991516113e-02 -1.264371722936630249e-01 -6.467126309871673584e-02 1.958662569522857666e-01
1.126099526882171631e-01 -3.909353017807006836e-01 3.429423272609710693e-01 8.957740664482116699e-02 2.701612114906311035e-01 2.086420804262161255e-01 -1.094482541084289551e-01 4.231255874037742615e-02 2.419071048498153687e-01 -8.723654597997665405e-02 -1.882527209818363190e-02 2.364047104492783546e-03 -1.849394589662551880e-01 2.359924018383026123e-01 -3.314235433936119080e-02 -1.580551713705062866e-01 1.371544450521469116e-01 -8.426671475172042847e-02 -2.046970725059509277e-01 -2.401730418205261230e-01 8.045084774494171143e-02 5.438888072967529297e-02 9.932954609394073486e-02 1.569143384695053101e-01 2.477163821458816528e-02 -5.415849015116691589e-02 -1.051928326487541199e-01 -3.241076171398162842e-01 -3.039506375789642334e-01 1.233341824263334274e-02 5.979962274432182312e-02 1.044792011380195618e-01
-3.809181740507483482e-03 -3.934356570243835449e-01 8.036491274833679199e-02 9.180083870887756348e-04 -1.498207747936248779e-01 1.663130372762680054e-01 -3.017763793468475342e-01 1.598116606473922729e-01 2.094104737043380737e-01 -7.256985455751419067e-02 -2.274402379989624023e-01 -4.083820804953575134e-02 -1.750244051218032837e-01 1.914654970169067383e-01 4.059578105807304382e-02 -2.108440175652503967e-02 -1.358473747968673706e-01 -4.611292853951454163e-02 -2.329917848110198975e-01 -1.662921756505966187e-01 7.828486710786819458e-02 3.144457638263702393e-01 9.932214021682739258e-02 1.391883473843336105e-02 -7.232262194156646729e-02 -2.011650353670120239e-01 3.374356031417846680e-01 -3.041317760944366455e-01 -3.310662135481834412e-02 -1.439517438411712646e-01 5.974240601062774658e-02 7.135681062936782837e-02
1.279269009828567505e-01 -4.052851796150207520e-01 3.779583871364593506e-01 -7.360945641994476318e-02 2.147398889064788818e-01 3.281985819339752197e-01 -2.300786674022674561e-01 3.365335986018180847e-02 1.547877211123704910e-02 -7.386648654937744141e-02 1.933753862977027893e-02 2.202550470829010010e-01 -1.703580170869827271e-01 1.768918186426162720e-01 4.114966839551925659e-03 -8.831505477428436279e-02 -6.710765883326530457e-03 -3.083311319351196289e-01 -1.004268229007720947e-01 -1.366165280342102051e-01 3.436581790447235107e-02 2.842533634975552559e-03 1.335026323795318604e-01 2.746343314647674561e-01 1.446958780288696289e-01 -1.615827679634094238e-01 -3.837485611438751221e-02 -9.934787452220916748e-02 -1.503949761390686035e-01 -1.987313628196716309e-01 3.554056957364082336e-02 -2.090472914278507233e-02
-2.849033847451210022e-02 -3.540138602256774902e-01 4.228388369083404541e-01 9.210553020238876343e-02 -3.907891362905502319e-02 1.332479566335678101e-01 -3.457657294347882271e-03 2.108860313892364502e-01 1.598803251981735229e-01 -1.549620181322097778e-01 -3.105273544788360596e-01 -6.277178227901458740e-02 1.338698267936706543e-01 1.081369146704673767e-01 3.596823895350098610e-03 -1.893094927072525024e-02 7.041429728269577026e-02 -1.620867550373077393e-01 -1.483539193868637085e-01 1.491536796092987061e-01 -2.129874378442764282e-01 3.063503801822662354e-01 1.425120979547500610e-01 -2.549911476671695709e-02 4.339304193854331970e-02 -7.350971549749374390e-02 2.191285043954849243e-01 2.054266035556793213e-01 -5.936330929398536682e-02 -2.822716534137725830e-01 1.535453051328659058e-01 -5.430744215846061707e-02
1.797428876161575317e-01 -3.068050146102905273e-01 -6.293586641550064087e-02 -5.004531145095825195e-02 -4.608599841594696045e-02 2.142117172479629517e-01 9.430158883333206177e-03 1.966847479343414307e-02 3.617059811949729919e-02 -1.686295717954635620e-01 2.674773149192333221e-02 5.049654468894004822e-02 1.265573352575302124e-01 1.023540273308753967e-01 2.076562792062759399e-01 -3.034261763095855713e-01 6.524767726659774780e-02 -8.577910251915454865e-03 -2.401502281427383423e-01 -2.829242497682571411e-02 2.746221795678138733e-02 2.371790111064910889e-01 -1.062695533037185669e-01 5.270087122917175293e-01 -1.088781803846359253e-01 -1.166452281177043915e-02 -1.404612362384796143e-01 -3.388749957084655762e-01 -6.380371749401092529e-02 -1.470361948013305664e-01 9.697014093399047852e-02 -1.828312128782272339e-01
2.291862666606903076e-01 -3.651177883148193359e-01 -2.025166749954223633e-01 2.290008775889873505e-02 -1.906912326812744141e-01 3.503544926643371582e-01 1.366888284683227539e-01 1.400142014026641846e-01 -9.159682691097259521e-02 -8.429469913244247437e-02 -8.651223778724670410e-02 -1.078240647912025452e-01 -4.140831530094146729e-02 -3.763615153729915619e-03 3.770514950156211853e-02 -1.185958236455917358e-01 7.875969260931015015e-02 -4.768443107604980469e-02 -1.609382778406143188e-01 6.217229366302490234e-02 1.007916331291198730e-01 3.743979036808013916e-01 5.224581435322761536e-02 3.458093106746673584e-01 -3.076708912849426270e-01 2.009563148021697998e-01 -3.395848721265792847e-02 -1.054993793368339539e-01 -1.189694628119468689e-01 -2.023476958274841309e-01 -9.479483962059020996e-02 -3.319907933473587036e-02
2.512744963169097900e-01 -1.286759078502655029e-01 1.068050116300582886e-01 -6.432909518480300903e-02 -4.124040529131889343e-02 2.714770436286926270e-01 -9.981790930032730103e-02 3.026249408721923828e-01 -1.041132584214210510e-02 -9.742736071348190308e-02 -1.908716261386871338e-01 -3.294090181589126587e-02 -1.282117813825607300e-01 -1.433915644884109497e-01 1.153954118490219116e-01 -3.206957876682281494e-01 5.670902878046035767e-02 -1.120527312159538269e-01 -6.717631220817565918e-02 1.599003374576568604e-01 -1.119941771030426025e-01 -3.093671984970569611e-02 -1.916494965553283691e-02 8.739682845771312714e-03 -1.111637279391288757e-01 -2.047868371009826660e-01 2.139416933059692383e-01 -2.349644154310226440e-01 7.899691164493560791e-02 -2.294293940067291260e-01 -2.552261650562286377e-01 4.341015517711639404e-01
2.068869918584823608e-01 -4.819491207599639893e-01 -4.741744697093963623e-02 1.564537435770034790e-01 -1.003421247005462646e-01 9.341996908187866211e-02 3.680276125669479370e-02 -8.416862785816192627e-02 -1.626409292221069336e-01 -4.068026691675186157e-02 -3.972971066832542419e-02 2.349321395158767700e-01 1.339088976383209229e-01 9.582890197634696960e-03 8.641236275434494019e-02 -3.035821318626403809e-01 -1.579581387341022491e-02 1.797734797000885010e-01 -1.787327527999877930e-01 -1.484538018703460693e-01 -9.470247477293014526e-02 2.398591116070747375e-02 9.422559291124343872e-02 2.595268487930297852e-01 -1.657694429159164429e-01 -3.296596407890319824e-01 1.234827116131782532e-01 2.151773273944854736e-01 -2.920490503311157227e-01 -5.711670219898223877e-02 -9.301356226205825806e-02 -3.452098742127418518e-02
1.823835819959640503e-01 -3.015293776988983154e-01 2.627624571323394775e-01 -5.894868820905685425e-02 -1.041009575128555298e-01 4.401778336614370346e-03 -7.000680267810821533e-02 1.450428962707519531e-01 3.633012771606445312e-01 -1.478177458047866821e-01 7.599702477455139160e-02 -5.176442861557006836e-02 -1.308629214763641357e-01 1.635293215513229370e-01 8.488529361784458160e-03 -3.583253920078277588e-01 -4.196642339229583740e-01 -1.838028728961944580e-01 -3.531849384307861328e-02 1.170453149825334549e-02 -1.579361222684383392e-02 -1.532988399267196655e-01 -1.068934574723243713e-01 1.767048090696334839e-01 -1.261877864599227905e-01 -1.053152382373809814e-01 2.618435584008693695e-02 -4.140287265181541443e-02 -2.918056547641754150e-01 -1.491960287094116211e-01 -1.179015934467315674e-01 5.883441120386123657e-02
-3.579781157895922661e-03 -2.858510613441467285e-01 9.955324977636337280e-02 -6.833627820014953613e-02 -1.780411452054977417e-01 2.630904614925384521e-01 2.547415792942047119e-01 1.325232684612274170e-01 5.104663595557212830e-02 -4.093537852168083191e-02 -8.041410148143768311e-02 1.424285471439361572e-01 -2.378579378128051758e-01 -9.059840813279151917e-03 6.724686920642852783e-02 -3.746738433837890625e-01 -3.309438750147819519e-02 1.225466206669807434e-01 -1.270698159933090210e-01 -1.352979391813278198e-01 -8.750420063734054565e-02 3.835589438676834106e-02 -4.036448895931243896e-02 9.405447542667388916e-02 -8.103496581315994263e-02 -3.846326768398284912e-01 -1.840287633240222931e-02 -1.721174120903015137e-01 1.577819734811782837e-01 4.693260416388511658e-02 -2.333935499191284180e-01 3.892538249492645264e-01
1.448527127504348755e-01 -3.855092227458953857e-01 -2.325245141983032227e-01 -1.312743425369262695e-01 -1.770952045917510986e-01 2.157220542430877686e-01 1.019628420472145081e-01 3.614056855440139771e-02 4.880461096763610840e-02 -1.113074496388435364e-01 -1.951865255832672119e-01 -5.071312189102172852e-03 -2.162717580795288086e-01 4.800548311322927475e-03 -1.589080244302749634e-01 -3.311510682106018066e-01 8.899185806512832642e-02 1.365875154733657837e-01 -1.028831899166107178e-01 1.493866592645645142e-01 -1.421224623918533325e-01 1.709736734628677368e-01 9.859355539083480835e-02 3.862149715423583984e-01 -1.994469463825225830e-01 1.703802943229675293e-01 6.450505927205085754e-03 -1.672487109899520874e-01 -1.387203335762023926e-01 -2.124552428722381592e-01 -7.650725543498992920e-02 6.898651830852031708e-03
4.753119125962257385e-02 -2.828590869903564453e-01 -1.003947481513023376e-01 1.437085270881652832e-01 -1.412764638662338257e-01 3.444056808948516846e-01 2.293580174446105957e-01 2.004508227109909058e-01 -5.862176045775413513e-02 2.149379625916481018e-02 1.642963737249374390e-01 1.231771633028984070e-01 -1.548728197813034058e-01 3.312563896179199219e-02 -6.934923678636550903e-02 -4.295161366462707520e-02 -8.413103222846984863e-02 6.778662651777267456e-02 -7.884158194065093994e-02 -8.557164669036865234e-02 1.033839806914329529e-01 1.809736490249633789e-01 8.866284787654876709e-02 9.481723606586456299e-02 -1.065738052129745483e-01 -4.880945086479187012e-01 -2.847863361239433289e-02 2.317379973828792572e-02 -1.626939326524734497e-01 -4.050974547863006592e-01 -3.067608363926410675e-02 2.233375161886215210e-01
1.358672678470611572e-01 -4.942127764225006104e-01 -1.880073845386505127e-01 -6.381647195667028427e-03 -1.834597736597061157e-01 2.296884953975677490e-01 -2.763021737337112427e-02 5.753133445978164673e-02 -7.236795127391815186e-02 -3.994392231106758118e-02 -6.314162909984588623e-02 7.796143740415573120e-02 -1.735145747661590576e-01 6.925848871469497681e-02 3.239312395453453064e-02 -2.645991444587707520e-01 -4.532462358474731445e-02 -1.675314269959926605e-02 -1.890245378017425537e-01 2.529453299939632416e-02 1.208618581295013428e-01 4.504539966583251953e-01 8.066988736391067505e-02 1.918703019618988037e-01 -1.971992850303649902e-01 -2.351825684309005737e-02 2.888390421867370605e-01 -1.845117509365081787e-01 -7.341077178716659546e-02 -9.555744379758834839e-02 -1.312076449394226074e-01 1.905139535665512085e-02
1.267407536506652832e-01 -6.777012348175048828e-02 3.485593572258949280e-02 1.412032544612884521e-01 1.550347506999969482e-01 1.286641955375671387e-01 -2.316993102431297302e-02 2.270504385232925415e-01 -6.515331566333770752e-02 -4.164515435695648193e-01 -2.554358243942260742e-01 1.334217041730880737e-01 1.986546814441680908e-01 5.445775017142295837e-02 8.321994543075561523e-02 -1.430823951959609985e-01 -9.298632293939590454e-02 5.907221138477325439e-02 -2.797453999519348145e-01 1.007525920867919922e-01 -1.401925384998321533e-01 -2.938155531883239746e-01 -5.175770819187164307e-02 1.504823416471481323e-01 -1.164500936865806580e-01 8.607826195657253265e-03 1.201187632977962494e-02 1.076235435903072357e-02 -4.084428250789642334e-01 -2.303807139396667480e-01 7.883749157190322876e-02 2.511923313140869141e-01
6.010955572128295898e-02 -4.410047531127929688e-01 1.874009817838668823e-01 -7.984975725412368774e-02 2.205347418785095215e-01 1.203527003526687622e-01 1.708748340606689453e-01 2.327790707349777222e-01 1.602828651666641235e-01 7.152971625328063965e-02 -1.598872989416122437e-01 3.557132184505462646e-02 -2.462028563022613525e-01 -7.668572012335062027e-03 9.179902076721191406e-02 -1.727816313505172729e-01 1.246228069067001343e-02 1.690677851438522339e-01 -7.307466864585876465e-02 -6.008709967136383057e-02 6.608067452907562256e-02 -2.407086491584777832e-01 2.520800232887268066e-01 1.336524486541748047e-01 6.014307215809822083e-02 -1.683643907308578491e-01 1.646390259265899658e-01 -1.261896640062332153e-01 2.986879944801330566e-01 1.594108939170837402e-01 4.634226113557815552e-02 -2.900663912296295166e-01
3.104605078697204590e-01 -2.458438128232955933e-01 2.878347337245941162e-01 -3.407414555549621582e-01 2.211001329123973846e-02 1.464446187019348145e-01 1.160469725728034973e-01 1.906114667654037476e-01 -5.964877456426620483e-02 5.261010304093360901e-02 -1.833068206906318665e-02 -6.960836797952651978e-02 -1.491740494966506958e-01 -4.038513079285621643e-02 3.705402612686157227e-01 2.432409115135669708e-02 -1.097006201744079590e-01 1.504368931055068970e-01 2.210744470357894897e-02 -1.305688172578811646e-01 -5.274397786706686020e-03 -9.931240975856781006e-02 2.457920312881469727e-01 5.745047330856323242e-02 -1.085644960403442383e-01 -3.329036831855773926e-01 1.701764911413192749e-01 -1.411308795213699341e-01 1.641674339771270752e-01 -1.568503528833389282e-01 1.269643008708953857e-01 -1.850266307592391968e-01
1.969863027334213257e-01 -2.217903733253479004e-01 1.922018229961395264e-01 5.188232287764549255e-02 -1.885263919830322266e-01 1.251426935195922852e-01 1.999464072287082672e-02 1.769680380821228027e-01 1.101413965225219727e-01 -1.027599647641181946e-01 -1.401799023151397705e-01 1.675329506397247314e-01 -1.517960876226425171e-01 2.101333737373352051e-01 2.956179082393646240e-01 -2.534499764442443848e-02 1.272444278001785278e-01 9.642937034368515015e-02 -5.861507728695869446e-02 -2.613247334957122803e-01 -7.916105538606643677e-02 1.439655125141143799e-01 3.437537252902984619e-01 3.538997471332550049e-01 -2.826188690960407257e-02 -2.675250470638275146e-01 4.172113165259361267e-02 -2.916890569031238556e-02 -1.268404871225357056e-01 -2.223115600645542145e-02 -1.223072633147239685e-01 2.994842827320098877e-01
1.197371110320091248e-01 -3.471907079219818115e-01 1.374190207570791245e-02 -1.951316595077514648e-01 2.212355434894561768e-01 8.066160231828689575e-02 1.229701563715934753e-01 6.654270887374877930e-01 9.135946631431579590e-02 -1.477762609720230103e-01 -1.154370605945587158e-01 1.824859715998172760e-02 1.280065029859542847e-01 1.722778379917144775e-01 8.343569189310073853e-02 3.632968058809638023e-03 6.607124209403991699e-02 6.939513236284255981e-02 -1.095043420791625977e-01 9.339831024408340454e-02 -1.082161162048578262e-02 -4.946009442210197449e-02 -1.475913226604461670e-01 6.468055397272109985e-02 -1.473888903856277466e-01 -6.817188858985900879e-02 3.817468881607055664e-02 1.940370537340641022e-02 1.112649440765380859e-01 -2.595750987529754639e-01 8.828342705965042114e-02 2.059691697359085083e-01
8.976467698812484741e-02 -2.152481861412525177e-02 3.374964743852615356e-02 1.853007525205612183e-01 2.885626554489135742e-01 4.371510744094848633e-01 8.252345770597457886e-02 1.333800554275512695e-01 2.474484965205192566e-02 -6.709414720535278320e-02 -2.305198907852172852e-01 -1.921013295650482178e-01 1.935125440359115601e-01 1.460536420345306396e-01 1.449910551309585571e-01 -4.564076662063598633e-02 -1.527917534112930298e-01 -2.746787481009960175e-02 1.043085008859634399e-02 -1.187132596969604492e-01 1.219970136880874634e-01 8.741441369056701660e-02 -1.092566624283790588e-01 3.121747374534606934e-01 -1.051605492830276489e-01 -2.029085755348205566e-01 2.218778431415557861e-01 2.122180610895156860e-01 -1.607929617166519165e-01 -2.958633601665496826e-01 -6.722370535135269165e-02 -2.130062580108642578e-01
1.370705813169479370e-01 -3.219093680381774902e-01 -2.286046594381332397e-01 -2.842910960316658020e-02 -1.300244629383087158e-01 3.007708191871643066e-01 2.355186045169830322e-01 -6.228390708565711975e-02 3.783414140343666077e-02 -6.217235699295997620e-02 -1.776297837495803833e-01 4.119791463017463684e-02 -6.232362985610961914e-02 6.237678602337837219e-02 -7.908056676387786865e-02 -3.845950365066528320e-01 1.543866842985153198e-01 7.895246893167495728e-02 5.384298507124185562e-03 6.342689692974090576e-02 -1.074108257889747620e-01 1.950153708457946777e-01 1.898542642593383789e-01 2.817067205905914307e-01 -2.549741268157958984e-01 1.629219800233840942e-01 -1.737001910805702209e-02 -2.031243741512298584e-01 -1.893089562654495239e-01 -2.713044583797454834e-01 -1.085891574621200562e-01 6.218606606125831604e-02
5.962704867124557495e-02 -3.786345720291137695e-01 4.493192955851554871e-02 -2.398278713226318359e-01 -1.893773116171360016e-02 2.041712999343872070e-01 -5.965752527117729187e-02 2.137172222137451172e-01 1.131545975804328918e-01 4.947899281978607178e-02 6.075651198625564575e-02 -6.088308990001678467e-02 -3.048975467681884766e-01 2.961278259754180908e-01 9.154853969812393188e-02 -3.233084380626678467e-01 -3.913712501525878906e-01 -1.343263685703277588e-02 -1.964729428291320801e-01 -8.073796331882476807e-02 4.626953974366188049e-03 2.250739485025405884e-01 1.307008862495422363e-01 1.586540341377258301e-01 -1.140908105298876762e-03 -2.145136147737503052e-02 2.206445187330245972e-01 1.471109241247177124e-01 3.029570449143648148e-03 9.689133614301681519e-02 9.947724640369415283e-02 6.757245957851409912e-02
-1.480821520090103149e-03 -3.253020048141479492e-01 2.419919073581695557e-01 -2.583713456988334656e-02 1.319828256964683533e-02 3.207695186138153076e-01 -9.153421223163604736e-02 1.617901623249053955e-01 -4.066643863916397095e-02 -1.369833946228027344e-01 -2.448194473981857300e-01 1.904578953981399536e-01 -7.801927626132965088e-02 7.660929858684539795e-02 2.222537696361541748e-01 -6.527802348136901855e-02 -2.141141742467880249e-01 1.930540800094604492e-01 1.414333134889602661e-01 4.194112867116928101e-02 -2.573410868644714355e-01 -8.389489352703094482e-02 1.472747027873992920e-01 1.138237863779067993e-01 -1.090511530637741089e-01 -1.202970892190933228e-01 1.218237075954675674e-02 6.200150772929191589e-02 -3.173907697200775146e-01 -1.188590005040168762e-01 -2.794325053691864014e-01 -2.810614705085754395e-01
3.966648876667022705e-01 -3.112948834896087646e-01 2.079982906579971313e-01 -6.809699535369873047e-02 -1.607376635074615479e-01 2.270720303058624268e-01 5.391310900449752808e-02 -6.880088150501251221e-02 2.550168931484222412e-01 -1.313803642988204956e-01 -1.659071892499923706e-01 -2.135598808526992798e-01 6.983361393213272095e-02 3.271045982837677002e-01 -6.281583011150360107e-02 -5.980232357978820801e-02 -2.249797135591506958e-01 2.010227739810943604e-02 -2.345326542854309082e-01 -9.838017635047435760e-03 -9.312700480222702026e-02 1.907380074262619019e-01 1.304535716772079468e-01 3.537736237049102783e-01 -3.531609103083610535e-02 -8.741983771324157715e-02 -2.941353432834148407e-02 -1.787977665662765503e-01 4.188812151551246643e-02 3.317796811461448669e-02 -2.440025331452488899e-03 -7.435897830873727798e-03
1.688488572835922241e-02 -1.414069086313247681e-01 1.126021333038806915e-02 -7.491495460271835327e-02 4.711318388581275940e-02 3.726797997951507568e-01 2.124894261360168457e-01 2.736736238002777100e-01 7.722212374210357666e-02 -1.905727684497833252e-01 -1.330247670412063599e-01 1.167157068848609924e-01 1.458494514226913452e-01 2.343828417360782623e-02 2.075245678424835205e-01 -1.144127324223518372e-01 1.056879386305809021e-01 -1.134562268853187561e-01 -7.030279934406280518e-02 -2.200011461973190308e-01 1.285664737224578857e-01 3.166866302490234375e-01 -1.523609459400177002e-02 4.680256843566894531e-01 5.568648688495159149e-03 1.676320657134056091e-02 2.091027051210403442e-01 -1.876637898385524750e-02 -9.661291539669036865e-02 -1.576881557703018188e-01 -2.583241760730743408e-01 -4.938801005482673645e-02
8.908065408468246460e-02 -8.167740888893604279e-03 -7.725542783737182617e-02 3.688078373670578003e-02 9.943071752786636353e-02 6.301232576370239258e-01 2.631530463695526123e-01 1.443723887205123901e-01 -2.923064306378364563e-02 -1.329663097858428955e-01 -3.006297945976257324e-01 2.246670871973037720e-01 -9.094890207052230835e-02 2.980937436223030090e-02 3.645143210887908936e-01 1.932874135673046112e-02 9.096678346395492554e-02 -2.987012639641761780e-02 -2.711533382534980774e-02 -5.043997615575790405e-02 4.060805588960647583e-02 4.959822073578834534e-02 2.316178567707538605e-02 1.344125270843505859e-01 2.525233477354049683e-02 -1.268887817859649658e-01 2.274337224662303925e-02 8.342130482196807861e-02 -3.166378661990165710e-02 -6.699401885271072388e-02 1.854774504899978638e-01 2.942377328872680664e-01
-6.327275186777114868e-02 -3.085776269435882568e-01 1.279394179582595825e-01 -1.943276673555374146e-01 5.872588232159614563e-02 4.426181614398956299e-01 2.255919873714447021e-01 -9.455464035272598267e-02 -1.259325146675109863e-01 -3.196319937705993652e-01 8.307450264692306519e-02 -8.666677027940750122e-02 -5.511501803994178772e-02 1.645364314317703247e-01 1.164177954196929932e-01 -9.085117280483245850e-02 -1.268974095582962036e-01 4.854557663202285767e-02 -1.085767596960067749e-01 2.075139731168746948e-01 -3.226167857646942139e-01 -9.546200744807720184e-03 -5.680614709854125977e-02 8.892781287431716919e-02 -2.870200574398040771e-01 -2.018413245677947998e-01 -7.732326537370681763e-02 -1.906156241893768311e-01 -5.788400024175643921e-02 -2.033020555973052979e-01 6.589136272668838501e-02 -4.874989856034517288e-03
4.884984716773033142e-02 -2.516159117221832275e-01 -6.431399285793304443e-02 -1.970710605382919312e-01 -4.618651792407035828e-02 3.244256675243377686e-01 -2.238339781761169434e-01 6.275723874568939209e-02 7.939604669809341431e-02 -2.428423464298248291e-01 -5.180028080940246582e-02 1.073752120137214661e-01 8.215776085853576660e-02 6.943601369857788086e-02 1.146568804979324341e-01 -2.788473367691040039e-01 -1.735171079635620117e-01 -2.272361367940902710e-01 -6.802440434694290161e-02 -2.812906205654144287e-01 2.328913658857345581e-01 3.149632215499877930e-01 1.818111687898635864e-01 1.086601689457893372e-01 -1.204786971211433411e-01 -4.992849379777908325e-02 2.909514009952545166e-01 -1.717040389776229858e-01 -1.019911319017410278e-01 -1.520281583070755005e-01 -3.716215118765830994e-02 1.345543116331100464e-01
-1.322570606134831905e-03 -5.727674365043640137e-01 1.176760494709014893e-01 7.937083393335342407e-02 1.004255637526512146e-01 2.456177920103073120e-01 2.473273277282714844e-01 5.192448943853378296e-02 -2.148331999778747559e-01 -2.415021359920501709e-01 -3.674998879432678223e-01 1.920782378874719143e-04 -2.643382735550403595e-02 8.521998301148414612e-03 9.821280092000961304e-02 -1.568739712238311768e-01 1.258297860622406006e-01 7.911597937345504761e-02 -8.322590589523315430e-02 2.049200087785720825e-01 -9.734321385622024536e-02 -5.770648270845413208e-02 -4.690024256706237793e-02 -3.787003085017204285e-02 -9.836008399724960327e-02 -1.104781124740839005e-02 -3.140127360820770264e-01 -8.443294465541839600e-02 2.563839033246040344e-02 1.536553353071212769e-01 1.020748764276504517e-01 -7.267542928457260132e-02
3.175002932548522949e-01 -3.562174141407012939e-01 1.180336698889732361e-01 6.494510918855667114e-03 5.483279749751091003e-02 1.665430068969726562e-01 1.154845803976058960e-01 4.007321894168853760e-01 1.106572151184082031e-01 -1.503646224737167358e-01 -9.992315620183944702e-02 6.533652544021606445e-02 -7.083539385348558426e-03 -9.475824236869812012e-02 6.860391795635223389e-02 1.140219047665596008e-01 2.888235449790954590e-02 1.186720579862594604e-01 6.979987025260925293e-02 4.277774691581726074e-01 8.530697226524353027e-02 -2.443579211831092834e-02 9.798514097929000854e-02 1.356712728738784790e-01 -1.020701006054878235e-01 -1.885186880826950073e-01 1.747367233037948608e-01 -4.908209294080734253e-02 1.802780181169509888e-01 -2.458205819129943848e-01 2.600813843309879303e-02 2.581643462181091309e-01
-1.024881824851036072e-01 -3.938906192779541016e-01 4.205359518527984619e-02 -2.709101513028144836e-02 1.373856216669082642e-01 2.814098298549652100e-01 2.568809092044830322e-01 5.328019708395004272e-02 1.517645455896854401e-02 -3.229822516441345215e-01 1.828790754079818726e-01 -1.391813606023788452e-01 -9.090834110975265503e-02 1.365595012903213501e-01 2.851658128201961517e-02 -3.339764177799224854e-01 -2.283224463462829590e-01 -2.465739548206329346e-01 1.782382279634475708e-02 1.298272311687469482e-01 -1.708755344152450562e-01 -1.468692161142826080e-02 -2.129446715116500854e-01 -7.086174935102462769e-02 -6.365370005369186401e-02 -1.422919332981109619e-01 1.193756908178329468e-01 -1.586503982543945312e-01 -1.407349705696105957e-01 -1.428637057542800903e-01 -3.355726599693298340e-02 2.310312986373901367e-01
2.947757840156555176e-01 -3.578898729756474495e-03 1.989921741187572479e-02 -8.418337255716323853e-02 1.905733793973922729e-01 5.379497408866882324e-01 -5.476246774196624756e-02 8.393041789531707764e-02 1.411522328853607178e-01 -1.119087114930152893e-01 -3.658424317836761475e-01 -2.732942812144756317e-02 7.536951452493667603e-02 1.623673290014266968e-01 7.588503509759902954e-02 -6.914936751127243042e-02 -1.853668391704559326e-01 -5.413343757390975952e-02 -3.047956824302673340e-01 1.926422677934169769e-02 4.692706093192100525e-02 8.335432410240173340e-02 -2.120108008384704590e-01 9.452902525663375854e-02 -1.480688899755477905e-02 -2.193924784660339355e-01 7.236018776893615723e-02 2.611801028251647949e-01 -7.786361128091812134e-02 -1.600916236639022827e-01 -1.006881743669509888e-01 -5.486942827701568604e-02
4.228735864162445068e-01 -1.125403940677642822e-01 1.198823899030685425e-01 -1.124180294573307037e-02 1.167026758193969727e-01 3.560730814933776855e-01 8.391187340021133423e-02 9.319264441728591919e-02 3.043313138186931610e-02 -1.807562559843063354e-01 5.921314470469951630e-03 1.403305828571319580e-01 -2.931094169616699219e-01 1.144774854183197021e-01 1.525771170854568481e-01 -1.599404364824295044e-01 -1.240158304572105408e-01 -2.044234126806259155e-01 -2.038229256868362427e-01 -7.646679133176803589e-02 9.337398409843444824e-02 -1.208052858710289001e-01 5.131227150559425354e-02 4.925717040896415710e-02 -2.078758180141448975e-01 -2.950982749462127686e-01 1.819642446935176849e-02 1.898103654384613037e-01 -4.045299068093299866e-02 -2.115994989871978760e-01 -2.793791592121124268e-01 -1.123635172843933105e-01
3.359275162220001221e-01 -3.570120334625244141e-01 -2.155709452927112579e-02 -1.768260896205902100e-01 2.585440278053283691e-01 2.063366621732711792e-01 1.473590880632400513e-01 5.963294953107833862e-02 5.790634453296661377e-02 9.072311967611312866e-02 -1.733949333429336548e-01 -1.087602041661739349e-02 -1.190181896090507507e-01 -2.352289110422134399e-01 2.086658328771591187e-01 -1.431550234556198120e-01 3.541760146617889404e-02 2.113465815782546997e-01 -4.596818238496780396e-03 -8.043590188026428223e-02 7.615578919649124146e-02 -4.047415778040885925e-02 3.868809342384338379e-01 -5.553011968731880188e-02 -1.256334781646728516e-01 -1.633151173591613770e-01 1.684833616018295288e-01 -1.243024393916130066e-01 -5.315860034897923470e-04 -1.061542183160781860e-01 1.917148679494857788e-01 -2.665403783321380615e-01
2.935837507247924805e-01 -1.895742863416671753e-01 -8.122069388628005981e-02 8.767961710691452026e-02 -5.464555323123931885e-02 1.100529804825782776e-01 1.186895146965980530e-01 1.993257105350494385e-01 7.292646914720535278e-02 -5.007899403572082520e-01 -9.346810728311538696e-02 -8.825742453336715698e-02 -7.043279241770505905e-03 6.718988716602325439e-02 1.672989428043365479e-01 -1.560032814741134644e-01 -1.224533766508102417e-01 -8.705461770296096802e-02 -3.147447705268859863e-01 6.420300155878067017e-02 -1.331244260072708130e-01 4.225579276680946350e-02 2.026107013225555420e-01 -5.010686442255973816e-02 8.437307178974151611e-02 -3.669921159744262695e-01 1.536063402891159058e-01 2.202040255069732666e-01 1.355023980140686035e-01 -1.695142090320587158e-01 -1.055819615721702576e-01 -6.470019370317459106e-02
2.256563156843185425e-01 -4.837445616722106934e-01 1.219112426042556763e-01 2.232133410871028900e-02 2.288890779018402100e-01 4.165376350283622742e-02 -2.157381027936935425e-01 -1.936025321483612061e-01 1.244538724422454834e-01 -1.465420871973037720e-01 -2.627281546592712402e-01 2.996549010276794434e-01 -5.865866690874099731e-02 -3.001233749091625214e-02 1.546687330119311810e-03 1.100414618849754333e-01 2.257560379803180695e-02 2.666088053956627846e-03 -1.520620584487915039e-01 -3.552382113412022591e-03 -1.141993626952171326e-01 1.029412820935249329e-01 1.180755645036697388e-01 2.813594639301300049e-01 -1.420681178569793701e-01 -1.638100743293762207e-01 1.361616700887680054e-01 -4.907025769352912903e-02 -2.882201373577117920e-01 6.903553754091262817e-02 -8.496801555156707764e-02 2.142594307661056519e-01
2.463271170854568481e-01 -2.326802760362625122e-01 -1.698518991470336914e-01 -1.699030697345733643e-01 2.840450704097747803e-01 8.579342812299728394e-02 -1.758161932229995728e-02 -1.483066529035568237e-01 3.030379712581634521e-01 -3.374633789062500000e-01 -1.287183165550231934e-01 9.645473957061767578e-02 1.969777792692184448e-01 -1.303051412105560303e-01 -5.145888309925794601e-03 -5.021381191909313202e-03 -2.668071724474430084e-02 -1.204003170132637024e-01 -1.159456819295883179e-01 8.030858635902404785e-02 -1.255046129226684570e-01 1.670832186937332153e-01 1.517553925514221191e-01 1.180948168039321899e-01 -2.380853444337844849e-01 -1.765992194414138794e-01 -3.920456394553184509e-02 1.559054199606180191e-02 -6.546939909458160400e-02 -3.902207612991333008e-01 2.602824866771697998e-01 -7.531841984018683434e-04
1.997756958007812500e-01 -2.797114849090576172e-01 -2.843052893877029419e-02 -2.793334983289241791e-02 -1.951621472835540771e-01 1.631535887718200684e-01 2.763338387012481689e-01 3.946542143821716309e-01 1.631912738084793091e-01 5.179139971733093262e-02 -1.099987253546714783e-01 1.631524413824081421e-02 -1.005643382668495178e-01 8.296389132738113403e-02 6.492257863283157349e-02 -1.603966578841209412e-02 -1.834210157394409180e-01 -1.173208877444267273e-01 -1.855488121509552002e-01 4.577732831239700317e-02 -2.385224103927612305e-01 1.007511764764785767e-01 -5.601279903203248978e-03 3.291129469871520996e-01 6.402019411325454712e-03 -4.465875327587127686e-01 6.721706688404083252e-02 7.534343749284744263e-02 -8.100387640297412872e-03 9.844229370355606079e-02 1.542093157768249512e-01 1.332666426897048950e-01
1.537708044052124023e-01 -5.023032426834106445e-01 1.371647417545318604e-01 -3.191340342164039612e-02 -1.450461298227310181e-01 9.695102274417877197e-02 -7.905052602291107178e-02 -4.498558863997459412e-02 2.124757468700408936e-01 5.963662266731262207e-02 -2.808469235897064209e-01 -7.004500180482864380e-02 -1.917717307806015015e-01 1.818055212497711182e-01 4.526346549391746521e-02 -8.662474341690540314e-03 -5.511718243360519409e-02 1.154785789549350739e-02 -3.067826032638549805e-01 -1.114677637815475464e-01 2.098584324121475220e-01 1.839322298765182495e-01 -2.401289157569408417e-02 -5.531097948551177979e-02 -1.201382577419281006e-01 -1.768929809331893921e-01 3.595542907714843750e-01 -2.348501086235046387e-01 1.063195150345563889e-02 -1.351966112852096558e-01 1.328869313001632690e-01 6.031503528356552124e-02
1.881434619426727295e-01 -1.966706365346908569e-01 2.273764312267303467e-01 2.432967722415924072e-01 9.618403017520904541e-02 4.640808999538421631e-01 5.451732501387596130e-02 2.249495685100555420e-01 2.053588181734085083e-01 -3.196763694286346436e-01 -3.304724767804145813e-02 -1.914609074592590332e-01 -5.949025601148605347e-02 1.809860207140445709e-02 3.037148341536521912e-02 -7.532781362533569336e-02 7.745926827192306519e-02 2.685697562992572784e-02 -2.258087694644927979e-02 1.493417024612426758e-01 1.473486274480819702e-01 -1.207331269979476929e-01 3.756836950778961182e-01 2.767501026391983032e-02 -1.881644427776336670e-01 8.866690099239349365e-02 -1.336095761507749557e-02 2.077072113752365112e-01 -1.920320093631744385e-01 -2.627943828701972961e-02 -7.394325733184814453e-02 8.309698849916458130e-02
-5.652578920125961304e-02 -1.679603159427642822e-01 -8.726178109645843506e-02 -9.077922999858856201e-02 5.064173042774200439e-02 5.050939917564392090e-01 2.156557291746139526e-01 2.189858555793762207e-01 -1.917837858200073242e-01 -2.037797868251800537e-01 6.124303676187992096e-03 9.266591072082519531e-02 -2.648070082068443298e-02 1.635962165892124176e-02 2.110423594713211060e-01 1.253127455711364746e-01 1.763997375965118408e-01 1.840832531452178955e-01 -2.017619162797927856e-01 -1.474669873714447021e-01 1.820311509072780609e-02 -1.893100589513778687e-01 6.600052863359451294e-02 1.320896446704864502e-01 -3.521051406860351562e-01 -4.850937798619270325e-02 7.612077891826629639e-02 -1.633848845958709717e-01 -1.814966797828674316e-01 -9.729070961475372314e-02 4.741401225328445435e-02 2.520776391029357910e-01
5.796634033322334290e-02 -1.257390379905700684e-01 -1.084779649972915649e-01 -7.357538491487503052e-02 7.967329025268554688e-02 1.948497891426086426e-01 1.050500497221946716e-01 4.129095003008842468e-02 -3.542624115943908691e-01 -3.008793592453002930e-01 -9.469604492187500000e-02 2.402231097221374512e-02 -4.520474933087825775e-03 3.539324998855590820e-01 1.904086470603942871e-01 -8.668294548988342285e-02 -9.065443277359008789e-02 1.192063912749290466e-01 -3.554894030094146729e-02 -3.174413144588470459e-01 5.231018364429473877e-02 9.976622462272644043e-02 3.187264204025268555e-01 4.006700813770294189e-01 -5.213285237550735474e-02 -5.078043788671493530e-02 1.440519690513610840e-01 1.482267826795578003e-01 -1.012772768735885620e-01 -2.082941681146621704e-01 -2.059490419924259186e-02 1.029631495475769043e-01
1.667335033416748047e-01 -1.658384501934051514e-01 2.395687699317932129e-01 1.819910976337268949e-04 1.893523633480072021e-01 2.675689458847045898e-01 1.614462435245513916e-01 2.876353263854980469e-01 1.767183840274810791e-01 -3.277129232883453369e-01 -2.057887315750122070e-01 8.217188715934753418e-02 -8.182984590530395508e-02 1.459911167621612549e-01 1.611260473728179932e-01 6.406272947788238525e-02 -1.135224550962448120e-01 8.637255430221557617e-02 -1.303817238658666611e-02 2.173174619674682617e-01 -9.026131778955459595e-02 5.387343838810920715e-02 -2.438278049230575562e-01 -1.028972193598747253e-01 -2.475342899560928345e-01 1.394374575465917587e-02 9.394995868206024170e-02 -1.956955492496490479e-01 -4.496500641107559204e-02 -2.421329915523529053e-01 1.220812126994132996e-01 3.037724494934082031e-01
2.206825315952301025e-01 -1.636538207530975342e-01 6.250265240669250488e-02 -1.149774864315986633e-01 6.073858216404914856e-02 8.358109742403030396e-02 2.068259716033935547e-01 3.634726703166961670e-01 -2.421793714165687561e-02 -1.754606962203979492e-01 -1.234523430466651917e-01 3.820495679974555969e-02 -2.931539416313171387e-01 4.279344528913497925e-02 -9.614705294370651245e-02 -2.437087148427963257e-02 -4.326162487268447876e-02 -2.146587669849395752e-01 -1.495973765850067139e-01 3.203907608985900879e-01 -9.953862428665161133e-02 -2.083072513341903687e-01 1.918614469468593597e-02 1.386445164680480957e-01 -3.352270722389221191e-01 -1.960185542702674866e-02 -9.970621764659881592e-02 -2.566567361354827881e-01 2.013678848743438721e-02 -1.792750507593154907e-02 1.415352672338485718e-01 3.477638959884643555e-01
3.218079507350921631e-01 -1.865533292293548584e-01 2.628579176962375641e-02 -4.350257292389869690e-02 8.385407179594039917e-02 2.375895678997039795e-01 2.098985612392425537e-01 4.821858406066894531e-01 1.495531797409057617e-01 -1.930096447467803955e-01 -1.117960140109062195e-01 1.063678506761789322e-02 -1.272639334201812744e-01 2.087826877832412720e-01 -3.049818798899650574e-02 -7.035399973392486572e-02 6.919957697391510010e-02 -6.238926947116851807e-02 -2.183591574430465698e-01 2.658738493919372559e-01 2.821953408420085907e-02 -1.450388878583908081e-01 -1.410817205905914307e-01 2.374396100640296936e-02 -2.014388144016265869e-01 -4.311270266771316528e-02 8.486779034137725830e-02 -1.863102465867996216e-01 -6.438066810369491577e-02 1.658534631133079529e-02 2.008935362100601196e-01 2.874670028686523438e-01
2.847050130367279053e-01 -3.233525753021240234e-01 -1.290515214204788208e-01 -7.538764923810958862e-02 -1.630069017410278320e-01 9.991882741451263428e-02 1.246792916208505630e-02 8.866594731807708740e-02 -1.146715581417083740e-01 -1.928391158580780029e-01 -8.233695477247238159e-02 -1.300268620252609253e-02 5.173620954155921936e-02 5.374855920672416687e-02 3.172639757394790649e-02 -3.667675554752349854e-01 2.213745564222335815e-01 2.820824645459651947e-02 -2.665336728096008301e-01 -1.195792183279991150e-01 -5.825256183743476868e-02 2.614222764968872070e-01 2.419063448905944824e-01 2.296620160341262817e-01 -1.556346267461776733e-01 -1.121685504913330078e-01 2.700648903846740723e-01 -2.361670732498168945e-01 2.510949503630399704e-03 -1.985765397548675537e-01 1.059946343302726746e-01 -1.215447559952735901e-01
-4.656905366573482752e-04 -2.849597334861755371e-01 3.523971140384674072e-02 -3.455204889178276062e-02 6.035634130239486694e-02 2.624382674694061279e-01 -1.018589921295642853e-02 1.892760694026947021e-01 1.794310286641120911e-02 -1.342863887548446655e-01 3.263301029801368713e-02 -1.672806777060031891e-02 -1.648709475994110107e-01 -5.631562694907188416e-02 6.324349343776702881e-02 -3.184939622879028320e-01 -6.428095698356628418e-01 -1.821472942829132080e-01 -9.766026586294174194e-02 -5.678041651844978333e-02 -1.024535372853279114e-01 -1.193578690290451050e-01 1.503914296627044678e-01 7.872394472360610962e-02 -1.820133328437805176e-01 -2.139912843704223633e-01 1.464011371135711670e-01 6.987657863646745682e-03 -1.551851481199264526e-01 8.715435117483139038e-02 -3.637889027595520020e-02 7.948838174343109131e-02
2.293462157249450684e-01 -2.127628922462463379e-01 2.218721807003021240e-01 -2.084762156009674072e-01 7.018780708312988281e-02 2.497138082981109619e-01 -5.753477662801742554e-02 9.040953218936920166e-02 2.273867130279541016e-01 -1.201995834708213806e-01 -7.968486100435256958e-02 -2.120934277772903442e-01 1.608502864837646484e-01 3.766516968607902527e-02 2.958990931510925293e-01 2.353994101285934448e-01 -7.971440255641937256e-02 1.834915131330490112e-01 -1.383622586727142334e-01 -2.993405051529407501e-02 -2.365635931491851807e-01 -1.161906570196151733e-01 -2.474544569849967957e-02 2.037959098815917969e-01 -3.650288283824920654e-01 -9.189613163471221924e-02 1.933044493198394775e-01 -1.713988929986953735e-01 1.330293565988540649e-01 -6.025313958525657654e-02 -1.017732322216033936e-01 1.764572113752365112e-01
7.778781652450561523e-02 -4.552521109580993652e-01 2.218723446130752563e-01 2.036571353673934937e-01 -3.088694647885859013e-04 2.169446833431720734e-02 -6.228488311171531677e-02 2.218350917100906372e-01 -2.069754060357809067e-03 1.168071627616882324e-01 -3.846417963504791260e-01 6.381838023662567139e-02 5.437083914875984192e-02 8.814440667629241943e-02 -9.960318356752395630e-02 -1.941927969455718994e-01 -5.731211602687835693e-02 -1.026921868324279785e-01 -4.136833548545837402e-02 -1.946011185646057129e-01 -1.659390628337860107e-01 -5.161042883992195129e-02 -1.012389957904815674e-01 4.839413464069366455e-01 1.709151454269886017e-02 -2.444344460964202881e-01 -4.305059090256690979e-02 9.751029312610626221e-02 -4.727944731712341309e-02 -4.878962039947509766e-02 1.191031634807586670e-01 1.182380784302949905e-02
-2.995272539556026459e-02 -4.065913259983062744e-01 -1.272120624780654907e-01 1.214521601796150208e-01 -9.451574087142944336e-02 2.030519396066665649e-01 1.537421941757202148e-01 8.192036300897598267e-02 -7.146667689085006714e-02 1.751636154949665070e-02 -1.951886266469955444e-01 4.681588709354400635e-02 2.219409123063087463e-02 3.362612426280975342e-01 4.155931249260902405e-02 -4.519366025924682617e-01 4.739408195018768311e-02 -3.416926041245460510e-02 -1.151514649391174316e-01 -1.579799456521868706e-03 -4.836630821228027344e-02 4.376692175865173340e-01 9.223391860723495483e-02 -2.263050153851509094e-02 -2.275458350777626038e-02 -2.963199615478515625e-01 1.105187907814979553e-01 -1.406364738941192627e-01 3.889431431889533997e-02 -5.262767523527145386e-02 -7.060233503580093384e-02 -8.903269469738006592e-02
-2.045054137706756592e-01 -5.036636590957641602e-01 1.507143606431782246e-03 -8.590105921030044556e-02 -1.233460307121276855e-01 1.056086346507072449e-01 -6.433071941137313843e-02 4.061843454837799072e-02 2.060554623603820801e-01 -3.490605652332305908e-01 -1.995293647050857544e-01 1.590948700904846191e-01 9.922605007886886597e-02 -1.651885509490966797e-01 1.152198910713195801e-01 -2.647095918655395508e-01 -2.002347633242607117e-02 4.796314984560012817e-03 -8.979672938585281372e-02 2.085728645324707031e-01 -1.469682753086090088e-01 -3.261063620448112488e-02 8.399731665849685669e-02 4.191542565822601318e-01 1.158448159694671631e-01 -1.079172864556312561e-01 6.006287410855293274e-02 7.692683488130569458e-02 1.013195067644119263e-01 -9.651836752891540527e-02 1.267429348081350327e-02 5.767112970352172852e-02
1.174170598387718201e-01 -3.690927922725677490e-01 -1.808327808976173401e-02 7.916337996721267700e-02 5.046813488006591797e-01 3.328297436237335205e-01 3.490442037582397461e-01 1.564063429832458496e-01 -8.554334938526153564e-02 -2.317361384630203247e-01 2.295357547700405121e-02 -3.999032825231552124e-02 1.001702249050140381e-02 1.551861017942428589e-01 1.094863340258598328e-01 -4.555179551243782043e-02 -2.586638554930686951e-02 2.844656407833099365e-01 2.696202602237462997e-03 8.561714738607406616e-02 -1.526817083358764648e-01 1.107267811894416809e-01 1.170948054641485214e-02 2.922729030251502991e-02 1.723552681505680084e-02 4.107349738478660583e-02 -9.121283888816833496e-02 -2.788804173469543457e-01 3.647731989622116089e-02 -1.172533072531223297e-02 1.189240515232086182e-01 -3.233728557825088501e-02
-1.549298465251922607e-01 -4.884949624538421631e-01 7.068439573049545288e-02 -1.308702528476715088e-01 -1.141926497220993042e-01 3.390488401055335999e-02 -8.881252259016036987e-02 2.881078794598579407e-02 8.791691064834594727e-02 -2.181518226861953735e-01 -3.759336173534393311e-01 3.186511993408203125e-01 -2.083948813378810883e-02 -9.039751440286636353e-02 8.408875018358230591e-02 -2.300940901041030884e-01 4.049206152558326721e-02 1.182201281189918518e-01 -2.009881101548671722e-02 -1.668654964305460453e-03 -1.354088447988033295e-02 1.018683463335037231e-01 1.583484709262847900e-01 3.021684885025024414e-01 1.029301658272743225e-01 -2.944253087043762207e-01 1.995208263397216797e-01 3.001584857702255249e-02 -2.736854739487171173e-02 -7.969655841588973999e-02 1.473961025476455688e-01 -1.255189925432205200e-01
1.358463168144226074e-01 -4.849095940589904785e-01 -2.537082694470882416e-02 1.428810358047485352e-01 -1.835642158985137939e-01 1.968928724527359009e-01 2.398399636149406433e-02 -1.133154407143592834e-01 -4.710422828793525696e-02 -8.961469680070877075e-02 -2.371760010719299316e-01 7.906371355056762695e-02 -1.430164724588394165e-01 1.290791928768157959e-01 -3.056709282100200653e-02 -2.910221815109252930e-01 1.462657302618026733e-01 2.024551033973693848e-01 -2.613949477672576904e-01 -2.160242050886154175e-01 -1.848269104957580566e-01 -6.821685284376144409e-02 1.599241644144058228e-01 2.506344616413116455e-01 -3.298196792602539062e-01 -2.785353176295757294e-02 -3.541219234466552734e-02 -2.069603838026523590e-02 -1.396638751029968262e-01 -5.535567551851272583e-02 -7.444255799055099487e-02 -6.359859369695186615e-03
1.033697202801704407e-01 -1.601456701755523682e-01 9.639994055032730103e-02 9.571211785078048706e-02 1.176323145627975464e-01 2.384340763092041016e-01 3.768547251820564270e-02 2.002825438976287842e-01 -8.271432667970657349e-02 -3.709185719490051270e-01 -1.454866975545883179e-01 2.871819436550140381e-01 2.129737101495265961e-02 1.551529467105865479e-01 4.764120280742645264e-02 -1.935387104749679565e-01 -3.423939645290374756e-02 9.146498888731002808e-02 -2.658972442150115967e-01 -5.422160401940345764e-02 -7.853097468614578247e-02 2.945441305637359619e-01 -1.310805696994066238e-02 2.912866175174713135e-01 -6.011144816875457764e-02 1.287285089492797852e-01 -1.118086054921150208e-01 -4.348637759685516357e-01 7.528798654675483704e-03 -8.293794095516204834e-02 1.755366176366806030e-01 3.841951489448547363e-03
-7.252082228660583496e-03 -4.710002541542053223e-01 -1.325688809156417847e-01 -1.734455116093158722e-02 2.560503184795379639e-01 8.830448985099792480e-02 2.673657536506652832e-01 1.428388655185699463e-01 -2.836714088916778564e-01 -2.068005800247192383e-01 -1.328757703304290771e-01 2.010559439659118652e-01 1.064452975988388062e-01 -8.435833454132080078e-02 1.125064305961132050e-02 -4.785728454589843750e-02 -2.818321809172630310e-02 -9.441506117582321167e-02 -1.579197943210601807e-01 2.565585449337959290e-02 1.296276599168777466e-01 1.491835713386535645e-02 3.849593400955200195e-01 1.290284246206283569e-01 1.099862530827522278e-01 -4.041188582777976990e-02 1.092578247189521790e-01 -1.652962416410446167e-01 1.531482189893722534e-01 -3.095917403697967529e-01 4.266487061977386475e-02 -3.898227587342262268e-02
-2.884873375296592712e-02 -3.561873733997344971e-01 1.499306708574295044e-01 -9.619078040122985840e-02 1.176399141550064087e-01 2.316905260086059570e-01 -7.246853411197662354e-02 1.240033358335494995e-01 2.264382243156433105e-01 6.119063869118690491e-02 -2.815378308296203613e-01 -4.770426452159881592e-02 -7.511822134256362915e-02 8.316536992788314819e-02 2.789808064699172974e-02 -6.352093070745468140e-02 7.931949198246002197e-02 -9.393617510795593262e-02 8.849684149026870728e-03 2.702303789556026459e-02 1.395476013422012329e-01 -4.047391191124916077e-02 1.879251748323440552e-01 2.248057126998901367e-01 2.375246770679950714e-02 -2.702882289886474609e-01 -2.658300101757049561e-01 -2.372014224529266357e-01 -4.996719956398010254e-01 7.925562560558319092e-02 1.365502923727035522e-01 2.119813486933708191e-02
8.165246993303298950e-02 -2.911942005157470703e-01 8.383618295192718506e-02 -1.911217123270034790e-01 1.084529086947441101e-01 2.546823024749755859e-01 1.580336540937423706e-01 1.276722252368927002e-01 2.965101040899753571e-02 8.238942176103591919e-02 -5.294391140341758728e-02 -1.249607503414154053e-01 -1.206952407956123352e-01 1.086405590176582336e-01 2.162771821022033691e-01 -8.025293797254562378e-02 -1.412512660026550293e-01 2.603740431368350983e-03 -1.112598925828933716e-02 2.564200162887573242e-01 2.689670920372009277e-01 4.592853039503097534e-02 2.959966063499450684e-01 3.001313805580139160e-01 2.370795607566833496e-01 -9.034980833530426025e-02 1.552169620990753174e-01 -4.137272387742996216e-02 -4.070267677307128906e-01 -1.089052110910415649e-01 1.418782323598861694e-01 -1.248894482851028442e-01
9.222424775362014771e-02 -3.385135158896446228e-02 -9.049504250288009644e-02 -2.380590438842773438e-01 2.133036404848098755e-01 3.061834871768951416e-01 1.628797203302383423e-01 7.254665344953536987e-02 9.844761341810226440e-02 -7.376183569431304932e-02 -3.852667808532714844e-01 5.705095082521438599e-02 -6.572073698043823242e-02 -1.482622325420379639e-01 3.052585013210773468e-02 1.597147248685359955e-02 -7.029132544994354248e-02 -1.061581224203109741e-01 -2.149177528917789459e-02 1.277182344347238541e-02 -5.710959061980247498e-02 3.300583735108375549e-02 1.291903853416442871e-01 1.797851622104644775e-01 -1.238869428634643555e-01 -3.270339071750640869e-01 3.020657040178775787e-02 -9.023464471101760864e-02 -1.312149763107299805e-01 -2.568716406822204590e-01 5.201632380485534668e-01 -6.941648572683334351e-02
1.321213226765394211e-02 -2.890072762966156006e-01 9.688935428857803345e-02 2.447562664747238159e-01 1.391063481569290161e-01 2.412819117307662964e-01 -9.235476702451705933e-02 1.777751147747039795e-01 1.473053991794586182e-01 -4.268003702163696289e-01 -6.666943430900573730e-02 -2.463293224573135376e-01 -4.785646498203277588e-02 5.012696608901023865e-02 1.226236224174499512e-01 -1.875470578670501709e-01 -1.379322558641433716e-01 -1.580375581979751587e-01 -3.206352889537811279e-02 2.074999213218688965e-01 -2.978349030017852783e-01 1.777555048465728760e-02 2.185217291116714478e-01 2.504869736731052399e-02 -3.915434330701828003e-02 2.592637203633785248e-02 2.234338819980621338e-01 -5.352614074945449829e-02 2.120952904224395752e-01 -2.706277966499328613e-01 4.118437413126230240e-03 -8.119358122348785400e-02
6.169125065207481384e-02 -1.995100826025009155e-01 1.064773350954055786e-01 1.943566799163818359e-01 2.571063637733459473e-01 1.842055320739746094e-01 2.778706550598144531e-01 1.408032923936843872e-01 -1.070302724838256836e-02 -2.632650434970855713e-01 -3.312421739101409912e-01 -2.743223123252391815e-02 1.170404925942420959e-01 1.603737324476242065e-01 1.146101430058479309e-01 -3.191828429698944092e-01 9.813743084669113159e-02 4.327229410409927368e-02 1.242930218577384949e-01 1.247057020664215088e-01 -2.680118381977081299e-01 -1.298039257526397705e-01 1.549754291772842407e-01 2.085249722003936768e-01 -7.614032831043004990e-03 1.534708887338638306e-01 1.921365112066268921e-01 -6.467410922050476074e-02 1.071945875883102417e-01 1.345830131322145462e-02 2.988137602806091309e-01 -1.073378622531890869e-01
7.539150118827819824e-02 -3.725645244121551514e-01 -1.484971195459365845e-01 -4.559904336929321289e-02 -1.140314061194658279e-02 6.887010484933853149e-02 -2.306869067251682281e-02 2.193752974271774292e-01 8.992378413677215576e-02 -6.387590616941452026e-02 1.459816098213195801e-01 -4.452818073332309723e-03 -7.407695520669221878e-03 3.232612907886505127e-01 8.774220198392868042e-02 -4.888335168361663818e-01 5.643412098288536072e-02 5.196111276745796204e-02 -2.042015790939331055e-01 -9.740576893091201782e-02 1.778554767370223999e-01 3.704684078693389893e-01 1.923372149467468262e-01 9.908013045787811279e-02 -1.915152370929718018e-01 -2.036384493112564087e-01 -3.538225218653678894e-02 -7.401891797780990601e-02 4.170177504420280457e-02 -1.439216583967208862e-01 -9.542565047740936279e-02 -6.282584369182586670e-02
1.228955462574958801e-01 -2.565555460751056671e-02 -1.971598155796527863e-02 -2.462161779403686523e-01 2.373515665531158447e-01 4.111321270465850830e-01 8.249910175800323486e-02 2.711948193609714508e-02 9.517616778612136841e-02 -1.626237295567989349e-02 -2.051709294319152832e-01 -3.240986913442611694e-02 5.530754476785659790e-02 -2.018571496009826660e-01 3.638037294149398804e-02 -2.410206012427806854e-02 -1.101501137018203735e-01 -6.520303338766098022e-02 -8.165152370929718018e-02 1.643809974193572998e-01 4.839115217328071594e-02 1.066159754991531372e-01 5.511108413338661194e-02 3.023006319999694824e-01 -1.167793571949005127e-01 -2.433047443628311157e-01 6.816627085208892822e-02 -1.416883766651153564e-01 -2.033081352710723877e-01 -3.243284225463867188e-01 4.248948097229003906e-01 -9.655307233333587646e-02
1.150074675679206848e-01 -4.552730023860931396e-01 -1.383343189954757690e-01 -1.047093123197555542e-01 -3.377386927604675293e-02 1.927661746740341187e-01 1.560197770595550537e-01 -7.486479007638990879e-04 4.053145274519920349e-02 -1.246851608157157898e-01 -1.141369491815567017e-01 9.785290062427520752e-02 -3.157617151737213135e-02 -6.287824362516403198e-02 -7.779633998870849609e-02 -3.329051434993743896e-01 1.218423172831535339e-01 1.900565996766090393e-02 -1.411399394273757935e-01 1.085951328277587891e-01 -1.860505044460296631e-01 1.336766928434371948e-01 2.321466058492660522e-02 4.049379825592041016e-01 -1.270894259214401245e-01 1.581793725490570068e-01 -5.174526572227478027e-02 -4.185411334037780762e-01 -2.211887575685977936e-02 -1.998005509376525879e-01 1.419115066528320312e-02 -3.976219519972801208e-02
2.321673333644866943e-01 -4.727217257022857666e-01 -2.410314604640007019e-02 -1.415864229202270508e-01 -6.812178343534469604e-02 -2.668889798223972321e-02 1.244233772158622742e-01 2.206056118011474609e-01 -1.228401437401771545e-01 1.721047051250934601e-02 5.135550722479820251e-02 2.615712583065032959e-02 -1.236526966094970703e-01 -1.855672448873519897e-01 1.593964397907257080e-01 -3.425287306308746338e-01 2.962670326232910156e-01 -4.741423949599266052e-02 -1.468583494424819946e-01 -9.598959237337112427e-03 -1.630193442106246948e-01 1.087789908051490784e-01 1.171139925718307495e-01 2.079698443412780762e-01 -1.555198617279529572e-02 -1.665787696838378906e-01 2.184152007102966309e-01 1.662679761648178101e-02 -1.731769889593124390e-01 -2.609199583530426025e-01 6.262251734733581543e-02 -1.905726939439773560e-01
-5.841996893286705017e-02 -2.939630150794982910e-01 6.245049089193344116e-02 -3.256710991263389587e-02 -1.324880495667457581e-02 2.675742805004119873e-01 1.248682886362075806e-01 8.369600027799606323e-02 7.908996939659118652e-02 -3.105523437261581421e-02 5.496348440647125244e-02 2.593488432466983795e-02 -1.479212194681167603e-01 1.235450133681297302e-01 3.258043527603149414e-01 -3.566669821739196777e-01 -7.621166110038757324e-02 -1.163339838385581970e-01 -3.023862540721893311e-01 -1.514723747968673706e-01 2.374913394451141357e-01 2.997224628925323486e-01 2.156808786094188690e-02 2.004122287034988403e-01 -2.393799573183059692e-01 -1.350954622030258179e-01 1.455802023410797119e-01 -1.376287043094635010e-01 -8.954118937253952026e-02 -1.122880056500434875e-01 -2.137539535760879517e-01 -1.638039648532867432e-01
5.202705040574073792e-03 -4.773658514022827148e-01 2.138931602239608765e-01 -3.597403690218925476e-02 -7.047808915376663208e-02 8.838751912117004395e-02 -1.298629492521286011e-01 2.453929334878921509e-01 1.009930521249771118e-01 -5.224543809890747070e-02 -2.330420613288879395e-01 -1.531894057989120483e-01 -6.334368884563446045e-02 3.641571849584579468e-02 -3.588884696364402771e-02 -2.320250123739242554e-01 -2.738555967807769775e-01 -6.022692844271659851e-02 -3.754893541336059570e-01 -1.210487484931945801e-01 -2.341412603855133057e-01 -2.722207829356193542e-02 2.893103286623954773e-02 6.931776553392410278e-02 -1.982230320572853088e-02 -1.201647240668535233e-02 1.182972490787506104e-01 -2.612022124230861664e-02 2.289089113473892212e-01 -2.517204284667968750e-01 1.978453099727630615e-01 1.357513815164566040e-01
2.241894900798797607e-01 -3.444282710552215576e-01 2.101222723722457886e-01 -7.649286091327667236e-02 3.984284400939941406e-02 1.466757804155349731e-01 5.360974371433258057e-02 3.913462162017822266e-01 2.270328998565673828e-01 -4.193639382719993591e-02 -2.094747275114059448e-01 1.125301867723464966e-01 9.715850651264190674e-02 1.200523599982261658e-01 3.285416066646575928e-01 4.164955578744411469e-03 2.600024826824665070e-02 -1.298178452998399734e-02 -1.109103485941886902e-02 3.956240117549896240e-01 7.412179838865995407e-03 3.003372848033905029e-01 1.171707510948181152e-01 3.391673415899276733e-02 -7.600938528776168823e-02 -4.280196502804756165e-02 -3.449819609522819519e-02 1.530076004564762115e-02 8.929823338985443115e-02 -1.955010741949081421e-01 1.401510387659072876e-01 -1.510976254940032959e-01
4.184632599353790283e-01 -2.380501031875610352e-01 -6.292010098695755005e-02 3.768717870116233826e-02 2.139264019206166267e-03 3.123125135898590088e-01 -9.581694379448890686e-03 1.569579243659973145e-01 6.975605338811874390e-02 6.943920999765396118e-02 -1.102653145790100098e-01 -7.787604629993438721e-02 -1.895171357318758965e-03 -9.887703508138656616e-02 2.250014841556549072e-01 -8.434836566448211670e-02 -5.435386300086975098e-02 -2.369940429925918579e-01 2.436180785298347473e-02 -9.968099743127822876e-02 -1.704999953508377075e-01 4.207378253340721130e-02 2.859240174293518066e-01 5.225240439176559448e-02 7.183421403169631958e-02 -1.241908892989158630e-01 2.419959008693695068e-01 -1.949127316474914551e-01 -9.297885745763778687e-02 -2.555900514125823975e-01 -3.002368807792663574e-01 2.809185683727264404e-01
8.160062134265899658e-02 -4.239532649517059326e-01 3.042975068092346191e-02 1.801885291934013367e-02 -1.157729234546422958e-02 1.986586600542068481e-01 2.628302574157714844e-01 1.164673790335655212e-01 -1.770992577075958252e-02 -1.725860089063644409e-01 3.161418065428733826e-02 2.738877385854721069e-02 1.219782978296279907e-01 -6.385473161935806274e-02 3.950959444046020508e-02 -4.109485074877738953e-02 2.017426341772079468e-01 -1.800923198461532593e-01 -1.775535792112350464e-01 -3.052389062941074371e-02 1.321118921041488647e-01 3.881401419639587402e-01 -1.477378457784652710e-01 4.704326987266540527e-01 -2.718974351882934570e-01 4.156635701656341553e-02 5.316813290119171143e-02 -3.061107126995921135e-03 -1.249036192893981934e-01 1.529130525887012482e-02 -1.168821603059768677e-01 -1.060042828321456909e-01
1.148198917508125305e-01 -3.067249059677124023e-01 1.243801489472389221e-01 8.369339257478713989e-02 7.503665238618850708e-02 3.179098367691040039e-01 3.694581091403961182e-01 -1.222242191433906555e-01 -1.518816202878952026e-01 -3.172562420368194580e-01 -1.193149536848068237e-01 -1.348394304513931274e-01 -2.143934071063995361e-01 2.261815220117568970e-01 1.825415492057800293e-01 -1.976914554834365845e-01 1.185722202062606812e-01 2.677871286869049072e-01 5.995194427669048309e-03 -7.342354394495487213e-03 -5.537414178252220154e-02 1.250344216823577881e-01 3.290858864784240723e-02 7.811819016933441162e-02 -9.311868995428085327e-02 -7.051578909158706665e-02 -2.106105536222457886e-01 -2.509675025939941406e-01 -5.428241938352584839e-02 2.063482766970992088e-03 2.205221503973007202e-01 4.639507457613945007e-02
2.964038848876953125e-01 -2.420445680618286133e-01 1.862724423408508301e-01 -1.919679045677185059e-01 1.241341512650251389e-02 3.308949470520019531e-01 1.656605303287506104e-01 2.192962318658828735e-01 -3.898461163043975830e-02 -2.559898793697357178e-01 -8.490303903818130493e-02 5.825498700141906738e-02 -8.867229335010051727e-03 1.472967863082885742e-01 2.553523480892181396e-01 -2.914581894874572754e-01 2.542131207883358002e-02 1.220595613121986389e-01 -7.725787162780761719e-02 4.432617872953414917e-02 8.195100724697113037e-02 -2.922708094120025635e-01 -3.099667280912399292e-02 -2.443354949355125427e-02 -1.867206543684005737e-01 -3.345645666122436523e-01 1.387233138084411621e-01 5.427033081650733948e-02 -1.902165450155735016e-02 -2.695796824991703033e-02 -1.293229907751083374e-01 2.080263346433639526e-01
-2.811409533023834229e-02 -2.626509368419647217e-01 1.149893030524253845e-01 -1.676082909107208252e-01 1.500643044710159302e-01 4.903593361377716064e-01 3.862884044647216797e-01 7.541482150554656982e-02 -2.199681103229522705e-02 -3.676711618900299072e-01 -1.435402482748031616e-01 -1.044980250298976898e-02 -5.082664266228675842e-02 4.876933619379997253e-02 -1.267336457967758179e-01 -4.467187449336051941e-02 5.047429725527763367e-02 -1.437972113490104675e-02 2.104853093624114990e-01 5.357449501752853394e-02 -7.506091147661209106e-02 2.442128211259841919e-01 -1.312596499919891357e-01 1.223833207041025162e-02 -1.662694364786148071e-01 -2.499635666608810425e-01 -1.254652291536331177e-01 -1.109393984079360962e-01 -1.116110906004905701e-01 4.323045536875724792e-02 1.692011253908276558e-03 1.629320383071899414e-01
3.852950930595397949e-01 -2.581006288528442383e-01 2.333391308784484863e-01 1.114399433135986328e-01 -8.789775520563125610e-02 1.685770004987716675e-01 1.527403593063354492e-01 3.719615936279296875e-02 1.195273399353027344e-01 -1.335884332656860352e-01 -2.143988907337188721e-01 2.855591475963592529e-02 1.103780120611190796e-01 9.943494200706481934e-02 -1.291268970817327499e-02 -6.325122900307178497e-03 -2.012472450733184814e-01 3.784462064504623413e-02 -3.948363959789276123e-01 -4.671779926866292953e-03 -1.508987993001937866e-01 1.961737126111984253e-01 -8.326240628957748413e-02 3.223173022270202637e-01 7.036395370960235596e-02 -1.317585706710815430e-01 -1.886424794793128967e-02 -3.364479243755340576e-01 9.167121723294258118e-03 -1.789584308862686157e-01 -1.030024737119674683e-01 8.663726598024368286e-02
8.437820523977279663e-02 -3.347518146038055420e-01 -3.587757796049118042e-02 -3.422458767890930176e-01 -1.665151864290237427e-02 3.151305913925170898e-01 -1.595000624656677246e-01 2.388553917407989502e-01 6.764850765466690063e-02 -9.418497979640960693e-02 1.036590710282325745e-02 2.972285747528076172e-01 9.097077883780002594e-03 1.266733258962631226e-01 1.223436295986175537e-01 -2.442410290241241455e-01 -8.938914537429809570e-02 -2.425982207059860229e-01 2.160802483558654785e-02 -2.515598833560943604e-01 8.121839910745620728e-02 2.489889115095138550e-01 1.792206019163131714e-01 1.349034905433654785e-01 -1.439996901899576187e-02 -5.640886351466178894e-02 2.729539871215820312e-01 -1.824546307325363159e-01 -1.136215403676033020e-01 -9.121735394001007080e-02 6.571690738201141357e-02 3.793293237686157227e-02
1.270998567342758179e-01 -2.841485440731048584e-01 1.839355379343032837e-01 -1.304865479469299316e-01 6.107366830110549927e-02 5.315895751118659973e-02 2.666315436363220215e-01 4.921997189521789551e-01 2.093875110149383545e-01 -1.576795876026153564e-01 -3.241620361804962158e-01 -1.219948381185531616e-01 1.374044418334960938e-01 1.783581525087356567e-01 6.793107092380523682e-02 -2.749164821580052376e-03 4.629435762763023376e-02 2.780007012188434601e-02 -4.264921694993972778e-02 7.298269867897033691e-02 -8.898537606000900269e-02 -6.767969578504562378e-02 -7.217554748058319092e-02 -4.366645007394254208e-04 -2.262988686561584473e-01 1.500042378902435303e-01 3.585990965366363525e-01 -1.370826549828052521e-02 -2.623376436531543732e-02 -1.645628511905670166e-01 -5.234754458069801331e-02 1.660756617784500122e-01
-1.023537814617156982e-01 -3.903536498546600342e-01 3.239972516894340515e-02 -9.675620496273040771e-02 1.810370087623596191e-01 3.221596181392669678e-01 3.239066302776336670e-01 7.700830698013305664e-02 5.223738029599189758e-02 -3.045491278171539307e-01 4.772921279072761536e-02 -1.207393854856491089e-01 2.721899561583995819e-02 1.375879198312759399e-01 1.322439759969711304e-01 -1.476946175098419189e-01 -2.774643003940582275e-01 -1.662102192640304565e-01 -5.833489820361137390e-02 4.357954114675521851e-02 -7.867975533008575439e-02 -4.754149168729782104e-02 -1.228094473481178284e-01 -7.424193620681762695e-02 -2.113398611545562744e-01 -2.399387955665588379e-01 1.789437979459762573e-02 -2.945283055305480957e-01 4.455605149269104004e-02 -1.397462040185928345e-01 -8.659166842699050903e-02 2.252712249755859375e-01
-6.882050633430480957e-02 -4.946063458919525146e-01 4.658410698175430298e-02 -3.217964246869087219e-02 -1.068360731005668640e-02 2.593960762023925781e-01 1.507323086261749268e-01 1.211404353380203247e-01 -5.459744483232498169e-02 1.058314517140388489e-01 -1.110793352127075195e-01 -1.668536812067031860e-01 -5.143512785434722900e-02 -1.166974604129791260e-01 1.473745983093976974e-02 -2.245962321758270264e-01 -4.041962623596191406e-01 -5.697488039731979370e-02 -2.325612604618072510e-01 7.758834864944219589e-03 -1.608970910310745239e-01 8.838050067424774170e-02 2.076199799776077271e-01 1.739916950464248657e-01 7.107510697096586227e-03 -7.329225540161132812e-02 2.540118396282196045e-01 4.300492256879806519e-02 1.477572172880172729e-01 -1.222156435251235962e-01 2.914254367351531982e-01 2.697739750146865845e-03
2.562275528907775879e-01 -4.638896584510803223e-01 -1.110259369015693665e-01 -1.788116842508316040e-01 5.485218018293380737e-02 -3.838063403964042664e-02 -2.570767998695373535e-01 1.674250513315200806e-01 7.024726271629333496e-02 3.802556917071342468e-02 -5.503447353839874268e-02 1.718202838674187660e-03 1.351232677698135376e-01 -7.783500850200653076e-02 2.023330628871917725e-01 -3.006696328520774841e-02 -1.637068227864801884e-03 -5.774082615971565247e-02 -1.034055749187245965e-04 4.979170858860015869e-02 -1.495433300733566284e-01 1.280117966234683990e-02 6.717351078987121582e-02 6.564379483461380005e-02 -1.541756540536880493e-01 -5.927128344774246216e-02 3.434776663780212402e-01 -2.642992734909057617e-01 -5.876274034380912781e-02 -3.105516135692596436e-01 -1.251693069934844971e-01 3.644708096981048584e-01
1.936360597610473633e-01 -1.361991167068481445e-01 7.576597481966018677e-02 -3.335897326469421387e-01 -5.981629714369773865e-02 1.536459624767303467e-01 2.662452124059200287e-02 2.122521102428436279e-01 -5.256978049874305725e-02 -4.027299955487251282e-02 -9.049318730831146240e-02 -3.987804800271987915e-02 -1.024758815765380859e-01 3.932821378111839294e-02 4.723874032497406006e-01 -2.356390953063964844e-01 1.059356927871704102e-01 -2.462897151708602905e-01 -1.024632975459098816e-01 1.477146148681640625e-01 -1.764602512121200562e-01 5.675878748297691345e-02 -8.911211788654327393e-02 3.721289932727813721e-01 -9.501203149557113647e-02 -1.358816176652908325e-01 9.383850544691085815e-02 7.834322005510330200e-02 -2.149203270673751831e-01 -7.104686647653579712e-02 -2.518766522407531738e-01 8.369101583957672119e-02
-1.558645218610763550e-01 -2.870560884475708008e-01 2.091227024793624878e-01 5.590936169028282166e-02 1.943266391754150391e-01 2.041138857603073120e-01 2.330236285924911499e-01 1.353585571050643921e-01 -4.882914945483207703e-02 -2.566916048526763916e-01 5.850984249264001846e-03 2.164996601641178131e-02 -7.035385072231292725e-02 -1.318130344152450562e-01 -2.011861838400363922e-02 -6.172991357743740082e-03 -1.225766316056251526e-01 9.586935490369796753e-02 -3.245560526847839355e-01 3.603762388229370117e-02 3.548531979322433472e-02 -2.579033374786376953e-01 4.062252044677734375e-01 3.316042721271514893e-01 -9.126809239387512207e-02 -1.031319983303546906e-02 1.201312839984893799e-01 -1.992232352495193481e-02 7.408276665955781937e-03 -2.443653643131256104e-01 -2.145792394876480103e-01 -1.309472229331731796e-02
1.053136289119720459e-01 -2.669119238853454590e-01 1.612570434808731079e-01 -4.793624579906463623e-02 -1.822490990161895752e-01 1.554894745349884033e-01 8.886951208114624023e-02 1.238672137260437012e-01 4.261969402432441711e-02 -2.383603900671005249e-01 -2.561548948287963867e-01 1.475566327571868896e-01 5.782327800989151001e-02 2.143576592206954956e-01 1.434884220361709595e-01 -1.478936970233917236e-01 -7.418864965438842773e-02 -1.050159558653831482e-01 -9.099217131733894348e-03 9.685245156288146973e-02 -1.104849800467491150e-01 1.506887823343276978e-01 8.724049478769302368e-02 2.888049483299255371e-01 -2.352200075984001160e-02 -2.479401081800460815e-01 1.880906820297241211e-01 -2.618845701217651367e-01 -1.510103642940521240e-01 4.575844705104827881e-01 1.366554992273449898e-03 -1.443973779678344727e-01
3.564108535647392273e-02 -2.285474091768264771e-01 1.639572232961654663e-01 -2.458993196487426758e-01 1.633972376585006714e-01 3.439700305461883545e-01 -6.782532483339309692e-02 1.897384226322174072e-01 1.155327409505844116e-01 -3.404534161090850830e-01 -1.222017258405685425e-01 -3.823291626758873463e-04 -2.105575650930404663e-01 -1.678180545568466187e-01 -6.427016109228134155e-02 -1.222511380910873413e-01 -8.575811982154846191e-02 5.186554510146379471e-03 6.978161633014678955e-02 8.342333883047103882e-02 -3.495000675320625305e-02 -3.411858677864074707e-01 1.285635530948638916e-01 8.733127266168594360e-02 -3.133544325828552246e-01 -1.400103271007537842e-01 1.566656678915023804e-01 8.528342097997665405e-02 -2.193923592567443848e-01 -2.437552064657211304e-02 -1.356115192174911499e-01 2.450415939092636108e-01
2.294409275054931641e-01 -2.649925947189331055e-01 4.110451415181159973e-02 5.516181886196136475e-02 2.490985393524169922e-02 2.201627939939498901e-01 4.233660176396369934e-02 1.713957041501998901e-01 3.119766414165496826e-01 -4.077666401863098145e-01 5.610851198434829712e-02 -1.572163254022598267e-01 -9.113154560327529907e-02 2.523836679756641388e-02 3.041552305221557617e-01 -1.526084840297698975e-01 2.316533029079437256e-01 1.478498131036758423e-01 -1.739999204874038696e-01 2.622775137424468994e-01 8.270940929651260376e-02 1.397674083709716797e-01 1.283983588218688965e-01 -3.784532472491264343e-02 -1.257945001125335693e-01 -4.407852515578269958e-02 2.484751865267753601e-02 2.453380450606346130e-02 5.452024564146995544e-02 -3.658955991268157959e-01 1.806673221290111542e-02 2.975384518504142761e-02
1.980072408914566040e-01 -2.563025951385498047e-01 5.608309805393218994e-02 -1.615192294120788574e-01 9.088332206010818481e-02 -5.597571656107902527e-02 2.775267362594604492e-01 3.988376855850219727e-01 2.582402229309082031e-01 -2.734788358211517334e-01 -2.047798484563827515e-01 -1.351522803306579590e-01 7.422260195016860962e-02 1.435702890157699585e-01 -1.012060195207595825e-01 -5.416626483201980591e-02 -9.610026329755783081e-02 -4.573427140712738037e-02 -7.764803618192672729e-02 1.293852776288986206e-01 -9.494032710790634155e-02 -4.512014985084533691e-02 -5.180620774626731873e-02 -6.060130149126052856e-02 -2.291308641433715820e-01 1.023877039551734924e-01 2.369251847267150879e-01 7.851488143205642700e-02 -1.600954234600067139e-01 -1.996525973081588745e-01 -2.198228687047958374e-01 2.946290373802185059e-01
1.716525554656982422e-01 7.425231486558914185e-02 -1.388469897210597992e-02 -1.276519745588302612e-01 1.283011138439178467e-01 3.399071395397186279e-01 2.152503579854965210e-01 -1.176651492714881897e-01 8.704763650894165039e-02 -2.256204038858413696e-01 -7.627137750387191772e-02 3.709861636161804199e-02 -1.109662130475044250e-01 1.868178136646747589e-02 8.963829278945922852e-02 4.504550993442535400e-02 -1.216204464435577393e-01 1.473214775323867798e-01 -1.214806437492370605e-01 2.072150446474552155e-02 -9.664344042539596558e-02 1.139422357082366943e-01 3.600613772869110107e-02 1.892437785863876343e-01 -2.983184754848480225e-01 -3.105004429817199707e-01 1.195167526602745056e-01 -1.502850949764251709e-01 2.103871479630470276e-02 -4.093822836875915527e-01 3.949728608131408691e-01 1.026031747460365295e-01
-1.058821231126785278e-01 -4.683248698711395264e-01 2.447131089866161346e-02 2.032289654016494751e-02 -1.288182288408279419e-01 1.711085587739944458e-01 1.918997019529342651e-01 2.267117649316787720e-01 -3.846271708607673645e-02 3.780495002865791321e-02 -2.113556265830993652e-01 -2.190025001764297485e-01 -3.228754922747612000e-02 2.376516312360763550e-01 2.010812461376190186e-01 -1.060553714632987976e-01 -3.829410672187805176e-01 -2.504973411560058594e-01 -1.348276883363723755e-01 -5.922383442521095276e-02 -4.642538353800773621e-02 -1.151518598198890686e-01 1.855908185243606567e-01 1.703470796346664429e-01 -1.803051829338073730e-01 5.107123032212257385e-02 2.590795755386352539e-01 -7.362289819866418839e-03 -7.814590632915496826e-02 -3.801076859235763550e-02 6.530734896659851074e-02 7.444106787443161011e-02
8.713944256305694580e-02 -2.677015364170074463e-01 1.972590684890747070e-01 -3.794477321207523346e-03 -6.249216943979263306e-02 2.280393689870834351e-01 2.452198714017868042e-01 5.687111988663673401e-02 1.615822762250900269e-01 -5.168035626411437988e-02 -5.269372463226318359e-02 2.913285791873931885e-01 -4.763657227158546448e-02 2.479646354913711548e-01 -2.091935276985168457e-02 -1.523038595914840698e-01 -1.764336526393890381e-01 2.457296252250671387e-01 -2.600469291210174561e-01 -2.101108580827713013e-01 -2.571644783020019531e-01 1.366638243198394775e-01 -1.333018690347671509e-01 2.808145582675933838e-01 -6.457173079252243042e-02 -1.713096499443054199e-01 -2.358990460634231567e-01 -3.738460317254066467e-02 -1.057597920298576355e-01 -2.687059640884399414e-01 3.366105025634169579e-03 6.551907397806644440e-03
-5.630760267376899719e-02 -4.480687975883483887e-01 -1.381524279713630676e-02 1.427602767944335938e-01 -7.904364913702011108e-02 3.149496912956237793e-01 2.872700095176696777e-01 1.351816207170486450e-01 1.744175255298614502e-01 -5.366606637835502625e-02 1.300929486751556396e-01 -1.041947957128286362e-02 4.210471361875534058e-02 1.762192845344543457e-01 1.804580837488174438e-01 -2.335519045591354370e-01 9.033381193876266479e-02 -2.639496624469757080e-01 -2.172311246395111084e-01 -1.119299829006195068e-01 2.363784909248352051e-01 1.380498111248016357e-01 6.309033930301666260e-02 2.037342935800552368e-01 -1.921021938323974609e-01 -1.876211725175380707e-02 1.235858052968978882e-01 -1.900583654642105103e-01 -3.255398944020271301e-02 1.294995248317718506e-01 -1.700792163610458374e-01 -7.487156987190246582e-02
3.495827317237854004e-02 -3.914380669593811035e-01 -4.089322313666343689e-02 1.817797124385833740e-02 -2.972018122673034668e-01 3.020038902759552002e-01 1.205543279647827148e-01 1.400631666183471680e-01 5.902146175503730774e-02 -8.417378365993499756e-02 -1.788097620010375977e-01 1.512410938739776611e-01 -1.328455507755279541e-01 7.588165998458862305e-02 2.747106552124023438e-01 -3.125762939453125000e-01 -2.227760851383209229e-01 8.649159967899322510e-02 -1.758519858121871948e-01 -3.484859764575958252e-01 -3.810194134712219238e-02 -3.813915699720382690e-02 1.563210412859916687e-02 1.921894848346710205e-01 -1.282257586717605591e-01 -2.178370505571365356e-01 5.899773677811026573e-04 2.801437303423881531e-02 6.126110628247261047e-02 -4.848703742027282715e-02 4.688880592584609985e-02 2.129024118185043335e-01
6.233171094208955765e-03 -4.178312122821807861e-01 -2.204852253198623657e-01 -1.077892817556858063e-02 -2.135548889636993408e-01 2.907174527645111084e-01 1.244364008307456970e-01 1.364066749811172485e-01 -1.708688437938690186e-01 -2.137135900557041168e-02 -5.121311917901039124e-02 -9.632415324449539185e-02 -2.537589892745018005e-02 1.253086179494857788e-01 -1.006672680377960205e-01 -3.839221000671386719e-01 1.284822672605514526e-01 3.697780519723892212e-02 -4.687779024243354797e-02 3.071475960314273834e-02 -1.807397045195102692e-02 2.052701711654663086e-01 1.509765386581420898e-01 2.489805072546005249e-01 -2.696485817432403564e-01 1.119812875986099243e-01 2.394823543727397919e-02 -1.985486298799514771e-01 -2.042046934366226196e-01 -2.597602307796478271e-01 -1.160836070775985718e-01 -2.907056547701358795e-02
1.597594916820526123e-01 -4.997196197509765625e-01 -1.151298359036445618e-02 8.873512037098407745e-03 9.793829172849655151e-03 1.261633038520812988e-01 2.265019575133919716e-03 2.942533195018768311e-01 1.223622113466262817e-01 2.835589088499546051e-02 -7.596227526664733887e-02 -1.231699809432029724e-01 -1.190931349992752075e-01 -5.016757920384407043e-02 8.330527693033218384e-02 -7.535120844841003418e-02 -6.163341403007507324e-01 -4.759405180811882019e-02 -2.083531469106674194e-01 1.376072019338607788e-01 -4.287245497107505798e-02 -3.578529506921768188e-02 1.639941930770874023e-01 2.232496589422225952e-01 -7.399098575115203857e-02 -2.416904643177986145e-02 4.974894970655441284e-02 -1.966993883252143860e-02 5.795183405280113220e-02 -1.089353337883949280e-01 4.333246499300003052e-02 7.450393587350845337e-02
6.521338224411010742e-02 -5.719968080520629883e-01 3.071535825729370117e-01 -4.544310644268989563e-02 1.096184551715850830e-01 1.220026463270187378e-01 2.167446352541446686e-02 -1.953558772802352905e-01 1.387827396392822266e-01 -1.893042027950286865e-01 -2.099086642265319824e-01 1.027797907590866089e-01 2.501522377133369446e-02 1.395582258701324463e-01 -6.646946817636489868e-02 1.128519624471664429e-01 1.854929476976394653e-01 -1.687698811292648315e-01 -1.978385448455810547e-01 -2.454109340906143188e-01 -1.497144401073455811e-01 1.936396062374114990e-01 1.677147895097732544e-01 5.990486964583396912e-02 -7.926045358180999756e-02 -1.507344841957092285e-02 -7.136339694261550903e-02 7.828555256128311157e-02 -1.631147265434265137e-01 -9.439885616302490234e-02 -1.984664797782897949e-01 1.145582646131515503e-01
-4.300640150904655457e-02 -3.482520878314971924e-01 -1.061417907476425171e-01 1.703695356845855713e-01 1.306670624762773514e-02 1.898940503597259521e-01 2.138540893793106079e-02 7.317560911178588867e-02 2.794451713562011719e-01 -2.658194303512573242e-01 -1.680197007954120636e-02 -1.991265714168548584e-01 9.990999847650527954e-02 2.563848793506622314e-01 -1.598697751760482788e-01 -3.290301859378814697e-01 -8.773574233055114746e-02 -7.573179900646209717e-02 -9.967332333326339722e-02 3.816116154193878174e-01 -1.492705345153808594e-01 -8.356822282075881958e-02 3.706222772598266602e-01 1.067001149058341980e-01 -1.477528065443038940e-01 6.121691316366195679e-02 4.467333480715751648e-02 -3.155977698042988777e-03 -8.668337762355804443e-02 -8.185938000679016113e-02 -6.952002644538879395e-02 -5.177424848079681396e-02
9.163222461938858032e-02 -1.583113074302673340e-01 4.764206334948539734e-02 5.124882608652114868e-02 1.557065546512603760e-01 6.351221799850463867e-01 -2.433580718934535980e-02 1.912671886384487152e-02 1.539145857095718384e-01 -1.100360453128814697e-01 -1.049018874764442444e-01 -1.432390064001083374e-01 -1.092962771654129028e-01 8.415847271680831909e-02 1.429998874664306641e-01 -1.643677940592169762e-03 1.285821646451950073e-01 5.965632945299148560e-02 1.615751832723617554e-01 7.634559273719787598e-02 2.644755840301513672e-01 1.573869027197360992e-02 4.020911157131195068e-01 2.959565222263336182e-01 -1.652674227952957153e-01 4.167150333523750305e-02 -6.457494944334030151e-02 1.065278798341751099e-02 1.172321196645498276e-02 -6.058322265744209290e-02 2.893559169024229050e-03 1.327528059482574463e-01
-2.430264838039875031e-02 -3.559332787990570068e-01 -6.926754862070083618e-02 -1.503122597932815552e-01 3.373659029603004456e-02 3.862115144729614258e-01 -4.012826457619667053e-02 6.390836089849472046e-02 2.047706544399261475e-01 1.452897489070892334e-02 -8.501392789185047150e-03 1.368128508329391479e-01 5.648457258939743042e-02 1.430771201848983765e-01 3.849946856498718262e-01 -6.547591835260391235e-02 -6.621924042701721191e-02 -1.607650816440582275e-01 6.000172719359397888e-02 6.750409305095672607e-02 -1.433970481157302856e-01 8.931343443691730499e-03 1.688688844442367554e-01 4.129934012889862061e-01 1.755742579698562622e-01 -2.072842568159103394e-01 6.021708250045776367e-02 -2.514835596084594727e-01 -1.727555841207504272e-01 1.232896819710731506e-01 -1.983212120831012726e-02 -8.957589417695999146e-02
2.206802740693092346e-02 -3.839457333087921143e-01 2.985662408173084259e-02 -3.785876631736755371e-01 8.673889562487602234e-03 1.397345960140228271e-01 -1.507177297025918961e-02 1.425041854381561279e-01 2.014040946960449219e-01 -1.347339749336242676e-01 9.016652405261993408e-02 6.649143248796463013e-02 2.332698181271553040e-02 7.365576177835464478e-02 2.492678016424179077e-01 -2.869220077991485596e-01 -1.590499877929687500e-01 -2.516071796417236328e-01 -3.616658598184585571e-02 -2.113451510667800903e-01 1.037404686212539673e-01 2.353229224681854248e-01 3.053623735904693604e-01 1.836940497159957886e-01 -4.403602331876754761e-02 -9.147819876670837402e-02 2.606733739376068115e-01 -7.064358890056610107e-02 -2.488092333078384399e-02 -1.154268532991409302e-01 -9.550110250711441040e-02 -1.096767932176589966e-01
2.872189283370971680e-01 -1.534342765808105469e-01 -4.421733319759368896e-02 -2.521759867668151855e-01 2.450941801071166992e-01 -1.621800363063812256e-01 2.376167923212051392e-01 4.631225466728210449e-01 -1.144777424633502960e-02 -4.365163743495941162e-01 -1.659381836652755737e-01 -1.206623762845993042e-01 5.001660808920860291e-02 1.429186612367630005e-01 1.555202752351760864e-01 -1.565507203340530396e-01 -6.134382635354995728e-02 8.042132109403610229e-02 7.594021409749984741e-02 -1.978511363267898560e-01 -3.586820513010025024e-02 3.445102646946907043e-02 1.072019115090370178e-01 1.344133615493774414e-01 7.813252508640289307e-03 -1.579624712467193604e-01 1.567372120916843414e-02 -7.798727601766586304e-02 6.913688033819198608e-02 -1.971547305583953857e-02 -1.900804042816162109e-01 -8.299221843481063843e-02
1.254523545503616333e-01 -3.464294373989105225e-01 -7.939540594816207886e-02 5.335420370101928711e-02 -1.773726791143417358e-01 5.678834393620491028e-02 2.834291160106658936e-01 2.852421812713146210e-02 -2.593058347702026367e-02 -3.638463094830513000e-02 7.201724220067262650e-03 1.626579165458679199e-01 -1.141970828175544739e-01 4.581357166171073914e-02 3.819909319281578064e-02 -6.803704053163528442e-02 -2.099381834268569946e-01 1.207515224814414978e-02 -3.015705943107604980e-01 8.542405813932418823e-02 1.179433315992355347e-01 5.003888159990310669e-02 1.128800958395004272e-02 3.495226800441741943e-01 -1.018735393881797791e-01 -2.457100003957748413e-01 1.395943313837051392e-01 1.159902736544609070e-01 -2.478964030742645264e-01 -9.495861083269119263e-02 3.546742498874664307e-01 3.292522728443145752e-01
3.526739776134490967e-01 -1.760165989398956299e-01 9.618060290813446045e-02 1.997382845729589462e-03 -5.447889119386672974e-02 3.998786211013793945e-01 -7.309889048337936401e-02 2.067824751138687134e-01 2.009916491806507111e-02 -4.233425110578536987e-02 -1.072789356112480164e-02 -5.375056341290473938e-02 -5.360433831810951233e-02 -3.435043245553970337e-02 1.528025120496749878e-01 -1.500248759984970093e-01 -1.320621520280838013e-01 -7.616628706455230713e-02 4.897445905953645706e-03 -3.692793250083923340e-01 -4.360606521368026733e-02 3.044535219669342041e-01 1.764299273490905762e-01 5.632026493549346924e-02 -5.877312272787094116e-02 -1.560691930353641510e-02 2.270915806293487549e-01 -3.304060921072959900e-02 -1.753704100847244263e-01 -2.301315367221832275e-01 -3.306792080402374268e-01 1.770635992288589478e-01
1.440414041280746460e-01 -4.882769584655761719e-01 -3.465900421142578125e-01 -3.561347350478172302e-02 -2.800726890563964844e-01 1.998550593852996826e-01 2.012281492352485657e-02 2.863700389862060547e-01 -2.130417898297309875e-02 -2.246274054050445557e-02 -2.024619132280349731e-01 3.894571587443351746e-02 -1.369233429431915283e-01 -2.158235162496566772e-01 9.729513525962829590e-02 -1.313145607709884644e-01 -2.082104682922363281e-01 5.943915992975234985e-02 -2.033520191907882690e-01 5.691522732377052307e-02 6.769406795501708984e-02 1.692525148391723633e-01 -7.078161090612411499e-02 1.780948936939239502e-01 -2.657617330551147461e-01 -2.290261723101139069e-02 -4.707812890410423279e-02 -2.814281918108463287e-02 -1.230393126606941223e-01 -1.937108114361763000e-02 -9.471227228641510010e-02 1.518766731023788452e-01
-3.314824029803276062e-02 -4.220546782016754150e-01 3.018530830740928650e-02 -7.334905862808227539e-02 2.264927476644515991e-01 2.287470847368240356e-01 1.587831228971481323e-02 4.164275825023651123e-01 2.231999486684799194e-02 -8.233108371496200562e-02 -1.219121366739273071e-01 -2.840263843536376953e-01 -1.103682257235050201e-02 -1.168481931090354919e-01 4.244353622198104858e-02 1.026152819395065308e-02 -3.492282703518867493e-02 2.326394170522689819e-01 -7.723477482795715332e-02 1.297487318515777588e-01 -2.344730198383331299e-01 -4.747010767459869385e-02 -2.363845705986022949e-01 1.840176433324813843e-01 -2.346314936876296997e-01 -2.062767446041107178e-01 -1.939143836498260498e-01 4.719102755188941956e-03 1.152495592832565308e-01 -7.404251396656036377e-02 1.441677212715148926e-01 1.371544897556304932e-01
1.077852770686149597e-01 -4.693522453308105469e-01 -1.030190661549568176e-01 2.620138227939605713e-01 -2.514025010168552399e-02 2.448526620864868164e-01 8.595363050699234009e-02 2.437004633247852325e-02 3.135738074779510498e-01 -9.737255424261093140e-02 2.123910188674926758e-01 1.239548623561859131e-02 1.150741428136825562e-01 -1.984779238700866699e-01 1.232110857963562012e-01 -6.062552332878112793e-02 5.347279831767082214e-02 -6.625364720821380615e-02 -3.541610017418861389e-02 -9.225711971521377563e-02 3.504068031907081604e-02 1.345681399106979370e-01 7.085444033145904541e-02 6.189327687025070190e-02 -2.644784748554229736e-01 -5.146621167659759521e-02 -5.595448613166809082e-02 -1.436250060796737671e-01 -4.415030777454376221e-02 -4.388732016086578369e-01 1.189326941967010498e-01 2.131471037864685059e-01
-2.766597829759120941e-02 -1.890220493078231812e-01 -5.878840386867523193e-02 -2.074485123157501221e-01 1.155444085597991943e-01 3.683825433254241943e-01 -1.904897093772888184e-01 -1.118053868412971497e-02 4.176711663603782654e-02 -9.551917016506195068e-02 1.086105182766914368e-01 2.469418793916702271e-01 -2.358330786228179932e-01 5.185867846012115479e-02 9.705074131488800049e-02 -3.004431724548339844e-01 -2.192956358194351196e-01 -1.062586978077888489e-01 -7.887902110815048218e-02 -1.129058003425598145e-01 9.466945193707942963e-03 2.963890731334686279e-01 2.470904588699340820e-01 2.626928985118865967e-01 4.728730395436286926e-02 -6.398215144872665405e-02 1.806993186473846436e-01 -2.588678896427154541e-01 1.412936002016067505e-01 -2.100248336791992188e-01 -1.008838787674903870e-01 1.153924390673637390e-01
7.328835129737854004e-02 -2.457676529884338379e-01 2.588596940040588379e-01 -1.138725727796554565e-01 8.400695770978927612e-02 2.067151963710784912e-01 6.178554892539978027e-02 1.619786471128463745e-01 -2.170840352773666382e-01 -6.818367540836334229e-02 -2.530218064785003662e-01 -1.185808256268501282e-01 -1.280160546302795410e-01 7.111445814371109009e-02 2.131249010562896729e-01 2.264433167874813080e-02 4.470556601881980896e-02 -2.964981496334075928e-01 3.899233788251876831e-02 7.805513590574264526e-02 -9.472982585430145264e-02 6.922183185815811157e-02 2.085666805505752563e-01 5.581850185990333557e-02 -1.905563659965991974e-02 -4.877640008926391602e-01 -1.116162240505218506e-01 -1.707761883735656738e-01 1.262375116348266602e-01 -1.261054575443267822e-01 -3.276804983615875244e-01 1.249731704592704773e-02
-1.278191711753606796e-02 -1.354250460863113403e-01 1.829305291175842285e-01 -9.184393286705017090e-02 3.360067307949066162e-02 2.281770855188369751e-01 -9.935192018747329712e-02 4.103318322449922562e-03 2.438432723283767700e-01 -2.915654182434082031e-01 -8.085381239652633667e-02 2.301215529441833496e-01 -1.376813859678804874e-03 5.006286501884460449e-02 -1.045208722352981567e-01 -2.328226566314697266e-01 8.893778920173645020e-02 6.203919649124145508e-02 -3.312284648418426514e-01 -8.920387178659439087e-02 -2.541285455226898193e-01 1.771374046802520752e-01 -1.069616675376892090e-01 3.105187118053436279e-01 -1.776188164949417114e-01 -2.407246232032775879e-01 1.151820197701454163e-01 -2.997655570507049561e-01 4.460535198450088501e-02 -6.835994869470596313e-02 2.607119083404541016e-01 -6.638889014720916748e-02
9.053283184766769409e-02 -3.216497600078582764e-01 -1.633061915636062622e-01 -1.339380443096160889e-01 -5.348927155137062073e-02 3.018316924571990967e-01 1.794279515743255615e-01 -1.752790808677673340e-02 -6.305126845836639404e-02 3.745774552226066589e-02 -1.079222708940505981e-01 6.546256691217422485e-02 -1.247570216655731201e-01 1.046453192830085754e-01 -1.376336067914962769e-01 -3.808645308017730713e-01 3.576229512691497803e-02 1.126883476972579956e-01 -8.911825716495513916e-02 4.278979450464248657e-02 -2.044237256050109863e-01 1.699712276458740234e-01 8.831916004419326782e-02 3.655761182308197021e-01 -2.634789049625396729e-01 1.423126161098480225e-01 5.541761219501495361e-02 -2.690501809120178223e-01 -1.315759867429733276e-01 -2.938446104526519775e-01 -2.212691493332386017e-02 -1.700693182647228241e-02
2.614171802997589111e-01 -2.259790450334548950e-01 3.100274130702018738e-02 -2.278665155172348022e-01 -6.136626005172729492e-02 3.174956142902374268e-01 1.875769533216953278e-02 2.073682695627212524e-01 -5.781967565417289734e-02 -5.613590031862258911e-02 -2.322548627853393555e-01 3.442276641726493835e-02 -3.774537146091461182e-02 2.431015521287918091e-01 3.901624977588653564e-01 -2.147912979125976562e-01 -5.511651188135147095e-02 -2.215146124362945557e-01 1.700301766395568848e-01 3.443179428577423096e-01 4.604553058743476868e-02 -5.330697167664766312e-03 1.511006616055965424e-02 3.895902261137962341e-02 -2.274717986583709717e-01 -1.927066296339035034e-01 -7.335637509822845459e-02 -6.679656356573104858e-02 -7.665994018316268921e-02 -6.219499558210372925e-02 -1.575165838003158569e-01 -1.501187682151794434e-01
6.947939097881317139e-02 -2.657614350318908691e-01 1.061277277767658234e-02 4.613933339715003967e-02 1.795530319213867188e-01 1.087187528610229492e-01 1.722324937582015991e-01 1.050633490085601807e-01 -8.085123449563980103e-02 -4.590374529361724854e-01 -3.244401514530181885e-01 -6.310002505779266357e-02 1.298793256282806396e-01 1.382827460765838623e-01 2.474734038114547729e-01 -9.323542565107345581e-02 6.753534823656082153e-02 2.184503078460693359e-01 1.029142066836357117e-01 1.584888100624084473e-01 -2.612984776496887207e-01 4.537422582507133484e-02 1.952608227729797363e-01 2.180507779121398926e-01 -1.806859858334064484e-02 1.079671457409858704e-02 1.318170875310897827e-01 1.129994075745344162e-02 2.788762189447879791e-02 1.733866482973098755e-01 3.135833144187927246e-01 -1.183076724410057068e-01
1.523009985685348511e-01 -2.969327867031097412e-01 -7.822924107313156128e-02 3.626481443643569946e-02 -1.141850724816322327e-01 2.226036190986633301e-01 1.529796570539474487e-01 1.112989634275436401e-01 2.630099356174468994e-01 9.549256414175033569e-03 -6.165585666894912720e-02 -1.231944561004638672e-01 -7.672192063182592392e-03 3.930424526333808899e-02 6.466165930032730103e-02 -3.025061488151550293e-01 -1.401952281594276428e-02 -1.953998394310474396e-02 -9.420864284038543701e-02 -4.592282697558403015e-02 -7.547305524349212646e-02 1.397564560174942017e-01 2.868074364960193634e-02 4.261346459388732910e-01 1.809557974338531494e-01 -3.466519713401794434e-01 1.789849996566772461e-01 1.182110011577606201e-01 -2.057916224002838135e-01 -3.093515336513519287e-02 2.560856938362121582e-01 2.650808393955230713e-01
2.688090316951274872e-02 -2.147118896245956421e-01 6.720053404569625854e-02 -4.858300462365150452e-02 1.995455622673034668e-01 8.314052224159240723e-02 -3.045254573225975037e-02 3.738648295402526855e-01 -2.004755660891532898e-02 -4.969811439514160156e-01 -3.128858208656311035e-01 -8.216613531112670898e-02 1.629345566034317017e-01 -1.248862296342849731e-01 1.537180691957473755e-01 -1.208996027708053589e-01 -1.433186233043670654e-01 -4.564361646771430969e-02 -1.500040590763092041e-01 1.168613880872726440e-01 -8.950594812631607056e-02 -1.561010926961898804e-01 -6.926602870225906372e-02 9.053120762109756470e-02 -4.171529412269592285e-02 -2.581466734409332275e-01 1.664303988218307495e-01 1.124792546033859253e-02 -1.936485320329666138e-01 -1.771155446767807007e-01 2.383539266884326935e-02 2.379885315895080566e-01
2.459432482719421387e-01 -2.352243810892105103e-01 -8.329052478075027466e-02 -6.365234404802322388e-02 -1.081938371062278748e-01 3.400907665491104126e-02 2.305735200643539429e-01 1.978787332773208618e-01 4.863732308149337769e-02 -2.460441589355468750e-01 -3.055749237537384033e-01 1.771219521760940552e-01 9.960889816284179688e-02 2.643450200557708740e-01 4.668190702795982361e-02 -6.126369163393974304e-02 3.239066898822784424e-02 -3.198981583118438721e-01 -1.056743934750556946e-01 8.783897012472152710e-02 -5.332697182893753052e-02 2.563573420047760010e-03 1.482493132352828979e-01 3.865816295146942139e-01 -9.982598712667822838e-04 -1.498765796422958374e-01 1.257517039775848389e-01 2.996698021888732910e-02 -1.641025990247726440e-01 3.219982087612152100e-01 -1.537354737520217896e-01 -6.828442215919494629e-02
-5.878461524844169617e-02 1.376406848430633545e-02 1.590252220630645752e-01 7.005224376916885376e-02 5.438701510429382324e-01 4.232888221740722656e-01 1.864879727363586426e-01 2.555715441703796387e-01 9.057035297155380249e-02 -1.643322706222534180e-01 -1.790831387042999268e-01 -1.426249593496322632e-01 -6.885447353124618530e-02 4.954949766397476196e-02 1.491745412349700928e-01 -2.473419718444347382e-02 6.412699818611145020e-02 1.091398224234580994e-01 -6.120089907199144363e-03 1.197488605976104736e-02 -2.443481609225273132e-02 5.681636184453964233e-02 6.368122249841690063e-02 2.182130366563796997e-01 -2.471317797899246216e-01 -1.588858813047409058e-01 2.752064764499664307e-01 1.876186579465866089e-02 5.735245719552040100e-02 -5.905779544264078140e-04 -5.011630244553089142e-03 1.897045671939849854e-01
-6.089982017874717712e-02 -3.811409175395965576e-01 7.817857712507247925e-02 -3.202576935291290283e-02 -2.113840132951736450e-01 8.932253718376159668e-02 1.689348220825195312e-01 1.869943886995315552e-01 1.371131241321563721e-01 3.650994226336479187e-02 -9.647022187709808350e-02 -1.291933059692382812e-01 -4.527976363897323608e-02 6.049047410488128662e-02 -2.669656090438365936e-02 -2.526336312294006348e-01 -1.993543654680252075e-01 2.108729444444179535e-02 -5.784604325890541077e-02 -2.437278926372528076e-01 -1.083145514130592346e-01 4.381104931235313416e-02 -4.537568613886833191e-02 3.910278379917144775e-01 -1.713852281682193279e-03 -3.462498486042022705e-01 1.903304159641265869e-01 -1.207618713378906250e-01 -1.932485401630401611e-01 -4.084254056215286255e-02 2.275595217943191528e-01 2.798119485378265381e-01
2.675517797470092773e-01 -2.836686968803405762e-01 2.438694834709167480e-01 -2.777748368680477142e-02 1.591177135705947876e-01 6.554169952869415283e-02 -6.179244443774223328e-02 1.505122482776641846e-01 -9.368926286697387695e-02 -3.647266924381256104e-01 -3.620994836091995239e-02 -1.541969925165176392e-01 6.289113778620958328e-03 9.689721465110778809e-02 1.949284784495830536e-02 -1.990427970886230469e-01 -9.153978526592254639e-02 6.253892928361892700e-02 9.000909514725208282e-03 4.468208253383636475e-01 -1.715367734432220459e-01 -7.217664271593093872e-02 3.347212076187133789e-02 3.099130988121032715e-01 -3.079906105995178223e-01 -9.583948552608489990e-02 2.195638418197631836e-01 7.583215832710266113e-02 -1.075080782175064087e-02 8.412063866853713989e-02 -7.041617482900619507e-02 3.641548380255699158e-02
4.804751276969909668e-02 -3.657829761505126953e-01 -1.788379698991775513e-01 -4.157981276512145996e-02 -1.433424055576324463e-01 2.359861880540847778e-01 2.660847268998622894e-02 1.261990368366241455e-01 7.425253838300704956e-02 4.072646796703338623e-02 -3.679556250572204590e-01 2.401107735931873322e-02 -1.669632941484451294e-01 -1.341405510902404785e-01 -3.200854733586311340e-02 -2.915890216827392578e-01 2.757710637524724007e-03 5.186543613672256470e-02 -2.492164522409439087e-01 4.792443290352821350e-02 -1.095622926950454712e-01 3.280214071273803711e-01 -5.863596126437187195e-02 1.073793545365333557e-01 -1.478063613176345825e-01 3.288020845502614975e-03 -8.457890897989273071e-02 -2.781565189361572266e-01 -1.398696303367614746e-01 -2.460052371025085449e-01 -1.714740991592407227e-01 2.114505767822265625e-01
1.940556243062019348e-02 -3.997965753078460693e-01 -6.998156756162643433e-02 5.700089409947395325e-02 7.157764397561550140e-03 8.750253170728683472e-02 3.967172205448150635e-01 -1.321061979979276657e-02 -7.885355502367019653e-02 -3.851427137851715088e-02 -1.882755756378173828e-01 5.835832655429840088e-02 7.329019904136657715e-02 2.995163500308990479e-01 4.555500671267509460e-02 -6.056826189160346985e-02 1.062682643532752991e-01 -3.991487249732017517e-02 -2.076330631971359253e-01 7.392892614006996155e-03 -9.485629200935363770e-02 4.915441572666168213e-01 -4.556409642100334167e-02 2.658181786537170410e-01 -1.629062145948410034e-01 -1.830839514732360840e-01 -7.676503062248229980e-02 -2.016881853342056274e-01 -2.082643471658229828e-02 -2.384210377931594849e-02 -8.989554643630981445e-02 -1.545289605855941772e-01
3.140046000480651855e-01 -8.141652494668960571e-02 -6.689830869436264038e-02 -2.233128994703292847e-01 1.482798457145690918e-01 1.404674649238586426e-01 2.214432209730148315e-01 -2.038501575589179993e-02 3.760336339473724365e-01 -4.122497439384460449e-01 -1.770980954170227051e-01 -2.769107930362224579e-02 6.779370456933975220e-02 -4.106942191720008850e-02 2.384953759610652924e-02 1.132106930017471313e-01 -4.162282124161720276e-02 -1.273497845977544785e-02 -2.197448536753654480e-02 2.521377615630626678e-02 -1.643799990415573120e-01 8.144047111272811890e-02 2.047887444496154785e-01 1.009723469614982605e-01 -2.888073921203613281e-01 3.985278308391571045e-02 5.497760139405727386e-03 3.771117329597473145e-02 -4.196408390998840332e-02 -3.195808529853820801e-01 3.252272307872772217e-01 -3.452096506953239441e-02
4.941860213875770569e-02 -1.483989357948303223e-01 9.385964274406433105e-02 -2.798069119453430176e-01 8.478903025388717651e-02 3.579322397708892822e-01 -6.422206293791532516e-03 2.908516824245452881e-01 -1.798293739557266235e-01 -8.807699382305145264e-02 -2.011321634054183960e-01 2.258483320474624634e-02 2.048483341932296753e-01 3.478160500526428223e-02 1.198441386222839355e-01 -5.041390657424926758e-01 4.450701177120208740e-02 -8.960808068513870239e-02 2.514607608318328857e-01 -8.310901373624801636e-02 -3.390984237194061279e-02 -3.669598698616027832e-02 -1.204588636755943298e-01 -3.272750228643417358e-02 -1.542879343032836914e-01 -1.223947629332542419e-01 2.672139108180999756e-01 -1.810245513916015625e-01 1.008338928222656250e-01 -1.270394623279571533e-01 -3.713933378458023071e-02 8.288167417049407959e-02
3.459694236516952515e-02 -4.329655468463897705e-01 3.416905701160430908e-01 4.533695057034492493e-02 2.173116207122802734e-01 2.195732593536376953e-01 -1.422692388296127319e-01 -7.511967420578002930e-02 2.488117106258869171e-02 3.534925868734717369e-03 -1.513038426637649536e-01 2.638806700706481934e-01 -4.468611255288124084e-02 1.617263816297054291e-02 -5.857363715767860413e-02 -7.295640185475349426e-03 1.155887469649314880e-01 3.401047550141811371e-03 -2.621747553348541260e-01 -2.327399849891662598e-01 -2.140762954950332642e-01 1.270600110292434692e-01 1.543347835540771484e-01 3.330319821834564209e-01 1.355880871415138245e-02 -1.380475610494613647e-01 -9.924877434968948364e-02 5.524888262152671814e-02 -2.288928031921386719e-01 -1.977717727422714233e-01 -2.562310174107551575e-02 1.226042732596397400e-01
1.809589266777038574e-01 -3.117330670356750488e-01 1.074522584676742554e-01 -1.646055430173873901e-01 -1.290403455495834351e-01 3.447758555412292480e-01 3.375196158885955811e-01 1.928947716951370239e-01 -1.624560952186584473e-01 -2.885260879993438721e-01 1.272903382778167725e-01 4.063393920660018921e-03 -1.597507894039154053e-01 3.433888778090476990e-02 7.685326784849166870e-02 -1.043025106191635132e-01 -1.527929864823818207e-02 1.830612868070602417e-01 4.638000577688217163e-02 -5.226564034819602966e-02 -9.751850366592407227e-02 1.053643785417079926e-02 -1.382270604372024536e-01 9.426345676183700562e-02 -1.481283456087112427e-01 -3.395916819572448730e-01 -8.576374500989913940e-02 -2.354836165904998779e-01 -6.064968556165695190e-02 -1.983053237199783325e-02 1.360940188169479370e-01 2.766503989696502686e-01
2.751832604408264160e-01 -3.062452375888824463e-01 1.636408120393753052e-01 6.680770218372344971e-02 4.194588214159011841e-02 1.518330425024032593e-01 1.825288236141204834e-01 3.297388851642608643e-01 1.685089468955993652e-01 -2.047805786132812500e-01 -2.103680372238159180e-01 6.748138368129730225e-02 8.942750096321105957e-02 7.024961709976196289e-02 3.509786128997802734e-01 -7.512731105089187622e-02 -1.528222113847732544e-01 -6.913376599550247192e-02 4.630013555288314819e-02 3.339796066284179688e-01 7.630286365747451782e-02 3.081577718257904053e-01 5.844140797853469849e-02 -4.513230919837951660e-02 3.405249118804931641e-02 -1.636812537908554077e-01 -3.223186358809471130e-02 -5.070190411061048508e-03 1.106880307197570801e-01 -2.690063714981079102e-01 -1.031482405960559845e-02 -9.845750778913497925e-02
1.040873005986213684e-01 -3.469342887401580811e-01 -2.131685018539428711e-01 -9.879153221845626831e-02 -1.524831652641296387e-01 3.520875871181488037e-01 5.703498143702745438e-03 7.159835100173950195e-02 -2.193353325128555298e-01 -9.789902716875076294e-02 -7.053580880165100098e-02 -1.039969399571418762e-01 -6.969399005174636841e-02 5.227844230830669403e-03 -6.812692433595657349e-02 -4.069002568721771240e-01 1.541002988815307617e-01 4.238325357437133789e-02 -1.493662148714065552e-01 4.564760997891426086e-02 -1.649291962385177612e-01 1.481707394123077393e-01 1.286650449037551880e-01 3.330065310001373291e-01 -2.950001657009124756e-01 3.697878122329711914e-02 -8.414056152105331421e-03 -5.628025531768798828e-02 -1.083888560533523560e-01 -2.448388338088989258e-01 -1.435693949460983276e-01 -4.659301787614822388e-02
7.931683957576751709e-02 -4.992877840995788574e-01 7.158200605772435665e-04 1.029881089925765991e-01 -2.532156743109226227e-02 3.345122635364532471e-01 1.255396306514739990e-01 1.155213043093681335e-01 -5.685145035386085510e-02 -2.679840326309204102e-01 -2.103221267461776733e-01 -2.107529640197753906e-01 -6.290130317211151123e-02 1.074010878801345825e-01 2.442861944437026978e-01 -2.077835053205490112e-01 -2.260064892470836639e-02 2.158686220645904541e-01 5.771272629499435425e-02 1.049716025590896606e-01 1.007984429597854614e-01 -5.157447978854179382e-02 6.190216913819313049e-02 -2.463588118553161621e-02 1.870840974152088165e-02 -4.818437993526458740e-02 -2.786625027656555176e-01 -3.157400786876678467e-01 7.675335556268692017e-02 1.797296404838562012e-01 7.413590699434280396e-02 -8.776255697011947632e-02
3.379078507423400879e-01 -2.592582106590270996e-01 -3.173005953431129456e-02 -8.009541779756546021e-03 6.316454708576202393e-02 1.207648515701293945e-01 2.343328744173049927e-01 4.815969467163085938e-01 5.770307034254074097e-02 -3.186057806015014648e-01 -1.134518235921859741e-01 -1.420330628752708435e-02 -1.921880245208740234e-01 1.289756894111633301e-01 -4.737745597958564758e-02 -1.377953682094812393e-02 -2.009142637252807617e-01 1.898125410079956055e-01 -1.762513220310211182e-01 1.735865324735641479e-01 -1.197147816419601440e-01 -2.170908302068710327e-01 -2.242696434259414673e-01 6.302180886268615723e-02 -2.018519341945648193e-01 -2.253997838124632835e-03 5.679415538907051086e-02 9.455274790525436401e-02 -2.861201390624046326e-02 -6.572381407022476196e-02 7.913891226053237915e-02 1.433743387460708618e-01
4.617119580507278442e-02 -1.955859661102294922e-01 1.107494384050369263e-01 -2.751157581806182861e-01 -1.083632260560989380e-01 1.168867349624633789e-01 1.079445108771324158e-01 2.754307687282562256e-01 -7.339345663785934448e-02 -1.717468537390232086e-02 -1.525014340877532959e-01 -4.560728371143341064e-02 -1.344633251428604126e-01 1.378867179155349731e-01 4.679578840732574463e-01 -1.866236329078674316e-01 2.514049410820007324e-01 -1.117545366287231445e-01 -1.120744496583938599e-01 3.157925605773925781e-01 -6.142661720514297485e-02 -6.889223307371139526e-02 -1.437766551971435547e-01 2.193850427865982056e-01 -7.881312072277069092e-02 -2.650145888328552246e-01 1.105602234601974487e-01 3.753661364316940308e-02 -1.771917790174484253e-01 -5.688567832112312317e-02 -1.803029477596282959e-01 1.195733025670051575e-01
2.787393629550933838e-01 -2.534285187721252441e-01 9.547885507345199585e-02 4.117240756750106812e-02 1.144046038389205933e-01 9.689153730869293213e-02 -3.571788594126701355e-02 4.660637304186820984e-02 2.941787801682949066e-02 -2.847743928432464600e-01 -9.932713955640792847e-02 9.700758755207061768e-02 5.263448506593704224e-02 4.861645027995109558e-02 3.164897859096527100e-02 -3.213270008563995361e-01 1.005329042673110962e-01 -2.868703193962574005e-02 -3.649961054325103760e-01 1.600342243909835815e-02 -3.793649002909660339e-02 2.154479920864105225e-01 9.039033949375152588e-02 3.698555231094360352e-01 -4.910099878907203674e-02 -9.387835115194320679e-02 4.900400713086128235e-02 -4.044522643089294434e-01 1.542309671640396118e-01 -1.217444166541099548e-01 1.769206970930099487e-01 -1.623950004577636719e-01
-1.533646881580352783e-02 -2.359193861484527588e-01 9.609214216470718384e-02 1.350825428962707520e-01 3.210164606571197510e-02 1.554404348134994507e-01 -2.429823018610477448e-02 1.560449451208114624e-01 1.367400288581848145e-01 -2.416754662990570068e-01 -1.248450055718421936e-01 7.033301144838333130e-02 6.027736514806747437e-02 9.050881862640380859e-02 -8.411249518394470215e-02 -2.299590557813644409e-01 -2.560067772865295410e-01 3.626563772559165955e-02 -3.327228724956512451e-01 -1.393764168024063110e-01 -4.172418415546417236e-01 8.228779584169387817e-02 1.278859376907348633e-01 2.581079304218292236e-01 -1.183954402804374695e-01 2.673149853944778442e-02 1.062469109892845154e-01 -2.133283913135528564e-01 2.616166770458221436e-01 -1.787977665662765503e-01 2.287991195917129517e-01 1.093709543347358704e-01
2.838762663304805756e-02 -4.235564470291137695e-01 1.080714017152786255e-01 -3.130199911538511515e-04 1.301384251564741135e-02 9.984006732702255249e-02 -2.370705902576446533e-01 8.391109295189380646e-03 1.123377531766891479e-01 -1.697196662425994873e-01 -2.107346057891845703e-01 2.968218177556991577e-02 -5.368241667747497559e-02 1.789981424808502197e-01 -3.291334211826324463e-01 7.943580858409404755e-03 1.097640544176101685e-01 -2.426592856645584106e-01 1.063392385840415955e-01 5.833479389548301697e-02 1.480676382780075073e-01 1.314033567905426025e-01 1.186539307236671448e-01 5.132809877395629883e-01 -2.151343040168285370e-02 1.298433262854814529e-02 -2.443718537688255310e-02 -2.212819643318653107e-02 -1.685314625501632690e-01 -2.605072259902954102e-01 -7.721982896327972412e-03 1.061186045408248901e-01
1.437722444534301758e-01 -3.665236234664916992e-01 4.372198507189750671e-02 7.849435508251190186e-02 1.340194195508956909e-01 7.969830930233001709e-02 -1.102240942418575287e-02 3.423392474651336670e-01 3.952684104442596436e-01 -4.360503852367401123e-01 1.472372412681579590e-01 8.868288993835449219e-02 8.498883247375488281e-02 -5.255667120218276978e-02 1.571386903524398804e-01 -1.926056891679763794e-01 4.566041752696037292e-02 7.026351243257522583e-02 -1.676122993230819702e-01 1.753273606300354004e-01 1.070032119750976562e-01 -1.473162788897752762e-02 -4.274071753025054932e-02 5.056784488260746002e-03 -1.897619217634201050e-01 3.195405378937721252e-02 -1.546232104301452637e-01 3.924509510397911072e-02 -1.692766547203063965e-01 -2.149670869112014771e-01 9.667528420686721802e-02 1.467166244983673096e-01
3.515993952751159668e-01 -2.998970448970794678e-01 8.272743225097656250e-02 -1.864277869462966919e-01 7.224059663712978363e-05 2.314555943012237549e-01 1.690074205398559570e-01 1.298489272594451904e-01 2.409954071044921875e-01 -1.245868653059005737e-01 -6.459504365921020508e-02 -1.778610050678253174e-01 2.839404642581939697e-01 1.458994448184967041e-01 -5.414950102567672729e-02 1.909601092338562012e-01 -4.012718796730041504e-02 -7.192322611808776855e-02 -3.315337300300598145e-01 -1.009075865149497986e-01 -2.761494219303131104e-01 6.243740767240524292e-02 3.950522094964981079e-02 2.413855046033859253e-01 1.153575032949447632e-01 -2.093066126108169556e-01 -4.989697039127349854e-02 -1.225957199931144714e-01 -7.762356847524642944e-02 -3.530105948448181152e-02 -1.729847192764282227e-01 -1.281955987215042114e-01
1.940892823040485382e-02 -2.728948593139648438e-01 -1.081664040684700012e-01 -7.570551335811614990e-02 2.162799537181854248e-01 4.935973882675170898e-01 -1.163250207901000977e-01 5.951831489801406860e-02 1.034704670310020447e-01 -9.167949855327606201e-02 -4.130217134952545166e-01 1.119084060192108154e-01 -1.198022291064262390e-01 2.543196678161621094e-01 1.140326857566833496e-01 1.929505467414855957e-01 1.724087148904800415e-01 2.733107097446918488e-02 -1.410282552242279053e-01 2.393021583557128906e-01 2.032019495964050293e-01 1.447565555572509766e-01 9.974674135446548462e-02 5.850517004728317261e-02 4.896415397524833679e-02 6.522073596715927124e-02 8.934403210878372192e-02 -5.344547331333160400e-03 -1.199433952569961548e-01 -1.120896860957145691e-01 -1.420376449823379517e-01 -1.539917737245559692e-01
9.222412854433059692e-02 -4.900951087474822998e-01 -3.267303481698036194e-02 -2.518217545002698898e-03 7.372757885605096817e-03 2.235021293163299561e-01 8.626478165388107300e-02 2.103805309161543846e-03 -1.400230918079614639e-02 -2.061157077550888062e-01 -2.567732892930507660e-02 -9.455973654985427856e-02 -2.046055346727371216e-02 9.417516738176345825e-02 1.338036656379699707e-01 1.089106947183609009e-01 -2.884221673011779785e-01 1.557080596685409546e-01 -3.999278321862220764e-02 2.813316285610198975e-01 1.480447202920913696e-01 1.350318938493728638e-01 1.755885779857635498e-01 7.746565341949462891e-02 1.846087425947189331e-01 -5.802753940224647522e-02 2.765104472637176514e-01 -1.851807385683059692e-01 -4.019128084182739258e-01 -1.793529838323593140e-02 8.521635830402374268e-02 -1.377085447311401367e-01
2.605583667755126953e-01 -2.033685594797134399e-01 8.451630175113677979e-02 -3.190017640590667725e-01 2.622582316398620605e-01 2.679950892925262451e-01 2.322959154844284058e-01 5.274813622236251831e-02 1.402150839567184448e-01 1.245592813938856125e-02 -1.463150084018707275e-01 -1.414180397987365723e-01 -8.186336606740951538e-03 -4.341761767864227295e-02 8.837404660880565643e-03 -1.261069923639297485e-01 -1.056499332189559937e-01 -1.129768788814544678e-01 4.292064905166625977e-02 -2.525905966758728027e-01 -1.314108222723007202e-01 -4.769035428762435913e-02 4.375964403152465820e-01 -1.513093709945678711e-01 -2.569755315780639648e-01 -9.787924587726593018e-02 2.279460132122039795e-01 5.117189884185791016e-02 -8.491982519626617432e-02 -8.407946676015853882e-02 1.346953660249710083e-01 -1.386672854423522949e-01
2.426350116729736328e-01 -3.375551104545593262e-01 6.234268471598625183e-02 -3.087172210216522217e-01 -4.064131528139114380e-02 4.120303988456726074e-01 -1.205078046768903732e-02 3.721148967742919922e-01 -2.449202686548233032e-01 -8.758657425642013550e-02 -2.074724622070789337e-02 9.004834294319152832e-02 -2.973851375281810760e-02 1.493844389915466309e-02 -7.637365162372589111e-02 -1.252562999725341797e-01 1.405384838581085205e-01 -2.241583615541458130e-01 1.279819160699844360e-01 5.821477249264717102e-02 5.064089596271514893e-02 -4.006344359368085861e-03 -1.366978585720062256e-01 1.811172068119049072e-02 -2.336865290999412537e-03 -1.034205108880996704e-01 3.873786032199859619e-01 -7.854197919368743896e-02 -3.191557899117469788e-02 -1.340577155351638794e-01 1.363456845283508301e-01 5.706465989351272583e-02
1.782817095518112183e-01 -2.299935668706893921e-01 -1.635869592428207397e-01 -1.418372839689254761e-01 -7.072598487138748169e-02 3.763782382011413574e-01 -1.118180304765701294e-01 8.595234900712966919e-02 1.343430280685424805e-01 -8.314969390630722046e-02 -1.532209217548370361e-01 5.525760352611541748e-02 4.205644130706787109e-02 -2.908575581386685371e-03 4.567961096763610840e-01 -6.077556312084197998e-02 1.915294490754604340e-02 -1.860920041799545288e-01 1.424783915281295776e-01 7.645594328641891479e-02 -1.334753781557083130e-01 2.325462363660335541e-02 -9.739841334521770477e-03 3.898203372955322266e-01 1.535589694976806641e-01 -1.045096293091773987e-01 1.185729429125785828e-01 -2.565657496452331543e-01 -2.745977640151977539e-01 2.105083875358104706e-02 -1.177000477910041809e-01 -2.486635558307170868e-02
4.178793728351593018e-01 -2.281082421541213989e-01 -1.582406312227249146e-01 2.325602248311042786e-02 2.005726844072341919e-01 2.593684196472167969e-01 7.817889750003814697e-02 1.355184912681579590e-01 2.330577373504638672e-01 -5.379898473620414734e-02 -1.151320561766624451e-01 -1.813832968473434448e-01 -1.927774399518966675e-02 -1.229039281606674194e-01 1.721760779619216919e-01 -8.768286556005477905e-02 -5.144927650690078735e-02 6.668289005756378174e-02 1.175599768757820129e-01 -1.056525111198425293e-01 -1.570185869932174683e-01 1.457652747631072998e-01 -5.507034063339233398e-02 2.598806321620941162e-01 2.785952687263488770e-01 -2.211772352457046509e-01 -1.978715956211090088e-01 -7.002570480108261108e-02 -3.003662452101707458e-02 -2.827877402305603027e-01 -2.054844200611114502e-01 -1.318052858114242554e-01
2.731970250606536865e-01 -4.723513722419738770e-01 1.703614294528961182e-01 -9.315118193626403809e-02 1.141994521021842957e-01 1.593945324420928955e-01 -4.925329703837633133e-03 4.327160120010375977e-01 1.788856387138366699e-01 -1.960568130016326904e-01 -2.006769627332687378e-01 -8.558099716901779175e-02 1.602696180343627930e-01 -1.428270991891622543e-02 1.114689484238624573e-01 -7.627392560243606567e-02 4.989906027913093567e-02 3.143397346138954163e-02 -6.243857741355895996e-02 1.915037333965301514e-01 1.079104691743850708e-01 -1.601917892694473267e-01 -9.836162626743316650e-02 -6.354567408561706543e-02 -1.613957881927490234e-01 -6.938838213682174683e-02 1.853457391262054443e-01 -2.140048593282699585e-01 -3.092763759195804596e-02 -5.873092263936996460e-02 7.104149460792541504e-02 2.472413778305053711e-01
3.435747697949409485e-02 -1.642101258039474487e-01 -3.800034895539283752e-02 -2.225336730480194092e-01 1.806173920631408691e-01 3.463118970394134521e-01 2.220621705055236816e-02 -1.230377703905105591e-01 4.881970211863517761e-02 -1.389603763818740845e-01 -1.062917187809944153e-01 -4.562892764806747437e-02 1.421086937189102173e-01 3.874897658824920654e-01 -1.287873238325119019e-01 1.864199638366699219e-01 -6.803184002637863159e-02 5.153395608067512512e-02 -6.609354168176651001e-02 -8.098433911800384521e-02 2.668944932520389557e-02 3.545508021488785744e-03 3.263393342494964600e-01 1.982856988906860352e-01 -1.324107497930526733e-01 -9.982844814658164978e-03 4.207620769739151001e-02 6.822549551725387573e-02 -2.546651363372802734e-01 -4.529835283756256104e-01 -1.925093382596969604e-01 5.693048238754272461e-03
6.705222278833389282e-02 -4.474754929542541504e-01 1.188131719827651978e-01 -6.515088677406311035e-02 1.316170692443847656e-01 1.991968303918838501e-01 4.527800679206848145e-01 7.444791495800018311e-02 7.274077273905277252e-03 -3.524461388587951660e-01 -6.622563302516937256e-02 -2.786792814731597900e-01 9.939006716012954712e-02 5.993424728512763977e-02 -3.295619785785675049e-02 -1.143339723348617554e-01 -2.738947048783302307e-02 1.158929169178009033e-01 2.302421927452087402e-01 2.300934866070747375e-02 -7.731948047876358032e-02 -1.834818720817565918e-01 7.080850750207901001e-02 1.131122708320617676e-01 -2.273114919662475586e-01 -1.808458566665649414e-01 -9.631425142288208008e-02 4.231919068843126297e-03 1.103288494050502777e-02 -4.360970482230186462e-02 2.189176082611083984e-01 8.131968975067138672e-02
9.454569965600967407e-02 -2.548906803131103516e-01 -4.703350365161895752e-02 -1.648184061050415039e-01 1.324733346700668335e-01 2.586505711078643799e-01 1.867836117744445801e-01 6.696903705596923828e-02 -1.126451566815376282e-01 3.936277702450752258e-02 5.397615954279899597e-02 -1.219275593757629395e-01 6.065752729773521423e-02 1.614005863666534424e-01 1.593464761972427368e-01 -8.053380250930786133e-02 -2.741144001483917236e-01 9.848051518201828003e-02 5.627855658531188965e-02 3.103791475296020508e-01 1.014190390706062317e-01 6.428656168282032013e-03 1.060235276818275452e-01 2.886817157268524170e-01 1.375956833362579346e-01 -1.820493489503860474e-01 2.135112285614013672e-01 -3.445186018943786621e-01 -3.518510162830352783e-01 -1.710833311080932617e-01 -5.809273198246955872e-02 -1.312429010868072510e-01
1.896966993808746338e-01 -3.652881085872650146e-01 5.328480899333953857e-02 4.577210918068885803e-02 4.213969781994819641e-02 1.509160250425338745e-01 1.928391456604003906e-01 -6.438965909183025360e-03 6.232438981533050537e-02 -1.555355191230773926e-01 -1.064179241657257080e-01 1.184660866856575012e-01 -2.704759687185287476e-02 -3.894967958331108093e-02 6.838454306125640869e-02 -2.107827365398406982e-01 3.358615189790725708e-02 -1.995041966438293457e-01 -2.822549939155578613e-01 7.255765050649642944e-02 -1.112482696771621704e-01 2.047659754753112793e-01 -3.510828688740730286e-02 5.860666632652282715e-01 6.548082828521728516e-02 5.835527554154396057e-03 7.729985285550355911e-03 -3.161592483520507812e-01 -1.308707986027002335e-03 -9.085498005151748657e-02 -1.626649871468544006e-02 -1.460914909839630127e-01
[truncated: 3,274,280 more chars]
