# Supplementary material for: The Language of Innovation
Source: PLoS One. 2020 Apr 30;15(4):e0230107. doi: 10.1371/journal.pone.0230107 (PMC7194493; doi:10.1371/journal.pone.0230107)
Supplement: S25 File — (GZ) [file pone.0230107.s025.tar.gz › 2003-2007/V2Run_10_VS_4500_embeddings2003-2007ED32.txt]

4.913475736975669861e-02 3.750278428196907043e-02 -2.681973576545715332e-02 6.267915666103363037e-02 -9.868928045034408569e-02 -2.718241810798645020e-01 -1.787980832159519196e-02 1.294249594211578369e-01 3.721443712711334229e-01 2.419156283140182495e-01 -2.459158450365066528e-01 1.786688371794298291e-04 -2.154237031936645508e-01 1.183509081602096558e-02 -3.541287481784820557e-01 -2.332215011119842529e-02 -1.336512863636016846e-01 -5.648592486977577209e-02 4.525001943111419678e-01 2.206188291311264038e-01 1.401643604040145874e-01 -4.121588915586471558e-02 7.107316702604293823e-02 -4.417493008077144623e-03 1.626711189746856689e-01 1.889800727367401123e-01 -1.641766130924224854e-01 4.754453152418136597e-02 4.752703942358493805e-03 -1.221287399530410767e-01 -1.961417198181152344e-01 -1.230752840638160706e-01
-3.536477088928222656e-01 -2.175494730472564697e-01 -3.475448861718177795e-02 -8.465731516480445862e-03 -5.790533870458602905e-02 -2.460983991622924805e-01 7.606662809848785400e-02 6.822285056114196777e-02 1.261481791734695435e-01 2.401157468557357788e-01 2.732664346694946289e-01 -1.018354073166847229e-01 -1.975184231996536255e-01 -1.332846432924270630e-01 -3.098664283752441406e-01 3.168636234477162361e-03 -7.310568541288375854e-02 8.863976597785949707e-02 1.478809956461191177e-02 -6.949972361326217651e-02 5.814077798277139664e-03 -2.400021404027938843e-01 8.363895863294601440e-02 -3.224099874496459961e-01 -1.967557370662689209e-01 2.178086638450622559e-01 -1.759555190801620483e-01 3.071978390216827393e-01 1.280605047941207886e-01 -5.004492402076721191e-02 -1.524466276168823242e-01 -9.573383256793022156e-03
-9.528184682130813599e-02 -1.103341504931449890e-01 1.281667500734329224e-01 -7.518689334392547607e-02 6.729826331138610840e-02 -9.459143131971359253e-02 -8.932430297136306763e-02 -4.960617423057556152e-02 2.176156081259250641e-02 1.062186583876609802e-01 2.270909696817398071e-01 -1.973083615303039551e-01 -4.726575613021850586e-01 1.121339425444602966e-01 -3.791210949420928955e-01 -1.108504086732864380e-01 -7.054304331541061401e-02 -3.087449073791503906e-01 1.495352536439895630e-01 1.585061699151992798e-01 -1.897514797747135162e-02 -7.927698642015457153e-02 1.509945094585418701e-01 6.176270544528961182e-02 4.874200373888015747e-02 2.056162059307098389e-01 2.520782314240932465e-02 7.067324221134185791e-02 -7.209143787622451782e-02 -2.008936852216720581e-01 -7.950607687234878540e-02 3.940697908401489258e-01
-1.900647580623626709e-01 -2.785913944244384766e-01 -2.151979133486747742e-02 -9.540737420320510864e-02 -3.310671448707580566e-02 2.774275839328765869e-01 1.447472572326660156e-01 2.942310571670532227e-01 3.412176296114921570e-02 -6.539669353514909744e-03 1.830453574657440186e-01 -1.895217746496200562e-01 -4.207645058631896973e-01 -2.276458144187927246e-01 -6.841194629669189453e-02 2.049117386341094971e-01 -1.662546843290328979e-01 -5.975449830293655396e-02 5.790264531970024109e-02 1.629763096570968628e-01 2.202510647475719452e-02 2.777958475053310394e-02 2.022491544485092163e-01 -3.848711773753166199e-02 1.344743818044662476e-01 1.532644629478454590e-01 -1.717422753572463989e-01 1.059665903449058533e-01 1.409378200769424438e-01 -1.458484977483749390e-01 -3.416197896003723145e-01 6.343399640172719955e-03
1.699185520410537720e-01 3.699848428368568420e-02 1.247641444206237793e-01 -1.403733789920806885e-01 -2.115906625986099243e-01 2.785522677004337311e-02 1.973869502544403076e-01 2.654369175434112549e-01 -1.949833519756793976e-02 2.460254430770874023e-01 3.037882968783378601e-02 -3.598453849554061890e-02 -2.844947278499603271e-01 -1.482530236244201660e-01 -1.790677905082702637e-01 -1.607766374945640564e-02 -2.272163033485412598e-01 -7.332422584295272827e-02 5.248306691646575928e-02 1.893462687730789185e-01 8.780118077993392944e-02 -2.033543735742568970e-01 1.631442755460739136e-01 -7.806934416294097900e-02 2.100429981946945190e-01 1.862895488739013672e-01 -2.257299721240997314e-01 4.455782175064086914e-01 -2.372506409883499146e-01 2.713062800467014313e-02 -1.154880821704864502e-01 7.138893753290176392e-02
-1.489592343568801880e-01 -7.999743521213531494e-02 -1.838254332542419434e-01 -9.523410350084304810e-02 -7.264598459005355835e-02 -1.925826072692871094e-01 1.421826481819152832e-01 4.210419654846191406e-01 3.044526875019073486e-01 6.299471110105514526e-02 -2.314757183194160461e-02 4.431835189461708069e-02 -2.453592717647552490e-01 -2.964862883090972900e-01 -1.163888024166226387e-03 6.619551032781600952e-02 -1.667176634073257446e-01 1.557494401931762695e-01 1.486430168151855469e-01 2.483066916465759277e-01 1.735248714685440063e-01 7.579816877841949463e-02 1.723643541336059570e-01 5.808981135487556458e-03 1.475550085306167603e-01 1.438689678907394409e-01 -1.966234594583511353e-01 2.342432439327239990e-01 4.418274760246276855e-02 -2.431694418191909790e-01 -4.035876691341400146e-02 1.921653747558593750e-01
-1.513411998748779297e-01 -1.199418120086193085e-02 2.095960974693298340e-01 -2.098552286624908447e-01 -3.245987892150878906e-01 -1.433505862951278687e-01 1.026025563478469849e-01 2.577989995479583740e-01 1.669565290212631226e-01 -6.398684531450271606e-02 1.657395251095294952e-02 -3.227204456925392151e-02 -3.726618885993957520e-01 -3.964272141456604004e-01 9.420466423034667969e-02 4.622086882591247559e-03 -1.002539470791816711e-01 -5.786209180951118469e-02 4.683345556259155273e-02 1.240219250321388245e-01 1.036250665783882141e-01 -2.983818948268890381e-01 2.171682864427566528e-01 -3.297314047813415527e-02 2.245906144380569458e-01 -5.450651980936527252e-03 -3.991085663437843323e-02 1.595545411109924316e-01 -6.167824566364288330e-02 -1.250970214605331421e-01 -2.648036181926727295e-01 -4.219039529561996460e-02
-8.374205231666564941e-02 -6.936608999967575073e-02 -3.090587211772799492e-03 1.603315025568008423e-01 8.080440014600753784e-02 9.245366603136062622e-02 1.262741535902023315e-01 2.219063490629196167e-01 2.938311100006103516e-01 4.296807199716567993e-02 -1.661505103111267090e-01 -3.261894285678863525e-01 -1.388177722692489624e-01 -4.810596257448196411e-02 -2.760810554027557373e-01 1.307367235422134399e-01 -6.835469976067543030e-03 3.876787051558494568e-02 2.868418395519256592e-01 2.812537848949432373e-01 2.164079695940017700e-01 -3.284618556499481201e-01 -6.049377471208572388e-02 -1.191707402467727661e-01 -5.374466255307197571e-02 1.661136597394943237e-01 -2.214494198560714722e-01 1.914020329713821411e-01 -6.631116569042205811e-02 -1.093309149146080017e-01 -2.655994296073913574e-01 -8.091179281473159790e-02
-1.796690076589584351e-01 -2.168830037117004395e-01 6.255555152893066406e-02 -2.607540786266326904e-01 -2.950487136840820312e-01 3.648679703474044800e-02 2.302150279283523560e-01 6.704146414995193481e-02 1.665233671665191650e-01 2.300709336996078491e-01 -8.344002068042755127e-02 -4.867342486977577209e-02 -1.967012584209442139e-01 -8.729034662246704102e-02 -2.339198738336563110e-01 7.365031540393829346e-02 3.017810545861721039e-02 -2.192895710468292236e-01 3.324714601039886475e-01 5.835051089525222778e-02 7.969281822443008423e-02 -3.623903691768646240e-01 8.664692938327789307e-02 -1.617391109466552734e-01 2.042113989591598511e-02 -3.755147010087966919e-02 7.251407951116561890e-02 9.674476087093353271e-02 2.022141069173812866e-01 4.116057604551315308e-02 -3.328188061714172363e-01 -4.863103851675987244e-02
-2.604264207184314728e-02 -1.604722291231155396e-01 9.806478768587112427e-02 -1.388940215110778809e-01 -1.001172959804534912e-01 -2.734763920307159424e-02 -6.821669638156890869e-02 4.450353384017944336e-01 4.405698180198669434e-02 1.650196313858032227e-02 -2.958873286843299866e-02 -1.192731633782386780e-01 -3.097633421421051025e-01 -1.933585554361343384e-01 -2.903802990913391113e-01 3.296110630035400391e-01 -9.401426464319229126e-02 -1.053398028016090393e-01 3.484709262847900391e-01 5.051641725003719330e-03 1.350186765193939209e-01 -1.912903413176536560e-02 1.859312653541564941e-01 1.339814513921737671e-01 8.177182078361511230e-02 5.315735936164855957e-02 3.038983233273029327e-02 3.065518438816070557e-01 -5.615464877337217331e-03 -2.217436581850051880e-01 -9.824121743440628052e-02 1.085722297430038452e-01
-5.758443474769592285e-02 -2.705949246883392334e-01 3.724691271781921387e-02 -1.806530058383941650e-01 -1.089893504977226257e-01 -1.419347226619720459e-01 -9.164913743734359741e-02 8.863467723131179810e-02 2.706708200275897980e-02 1.887654215097427368e-01 1.189144402742385864e-01 -1.629546135663986206e-01 -3.452140986919403076e-01 7.951907813549041748e-02 -4.033612310886383057e-01 -1.509229391813278198e-01 -2.320346981287002563e-01 1.139073744416236877e-01 1.411147862672805786e-01 2.550881206989288330e-01 2.125313729047775269e-01 4.674636572599411011e-02 -2.291121631860733032e-01 1.701795607805252075e-01 1.913138180971145630e-01 6.078724935650825500e-02 -3.161981701850891113e-01 1.527486145496368408e-01 -3.933909535408020020e-02 -2.523155510425567627e-02 -2.243082039058208466e-02 7.888171076774597168e-02
-9.465248137712478638e-02 -4.107977449893951416e-02 1.737943440675735474e-01 -5.724347382783889771e-02 -3.687914460897445679e-02 1.131899841129779816e-02 -9.724616259336471558e-02 3.957005441188812256e-01 3.195705115795135498e-01 2.221437245607376099e-01 3.290832936763763428e-01 -7.834093272686004639e-02 -3.594796657562255859e-01 -3.092691302299499512e-01 -5.224834755063056946e-02 1.436757296323776245e-01 1.194030884653329849e-02 -1.452767401933670044e-01 -1.002140790224075317e-01 1.471128016710281372e-01 8.347571641206741333e-02 -1.671485155820846558e-01 2.299096621572971344e-02 1.022715941071510315e-01 1.083626504987478256e-02 3.713588416576385498e-02 -6.654570251703262329e-02 2.526629269123077393e-01 -1.864664442837238312e-02 -1.023601740598678589e-02 -3.111943006515502930e-01 -9.116340428590774536e-02
-7.006540894508361816e-02 -2.281774431467056274e-01 1.705781370401382446e-02 -1.661922633647918701e-01 -1.317337900400161743e-01 -6.897222250699996948e-02 6.722193211317062378e-02 3.140971064567565918e-01 1.703385859727859497e-01 1.549331396818161011e-01 2.622545659542083740e-01 1.170789822936058044e-01 -2.833340466022491455e-01 -2.378047853708267212e-01 -1.244861036539077759e-01 -6.713416893035173416e-03 -1.151116639375686646e-01 -4.757307097315788269e-02 5.229744128882884979e-03 2.075539529323577881e-01 1.467576175928115845e-01 -1.711106896400451660e-01 1.870277822017669678e-01 -5.859541520476341248e-02 4.272197484970092773e-01 5.007606744766235352e-02 9.102108329534530640e-02 3.307694196701049805e-01 -1.280443668365478516e-01 -1.655496656894683838e-01 -8.101800829172134399e-02 3.193129971623420715e-02
-9.165592491626739502e-02 -1.041263714432716370e-01 5.019096285104751587e-02 -2.071938812732696533e-01 -1.259433478116989136e-01 -2.711903862655162811e-02 2.089733481407165527e-01 1.403464078903198242e-01 3.646600544452667236e-01 4.951833561062812805e-02 5.874914303421974182e-02 4.376890137791633606e-02 -1.987474858760833740e-01 -2.959777712821960449e-01 -1.526880860328674316e-01 1.336145401000976562e-01 1.442552804946899414e-01 9.076301753520965576e-02 1.889138817787170410e-01 1.989843249320983887e-01 2.548282146453857422e-01 -2.694393508136272430e-02 2.366399019956588745e-01 5.528560280799865723e-02 3.168267309665679932e-01 2.024303376674652100e-01 -1.118179634213447571e-01 3.373989164829254150e-01 2.206371724605560303e-02 4.582675173878669739e-03 -8.844643086194992065e-02 2.029779851436614990e-01
3.920888900756835938e-02 -1.379947960376739502e-01 -1.730855554342269897e-01 -1.093553528189659119e-01 -8.787272125482559204e-02 8.191487286239862442e-04 1.272714734077453613e-01 1.065643727779388428e-01 -1.088873762637376785e-02 1.805592328310012817e-01 -5.979117006063461304e-02 2.033926546573638916e-01 -3.167026042938232422e-01 -4.388292133808135986e-01 -2.021169960498809814e-01 3.082593679428100586e-01 5.782365798950195312e-02 -5.857750773429870605e-02 1.197398528456687927e-01 2.789206802845001221e-01 1.825406998395919800e-01 -4.475827142596244812e-02 6.751541793346405029e-02 -1.225633919239044189e-01 2.203190028667449951e-01 1.015100535005331039e-02 -2.613778598606586456e-02 2.479587346315383911e-01 2.434385120868682861e-01 -2.234592437744140625e-01 -1.172344684600830078e-01 9.083916991949081421e-02
5.804106220602989197e-02 -7.704742252826690674e-02 -9.112276136875152588e-02 -1.002608314156532288e-01 -4.951209574937820435e-02 -2.737838625907897949e-01 -6.625592708587646484e-02 1.085476428270339966e-01 8.336614072322845459e-02 4.273983240127563477e-01 1.379743069410324097e-01 -1.951439082622528076e-01 -4.445138573646545410e-01 1.108998283743858337e-01 -3.338205516338348389e-01 -5.513323470950126648e-02 6.103673949837684631e-02 -2.275774776935577393e-01 1.059976294636726379e-01 1.505448222160339355e-01 1.230570748448371887e-01 -1.765717007219791412e-02 1.171691417694091797e-01 8.320628851652145386e-02 2.752436883747577667e-02 -1.349387466907501221e-01 -1.125027388334274292e-01 5.398011580109596252e-02 7.817754149436950684e-02 -3.421929478645324707e-01 7.046334445476531982e-02 1.393585950136184692e-01
-2.085684984922409058e-01 -2.241863012313842773e-01 -1.662829071283340454e-01 7.854545861482620239e-02 -5.707756616175174713e-03 -2.651925198733806610e-02 2.481645941734313965e-01 4.774111881852149963e-02 1.946345269680023193e-01 2.688506543636322021e-01 -3.534573316574096680e-02 -2.096293866634368896e-02 -2.350690960884094238e-01 -2.003943026065826416e-01 -2.812498807907104492e-02 -5.549424327909946442e-03 1.161914411932229996e-02 -3.483520150184631348e-01 8.368346095085144043e-02 7.924024015665054321e-02 2.833255827426910400e-01 -3.901025354862213135e-01 -1.696716062724590302e-02 -1.763311922550201416e-01 -7.421912997961044312e-02 1.472062319517135620e-01 -8.520229160785675049e-02 1.151569187641143799e-01 1.107982471585273743e-01 -3.474268019199371338e-01 -1.290339529514312744e-01 -6.164702400565147400e-02
-1.013840213418006897e-01 -3.544366657733917236e-01 1.330564916133880615e-01 -6.747347116470336914e-02 -1.781734228134155273e-01 1.611419767141342163e-01 2.310338914394378662e-01 6.812456995248794556e-02 1.123059093952178955e-01 1.244069263339042664e-01 1.035792231559753418e-01 1.398062556982040405e-01 -3.932615220546722412e-01 -1.643561944365501404e-02 -1.296497583389282227e-01 1.283578723669052124e-01 -1.128722354769706726e-01 -1.857004016637802124e-01 -7.971383631229400635e-02 6.506702303886413574e-02 9.337756037712097168e-02 -3.642052412033081055e-01 4.266192018985748291e-02 -2.204581648111343384e-01 3.814566507935523987e-02 4.385056719183921814e-02 -1.983616314828395844e-02 2.118934877216815948e-02 2.543962299823760986e-01 -7.777176052331924438e-02 -3.447329699993133545e-01 1.900235414505004883e-01
-1.383156329393386841e-01 -1.471153795719146729e-01 -1.172576751559972763e-02 -8.567846566438674927e-02 7.807847857475280762e-02 -2.917198538780212402e-01 -1.477213799953460693e-01 3.077282905578613281e-01 6.537724286317825317e-02 -8.206584304571151733e-02 -1.868225634098052979e-02 -2.155611068010330200e-01 -4.159318506717681885e-01 9.748505055904388428e-02 -2.731858789920806885e-01 -1.612085253000259399e-01 -3.236463665962219238e-02 -1.296330988407135010e-01 -1.790299825370311737e-02 4.534452259540557861e-01 8.853291720151901245e-02 -5.253269895911216736e-02 -1.447907686233520508e-01 1.565401405096054077e-01 1.016035974025726318e-01 1.085516661405563354e-01 -2.036160230636596680e-01 1.354683041572570801e-01 7.096845656633377075e-02 8.550009876489639282e-02 -1.553343087434768677e-01 6.957654654979705811e-02
-3.016850724816322327e-02 -6.540028005838394165e-02 5.348105449229478836e-03 -1.096477285027503967e-01 -2.494974881410598755e-01 -7.815489917993545532e-02 3.101982641965150833e-03 2.359202653169631958e-01 1.125734075903892517e-01 -5.909574683755636215e-03 -5.314137041568756104e-02 2.410883605480194092e-01 -2.728740572929382324e-01 -3.657560646533966064e-01 -2.106994986534118652e-01 1.906102001667022705e-01 1.854678429663181305e-02 -7.658652216196060181e-02 1.488838046789169312e-01 2.437706291675567627e-01 -2.375398064032196999e-03 4.996322467923164368e-02 3.066364228725433350e-01 -5.889059230685234070e-02 6.928755342960357666e-02 3.088033199310302734e-01 -1.432865858078002930e-02 3.457431197166442871e-01 4.358964040875434875e-02 -1.914115399122238159e-01 -3.209340572357177734e-02 2.210171520709991455e-01
-9.997057914733886719e-02 6.602156441658735275e-03 6.765884160995483398e-02 -2.345985025167465210e-01 -5.192450806498527527e-02 -9.513688087463378906e-02 2.960065007209777832e-01 1.080505028367042542e-01 1.930152475833892822e-01 6.338280439376831055e-02 1.664597988128662109e-01 -4.286288470029830933e-02 -2.564506828784942627e-01 -3.091020584106445312e-01 -2.013019919395446777e-01 1.627172157168388367e-02 -1.544061005115509033e-01 -4.442933946847915649e-02 1.242497861385345459e-01 2.021361142396926880e-01 2.595355212688446045e-01 3.506665676832199097e-02 3.071694076061248779e-01 -1.471052765846252441e-01 1.265611648559570312e-01 4.330645501613616943e-02 2.202677307650446892e-03 3.959159851074218750e-01 3.130944818258285522e-02 -2.093564420938491821e-01 -2.430340051651000977e-01 3.424063697457313538e-02
-5.472653731703758240e-02 -1.198435649275779724e-01 8.838405460119247437e-02 -1.340903528034687042e-02 -2.968926541507244110e-02 2.376277744770050049e-02 1.216397807002067566e-01 3.429251015186309814e-01 1.112256720662117004e-01 1.053879782557487488e-01 -2.425398863852024078e-02 -1.705384701490402222e-01 -3.481972515583038330e-01 -3.532562553882598877e-01 -4.891704022884368896e-02 2.686713822185993195e-02 1.725343614816665649e-01 1.079918593168258667e-01 2.341148555278778076e-01 2.821853458881378174e-01 1.820015460252761841e-01 1.608818918466567993e-01 7.074760645627975464e-02 -9.977715462446212769e-02 2.540667653083801270e-01 3.070649802684783936e-01 1.473226118832826614e-03 2.192377597093582153e-01 4.152500256896018982e-02 -2.230088561773300171e-01 -3.348666802048683167e-02 -1.708613187074661255e-01
-1.516937911510467529e-01 2.355702966451644897e-02 6.104113906621932983e-02 -2.348916530609130859e-01 6.967432051897048950e-02 -1.959091275930404663e-01 -4.427998885512351990e-02 1.423632912337779999e-02 1.769798249006271362e-01 2.281382381916046143e-01 6.840609014034271240e-02 -2.124586105346679688e-01 -1.952513754367828369e-01 -3.546655178070068359e-02 -2.228299081325531006e-01 -2.659665048122406006e-01 -4.993332177400588989e-02 -1.898915916681289673e-01 2.689023874700069427e-02 2.056174874305725098e-01 1.258803624659776688e-02 6.652156263589859009e-02 1.656885296106338501e-01 3.147573471069335938e-01 1.679021418094635010e-01 1.153688654303550720e-01 -1.188231781125068665e-01 -1.913896352052688599e-01 5.357572808861732483e-03 -3.320790529251098633e-01 -2.647855281829833984e-01 3.063454926013946533e-01
-4.150681197643280029e-02 -4.916623607277870178e-02 -6.433395296335220337e-02 -1.405196636915206909e-01 -2.264955192804336548e-01 -3.176719546318054199e-01 2.209235578775405884e-01 3.061138391494750977e-01 1.171341165900230408e-01 9.944520145654678345e-02 3.037388920783996582e-01 -1.115215197205543518e-01 -6.102636829018592834e-02 -1.927715986967086792e-01 1.544255856424570084e-02 -1.629160195589065552e-01 1.462579239159822464e-03 -1.338126510381698608e-01 1.886931955814361572e-01 1.797523349523544312e-02 2.121151424944400787e-02 3.084228839725255966e-03 2.690872550010681152e-01 1.398752629756927490e-01 3.139415383338928223e-01 1.693929433822631836e-01 -2.894557416439056396e-01 3.259454667568206787e-01 -2.508504316210746765e-02 -1.134301349520683289e-01 -6.492349505424499512e-02 4.400974139571189880e-03
-3.083818219602108002e-02 -1.561367362737655640e-01 8.525966852903366089e-02 -1.142360195517539978e-01 1.083114147186279297e-01 -3.016617894172668457e-01 -1.690949350595474243e-01 5.289812013506889343e-02 1.292458325624465942e-01 1.418534815311431885e-01 6.623459607362747192e-02 -1.618846654891967773e-01 -2.112278938293457031e-01 3.599778935313224792e-02 -3.791391551494598389e-01 4.222041741013526917e-02 -1.778693348169326782e-01 -9.801745414733886719e-02 2.589146792888641357e-01 3.343186676502227783e-01 1.390095800161361694e-01 2.922111377120018005e-02 -1.051485091447830200e-01 9.211662225425243378e-03 2.499817013740539551e-01 9.144762158393859863e-02 -2.100066095590591431e-01 2.924427986145019531e-01 2.367369085550308228e-01 1.610575318336486816e-01 -1.248030290007591248e-01 1.093525663018226624e-01
-1.011208146810531616e-01 -6.816026568412780762e-02 4.345144703984260559e-02 -2.601089179515838623e-01 -2.341345399618148804e-01 -1.494405120611190796e-01 3.487912714481353760e-01 3.146903514862060547e-01 3.038761317729949951e-01 7.540448009967803955e-02 2.315716445446014404e-02 4.878533259034156799e-02 -2.501427531242370605e-01 -1.048652008175849915e-01 -2.102202624082565308e-01 -6.637839227914810181e-02 -1.288266181945800781e-01 1.040479913353919983e-01 5.941028892993927002e-02 1.243972107768058777e-01 2.727411389350891113e-01 -9.055031836032867432e-02 1.567714214324951172e-01 5.217941850423812866e-02 2.512356340885162354e-01 3.514629229903221130e-02 -6.632094830274581909e-02 2.731676697731018066e-01 -1.622690409421920776e-01 -1.019423827528953552e-01 -2.338981777429580688e-01 -5.931829661130905151e-02
-1.218454539775848389e-02 5.555601418018341064e-02 -4.050185903906822205e-02 -8.931595832109451294e-03 6.998935714364051819e-03 -3.882847130298614502e-01 -1.579625159502029419e-01 -4.060843959450721741e-02 1.096050441265106201e-01 1.878647804260253906e-01 -8.782886713743209839e-02 -1.417926549911499023e-01 -3.810957968235015869e-01 -9.987727552652359009e-02 -3.932514414191246033e-02 -1.947945803403854370e-01 -5.457593873143196106e-02 -3.705997467041015625e-01 -3.228871524333953857e-01 3.337625563144683838e-01 3.227022709324955940e-03 -1.682456284761428833e-01 2.406307309865951538e-01 1.233696639537811279e-01 1.571215838193893433e-01 1.197065785527229309e-01 8.648611605167388916e-03 5.306084081530570984e-02 9.364693611860275269e-02 -1.567517668008804321e-01 -1.185231506824493408e-01 -3.303345292806625366e-02
1.604439616203308105e-01 3.316744044423103333e-02 2.720439620316028595e-02 -2.423926591873168945e-01 -2.618098072707653046e-02 -1.691274791955947876e-01 -1.056047752499580383e-01 1.226227059960365295e-01 2.843156084418296814e-02 -5.700200796127319336e-02 1.347087174654006958e-01 -2.210581302642822266e-01 -5.145156383514404297e-01 1.917129904031753540e-01 -2.880744338035583496e-01 -2.108959257602691650e-01 -1.535935699939727783e-01 -2.578883767127990723e-01 1.779083609580993652e-01 1.421008408069610596e-01 1.485860943794250488e-01 1.014723628759384155e-01 2.672273479402065277e-02 3.399113193154335022e-02 1.943814009428024292e-01 9.241827577352523804e-02 -2.066019475460052490e-01 1.924163103103637695e-02 1.246382519602775574e-01 -1.070847809314727783e-01 -1.487112194299697876e-01 2.085380107164382935e-01
-3.167054429650306702e-02 -2.130531370639801025e-01 -4.484257474541664124e-02 -1.456214338541030884e-01 -1.374129056930541992e-01 1.110034249722957611e-02 2.335989177227020264e-01 2.368503659963607788e-01 6.026986613869667053e-02 -7.192677259445190430e-02 4.053720831871032715e-02 -1.858685314655303955e-01 -2.358294874429702759e-01 -3.703942894935607910e-01 -1.174309998750686646e-01 1.325521171092987061e-01 9.982450306415557861e-02 3.201459720730781555e-02 -1.876706182956695557e-01 1.682617962360382080e-01 3.264449834823608398e-01 1.979173533618450165e-02 -1.027001738548278809e-01 -3.462407886981964111e-01 9.110622853040695190e-02 9.945075958967208862e-02 7.019404321908950806e-02 3.412068486213684082e-01 -4.832412302494049072e-02 -6.802896410226821899e-02 -2.468021512031555176e-01 1.105813533067703247e-01
6.413737684488296509e-02 -1.748942583799362183e-01 -1.954681053757667542e-02 -8.763970434665679932e-02 -2.202501147985458374e-02 -2.238964140415191650e-01 4.566288739442825317e-02 -4.005875904113054276e-03 2.135764360427856445e-01 1.147763654589653015e-01 1.733359694480895996e-01 -2.114571630954742432e-01 -3.365310132503509521e-01 2.990533113479614258e-01 -3.267005681991577148e-01 -1.795950531959533691e-01 -1.785584352910518646e-02 -2.408649623394012451e-01 1.159898638725280762e-01 2.512912452220916748e-01 -3.601377084851264954e-02 -4.079561308026313782e-02 1.798283159732818604e-01 -1.502660568803548813e-02 2.748332321643829346e-01 3.873780369758605957e-02 -1.378938704729080200e-01 7.154410332441329956e-02 -2.013573423027992249e-03 -2.182376086711883545e-01 -6.831173598766326904e-02 3.246099650859832764e-01
-5.469962954521179199e-02 -1.030647605657577515e-01 2.015404030680656433e-02 -5.311026424169540405e-02 -3.584749251604080200e-02 -1.000180914998054504e-01 -4.549703747034072876e-02 3.291652351617813110e-02 2.530381083488464355e-01 2.110298573970794678e-01 2.128748297691345215e-01 -3.119948208332061768e-01 1.091582421213388443e-02 -4.868052005767822266e-01 -6.318332254886627197e-02 -1.584500670433044434e-01 4.072255268692970276e-02 5.523053556680679321e-02 1.225353255867958069e-01 1.071088314056396484e-01 3.244370594620704651e-02 -9.064310789108276367e-02 -8.646985143423080444e-02 1.458948850631713867e-01 -5.743802711367607117e-02 2.025798261165618896e-01 -1.132212430238723755e-01 1.239443123340606689e-01 -2.819058895111083984e-01 -2.023748904466629028e-01 -4.335592687129974365e-01 3.398731723427772522e-02
-1.364247351884841919e-01 -1.137621849775314331e-01 5.715998634696006775e-02 -8.541586995124816895e-02 -6.232848018407821655e-02 -1.375610083341598511e-01 2.388764768838882446e-01 1.758987009525299072e-01 1.806169599294662476e-01 1.677464991807937622e-01 8.443754911422729492e-02 -8.296716213226318359e-02 -2.917453646659851074e-01 -3.164841830730438232e-01 -2.476041018962860107e-01 1.426854431629180908e-01 -1.006609201431274414e-01 2.453269809484481812e-02 -4.411415010690689087e-02 -7.735306397080421448e-03 3.792211115360260010e-01 -2.612577974796295166e-01 1.832988411188125610e-01 1.200220659375190735e-01 1.481612622737884521e-01 -7.357691973447799683e-02 2.407692931592464447e-02 3.280307948589324951e-01 4.788839444518089294e-02 -1.616036742925643921e-01 -1.561594605445861816e-01 2.102416753768920898e-01
2.650190517306327820e-02 -1.562135070562362671e-01 1.101077944040298462e-01 -1.764292269945144653e-01 6.659258902072906494e-02 -3.768366947770118713e-02 -1.410961449146270752e-01 4.793034121394157410e-02 1.782314479351043701e-01 1.324879825115203857e-01 7.003882434219121933e-03 -2.771780490875244141e-01 -4.639232158660888672e-01 2.903936207294464111e-01 -1.891031712293624878e-01 -1.357475072145462036e-01 2.990388870239257812e-02 -1.162018254399299622e-01 2.261872887611389160e-01 2.676666975021362305e-01 1.347755789756774902e-01 -1.112864613533020020e-01 1.055189520120620728e-01 5.430488288402557373e-02 3.240740001201629639e-01 9.061601012945175171e-02 -2.560007199645042419e-02 1.159809306263923645e-01 -3.068061172962188721e-02 -1.747806221246719360e-01 -1.687098294496536255e-01 2.334880828857421875e-01
1.930883340537548065e-02 -2.791170775890350342e-01 8.894620835781097412e-02 -1.805132180452346802e-01 1.221061423420906067e-01 -1.793482750654220581e-01 1.104565411806106567e-01 2.389317750930786133e-01 1.662438660860061646e-01 -6.590021308511495590e-03 -4.301602765917778015e-02 -4.558097198605537415e-02 -2.731582522392272949e-01 -1.253248900175094604e-01 -6.888783723115921021e-02 1.984511762857437134e-01 -5.880259722471237183e-02 -1.429111659526824951e-01 1.442089863121509552e-02 2.887263298034667969e-01 -4.011972248554229736e-02 -2.594934105873107910e-01 1.469369381666183472e-01 -2.729202508926391602e-01 6.574348360300064087e-02 -1.388454139232635498e-01 -4.945832490921020508e-02 2.196189165115356445e-01 1.461593359708786011e-01 -3.037709891796112061e-01 -3.466730117797851562e-01 -1.350043714046478271e-01
-3.845423460006713867e-02 -5.632763728499412537e-02 1.161872595548629761e-01 1.460335254669189453e-01 -2.050917744636535645e-01 -2.129400223493576050e-01 1.524047367274761200e-02 -8.151707239449024200e-03 1.989313215017318726e-01 6.573315709829330444e-02 1.634890586137771606e-01 -9.711798280477523804e-02 -4.697411656379699707e-01 -1.011806130409240723e-01 -6.763465236872434616e-03 2.294829674065113068e-02 -1.110677421092987061e-01 -1.841631159186363220e-02 1.786304861307144165e-01 2.555768564343452454e-02 1.847089678049087524e-01 -1.496495306491851807e-01 -1.519401744008064270e-02 6.093624979257583618e-02 -2.639183700084686279e-01 6.818202789872884750e-03 6.047948449850082397e-02 1.456352025270462036e-01 -2.709656059741973877e-01 -2.990441322326660156e-01 -4.450777173042297363e-01 9.602649137377738953e-03
9.785234183073043823e-02 -2.068459838628768921e-01 -2.296177744865417480e-01 -2.772966325283050537e-01 4.505184013396501541e-03 1.674669533967971802e-01 -1.129591614007949829e-01 -1.051877215504646301e-01 1.556077897548675537e-01 1.334489136934280396e-01 9.524861723184585571e-02 -3.202689886093139648e-01 -2.995362281799316406e-01 -9.139226377010345459e-02 -3.489387929439544678e-01 -1.248733252286911011e-01 6.383808795362710953e-03 -2.655136287212371826e-01 -1.297408342361450195e-01 3.136842250823974609e-01 2.242680191993713379e-01 1.542866881936788559e-02 1.489955484867095947e-01 -7.213187403976917267e-03 -3.550165146589279175e-02 -5.271255224943161011e-02 -1.138281300663948059e-01 1.153801530599594116e-01 -4.657206684350967407e-02 -1.327673643827438354e-01 -1.691659688949584961e-01 1.994061022996902466e-01
7.980328053236007690e-02 -8.646313101053237915e-02 -6.167666986584663391e-02 8.145872503519058228e-02 7.407690864056348801e-04 3.012386150658130646e-02 -1.029611155390739441e-01 1.196542056277394295e-03 9.373156726360321045e-02 8.194216340780258179e-02 1.078929677605628967e-01 -1.588653028011322021e-01 -3.721653521060943604e-01 -3.047427907586097717e-02 -6.728289276361465454e-02 3.398632109165191650e-01 5.441266298294067383e-02 1.195885390043258667e-01 2.397796511650085449e-01 2.010128945112228394e-01 1.220621839165687561e-01 -4.096031188964843750e-01 7.428959757089614868e-02 -1.780733019113540649e-01 1.022394225001335144e-01 9.345545619726181030e-02 -1.388733983039855957e-01 9.698426723480224609e-02 2.394093573093414307e-01 -3.951222896575927734e-01 -2.308073639869689941e-01 -5.198158696293830872e-02
-1.189928427338600159e-01 -1.447258889675140381e-01 -2.454817667603492737e-02 -2.366480976343154907e-01 -1.025340855121612549e-01 -1.300051808357238770e-01 2.168806642293930054e-01 2.806243002414703369e-01 -5.147081241011619568e-02 1.026957016438245773e-02 9.756341576576232910e-02 -1.122421249747276306e-01 4.707115236669778824e-03 -9.398060292005538940e-02 -1.202594786882400513e-01 6.414936482906341553e-02 -3.377732634544372559e-02 -5.990309640765190125e-02 6.906647235155105591e-02 3.286909759044647217e-01 3.091595470905303955e-01 -1.531403064727783203e-01 2.861656248569488525e-01 1.680330038070678711e-01 1.962647140026092529e-01 1.284062415361404419e-01 -6.756698340177536011e-02 4.352948367595672607e-01 2.245228551328182220e-02 -1.329024434089660645e-01 -2.708486616611480713e-01 1.245350092649459839e-01
-7.582876831293106079e-02 -1.922538429498672485e-01 1.320485770702362061e-01 -2.739075422286987305e-01 -8.770177513360977173e-02 -1.830084919929504395e-01 1.941281110048294067e-01 9.554169327020645142e-02 -2.376872301101684570e-01 2.153677493333816528e-01 2.097903788089752197e-01 -7.930802553892135620e-02 -4.437333941459655762e-01 -7.463475316762924194e-02 -1.067832931876182556e-01 9.726770222187042236e-02 1.680411994457244873e-01 -7.465834170579910278e-02 2.923061251640319824e-01 2.439652532339096069e-01 2.002143710851669312e-01 7.164253294467926025e-02 -1.142638269811868668e-02 -1.648786291480064392e-02 1.142060905694961548e-01 -1.956205517053604126e-01 -1.678721904754638672e-01 1.304722726345062256e-01 1.443082988262176514e-01 5.012379214167594910e-02 -2.110562473535537720e-01 1.073498055338859558e-01
-5.438528489321470261e-03 -1.421506106853485107e-01 6.574792414903640747e-02 -3.308489322662353516e-01 -7.204028218984603882e-02 -1.282260119915008545e-01 -1.752731502056121826e-01 8.887219429016113281e-02 1.030710805207490921e-02 3.561677783727645874e-02 2.528020143508911133e-01 8.447948098182678223e-02 -2.245223373174667358e-01 2.615278773009777069e-02 -5.739993974566459656e-02 2.261810004711151123e-02 -2.188602685928344727e-01 -2.464677989482879639e-01 2.117545455694198608e-01 3.197414875030517578e-01 -5.010976642370223999e-02 -3.241074383258819580e-01 -1.952861249446868896e-01 5.995903164148330688e-02 3.003378957509994507e-02 1.216538101434707642e-01 -2.299583703279495239e-01 3.523528575897216797e-01 -5.318479612469673157e-03 -1.044030785560607910e-01 -2.631265819072723389e-01 -2.236680500209331512e-02
-9.023252874612808228e-02 -1.195901557803153992e-01 -3.470725566148757935e-02 -9.082765132188796997e-02 -4.122328758239746094e-02 -1.481582075357437134e-01 1.846238523721694946e-01 3.215365707874298096e-01 4.407120496034622192e-02 8.916917443275451660e-02 7.009813934564590454e-02 1.004274860024452209e-01 -1.333618909120559692e-01 -1.619668751955032349e-01 -6.787882745265960693e-02 -1.344840824604034424e-01 9.515155106782913208e-02 -3.784800320863723755e-02 -7.022579014301300049e-02 3.059481978416442871e-01 1.728814393281936646e-01 -1.222980618476867676e-01 5.312027931213378906e-01 1.434193700551986694e-01 9.829813241958618164e-02 1.169251352548599243e-01 -1.199113577604293823e-01 2.627246975898742676e-01 -1.071890071034431458e-01 -1.029871031641960144e-01 -3.599683940410614014e-01 1.877178438007831573e-02
7.439307868480682373e-02 -1.152983456850051880e-01 1.394138112664222717e-02 -2.342343926429748535e-01 1.575507596135139465e-02 -3.263607323169708252e-01 -1.770512312650680542e-01 1.876652240753173828e-01 3.083992600440979004e-01 -1.886257715523242950e-02 8.546574413776397705e-02 -2.529179751873016357e-01 -3.691720068454742432e-01 4.019349440932273865e-02 -2.791084945201873779e-01 -1.214480847120285034e-01 -9.944628179073333740e-02 -1.205577030777931213e-01 1.604111641645431519e-01 2.385459095239639282e-01 8.805726468563079834e-02 -9.627195447683334351e-02 1.620381604880094528e-03 2.826868295669555664e-01 4.077897593379020691e-02 -5.167232453823089600e-02 -7.437742501497268677e-02 1.657813489437103271e-01 1.664289683103561401e-01 -7.432229816913604736e-02 -1.514248102903366089e-01 2.408269941806793213e-01
1.004538461565971375e-01 -2.769939601421356201e-01 1.747720390558242798e-01 -1.462357491254806519e-01 1.170289888978004456e-02 -1.525357067584991455e-01 -1.664076149463653564e-01 -1.217550598084926605e-02 1.029085665941238403e-01 1.494596600532531738e-01 1.660110652446746826e-01 -2.848913371562957764e-01 -3.172966241836547852e-01 2.144216001033782959e-01 -2.451789677143096924e-01 -1.459854394197463989e-01 5.127269029617309570e-02 -2.480169087648391724e-01 2.597200497984886169e-02 2.410768866539001465e-01 -3.078240901231765747e-03 1.846892759203910828e-02 1.690874844789505005e-01 -1.773288473486900330e-03 3.163588643074035645e-01 1.504293829202651978e-01 -1.267259269952774048e-01 1.266471147537231445e-01 7.306814193725585938e-02 -2.329368293285369873e-01 -1.537619233131408691e-01 2.243873924016952515e-01
-1.748542189598083496e-01 1.028062552213668823e-01 -1.953451521694660187e-02 -1.168233528733253479e-01 -2.431147992610931396e-01 1.007696688175201416e-01 9.631712920963764191e-03 1.930162012577056885e-01 6.870529055595397949e-02 9.869480133056640625e-02 -1.288008224219083786e-02 7.617951929569244385e-02 -2.343364208936691284e-01 -2.860437333583831787e-01 -2.656820118427276611e-01 -7.828513532876968384e-02 -1.299781501293182373e-01 -4.231133311986923218e-02 1.252951025962829590e-01 6.935492157936096191e-02 4.069175422191619873e-01 -7.855816930532455444e-02 1.968841254711151123e-01 1.177295893430709839e-01 3.030775487422943115e-01 1.934998109936714172e-02 -8.958583325147628784e-02 3.522215783596038818e-01 -5.736057832837104797e-02 -2.390870302915573120e-01 -2.087286859750747681e-01 1.115034446120262146e-01
-3.391296043992042542e-02 -2.281243354082107544e-01 -2.028163522481918335e-02 7.335009425878524780e-02 -1.374104917049407959e-01 9.225328452885150909e-03 -1.003646329045295715e-01 -1.096324473619461060e-01 1.901043057441711426e-01 1.792005896568298340e-01 9.663353860378265381e-02 -1.722611673176288605e-02 -1.511620134115219116e-01 -9.064937010407447815e-03 -1.212709769606590271e-01 -3.979211673140525818e-02 -3.091515600681304932e-01 -1.916996091604232788e-01 2.226553559303283691e-01 2.733767330646514893e-01 5.118021741509437561e-02 -3.788951337337493896e-01 2.384994328022003174e-01 -2.095045335590839386e-02 -5.688874796032905579e-02 2.827627658843994141e-01 -2.250485569238662720e-01 1.841846257448196411e-01 -7.017361465841531754e-03 -7.493937015533447266e-02 -2.728886902332305908e-01 -2.735289931297302246e-01
-6.469935178756713867e-02 -1.432062238454818726e-01 1.636034548282623291e-01 -1.840513348579406738e-01 -2.503686249256134033e-01 -3.348888754844665527e-01 1.418449133634567261e-01 2.224162817001342773e-01 2.471357211470603943e-02 5.530501529574394226e-02 6.722658127546310425e-02 1.230608671903610229e-01 -3.042243123054504395e-01 -1.500411145389080048e-02 -1.207260489463806152e-01 -1.092006713151931763e-01 -2.149093598127365112e-01 -1.407367885112762451e-01 2.181168049573898315e-01 2.185369879007339478e-01 1.145516112446784973e-01 -2.200063914060592651e-01 1.344082951545715332e-01 1.294723004102706909e-01 3.018857836723327637e-01 6.057639792561531067e-02 -1.212640181183815002e-01 3.511942028999328613e-01 -9.559850394725799561e-02 1.512597650289535522e-01 -6.861849129199981689e-02 -1.942309550940990448e-02
1.247679665684700012e-01 -1.321260780096054077e-01 9.007089585065841675e-02 -1.923243701457977295e-01 -5.617381632328033447e-02 -1.116573512554168701e-01 -1.163459569215774536e-01 9.608945250511169434e-02 9.021599590778350830e-02 9.497723728418350220e-02 1.229797396808862686e-02 -3.605374693870544434e-01 -3.887453079223632812e-01 2.107671648263931274e-01 -2.116502523422241211e-01 1.417202781885862350e-02 -2.108629979193210602e-02 -1.633458882570266724e-01 2.017083913087844849e-01 3.712863624095916748e-01 5.440286174416542053e-02 -1.315470635890960693e-01 1.890889406204223633e-01 9.229058772325515747e-02 2.568181157112121582e-01 9.389168024063110352e-02 -1.252752095460891724e-01 4.582047462463378906e-02 -1.134945303201675415e-01 -1.190736442804336548e-01 -8.592651039361953735e-02 3.137370347976684570e-01
8.303572237491607666e-02 -1.446559131145477295e-01 1.693224757909774780e-01 -8.752352744340896606e-02 -6.068243831396102905e-02 -1.260033249855041504e-01 -7.795868068933486938e-02 3.104935400187969208e-02 8.705771714448928833e-02 2.249608635902404785e-01 5.182991176843643188e-02 -2.753833234310150146e-01 -4.095377922058105469e-01 2.462509572505950928e-01 -2.435624450445175171e-01 -1.302957385778427124e-01 4.706065729260444641e-02 -2.253679335117340088e-01 8.766759932041168213e-02 2.977671921253204346e-01 1.632790826261043549e-02 7.903892546892166138e-03 8.339226990938186646e-02 4.485756158828735352e-02 3.944404423236846924e-01 1.538757141679525375e-02 2.847640030086040497e-02 6.585997343063354492e-02 -4.187033697962760925e-02 -1.523513048887252808e-01 -2.265027016401290894e-01 2.683126628398895264e-01
-1.545236706733703613e-01 -9.644054621458053589e-02 -5.596547946333885193e-02 -1.708829551935195923e-01 -1.377544701099395752e-01 -9.378246963024139404e-02 1.155511066317558289e-01 2.783251702785491943e-01 1.238151174038648605e-02 5.539437010884284973e-02 2.202529907226562500e-01 6.873323768377304077e-02 -3.876013755798339844e-01 -1.604008972644805908e-01 -2.263216674327850342e-01 2.520235776901245117e-01 -9.968440979719161987e-02 -1.790376007556915283e-01 1.661318689584732056e-01 1.022897660732269287e-01 1.057019829750061035e-01 -2.258534282445907593e-01 9.906318783760070801e-02 1.490312218666076660e-01 2.487420737743377686e-01 -3.733578696846961975e-02 -2.659638226032257080e-01 2.579881250858306885e-01 -1.658813953399658203e-01 7.093563675880432129e-02 -2.474419325590133667e-01 -1.199677400290966034e-02
-2.132456451654434204e-01 -8.523474633693695068e-02 6.683951616287231445e-02 -1.779156923294067383e-01 -2.179028391838073730e-01 -7.837184518575668335e-02 -3.942527249455451965e-02 2.319281995296478271e-01 2.203001640737056732e-02 5.275372043251991272e-02 1.222172453999519348e-01 1.437971927225589752e-02 -2.664240598678588867e-01 -1.526516079902648926e-01 -1.546132415533065796e-01 3.680191040039062500e-01 -1.280656158924102783e-01 -2.049525231122970581e-01 1.537478715181350708e-01 5.600611120462417603e-02 6.495717912912368774e-02 -1.416206210851669312e-01 2.016404420137405396e-01 6.672610342502593994e-02 2.971051335334777832e-01 4.920690134167671204e-02 -2.818096876144409180e-01 2.296697944402694702e-01 -3.049460947513580322e-01 1.872708089649677277e-02 -2.317144721746444702e-01 -7.530497759580612183e-02
-7.653976231813430786e-02 -1.736510545015335083e-02 -2.667722851037979126e-02 -4.790996015071868896e-02 -1.503431797027587891e-01 -6.613300740718841553e-02 1.492175310850143433e-01 2.806734740734100342e-01 1.889217495918273926e-01 1.110987924039363861e-02 1.002901270985603333e-01 9.404782950878143311e-02 -3.631232380867004395e-01 -3.658034279942512512e-02 -4.967831075191497803e-02 1.442141830921173096e-01 -1.554106324911117554e-01 -1.492231786251068115e-01 9.346590191125869751e-02 4.870865866541862488e-02 4.893814921379089355e-01 -2.745935320854187012e-02 2.272934764623641968e-01 8.636149019002914429e-02 2.438636124134063721e-01 5.655013769865036011e-02 -3.435124829411506653e-02 3.716171383857727051e-01 5.974218621850013733e-02 -1.354017108678817749e-01 -2.514657378196716309e-01 8.746955543756484985e-02
-3.254914283752441406e-02 9.004327654838562012e-02 -1.957302913069725037e-02 1.055715233087539673e-01 -2.428982555866241455e-01 -2.056226581335067749e-01 -8.940682560205459595e-02 -2.179800160229206085e-02 5.139561742544174194e-02 5.069710314273834229e-03 8.503489941358566284e-02 -1.385902911424636841e-01 -2.314226329326629639e-01 -5.827760323882102966e-02 -4.451927840709686279e-01 6.470200140029191971e-03 1.322747617959976196e-01 -2.391126565635204315e-02 1.699774414300918579e-01 1.549996286630630493e-01 2.334559410810470581e-01 -1.690197922289371490e-02 -5.855229496955871582e-02 -3.459379971027374268e-01 -3.693144395947456360e-02 -3.172631934285163879e-02 -2.989706993103027344e-01 -8.260435424745082855e-03 9.915388375520706177e-02 -3.805927932262420654e-01 -2.615222036838531494e-01 -1.465809941291809082e-01
-1.737572811543941498e-02 -1.016149669885635376e-01 2.430228330194950104e-02 -7.762858271598815918e-02 4.151780530810356140e-02 -1.182697117328643799e-01 -2.060912549495697021e-01 -1.611918210983276367e-02 2.253424972295761108e-01 2.018195986747741699e-01 2.333339303731918335e-01 -3.565431833267211914e-01 -3.567663729190826416e-01 2.273262739181518555e-01 -1.853241622447967529e-01 -3.007226809859275818e-02 3.242758801206946373e-03 -2.395506948232650757e-01 7.016678154468536377e-02 2.652180492877960205e-01 -8.394271717406809330e-04 7.574766874313354492e-02 1.445274651050567627e-01 4.068960249423980713e-02 3.134841620922088623e-01 1.528801172971725464e-01 4.118277877569198608e-02 7.630480825901031494e-02 9.843110293149948120e-02 -2.514286339282989502e-01 -1.838945746421813965e-01 2.004926204681396484e-01
-1.086741909384727478e-01 -2.529856264591217041e-01 6.466356571763753891e-03 -1.659146398305892944e-01 -2.771468758583068848e-01 1.937376894056797028e-02 3.563134372234344482e-01 5.350754410028457642e-02 6.488907337188720703e-02 -8.040207624435424805e-02 7.386959344148635864e-02 2.103183120489120483e-01 -2.675862312316894531e-01 -3.446748107671737671e-02 -3.653423190116882324e-01 1.690285280346870422e-02 -2.423725724220275879e-01 -1.452772319316864014e-01 7.091072946786880493e-02 2.408770769834518433e-01 -1.174565497785806656e-02 -1.665572226047515869e-01 -1.429247260093688965e-01 -2.065891921520233154e-01 2.482555359601974487e-01 5.863153375685214996e-03 -1.048245877027511597e-01 2.616978883743286133e-01 -1.373528093099594116e-01 -9.156683832406997681e-02 -6.178943067789077759e-02 1.288436502218246460e-01
-2.027197033166885376e-01 6.256659328937530518e-02 1.017554253339767456e-01 -1.212697625160217285e-01 -7.649301737546920776e-02 -1.652319431304931641e-01 1.764848232269287109e-01 3.092875480651855469e-01 9.729384630918502808e-02 1.553907543420791626e-01 7.598215341567993164e-02 -6.047816574573516846e-02 -3.954628705978393555e-01 -1.177949830889701843e-01 -2.634067833423614502e-01 2.751764655113220215e-01 -2.230055630207061768e-01 4.851468279957771301e-02 7.527235895395278931e-02 2.087064534425735474e-01 -4.961708933115005493e-02 -9.086062759160995483e-02 1.748956590890884399e-01 -1.954323202371597290e-01 1.859615892171859741e-01 -9.032008796930313110e-02 -1.102374959737062454e-02 1.439464390277862549e-01 4.679159261286258698e-03 -1.854510456323623657e-01 -3.159893751144409180e-01 -1.813894212245941162e-01
-5.212839320302009583e-02 -2.806929349899291992e-01 1.224218532443046570e-01 -1.131438612937927246e-01 2.880717394873499870e-03 -1.949193626642227173e-01 1.583359390497207642e-01 1.050704792141914368e-01 2.717818617820739746e-01 6.589218974113464355e-02 1.371337333694100380e-03 2.044478803873062134e-02 -1.706881821155548096e-01 -2.120467126369476318e-01 -1.254082918167114258e-01 5.866921972483396530e-03 -2.252504974603652954e-01 -1.478323042392730713e-01 8.205189555883407593e-02 3.972910344600677490e-02 3.094214797019958496e-01 -9.985757619142532349e-02 1.530610620975494385e-01 -2.369421534240245819e-02 2.211644500494003296e-01 1.754813939332962036e-01 -1.641579568386077881e-01 5.229412317276000977e-01 -1.141288429498672485e-01 -1.564314365386962891e-01 1.948958076536655426e-02 1.396510601043701172e-01
2.328703552484512329e-02 -5.964704602956771851e-02 -6.216312199831008911e-02 -2.612927258014678955e-01 -4.169170930981636047e-02 -3.000286519527435303e-01 -7.338281720876693726e-02 -6.133083999156951904e-02 6.867857277393341064e-02 1.155758872628211975e-01 2.614495754241943359e-01 -4.112878441810607910e-01 -3.108089566230773926e-01 5.212175846099853516e-02 -3.842053115367889404e-01 -1.913690418004989624e-01 -1.267057657241821289e-01 -5.433767661452293396e-02 9.838459640741348267e-02 1.808790415525436401e-01 3.268026188015937805e-02 -4.676225408911705017e-02 2.823611795902252197e-01 -5.181842297315597534e-02 1.820402741432189941e-01 -2.836840972304344177e-02 -1.493785381317138672e-01 -8.086653053760528564e-02 -8.742014877498149872e-03 -1.959874033927917480e-01 -1.577883511781692505e-01 1.022946983575820923e-01
-3.524363636970520020e-01 -3.455542922019958496e-01 5.148871243000030518e-02 8.272062987089157104e-02 -3.878079950809478760e-01 -2.580173127353191376e-02 -5.122695490717887878e-02 -1.176202073693275452e-01 1.605829596519470215e-01 8.776438981294631958e-02 2.123834006488323212e-02 -1.467930376529693604e-01 -1.456742882728576660e-01 -2.030893117189407349e-01 -1.107953712344169617e-01 1.322149038314819336e-01 6.305932998657226562e-02 -1.067137122154235840e-01 1.695589572191238403e-01 -4.430994857102632523e-03 2.882392704486846924e-01 -1.829016059637069702e-01 -1.054788380861282349e-01 -1.847010105848312378e-01 1.094844564795494080e-01 2.794948220252990723e-01 -3.001734986901283264e-02 2.784130871295928955e-01 1.475230902433395386e-01 -1.532190889120101929e-01 -6.670138984918594360e-02 -8.682982623577117920e-02
2.677072212100028992e-02 -7.021589577198028564e-02 -5.857815593481063843e-02 8.442165702581405640e-02 -2.085838317871093750e-01 -2.437014877796173096e-01 1.226046234369277954e-01 1.019371598958969116e-01 2.700554132461547852e-01 3.149979412555694580e-01 2.306986153125762939e-01 -1.214928999543190002e-01 -1.984629929065704346e-01 -2.962212562561035156e-01 -1.439085751771926880e-01 2.382558435201644897e-01 3.706686943769454956e-02 3.042818978428840637e-02 -4.348072037100791931e-02 1.448340862989425659e-01 1.207512766122817993e-01 -8.967899531126022339e-02 -2.712063491344451904e-02 4.803773015737533569e-02 2.201185375452041626e-01 1.074677798897027969e-02 9.862224757671356201e-02 2.692111432552337646e-01 -2.467257827520370483e-01 -1.630792319774627686e-01 -3.710106313228607178e-01 -6.331129372119903564e-02
-8.996626734733581543e-02 8.114230819046497345e-03 -9.290999174118041992e-02 -6.734016537666320801e-02 -2.012673616409301758e-01 -1.228871494531631470e-01 -1.709323972463607788e-01 1.665172427892684937e-01 9.799484908580780029e-02 2.218620777130126953e-01 2.381751313805580139e-03 -2.635751962661743164e-01 -2.910698354244232178e-01 3.368196636438369751e-02 1.231853365898132324e-01 1.250955164432525635e-01 -8.288557827472686768e-02 -7.124463468790054321e-02 -1.357324142009019852e-02 3.331223726272583008e-01 1.795071512460708618e-01 1.354963034391403198e-01 -2.747585177421569824e-01 -1.929910182952880859e-01 -1.772329807281494141e-01 1.255491226911544800e-01 -2.771806418895721436e-01 -7.768210023641586304e-02 -1.183960586786270142e-02 -3.569275140762329102e-02 -1.815209090709686279e-01 4.126894772052764893e-01
-2.466446310281753540e-01 -1.240519881248474121e-01 -5.981780216097831726e-02 -6.530218571424484253e-02 -2.135935276746749878e-01 2.874782495200634003e-02 1.892728656530380249e-01 1.769787669181823730e-01 6.722768396139144897e-02 -1.789224296808242798e-01 -2.012397199869155884e-01 -1.182833835482597351e-01 -2.355361431837081909e-01 -9.678491950035095215e-02 -2.598203420639038086e-01 3.448620438575744629e-01 -1.296661496162414551e-01 -2.463254928588867188e-01 -9.336449950933456421e-02 7.243947684764862061e-02 3.140804767608642578e-01 -1.130552291870117188e-01 -1.267685890197753906e-01 -1.348256319761276245e-01 -5.444878339767456055e-02 1.802071034908294678e-01 1.904448270797729492e-01 1.456357538700103760e-01 -6.621093302965164185e-02 -3.010373115539550781e-01 -1.601508557796478271e-01 -9.661410748958587646e-02
-3.400433808565139771e-02 -1.878738403320312500e-01 8.992086164653301239e-03 -4.147174954414367676e-02 -3.159940987825393677e-02 -1.945844739675521851e-01 -2.633064985275268555e-02 -5.459032952785491943e-02 1.100128963589668274e-01 1.422367095947265625e-01 -2.880556322634220123e-02 -2.508609294891357422e-01 -3.766444921493530273e-01 2.618891894817352295e-01 -2.706346213817596436e-01 -5.327289551496505737e-02 -5.357637628912925720e-02 -2.768267989158630371e-01 4.507827758789062500e-02 2.702739834785461426e-01 1.227338388562202454e-01 -2.412501489743590355e-03 1.877762377262115479e-01 1.024170815944671631e-01 4.150135815143585205e-01 1.142818331718444824e-01 2.037176862359046936e-02 1.912327855825424194e-02 4.766535758972167969e-02 -2.087838798761367798e-01 -1.889950782060623169e-01 2.313584238290786743e-01
5.123453587293624878e-02 -9.974404424428939819e-02 8.361493796110153198e-02 -2.330812662839889526e-01 -1.184449791908264160e-01 -1.692660748958587646e-01 -1.782395541667938232e-01 1.372898966073989868e-01 8.217772096395492554e-02 -4.085674881935119629e-02 1.195004805922508240e-01 -1.783164590597152710e-01 -4.577142894268035889e-01 8.624514192342758179e-02 -3.303541541099548340e-01 2.290822885697707534e-04 -1.132516264915466309e-01 -1.896267682313919067e-01 5.788246542215347290e-02 3.641166388988494873e-01 9.853050857782363892e-02 1.154157891869544983e-02 4.481218010187149048e-02 2.718023955821990967e-01 1.895311921834945679e-01 2.018900513648986816e-01 -4.883400350809097290e-02 -1.197386439889669418e-02 2.763423919677734375e-01 1.533933877944946289e-01 -1.396474614739418030e-02 4.994438961148262024e-02
-2.366153299808502197e-01 -1.536177694797515869e-01 5.488979816436767578e-02 -8.239494264125823975e-02 -1.723766475915908813e-01 -1.908743977546691895e-01 1.105641499161720276e-01 2.779994010925292969e-01 1.454144120216369629e-01 -2.669487707316875458e-02 2.058993875980377197e-01 9.628280997276306152e-02 -1.995889991521835327e-01 -1.782082021236419678e-01 -3.659027218818664551e-01 9.340053796768188477e-02 -3.236738145351409912e-01 -1.489065140485763550e-01 -2.342608571052551270e-02 1.269849091768264771e-01 2.205741405487060547e-01 2.173601463437080383e-02 2.316301912069320679e-01 3.639783710241317749e-02 1.138899251818656921e-01 1.211126744747161865e-01 3.947643097490072250e-03 3.695230185985565186e-01 -7.559528946876525879e-02 1.721987426280975342e-01 -1.412030309438705444e-01 3.298641648143529892e-03
1.098166853189468384e-01 -1.993006318807601929e-01 1.885868906974792480e-01 1.119400635361671448e-01 -1.398725807666778564e-01 6.120484694838523865e-02 1.359924525022506714e-01 1.753415614366531372e-01 2.684442996978759766e-01 2.881760597229003906e-01 7.799550890922546387e-02 -1.881366521120071411e-01 -2.786200940608978271e-01 -1.447125077247619629e-01 -3.203904926776885986e-01 -5.514926835894584656e-02 3.583423420786857605e-02 8.222307264804840088e-02 1.699511259794235229e-01 2.711340487003326416e-01 -7.083826512098312378e-02 -4.105444252490997314e-01 1.933815516531467438e-02 -2.893807291984558105e-01 1.874148398637771606e-01 3.788436949253082275e-02 3.020042926073074341e-02 -1.961738057434558868e-02 2.350376889808103442e-04 -2.658490836620330811e-02 -1.415318697690963745e-01 3.126108087599277496e-03
-1.265006810426712036e-01 8.817595429718494415e-03 2.119688540697097778e-01 1.280342042446136475e-01 -6.918160617351531982e-02 -1.837500929832458496e-01 -2.271481603384017944e-02 8.511596918106079102e-02 3.413360118865966797e-01 2.057013660669326782e-01 1.950918734073638916e-01 -2.496925592422485352e-01 -4.553892835974693298e-02 -3.171779215335845947e-01 5.253303423523902893e-02 1.823004186153411865e-01 -1.866400986909866333e-01 -2.114082872867584229e-01 1.491152197122573853e-01 1.373352855443954468e-01 1.613348275423049927e-01 -7.633241824805736542e-03 -1.363334953784942627e-01 2.807423099875450134e-02 1.918050348758697510e-01 4.206747189164161682e-02 -3.421085700392723083e-02 1.140647605061531067e-01 -1.279288232326507568e-01 -3.258591890335083008e-01 -3.675686120986938477e-01 4.362403973937034607e-02
-9.199551492929458618e-02 -1.131894737482070923e-01 -8.272138983011245728e-02 2.044613510370254517e-01 -9.744604118168354034e-03 -9.858956933021545410e-02 8.152955025434494019e-02 3.304444253444671631e-01 6.488772481679916382e-02 1.656347513198852539e-01 -1.653160452842712402e-01 -5.281135812401771545e-02 -2.595948576927185059e-01 -7.581437472254037857e-03 -2.539459466934204102e-01 2.186061888933181763e-01 -1.953395642340183258e-02 -1.446748524904251099e-01 8.390424400568008423e-02 1.710736155509948730e-01 -5.422750487923622131e-02 -2.511106729507446289e-01 2.993743494153022766e-02 -4.231775104999542236e-01 2.410692274570465088e-01 -1.406664680689573288e-02 -1.633078902959823608e-01 1.389565020799636841e-01 -1.413150876760482788e-02 -2.835772335529327393e-01 -2.140153199434280396e-01 -1.692161560058593750e-01
9.750995039939880371e-02 6.842319667339324951e-02 3.124049007892608643e-01 -7.384207844734191895e-02 -1.176305040717124939e-01 2.252242341637611389e-02 1.845850050449371338e-01 4.886684119701385498e-01 6.552863121032714844e-02 1.748170889914035797e-02 2.483133673667907715e-01 1.590596884489059448e-01 -6.049915775656700134e-02 -1.413355469703674316e-01 -2.572007477283477783e-01 1.499173939228057861e-01 -1.656216681003570557e-01 -1.469319015741348267e-01 1.619268804788589478e-01 3.610230982303619385e-01 1.113141104578971863e-01 -4.946462810039520264e-02 1.991036534309387207e-01 1.185318753123283386e-01 8.249161392450332642e-02 1.319524794816970825e-01 -2.225546240806579590e-01 -1.159534603357315063e-02 8.994214236736297607e-02 -1.094896495342254639e-01 -1.512689739465713501e-01 2.787321060895919800e-02
5.971664190292358398e-02 -7.286579161882400513e-02 -4.950714483857154846e-02 -1.232552751898765564e-01 3.470233455300331116e-02 -1.314760297536849976e-01 6.305294111371040344e-03 3.561140224337577820e-02 2.846039831638336182e-01 1.126594170928001404e-01 2.869424223899841309e-01 -3.113325834274291992e-01 -3.542083799839019775e-01 1.751707941293716431e-01 -2.079553753137588501e-01 -1.208460256457328796e-01 -6.983220577239990234e-02 -3.177101612091064453e-01 7.768963277339935303e-02 3.707251846790313721e-01 1.394367516040802002e-01 5.275974422693252563e-02 1.131221503019332886e-01 -2.157200127840042114e-02 1.600454747676849365e-01 4.113832488656044006e-02 -2.889351360499858856e-02 -6.695890333503484726e-03 -5.344961583614349365e-02 -3.521177768707275391e-01 -9.123444557189941406e-02 1.363788992166519165e-01
2.871743962168693542e-02 -2.353379279375076294e-01 -2.106973081827163696e-01 -1.658820807933807373e-01 5.362655594944953918e-02 1.671375632286071777e-01 1.254463791847229004e-01 1.991082131862640381e-01 8.601643145084381104e-02 1.710009276866912842e-01 4.683473147451877594e-03 -1.313048880547285080e-02 -1.824246793985366821e-01 5.317680910229682922e-02 -2.986323535442352295e-01 1.525896489620208740e-01 -1.063250377774238586e-01 -1.015115231275558472e-01 3.273369967937469482e-01 1.208619251847267151e-01 -2.810023142956197262e-04 -3.266094326972961426e-01 7.092053536325693130e-03 -3.765422701835632324e-01 -1.420068889856338501e-01 2.290098518133163452e-01 -9.230603277683258057e-02 8.199734240770339966e-02 -1.368747651576995850e-01 -2.414530366659164429e-01 -2.028110623359680176e-01 -4.885240271687507629e-02
-1.095013841986656189e-01 -2.982777915894985199e-02 -4.628460481762886047e-02 -3.385365009307861328e-01 -1.420526206493377686e-01 -2.668398916721343994e-01 -3.157133236527442932e-02 3.559269709512591362e-03 5.287909135222434998e-02 6.645688414573669434e-02 9.962307289242744446e-03 -4.738506376743316650e-01 -4.073190987110137939e-01 6.442597508430480957e-02 -2.489877045154571533e-01 -9.753501415252685547e-02 -2.657378278672695160e-02 -2.743003964424133301e-01 1.275706142187118530e-01 2.310728728771209717e-01 -5.584860593080520630e-02 7.051856070756912231e-02 9.405726194381713867e-02 6.734434980899095535e-03 1.224944218993186951e-01 8.586903661489486694e-02 -6.207195296883583069e-02 1.116893962025642395e-01 1.095586121082305908e-01 -1.993637382984161377e-01 7.204642053693532944e-03 2.268438339233398438e-01
-8.867300301790237427e-02 9.729553014039993286e-02 -1.481172591447830200e-01 -1.558036543428897858e-02 -3.237179219722747803e-01 8.543931692838668823e-02 -1.312241554260253906e-01 1.175863668322563171e-01 1.334048993885517120e-02 1.498994380235671997e-01 2.364999204874038696e-01 -1.776313334703445435e-01 -1.832176744937896729e-01 -1.370086371898651123e-01 -4.964422583580017090e-01 -2.053213417530059814e-01 -1.356652081012725830e-01 -8.176197856664657593e-02 1.523341238498687744e-01 2.061391174793243408e-01 1.280264854431152344e-01 -1.846862435340881348e-01 7.394228875637054443e-02 -1.097385957837104797e-01 -4.209262505173683167e-02 8.735439926385879517e-02 1.506339572370052338e-02 -9.214960038661956787e-02 9.106682240962982178e-02 -3.314270973205566406e-01 -2.572919428348541260e-01 -7.077218592166900635e-02
-1.622146964073181152e-01 -3.887245059013366699e-02 -9.565895050764083862e-02 1.817049644887447357e-02 -2.452214956283569336e-01 3.501931950449943542e-02 -2.305906116962432861e-01 9.007202088832855225e-02 1.042604297399520874e-01 1.725006699562072754e-01 2.202357202768325806e-01 -1.616104990243911743e-01 -2.027208209037780762e-01 -3.884676098823547363e-01 -4.024965465068817139e-01 -6.735236942768096924e-02 -8.900084346532821655e-02 -8.757679909467697144e-02 2.631717734038829803e-02 1.843498647212982178e-01 8.826786279678344727e-02 -1.983612626791000366e-01 7.022450119256973267e-02 -1.875536888837814331e-01 -9.181100875139236450e-02 1.243577972054481506e-01 -3.480748459696769714e-02 -1.499939262866973877e-01 2.434082180261611938e-01 -3.206634819507598877e-01 -1.348059922456741333e-01 2.991218306124210358e-02
-1.998964101076126099e-01 8.782283961772918701e-02 -3.137891739606857300e-02 -3.226301670074462891e-01 -2.126730978488922119e-01 7.264754921197891235e-02 1.929433345794677734e-01 3.353006541728973389e-01 2.107258886098861694e-01 2.851683795452117920e-01 -7.317747920751571655e-02 2.008259296417236328e-02 -2.307703644037246704e-01 -2.238413244485855103e-01 -5.042468011379241943e-02 8.667038381099700928e-02 9.984119795262813568e-03 -6.789664179086685181e-02 -1.441653072834014893e-02 2.710894346237182617e-01 8.413694798946380615e-03 2.458364516496658325e-02 2.171829938888549805e-01 7.150361686944961548e-02 2.706446349620819092e-01 2.229305803775787354e-01 2.404372207820415497e-02 2.574954032897949219e-01 1.861353665590286255e-01 -8.271302282810211182e-02 -9.951939433813095093e-02 1.720754355192184448e-01
-1.572655886411666870e-02 -1.170861572027206421e-01 1.257435884326696396e-02 -1.461349874734878540e-01 -7.357362657785415649e-02 -1.154980063438415527e-01 -1.639650613069534302e-01 8.567677438259124756e-02 1.692247390747070312e-01 7.531031221151351929e-02 7.674853503704071045e-02 -3.021901547908782959e-01 -2.580811679363250732e-01 2.906050980091094971e-01 -2.496643215417861938e-01 -8.222616463899612427e-02 -5.824231076985597610e-03 -4.063341915607452393e-01 9.293832629919052124e-02 2.323603034019470215e-01 9.204889833927154541e-02 -8.644303679466247559e-02 1.630260646343231201e-01 1.052317097783088684e-01 3.256431221961975098e-01 1.256429105997085571e-01 1.186009868979454041e-02 9.037595987319946289e-02 1.775853522121906281e-02 -2.778245210647583008e-01 -1.364120990037918091e-01 2.286235392093658447e-01
2.261439710855484009e-01 -3.849801719188690186e-01 -2.565843164920806885e-01 1.218282058835029602e-01 -5.908091366291046143e-02 -2.185077816247940063e-01 2.838377952575683594e-01 2.112657427787780762e-01 1.253000497817993164e-01 -2.349952608346939087e-01 5.803245585411787033e-03 -1.978783123195171356e-02 -1.404950916767120361e-01 -2.201111614704132080e-01 -1.110848635435104370e-01 -2.589946612715721130e-02 -3.984138369560241699e-02 -2.566727697849273682e-01 1.718032807111740112e-01 2.214735448360443115e-01 2.000479102134704590e-01 -1.533171683549880981e-01 -1.859401762485504150e-01 -1.120691150426864624e-01 1.785485073924064636e-02 1.369668990373611450e-01 -5.445572733879089355e-02 2.387540787458419800e-02 2.224060893058776855e-01 -1.584151834249496460e-01 -1.156088262796401978e-01 1.541383266448974609e-01
-5.721792951226234436e-02 -3.181093186140060425e-02 -3.014110401272773743e-02 -1.556224524974822998e-01 -3.781182169914245605e-01 -3.443072438240051270e-01 -1.282742917537689209e-01 2.588379941880702972e-02 -9.430050104856491089e-02 2.379740476608276367e-01 -1.260255426168441772e-01 9.855757653713226318e-02 -2.188133448362350464e-02 9.895686805248260498e-02 -1.385342031717300415e-01 2.779586613178253174e-01 -1.151922866702079773e-01 -8.954253792762756348e-02 -8.115183562040328979e-02 3.708392977714538574e-01 3.363300561904907227e-01 -2.628202140331268311e-01 -9.723779559135437012e-02 -1.472742706537246704e-01 3.327201679348945618e-02 -7.773169199936091900e-04 1.290626972913742065e-01 -1.382363587617874146e-01 9.679070860147476196e-02 -5.257246270775794983e-02 -1.587456464767456055e-01 2.028781920671463013e-01
-3.420777618885040283e-02 -4.212850704789161682e-02 7.055146992206573486e-02 -1.745098084211349487e-01 -2.317353188991546631e-01 -6.624031066894531250e-02 4.982634261250495911e-02 2.831678986549377441e-01 1.701493114233016968e-01 1.223095133900642395e-01 -5.903940647840499878e-02 1.290728151798248291e-01 -2.125439494848251343e-01 -1.544217020273208618e-01 -4.152766987681388855e-02 2.145706266164779663e-01 2.489630319178104401e-02 1.824421063065528870e-02 2.317188531160354614e-01 2.270128875970840454e-01 9.383105486631393433e-02 6.273183226585388184e-02 3.216561079025268555e-01 1.186504140496253967e-01 3.142029345035552979e-01 1.540040373802185059e-01 -1.057290062308311462e-01 2.136861234903335571e-01 9.947554767131805420e-02 -3.705283701419830322e-01 -1.070046871900558472e-01 2.562172412872314453e-01
-2.879305742681026459e-02 -1.607066839933395386e-01 6.186681985855102539e-02 -1.316781193017959595e-01 -2.596462965011596680e-01 -8.370964229106903076e-02 1.178614348173141479e-01 3.555115461349487305e-01 1.374909728765487671e-01 -2.918056771159172058e-02 9.603243321180343628e-03 1.191324815154075623e-01 -3.266423046588897705e-01 -2.806248366832733154e-01 -9.073960781097412109e-02 2.425669282674789429e-01 3.170817345380783081e-02 -9.200371056795120239e-02 6.112379953265190125e-02 3.569037318229675293e-01 4.813957959413528442e-02 1.684117168188095093e-01 4.767003655433654785e-02 3.188465163111686707e-02 2.860492467880249023e-01 1.298380941152572632e-01 -2.443384379148483276e-02 2.951594889163970947e-01 1.293162703514099121e-01 -2.186524122953414917e-01 -9.865043312311172485e-02 1.252968162298202515e-01
-1.005929410457611084e-01 3.500241786241531372e-02 -5.683736503124237061e-02 -1.045669801533222198e-02 -2.673348486423492432e-01 -1.875604093074798584e-01 3.864208757877349854e-01 7.758508436381816864e-03 -1.878285408020019531e-02 -1.180054433643817902e-02 1.161584816873073578e-02 -1.199695616960525513e-01 -2.449720203876495361e-01 -2.723738551139831543e-01 -2.146976441144943237e-01 6.457185000181198120e-02 9.123830497264862061e-02 -1.780460923910140991e-01 1.908947676420211792e-01 7.237613946199417114e-02 1.179530564695596695e-02 -1.604629158973693848e-01 -2.082366049289703369e-01 5.529083311557769775e-03 2.186185568571090698e-01 3.221925497055053711e-01 1.375028640031814575e-01 2.278110384941101074e-01 1.140192300081253052e-01 -3.778109848499298096e-01 -1.892394199967384338e-02 1.770706288516521454e-02
2.342571616172790527e-01 -3.622721135616302490e-02 -4.984286054968833923e-02 -7.032920420169830322e-02 1.135562434792518616e-01 -1.363784968852996826e-01 1.335517168045043945e-01 1.121717393398284912e-01 1.743230074644088745e-01 -6.531281024217605591e-02 9.424185007810592651e-02 -7.959581911563873291e-02 -3.555324375629425049e-01 -3.864567279815673828e-01 -4.099395275115966797e-01 9.809090942144393921e-02 -7.659430056810379028e-02 2.623493410646915436e-02 9.409561753273010254e-02 -1.227198764681816101e-01 2.894508540630340576e-01 -1.119225248694419861e-01 3.204509317874908447e-01 -1.085189953446388245e-01 1.852335482835769653e-01 4.756148159503936768e-02 -1.348920166492462158e-01 2.290843874216079712e-01 1.121066883206367493e-01 -2.805864065885543823e-02 -9.573747217655181885e-02 1.263585034757852554e-02
-2.553503215312957764e-01 1.244627460837364197e-01 8.703412115573883057e-02 -1.651698374189436436e-03 -1.358387712389230728e-02 -1.551281753927469254e-02 1.398875117301940918e-01 -1.084494777023792267e-02 3.681089878082275391e-01 -5.149784311652183533e-02 1.126329153776168823e-01 -9.519837796688079834e-02 -2.380650490522384644e-01 -1.163075044751167297e-01 -2.099257893860340118e-02 6.171609088778495789e-02 8.199777454137802124e-03 2.458460442721843719e-02 2.866724729537963867e-01 -6.917046755552291870e-02 2.540356665849685669e-02 -2.284194380044937134e-01 -1.719382554292678833e-01 -8.056323975324630737e-02 1.109014824032783508e-01 1.825924366712570190e-01 -3.576791286468505859e-01 1.256521344184875488e-01 3.038344085216522217e-01 -3.246087431907653809e-01 -3.039509356021881104e-01 3.624193370342254639e-02
-8.395095169544219971e-02 -4.322285354137420654e-01 9.935630857944488525e-02 1.747336536645889282e-01 -1.158995088189840317e-02 6.335045397281646729e-02 1.625821143388748169e-01 6.857029348611831665e-02 2.698814272880554199e-01 1.062783375382423401e-01 7.488334923982620239e-02 -2.374520897865295410e-01 -5.350413173437118530e-02 -8.292558789253234863e-02 -3.198504745960235596e-01 2.611423730850219727e-01 2.258659154176712036e-02 -4.886470362544059753e-02 1.461911499500274658e-01 3.632125854492187500e-01 -6.508753448724746704e-02 -1.484682559967041016e-01 5.608478188514709473e-02 -2.677143216133117676e-01 7.482612878084182739e-02 2.163544297218322754e-03 -1.919772177934646606e-01 5.524926632642745972e-02 3.813659772276878357e-02 -5.091959983110427856e-02 -2.867779135704040527e-01 1.224528849124908447e-01
-5.901503190398216248e-02 -6.183492764830589294e-02 -1.126568317413330078e-01 -3.006302416324615479e-01 -1.240791454911231995e-01 -5.520714446902275085e-02 1.924015581607818604e-01 3.580653667449951172e-01 8.618634939193725586e-02 3.476092591881752014e-02 1.066859718412160873e-02 6.534622609615325928e-02 -2.101705819368362427e-01 -3.385069072246551514e-01 2.897222153842449188e-02 1.333976238965988159e-01 1.378653794527053833e-01 -1.547070443630218506e-01 1.957808136940002441e-01 2.575130164623260498e-01 9.696356952190399170e-02 -1.749673858284950256e-02 1.675295978784561157e-01 1.165897920727729797e-01 3.005997836589813232e-01 1.541243493556976318e-01 -1.152193099260330200e-01 1.817663013935089111e-01 -9.231242537498474121e-02 -2.409276813268661499e-01 -1.626285910606384277e-01 2.512794137001037598e-01
-6.552494317293167114e-02 2.230282314121723175e-02 4.964601621031761169e-02 -3.557180762290954590e-01 -2.100409939885139465e-02 -1.622860282659530640e-01 -2.263226509094238281e-01 1.776340752840042114e-01 2.327399998903274536e-01 7.815736532211303711e-02 7.964965701103210449e-02 -2.006050348281860352e-01 -4.729890823364257812e-01 1.970209628343582153e-01 -3.620570600032806396e-01 -1.021561920642852783e-01 -2.090393155813217163e-01 -1.694074720144271851e-01 2.886923728510737419e-03 2.086311578750610352e-01 3.426390141248703003e-02 2.800429053604602814e-02 3.302579745650291443e-02 4.397756233811378479e-02 8.294434100389480591e-02 -2.670896425843238831e-02 -7.485839724540710449e-02 1.142105609178543091e-01 9.157638251781463623e-02 7.469521369785070419e-03 -2.650460302829742432e-01 1.410253196954727173e-01
-1.203107610344886780e-01 -9.318707138299942017e-02 3.208366781473159790e-02 -5.138080194592475891e-02 1.018833555281162262e-02 -2.529296576976776123e-01 -1.861111074686050415e-01 6.571698188781738281e-02 2.873006463050842285e-01 -1.500346809625625610e-01 1.025086566805839539e-01 -2.222319543361663818e-01 -4.066230952739715576e-01 1.071988642215728760e-01 -1.167373452335596085e-02 -5.092037469148635864e-02 -2.316878437995910645e-01 -4.943041875958442688e-02 -1.244904696941375732e-01 3.186850845813751221e-01 1.546692252159118652e-01 3.798357769846916199e-02 2.036763168871402740e-02 1.303655058145523071e-01 1.476117074489593506e-01 1.731027662754058838e-01 -2.569085955619812012e-01 1.140493899583816528e-01 2.829315662384033203e-01 -1.401300579309463501e-01 -1.104561146348714828e-02 2.812485098838806152e-01
1.002137288451194763e-01 -3.103593885898590088e-01 -2.479172796010971069e-01 1.027872636914253235e-01 -4.688675329089164734e-02 -3.285838365554809570e-01 -1.118408814072608948e-01 6.552011519670486450e-02 2.251685261726379395e-01 -2.521535940468311310e-02 -3.890356421470642090e-02 -1.867811940610408783e-02 -3.588357567787170410e-02 -2.625735998153686523e-01 4.568341001868247986e-02 1.076111570000648499e-01 -1.360986828804016113e-01 -1.968110203742980957e-01 3.241534531116485596e-01 1.423361599445343018e-01 2.631377279758453369e-01 -5.494879558682441711e-02 -1.725333482027053833e-01 -3.084047734737396240e-01 4.920687153935432434e-02 1.878534108400344849e-01 -1.906495988368988037e-01 -1.728069931268692017e-01 9.577038884162902832e-02 -9.040544182062149048e-02 -2.314271330833435059e-01 5.461089313030242920e-02
5.655899643898010254e-02 -1.199464201927185059e-01 1.070103570818901062e-01 -1.617638617753982544e-01 -1.290890574455261230e-01 -2.228886336088180542e-01 -1.423470377922058105e-01 1.065725758671760559e-01 1.164045557379722595e-01 1.549003720283508301e-01 1.643880158662796021e-01 -2.743861973285675049e-01 -4.143622517585754395e-01 2.612277567386627197e-01 -2.550067603588104248e-01 -1.706498116254806519e-01 -9.640505164861679077e-02 -2.339584082365036011e-01 1.842035502195358276e-01 3.087484538555145264e-01 3.085065167397260666e-03 7.876803725957870483e-02 1.018115431070327759e-01 9.638331085443496704e-02 7.882625609636306763e-02 1.003071367740631104e-01 -9.755551069974899292e-02 1.525885760784149170e-01 1.172185316681861877e-02 -1.800290346145629883e-01 -2.243211865425109863e-01 1.476169675588607788e-01
-1.974396854639053345e-01 -2.408231049776077271e-01 1.935697197914123535e-01 -3.728440999984741211e-01 -1.157285645604133606e-01 -1.918697059154510498e-01 -1.233813259750604630e-02 -5.358169600367546082e-02 -9.745203889906406403e-03 9.653504192829132080e-02 1.924470514059066772e-01 -1.479666233062744141e-01 -4.333744943141937256e-01 3.792143613100051880e-02 -1.575606465339660645e-01 7.361619919538497925e-02 2.332074791193008423e-01 -1.025065481662750244e-01 1.178863421082496643e-01 1.038156449794769287e-01 2.922508865594863892e-02 1.636869758367538452e-01 1.919109672307968140e-01 2.069523185491561890e-01 -1.814268529415130615e-01 1.716246455907821655e-01 -1.837089210748672485e-01 9.724973142147064209e-02 1.663374751806259155e-01 -1.928417831659317017e-01 -8.831175416707992554e-02 -1.017955392599105835e-01
-1.165142580866813660e-01 -7.298191636800765991e-02 -3.143154084682464600e-02 -5.768091231584548950e-02 -2.201295495033264160e-01 2.150733396410942078e-02 1.872310191392898560e-01 -6.851841229945421219e-03 9.628560394048690796e-02 -1.770544424653053284e-02 3.708729892969131470e-02 -2.113111317157745361e-02 -2.108881771564483643e-01 -4.676512777805328369e-01 -2.712523341178894043e-01 -2.823634073138237000e-02 -8.550019003450870514e-03 -2.056223154067993164e-01 -1.200578585267066956e-01 1.970332115888595581e-01 1.247852444648742676e-01 -3.686671853065490723e-01 -7.165027409791946411e-02 -2.264725714921951294e-01 -7.847312837839126587e-02 2.404637038707733154e-01 -8.113174140453338623e-02 2.063853442668914795e-01 1.247924193739891052e-01 -2.978974580764770508e-01 -1.354655623435974121e-01 -6.695497781038284302e-02
1.524245738983154297e-01 -1.880962401628494263e-01 7.937370985746383667e-02 -1.056844666600227356e-01 -4.082748666405677795e-02 -1.746778190135955811e-01 -1.463520228862762451e-01 1.404529511928558350e-01 1.324150264263153076e-01 9.291753917932510376e-02 1.423804014921188354e-01 -3.019337058067321777e-01 -3.883785605430603027e-01 2.286776453256607056e-01 -2.464645504951477051e-01 -2.905041351914405823e-02 -3.638932853937149048e-02 -2.280142158269882202e-01 1.727418750524520874e-01 2.635612189769744873e-01 -7.062614709138870239e-02 9.085620194673538208e-02 1.401942521333694458e-01 8.440271764993667603e-02 1.885178536176681519e-01 7.570601999759674072e-02 -9.861186146736145020e-02 4.289416968822479248e-02 6.257177144289016724e-02 -2.714925110340118408e-01 -2.062099128961563110e-01 2.874853014945983887e-01
1.477934867143630981e-01 9.199441224336624146e-02 1.153834238648414612e-01 2.047525905072689056e-02 -2.074472755193710327e-01 1.166173145174980164e-01 -5.340889096260070801e-02 5.728406086564064026e-02 2.004450410604476929e-01 1.086943224072456360e-01 -1.352385729551315308e-01 -2.677780091762542725e-01 -4.769397675991058350e-01 -1.478875875473022461e-01 -1.910970956087112427e-01 1.204869477078318596e-03 -1.187776029109954834e-01 -7.758948020637035370e-03 4.296039417386054993e-02 -2.519148290157318115e-01 6.691598147153854370e-02 -7.043636590242385864e-02 1.003543063998222351e-01 -1.478800773620605469e-01 2.605189941823482513e-02 5.295096896588802338e-03 -3.448632359504699707e-01 3.392829000949859619e-01 8.310182392597198486e-02 -1.416138410568237305e-01 -2.861456871032714844e-01 3.001805022358894348e-02
-1.641997098922729492e-01 -1.443552076816558838e-01 -8.292736113071441650e-02 1.293090581893920898e-01 -4.631525874137878418e-01 -7.676971703767776489e-02 2.070731073617935181e-01 2.672665715217590332e-01 -1.614367216825485229e-01 8.758386969566345215e-02 8.950650691986083984e-02 1.034239530563354492e-01 -3.408300578594207764e-01 -1.050995886325836182e-01 -2.849850356578826904e-01 1.314757317304611206e-01 1.058019250631332397e-01 -7.972925156354904175e-02 8.319324254989624023e-02 1.283967494964599609e-01 3.031373620033264160e-01 -1.637513004243373871e-02 1.252247989177703857e-01 -4.204794019460678101e-02 5.637256056070327759e-02 4.542813822627067566e-02 -1.098003145307302475e-02 3.122317194938659668e-01 -5.324092879891395569e-02 -1.603556126356124878e-01 -1.567970663309097290e-01 -9.582151472568511963e-02
-1.701269596815109253e-01 6.906774640083312988e-02 5.097581446170806885e-02 -3.228192627429962158e-01 -2.781887054443359375e-01 1.958471164107322693e-02 -3.314684331417083740e-02 6.599809229373931885e-02 1.843382120132446289e-01 -1.086782366037368774e-01 -1.534149646759033203e-01 -1.084269434213638306e-01 -1.608677655458450317e-01 2.255026102066040039e-01 -4.117145538330078125e-01 1.058065518736839294e-01 -4.869749769568443298e-02 1.465637534856796265e-01 1.108670979738235474e-01 1.799127906560897827e-01 2.927575409412384033e-01 1.364010870456695557e-01 -1.834321580827236176e-02 -7.058250159025192261e-02 1.468253438360989094e-03 1.102744266390800476e-01 1.366653386503458023e-02 -5.597280338406562805e-02 -4.354090243577957153e-02 -4.402656257152557373e-01 -2.014490067958831787e-01 -8.828324824571609497e-02
5.155283585190773010e-02 -1.623640060424804688e-01 1.963260397315025330e-02 -1.489146947860717773e-01 -2.860035561025142670e-02 -8.973129838705062866e-02 -1.149622574448585510e-01 1.095327138900756836e-01 9.208259731531143188e-02 2.469047904014587402e-02 7.269233465194702148e-02 -2.469225227832794189e-01 -4.438241720199584961e-01 1.022330075502395630e-01 -2.699790298938751221e-01 -1.818285733461380005e-01 -5.083157494664192200e-02 5.651838332414627075e-02 8.203765749931335449e-02 3.756782710552215576e-01 6.049518287181854248e-02 -2.316527068614959717e-02 -3.767579793930053711e-02 1.591314375400543213e-01 1.055828183889389038e-01 1.419588327407836914e-01 -2.135117053985595703e-01 2.222208082675933838e-01 2.169538289308547974e-01 1.419049501419067383e-01 -2.530396580696105957e-01 2.890067398548126221e-01
1.830919086933135986e-01 -4.851360321044921875e-01 -1.024452820420265198e-01 -8.398947119712829590e-02 -4.430075585842132568e-01 -1.589237749576568604e-01 -1.739660799503326416e-01 2.261715680360794067e-01 7.458525896072387695e-02 4.825694859027862549e-02 1.044177785515785217e-01 -7.788356393575668335e-02 -1.540167331695556641e-01 -1.530581563711166382e-01 -1.739718914031982422e-01 -1.270381151698529720e-03 1.794739961624145508e-01 -1.347876638174057007e-01 1.835886538028717041e-01 1.925389170646667480e-01 4.556222632527351379e-02 -8.399517834186553955e-02 -6.266687810420989990e-02 -3.374725580215454102e-01 -1.518341526389122009e-02 8.107713609933853149e-02 -7.577250152826309204e-02 -5.793331190943717957e-02 1.318510039709508419e-03 -1.327226124703884125e-02 5.238646641373634338e-02 2.035678625106811523e-01
3.324047476053237915e-02 1.810466051101684570e-01 -2.526458799839019775e-01 -1.159196067601442337e-02 -1.554079055786132812e-01 -2.736839652061462402e-01 2.581705451011657715e-01 3.550828620791435242e-02 -1.434747278690338135e-01 -3.709510341286659241e-02 -6.988762319087982178e-02 -1.702753603458404541e-01 -2.082190662622451782e-01 2.046088874340057373e-01 -2.646665275096893311e-01 1.354804355651140213e-02 1.024079974740743637e-02 -2.422270178794860840e-01 -1.699588745832443237e-01 2.274216115474700928e-01 2.084437161684036255e-01 -1.246024072170257568e-01 1.410447806119918823e-01 -1.133724227547645569e-01 -1.294923014938831329e-03 5.606232210993766785e-02 -2.411473691463470459e-01 2.245731502771377563e-01 -1.172670796513557434e-01 -3.440227508544921875e-01 -1.303513050079345703e-01 -1.787826120853424072e-01
2.034434583038091660e-03 -4.545756056904792786e-02 5.710759758949279785e-02 -2.374244481325149536e-01 -2.944232225418090820e-01 4.024885222315788269e-02 1.827892847359180450e-02 2.941630482673645020e-01 2.327275574207305908e-01 1.368159651756286621e-01 -5.840572714805603027e-02 2.764586918056011200e-02 -1.375155448913574219e-01 -3.877597749233245850e-01 -9.958915412425994873e-02 2.501574754714965820e-01 8.634952455759048462e-02 -5.377609282732009888e-02 3.768227621912956238e-02 3.099253773689270020e-01 1.088762134313583374e-01 1.232482492923736572e-01 9.903714060783386230e-02 1.643845438957214355e-02 1.763340085744857788e-01 1.824322491884231567e-01 -1.435806006193161011e-01 3.281666636466979980e-01 8.459549397230148315e-02 -2.302130311727523804e-01 -4.832820594310760498e-02 2.102068960666656494e-01
-4.222344979643821716e-02 6.671839952468872070e-02 2.287274748086929321e-01 -3.934854269027709961e-01 -1.723073869943618774e-01 -2.321764230728149414e-01 4.697426781058311462e-02 -2.348309010267257690e-01 1.599816083908081055e-01 1.122079268097877502e-01 7.301682233810424805e-02 -2.982832491397857666e-01 -3.282644152641296387e-01 -4.312379658222198486e-02 -2.115870267152786255e-01 -7.982973754405975342e-02 1.277298778295516968e-01 -6.219306588172912598e-02 2.824257910251617432e-01 8.846919238567352295e-02 7.723303884267807007e-02 -1.199600622057914734e-01 1.268721520900726318e-01 4.085886850953102112e-02 1.473599374294281006e-01 8.088243007659912109e-02 -1.798355579376220703e-01 8.482639491558074951e-02 1.719668358564376831e-01 -2.698327302932739258e-01 1.059890240430831909e-01 -1.584868282079696655e-01
6.579504162073135376e-02 -2.039461582899093628e-01 1.053503453731536865e-01 -6.606721878051757812e-02 -4.829558730125427246e-02 -1.592076271772384644e-01 -4.026442393660545349e-02 -3.718197345733642578e-02 2.011601477861404419e-01 2.041371613740921021e-01 1.161270439624786377e-01 -3.666411936283111572e-01 -4.451510608196258545e-01 2.159584313631057739e-01 -2.700063884258270264e-01 -7.043595612049102783e-02 4.870348051190376282e-02 -2.258712649345397949e-01 9.967154264450073242e-02 3.124030828475952148e-01 -7.281159609556198120e-02 1.300446689128875732e-01 9.384067356586456299e-02 -6.001282483339309692e-03 2.040795236825942993e-01 1.493386179208755493e-01 -2.496703341603279114e-02 -2.422343008220195770e-02 4.197951778769493103e-02 -1.435166001319885254e-01 -1.665867716073989868e-01 2.190276533365249634e-01
-2.028086483478546143e-01 -9.942129999399185181e-02 1.391221862286329269e-02 -7.986049354076385498e-02 -3.154617175459861755e-02 2.179309576749801636e-01 1.084849759936332703e-01 3.596568480134010315e-02 7.927089184522628784e-02 2.231594175100326538e-01 -5.804489552974700928e-02 -1.526987999677658081e-01 -1.786319762468338013e-01 -1.757302284240722656e-01 -2.945998311042785645e-01 1.485659182071685791e-01 1.733749657869338989e-01 -2.188193351030349731e-01 1.396642923355102539e-01 1.222769618034362793e-01 -1.198145598173141479e-01 -4.455682039260864258e-01 -8.941347710788249969e-03 -2.588519752025604248e-01 8.987960964441299438e-02 5.156262218952178955e-02 -9.267395734786987305e-02 6.711427122354507446e-02 2.920760214328765869e-02 -1.472465097904205322e-01 -3.233723938465118408e-01 2.883334159851074219e-01
-7.542218081653118134e-03 -2.230189926922321320e-02 -6.404393911361694336e-02 7.950399070978164673e-02 -3.008085489273071289e-01 -8.718260377645492554e-02 -1.684402674436569214e-01 1.856735050678253174e-01 6.398034095764160156e-02 -6.117816641926765442e-02 1.731851696968078613e-01 -1.333625763654708862e-01 -2.478884309530258179e-01 -1.368592530488967896e-01 -1.774570196866989136e-01 -3.017472624778747559e-01 4.243778064846992493e-02 -2.000524997711181641e-01 1.870773136615753174e-01 2.967581450939178467e-01 1.703691333532333374e-01 -1.375314444303512573e-01 -6.433146446943283081e-02 -1.572125256061553955e-01 -1.312161237001419067e-01 2.143502682447433472e-01 -1.526198089122772217e-01 -7.565256953239440918e-02 1.780131608247756958e-01 -2.796719968318939209e-01 -2.333146482706069946e-01 -2.674930989742279053e-01
-6.067716702818870544e-02 -1.106222793459892273e-01 1.372665166854858398e-01 -1.632314473390579224e-01 1.963403634727001190e-02 -1.712567955255508423e-01 -1.097458302974700928e-01 4.313227161765098572e-02 1.754823476076126099e-01 1.949389576911926270e-01 1.118707358837127686e-01 -4.213296771049499512e-01 -3.537786602973937988e-01 3.017122745513916016e-01 -1.978483200073242188e-01 -2.498254366219043732e-02 3.316283971071243286e-02 -2.380875051021575928e-01 -3.029162250459194183e-02 1.909473091363906860e-01 8.243880420923233032e-02 -3.759295213967561722e-04 6.440598517656326294e-02 2.927253581583499908e-02 2.329005300998687744e-01 5.659623816609382629e-02 -1.214803941547870636e-02 3.154779970645904541e-02 3.700294718146324158e-02 -2.486226558685302734e-01 -2.249032706022262573e-01 3.176018595695495605e-01
1.576616987586021423e-02 -1.386869996786117554e-01 2.130877673625946045e-01 -3.566190227866172791e-02 -1.683009564876556396e-01 -2.538349032402038574e-01 1.351738870143890381e-01 2.945961058139801025e-01 -1.917812377214431763e-01 1.321717053651809692e-01 1.105106770992279053e-01 4.255291447043418884e-02 -1.634170711040496826e-01 -2.894719541072845459e-01 -2.610856294631958008e-01 2.188244462013244629e-01 -1.331632733345031738e-01 1.569381803274154663e-01 1.207985281944274902e-01 2.579597532749176025e-01 -3.403170034289360046e-02 -1.108421906828880310e-01 2.681218683719635010e-01 1.475711464881896973e-01 1.911592036485671997e-01 3.178113102912902832e-01 -1.234801858663558960e-01 1.597153581678867340e-02 -5.524309352040290833e-02 -2.312495559453964233e-01 2.036559768021106720e-02 2.453023940324783325e-02
-2.871952950954437256e-01 1.684289239346981049e-02 1.027594581246376038e-01 4.398190230131149292e-02 5.524919554591178894e-02 5.611187778413295746e-03 1.050774529576301575e-01 9.133162349462509155e-02 -6.089921668171882629e-02 8.061207830905914307e-03 -6.499652564525604248e-02 -4.985489696264266968e-02 -2.458564192056655884e-01 -2.213019691407680511e-02 -2.819449007511138916e-01 2.044139057397842407e-01 2.228009514510631561e-02 -1.762126386165618896e-01 1.540368348360061646e-01 3.190080523490905762e-01 -2.204010635614395142e-01 -1.516281962394714355e-01 1.252902746200561523e-01 -1.700272262096405029e-01 -7.181505858898162842e-02 3.682182431221008301e-01 4.773835465312004089e-02 -1.126899290829896927e-02 1.473953276872634888e-01 -2.251480817794799805e-01 -4.405314028263092041e-01 8.203211426734924316e-02
1.382407397031784058e-01 -7.878107577562332153e-02 -4.091172479093074799e-03 -2.717556357383728027e-01 -1.282872706651687622e-01 -2.384807467460632324e-01 2.589242458343505859e-01 1.855459511280059814e-01 1.432186216115951538e-01 -3.136570006608963013e-02 -5.697813630104064941e-02 1.791543215513229370e-01 -2.085529565811157227e-01 -7.544289529323577881e-02 -1.789448112249374390e-01 7.467343937605619431e-03 -1.151722073554992676e-01 6.355118006467819214e-02 4.293664544820785522e-02 2.897669374942779541e-01 2.344838976860046387e-01 -1.454438567161560059e-01 -2.188442461192607880e-02 -4.172376915812492371e-02 9.317580610513687134e-02 2.563280463218688965e-01 -2.399009019136428833e-01 -2.174741029739379883e-01 -2.333760708570480347e-01 2.128604650497436523e-01 -3.226568698883056641e-01 1.527467817068099976e-01
9.908227622509002686e-02 6.832022219896316528e-02 1.450719982385635376e-01 -5.334544181823730469e-02 1.929925382137298584e-02 -6.681434065103530884e-02 -3.020437993109226227e-02 1.359238922595977783e-01 -1.769747883081436157e-01 1.557724326848983765e-01 1.853864639997482300e-01 1.079269126057624817e-01 5.025407299399375916e-02 -3.969344496726989746e-01 -1.472796946763992310e-01 -7.215609773993492126e-03 -2.514122985303401947e-02 -1.096727675758302212e-03 2.982448935508728027e-01 1.079354900866746902e-02 1.822376400232315063e-01 -1.829551309347152710e-01 6.770738214254379272e-02 -5.732036381959915161e-02 3.652400672435760498e-01 3.885067701339721680e-01 -2.715680301189422607e-01 -1.114032939076423645e-01 1.353448927402496338e-01 -6.201769039034843445e-02 -3.104580044746398926e-01 2.593909949064254761e-02
-2.128140926361083984e-01 -1.281049251556396484e-01 6.038219854235649109e-02 -3.458850681781768799e-01 -2.166495770215988159e-01 -3.438312411308288574e-01 3.778277337551116943e-02 7.038888335227966309e-02 -1.451044622808694839e-02 -8.750288933515548706e-02 -6.285643577575683594e-02 7.425502687692642212e-02 -2.531951367855072021e-01 8.797727525234222412e-03 -1.865458339452743530e-01 -9.107152372598648071e-02 -2.615652084350585938e-01 -2.162312269210815430e-01 2.098015546798706055e-01 1.968486458063125610e-01 2.222073078155517578e-01 -3.374265134334564209e-01 -2.932586967945098877e-01 -9.658184833824634552e-03 9.513168036937713623e-02 1.755184307694435120e-02 -1.805996894836425781e-01 1.331270784139633179e-01 3.675524145364761353e-02 2.951775304973125458e-02 -7.024125754833221436e-02 6.891134381294250488e-02
1.837239563465118408e-01 7.890083640813827515e-02 -2.256225794553756714e-01 -1.345211267471313477e-01 -4.972960799932479858e-03 -1.115117222070693970e-01 8.545408956706523895e-03 -1.818560510873794556e-01 1.810954362154006958e-01 2.197642326354980469e-01 1.961712092161178589e-01 -2.748192250728607178e-01 -2.853143513202667236e-01 -8.102780580520629883e-02 -1.504164338111877441e-01 -8.547693490982055664e-02 -8.146639168262481689e-02 -3.120888173580169678e-01 1.498992592096328735e-01 2.216739207506179810e-01 2.219365388154983521e-01 -4.526029154658317566e-02 2.841849029064178467e-01 8.829482644796371460e-02 -6.922328472137451172e-02 -2.412421070039272308e-02 1.494653243571519852e-02 8.793379366397857666e-02 1.822548061609268188e-01 -1.856623589992523193e-01 -2.848724722862243652e-01 2.339587360620498657e-01
2.522135153412818909e-02 -1.094390302896499634e-01 -1.129637658596038818e-01 -3.501735031604766846e-01 -1.044184938073158264e-01 1.010827794671058655e-01 4.954876378178596497e-02 3.118032813072204590e-01 3.173578381538391113e-01 -1.169845927506685257e-02 -6.337350606918334961e-02 2.634904384613037109e-01 -3.925831317901611328e-01 -9.662856906652450562e-02 -2.708857655525207520e-01 -4.222179949283599854e-02 -3.932883590459823608e-02 5.464626476168632507e-02 -9.855524403974413872e-04 1.241569444537162781e-01 2.024307250976562500e-01 -4.497000202536582947e-02 7.699019461870193481e-02 7.000501453876495361e-02 2.038633823394775391e-02 1.297170966863632202e-01 -1.502099782228469849e-01 3.457703590393066406e-01 1.648727357387542725e-01 -1.996103376150131226e-01 1.594430394470691681e-02 1.336760371923446655e-01
-2.624745294451713562e-02 -2.055553048849105835e-01 1.552673727273941040e-01 -3.050153553485870361e-01 -1.402970999479293823e-01 -1.260440051555633545e-01 3.145503699779510498e-01 2.469506710767745972e-01 -6.571232527494430542e-02 2.586734853684902191e-02 8.854893594980239868e-02 1.254557371139526367e-01 -2.036578804254531860e-01 3.134527802467346191e-02 -2.058212086558341980e-02 -6.400090456008911133e-02 -7.142200134694576263e-03 -1.353629082441329956e-01 -1.145596206188201904e-01 2.371905595064163208e-01 1.134231984615325928e-01 -1.775692701339721680e-01 6.382769346237182617e-02 3.184778615832328796e-03 5.216359719634056091e-02 3.148779273033142090e-01 1.101419404149055481e-01 4.148275852203369141e-01 -1.939624696969985962e-01 -1.670043915510177612e-01 -2.842755615711212158e-01 -1.513124909251928329e-02
-7.858636975288391113e-02 -4.725551903247833252e-01 4.155487939715385437e-02 1.585065126419067383e-01 -1.417613625526428223e-01 -1.151595488190650940e-01 1.528187990188598633e-01 -1.546958088874816895e-02 9.912050515413284302e-02 2.880437374114990234e-01 -7.933916896581649780e-02 1.602209173142910004e-02 -2.103575468063354492e-01 1.016840115189552307e-01 -1.669727414846420288e-01 -1.454750262200832367e-02 8.422499150037765503e-02 1.274871733039617538e-02 7.799649238586425781e-02 1.774849891662597656e-01 1.686080545186996460e-01 -3.428068459033966064e-01 7.967789657413959503e-03 -1.536492854356765747e-01 -1.112963259220123291e-01 3.100630640983581543e-01 -3.209321200847625732e-01 -1.182233095169067383e-01 2.064479701220989227e-02 -9.346672147512435913e-02 -2.314764112234115601e-01 4.455984756350517273e-02
-2.215457111597061157e-01 -2.320885844528675079e-02 1.674910336732864380e-01 2.166028618812561035e-01 -3.865392804145812988e-01 -3.814547136425971985e-02 3.243856728076934814e-01 1.892052739858627319e-01 3.448958694934844971e-02 -7.895998656749725342e-03 1.102674901485443115e-01 4.830629378557205200e-02 -2.270195484161376953e-01 -1.643297225236892700e-01 -1.083417162299156189e-01 1.126211062073707581e-01 7.804127037525177002e-02 -2.229159474372863770e-01 1.221938058733940125e-01 1.343314349651336670e-01 2.597655951976776123e-01 1.242418736219406128e-01 2.380145341157913208e-01 4.570268094539642334e-02 9.144453704357147217e-02 1.366134285926818848e-01 -2.787943780422210693e-01 2.702645063400268555e-01 -3.955065086483955383e-02 -1.676211953163146973e-01 -1.591567695140838623e-01 4.012492671608924866e-02
2.256244607269763947e-02 4.774826765060424805e-02 1.920920759439468384e-01 -1.215175613760948181e-01 -2.230742424726486206e-01 -1.786100864410400391e-02 5.833226069808006287e-02 1.055479869246482849e-01 1.489798724651336670e-02 1.312474161386489868e-01 1.971454769372940063e-01 -7.906943559646606445e-03 -2.616979181766510010e-01 3.853363171219825745e-02 -2.223943173885345459e-01 2.113476097583770752e-01 -1.560689657926559448e-01 2.420580387115478516e-02 2.375387847423553467e-01 -7.134161144495010376e-02 8.849542587995529175e-02 -3.415302932262420654e-01 -1.192218065261840820e-01 8.829691261053085327e-02 2.609056830406188965e-01 1.980793178081512451e-01 -3.445127904415130615e-01 2.950617372989654541e-01 -2.239720895886421204e-02 -6.419948488473892212e-02 -3.252313435077667236e-01 -6.362431496381759644e-02
9.146549552679061890e-02 -8.747620880603790283e-02 -2.708838693797588348e-02 -1.198683232069015503e-01 -1.569512672722339630e-02 -2.303750514984130859e-01 -1.145282536745071411e-01 5.113538354635238647e-02 2.588425576686859131e-01 -3.022417426109313965e-02 -8.700543642044067383e-02 -1.373904645442962646e-01 -5.211682915687561035e-01 6.219777464866638184e-02 -2.098534703254699707e-01 -1.816809028387069702e-01 -2.494520395994186401e-01 -7.622636109590530396e-02 6.615757942199707031e-02 4.122768640518188477e-01 5.113960430026054382e-02 -2.977691590785980225e-02 -1.046784408390522003e-02 1.229543313384056091e-01 1.138918697834014893e-01 1.386003196239471436e-01 -4.565120115876197815e-02 2.282648831605911255e-01 2.314483970403671265e-01 -7.784181088209152222e-02 -1.554882675409317017e-01 1.471361666917800903e-01
1.738268509507179260e-02 -1.008010953664779663e-01 -5.285545811057090759e-02 -1.146864667534828186e-01 6.377802230417728424e-03 -3.716641664505004883e-01 -1.566613316535949707e-01 1.840883046388626099e-01 2.978931069374084473e-01 -5.708156153559684753e-02 3.032521903514862061e-02 -1.367654353380203247e-01 -5.241319537162780762e-01 6.923086941242218018e-02 -1.639082133769989014e-01 -1.121565997600555420e-01 -2.403235882520675659e-01 -1.889114528894424438e-01 1.349826902151107788e-01 2.941701710224151611e-01 1.309542171657085419e-02 5.614164099097251892e-02 4.650512710213661194e-03 7.562399655580520630e-02 1.642648279666900635e-01 1.301467977464199066e-02 -1.383941322565078735e-01 1.440601348876953125e-01 -2.782675810158252716e-02 -1.282677147537469864e-02 -1.934619247913360596e-01 1.836316287517547607e-01
1.020110994577407837e-01 -4.532704502344131470e-02 1.695595681667327881e-01 -1.091216951608657837e-01 -5.883715301752090454e-02 -3.694024085998535156e-01 -1.587896496057510376e-01 2.112794965505599976e-01 3.955024853348731995e-02 -6.498364359140396118e-02 -3.264667838811874390e-02 -3.101299107074737549e-01 -4.111836850643157959e-01 1.429847329854965210e-01 -3.066993355751037598e-01 -1.835077069699764252e-02 -1.303158253431320190e-01 -1.460160911083221436e-01 1.854131072759628296e-01 2.029426395893096924e-01 1.370917856693267822e-01 -7.565474510192871094e-02 -6.152084842324256897e-02 1.722831130027770996e-01 1.718142926692962646e-01 6.734436005353927612e-02 -1.527354568243026733e-01 1.728484481573104858e-01 1.314244866371154785e-01 -6.845751404762268066e-02 -1.888576149940490723e-01 1.828113198280334473e-01
3.012586385011672974e-02 6.170984357595443726e-02 5.580539256334304810e-02 -2.610798738896846771e-02 1.640467718243598938e-02 3.213464049622416496e-03 2.064944989979267120e-02 2.234361171722412109e-01 1.354162096977233887e-01 -5.454464629292488098e-02 8.196737617254257202e-02 -1.989405900239944458e-01 -5.027338862419128418e-01 -2.554482966661453247e-02 -1.218000277876853943e-01 1.911867260932922363e-01 -2.550739608705043793e-02 1.179910730570554733e-02 2.487446814775466919e-01 1.102139875292778015e-01 -9.033648669719696045e-02 -3.938275575637817383e-01 9.647154062986373901e-02 -1.138602569699287415e-01 1.240185722708702087e-01 2.842733860015869141e-01 -2.123945355415344238e-01 1.867074370384216309e-01 -1.192403584718704224e-01 -8.236593008041381836e-02 -2.996337711811065674e-01 -1.455345451831817627e-01
-7.997108995914459229e-02 -1.417998075485229492e-01 4.576034098863601685e-02 -5.991473793983459473e-02 -7.122560590505599976e-02 -2.246818505227565765e-02 -4.751750733703374863e-03 3.585900366306304932e-01 2.562639676034450531e-02 9.135363250970840454e-02 3.021444194018840790e-02 -1.078918725252151489e-01 -5.556405782699584961e-01 -2.404396682977676392e-01 -5.356635525822639465e-02 2.706490457057952881e-01 -6.733842194080352783e-02 1.244649011641740799e-02 1.846224069595336914e-01 -1.197522878646850586e-02 -2.298373496159911156e-03 -2.010625004768371582e-01 2.990604341030120850e-01 -1.177401766180992126e-01 -3.681409638375043869e-03 3.812313452363014221e-02 -1.827479004859924316e-01 1.044183671474456787e-01 3.122227638959884644e-02 -1.272767186164855957e-01 -3.469119966030120850e-01 5.885771661996841431e-02
1.298874169588088989e-01 -2.323746532201766968e-01 -1.712627559900283813e-01 -1.274410039186477661e-01 -1.612345427274703979e-01 5.660840775817632675e-03 4.580555111169815063e-02 1.375360935926437378e-01 1.599198728799819946e-01 1.149600148200988770e-01 -1.012952178716659546e-01 3.089756369590759277e-01 -4.510565996170043945e-01 -4.058854877948760986e-01 -2.996678650379180908e-01 -1.187178771942853928e-02 -3.923901356756687164e-03 1.222906708717346191e-01 1.717365086078643799e-01 1.628707498311996460e-01 1.744725368916988373e-02 7.703822106122970581e-02 3.714058175683021545e-02 1.467118859291076660e-01 5.997635051608085632e-02 1.782645434141159058e-01 -8.908321149647235870e-03 1.354711651802062988e-01 -2.392792515456676483e-02 -2.120963484048843384e-01 -1.852341592311859131e-01 7.227682974189519882e-03
2.015317091718316078e-03 -7.802993059158325195e-02 -7.690185308456420898e-02 -3.042853176593780518e-01 3.921686857938766479e-02 -7.015630602836608887e-02 1.391811519861221313e-01 2.015856355428695679e-01 4.748782142996788025e-02 -2.667441777884960175e-02 -3.413333371281623840e-02 -1.165775060653686523e-01 -4.169810414314270020e-01 -2.358277589082717896e-01 -3.335851430892944336e-01 -2.000858634710311890e-02 -2.439665794372558594e-02 -3.735775128006935120e-02 3.937829751521348953e-03 -2.158323824405670166e-01 1.345634758472442627e-01 -8.305274695158004761e-02 4.160385131835937500e-01 2.442711219191551208e-02 6.157765537500381470e-02 4.349593818187713623e-02 -8.236855268478393555e-02 2.268118113279342651e-01 2.440505288541316986e-02 -1.608336716890335083e-01 -3.538006842136383057e-01 -8.495327085256576538e-02
-9.606911987066268921e-02 1.175205111503601074e-01 8.033039420843124390e-02 -6.965923309326171875e-02 2.142003774642944336e-01 -7.236905395984649658e-02 -1.104573607444763184e-01 2.049231678247451782e-01 2.206179201602935791e-01 -7.199533283710479736e-02 3.770525753498077393e-02 -1.753676682710647583e-01 -2.824645340442657471e-01 -2.767692208290100098e-01 -2.202968001365661621e-01 2.624651193618774414e-01 -2.956665121018886566e-02 -1.787784397602081299e-01 1.221408173441886902e-01 2.310404926538467407e-01 -8.866716921329498291e-02 -1.248100101947784424e-01 9.537961333990097046e-02 -2.761747539043426514e-01 -2.749235369265079498e-02 1.595606356859207153e-01 -2.047401070594787598e-01 2.372474372386932373e-01 1.479307115077972412e-01 -3.004957735538482666e-02 -3.609710931777954102e-01 -1.142526641488075256e-01
-1.260079145431518555e-01 -1.030598431825637817e-01 9.537875652313232422e-02 -2.456445842981338501e-01 -1.263615041971206665e-01 -1.493766009807586670e-01 -6.262952834367752075e-02 3.431609570980072021e-01 -1.703307330608367920e-01 1.357363462448120117e-01 2.831059396266937256e-01 -5.216655880212783813e-02 -3.883285522460937500e-01 -2.166341245174407959e-01 -2.274961322546005249e-01 1.480032056570053101e-01 3.258442133665084839e-02 -7.037814706563949585e-02 2.452915608882904053e-01 -3.474765224382281303e-03 1.342234760522842407e-02 -1.065899059176445007e-01 1.417783200740814209e-01 -2.493676962330937386e-03 1.547877639532089233e-01 7.983565330505371094e-02 -2.431168705224990845e-01 2.576113343238830566e-01 -1.947920173406600952e-01 9.194102883338928223e-02 -2.052367031574249268e-01 1.544871740043163300e-02
-3.944578766822814941e-02 -1.347883939743041992e-01 -2.145735546946525574e-02 1.258007735013961792e-01 -3.732960522174835205e-01 1.868709474802017212e-01 -7.788886874914169312e-02 -1.144004836678504944e-01 1.055950522422790527e-01 1.201524026691913605e-02 7.918958365917205811e-02 -2.937098592519760132e-02 -2.941024303436279297e-01 -3.446969017386436462e-02 -4.284051358699798584e-01 2.924369089305400848e-02 -6.032194197177886963e-02 2.358492277562618256e-02 2.230396866798400879e-01 1.768941432237625122e-01 2.363761663436889648e-01 -1.395332664251327515e-01 2.849921956658363342e-02 -3.737716376781463623e-02 -6.177236139774322510e-02 1.588702648878097534e-01 -2.509667277336120605e-01 -1.949133425951004028e-01 -6.425150483846664429e-02 -3.104381859302520752e-01 -1.195257902145385742e-01 2.691888809204101562e-01
-2.018736861646175385e-02 -2.201294526457786560e-02 2.990358136594295502e-02 5.016427859663963318e-02 -3.524060249328613281e-01 6.304138153791427612e-02 2.133988440036773682e-01 3.788866102695465088e-01 -2.417666465044021606e-02 -4.005468264222145081e-02 -1.681672036647796631e-02 2.979442477226257324e-01 -3.798092305660247803e-01 -1.012029498815536499e-01 -9.486795961856842041e-02 1.995707899332046509e-01 4.265675693750381470e-02 -2.327431887388229370e-01 -6.537630409002304077e-02 1.989307552576065063e-01 1.744542866945266724e-01 1.603507995605468750e-02 5.866910330951213837e-03 -1.378363668918609619e-01 -5.345942452549934387e-02 2.307504266500473022e-01 -2.452114820480346680e-01 7.290675491094589233e-02 1.687343567609786987e-01 -2.719498276710510254e-01 -4.596038907766342163e-02 -9.067328274250030518e-02
-8.294998854398727417e-02 -6.355759501457214355e-02 -1.507215946912765503e-01 -1.569088175892829895e-02 -1.835330203175544739e-02 -4.287980794906616211e-01 -6.725833564996719360e-02 -8.102492988109588623e-02 -2.500916719436645508e-01 3.354843333363533020e-02 -1.198497936129570007e-01 -1.213142350316047668e-01 -2.434288114309310913e-01 -9.530798345804214478e-02 -9.219367057085037231e-02 -3.065599687397480011e-02 3.757782652974128723e-02 -7.172811776399612427e-02 -2.502149157226085663e-02 2.039822041988372803e-01 1.888783723115921021e-01 -1.269241273403167725e-01 2.167121320962905884e-01 -1.018816232681274414e-01 -3.333832323551177979e-02 1.709900945425033569e-01 -3.520619571208953857e-01 6.738395243883132935e-02 -2.515874803066253662e-01 -4.188681244850158691e-01 -2.093616575002670288e-01 -3.087303601205348969e-02
-5.479375366121530533e-03 -2.010944634675979614e-01 -3.923392668366432190e-02 -6.535326689481735229e-02 -2.201200276613235474e-01 -2.772521674633026123e-01 2.779921591281890869e-01 4.417828321456909180e-01 2.187346369028091431e-01 -2.535075508058071136e-02 -2.614278905093669891e-02 7.184624671936035156e-02 -1.756310164928436279e-01 -1.877684444189071655e-01 -7.835325784981250763e-03 1.029610410332679749e-01 8.463729918003082275e-02 -4.320201575756072998e-01 2.636572718620300293e-01 1.511939167976379395e-01 -7.267933338880538940e-03 2.967780642211437225e-02 -6.020220369100570679e-02 -2.909451723098754883e-01 1.059339568018913269e-01 1.706979274749755859e-01 4.466796666383743286e-02 -1.002352125942707062e-02 -3.902070224285125732e-02 -7.330822944641113281e-02 8.857770822942256927e-03 5.605592392385005951e-03
-1.568959467113018036e-02 3.149546682834625244e-02 -4.990032315254211426e-02 -4.402904585003852844e-02 -5.610411986708641052e-02 -7.321748137474060059e-02 -1.435868535190820694e-02 1.485907286405563354e-01 -5.276034027338027954e-02 2.682288885116577148e-01 5.106102302670478821e-02 -2.112394571304321289e-01 -1.310150027275085449e-01 -2.256681919097900391e-01 -3.118493854999542236e-01 7.998169213533401489e-02 3.059950768947601318e-01 -4.140243679285049438e-02 -6.077307835221290588e-02 -2.003902569413185120e-02 3.274896144866943359e-01 -2.758617103099822998e-01 -4.696063324809074402e-02 8.190706372261047363e-02 -7.122401893138885498e-02 3.371742367744445801e-01 -2.923904359340667725e-01 5.301754921674728394e-03 1.047376692295074463e-01 -2.510743141174316406e-01 -1.528901755809783936e-01 -2.765374779701232910e-01
-2.729845792055130005e-02 -1.609192490577697754e-01 -7.488983124494552612e-02 -3.464041650295257568e-01 -3.537594899535179138e-02 1.276339963078498840e-02 1.333751063793897629e-02 2.556365132331848145e-01 3.158852458000183105e-01 1.043289825320243835e-01 -1.043568029999732971e-01 1.532445996999740601e-01 -2.346679270267486572e-01 -3.013241589069366455e-01 -1.837668418884277344e-01 -2.415235619992017746e-03 4.495525732636451721e-02 1.663893312215805054e-01 1.881415694952011108e-01 2.037421613931655884e-01 1.628722399473190308e-01 2.865609014406800270e-03 1.748036965727806091e-02 -4.069880023598670959e-02 1.634159535169601440e-01 1.646725535392761230e-01 -3.210728615522384644e-02 3.611346483230590820e-01 5.802139639854431152e-02 -2.344361990690231323e-01 -2.171573489904403687e-01 1.739607751369476318e-01
9.619729965925216675e-02 -2.978743985295295715e-02 -1.355414390563964844e-01 -1.165612321346998215e-02 -3.906283378601074219e-01 -2.889150083065032959e-01 1.033961400389671326e-01 2.604589462280273438e-01 6.780487298965454102e-02 -2.429368048906326294e-01 -1.926288008689880371e-02 -1.485029701143503189e-02 -2.920640110969543457e-01 -1.675042957067489624e-01 -5.841317027807235718e-02 -9.433264285326004028e-02 1.578449755907058716e-01 -4.498815834522247314e-01 1.739926338195800781e-01 1.218973770737648010e-01 1.155363917350769043e-01 -2.017204910516738892e-01 -9.484660625457763672e-02 -2.694518566131591797e-01 9.114141762256622314e-02 9.111246466636657715e-02 5.559075623750686646e-02 -3.653528168797492981e-02 1.397477388381958008e-01 -6.004524976015090942e-02 -9.636916220188140869e-03 -1.205827519297599792e-01
-1.419356316328048706e-01 -2.271778285503387451e-01 -1.901990622282028198e-01 -1.780908405780792236e-01 -2.656308710575103760e-01 -2.631470859050750732e-01 -6.030333787202835083e-02 1.433253437280654907e-01 6.045860424637794495e-02 1.418998092412948608e-01 -7.287211716175079346e-02 2.265931218862533569e-01 4.861869290471076965e-02 1.079401466995477676e-02 -2.165398448705673218e-01 2.681887745857238770e-01 1.103978231549263000e-01 2.051607891917228699e-02 1.531568616628646851e-01 1.443991065025329590e-01 3.127729296684265137e-01 -1.081489399075508118e-01 -3.671815246343612671e-02 -1.637559756636619568e-02 -7.111108303070068359e-02 2.618340551853179932e-01 -6.099314615130424500e-02 -2.134908586740493774e-01 -2.858027815818786621e-02 2.223657667636871338e-01 -2.464782148599624634e-01 3.043742477893829346e-01
3.369899839162826538e-02 -5.693703889846801758e-03 -1.698590517044067383e-01 -7.899168878793716431e-02 -4.224016517400741577e-02 1.506364345550537109e-02 9.028241038322448730e-02 3.125786483287811279e-01 1.197120249271392822e-01 -5.079251900315284729e-02 1.064951270818710327e-01 -1.450863480567932129e-01 -3.775674700736999512e-01 -4.902465268969535828e-02 -5.392025038599967957e-02 3.170830905437469482e-01 6.042293459177017212e-02 -2.570414543151855469e-01 2.836456596851348877e-01 -6.142874062061309814e-02 1.122675985097885132e-01 -2.898844182491302490e-01 4.685963690280914307e-02 3.813562542200088501e-02 -4.433063045144081116e-02 3.098154664039611816e-01 -1.340759545564651489e-01 9.341017156839370728e-02 6.340036634355783463e-03 4.940071702003479004e-02 -3.850317597389221191e-01 -1.689426749944686890e-01
-9.691233187913894653e-02 3.371946513652801514e-02 -2.305860668420791626e-01 -2.400297112762928009e-02 -2.880719304084777832e-01 -8.417084068059921265e-02 -2.089078277349472046e-01 1.060202270746231079e-01 1.885136403143405914e-02 1.332520972937345505e-02 1.421259641647338867e-01 -2.076368480920791626e-01 -2.637873291969299316e-01 -1.077383309602737427e-01 -3.401455283164978027e-01 -1.707603484392166138e-01 -3.699456527829170227e-02 -1.159420087933540344e-01 7.505781203508377075e-02 2.478449493646621704e-01 1.419256776571273804e-01 -2.692389488220214844e-01 -3.738496452569961548e-02 -1.125380843877792358e-01 -7.059565931558609009e-02 2.187489718198776245e-02 -1.312941312789916992e-01 -1.478981673717498779e-01 1.310200840234756470e-01 -4.209796786308288574e-01 -2.547319233417510986e-01 -9.196288883686065674e-02
-5.868424102663993835e-02 -2.943071126937866211e-01 3.818292170763015747e-02 1.466735750436782837e-01 -2.936838865280151367e-01 -2.630590498447418213e-01 1.143988072872161865e-01 4.015064984560012817e-02 1.277665942907333374e-01 1.458804458379745483e-01 -1.933350563049316406e-01 2.732229232788085938e-02 -3.089630007743835449e-01 1.832428276538848877e-01 -2.687062919139862061e-01 1.427188664674758911e-01 -7.072167843580245972e-02 -1.086735799908638000e-01 1.310134083032608032e-01 -2.587471157312393188e-02 2.654414810240268707e-02 -2.995872795581817627e-01 2.897392027080059052e-02 -1.893594264984130859e-01 -1.121000871062278748e-01 1.399943977594375610e-01 -3.436660468578338623e-01 -2.328776270151138306e-01 9.206144511699676514e-02 -9.898661822080612183e-02 -1.328681409358978271e-01 -1.313426345586776733e-01
1.076786294579505920e-01 -2.387908399105072021e-01 1.314333733171224594e-02 1.989665627479553223e-01 -1.944299042224884033e-01 -6.195894628763198853e-02 -1.237940192222595215e-01 -5.464143678545951843e-02 1.047768816351890564e-01 3.046771511435508728e-02 1.459407806396484375e-01 -1.105251759290695190e-01 -3.436755239963531494e-01 -2.330899983644485474e-01 -3.012398183345794678e-01 6.185418367385864258e-02 1.581799834966659546e-01 8.641352504491806030e-02 -1.216498538851737976e-01 2.303370684385299683e-01 1.599928438663482666e-01 -4.647241532802581787e-01 1.839788854122161865e-01 7.275302708148956299e-02 2.114684879779815674e-01 -4.963362589478492737e-02 2.079964242875576019e-02 3.197147324681282043e-02 -1.655443012714385986e-01 -1.490206867456436157e-01 -1.935787349939346313e-01 4.963174462318420410e-02
-2.452983148396015167e-02 -1.411866247653961182e-01 1.244680136442184448e-01 -1.327383071184158325e-01 -1.950883418321609497e-01 -3.000759780406951904e-01 -2.779921293258666992e-01 9.003950655460357666e-02 1.158435717225074768e-01 2.726587280631065369e-02 1.415672749280929565e-01 -2.050237953662872314e-01 -4.342715442180633545e-01 9.338855743408203125e-02 -2.980900406837463379e-01 1.038257405161857605e-02 -1.473877280950546265e-01 -1.769403517246246338e-01 1.505052149295806885e-01 3.310159146785736084e-01 1.490907669067382812e-01 1.005726009607315063e-01 1.329150944948196411e-01 2.017227709293365479e-01 1.280548423528671265e-01 -3.981262072920799255e-02 -1.495827436447143555e-01 5.726524814963340759e-02 1.194325014948844910e-01 -3.212101757526397705e-02 -9.409758448600769043e-02 1.630943566560745239e-01
5.508339777588844299e-02 -1.962458938360214233e-01 -6.246821209788322449e-02 -1.005161479115486145e-01 -4.232386350631713867e-01 -6.278290599584579468e-02 2.318228930234909058e-01 -3.510342165827751160e-02 1.131890714168548584e-01 1.179475858807563782e-01 -3.821285068988800049e-02 -3.165700137615203857e-01 -4.386279284954071045e-01 -2.185847163200378418e-01 -1.612443923950195312e-01 -2.136908844113349915e-02 -8.132339268922805786e-02 1.928560584783554077e-01 -1.599335521459579468e-01 -1.010765358805656433e-01 1.552619189023971558e-01 -6.963233649730682373e-02 5.609463527798652649e-02 -3.311681374907493591e-02 -2.085564658045768738e-03 -3.497228026390075684e-02 -3.290356099605560303e-01 1.326542347669601440e-01 1.835379451513290405e-01 -3.974031284451484680e-02 -1.800353974103927612e-01 -6.166908890008926392e-02
1.475396938621997833e-02 -2.770896255970001221e-01 1.322694569826126099e-01 1.210360135883092880e-02 -2.102569639682769775e-01 6.940842419862747192e-02 2.804364562034606934e-01 1.548618972301483154e-01 2.790100276470184326e-01 3.840248882770538330e-01 8.742149802856147289e-04 1.689740270376205444e-02 -4.340857565402984619e-01 -1.682461425662040710e-02 -2.337282598018646240e-01 -9.534059464931488037e-02 -9.566474705934524536e-03 -1.328008025884628296e-01 6.708985567092895508e-02 -6.895587593317031860e-02 2.909942269325256348e-01 -1.087770387530326843e-01 7.960102707147598267e-02 -2.513471245765686035e-01 -4.853845108300447464e-03 -6.871182471513748169e-02 3.911386057734489441e-02 2.042431086301803589e-01 1.278834640979766846e-01 -6.290440261363983154e-02 -1.069650501012802124e-01 5.404980108141899109e-02
7.147659361362457275e-02 2.874637255445122719e-03 2.263153940439224243e-01 -4.306581616401672363e-02 -1.352535635232925415e-01 -1.208539959043264389e-02 2.012258023023605347e-01 2.810694575309753418e-01 9.773256257176399231e-03 1.389165781438350677e-02 2.143510133028030396e-01 3.466381877660751343e-02 -2.131497487425804138e-02 -4.691400825977325439e-01 -3.012814521789550781e-01 2.276006713509559631e-02 -6.841163337230682373e-02 -6.875902414321899414e-02 1.117750853300094604e-01 9.614817798137664795e-03 6.313601136207580566e-02 -4.983401298522949219e-02 -1.823672503232955933e-01 -2.640171051025390625e-01 3.804305493831634521e-01 3.222483396530151367e-01 -1.297372430562973022e-01 8.459417521953582764e-02 -9.155795909464359283e-03 -1.329815536737442017e-01 -1.083625927567481995e-01 1.054058223962783813e-01
1.721235215663909912e-01 -6.140016019344329834e-02 5.346547439694404602e-02 -1.030970215797424316e-01 5.447539314627647400e-02 -5.003112927079200745e-02 1.781186312437057495e-01 1.106807067990303040e-01 4.766696095466613770e-01 2.607550919055938721e-01 -1.852599345147609711e-02 -1.547078192234039307e-01 -1.684733182191848755e-01 -4.516384378075599670e-02 -4.117074012756347656e-01 1.455494910478591919e-01 -4.460851848125457764e-02 -1.081518530845642090e-01 -1.043457165360450745e-01 -1.008837670087814331e-01 9.625276178121566772e-02 -6.461952626705169678e-02 -9.522205591201782227e-02 1.430747210979461670e-01 -1.530087273567914963e-02 2.309870272874832153e-01 -4.925134126096963882e-03 -1.765962094068527222e-01 2.810331881046295166e-01 -6.459194421768188477e-02 -3.217057287693023682e-01 -1.178859248757362366e-01
2.434702962636947632e-02 5.931754130870103836e-03 -1.465102434158325195e-01 -1.085174232721328735e-01 -1.264069229364395142e-01 -5.921008810400962830e-02 3.804521635174751282e-02 3.878420889377593994e-01 -2.068027667701244354e-02 7.190323621034622192e-02 1.607612371444702148e-01 -3.139428198337554932e-01 -4.020853042602539062e-01 -3.476317524909973145e-01 -1.385019868612289429e-01 2.292283773422241211e-01 -1.914319843053817749e-01 -2.787578105926513672e-01 1.759728640317916870e-01 4.373310506343841553e-02 7.672248035669326782e-02 -1.095182597637176514e-01 -1.541152596473693848e-02 -1.427976321429014206e-02 -9.032297134399414062e-02 1.385213136672973633e-01 -2.292294986546039581e-02 2.208555042743682861e-01 1.178344413638114929e-01 -3.841173276305198669e-02 -2.290798872709274292e-01 -2.204633690416812897e-02
4.131585359573364258e-02 7.258820533752441406e-02 -1.951960623264312744e-01 -6.162479892373085022e-02 -1.257985681295394897e-01 3.069617971777915955e-02 1.436761021614074707e-01 3.119709193706512451e-01 2.388604544103145599e-02 1.169053688645362854e-01 2.014322429895401001e-01 -2.649167180061340332e-01 -2.803021073341369629e-01 -2.750886082649230957e-01 -2.074434459209442139e-01 4.670311510562896729e-01 6.097859516739845276e-02 -2.824196815490722656e-01 8.023459464311599731e-02 6.405374407768249512e-02 1.899226196110248566e-02 -6.142573058605194092e-02 8.893449604511260986e-02 -1.121089085936546326e-01 -8.508256077766418457e-02 2.269542068243026733e-01 -1.589078158140182495e-01 1.680952459573745728e-01 -1.040906738489866257e-02 8.489322662353515625e-02 -1.943765282630920410e-01 -4.229628480970859528e-03
-7.305619865655899048e-02 -1.976241022348403931e-01 -1.064044013619422913e-01 -8.592769503593444824e-02 -1.325612813234329224e-01 -4.480581283569335938e-01 -1.320264786481857300e-01 -1.258822530508041382e-01 -3.297408297657966614e-02 2.579523324966430664e-01 1.366676837205886841e-01 -3.785190358757972717e-02 -2.790761888027191162e-01 -1.430163905024528503e-02 -1.751184463500976562e-01 -1.420387774705886841e-01 -8.882869035005569458e-02 3.246547654271125793e-02 -1.649754866957664490e-02 2.766579389572143555e-01 1.753660589456558228e-01 -4.070179164409637451e-01 -2.438310533761978149e-01 -1.232069805264472961e-01 1.806412190198898315e-01 1.579853445291519165e-01 -2.254173532128334045e-02 8.764717727899551392e-02 7.512358576059341431e-02 1.640447415411472321e-02 -1.128137856721878052e-01 1.655347794294357300e-01
8.616775274276733398e-02 1.127414405345916748e-02 2.091800980269908905e-02 -1.814624071121215820e-01 -2.200511097908020020e-01 -3.452896177768707275e-01 3.714233338832855225e-01 3.232468292117118835e-02 9.336153417825698853e-02 -4.438302293419837952e-02 8.846813440322875977e-02 1.581405401229858398e-01 -7.013849914073944092e-02 -1.235621273517608643e-01 -2.074531614780426025e-01 3.088417463004589081e-02 -1.598616987466812134e-01 2.903804369270801544e-02 2.611736953258514404e-01 2.416726648807525635e-01 3.326429724693298340e-01 -1.303549557924270630e-01 -7.751315087080001831e-02 1.134275868535041809e-01 1.498140692710876465e-01 3.279316425323486328e-01 -1.017580404877662659e-01 -1.729454994201660156e-01 -4.749508202075958252e-02 8.975429087877273560e-02 -2.112259715795516968e-01 1.415084749460220337e-01
1.845831982791423798e-02 -5.029846355319023132e-02 5.911851301789283752e-02 -2.920881472527980804e-02 -7.938736677169799805e-02 -1.107749044895172119e-01 -1.864047646522521973e-01 -3.354012593626976013e-02 1.375297158956527710e-01 5.631003156304359436e-02 8.304002135992050171e-02 7.833189517259597778e-02 -2.432188987731933594e-01 -6.909722927957773209e-03 -4.869887232780456543e-01 -7.524591684341430664e-02 3.707718551158905029e-01 3.355014324188232422e-02 3.877083957195281982e-02 2.729230821132659912e-01 2.518421709537506104e-01 -1.406518071889877319e-01 -1.218920052051544189e-01 -3.176083266735076904e-01 6.890414655208587646e-02 5.568141583353281021e-03 -2.861570417881011963e-01 -1.040730848908424377e-01 2.165783382952213287e-02 -2.637742757797241211e-01 -1.339491754770278931e-01 -4.673628136515617371e-02
-1.218012869358062744e-01 -1.232961267232894897e-01 -1.004728451371192932e-01 -1.206504255533218384e-01 2.258638478815555573e-02 1.109555959701538086e-01 1.195262968540191650e-01 2.237945199012756348e-01 1.773848533630371094e-01 -1.198371946811676025e-01 6.000273395329713821e-03 1.870762109756469727e-01 -5.253332257270812988e-01 2.910036360844969749e-03 -1.254477351903915405e-01 3.084895573556423187e-02 1.176879256963729858e-01 8.635713905096054077e-02 1.241371631622314453e-01 2.295599281787872314e-01 -1.951429247856140137e-01 -1.059406548738479614e-01 -8.965410292148590088e-02 -3.046865807846188545e-03 7.812541723251342773e-02 1.399611830711364746e-01 -9.085188806056976318e-02 3.035966753959655762e-01 7.145995646715164185e-02 -2.562240362167358398e-01 -3.562101125717163086e-01 1.551117300987243652e-01
1.268505603075027466e-01 -1.373273581266403198e-01 1.090945005416870117e-01 -1.084167808294296265e-01 -9.154792129993438721e-02 -2.043726146221160889e-01 -1.060476079583168030e-01 6.037219986319541931e-02 1.148207634687423706e-01 2.017099112272262573e-01 1.066177785396575928e-01 -3.009052276611328125e-01 -3.122774660587310791e-01 2.450440376996994019e-01 -3.180561363697052002e-01 -9.169227629899978638e-02 3.561516478657722473e-02 -3.002394139766693115e-01 -1.728918962180614471e-02 2.265494018793106079e-01 -2.838162006810307503e-03 2.923469804227352142e-02 4.725164920091629028e-02 8.567361533641815186e-02 3.240441679954528809e-01 1.082211136817932129e-01 -3.962263092398643494e-02 1.822574622929096222e-02 -2.142074890434741974e-02 -2.898236811161041260e-01 -1.365401446819305420e-01 2.797347903251647949e-01
-1.121390797197818756e-02 -2.288410514593124390e-01 7.536289095878601074e-02 9.404063224792480469e-02 -2.563136518001556396e-01 -6.896062940359115601e-02 -6.888316571712493896e-02 -8.568762987852096558e-02 1.860675513744354248e-01 1.167655829340219498e-02 -2.487646788358688354e-01 -8.072970062494277954e-02 -2.122626006603240967e-01 7.445185910910367966e-03 -4.286820590496063232e-01 -4.483618959784507751e-02 1.877363473176956177e-01 -6.708215922117233276e-02 6.307106465101242065e-02 9.910247474908828735e-02 2.602076828479766846e-01 1.324092969298362732e-03 -6.027404963970184326e-02 -3.065855801105499268e-01 -1.596220731735229492e-01 2.224288135766983032e-01 -2.867190539836883545e-01 -1.727974228560924530e-02 -3.586594387888908386e-02 -3.346215486526489258e-01 -8.821962773799896240e-02 -1.378869414329528809e-01
2.503357082605361938e-02 -1.106845214962959290e-01 6.662853062152862549e-02 -1.179721653461456299e-01 -1.170531287789344788e-01 -2.128911763429641724e-01 -5.623356997966766357e-02 -7.556001096963882446e-02 1.496964097023010254e-01 1.509122103452682495e-01 4.191191866993904114e-02 -2.722448408603668213e-01 -4.156394600868225098e-01 2.457849234342575073e-01 -3.490234315395355225e-01 -1.176941618323326111e-01 -4.352554306387901306e-02 -2.512292265892028809e-01 1.204230710864067078e-01 3.126852214336395264e-01 2.344669587910175323e-02 -2.151181921362876892e-02 5.915716663002967834e-02 5.611876770853996277e-02 3.187987506389617920e-01 5.783342197537422180e-02 9.042724967002868652e-02 3.531118482351303101e-02 2.691631950438022614e-02 -2.307476550340652466e-01 -1.682377159595489502e-01 1.713380664587020874e-01
-1.639220416545867920e-01 -2.861434221267700195e-02 -1.610564067959785461e-03 -1.945640742778778076e-01 -2.561123073101043701e-01 -2.145859897136688232e-01 -5.028752237558364868e-02 -1.627902872860431671e-02 1.282790899276733398e-01 5.811535939574241638e-02 1.945013403892517090e-01 -1.511280238628387451e-01 -3.611279129981994629e-01 3.523560240864753723e-02 -2.353319339454174042e-02 -1.603363752365112305e-01 -1.029456630349159241e-01 -9.870951622724533081e-02 1.783332824707031250e-01 3.736924529075622559e-01 1.812652200460433960e-01 1.622181967832148075e-03 -3.532405197620391846e-01 1.009239703416824341e-01 1.317878514528274536e-01 1.284855902194976807e-01 -7.594654709100723267e-02 2.832020521163940430e-01 2.124081254005432129e-01 3.753478080034255981e-02 -2.331096082925796509e-01 3.564349934458732605e-02
-1.793872416019439697e-01 -1.105906218290328979e-01 6.567482650279998779e-02 -1.751372031867504120e-02 -4.064482748508453369e-01 -2.116880007088184357e-02 -1.179788485169410706e-01 1.974893920123577118e-02 1.506278961896896362e-01 1.991418004035949707e-01 1.245144475251436234e-02 1.778406202793121338e-01 -4.753932356834411621e-01 -1.754978448152542114e-01 -2.380849570035934448e-01 -7.417197525501251221e-02 1.878978908061981201e-01 -9.771574288606643677e-02 -6.414736807346343994e-02 -7.934237830340862274e-03 7.192194461822509766e-02 -3.509281873703002930e-01 -1.075647547841072083e-01 -6.782745569944381714e-02 1.079404354095458984e-01 1.635944396257400513e-01 -3.068365342915058136e-02 -2.783765196800231934e-01 1.483176648616790771e-01 2.529413253068923950e-02 7.780449092388153076e-02 1.372351199388504028e-01
-1.824731528759002686e-01 1.910818181931972504e-02 -1.964647881686687469e-02 -5.444336310029029846e-02 -1.901338063180446625e-02 -2.289008907973766327e-02 -6.537591665983200073e-02 -9.353239089250564575e-02 2.508529722690582275e-01 -3.344950824975967407e-02 1.744874753057956696e-02 1.379338558763265610e-02 -3.532515764236450195e-01 -1.904520243406295776e-01 -8.024191856384277344e-02 2.588329017162322998e-01 1.221264339983463287e-02 -2.495961263775825500e-02 3.522171080112457275e-01 1.625461503863334656e-02 -1.029240526258945465e-02 -2.891124486923217773e-01 -3.868359327316284180e-02 -8.623368293046951294e-02 2.553040087223052979e-01 2.484851926565170288e-01 -9.008774161338806152e-02 1.252102851867675781e-02 -7.661463320255279541e-02 2.806791849434375763e-02 -5.289415121078491211e-01 -1.034204140305519104e-01
2.257910789921879768e-03 -1.361279934644699097e-01 2.178083509206771851e-01 1.581818908452987671e-01 -2.138594239950180054e-01 -4.957806784659624100e-03 -5.516622588038444519e-02 2.492640912532806396e-01 1.477644890546798706e-01 2.511538565158843994e-01 1.190707236528396606e-01 -3.702796995639801025e-01 -2.629083991050720215e-01 2.306841313838958740e-01 -3.341164588928222656e-01 -1.596351116895675659e-01 -1.208317279815673828e-01 -1.901860535144805908e-01 4.037692025303840637e-02 9.111502021551132202e-02 6.738717854022979736e-02 -1.579690128564834595e-01 2.439378947019577026e-01 6.243218854069709778e-02 2.472029626369476318e-01 9.062387794256210327e-02 -1.330645978450775146e-01 6.027359887957572937e-02 1.169710680842399597e-01 -1.118221059441566467e-01 -1.103524789214134216e-01 1.406698077917098999e-01
1.246077716350555420e-01 -2.576442360877990723e-01 -1.435715891420841217e-02 2.522281929850578308e-02 -2.983798086643218994e-01 -1.664788722991943359e-01 -1.069536879658699036e-01 -1.744177192449569702e-01 2.327774167060852051e-01 1.610061619430780411e-03 2.837394177913665771e-01 8.719739317893981934e-02 -2.533942759037017822e-01 2.895305305719375610e-02 -2.328641563653945923e-01 2.496559768915176392e-01 -5.149447242729365826e-04 4.769232124090194702e-03 1.611582189798355103e-01 1.122332811355590820e-01 8.458830416202545166e-02 -1.802699267864227295e-01 -1.655282638967037201e-02 -1.490470021963119507e-01 -1.449468731880187988e-01 1.405379474163055420e-01 -3.173886537551879883e-01 -1.237017884850502014e-01 -1.003933772444725037e-01 -3.785385191440582275e-01 -1.536437571048736572e-01 1.536153815686702728e-02
-5.819431971758604050e-03 -2.155227065086364746e-01 3.186629414558410645e-01 7.267849147319793701e-02 -2.351003438234329224e-01 -1.741160154342651367e-01 -1.251590996980667114e-01 -2.157168537378311157e-01 3.208965361118316650e-01 2.092545852065086365e-02 1.467827260494232178e-01 -5.159756634384393692e-03 -2.836840152740478516e-01 1.486464217305183411e-02 -3.091720044612884521e-01 1.579287052154541016e-01 -4.505320638418197632e-02 -3.214768320322036743e-02 4.515532031655311584e-02 1.336748600006103516e-01 2.418326288461685181e-01 -2.640720903873443604e-01 -1.115255951881408691e-01 -1.277575939893722534e-01 -5.682243034243583679e-02 4.411587957292795181e-03 -3.076417446136474609e-01 -5.646780878305435181e-02 -8.823525905609130859e-02 -2.094386219978332520e-01 -1.960920393466949463e-01 -3.949051350355148315e-02
-1.595522016286849976e-01 -5.515968799591064453e-02 -1.655851304531097412e-02 -2.548080980777740479e-01 1.539063081145286560e-02 -1.374904215335845947e-01 2.261077463626861572e-01 -4.372159764170646667e-02 -1.313368380069732666e-01 1.296554952859878540e-01 2.634997367858886719e-01 -1.524841338396072388e-01 -4.167251288890838623e-01 -3.613875806331634521e-02 -1.287297755479812622e-01 2.237320318818092346e-02 2.468613088130950928e-01 -2.292659878730773926e-02 2.217577397823333740e-01 1.918373852968215942e-01 1.026140749454498291e-01 5.704442784190177917e-02 1.062726229429244995e-01 1.124723851680755615e-01 1.542924940586090088e-01 1.356480717658996582e-01 -4.892952740192413330e-01 1.140976473689079285e-01 -3.281477466225624084e-02 -1.031254604458808899e-01 -1.371532380580902100e-01 -7.079569995403289795e-02
-1.040626242756843567e-01 1.396688818931579590e-01 -1.682523936033248901e-01 -1.135152280330657959e-01 -4.569565653800964355e-01 4.522072896361351013e-02 -6.796413566917181015e-03 -8.453928679227828979e-02 1.294934451580047607e-01 1.158364713191986084e-01 1.592172980308532715e-01 -1.169076189398765564e-01 -2.032013237476348877e-01 1.178096756339073181e-01 -3.264917433261871338e-01 -2.881784141063690186e-01 -6.319780647754669189e-02 -1.562674790620803833e-01 -1.333885453641414642e-02 1.680832803249359131e-01 2.109744995832443237e-01 -3.208772838115692139e-01 4.369089147076010704e-04 -5.475025624036788940e-02 -9.558557718992233276e-02 1.419528275728225708e-01 -1.608123034238815308e-01 -8.339728415012359619e-02 1.013438329100608826e-01 -2.054460197687149048e-01 -2.424644529819488525e-01 1.253779679536819458e-01
9.910698980093002319e-02 -1.045536845922470093e-01 1.620767861604690552e-01 -1.797723919153213501e-01 -4.533354565501213074e-02 -1.626839786767959595e-01 -1.282059848308563232e-01 -1.578309759497642517e-02 1.673994958400726318e-01 2.348241060972213745e-01 1.600557416677474976e-01 -3.494545519351959229e-01 -2.866893112659454346e-01 2.725163698196411133e-01 -2.504115402698516846e-01 1.300790254026651382e-02 -8.132869377732276917e-03 -2.916778922080993652e-01 -6.163516640663146973e-02 2.427024245262145996e-01 1.116656512022018433e-02 -1.783367595635354519e-03 6.106591224670410156e-02 5.361410602927207947e-02 3.232906460762023926e-01 1.922972351312637329e-01 -1.972580887377262115e-02 3.712013363838195801e-03 5.813874304294586182e-02 -2.470546364784240723e-01 -1.530165225267410278e-01 2.022743374109268188e-01
1.295958459377288818e-01 -2.697653137147426605e-02 -2.742334268987178802e-02 -1.141944676637649536e-01 7.379655539989471436e-02 -1.980598270893096924e-01 2.661671340465545654e-01 1.518891006708145142e-02 2.413622289896011353e-01 1.159300804138183594e-01 9.624319523572921753e-02 -4.420169442892074585e-02 -4.011347889900207520e-01 -1.949268430471420288e-01 -6.617797911167144775e-02 -2.573556825518608093e-02 1.090646684169769287e-01 8.176168799400329590e-02 -1.636190265417098999e-01 1.624568104743957520e-01 3.063945472240447998e-01 6.866262760013341904e-03 -1.017481312155723572e-01 -3.238347591832280159e-03 -6.237670034170150757e-02 4.770096540451049805e-01 2.514094114303588867e-01 -1.111971586942672729e-01 5.414210632443428040e-02 -2.787581086158752441e-01 -4.654785618185997009e-02 -1.548301242291927338e-02
-4.807429388165473938e-02 -1.426275521516799927e-01 -2.205453366041183472e-01 -1.149331219494342804e-02 -1.968006938695907593e-01 -5.354190990328788757e-02 -2.577581405639648438e-01 2.689545750617980957e-01 -6.896698474884033203e-02 -1.250156015157699585e-01 4.291850328445434570e-02 -1.867003440856933594e-01 -1.400146335363388062e-01 -2.146634161472320557e-01 -4.193230569362640381e-01 -1.560700535774230957e-01 1.125940904021263123e-01 -1.060143336653709412e-01 4.293343226891011000e-04 2.286624759435653687e-01 3.147026300430297852e-01 -2.393115907907485962e-01 7.857888936996459961e-02 -1.503475126810371876e-03 -4.587998148053884506e-03 8.189943432807922363e-02 -1.705635637044906616e-01 -1.998860239982604980e-01 1.227131560444831848e-01 -2.941583096981048584e-01 -9.406231343746185303e-02 1.854745298624038696e-02
5.897855013608932495e-02 -8.353025466203689575e-02 1.489371806383132935e-01 -1.400356739759445190e-01 -3.278140351176261902e-02 -1.193709895014762878e-01 -9.680629521608352661e-02 -1.886259950697422028e-02 1.899726092815399170e-01 1.913980841636657715e-01 6.873677670955657959e-02 -3.104076683521270752e-01 -4.178670644760131836e-01 3.025909066200256348e-01 -2.845382690429687500e-01 -1.368204951286315918e-01 2.645422145724296570e-02 -2.838799953460693359e-01 1.704521626234054565e-01 1.912396848201751709e-01 -1.920640468597412109e-02 9.775204584002494812e-03 2.270745784044265747e-01 7.639357447624206543e-02 1.809813082218170166e-01 1.671419143676757812e-01 -7.405908778309822083e-03 8.214314281940460205e-02 6.015416234731674194e-03 -2.216338962316513062e-01 -2.011107355356216431e-01 1.455001533031463623e-01
-2.324304729700088501e-01 -1.356698274612426758e-01 5.059571191668510437e-02 -3.240937590599060059e-01 -1.017955616116523743e-01 -2.936358749866485596e-01 -4.997093230485916138e-02 -5.973146855831146240e-02 3.991973400115966797e-02 1.632659882307052612e-01 2.225321978330612183e-01 -8.215043693780899048e-02 -2.340231537818908691e-01 7.639002054929733276e-02 -6.612546741962432861e-02 6.887034326791763306e-02 -1.193947494029998779e-01 -1.763327717781066895e-01 1.222601309418678284e-01 1.532582640647888184e-01 1.493659466505050659e-01 -2.413680851459503174e-01 -3.328165709972381592e-01 3.706792742013931274e-02 2.214704304933547974e-01 1.982549279928207397e-01 -3.200748562812805176e-01 2.023711055517196655e-01 1.409973055124282837e-01 2.511573024094104767e-02 -1.749439090490341187e-01 6.099933013319969177e-02
-1.984138339757919312e-01 3.498536720871925354e-02 -3.709362447261810303e-02 -7.857965677976608276e-02 -1.961548626422882080e-01 -3.337075933814048767e-02 2.224798500537872314e-01 3.034478127956390381e-01 1.177348122000694275e-01 -1.808961182832717896e-01 -1.157851070165634155e-01 -1.069089844822883606e-01 -3.254860937595367432e-01 -2.330958843231201172e-01 -5.185862630605697632e-02 1.635114550590515137e-01 9.598433040082454681e-03 -2.378128468990325928e-01 -1.543617397546768188e-01 1.040847003459930420e-01 1.951607912778854370e-01 -1.137112528085708618e-01 -6.942255795001983643e-02 -3.423372507095336914e-01 1.698951423168182373e-01 1.696819365024566650e-01 -8.271062746644020081e-03 1.306834965944290161e-01 -2.125765196979045868e-02 -3.325888514518737793e-01 -1.837593019008636475e-01 -1.599692404270172119e-01
1.366209797561168671e-02 -4.617319628596305847e-02 -5.930874496698379517e-02 -3.644984364509582520e-01 -5.726329609751701355e-02 -1.677063703536987305e-01 -8.252683281898498535e-02 -3.826092183589935303e-02 -4.570018500089645386e-03 2.267031967639923096e-01 1.720884740352630615e-01 -1.995310634374618530e-01 -3.638697564601898193e-01 2.191610038280487061e-01 -4.144577980041503906e-01 -4.652766510844230652e-02 4.305052384734153748e-02 -2.228616923093795776e-01 -5.255805328488349915e-02 2.789273560047149658e-01 -1.571988128125667572e-02 -6.453626602888107300e-02 1.923687905073165894e-01 1.040201541036367416e-02 9.199981391429901123e-02 -6.511509418487548828e-03 -8.581567555665969849e-02 -1.766648292541503906e-01 1.608209311962127686e-01 -1.811711341142654419e-01 -1.158914715051651001e-01 2.315225750207901001e-01
9.564214944839477539e-02 -1.119746267795562744e-01 -2.107328921556472778e-02 -1.683880984783172607e-01 -1.876885145902633667e-01 -2.214425355195999146e-01 4.258751403540372849e-03 -1.303752362728118896e-01 1.673236191272735596e-01 1.529114693403244019e-01 1.018957346677780151e-01 -5.309024825692176819e-02 -1.626801341772079468e-01 5.238269269466400146e-02 -2.682080268859863281e-01 -1.817943453788757324e-01 -3.122899448499083519e-03 -9.419620037078857422e-02 1.366805471479892731e-02 1.301728785037994385e-01 1.336884498596191406e-01 -1.819722503423690796e-01 -7.074003666639328003e-02 -3.964307010173797607e-01 1.483248025178909302e-01 6.976047903299331665e-02 5.843910202383995056e-02 -1.911398917436599731e-01 2.577221989631652832e-01 1.088003721088171005e-02 -2.602028250694274902e-01 4.574261903762817383e-01
-2.514701485633850098e-01 -2.275368385016918182e-02 1.583952605724334717e-01 -2.242161631584167480e-01 -1.006237193942070007e-01 -1.100247502326965332e-01 8.600302040576934814e-02 3.198424875736236572e-01 -1.004431769251823425e-01 2.945217192173004150e-01 2.310490012168884277e-01 -1.045098006725311279e-01 -3.942320942878723145e-01 -5.294593516737222672e-03 4.215545486658811569e-03 -2.320360392332077026e-03 -1.618886291980743408e-01 -1.967610865831375122e-01 2.909817695617675781e-01 1.817290633916854858e-01 8.841644227504730225e-02 -1.129938382655382156e-02 1.292525231838226318e-01 -1.489279568195343018e-01 6.657927483320236206e-02 6.688483059406280518e-02 -2.775198519229888916e-01 -8.359543979167938232e-03 -3.954383730888366699e-02 -1.832203865051269531e-01 -5.205629020929336548e-02 -2.430277466773986816e-01
-2.578854262828826904e-01 -1.098200976848602295e-01 1.353089809417724609e-01 1.350714713335037231e-01 1.842671781778335571e-01 -1.133944019675254822e-01 -1.019289903342723846e-02 2.080846130847930908e-01 1.251258254051208496e-01 -5.559355393052101135e-02 1.061589270830154419e-01 -6.215747445821762085e-02 -1.036769151687622070e-01 -1.183740422129631042e-01 -1.174042299389839172e-01 3.873328566551208496e-01 1.333614587783813477e-01 -1.985293924808502197e-01 1.165366172790527344e-01 2.311146259307861328e-01 -9.781613945960998535e-02 -1.416125446557998657e-01 -4.983347607776522636e-04 -1.452878415584564209e-01 -1.069123018532991409e-02 3.502544760704040527e-01 -1.493782550096511841e-01 -9.275787323713302612e-02 1.770906597375869751e-01 -2.929661870002746582e-01 -2.440171390771865845e-01 2.585420310497283936e-01
-1.735125109553337097e-02 6.813083589076995850e-02 -9.352879971265792847e-02 -2.465384900569915771e-01 -7.637283951044082642e-02 -3.287583887577056885e-01 1.165055260062217712e-01 1.455420106649398804e-01 1.168105155229568481e-01 9.616918861865997314e-02 2.657035887241363525e-01 3.762009739875793457e-02 -3.287900984287261963e-01 -6.954431999474763870e-03 -1.391232162714004517e-01 -4.696502164006233215e-02 -7.154760509729385376e-02 -1.958143264055252075e-01 -9.380921721458435059e-02 -1.607612222433090210e-01 4.612590372562408447e-01 6.571809202432632446e-02 1.516604796051979065e-02 -1.506088674068450928e-01 1.371125504374504089e-02 1.854526698589324951e-01 -1.745062917470932007e-01 -8.337318897247314453e-02 -1.825550049543380737e-01 2.682100236415863037e-01 -2.292191982269287109e-01 -6.596453487873077393e-02
-1.148686110973358154e-01 -3.442339003086090088e-01 -3.939473256468772888e-02 1.161265466362237930e-02 -1.638038456439971924e-01 -6.324040889739990234e-02 -1.370816975831985474e-01 2.926862984895706177e-02 1.059714034199714661e-01 1.313511729240417480e-01 -2.934447303414344788e-02 -2.180482149124145508e-01 -1.554568111896514893e-01 9.067472815513610840e-02 -2.521551251411437988e-01 -2.287618070840835571e-01 -5.642274022102355957e-02 -2.656717970967292786e-02 5.339128524065017700e-02 2.579738199710845947e-01 2.125648111104965210e-01 -1.683162450790405273e-01 1.012678220868110657e-01 -1.565403640270233154e-01 2.114904820919036865e-01 8.637695759534835815e-02 2.171581536531448364e-01 1.374684390611946583e-03 1.554874777793884277e-01 -7.460334897041320801e-02 -3.593854308128356934e-01 3.887635171413421631e-01
-1.182092167437076569e-02 -2.400724142789840698e-01 2.176415026187896729e-01 8.504711836576461792e-02 -3.495136201381683350e-01 -2.163219898939132690e-01 -5.160212516784667969e-02 -2.622988820075988770e-01 2.915176153182983398e-01 1.011159345507621765e-01 2.433101683855056763e-01 -1.613816060125827789e-02 -3.075309991836547852e-01 3.868179395794868469e-02 -2.276377528905868530e-01 2.559441328048706055e-02 3.860885277390480042e-02 7.418639957904815674e-02 1.897972673177719116e-01 1.993438452482223511e-01 1.585163921117782593e-01 -2.237638682126998901e-01 -6.183867901563644409e-02 -7.931356877088546753e-02 -6.521724164485931396e-02 1.139350682497024536e-01 -2.786370515823364258e-01 -1.755705848336219788e-02 -3.560455888509750366e-02 -2.239937782287597656e-01 -1.588518768548965454e-01 -6.379363685846328735e-02
4.286315757781267166e-03 -3.588354587554931641e-02 4.424121603369712830e-02 -8.467661589384078979e-02 -1.228334084153175354e-01 1.532185077667236328e-01 -8.661588281393051147e-02 3.706970717757940292e-03 1.729797422885894775e-01 -1.556847710162401199e-03 9.186408482491970062e-03 -2.629550993442535400e-01 -4.743485450744628906e-01 -6.620409339666366577e-02 -2.172005325555801392e-01 8.507225662469863892e-02 1.816075295209884644e-02 1.747624278068542480e-01 2.199504524469375610e-01 2.379098534584045410e-01 3.204260021448135376e-02 -3.510546088218688965e-01 7.772205770015716553e-02 -1.082046851515769958e-01 -4.819736257195472717e-02 1.876395791769027710e-01 -3.052972555160522461e-01 -1.967082358896732330e-02 2.363532334566116333e-01 -2.052422612905502319e-01 -2.079914659261703491e-01 -1.014438122510910034e-01
3.096674382686614990e-02 1.115019023418426514e-01 3.052035570144653320e-01 -4.382629320025444031e-02 -1.168198734521865845e-01 -7.594951987266540527e-02 -6.596788763999938965e-02 4.486375954002141953e-03 2.399221062660217285e-01 2.705022320151329041e-02 -6.748625077307224274e-03 -1.776987165212631226e-01 -2.883869111537933350e-01 2.446169257164001465e-01 -2.816138863563537598e-01 -1.403933763504028320e-01 -1.747878938913345337e-01 -1.026939377188682556e-01 -4.852211102843284607e-03 4.575951993465423584e-01 2.635342776775360107e-01 -1.901603043079376221e-01 2.701835334300994873e-01 2.524953894317150116e-02 1.176207885146141052e-01 6.591519713401794434e-02 2.789795631542801857e-03 1.203387305140495300e-01 4.102324321866035461e-02 -2.012235820293426514e-01 -2.993592619895935059e-02 1.741065979003906250e-01
-4.784944653511047363e-02 -5.559583753347396851e-02 -2.919253520667552948e-02 -2.850981950759887695e-01 -3.327635228633880615e-01 7.689033169299364090e-03 9.749040007591247559e-02 3.069429099559783936e-01 2.187548875808715820e-01 4.801660776138305664e-02 -9.116371721029281616e-02 1.599688827991485596e-01 -1.494012475013732910e-01 -1.667465418577194214e-01 -1.545083671808242798e-01 1.059851050376892090e-01 1.841165721416473389e-01 -4.713297262787818909e-02 2.181026339530944824e-01 3.235276937484741211e-01 1.504578590393066406e-01 1.523099541664123535e-01 1.791975051164627075e-01 1.566471531987190247e-02 1.776642948389053345e-01 8.069441467523574829e-02 -1.237200871109962463e-01 2.488680332899093628e-01 -2.630238607525825500e-02 -2.160764634609222412e-01 -1.111227497458457947e-01 2.951047718524932861e-01
-4.561170190572738647e-02 -2.522191777825355530e-02 -1.500748544931411743e-01 -5.082519724965095520e-02 -2.627494633197784424e-01 -5.314328148961067200e-02 -2.498692721128463745e-01 3.464899212121963501e-02 1.963127776980400085e-02 1.728894859552383423e-01 2.955467104911804199e-01 -1.748481839895248413e-01 -2.374034076929092407e-01 -2.136036753654479980e-01 -3.146270513534545898e-01 -2.182303518056869507e-01 -1.251951456069946289e-01 -1.097276583313941956e-01 1.326152831315994263e-01 2.377542406320571899e-01 1.576677560806274414e-01 -2.998087704181671143e-01 2.617374993860721588e-02 1.769745908677577972e-02 2.738648839294910431e-02 7.600706070661544800e-02 -1.786230206489562988e-01 -8.439297229051589966e-02 1.237419322133064270e-01 -3.610888123512268066e-01 -1.745525449514389038e-01 -2.432963252067565918e-02
1.763716153800487518e-02 -7.521664351224899292e-02 2.147787809371948242e-01 6.346062570810317993e-02 -4.240765273571014404e-01 -2.607023417949676514e-01 1.507898718118667603e-01 3.179145753383636475e-01 -1.758096739649772644e-02 -3.753193467855453491e-02 3.644976764917373657e-02 6.201570108532905579e-02 -6.211213022470474243e-02 -1.125748455524444580e-01 -2.663770020008087158e-01 9.225321561098098755e-02 -2.725475430488586426e-01 -2.436022907495498657e-01 8.581092208623886108e-02 1.588270962238311768e-01 1.875910758972167969e-01 -4.165369644761085510e-02 -1.157745067030191422e-02 5.621550604701042175e-02 1.541248410940170288e-01 2.760983705520629883e-01 -5.396295711398124695e-02 -1.729849278926849365e-01 -1.675191223621368408e-01 1.032221391797065735e-01 -2.809284925460815430e-01 1.117020398378372192e-01
-6.838822364807128906e-02 -4.175423458218574524e-02 -3.373575583100318909e-02 -5.179965123534202576e-02 -2.544012367725372314e-01 -8.972033113241195679e-02 -3.028732240200042725e-01 7.487547118216753006e-03 7.703814655542373657e-02 -1.314166188240051270e-01 9.482215344905853271e-02 -2.692802846431732178e-01 -2.142278403043746948e-01 -1.647764146327972412e-01 -2.991451323032379150e-01 -8.445145189762115479e-02 -4.905534535646438599e-02 -1.177165657281875610e-01 2.161048054695129395e-01 1.824066787958145142e-01 2.923423647880554199e-01 -5.262607932090759277e-01 1.267787814140319824e-01 -5.660112947225570679e-02 -1.152597647160291672e-02 1.054421886801719666e-01 -1.553942859172821045e-01 4.282506182789802551e-02 6.480378657579421997e-02 1.511472277343273163e-02 -1.206727474927902222e-01 1.291395872831344604e-01
-8.190749585628509521e-02 6.556980311870574951e-02 -1.897581815719604492e-01 2.414435707032680511e-02 -4.119696617126464844e-01 -3.953965306282043457e-01 -1.440270990133285522e-01 2.367234081029891968e-01 1.149083673954010010e-01 2.134437114000320435e-01 2.039004713296890259e-01 8.234824985265731812e-02 -2.347722798585891724e-01 3.932958468794822693e-02 8.838449418544769287e-02 -5.647731199860572815e-02 -9.668242931365966797e-02 1.354257464408874512e-01 3.677660971879959106e-02 1.990342885255813599e-01 -1.100543588399887085e-01 -7.628061622381210327e-02 4.914360120892524719e-02 -8.165583759546279907e-02 2.419013679027557373e-01 2.180225402116775513e-01 -2.386936545372009277e-01 -3.893965855240821838e-02 7.333191484212875366e-02 -1.810058802366256714e-01 1.494954340159893036e-04 2.764531373977661133e-01
-1.675740629434585571e-02 3.548394516110420227e-02 5.113564431667327881e-02 1.185275167226791382e-01 -2.506889402866363525e-01 -1.194607019424438477e-01 -9.693440981209278107e-03 -8.868803270161151886e-03 1.580058187246322632e-01 -8.518189936876296997e-02 2.572768833488225937e-03 -5.447973310947418213e-02 -2.618945837020874023e-01 -4.645903129130601883e-03 -4.235155880451202393e-01 3.460413590073585510e-02 2.213042825460433960e-01 -3.243357315659523010e-02 6.112574785947799683e-02 2.061123102903366089e-01 1.314420551061630249e-01 -1.795820891857147217e-01 2.877640165388584137e-02 -3.860884904861450195e-01 -4.953832551836967468e-02 -3.609339240938425064e-03 -3.318156301975250244e-01 -2.913883887231349945e-02 3.545533493161201477e-02 -3.213637471199035645e-01 -2.590436637401580811e-01 -1.985451430082321167e-01
-1.143631637096405029e-01 5.645431205630302429e-02 -9.230682998895645142e-02 -3.960531353950500488e-01 1.169741526246070862e-01 -9.425731003284454346e-02 2.010561078786849976e-01 -7.353068143129348755e-02 -1.331882923841476440e-01 2.288704961538314819e-01 1.895238459110260010e-01 -1.783934533596038818e-01 -3.158498704433441162e-01 -1.805495172739028931e-01 -1.090204045176506042e-01 6.840291619300842285e-02 3.272761404514312744e-02 9.341245889663696289e-02 3.113174140453338623e-01 1.792218834161758423e-01 5.283544957637786865e-02 -1.927580237388610840e-01 1.651119142770767212e-01 5.823997780680656433e-02 -1.371785346418619156e-02 2.879905104637145996e-01 -3.430076539516448975e-01 9.401490539312362671e-02 6.282770633697509766e-02 -1.626227945089340210e-01 -1.034459695219993591e-01 -5.494033545255661011e-02
2.646872997283935547e-01 -1.211507096886634827e-01 1.062144245952367783e-02 -1.808038800954818726e-01 -2.303319275379180908e-01 -2.367871627211570740e-02 3.496964871883392334e-01 2.464993111789226532e-02 1.832751631736755371e-01 -5.697312206029891968e-02 2.468087971210479736e-01 -1.333832442760467529e-01 -3.508939146995544434e-01 -1.366257071495056152e-01 -2.172864079475402832e-01 1.182805895805358887e-01 4.692679271101951599e-03 -2.034182995557785034e-01 -1.283454359509050846e-03 9.520853310823440552e-02 2.400691993534564972e-02 1.743144840002059937e-01 -6.779443006962537766e-03 -6.661732494831085205e-02 2.903137356042861938e-02 2.988738119602203369e-01 1.573351174592971802e-01 -2.229499816894531250e-01 -3.914573043584823608e-02 -1.427884697914123535e-01 -3.349077999591827393e-01 -5.278982967138290405e-02
-1.006348803639411926e-01 -2.848534286022186279e-01 2.960547059774398804e-02 -6.963481754064559937e-02 -1.240242943167686462e-01 7.320038974285125732e-02 3.282957375049591064e-01 1.048746407032012939e-01 2.907582521438598633e-01 2.127307206392288208e-01 -3.552682325243949890e-02 -7.036119699478149414e-02 -1.823275536298751831e-01 -2.311913073062896729e-01 -2.221015244722366333e-01 9.394372254610061646e-02 -1.891064941883087158e-01 -1.901779621839523315e-01 4.633536562323570251e-02 -2.207168377935886383e-02 3.724026083946228027e-01 -1.262958645820617676e-01 1.408901363611221313e-01 -1.572482585906982422e-01 1.160794049501419067e-01 -1.216757595539093018e-01 -1.155451834201812744e-01 2.301249355077743530e-01 1.313806176185607910e-01 -4.601711034774780273e-02 -2.222616374492645264e-01 2.132912129163742065e-01
-2.948150737211108208e-03 -1.858531236648559570e-01 1.811952888965606689e-01 2.207282632589340210e-01 -3.489388823509216309e-01 -1.575742661952972412e-01 -7.969189435243606567e-03 7.660369388759136200e-03 2.223211675882339478e-01 -2.437028847634792328e-02 1.474205255508422852e-01 4.423407092690467834e-02 -3.254051506519317627e-01 -5.112160369753837585e-02 -4.115351438522338867e-01 7.590077817440032959e-02 6.217815354466438293e-02 -6.398437544703483582e-03 1.675556004047393799e-01 7.621819525957107544e-02 1.430169641971588135e-01 -2.700179219245910645e-01 -1.747323870658874512e-01 -2.142864465713500977e-01 -7.121547311544418335e-02 -5.128865316510200500e-02 -3.350156545639038086e-01 -8.324332535266876221e-02 -4.815114662051200867e-02 -1.367863118648529053e-01 -1.257879287004470825e-01 9.235542267560958862e-02
-1.150264814496040344e-01 -1.498297601938247681e-01 -1.154423281550407410e-01 4.453811347484588623e-01 -1.755138039588928223e-01 -3.080753050744533539e-02 -1.621239185333251953e-01 -6.111938133835792542e-02 1.958847343921661377e-01 1.121078953146934509e-01 6.516407430171966553e-02 3.896444290876388550e-02 -3.657472729682922363e-01 -1.586077362298965454e-01 -3.942046165466308594e-01 8.454298973083496094e-02 -1.506982091814279556e-02 -1.029914915561676025e-01 3.930206224322319031e-02 2.436809539794921875e-01 8.880003541707992554e-02 -1.777997463941574097e-01 9.811954200267791748e-02 9.734188765287399292e-02 2.283425927162170410e-01 -9.752324223518371582e-02 -1.552530378103256226e-01 -1.078784093260765076e-01 -1.124865114688873291e-01 -7.172858715057373047e-02 -2.486442774534225464e-01 7.282701879739761353e-02
-1.808154284954071045e-01 -1.556913554668426514e-01 -2.474035471677780151e-01 -4.093691334128379822e-02 -2.846546657383441925e-02 -1.978727616369724274e-02 3.189300000667572021e-01 -5.875337123870849609e-02 3.026022911071777344e-01 1.189916282892227173e-01 9.004823863506317139e-02 5.252582207322120667e-02 -2.719084620475769043e-01 -7.962803542613983154e-02 -1.875399649143218994e-01 1.561151295900344849e-01 1.512373387813568115e-01 1.247681230306625366e-01 1.829516887664794922e-01 6.829959154129028320e-02 -9.341771900653839111e-02 -3.378722071647644043e-01 7.970433682203292847e-03 4.458707571029663086e-02 -6.129218637943267822e-02 2.553485631942749023e-01 -9.659199416637420654e-02 4.568761587142944336e-02 3.832017630338668823e-02 -1.488079726696014404e-01 -4.600986838340759277e-01 1.438136864453554153e-02
-1.421727240085601807e-01 -7.512932270765304565e-02 5.549811944365501404e-02 -2.374847531318664551e-01 1.237256899476051331e-01 -2.651788890361785889e-01 -2.601070404052734375e-01 -2.585036754608154297e-01 1.780326217412948608e-01 6.702864915132522583e-02 1.468317508697509766e-01 -7.447918504476547241e-02 -2.538433969020843506e-01 1.501067914068698883e-02 -2.549562752246856689e-01 -1.102124340832233429e-02 3.283592164516448975e-01 -1.474056839942932129e-01 1.727159023284912109e-01 1.659149676561355591e-01 2.706648409366607666e-01 -4.899572581052780151e-02 2.308033406734466553e-01 -1.215643435716629028e-01 7.962790876626968384e-02 -9.629797190427780151e-02 -1.792896687984466553e-01 1.621451973915100098e-01 6.222906336188316345e-02 -2.683966159820556641e-01 -1.418510824441909790e-01 -2.791371382772922516e-02
-1.381893157958984375e-01 -1.113004013895988464e-01 1.138602718710899353e-01 2.343865334987640381e-01 -2.691046595573425293e-01 -8.324339985847473145e-02 1.706233024597167969e-01 2.299509346485137939e-01 -3.227774053812026978e-02 9.267052263021469116e-02 1.124353110790252686e-01 7.831183820962905884e-02 -3.424172401428222656e-01 -2.126712501049041748e-01 -8.460998535156250000e-02 1.262623071670532227e-01 5.092937499284744263e-02 -1.360865086317062378e-01 2.174950987100601196e-01 1.311610490083694458e-01 2.391584664583206177e-01 -7.670037448406219482e-02 6.516985595226287842e-02 5.394535139203071594e-02 1.684680581092834473e-01 8.632261306047439575e-02 -9.425690025091171265e-02 4.193059802055358887e-01 1.493683159351348877e-01 -2.146448940038681030e-01 -2.808402776718139648e-01 -4.058698192238807678e-02
-2.029070556163787842e-01 -3.206402361392974854e-01 5.275509878993034363e-02 3.162748739123344421e-02 -1.115516051650047302e-01 -1.767929941415786743e-01 1.274043172597885132e-01 2.465414702892303467e-01 3.389056921005249023e-01 8.655504882335662842e-02 1.875934600830078125e-01 -1.064550951123237610e-01 -2.081580907106399536e-01 1.607210487127304077e-01 -2.209342569112777710e-01 4.300498589873313904e-02 -1.627078950405120850e-01 -3.414070606231689453e-02 2.332567274570465088e-01 3.172687888145446777e-01 -6.253358721733093262e-02 -3.612503409385681152e-01 1.157956793904304504e-01 -4.500687867403030396e-02 -9.145873785018920898e-02 -3.744740039110183716e-02 -2.669105120003223419e-02 -2.044329792261123657e-01 7.880868762731552124e-02 -1.778173595666885376e-01 -1.357359141111373901e-01 4.177740216255187988e-02
3.557240590453147888e-02 -3.135284483432769775e-01 5.744940415024757385e-02 -2.544035613536834717e-01 -2.964396774768829346e-01 -8.525852859020233154e-02 -3.887977451086044312e-02 -2.440732344985008240e-02 2.017338424921035767e-01 1.068753153085708618e-01 -1.182054951786994934e-01 4.044338315725326538e-02 -1.724783927202224731e-01 -5.684517323970794678e-02 -2.516134977340698242e-01 -1.396908909082412720e-01 -1.710366010665893555e-01 -2.400430142879486084e-01 -1.593857407569885254e-01 -9.683414548635482788e-02 -5.286314710974693298e-02 -6.763166189193725586e-02 1.999187469482421875e-01 -1.624443382024765015e-01 6.273882091045379639e-02 5.143308043479919434e-01 -9.649438410997390747e-02 -2.169401198625564575e-01 1.191462129354476929e-01 -1.297364979982376099e-01 -1.727141253650188446e-02 -8.866105228662490845e-03
-2.070237398147583008e-01 -1.699914783239364624e-01 3.559819161891937256e-01 -2.150279432535171509e-01 2.297876477241516113e-01 -1.720805615186691284e-01 -4.201690200716257095e-03 1.371245533227920532e-01 1.079680472612380981e-01 7.128030806779861450e-02 4.118393361568450928e-02 3.180712834000587463e-02 1.550516933202743530e-01 -1.580117046833038330e-01 -2.992425262928009033e-01 9.110597521066665649e-02 1.087874025106430054e-01 -1.490132212638854980e-01 9.216698259115219116e-02 5.473155155777931213e-02 1.898199766874313354e-01 5.324652045965194702e-02 5.756998807191848755e-02 -3.780999034643173218e-02 3.556877672672271729e-01 7.657859474420547485e-02 -1.711551696062088013e-01 -2.304552793502807617e-01 4.662279412150382996e-02 -2.395614683628082275e-01 -3.498365283012390137e-01 -4.332070425152778625e-02
-3.409453034400939941e-01 1.458905637264251709e-02 2.649771794676780701e-02 3.020530566573143005e-02 1.710002571344375610e-01 -1.475562304258346558e-01 1.030934602022171021e-01 1.537746787071228027e-01 1.700466424226760864e-01 -1.521095782518386841e-01 4.294063150882720947e-02 -1.879687309265136719e-01 -2.945546209812164307e-01 -7.465904951095581055e-02 -2.919117808341979980e-01 2.372458875179290771e-01 6.547922641038894653e-02 -9.319125860929489136e-02 1.002516746520996094e-01 2.577171623706817627e-01 -2.435852438211441040e-01 -2.685304880142211914e-01 1.898834556341171265e-01 -1.128069460391998291e-01 -1.941608451306819916e-02 2.589824795722961426e-01 -9.182296693325042725e-02 -1.599672809243202209e-02 1.003813818097114563e-01 -2.274113446474075317e-01 -2.511189579963684082e-01 5.406127125024795532e-02
-5.932683497667312622e-02 -8.857746422290802002e-02 -1.866970807313919067e-01 -1.466573216021060944e-02 -1.562312096357345581e-01 -4.351252019405364990e-01 8.399756997823715210e-02 5.785944312810897827e-02 -1.369607448577880859e-01 3.575925529003143311e-02 -4.282118286937475204e-03 -1.922002285718917847e-01 -9.241259098052978516e-02 -8.806637674570083618e-02 -1.208232045173645020e-01 1.032182574272155762e-01 1.801294684410095215e-01 -2.513366639614105225e-01 -1.321276128292083740e-01 2.755931019783020020e-01 2.334225475788116455e-01 -1.184580400586128235e-01 5.484445020556449890e-02 -1.140547692775726318e-01 4.905931651592254639e-02 3.724346309900283813e-02 -4.283669292926788330e-01 1.672537028789520264e-01 -9.813610464334487915e-02 -3.192748725414276123e-01 -1.644404232501983643e-01 -5.864572897553443909e-02
-6.028768047690391541e-02 -1.468174606561660767e-01 -4.367310926318168640e-02 6.727737933397293091e-02 -1.475156843662261963e-01 -1.359968334436416626e-01 -6.735931336879730225e-02 -8.223789336625486612e-05 1.609479039907455444e-01 -3.792947530746459961e-02 8.514213562011718750e-02 -4.422488808631896973e-02 -4.021515846252441406e-01 3.214291110634803772e-02 -4.136375784873962402e-01 -2.827855944633483887e-02 3.173620402812957764e-01 1.066026911139488220e-01 -1.033671200275421143e-02 8.950244635343551636e-02 3.017953634262084961e-01 -1.654572635889053345e-01 -6.308285146951675415e-02 -2.862956821918487549e-01 8.187579363584518433e-02 -2.731218002736568451e-03 -2.288975417613983154e-01 -9.214618057012557983e-02 -3.297693282365798950e-02 -2.322484999895095825e-01 -2.054682970046997070e-01 -2.508758604526519775e-01
-2.058106064796447754e-01 3.301366697996854782e-03 -8.044461160898208618e-02 -9.080466628074645996e-02 -9.965937584638595581e-02 2.675195038318634033e-02 1.915477067232131958e-01 3.817958235740661621e-01 -2.550725340843200684e-01 -6.840457767248153687e-02 1.446573585271835327e-01 2.054227441549301147e-01 -2.710710763931274414e-01 -1.739334315061569214e-01 -9.604930132627487183e-02 1.046153455972671509e-01 2.109470963478088379e-01 -2.119818627834320068e-01 1.791412979364395142e-01 1.158170253038406372e-01 3.016415238380432129e-01 -7.194051891565322876e-02 4.093631170690059662e-03 -6.307666748762130737e-02 4.385337606072425842e-02 1.983133852481842041e-01 -2.695382237434387207e-01 2.223764955997467041e-01 5.014590173959732056e-02 -2.101126015186309814e-01 -1.996380984783172607e-01 8.983878791332244873e-02
-3.004385530948638916e-01 -1.895569413900375366e-01 -1.129619181156158447e-01 5.182610824704170227e-02 -2.008017748594284058e-01 8.901808410882949829e-02 2.947137653827667236e-01 5.683774873614311218e-02 1.061749458312988281e-01 1.448960900306701660e-01 -3.602186962962150574e-02 1.228939220309257507e-01 -1.546846479177474976e-01 -1.506477445363998413e-01 -2.553870975971221924e-01 2.129157483577728271e-01 3.611127659678459167e-02 -2.254686206579208374e-01 1.213115602731704712e-01 1.048518717288970947e-01 7.609254121780395508e-02 -2.923533320426940918e-01 4.037587344646453857e-02 -2.221879065036773682e-01 -1.336968541145324707e-01 3.077620267868041992e-01 2.637153677642345428e-02 1.210337877273559570e-01 2.449868246912956238e-02 -9.396602958440780640e-02 -3.890673518180847168e-01 7.301482558250427246e-02
-2.660382390022277832e-01 -9.593183174729347229e-03 1.835774481296539307e-01 -3.326912224292755127e-02 1.189641430974006653e-01 -2.013912200927734375e-01 1.979603916406631470e-01 2.738438844680786133e-01 1.242904812097549438e-01 -1.081268768757581711e-03 8.884087204933166504e-02 6.652873754501342773e-02 -2.783605754375457764e-01 -2.176576107740402222e-01 -2.002302743494510651e-02 3.057035431265830994e-02 -2.858955413103103638e-02 -6.317165493965148926e-02 2.528007924556732178e-01 4.414619207382202148e-01 -9.006837010383605957e-02 -1.438642293214797974e-01 6.107387691736221313e-02 -2.912183701992034912e-01 8.437751792371273041e-03 1.715828180313110352e-01 1.045491993427276611e-01 -1.882862672209739685e-02 1.345159411430358887e-01 -1.750347465276718140e-01 -2.949362695217132568e-01 1.183346882462501526e-01
1.224254071712493896e-01 9.940736740827560425e-02 1.591636240482330322e-01 3.530584871768951416e-01 -3.056383430957794189e-01 -9.682594984769821167e-02 3.539767488837242126e-02 1.222420930862426758e-01 -8.632735162973403931e-02 -2.026857063174247742e-02 7.473166286945343018e-02 -2.941005490720272064e-02 -4.054251909255981445e-01 -2.484029680490493774e-01 -2.131334990262985229e-01 -1.205565258860588074e-01 2.041494250297546387e-01 5.440370738506317139e-02 5.064802244305610657e-02 1.738345474004745483e-01 1.523297727108001709e-01 -1.329673677682876587e-01 9.333166480064392090e-02 -1.192071437835693359e-01 -5.137291271239519119e-03 1.911024749279022217e-02 -9.243135154247283936e-02 3.821485638618469238e-01 4.482105746865272522e-02 -1.655879467725753784e-01 -2.822768688201904297e-01 2.250760048627853394e-02
-2.481817603111267090e-01 -6.039568036794662476e-02 7.299853116273880005e-02 -9.036668390035629272e-02 1.967105641961097717e-02 -3.881916031241416931e-02 -7.396192103624343872e-02 -1.192174851894378662e-01 1.271923352032899857e-02 5.955046042799949646e-02 1.145753040909767151e-01 6.829618662595748901e-02 -1.840046942234039307e-01 -6.876515597105026245e-02 -1.886894255876541138e-01 9.856402873992919922e-02 -5.033640936017036438e-02 1.268569231033325195e-01 1.937898341566324234e-03 1.986522525548934937e-01 5.352314114570617676e-01 9.130939841270446777e-03 -1.796772517263889313e-02 -2.359821051359176636e-01 1.732522994279861450e-01 3.893957436084747314e-01 2.057569772005081177e-01 -1.467749774456024170e-01 -1.689782142639160156e-01 -2.820862233638763428e-01 -1.991306394338607788e-01 1.784806326031684875e-02
1.430490612983703613e-01 2.667445875704288483e-02 -3.377501666545867920e-01 -3.198718279600143433e-02 4.764071851968765259e-02 -2.214707247912883759e-02 -3.807474300265312195e-02 -1.234488263726234436e-01 3.531098961830139160e-01 4.182321950793266296e-02 2.908454239368438721e-01 -1.974145770072937012e-01 -2.135962545871734619e-01 4.170336946845054626e-02 -2.247130721807479858e-01 -5.198301747441291809e-02 -9.593153744935989380e-02 -3.996947705745697021e-01 3.693800047039985657e-02 2.889259159564971924e-01 1.389047056436538696e-01 -1.007814630866050720e-01 3.283094763755798340e-01 3.422532230615615845e-02 2.042630873620510101e-02 1.403285712003707886e-01 1.030860189348459244e-02 7.266425341367721558e-02 6.975096464157104492e-02 -1.082403957843780518e-01 -2.233234643936157227e-01 9.775488078594207764e-02
1.080299094319343567e-01 -4.528652876615524292e-02 -1.906872913241386414e-02 6.057156622409820557e-02 -3.425233364105224609e-01 3.933773562312126160e-02 -5.164966359734535217e-02 -1.229168176651000977e-01 2.736555039882659912e-01 -1.438428461551666260e-02 1.050575543195009232e-02 -2.625441178679466248e-02 -1.581616103649139404e-01 -1.399309337139129639e-01 -3.350575566291809082e-01 4.088331758975982666e-02 -1.230025812983512878e-01 7.778339833021163940e-02 2.314582467079162598e-01 2.527789771556854248e-01 1.363734155893325806e-01 -2.569864094257354736e-01 1.400076746940612793e-01 5.065423436462879181e-03 -9.647942334413528442e-02 1.052251085638999939e-01 -2.232121825218200684e-01 -1.267817318439483643e-01 2.919326163828372955e-02 -3.856823444366455078e-01 -1.936786323785781860e-01 3.080025017261505127e-01
-1.383900195360183716e-01 -9.821904450654983521e-02 6.552984565496444702e-02 -2.686600685119628906e-01 -1.790441721677780151e-01 -2.434777840971946716e-02 -1.643317192792892456e-01 1.592393815517425537e-01 3.781254589557647705e-02 1.602663844823837280e-01 1.838864684104919434e-01 -7.936849445104598999e-02 -3.244856894016265869e-01 -2.182190865278244019e-01 -1.237495765089988708e-01 2.810267508029937744e-01 -6.396659463644027710e-02 -1.278293430805206299e-01 2.799597680568695068e-01 1.634587049484252930e-01 1.866474896669387817e-01 -8.655861765146255493e-02 1.020576804876327515e-01 -6.601675599813461304e-02 2.636383473873138428e-01 -3.709108009934425354e-02 -1.727373600006103516e-01 7.003749907016754150e-02 -2.374519258737564087e-01 8.579135686159133911e-02 -3.404736816883087158e-01 -1.654256731271743774e-01
1.546285301446914673e-02 6.361034512519836426e-02 3.381047025322914124e-02 -1.457357779145240784e-02 -1.690957844257354736e-01 -4.384014010429382324e-01 -3.830121457576751709e-02 -5.228705704212188721e-03 1.471863128244876862e-02 1.412138491868972778e-01 1.754574328660964966e-01 -2.271637469530105591e-01 -1.611862182617187500e-01 -3.718293085694313049e-02 -4.914467036724090576e-02 2.393267005681991577e-01 1.122293397784233093e-01 -3.695580661296844482e-01 -6.722972542047500610e-02 1.310366690158843994e-01 2.532988190650939941e-01 3.911107406020164490e-02 1.763048116117715836e-03 -1.913007795810699463e-01 -1.124063730239868164e-01 -1.433056294918060303e-01 -2.061504274606704712e-01 1.708378344774246216e-01 -2.000458091497421265e-01 -3.440977036952972412e-01 -1.679968535900115967e-01 1.335106790065765381e-01
-2.521612346172332764e-01 9.177003800868988037e-02 -2.128298208117485046e-02 -1.022799238562583923e-01 1.063070073723793030e-01 -2.802176177501678467e-01 1.122806221246719360e-01 -1.519050896167755127e-01 -9.559935424476861954e-04 3.072296380996704102e-01 3.407503664493560791e-02 -1.443781405687332153e-01 -9.727513790130615234e-02 -1.502015255391597748e-02 -2.778478860855102539e-01 3.088702820241451263e-02 4.213472828269004822e-02 2.457748204469680786e-01 4.460375010967254639e-02 5.309968590736389160e-01 2.290175408124923706e-01 -3.296065703034400940e-02 -4.575445875525474548e-02 -9.143944084644317627e-02 3.151234611868858337e-02 1.330549269914627075e-02 -4.121088609099388123e-02 -1.826637387275695801e-01 -7.067533582448959351e-02 -1.885909289121627808e-01 -2.345528602600097656e-01 2.130874842405319214e-01
2.477437853813171387e-01 -5.906177684664726257e-02 1.923139840364456177e-01 -1.773169189691543579e-01 6.486330926418304443e-02 -1.791882216930389404e-01 -1.326523870229721069e-01 3.304914832115173340e-01 7.192829996347427368e-02 -4.183188453316688538e-02 1.949106752872467041e-01 3.120505064725875854e-02 9.875379502773284912e-02 -2.333524376153945923e-01 -3.426070213317871094e-01 1.704936102032661438e-02 2.305750995874404907e-01 -1.873552948236465454e-01 -4.987765476107597351e-02 -6.389175355434417725e-02 1.740111857652664185e-01 -2.495362907648086548e-01 -8.147294074296951294e-02 -1.807928383350372314e-01 2.562007308006286621e-01 1.725908368825912476e-01 3.146581351757049561e-02 -1.488208919763565063e-01 -3.564074262976646423e-02 -2.453646361827850342e-01 -2.377903908491134644e-01 1.118793413043022156e-01
1.801939755678176880e-01 -2.413528598845005035e-02 -4.322101548314094543e-02 -9.923807531595230103e-02 -1.515713185071945190e-01 1.832530647516250610e-01 -6.821472197771072388e-02 2.855493724346160889e-01 1.175776273012161255e-01 2.346459543332457542e-03 1.796987503767013550e-01 -5.224739387631416321e-02 -1.583340317010879517e-01 -2.092823572456836700e-02 -3.993571996688842773e-01 1.431079953908920288e-01 -1.619040071964263916e-01 4.475836083292961121e-02 -9.329061210155487061e-02 -3.806994855403900146e-02 1.848860085010528564e-01 -3.008191101253032684e-02 1.397348493337631226e-01 -1.796479523181915283e-01 1.081884503364562988e-01 4.855599999427795410e-01 -1.693049073219299316e-02 -1.492702364921569824e-01 -2.126044780015945435e-01 8.225461468100547791e-03 -2.762897610664367676e-01 -2.031191140413284302e-01
-2.152159363031387329e-01 -2.126016914844512939e-01 1.895918399095535278e-01 -5.507244169712066650e-02 -1.438688021153211594e-02 -1.344764605164527893e-02 3.001332581043243408e-01 3.534594178199768066e-01 1.427691876888275146e-01 1.692565381526947021e-01 -1.866355538368225098e-01 2.243971675634384155e-01 -2.851573228836059570e-01 -1.554144471883773804e-01 -1.994215399026870728e-01 1.036245077848434448e-01 6.752705667167901993e-03 -2.682403624057769775e-01 1.784361526370048523e-02 1.688224375247955322e-01 6.542971730232238770e-02 -7.253793627023696899e-02 -4.630075767636299133e-02 -1.833556890487670898e-01 -2.405037917196750641e-02 1.417381688952445984e-02 -5.245226249098777771e-02 1.963437497615814209e-01 -1.031155660748481750e-01 -1.102830767631530762e-01 -3.872098028659820557e-01 5.457463115453720093e-02
-1.034101247787475586e-01 -1.329122334718704224e-01 5.229447036981582642e-02 -1.841558814048767090e-01 -2.529752254486083984e-01 1.169406343251466751e-02 7.725805789232254028e-02 3.789599835872650146e-01 1.601998358964920044e-01 1.546746939420700073e-01 -3.701758757233619690e-02 -5.005201324820518494e-02 -9.122400730848312378e-02 -2.107022702693939209e-01 -1.152053400874137878e-01 1.288419067859649658e-01 1.137674450874328613e-01 -3.537773853167891502e-03 8.072999119758605957e-02 3.359855115413665771e-01 1.668331623077392578e-01 1.830703467130661011e-01 2.382098883390426636e-01 -1.283665001392364502e-01 2.488292753696441650e-01 1.390273123979568481e-01 -4.539442062377929688e-02 2.818327844142913818e-01 8.837328106164932251e-02 -2.120748907327651978e-01 -3.503917530179023743e-02 3.186675310134887695e-01
-9.597106277942657471e-02 -3.308518826961517334e-01 1.764023900032043457e-01 1.503544673323631287e-02 -1.675069183111190796e-01 -1.587342917919158936e-01 2.911209464073181152e-01 7.203564047813415527e-02 2.744263708591461182e-01 9.378530830144882202e-02 -7.857158780097961426e-02 6.932876259088516235e-02 -2.295792251825332642e-01 -3.581506609916687012e-01 -1.157798543572425842e-01 2.305393340066075325e-03 1.084566029021516442e-04 -2.884348034858703613e-01 1.738796830177307129e-01 2.282453179359436035e-01 1.055731996893882751e-02 3.245769068598747253e-02 -2.572999335825443268e-02 -2.939913868904113770e-01 1.700573228299617767e-02 4.472881183028221130e-02 3.592749685049057007e-02 -1.006321422755718231e-02 -1.128128990530967712e-01 -5.067042633891105652e-02 -3.602991998195648193e-01 1.214021891355514526e-01
1.511669810861349106e-02 -4.999710246920585632e-02 2.979806810617446899e-02 -4.139178991317749023e-01 -4.633953794836997986e-02 -3.461938798427581787e-01 4.962048307061195374e-02 -6.654956936836242676e-02 -1.272449344396591187e-01 1.242435798048973083e-01 6.881018728017807007e-02 -2.328407168388366699e-01 -3.047151863574981689e-01 -1.076383665204048157e-01 -1.021401491016149521e-02 -1.585737019777297974e-01 2.119345068931579590e-01 -1.729974448680877686e-01 2.800016999244689941e-01 1.066563427448272705e-01 3.346666991710662842e-01 -2.916665561497211456e-02 6.352671980857849121e-02 2.375531196594238281e-01 6.830072402954101562e-02 2.012790739536285400e-01 -2.266510576009750366e-01 1.098838746547698975e-01 -1.072075441479682922e-01 -1.309923380613327026e-01 9.623439051210880280e-03 -2.436379157006740570e-02
-1.050062775611877441e-01 9.507384896278381348e-02 -1.217706222087144852e-02 -2.170433253049850464e-01 -8.025546371936798096e-02 -2.911955714225769043e-01 1.973979622125625610e-01 4.405106306076049805e-01 8.706293255090713501e-02 2.751418650150299072e-01 -4.275501519441604614e-02 -2.244922891259193420e-02 -1.467748731374740601e-01 -3.942592442035675049e-02 -2.742506265640258789e-01 1.427777260541915894e-01 -4.982573911547660828e-02 3.999891877174377441e-02 -1.274493783712387085e-01 1.681005805730819702e-01 1.329720579087734222e-02 -9.798104315996170044e-02 2.456649690866470337e-01 8.822300285100936890e-02 2.015124708414077759e-01 -2.134483903646469116e-01 -1.509387344121932983e-01 2.453676164150238037e-01 1.474607288837432861e-01 -6.215755268931388855e-02 -2.875075936317443848e-01 -1.402456499636173248e-02
-3.253821283578872681e-02 -1.234333962202072144e-01 1.001448482275009155e-01 -2.118783770129084587e-03 -2.108185291290283203e-01 -2.036239504814147949e-01 2.612312436103820801e-01 2.076306492090225220e-01 -2.454559057950973511e-01 9.363958239555358887e-02 1.219123527407646179e-01 -8.278564363718032837e-02 -1.540137380361557007e-01 -2.427868917584419250e-02 -3.803902566432952881e-01 1.719669625163078308e-02 9.460335597395896912e-03 -7.502180337905883789e-02 -6.721998751163482666e-02 8.206696063280105591e-02 1.891387701034545898e-01 -2.058430342003703117e-03 1.347294542938470840e-02 8.056674152612686157e-02 1.480251699686050415e-01 3.810232877731323242e-01 7.568438351154327393e-02 -1.697814017534255981e-01 -1.021069362759590149e-01 2.888348400592803955e-01 -3.453784883022308350e-01 2.053632438182830811e-01
-8.490630984306335449e-02 -3.322997093200683594e-01 1.928228735923767090e-01 -1.828249245882034302e-01 -9.477315098047256470e-02 2.061532624065876007e-02 2.188389748334884644e-01 2.271222770214080811e-01 1.346534937620162964e-01 1.639269590377807617e-01 -4.611374437808990479e-02 -1.316067278385162354e-01 -1.926281005144119263e-01 -3.355521857738494873e-01 1.152725983411073685e-02 -1.052248403429985046e-01 -1.089232489466667175e-01 -1.953260302543640137e-01 1.814224421977996826e-01 3.354760408401489258e-01 6.899582594633102417e-02 2.845529932528734207e-03 -1.122334748506546021e-01 -2.200850993394851685e-01 -4.909925907850265503e-02 2.923515737056732178e-01 1.492139548063278198e-01 -1.225158497691154480e-01 -1.554248034954071045e-01 -1.182125881314277649e-01 -2.235934436321258545e-01 5.446486547589302063e-02
-2.571531832218170166e-01 -2.998756766319274902e-01 -2.933729439973831177e-02 6.241448596119880676e-02 -1.674904972314834595e-01 -8.669198304414749146e-02 -4.185326769948005676e-02 2.720061540603637695e-01 2.237689197063446045e-01 7.832097262144088745e-02 -1.220499575138092041e-01 -1.638052314519882202e-01 -2.156470865011215210e-01 6.334751844406127930e-02 -8.054926246404647827e-02 3.100277483463287354e-01 -1.890802234411239624e-01 2.384999766945838928e-02 -7.688358426094055176e-02 2.068113237619400024e-01 4.497451335191726685e-02 -4.656428694725036621e-01 -2.933556586503982544e-02 -9.537302702665328979e-02 8.035679161548614502e-02 1.160611808300018311e-01 -1.748779714107513428e-01 -7.384335249662399292e-02 2.106467187404632568e-01 -2.283086478710174561e-01 -1.026861742138862610e-01 -4.170742817223072052e-03
1.479082554578781128e-01 -8.406065404415130615e-02 2.003286480903625488e-01 -2.555408179759979248e-01 -2.351607382297515869e-01 -1.833814978599548340e-01 3.614843785762786865e-01 -7.935675233602523804e-02 2.850741446018218994e-01 1.309627592563629150e-01 7.781187444925308228e-02 -4.163115471601486206e-02 -2.110354602336883545e-01 -1.635486781597137451e-01 -7.308690249919891357e-02 -4.009118676185607910e-02 -1.027880385518074036e-01 -3.513297140598297119e-01 -1.911888085305690765e-02 6.332124024629592896e-02 3.794690221548080444e-02 4.133960977196693420e-02 7.721561193466186523e-02 -1.059385016560554504e-02 -1.107542961835861206e-02 1.625493913888931274e-01 -9.970919042825698853e-02 -2.401173412799835205e-01 -8.908548206090927124e-02 -3.974150717258453369e-01 -1.741170287132263184e-01 -1.317407190799713135e-01
-3.863564133644104004e-01 -1.826644539833068848e-01 -9.359540790319442749e-02 1.877040565013885498e-01 -2.977460622787475586e-01 -3.633983805775642395e-02 3.665749430656433105e-01 1.741924881935119629e-01 5.430816113948822021e-02 -4.990279302000999451e-02 -4.482867568731307983e-02 -1.004604920744895935e-01 -2.591105997562408447e-01 -4.698020592331886292e-02 -1.158133372664451599e-01 -3.438862413167953491e-02 9.344481676816940308e-02 -1.537454277276992798e-01 -1.351214796304702759e-01 9.502327442169189453e-02 5.017079040408134460e-02 -1.737220957875251770e-02 -1.227868199348449707e-01 2.867250330746173859e-02 6.978798657655715942e-02 3.601222932338714600e-01 -1.342443525791168213e-01 1.921488493680953979e-01 7.860637456178665161e-02 -3.419031798839569092e-01 -1.619685739278793335e-01 -2.704465528950095177e-03
-1.491907332092523575e-02 -1.319552063941955566e-01 -2.038847804069519043e-01 -2.437375038862228394e-01 -2.195041440427303314e-02 -3.645391762256622314e-01 -2.584696412086486816e-01 -6.644660141319036484e-03 1.232665926218032837e-01 1.411980390548706055e-01 2.532753050327301025e-01 9.138774126768112183e-02 -1.681973338127136230e-01 8.884535729885101318e-02 -1.817713826894760132e-01 -8.164203166961669922e-02 -5.298505350947380066e-02 -1.698057167232036591e-02 -2.279877290129661560e-02 2.459917813539505005e-01 1.929811537265777588e-01 -2.561138868331909180e-01 -1.105929911136627197e-01 -2.039023935794830322e-01 1.853487342596054077e-01 -1.131259202957153320e-01 -1.500540524721145630e-01 -1.650644093751907349e-01 1.478326916694641113e-01 -2.124000191688537598e-01 -1.117171272635459900e-01 3.170354962348937988e-01
-1.621438115835189819e-01 -3.349182307720184326e-01 4.997897148132324219e-02 -1.636002957820892334e-01 -2.920905686914920807e-02 -1.447708159685134888e-01 1.769471317529678345e-01 -1.571168154478073120e-01 2.654445767402648926e-01 -2.287316136062145233e-02 7.919429242610931396e-02 8.891679346561431885e-02 -3.075153231620788574e-01 -3.056783080101013184e-01 -2.999686170369386673e-03 2.704426050186157227e-01 1.439934223890304565e-01 -9.428540617227554321e-02 6.785225868225097656e-02 -5.497005302459001541e-03 1.509222239255905151e-01 -1.243514493107795715e-01 -6.674928218126296997e-02 -3.647390753030776978e-02 -1.624797284603118896e-02 1.942514628171920776e-01 -2.838946282863616943e-01 -1.833419948816299438e-01 1.393792927265167236e-01 1.471330523490905762e-01 -3.695208728313446045e-01 6.369437091052532196e-03
-1.294322311878204346e-01 1.070446968078613281e-01 -2.523062005639076233e-02 -2.760198526084423065e-02 -2.422159612178802490e-01 -4.854101315140724182e-02 6.918596476316452026e-02 2.517403066158294678e-01 1.706193089485168457e-01 1.000833883881568909e-01 8.146140724420547485e-02 2.357571758329868317e-02 -1.386731714010238647e-01 2.474435977637767792e-02 -8.200495690107345581e-02 -1.220826208591461182e-01 -1.947429217398166656e-02 -7.203261554241180420e-02 1.551557704806327820e-02 2.919750213623046875e-01 3.666317462921142578e-01 4.899123683571815491e-02 2.662057876586914062e-01 2.279093861579895020e-01 3.747391402721405029e-01 1.100242957472801208e-01 -4.062142595648765564e-02 3.519498407840728760e-01 1.087926477193832397e-01 8.970082551240921021e-02 -3.193386197090148926e-01 -5.307306721806526184e-02
1.631701178848743439e-02 -2.734213508665561676e-02 -5.989006906747817993e-02 -1.063473988324403763e-02 -1.845119446516036987e-01 -1.880678087472915649e-01 -2.971725463867187500e-01 1.591125726699829102e-01 7.027211040258407593e-02 1.578836441040039062e-01 1.502819359302520752e-01 -1.477466821670532227e-01 -1.797218471765518188e-01 -7.085135579109191895e-02 -1.060359477996826172e-01 -1.311883926391601562e-01 1.805149763822555542e-01 5.318313091993331909e-02 7.604236900806427002e-02 2.036939859390258789e-01 2.397223263978958130e-01 -1.207946613430976868e-01 -7.093378901481628418e-02 5.008604377508163452e-02 -1.086372788995504379e-02 2.873362004756927490e-01 -1.184697151184082031e-01 -3.313616663217544556e-02 2.058561444282531738e-01 -4.681324660778045654e-01 -2.404676526784896851e-01 -3.045358061790466309e-01
1.219117548316717148e-02 8.034165203571319580e-02 5.119641497731208801e-02 -2.322583459317684174e-02 -1.074483320116996765e-01 1.887456327676773071e-02 -9.092682972550392151e-03 -2.154418975114822388e-01 1.734220534563064575e-01 2.563843131065368652e-01 2.937931418418884277e-01 1.198286786675453186e-01 -3.902566730976104736e-01 1.348173171281814575e-01 6.111939623951911926e-02 9.878449141979217529e-02 -6.280741840600967407e-02 -1.639079749584197998e-01 -1.476573646068572998e-01 1.217223256826400757e-01 1.888671666383743286e-01 -1.574296057224273682e-01 2.779477834701538086e-02 -2.354939430952072144e-01 9.599138796329498291e-02 4.070975780487060547e-01 -3.696507811546325684e-01 1.550271958112716675e-01 -8.618669211864471436e-02 -7.550070434808731079e-02 -1.259906738996505737e-01 5.148814618587493896e-02
-1.316695213317871094e-01 -9.584732353687286377e-02 1.199342161417007446e-01 -3.128808438777923584e-01 4.231932386755943298e-02 -6.302958726882934570e-02 1.342599987983703613e-01 2.109814733266830444e-01 1.876870170235633850e-02 -1.088413745164871216e-01 -6.697440147399902344e-02 4.522757977247238159e-02 -5.377674102783203125e-01 -2.191148549318313599e-01 -1.644493937492370605e-01 3.714488148689270020e-01 1.038958057761192322e-01 -1.781171560287475586e-01 -1.412075310945510864e-01 8.508327603340148926e-02 4.413492232561111450e-02 5.716317798942327499e-03 2.084080874919891357e-01 -2.157766968011856079e-01 1.166966632008552551e-01 2.596114873886108398e-01 -1.149781420826911926e-01 9.084588848054409027e-03 -2.070993185043334961e-02 -1.070237010717391968e-01 6.300396472215652466e-02 -9.911294095218181610e-03
-4.703518003225326538e-02 5.775677412748336792e-02 -8.715310692787170410e-02 1.319217532873153687e-01 -1.289021968841552734e-01 -7.922841608524322510e-02 1.346514523029327393e-01 3.003416061401367188e-01 1.248462423682212830e-01 9.662152826786041260e-02 1.065984815359115601e-01 1.772589609026908875e-02 -3.488874435424804688e-02 -2.422872781753540039e-01 -2.194115370512008667e-01 -1.223326101899147034e-01 8.236759901046752930e-02 -2.305990159511566162e-01 2.077655941247940063e-01 2.980772256851196289e-01 2.679575085639953613e-01 2.994815818965435028e-02 3.463993966579437256e-01 1.237771585583686829e-01 1.577424705028533936e-01 6.195766851305961609e-02 -8.435696363449096680e-02 3.393572866916656494e-01 3.076845593750476837e-02 8.646064996719360352e-02 -2.820993959903717041e-01 1.990114599466323853e-01
8.348891884088516235e-02 -2.062036097049713135e-01 2.463360875844955444e-01 -2.363300323486328125e-01 -2.844157814979553223e-01 -1.641109287738800049e-01 8.909758180379867554e-02 2.440484911203384399e-01 -1.698433309793472290e-01 8.667816966772079468e-02 1.135950237512588501e-01 -3.796535357832908630e-02 5.707667022943496704e-02 -2.371777892112731934e-01 -1.878763735294342041e-01 1.692952811717987061e-01 -1.735290884971618652e-01 5.505954474210739136e-02 7.925949990749359131e-02 1.731779575347900391e-01 -7.933802902698516846e-02 -4.731053113937377930e-02 3.560030460357666016e-01 -5.198299512267112732e-02 1.262361109256744385e-01 3.446698188781738281e-02 -2.706302106380462646e-01 8.453094214200973511e-02 -3.403519839048385620e-02 -3.320337533950805664e-01 -2.558059394359588623e-01 5.232847481966018677e-02
-1.939780861139297485e-01 1.566642522811889648e-02 -2.604753077030181885e-01 -3.841312229633331299e-02 7.447698712348937988e-02 -3.448594510555267334e-01 9.280151873826980591e-02 -2.031148225069046021e-01 -2.039565332233905792e-02 2.072805762290954590e-01 -1.173595711588859558e-02 -7.494091242551803589e-02 -2.574324905872344971e-01 -2.137431874871253967e-02 -2.414501607418060303e-01 -9.172216057777404785e-02 -1.158182099461555481e-01 1.213004961609840393e-01 -1.388806104660034180e-01 3.552219569683074951e-01 2.070572823286056519e-01 9.667520225048065186e-02 7.390765100717544556e-02 8.541212975978851318e-02 1.003892272710800171e-01 1.091240718960762024e-01 -6.263982504606246948e-02 3.039930574595928192e-02 1.090983524918556213e-01 -3.928844630718231201e-01 -2.959349453449249268e-01 1.289968341588973999e-01
6.437447667121887207e-02 1.649422645568847656e-01 3.346593305468559265e-02 -4.162192940711975098e-01 -7.904449850320816040e-02 -1.993237733840942383e-01 1.128371283411979675e-01 6.724810600280761719e-02 8.392594754695892334e-02 1.227596774697303772e-01 2.888376116752624512e-01 4.286611825227737427e-02 -3.209352493286132812e-01 -8.820031583309173584e-02 -2.968904376029968262e-01 -1.854880899190902710e-01 4.679029285907745361e-01 -1.229870617389678955e-01 6.609489023685455322e-02 2.638798058032989502e-01 -2.546154428273439407e-03 -3.704583644866943359e-02 1.742541790008544922e-01 -5.834535695612430573e-03 2.163192443549633026e-02 3.133454918861389160e-02 -1.888840943574905396e-01 -8.774914592504501343e-02 -3.806333243846893311e-02 -5.620697513222694397e-02 -2.939623966813087463e-02 -1.468564756214618683e-02
9.741988778114318848e-02 -2.086811512708663940e-01 -7.595203816890716553e-02 -1.180205345153808594e-01 -3.346259593963623047e-01 -2.658057808876037598e-01 2.609046101570129395e-01 4.239337444305419922e-01 1.651212014257907867e-02 2.943835407495498657e-02 4.004106670618057251e-02 -2.473200112581253052e-02 -6.214319169521331787e-02 -1.863441765308380127e-01 -3.416942358016967773e-01 -8.563997596502304077e-02 -1.617897301912307739e-01 -1.039084047079086304e-01 1.514975428581237793e-01 1.339542269706726074e-01 1.186563894152641296e-01 6.119043752551078796e-02 -1.858996748924255371e-01 -1.263939440250396729e-01 1.587343364953994751e-01 2.357279956340789795e-01 1.233196929097175598e-01 -1.711480319499969482e-01 -3.153170272707939148e-02 3.364218398928642273e-02 -1.633604019880294800e-01 1.746831685304641724e-01
-7.338523864746093750e-02 -2.878261506557464600e-01 3.381726890802383423e-02 -9.890849143266677856e-02 5.955056753009557724e-03 -1.545285582542419434e-01 -7.476874440908432007e-02 -7.763591129332780838e-03 3.483787178993225098e-01 -3.087859414517879486e-02 -6.944375485181808472e-02 4.526077583432197571e-02 -2.371564805507659912e-01 -1.121862791478633881e-02 -2.637894824147224426e-02 1.571086943149566650e-01 2.469860166311264038e-01 -1.696853339672088623e-01 6.496510468423366547e-03 2.881021797657012939e-02 9.820723906159400940e-03 -2.747691273689270020e-01 -5.028999224305152893e-02 -1.456459313631057739e-01 -1.653575897216796875e-01 3.517740666866302490e-01 -2.375515103340148926e-01 1.794031411409378052e-01 -7.398723065853118896e-02 -1.280796974897384644e-01 -4.056136608123779297e-01 -2.103083580732345581e-01
-6.953710317611694336e-02 -2.648756504058837891e-01 -9.705616533756256104e-02 -5.198287963867187500e-02 -5.276444554328918457e-01 -1.379542797803878784e-01 -5.206884816288948059e-02 1.092747077345848083e-01 1.895967721939086914e-01 -1.411633379757404327e-02 7.553645223379135132e-02 -1.203508749604225159e-01 -2.158014327287673950e-01 -2.019506841897964478e-01 -2.413092255592346191e-01 -2.182053327560424805e-01 -3.948855772614479065e-02 -2.319640666246414185e-01 1.813111603260040283e-01 2.251086980104446411e-01 -5.380069371312856674e-03 -2.976430356502532959e-01 -1.680266112089157104e-01 -1.682277619838714600e-01 -4.134380072355270386e-02 9.152809157967567444e-03 -6.189642474055290222e-03 -7.045835256576538086e-02 7.822149991989135742e-02 -2.237896323204040527e-01 -6.388412415981292725e-02 -1.055181585252285004e-02
-1.258748918771743774e-01 -1.539587080478668213e-01 2.125939279794692993e-01 1.670103967189788818e-01 -3.961570188403129578e-02 -3.568583354353904724e-02 -6.238530576229095459e-02 1.264126747846603394e-01 3.343139588832855225e-01 2.399335652589797974e-01 6.184316240251064301e-03 -1.800156533718109131e-01 -9.746538102626800537e-02 2.013020664453506470e-01 -4.191424548625946045e-01 -1.801682412624359131e-01 -1.407326310873031616e-01 -2.236490100622177124e-01 1.528785824775695801e-01 1.580485105514526367e-01 8.246784098446369171e-03 -8.646539598703384399e-02 2.123021632432937622e-01 3.248854354023933411e-02 2.285108268260955811e-01 1.825698465108871460e-02 -1.896125823259353638e-01 1.005211025476455688e-01 3.542256727814674377e-02 -1.587388515472412109e-01 -2.249904274940490723e-01 2.391204535961151123e-01
-1.640286296606063843e-01 -5.438466370105743408e-02 1.288362294435501099e-01 -2.420562058687210083e-01 -2.658218145370483398e-01 2.664921581745147705e-01 -1.609867066144943237e-01 1.194489374756813049e-01 -1.222212836146354675e-01 -2.457713037729263306e-01 1.520998328924179077e-01 -1.057879179716110229e-01 -3.411235511302947998e-01 7.686440367251634598e-03 -1.093416288495063782e-01 -1.857822062447667122e-03 2.768505811691284180e-01 -1.273463219404220581e-01 -9.117281436920166016e-02 3.792413324117660522e-02 2.560631930828094482e-01 1.691335625946521759e-02 -4.658703133463859558e-02 -8.726570010185241699e-02 6.385883688926696777e-02 2.938427031040191650e-01 -6.061357446014881134e-03 -2.784158661961555481e-02 -1.277358680963516235e-01 -2.353339940309524536e-01 -3.528956174850463867e-01 9.649318456649780273e-02
1.615910828113555908e-01 7.599995285272598267e-02 -1.186140328645706177e-01 -3.662710264325141907e-02 -2.318795770406723022e-01 -4.884710907936096191e-02 5.976234748959541321e-02 1.079908534884452820e-01 1.732047349214553833e-01 -4.085881635546684265e-02 2.582759857177734375e-01 2.858610358089208603e-03 -2.466931790113449097e-01 -2.564843371510505676e-02 -2.200076133012771606e-01 5.064835771918296814e-02 -8.357176184654235840e-02 -7.117938250303268433e-03 -2.450753152370452881e-01 -2.068535089492797852e-01 3.897261023521423340e-01 -1.409830600023269653e-01 -2.199339568614959717e-01 8.105166256427764893e-02 9.629664570093154907e-02 4.036687016487121582e-01 -1.888978630304336548e-01 -1.524327248334884644e-01 8.041449636220932007e-02 -2.413265705108642578e-01 -1.939000785350799561e-01 -2.039278298616409302e-02
1.020715162158012390e-01 5.849172361195087433e-03 -2.218213230371475220e-01 1.369766425341367722e-03 -1.158446148037910461e-01 9.393662214279174805e-02 -3.460160270333290100e-02 -1.261013448238372803e-01 1.014496535062789917e-01 1.953091770410537720e-01 3.416574895381927490e-01 -6.997686624526977539e-02 -4.052941799163818359e-01 -3.383392840623855591e-02 -1.604402661323547363e-01 -8.825922757387161255e-02 -1.551263034343719482e-01 -1.968422979116439819e-01 -7.286185026168823242e-02 4.710709154605865479e-01 2.253214865922927856e-01 -2.701017074286937714e-02 1.774570494890213013e-01 -1.864792555570602417e-01 -5.817017704248428345e-02 5.413521826267242432e-02 -1.911938041448593140e-01 1.321881413459777832e-01 5.532992258667945862e-02 4.469847306609153748e-02 -1.661522984504699707e-01 1.766151040792465210e-01
-3.548239544034004211e-02 -1.187828406691551208e-01 1.940125226974487305e-01 -6.360346823930740356e-02 -9.969902783632278442e-02 -9.888639673590660095e-03 -9.785623848438262939e-02 2.513184845447540283e-01 1.786819249391555786e-01 2.939249277114868164e-01 1.183249950408935547e-01 -1.742165982723236084e-01 -2.359158545732498169e-01 -1.043481677770614624e-01 -1.000197976827621460e-01 -8.349367976188659668e-02 2.933164834976196289e-01 -1.030060648918151855e-01 -7.570575922727584839e-02 -3.163640573620796204e-02 2.601444125175476074e-01 -3.596148490905761719e-01 9.241675585508346558e-02 9.198391437530517578e-02 -1.614553928375244141e-01 2.441543638706207275e-01 -1.517093181610107422e-01 2.058935351669788361e-03 1.831995844841003418e-01 -2.732150256633758545e-01 -7.033509016036987305e-02 -2.734009027481079102e-01
-2.809398174285888672e-01 -1.018285155296325684e-01 1.341972351074218750e-01 -3.360956311225891113e-01 -5.321898683905601501e-02 -2.621433325111865997e-02 1.137154474854469299e-01 -9.923584014177322388e-02 -5.984495952725410461e-02 3.086227774620056152e-01 4.209774360060691833e-02 -7.917335606180131435e-04 -4.659705758094787598e-01 -1.257067769765853882e-01 -2.985623776912689209e-01 -2.203136533498764038e-01 1.188966482877731323e-01 -3.049187958240509033e-01 1.842290312051773071e-01 2.276116758584976196e-01 3.430883213877677917e-02 5.046969652175903320e-02 4.715269431471824646e-02 2.804196812212467194e-02 4.214155301451683044e-02 1.163945645093917847e-01 -1.310693621635437012e-01 1.654266566038131714e-01 1.226475927978754044e-02 -8.817313611507415771e-02 9.574063867330551147e-02 -7.531410455703735352e-02
-8.146885782480239868e-02 3.109671548008918762e-02 -3.223194926977157593e-02 8.249414712190628052e-02 -2.607772946357727051e-01 3.076662681996822357e-02 -2.342012524604797363e-01 -9.177061915397644043e-02 2.477660924196243286e-01 1.144295930862426758e-01 2.800031602382659912e-01 -1.753401905298233032e-01 -1.712305247783660889e-01 -1.614358872175216675e-01 -2.738434374332427979e-01 -1.611567288637161255e-01 2.251391708850860596e-01 -1.725260764360427856e-01 3.314148187637329102e-01 2.173305489122867584e-03 2.785084247589111328e-01 -2.694838941097259521e-01 1.481276452541351318e-01 -5.004918202757835388e-02 1.066861208528280258e-02 1.027781814336776733e-01 1.158584468066692352e-02 -9.213180094957351685e-02 -6.348139792680740356e-02 -2.767245173454284668e-01 -1.897288113832473755e-01 1.073569059371948242e-01
-8.750610053539276123e-02 7.894767820835113525e-02 2.325007319450378418e-01 -3.748076036572456360e-02 1.194002628326416016e-01 1.577430963516235352e-02 1.771199554204940796e-01 2.542106807231903076e-01 -1.230281963944435120e-01 8.987645804882049561e-02 7.920431345701217651e-02 6.367547810077667236e-02 -4.408131167292594910e-02 -3.291462957859039307e-01 -4.030067026615142822e-01 1.905532330274581909e-01 7.813815027475357056e-02 -2.257454693317413330e-01 2.540218830108642578e-01 6.973207741975784302e-02 -1.314752735197544098e-02 -2.515223622322082520e-01 5.122800916433334351e-02 1.311788149178028107e-02 1.476359218358993530e-01 3.404399752616882324e-01 -7.962479442358016968e-02 -6.681489199399948120e-02 2.359790503978729248e-01 -1.446790099143981934e-01 -2.007588148117065430e-01 1.396079361438751221e-01
-6.015003100037574768e-02 -2.253795415163040161e-01 -1.067939922213554382e-01 -2.350412160158157349e-01 -1.530020087957382202e-01 -1.539441570639610291e-02 7.920232415199279785e-02 2.695465087890625000e-01 1.934578567743301392e-01 2.173757366836071014e-02 -1.154615059494972229e-01 1.008320748805999756e-01 -1.986552476882934570e-01 -1.567669510841369629e-01 -2.517014741897583008e-01 9.544946998357772827e-02 1.372822225093841553e-01 1.401657909154891968e-01 3.975325822830200195e-02 2.955202162265777588e-01 5.887988954782485962e-02 1.611173748970031738e-01 1.887068599462509155e-01 6.257592141628265381e-02 1.206789836287498474e-01 2.046047747135162354e-01 -1.495906412601470947e-01 3.189649283885955811e-01 9.243983775377273560e-02 -2.840307652950286865e-01 -4.710325598716735840e-02 3.318493366241455078e-01
-1.708666384220123291e-01 5.406711995601654053e-02 1.380998790264129639e-01 -2.307315319776535034e-01 -4.044237360358238220e-02 -2.614691555500030518e-01 1.603949218988418579e-01 3.200407326221466064e-01 -1.774999797344207764e-01 1.879236996173858643e-01 2.163207679986953735e-01 1.978073269128799438e-01 -1.843213289976119995e-01 -2.137268632650375366e-01 -4.610395804047584534e-02 1.509701609611511230e-01 7.386536896228790283e-02 -2.817983031272888184e-01 2.674840986728668213e-01 1.541330665349960327e-01 1.108492538332939148e-01 1.436643954366445541e-02 -1.173545643687248230e-01 -1.782519817352294922e-01 1.697307676076889038e-01 1.233939006924629211e-01 -1.872420161962509155e-01 2.022791802883148193e-01 9.597175568342208862e-02 -1.971766799688339233e-01 -1.713159843347966671e-03 1.838184297084808350e-01
1.787225455045700073e-01 4.505832493305206299e-02 -1.554095447063446045e-01 5.970379337668418884e-02 -1.683277189731597900e-01 -2.704941332340240479e-01 -5.473645031452178955e-02 -1.733475923538208008e-01 -2.017386406660079956e-01 -5.599125474691390991e-02 -5.543490871787071228e-02 -1.569089591503143311e-01 -2.066013813018798828e-01 -8.941289037466049194e-02 -2.421740293502807617e-01 -5.801636353135108948e-02 1.726633310317993164e-01 -9.726456366479396820e-03 -9.629955142736434937e-02 3.411512076854705811e-01 2.649790346622467041e-01 -9.749286621809005737e-02 1.596995443105697632e-01 -1.401472687721252441e-01 -5.724851042032241821e-02 9.542420506477355957e-02 -2.500932216644287109e-01 1.037178114056587219e-01 1.074031740427017212e-01 -4.051888883113861084e-01 -2.751848995685577393e-01 -4.458973184227943420e-02
-4.083724226802587509e-03 2.285659313201904297e-01 4.619714617729187012e-02 -5.675108637660741806e-03 -6.813013926148414612e-03 -5.562248453497886658e-02 -2.090153843164443970e-01 -5.153196305036544800e-02 1.045154482126235962e-01 9.322087466716766357e-02 -1.582756452262401581e-02 -1.841057389974594116e-01 -1.156703010201454163e-01 1.155084595084190369e-01 -4.185036122798919678e-01 8.481037616729736328e-02 -1.212813258171081543e-01 -1.502668857574462891e-01 -1.962150447070598602e-02 5.030683279037475586e-01 3.433453738689422607e-01 -1.809828579425811768e-01 2.085843235254287720e-01 2.817846275866031647e-02 -1.850065737962722778e-01 2.056414037942886353e-01 -3.012561611831188202e-02 6.488180160522460938e-02 -5.522409919649362564e-04 -1.400915384292602539e-01 8.827286772429943085e-03 2.150377333164215088e-01
-1.064907908439636230e-01 -1.295908540487289429e-01 1.850215494632720947e-01 6.864291429519653320e-02 -2.386525422334671021e-01 4.292364045977592468e-02 -1.492585390806198120e-01 1.931991279125213623e-01 8.085410296916961670e-02 2.650013267993927002e-01 5.262861773371696472e-02 -3.645812571048736572e-01 -2.110766023397445679e-01 2.367751002311706543e-01 -3.846254050731658936e-01 -1.170444563031196594e-01 -8.724255859851837158e-02 -1.668973118066787720e-01 -6.987683475017547607e-02 1.242855489253997803e-01 3.291356144472956657e-03 -4.759444855153560638e-03 2.242113947868347168e-01 -1.034660562872886658e-01 2.950812876224517822e-01 7.997129857540130615e-02 -6.747999787330627441e-02 1.133175641298294067e-01 1.234685182571411133e-01 -1.216267347335815430e-01 -1.489154398441314697e-01 2.448145151138305664e-01
-2.151673734188079834e-01 -7.766568660736083984e-02 -1.782364100217819214e-01 -2.776038348674774170e-01 -3.425251692533493042e-02 -1.144873052835464478e-01 1.254332810640335083e-01 9.548651427030563354e-02 1.371710449457168579e-01 3.127256631851196289e-01 -5.850702989846467972e-03 -1.511856168508529663e-01 -1.685226559638977051e-01 9.873851202428340912e-03 -6.971245259046554565e-02 1.111597493290901184e-01 8.977862447500228882e-02 1.852549165487289429e-01 2.136775478720664978e-02 2.313810288906097412e-01 4.061439037322998047e-01 -1.078373268246650696e-01 1.675240322947502136e-02 -1.275455206632614136e-01 9.005075693130493164e-02 1.085473522543907166e-01 2.327708154916763306e-01 -2.045507729053497314e-01 -2.672645151615142822e-01 -3.010995388031005859e-01 -1.892330348491668701e-01 1.056884974241256714e-01
1.313698943704366684e-02 1.008109301328659058e-01 -4.820511117577552795e-02 5.989167466759681702e-02 -2.837757766246795654e-01 -1.362887620925903320e-01 -2.242454588413238525e-01 3.114196658134460449e-02 -4.994320124387741089e-02 2.818337827920913696e-02 6.051812320947647095e-02 -1.704542934894561768e-01 -2.116255164146423340e-01 -2.527751624584197998e-01 -2.345044761896133423e-01 -2.279399931430816650e-01 -1.803764887154102325e-02 -1.654953956604003906e-01 9.171812236309051514e-02 3.110067248344421387e-01 1.570766270160675049e-01 -2.488740682601928711e-01 5.745596811175346375e-02 -1.292574778199195862e-02 1.355340480804443359e-01 1.234882473945617676e-01 -9.462732821702957153e-02 -1.511050909757614136e-01 2.041060626506805420e-01 -4.098260402679443359e-01 -2.507018744945526123e-01 -1.447553783655166626e-01
3.149805124849081039e-03 -3.099978566169738770e-01 7.766421139240264893e-02 -2.298454642295837402e-01 -1.121453493833541870e-01 -1.477463096380233765e-01 3.447322249412536621e-01 1.596106141805648804e-01 2.370076030492782593e-01 1.193778067827224731e-01 -1.742692887783050537e-01 -7.233951985836029053e-02 -3.092213571071624756e-01 -2.835665941238403320e-01 -1.539696194231510162e-02 -8.225983381271362305e-02 -1.363662630319595337e-01 -2.651039361953735352e-01 6.473586708307266235e-02 2.985230088233947754e-01 -7.407901436090469360e-02 -1.172723621129989624e-01 3.571217879652976990e-02 -2.671404778957366943e-01 -4.460414871573448181e-02 -4.019641131162643433e-02 7.301791012287139893e-02 3.065998107194900513e-02 -1.078600063920021057e-01 -5.636866018176078796e-02 -2.540017962455749512e-01 1.182528659701347351e-01
-2.099446952342987061e-02 -1.444651782512664795e-01 -9.654578566551208496e-02 -2.186791002750396729e-01 -1.692607253789901733e-01 3.820713236927986145e-02 -1.534397155046463013e-02 2.359111160039901733e-01 3.692703843116760254e-01 6.301414966583251953e-02 1.948031410574913025e-02 2.231251597404479980e-01 -2.819524705410003662e-01 -2.438216358423233032e-01 -2.341998368501663208e-01 7.992382347583770752e-02 9.590781480073928833e-02 4.170231521129608154e-02 1.872875243425369263e-01 3.558846414089202881e-01 9.630522876977920532e-02 1.832469850778579712e-01 1.086344867944717407e-01 6.247515231370925903e-02 5.671041458845138550e-02 2.348946034908294678e-01 -5.325132235884666443e-02 2.154615670442581177e-01 9.738786518573760986e-02 -2.224216610193252563e-01 -3.840068588033318520e-03 2.168447822332382202e-01
-8.991660922765731812e-02 -4.186452329158782959e-01 9.961929172277450562e-02 -1.883951127529144287e-01 -5.515864491462707520e-02 -4.061612486839294434e-02 1.200172454118728638e-01 1.162642091512680054e-01 -1.992277503013610840e-01 2.369589656591415405e-01 8.873783051967620850e-03 -8.501230739057064056e-03 -2.274243831634521484e-01 -4.250449687242507935e-02 -2.694066166877746582e-01 -1.181348338723182678e-01 -1.520301550626754761e-01 -3.914915919303894043e-01 2.345338314771652222e-01 -1.787348985671997070e-01 1.169672310352325439e-01 4.681528732180595398e-02 -1.944280811585485935e-03 4.413370788097381592e-02 -3.371946141123771667e-02 8.396126329898834229e-02 -3.603639304637908936e-01 1.661240905523300171e-01 6.260553747415542603e-02 -1.866991966962814331e-01 -1.289445161819458008e-01 1.897492259740829468e-02
-1.294834464788436890e-01 -1.486692577600479126e-01 4.470798745751380920e-02 -1.690197587013244629e-01 -7.021477073431015015e-02 -2.345704883337020874e-01 -7.273250818252563477e-02 -1.697300225496292114e-01 1.914556324481964111e-01 -5.804752930998802185e-02 9.899569302797317505e-02 -2.436147183179855347e-01 -5.185010433197021484e-01 2.288814447820186615e-02 -2.347104102373123169e-01 -1.807100772857666016e-01 2.078027278184890747e-01 -6.016025692224502563e-02 2.793001532554626465e-01 2.141531258821487427e-01 2.699036709964275360e-02 -6.454235315322875977e-02 -3.437292948365211487e-02 1.857015639543533325e-01 6.672899471595883369e-04 2.721670642495155334e-02 -2.576247751712799072e-01 -1.688173264265060425e-01 1.737665832042694092e-01 -1.761145740747451782e-01 -3.353955224156379700e-02 3.238627314567565918e-02
-2.528609633445739746e-01 -4.109355062246322632e-02 -4.319381713867187500e-02 -1.917540878057479858e-01 1.352307349443435669e-01 6.064505875110626221e-02 -2.341047860682010651e-02 -1.042940318584442139e-01 3.010858297348022461e-01 7.376603037118911743e-02 -3.991256654262542725e-02 7.770799845457077026e-02 -3.666165471076965332e-01 3.631344996392726898e-03 -1.977562308311462402e-01 2.107459753751754761e-01 -8.482940495014190674e-02 8.195683360099792480e-02 2.088610827922821045e-01 -2.280005067586898804e-02 -7.740566134452819824e-02 -4.109382927417755127e-01 -1.562966406345367432e-02 -7.636534422636032104e-02 1.626410186290740967e-01 2.220135778188705444e-01 -2.137624621391296387e-01 1.239725872874259949e-01 1.447192579507827759e-02 -2.768824994564056396e-01 -2.940988838672637939e-01 3.888321667909622192e-02
-1.217962503433227539e-01 -5.578553304076194763e-02 -7.684082537889480591e-02 -3.982258439064025879e-01 -1.330596357583999634e-01 -3.599806427955627441e-01 -2.278367057442665100e-02 1.875065616331994534e-03 1.477546058595180511e-03 2.193294465541839600e-01 2.586910724639892578e-01 -8.266911655664443970e-02 -4.220573306083679199e-01 -5.128211528062820435e-02 -9.054356068372726440e-02 5.493988469243049622e-02 1.886537522077560425e-01 -1.331747919321060181e-01 2.666929364204406738e-01 1.458347192965447903e-03 -2.808687463402748108e-02 -6.760193966329097748e-03 2.032883614301681519e-01 1.750677973031997681e-01 4.662028327584266663e-02 1.203444078564643860e-01 -2.483249604701995850e-01 -1.087488755583763123e-01 1.103677749633789062e-01 -1.696219891309738159e-01 -2.978259325027465820e-02 -1.632799804210662842e-01
-9.616486728191375732e-02 -2.552943527698516846e-01 -1.423531025648117065e-01 -1.105397418141365051e-01 -1.316647976636886597e-01 -1.103543955832719803e-02 1.343767493963241577e-01 1.488933414220809937e-01 3.376576900482177734e-01 1.679011732339859009e-01 -1.275680959224700928e-01 3.280694782733917236e-01 -3.529137074947357178e-01 -2.133045792579650879e-01 -4.020020067691802979e-01 2.062793523073196411e-01 -1.398227810859680176e-01 -5.871725454926490784e-02 4.724415019154548645e-02 1.003669872879981995e-01 7.763173431158065796e-02 1.376587450504302979e-01 4.001904651522636414e-02 5.767529457807540894e-02 1.122014299035072327e-01 8.078678697347640991e-02 4.256384074687957764e-02 2.267648577690124512e-01 4.915604367852210999e-02 -1.314668357372283936e-01 -1.944257915019989014e-01 -6.351809017360210419e-03
-5.197769030928611755e-02 -6.857767701148986816e-02 -3.269908204674720764e-02 -1.586269140243530273e-01 -3.053052127361297607e-01 -2.361135780811309814e-01 -1.385836750268936157e-01 -6.713730841875076294e-02 1.438438743352890015e-01 7.919204235076904297e-02 3.762859106063842773e-02 1.082025989890098572e-01 -2.826429307460784912e-01 1.080908551812171936e-01 -2.100788503885269165e-01 1.147417700849473476e-03 7.196233142167329788e-03 6.267168372869491577e-02 -1.126696448773145676e-02 1.870420426130294800e-01 2.235125303268432617e-01 -3.102200031280517578e-01 2.874133922159671783e-02 -3.451504111289978027e-01 2.929125726222991943e-02 1.106045469641685486e-01 4.252278432250022888e-02 -2.966318130493164062e-01 1.139314919710159302e-01 -1.483728177845478058e-03 -2.739089131355285645e-01 3.489409089088439941e-01
-7.470289617776870728e-02 1.570802368223667145e-02 1.142267063260078430e-01 -1.231542006134986877e-01 -7.837667316198348999e-02 -2.185208648443222046e-01 1.235952377319335938e-01 2.378218024969100952e-01 -7.487433031201362610e-03 3.434812128543853760e-01 -5.031970143318176270e-02 -4.483411461114883423e-02 3.145031165331602097e-03 -1.738456785678863525e-01 -3.059218823909759521e-02 1.679408550262451172e-01 -4.384795948863029480e-02 -1.445464342832565308e-01 1.902410089969635010e-01 4.748985916376113892e-02 3.794961273670196533e-01 -1.539081484079360962e-01 -5.644477903842926025e-02 -1.936119794845581055e-01 3.404269814491271973e-01 1.674931496381759644e-01 6.362105160951614380e-02 -2.986591458320617676e-01 -2.065906226634979248e-01 -3.183903694152832031e-01 -8.188673853874206543e-02 2.630917541682720184e-02
-1.952012032270431519e-01 1.014053896069526672e-01 1.158983707427978516e-01 -3.929343819618225098e-02 -8.577590808272361755e-03 -2.791954763233661652e-02 7.842633128166198730e-02 2.048501968383789062e-01 -2.218924276530742645e-02 -1.492301672697067261e-01 -1.213274374604225159e-01 4.678370431065559387e-03 -1.155543699860572815e-01 -6.681191921234130859e-02 -3.065983057022094727e-01 7.052566856145858765e-02 2.724673151969909668e-01 -2.816266417503356934e-01 1.898100525140762329e-01 -1.222164630889892578e-01 4.681953191757202148e-01 -1.886128634214401245e-02 -8.660088293254375458e-03 1.573876142501831055e-01 2.669684886932373047e-01 1.352619081735610962e-01 -5.042561516165733337e-02 2.308305352926254272e-03 -5.514805391430854797e-02 -1.830069869756698608e-01 -3.447532951831817627e-01 1.922067701816558838e-01
-7.355882227420806885e-02 5.058862268924713135e-02 -1.204926520586013794e-02 -1.163725033402442932e-01 -2.426495999097824097e-01 -3.185131549835205078e-01 -1.430660635232925415e-01 -8.150970935821533203e-02 1.138782501220703125e-01 5.749177560210227966e-02 -7.582329213619232178e-03 -2.940911613404750824e-02 -3.941719979047775269e-02 -1.189565807580947876e-01 -1.566666662693023682e-01 2.109637483954429626e-03 3.533393740653991699e-01 -8.198970556259155273e-02 1.878988295793533325e-01 -4.901002347469329834e-02 2.872742712497711182e-01 -2.198025733232498169e-01 -8.282505720853805542e-02 -2.201541215181350708e-01 -2.197376452386379242e-02 2.412752658128738403e-01 -1.847732812166213989e-01 2.192417085170745850e-01 6.810792535543441772e-02 -2.924983501434326172e-01 -3.416202664375305176e-01 -1.737876683473587036e-01
-1.831541955471038818e-01 9.342612326145172119e-02 6.878004223108291626e-02 -4.051620960235595703e-01 -4.874679818749427795e-02 -3.333057165145874023e-01 -1.504989713430404663e-02 -6.120565533638000488e-02 -2.187046036124229431e-02 1.835781484842300415e-01 9.254043549299240112e-02 -2.061329185962677002e-01 -3.866569101810455322e-01 5.075258016586303711e-02 -1.770408637821674347e-02 1.909080334007740021e-02 8.322217315435409546e-02 -1.969179362058639526e-01 1.787656098604202271e-01 2.306936979293823242e-01 3.097148537635803223e-01 2.850668504834175110e-02 -1.084577143192291260e-01 1.550256460905075073e-01 7.309779524803161621e-02 7.788561284542083740e-02 -2.514451742172241211e-01 -1.866857260465621948e-01 1.850985735654830933e-01 -1.499527245759963989e-01 -3.258182480931282043e-02 -5.197031795978546143e-02
-3.080757558345794678e-01 -1.554916948080062866e-01 2.167396992444992065e-02 -8.661684393882751465e-02 -2.724173106253147125e-02 -1.724882870912551880e-01 1.630634069442749023e-01 2.335032522678375244e-01 2.386697754263877869e-02 2.938676178455352783e-01 1.311710625886917114e-01 1.488105356693267822e-01 -4.070650637149810791e-01 -9.654913097620010376e-02 7.829117588698863983e-03 -3.120130114257335663e-02 1.157246064394712448e-02 1.674528270959854126e-01 1.966146379709243774e-02 1.813670545816421509e-01 2.995603978633880615e-01 8.566778898239135742e-02 -2.583850733935832977e-02 -1.071523651480674744e-01 1.166763305664062500e-01 2.452393174171447754e-01 2.367680370807647705e-01 -1.840205043554306030e-01 -1.913036406040191650e-01 -2.346808761358261108e-01 -1.367142796516418457e-01 1.194726899266242981e-01
1.336653251200914383e-02 7.001429051160812378e-02 2.049640864133834839e-01 -1.076380982995033264e-01 1.714332215487957001e-02 3.128444030880928040e-02 1.089732348918914795e-01 2.646614909172058105e-01 -1.300669759511947632e-01 -3.926406055688858032e-02 -2.430407516658306122e-02 -2.945489436388015747e-02 -1.063880771398544312e-01 -3.563733398914337158e-01 -2.692297101020812988e-01 3.097732961177825928e-01 -1.356518864631652832e-01 -1.567294299602508545e-01 3.222827240824699402e-02 4.485200345516204834e-02 1.911511719226837158e-01 -6.841452419757843018e-02 1.248315796256065369e-01 -2.012922316789627075e-01 3.707932829856872559e-01 1.841444373130798340e-01 -3.185969889163970947e-01 9.290641173720359802e-03 9.030716121196746826e-02 -2.868763804435729980e-01 -1.272651851177215576e-01 -9.205396473407745361e-02
1.785373501479625702e-02 2.568506821990013123e-02 -1.096302419900894165e-01 -1.033220738172531128e-01 -2.028313577175140381e-01 -3.032651841640472412e-01 -1.799887120723724365e-01 1.288926005363464355e-01 -1.622247993946075439e-01 -8.322723209857940674e-02 -1.053024604916572571e-01 -3.032681047916412354e-01 -9.382589161396026611e-02 -7.901863008737564087e-02 -1.530950814485549927e-01 -3.931551054120063782e-02 1.230111271142959595e-01 -2.293638586997985840e-01 -1.515255719423294067e-01 1.809269040822982788e-01 2.868065237998962402e-01 -1.263183057308197021e-01 1.069046035408973694e-01 -6.611717492341995239e-02 -1.543393880128860474e-01 1.860165297985076904e-01 -4.659511744976043701e-01 1.182493194937705994e-01 -5.035859346389770508e-02 -2.427567243576049805e-01 -1.715575009584426880e-01 -3.082057926803827286e-03
-2.065723091363906860e-01 7.529103010892868042e-02 -7.407213747501373291e-02 -1.378753483295440674e-01 -3.786481916904449463e-02 -1.491332650184631348e-01 2.056324630975723267e-01 2.346702516078948975e-01 3.207859098911285400e-01 -2.932058572769165039e-01 1.731983199715614319e-02 -8.880210667848587036e-02 8.441817015409469604e-03 -2.544023692607879639e-01 -2.735849320888519287e-01 -8.264122158288955688e-02 8.377510309219360352e-02 -8.135560899972915649e-02 -1.673795282840728760e-02 1.573423892259597778e-01 8.844169974327087402e-02 -1.099654436111450195e-01 -2.903906106948852539e-01 -1.305657327175140381e-01 2.275851219892501831e-01 3.090817332267761230e-01 -1.377463042736053467e-01 4.117557406425476074e-02 -1.042973175644874573e-01 -3.286878168582916260e-01 -1.096595302224159241e-01 -6.088835746049880981e-02
-2.848354578018188477e-01 1.684769839048385620e-01 3.642696142196655273e-02 -2.178721278905868530e-01 -2.172773182392120361e-01 -1.132731288671493530e-01 5.103534460067749023e-02 -5.220131576061248779e-02 1.276492029428482056e-01 3.606028854846954346e-01 -1.987479627132415771e-02 2.483639568090438843e-01 -1.020644679665565491e-01 -1.210029721260070801e-01 -5.647240579128265381e-02 4.201372712850570679e-02 1.090364456176757812e-01 -3.790320456027984619e-01 4.943142831325531006e-02 1.062646359205245972e-01 4.264667257666587830e-02 -1.389402598142623901e-01 -1.595575511455535889e-01 -3.294748961925506592e-01 9.883293509483337402e-02 8.976346254348754883e-02 -1.750434190034866333e-01 -3.515746816992759705e-02 -1.023413166403770447e-01 -2.574771642684936523e-01 -2.788955569267272949e-01 -9.601913392543792725e-02
-1.683035194873809814e-01 6.124365702271461487e-02 5.488819628953933716e-02 -1.880336999893188477e-01 4.226462543010711670e-02 -5.587538704276084900e-02 1.343413144350051880e-01 5.394517779350280762e-01 -1.446746736764907837e-01 1.845862120389938354e-01 1.925091445446014404e-01 2.171450108289718628e-01 -2.502602338790893555e-01 -2.194245159626007080e-01 -1.391311138868331909e-01 4.556464403867721558e-02 1.626666188240051270e-01 -1.605304479598999023e-01 1.575571000576019287e-01 1.722728163003921509e-01 1.538112759590148926e-01 3.818403184413909912e-02 9.259150922298431396e-02 -7.288867235183715820e-02 3.523648716509342194e-03 1.922820508480072021e-01 -1.555228680372238159e-01 1.312317550182342529e-01 5.628756433725357056e-02 -2.056121826171875000e-01 -1.116997152566909790e-01 2.492271959781646729e-01
1.983586251735687256e-01 -9.308128803968429565e-02 1.218390371650457382e-02 -5.069991573691368103e-02 -1.221196353435516357e-02 -5.060608685016632080e-02 1.545931994915008545e-01 7.200549542903900146e-02 3.104344010353088379e-01 -2.319677546620368958e-02 -1.742819696664810181e-01 1.069959923624992371e-01 -2.411931753158569336e-01 -2.093684114515781403e-02 -3.700504601001739502e-01 -4.162391647696495056e-02 -3.618311136960983276e-02 -2.471238188445568085e-02 4.977928102016448975e-02 -9.424087405204772949e-02 1.480236351490020752e-01 5.250840913504362106e-03 -8.692420274019241333e-02 3.387255370616912842e-01 -7.577514625154435635e-04 2.918673455715179443e-01 -4.942484200000762939e-02 -2.053815722465515137e-01 1.301391869783401489e-01 -1.058262512087821960e-01 -5.151092410087585449e-01 2.591318078339099884e-02
-1.039136014878749847e-02 -3.457462489604949951e-01 1.484781205654144287e-01 -1.424161493778228760e-01 -6.522557139396667480e-02 -3.740067780017852783e-02 8.771627396345138550e-02 1.169985532760620117e-01 2.446233481168746948e-01 2.832185029983520508e-01 -2.899124622344970703e-01 2.349927425384521484e-01 -3.144924640655517578e-01 -2.832232117652893066e-01 -1.522946208715438843e-01 1.250116229057312012e-01 -1.307565867900848389e-01 -8.197555691003799438e-02 1.081260368227958679e-01 1.324763745069503784e-01 -1.117615029215812683e-01 -2.047450654208660126e-02 1.973376125097274780e-01 -2.372608929872512817e-01 7.009505480527877808e-02 1.692521572113037109e-01 -1.584510803222656250e-01 1.963860355317592621e-02 -2.686665393412113190e-02 -1.687888205051422119e-01 -2.523823976516723633e-01 -2.360759116709232330e-02
-1.916324943304061890e-01 1.825241595506668091e-01 3.831913322210311890e-02 -1.220855116844177246e-01 8.595038950443267822e-02 -2.387649267911911011e-01 2.101733908057212830e-02 -5.934583768248558044e-02 -1.184193640947341919e-01 3.558437824249267578e-01 1.561010777950286865e-01 -7.199701666831970215e-02 -3.450018167495727539e-01 1.710360646247863770e-01 -1.066719293594360352e-01 4.673511534929275513e-02 -8.180693723261356354e-03 -4.956737160682678223e-02 -7.272740453481674194e-02 5.473722219467163086e-01 1.040665060281753540e-01 -6.280308961868286133e-02 1.450034510344266891e-02 -7.342052459716796875e-02 -7.273316383361816406e-02 1.822539269924163818e-01 -2.466100454330444336e-01 -2.681448869407176971e-02 -6.495308876037597656e-02 -1.483266800642013550e-01 -2.416920661926269531e-01 -2.657011337578296661e-02
1.411102265119552612e-01 1.944615133106708527e-02 7.177942246198654175e-02 -6.207764521241188049e-02 -3.353232517838478088e-02 -2.158842533826828003e-01 -1.817826330661773682e-01 1.086554154753684998e-01 2.750527858734130859e-01 -5.164860934019088745e-02 1.840279996395111084e-02 -1.887939572334289551e-01 -3.556920289993286133e-01 -6.164157390594482422e-02 8.234971202909946442e-03 -2.108497619628906250e-01 -2.636072635650634766e-01 -3.890805318951606750e-02 1.311813145875930786e-01 4.282917380332946777e-01 -4.325925931334495544e-02 3.172663971781730652e-02 -1.736962795257568359e-02 1.638060063123703003e-01 8.366251736879348755e-02 3.024549186229705811e-01 -2.073017060756683350e-01 4.405880346894264221e-02 1.245570182800292969e-01 -1.402641236782073975e-01 -2.357399612665176392e-01 2.305749803781509399e-01
7.000534981489181519e-02 6.546527147293090820e-02 3.875150159001350403e-02 -1.080036312341690063e-01 -2.717335820198059082e-01 -2.291972190141677856e-01 2.837082743644714355e-01 2.046685069799423218e-01 -5.098815634846687317e-02 2.712413482367992401e-02 8.214099705219268799e-02 2.007179111242294312e-01 -4.428108036518096924e-02 -9.519629180431365967e-02 -3.328658044338226318e-01 1.028441265225410461e-01 -1.375142782926559448e-01 -1.705497056245803833e-01 2.249866276979446411e-01 7.214689999818801880e-02 1.195208877325057983e-01 -1.160534918308258057e-01 3.078678809106349945e-02 -7.176179438829421997e-02 2.390661239624023438e-01 2.927603423595428467e-01 -7.937382161617279053e-02 -1.792433559894561768e-01 -2.629902958869934082e-01 1.073037832975387573e-01 -2.674992382526397705e-01 2.737346291542053223e-01
-3.998030722141265869e-02 -6.565956026315689087e-02 -3.215804994106292725e-01 -2.478108368813991547e-02 -1.911432445049285889e-01 -2.146272957324981689e-01 -8.610045909881591797e-02 4.950822517275810242e-02 1.237674430012702942e-01 2.297038584947586060e-01 -2.129014953970909119e-02 8.801360428333282471e-02 -2.418708801269531250e-01 5.066436529159545898e-02 -3.967271149158477783e-01 -4.007211327552795410e-02 -7.082146406173706055e-02 -1.511648446321487427e-01 -2.676626667380332947e-02 2.005902826786041260e-01 4.431966319680213928e-02 -2.833724021911621094e-01 -1.874600648880004883e-01 -3.608373999595642090e-01 1.187098324298858643e-01 -1.613473705947399139e-02 -1.696100980043411255e-01 -1.383847147226333618e-01 2.578674554824829102e-01 6.315816938877105713e-02 -2.072026580572128296e-01 9.556511789560317993e-02
2.357143163681030273e-01 -1.274929642677307129e-01 3.259840905666351318e-01 -3.038106253370642662e-03 -4.507258906960487366e-02 -1.363743990659713745e-01 7.847920060157775879e-02 -2.242396352812647820e-03 -5.284745246171951294e-02 -3.830262646079063416e-02 1.725607812404632568e-01 3.361496329307556152e-02 -2.417241185903549194e-01 -1.964257806539535522e-01 -2.015227675437927246e-01 -5.343130603432655334e-02 -1.998893022537231445e-01 -2.546529769897460938e-01 -1.350212991237640381e-01 2.119207978248596191e-01 7.683205604553222656e-02 -4.100332502275705338e-03 9.282859414815902710e-02 3.942374512553215027e-02 2.654028534889221191e-01 3.585810363292694092e-01 4.824304580688476562e-02 -1.872720122337341309e-01 4.708494246006011963e-02 -7.495411485433578491e-02 -4.311191439628601074e-01 -7.291402667760848999e-02
-7.051572948694229126e-02 1.042909696698188782e-01 -2.726929783821105957e-01 -3.302241563796997070e-01 -1.480645239353179932e-01 -1.658485829830169678e-01 -2.978456020355224609e-01 1.166993901133537292e-01 1.584701985120773315e-01 1.402174085378646851e-01 1.731880009174346924e-02 2.640289487317204475e-03 -3.404518067836761475e-01 -4.322884604334831238e-02 -1.646376028656959534e-02 1.017041224986314774e-02 -1.557594686746597290e-01 6.111188977956771851e-02 -2.396654151380062103e-02 4.673194587230682373e-01 1.416566818952560425e-01 -4.971935227513313293e-02 -1.058620288968086243e-01 -1.544167548418045044e-01 4.707589000463485718e-02 3.081040382385253906e-01 -1.466378718614578247e-01 5.897516012191772461e-02 -3.767484053969383240e-02 -3.164312988519668579e-02 9.596405178308486938e-02 2.178261578083038330e-01
1.364595140330493450e-03 -3.701281920075416565e-02 2.265808731317520142e-01 -2.133642882108688354e-01 2.424192428588867188e-01 -1.043732650578022003e-02 -1.502622067928314209e-01 1.588549762964248657e-01 2.331483513116836548e-01 2.399817854166030884e-01 8.466738462448120117e-02 7.324116677045822144e-02 -5.801608040928840637e-02 -2.531101703643798828e-01 -2.175504565238952637e-01 -4.101753607392311096e-02 2.421041131019592285e-01 -1.646437346935272217e-01 -4.195011034607887268e-02 1.180227026343345642e-01 6.853500008583068848e-02 9.841395914554595947e-02 2.179710566997528076e-01 -2.527150511741638184e-01 3.283506929874420166e-01 1.005619466304779053e-01 -3.232414722442626953e-01 -1.847215890884399414e-01 -1.440301686525344849e-01 -1.024900004267692566e-01 -1.826765239238739014e-01 7.634314149618148804e-02
9.004535526037216187e-02 -2.045152634382247925e-01 -7.753773033618927002e-02 -2.111023105680942535e-02 -3.062698841094970703e-01 -2.895445823669433594e-01 1.764575541019439697e-01 3.382259905338287354e-01 -4.026793316006660461e-02 9.645579010248184204e-02 1.161717697978019714e-01 5.186552181839942932e-02 -6.373275537043809891e-03 -1.116775721311569214e-01 -3.010188341140747070e-01 2.013928592205047607e-01 -1.426286995410919189e-01 -1.934119611978530884e-01 9.561864286661148071e-02 1.863104850053787231e-01 5.773617699742317200e-02 9.357296675443649292e-02 -9.628275781869888306e-02 -7.982680946588516235e-02 1.609280109405517578e-01 3.701615929603576660e-01 7.513453066349029541e-02 -2.082428336143493652e-01 -2.018951922655105591e-01 -5.969984922558069229e-03 -2.346965670585632324e-01 1.117853000760078430e-01
-6.995984911918640137e-02 -7.095418125391006470e-02 3.327431157231330872e-02 2.054813131690025330e-02 -3.347007334232330322e-01 -2.153970003128051758e-01 -1.046712845563888550e-01 -6.342727690935134888e-02 1.649698466062545776e-01 -4.793104529380798340e-02 1.782897859811782837e-02 7.187092304229736328e-02 -2.854219973087310791e-01 -3.754170378670096397e-03 -2.470237165689468384e-01 -8.212957531213760376e-02 3.716491758823394775e-01 -1.564000546932220459e-02 4.848419502377510071e-02 7.167714089155197144e-02 2.090550661087036133e-01 -1.093485131859779358e-01 -1.141726821660995483e-01 -2.585057318210601807e-01 2.858004346489906311e-02 4.239612445235252380e-02 -1.726595312356948853e-01 2.389080375432968140e-01 2.998013980686664581e-02 -3.758661746978759766e-01 -2.746179699897766113e-01 -2.059882432222366333e-01
-5.323540791869163513e-02 -7.385478168725967407e-02 4.656365886330604553e-02 -2.209285646677017212e-01 -1.803807467222213745e-01 -2.124948203563690186e-01 2.353656142950057983e-01 1.483108550310134888e-01 -8.601151406764984131e-03 6.697992980480194092e-02 -5.512585490942001343e-02 2.124132812023162842e-01 -3.001902699470520020e-01 -3.106384538114070892e-02 -3.219963908195495605e-01 1.033954918384552002e-01 -1.734190583229064941e-01 3.035376593470573425e-02 1.106203645467758179e-01 -1.015333756804466248e-01 3.177154343575239182e-03 -2.199771068990230560e-02 -2.073596268892288208e-01 3.747617825865745544e-02 -5.903568491339683533e-02 8.435802161693572998e-02 -2.377167791128158569e-01 -4.743909463286399841e-03 5.416214931756258011e-03 -1.491944938898086548e-01 -5.618613362312316895e-01 -1.546998172998428345e-01
-3.661185875535011292e-02 -1.679535061120986938e-01 -1.068816427141427994e-02 1.297428011894226074e-01 -2.231518328189849854e-01 -1.491660773754119873e-01 3.883381560444831848e-02 2.340606442885473371e-04 9.748616069555282593e-02 8.480846136808395386e-02 -1.122950166463851929e-01 -9.326059371232986450e-03 -2.909767031669616699e-01 1.566686481237411499e-01 -4.285624027252197266e-01 3.378832340240478516e-02 2.218543738126754761e-01 2.360004000365734100e-02 -1.076344680041074753e-02 1.568682342767715454e-01 9.794535487890243530e-02 -2.452446669340133667e-01 -5.212588608264923096e-02 -3.620022833347320557e-01 -1.162803247570991516e-01 1.173155289143323898e-02 -3.467991352081298828e-01 -1.576073318719863892e-01 1.087634488940238953e-01 -2.710410058498382568e-01 -1.843033432960510254e-01 -2.248267643153667450e-02
-1.994871944189071655e-01 9.477034956216812134e-02 -4.658019915223121643e-02 -2.722783982753753662e-01 -3.136531412601470947e-01 6.946551054716110229e-02 -1.469123363494873047e-01 3.215826451778411865e-01 1.722538769245147705e-01 -1.433895528316497803e-01 -8.071245253086090088e-02 -8.778741210699081421e-02 -2.222966849803924561e-01 1.182526722550392151e-01 -2.662026882171630859e-01 -1.324388533830642700e-01 2.302489876747131348e-01 1.115117296576499939e-01 1.001013070344924927e-01 2.260967902839183807e-02 1.121497824788093567e-01 2.333299368619918823e-01 3.156866412609815598e-03 -2.406577765941619873e-01 9.272926300764083862e-02 1.831616759300231934e-01 -7.739528268575668335e-02 -6.915459036827087402e-02 -1.860479861497879028e-01 -2.001565694808959961e-01 -2.987536191940307617e-01 1.126158684492111206e-01
-1.516518443822860718e-01 -1.420830041170120239e-01 -7.180596888065338135e-02 -2.594782412052154541e-01 -5.026321485638618469e-02 -3.781723976135253906e-01 -9.687045961618423462e-02 1.298332959413528442e-02 -1.100552733987569809e-03 1.689317971467971802e-01 1.969947665929794312e-01 1.913760416209697723e-02 -2.561374008655548096e-01 -2.312900684773921967e-02 -1.374099701642990112e-01 6.342319399118423462e-02 1.809303276240825653e-02 -1.638533324003219604e-01 2.303476817905902863e-02 1.282827109098434448e-01 3.108421564102172852e-01 -2.087936848402023315e-01 -3.455184996128082275e-01 1.942742802202701569e-02 2.625054121017456055e-01 6.166693195700645447e-02 -1.263024210929870605e-01 3.942356109619140625e-01 6.560441106557846069e-02 4.268810898065567017e-02 -1.189419850707054138e-01 6.307432055473327637e-02
-1.512380242347717285e-01 -3.109516501426696777e-01 9.634667076170444489e-04 -2.541832923889160156e-01 -1.404142938554286957e-02 -7.331019639968872070e-02 7.605803757905960083e-02 4.816950112581253052e-02 1.962189376354217529e-02 2.705849409103393555e-01 4.068173468112945557e-02 -1.161882728338241577e-01 -1.127324700355529785e-01 4.547968506813049316e-02 -2.603474631905555725e-02 1.587793231010437012e-01 6.239646673202514648e-02 1.796795800328254700e-02 -4.707612097263336182e-02 2.320332080125808716e-01 1.438157856464385986e-01 -4.266056716442108154e-01 -1.600802317261695862e-02 -2.781815528869628906e-01 1.051954701542854309e-01 2.540353536605834961e-01 -4.006304740905761719e-01 1.484668850898742676e-01 2.372616678476333618e-01 1.046402230858802795e-01 -7.291240245103836060e-02 -3.785987198352813721e-02
-6.441932916641235352e-02 1.322204023599624634e-01 3.120063245296478271e-02 -3.064192831516265869e-01 -1.055501028895378113e-01 -6.541446596384048462e-02 -5.351574718952178955e-02 1.642054468393325806e-01 5.360065400600433350e-02 2.684666812419891357e-01 -2.003980875015258789e-01 9.670490399003028870e-03 -2.050345242023468018e-01 -3.246470689773559570e-01 1.001306399703025818e-01 -2.592266201972961426e-01 -6.750244647264480591e-02 -1.330189108848571777e-01 -5.030954256653785706e-02 1.324713826179504395e-01 3.308326900005340576e-01 3.528876975178718567e-02 1.089935973286628723e-01 -1.553749740123748779e-01 -3.147156909108161926e-02 3.016855418682098389e-01 -1.519799679517745972e-01 2.558908658102154732e-03 -2.449015229940414429e-01 -2.116511166095733643e-01 -4.008839651942253113e-02 2.964094281196594238e-01
-3.628856837749481201e-01 4.587461426854133606e-02 1.248213127255439758e-01 -3.040650188922882080e-01 7.531584054231643677e-02 -4.447385296225547791e-02 3.727756813168525696e-02 1.430949079804122448e-03 3.453472629189491272e-02 4.320341348648071289e-01 -4.029583558440208435e-02 -2.376475632190704346e-01 -4.273004233837127686e-01 7.940594851970672607e-02 -1.921778470277786255e-01 -4.048019647598266602e-02 1.852431744337081909e-01 -1.154473200440406799e-01 2.349710315465927124e-01 2.060701847076416016e-01 8.818773552775382996e-03 -4.034303501248359680e-02 4.477590322494506836e-02 -7.906658947467803955e-02 -1.026294454932212830e-01 -3.647300601005554199e-02 -2.357711493968963623e-01 9.638454020023345947e-02 -1.155525911599397659e-02 3.051652386784553528e-02 -2.060330063104629517e-01 1.366925798356533051e-02
-3.486962318420410156e-01 -6.590613047592341900e-04 -3.321815431118011475e-01 -1.004297807812690735e-01 1.104037761688232422e-01 -1.698612570762634277e-01 2.743143821135163307e-03 5.168525502085685730e-02 -3.240855038166046143e-02 -4.843427240848541260e-02 1.076724473387002945e-02 -2.846315503120422363e-02 -2.846589386463165283e-01 -1.508583426475524902e-01 -3.841722011566162109e-02 -1.048948019742965698e-01 1.427342593669891357e-01 -9.957246482372283936e-02 -3.238656371831893921e-02 2.656703069806098938e-02 4.143501222133636475e-01 -5.432833358645439148e-02 1.227597799152135849e-02 2.378543652594089508e-02 1.314301043748855591e-01 2.829910814762115479e-01 2.680401504039764404e-02 -6.921763718128204346e-02 -1.785250902175903320e-01 -2.947654128074645996e-01 -3.972715139389038086e-01 8.259863406419754028e-02
-2.590383887290954590e-01 -1.894933879375457764e-01 1.380070149898529053e-01 1.020865291357040405e-01 -5.364742130041122437e-02 -6.499841064214706421e-02 5.469053983688354492e-02 2.893736660480499268e-01 2.946326434612274170e-01 3.093949556350708008e-01 -9.692067652940750122e-02 -8.227467536926269531e-02 -1.521744430065155029e-01 1.184837333858013153e-02 -2.739231288433074951e-01 1.685535907745361328e-01 -2.144899517297744751e-01 -1.357689052820205688e-01 -2.685023471713066101e-02 2.510296702384948730e-01 -8.230617642402648926e-02 -3.669045269489288330e-01 5.858957301825284958e-03 -6.840050965547561646e-02 -2.040537446737289429e-02 1.839244924485683441e-02 -1.319979280233383179e-01 -7.214418053627014160e-02 3.230811059474945068e-01 -6.873014569282531738e-02 -2.028070986270904541e-01 -1.880777999758720398e-02
-1.983266323804855347e-01 5.852512642741203308e-02 -8.438131958246231079e-02 -2.210101187229156494e-01 -4.534511268138885498e-02 -1.377124786376953125e-01 -4.217972233891487122e-02 4.069778695702552795e-02 3.315022587776184082e-01 -1.699855178594589233e-02 2.951267063617706299e-01 -1.264465004205703735e-01 -3.795575350522994995e-02 -1.883742064237594604e-01 7.415203005075454712e-02 1.882085800170898438e-01 -4.304005950689315796e-02 -8.399142324924468994e-02 -2.224303483963012695e-01 1.596168577671051025e-01 2.371704429388046265e-01 1.671979129314422607e-01 -9.131374210119247437e-02 -1.360209435224533081e-01 1.832879930734634399e-01 2.744427919387817383e-01 -4.040313661098480225e-01 -1.410988718271255493e-01 -1.663915216922760010e-01 -1.648905873298645020e-01 -7.947865873575210571e-02 1.937559992074966431e-01
-1.649761646986007690e-01 -1.439319550991058350e-01 1.864552646875381470e-01 1.184054911136627197e-01 -1.873879581689834595e-01 -1.197131052613258362e-01 -5.492286290973424911e-03 1.827116310596466064e-01 1.900250017642974854e-01 1.866623461246490479e-01 6.486491113901138306e-02 -2.335006445646286011e-01 -2.916687130928039551e-01 3.236791193485260010e-01 -2.339728176593780518e-01 -6.416105479001998901e-02 -7.731787115335464478e-02 -3.306863605976104736e-01 1.452640593051910400e-01 2.131527066230773926e-01 2.326832897961139679e-02 -1.479279436171054840e-02 3.131298720836639404e-01 -5.376650393009185791e-02 1.992271989583969116e-01 8.171468041837215424e-03 2.555233612656593323e-02 8.864816278219223022e-03 1.197421774268150330e-01 -1.373914629220962524e-01 -1.568878889083862305e-01 2.452631741762161255e-01
5.039289221167564392e-02 -2.881241440773010254e-01 -1.393910497426986694e-01 -1.845506429672241211e-01 -3.212752193212509155e-02 -7.540528476238250732e-02 -2.053947001695632935e-01 1.124942302703857422e-01 6.264594197273254395e-02 -6.244763359427452087e-02 1.249135732650756836e-01 -9.201587736606597900e-02 -3.177602589130401611e-01 3.779852390289306641e-02 -6.556106358766555786e-02 -1.444705426692962646e-01 -2.516274452209472656e-01 -1.319531500339508057e-01 9.926363825798034668e-02 5.358313322067260742e-01 1.793698221445083618e-01 -7.340861111879348755e-02 -7.107187807559967041e-02 1.300261914730072021e-01 2.153813093900680542e-01 1.970619708299636841e-01 -2.035481669008731842e-02 2.035573720932006836e-01 1.837950199842453003e-01 -1.601134687662124634e-01 -8.043172210454940796e-02 9.877105802297592163e-02
-2.519700229167938232e-01 1.532741785049438477e-01 8.427572250366210938e-02 4.593970626592636108e-02 7.863764464855194092e-02 -9.905758500099182129e-02 8.299216628074645996e-02 1.021076142787933350e-01 3.714133426547050476e-02 -8.872070908546447754e-02 5.665024742484092712e-02 -1.505398750305175781e-01 -2.128166556358337402e-01 -2.048637568950653076e-01 -3.442130386829376221e-01 2.757633328437805176e-01 7.038400322198867798e-02 -8.681605756282806396e-02 1.416005641222000122e-01 2.417616695165634155e-01 -1.863094717264175415e-01 -2.841548323631286621e-01 6.172516569495201111e-02 -1.535630077123641968e-01 -7.151911500841379166e-03 2.985841631889343262e-01 -6.033863499760627747e-02 3.382280701771378517e-03 2.433912009000778198e-01 -1.985363960266113281e-01 -3.358947932720184326e-01 1.241393014788627625e-01
6.506390124559402466e-02 -3.120416700839996338e-01 5.392589047551155090e-02 -2.403991483151912689e-02 -1.924965232610702515e-01 4.274151101708412170e-02 3.813578188419342041e-01 6.988233327865600586e-02 2.352854460477828979e-01 3.288950622081756592e-01 8.026726543903350830e-02 -5.211995169520378113e-02 -1.053213775157928467e-01 -1.007790118455886841e-01 -2.540816068649291992e-01 9.632506966590881348e-02 -5.528013035655021667e-02 -8.752314001321792603e-02 1.842971444129943848e-01 -8.067822456359863281e-02 3.197127878665924072e-01 -1.353201866149902344e-01 1.736847758293151855e-01 -2.681347727775573730e-01 -1.810972951352596283e-02 6.594425067305564880e-03 -9.926942735910415649e-02 2.684762775897979736e-01 -2.079509943723678589e-02 -1.378332525491714478e-01 -1.417477279901504517e-01 2.057352066040039062e-01
-2.293288260698318481e-01 6.893405318260192871e-02 -1.076776161789894104e-02 2.133276686072349548e-02 4.088346660137176514e-02 -1.182305514812469482e-01 -3.984299674630165100e-02 1.391222327947616577e-01 1.655352413654327393e-01 -2.114209085702896118e-01 1.365272104740142822e-01 -5.964535102248191833e-02 -2.776735424995422363e-01 -1.290026158094406128e-01 -1.993354111909866333e-01 1.929009705781936646e-01 2.575933933258056641e-01 -1.370466127991676331e-02 1.872364878654479980e-01 3.703192472457885742e-01 -1.731229573488235474e-01 -3.599555194377899170e-01 2.550166845321655273e-02 -1.176175177097320557e-01 1.321438252925872803e-01 3.144548237323760986e-01 -5.966158956289291382e-02 3.151018917560577393e-02 1.318470239639282227e-01 -1.878458559513092041e-01 -2.302990704774856567e-01 -3.379203006625175476e-02
7.930271327495574951e-02 -1.315800100564956665e-01 -1.753894388675689697e-01 -2.619900107383728027e-01 -1.041388809680938721e-01 -4.091631248593330383e-02 -8.396564424037933350e-02 2.156289964914321899e-01 2.663728594779968262e-01 -1.001384854316711426e-02 -2.825632989406585693e-01 2.323779016733169556e-01 -2.606559097766876221e-01 -2.932707369327545166e-01 -4.154556989669799805e-01 1.027658805251121521e-01 -5.435796454548835754e-02 8.408897370100021362e-02 2.681592293083667755e-02 2.749947905540466309e-01 6.207412108778953552e-02 9.548138082027435303e-02 3.466214239597320557e-02 1.179512813687324524e-01 9.876391291618347168e-02 1.336314529180526733e-01 -2.147956937551498413e-01 2.154881060123443604e-01 -1.101620588451623917e-02 -1.568503081798553467e-01 -9.423203021287918091e-02 -2.616852708160877228e-02
1.072943955659866333e-01 -2.092585563659667969e-01 -1.178813129663467407e-01 -2.018476873636245728e-01 -2.832846641540527344e-01 -3.568462133407592773e-01 -1.714124083518981934e-01 1.703790575265884399e-01 1.229524426162242889e-02 1.787451505661010742e-01 -2.571908235549926758e-01 -5.999898537993431091e-02 -2.363921403884887695e-01 -2.227538526058197021e-01 -1.275998353958129883e-01 -1.521334201097488403e-01 -3.760839998722076416e-02 7.814728468656539917e-02 3.482467681169509888e-02 1.678086817264556885e-01 2.480206936597824097e-01 -1.969553977251052856e-01 -8.139174431562423706e-02 -2.762282788753509521e-01 5.714060366153717041e-02 1.183246746659278870e-01 -1.341171860694885254e-01 -1.207166612148284912e-01 1.480466220527887344e-02 1.507035791873931885e-01 -2.833792567253112793e-02 2.891350388526916504e-01
-7.157178223133087158e-02 9.093426167964935303e-02 1.274018175899982452e-02 -1.636307835578918457e-01 -1.615001261234283447e-01 -1.851195842027664185e-01 9.417383000254631042e-03 5.437446758151054382e-02 1.395852118730545044e-01 2.926795482635498047e-01 1.951839476823806763e-01 1.906236559152603149e-01 -6.748948246240615845e-02 5.173096433281898499e-03 -2.097556591033935547e-01 3.589284718036651611e-01 1.883392781019210815e-01 2.959900349378585815e-02 -1.072168573737144470e-01 2.737632989883422852e-01 3.133377730846405029e-01 -2.101732641458511353e-01 -2.752401530742645264e-01 -1.863863319158554077e-01 8.549372851848602295e-02 1.462246775627136230e-01 1.698468327522277832e-01 -1.135985553264617920e-01 1.157962158322334290e-01 1.951539143919944763e-02 -1.696744561195373535e-01 2.249971926212310791e-01
-2.193157970905303955e-01 7.478591799736022949e-02 5.290471389889717102e-02 -3.083890080451965332e-01 6.095685064792633057e-03 -9.750498086214065552e-02 3.402326107025146484e-01 4.076576828956604004e-01 1.284615546464920044e-01 2.505933344364166260e-01 -8.014694601297378540e-02 8.998811244964599609e-02 -1.263808757066726685e-01 -2.425463646650314331e-01 -1.199324280023574829e-01 2.325488030910491943e-01 4.359649121761322021e-02 -9.561081230640411377e-02 2.140614539384841919e-01 -1.701164990663528442e-02 1.901184320449829102e-01 3.672958537936210632e-02 1.054721623659133911e-01 -4.179384186863899231e-02 2.133885212242603302e-02 1.582551747560501099e-01 -4.029598832130432129e-02 1.597663760185241699e-01 -5.722203850746154785e-02 -2.209507524967193604e-01 -2.937249541282653809e-01 1.459357887506484985e-01
7.253438234329223633e-02 -4.605190828442573547e-02 9.253033250570297241e-02 -2.665007710456848145e-01 -7.834908366203308105e-02 -4.862819612026214600e-02 3.157155811786651611e-01 -6.473793834447860718e-02 2.762407660484313965e-01 -8.424698561429977417e-02 2.325997687876224518e-02 -1.475537121295928955e-01 -2.296946197748184204e-01 -2.058482170104980469e-01 -1.513077169656753540e-01 1.860215663909912109e-01 -1.494438201189041138e-01 -2.244469523429870605e-01 -6.368926912546157837e-02 6.183529272675514221e-02 1.020352765917778015e-01 1.714665442705154419e-01 -9.190560132265090942e-02 7.837698608636856079e-02 -8.335886523127555847e-03 3.893554508686065674e-01 -3.488152101635932922e-02 -1.997310370206832886e-01 1.920255646109580994e-02 -3.316213190555572510e-01 -2.994086444377899170e-01 -1.206535398960113525e-01
-1.056766882538795471e-01 4.943824559450149536e-02 -2.419367730617523193e-01 5.509708076715469360e-02 -7.107451558113098145e-02 -3.951631486415863037e-01 -1.861813245341181755e-03 1.269769817590713501e-01 -7.052791863679885864e-02 -1.192743480205535889e-01 -4.253531247377395630e-02 -2.169979661703109741e-01 -2.064142227172851562e-01 -1.266391575336456299e-01 -2.571925222873687744e-01 -1.171223819255828857e-01 2.462688237428665161e-01 -1.347351223230361938e-01 -1.532870233058929443e-01 1.902374625205993652e-01 2.106141000986099243e-01 6.364246457815170288e-02 1.971558630466461182e-01 -1.583718955516815186e-01 -1.319539994001388550e-01 1.568041145801544189e-01 -2.838213443756103516e-01 2.584318816661834717e-01 -1.898748576641082764e-01 -1.146334111690521240e-01 -2.263036817312240601e-01 -1.678284257650375366e-02
4.079711809754371643e-02 -2.528232336044311523e-01 -1.309060305356979370e-02 -2.463884837925434113e-02 -2.359163314104080200e-01 -2.800247371196746826e-01 -5.029295012354850769e-02 1.169498357921838760e-02 1.789624243974685669e-01 2.808202058076858521e-02 1.054750978946685791e-01 -5.110468342900276184e-02 -1.494060009717941284e-01 4.475283622741699219e-02 -2.660489976406097412e-01 -1.092657521367073059e-01 -5.295299459248781204e-03 8.264603465795516968e-02 -9.147900342941284180e-02 2.536735832691192627e-01 2.402960509061813354e-01 -2.117051482200622559e-01 -7.408882956951856613e-03 -2.506799697875976562e-01 -7.288528233766555786e-02 1.387822329998016357e-01 -1.630691625177860260e-02 -2.588014304637908936e-01 2.491803914308547974e-01 1.135868802666664124e-01 -3.079512119293212891e-01 3.696281909942626953e-01
-1.386490762233734131e-01 -1.088375374674797058e-01 1.945791095495223999e-01 2.045177221298217773e-01 -9.841528534889221191e-02 2.583711175248026848e-03 1.561281830072402954e-02 1.861738264560699463e-01 1.658365875482559204e-01 2.590805292129516602e-01 1.292228698730468750e-01 -2.189704477787017822e-01 -2.048684209585189819e-01 2.461073249578475952e-01 -4.210322201251983643e-01 -1.785377413034439087e-01 4.104058444499969482e-02 -2.774007618427276611e-01 7.937348634004592896e-02 2.283073067665100098e-01 8.703064918518066406e-02 2.026339061558246613e-02 1.145296543836593628e-01 -4.939180612564086914e-02 2.753261029720306396e-01 5.321192741394042969e-02 -8.476779609918594360e-02 1.372725367546081543e-01 1.139131113886833191e-01 -1.278803199529647827e-01 -2.030835747718811035e-01 1.945544630289077759e-01
1.148282364010810852e-02 1.567902974784374237e-02 -8.175022900104522705e-02 6.564939022064208984e-02 -3.091859221458435059e-01 9.794047474861145020e-02 -6.037617474794387817e-02 -6.018818914890289307e-02 4.581872746348381042e-02 -1.207162588834762573e-01 -3.103357739746570587e-02 2.504415996372699738e-02 -2.460086196660995483e-01 -8.655454963445663452e-03 -3.611939847469329834e-01 -1.415429115295410156e-01 2.377460896968841553e-01 -1.987589448690414429e-01 1.847044378519058228e-01 1.356898397207260132e-01 5.526223406195640564e-02 -2.213886529207229614e-01 1.917709857225418091e-01 -3.357811570167541504e-01 1.091476008296012878e-01 5.342751741409301758e-02 -2.800086438655853271e-01 1.958582848310470581e-01 -1.612463742494583130e-01 -3.474556207656860352e-01 -1.348886936902999878e-01 1.480113901197910309e-02
-3.207788169384002686e-01 -9.983190894126892090e-02 1.498300582170486450e-01 -2.315407618880271912e-02 5.485326796770095825e-02 -1.609860509634017944e-01 2.465201169252395630e-01 1.485477387905120850e-01 3.355969116091728210e-02 -2.296749688684940338e-02 -8.638986200094223022e-02 -2.307451814413070679e-01 -2.167453020811080933e-01 -2.018533498048782349e-01 -1.895201206207275391e-01 1.689937710762023926e-01 1.476913094520568848e-01 -1.727322489023208618e-02 1.612613499164581299e-01 4.015430808067321777e-01 -8.553824573755264282e-02 -1.210492625832557678e-01 6.177899241447448730e-02 -1.326635628938674927e-01 -9.810066223144531250e-02 3.241156041622161865e-01 7.669940590858459473e-02 -4.711744189262390137e-02 2.302140444517135620e-01 -2.261431217193603516e-01 -1.217655614018440247e-01 2.081879824399948120e-01
-2.663797698915004730e-03 -2.385391592979431152e-01 -1.073284968733787537e-01 -2.991598546504974365e-01 -3.033562302589416504e-01 1.276405155658721924e-01 -7.023579627275466919e-02 2.078361809253692627e-01 1.512587368488311768e-01 1.381340622901916504e-01 -6.902650743722915649e-02 1.061685234308242798e-01 -2.176891565322875977e-01 -2.189991921186447144e-01 -6.438433378934860229e-02 6.579073611646890640e-03 1.579482108354568481e-01 5.487753823399543762e-02 1.698783189058303833e-01 3.307208120822906494e-01 1.319724470376968384e-01 1.939557641744613647e-01 7.435996830463409424e-02 -4.605665802955627441e-02 1.898683458566665649e-01 1.867998093366622925e-01 -1.089306026697158813e-01 2.640067636966705322e-01 3.328472003340721130e-02 -3.086371719837188721e-01 -5.339361727237701416e-02 2.179221659898757935e-01
-1.121703311800956726e-01 -4.690594971179962158e-02 -1.033748239278793335e-01 -2.817676663398742676e-01 -2.883904576301574707e-01 -1.500096321105957031e-01 4.464000463485717773e-02 2.745177783071994781e-02 5.846128985285758972e-02 1.342567205429077148e-01 1.138391718268394470e-01 -3.616975545883178711e-01 -5.781870707869529724e-02 3.253246471285820007e-02 1.769153960049152374e-02 1.825973838567733765e-01 -1.564914733171463013e-01 8.230978995561599731e-02 2.546814382076263428e-01 -6.716039776802062988e-02 2.177308350801467896e-01 -5.228987336158752441e-02 -5.372747033834457397e-02 7.312086969614028931e-02 1.403059363365173340e-01 3.853482306003570557e-01 9.702642261981964111e-02 -4.616961628198623657e-02 2.517289221286773682e-01 -1.412975788116455078e-01 -2.615710794925689697e-01 3.048738837242126465e-01
-3.869882319122552872e-03 3.938249498605728149e-02 -2.111729606986045837e-02 -1.007500686682760715e-03 -6.991451978683471680e-02 3.229858726263046265e-02 -5.407829955220222473e-02 1.883991509675979614e-01 1.476283222436904907e-01 7.055021077394485474e-02 1.214669421315193176e-01 -2.548230588436126709e-01 -4.444507956504821777e-01 -1.111623495817184448e-01 -3.145066648721694946e-02 3.499717116355895996e-01 9.332680702209472656e-02 1.053071245551109314e-01 1.538041830062866211e-01 4.726648330688476562e-02 1.159323658794164658e-02 -3.918235898017883301e-01 1.339455693960189819e-01 -9.435592591762542725e-02 -9.171038120985031128e-02 2.064396142959594727e-01 -2.977775335311889648e-01 3.611045330762863159e-02 9.601474553346633911e-02 -1.844772994518280029e-01 -3.105497658252716064e-01 -8.321446925401687622e-02
-2.553177475929260254e-01 -1.216429248452186584e-01 -1.408821791410446167e-01 -9.247201681137084961e-02 -4.423339068889617920e-01 4.932601936161518097e-03 -2.616637349128723145e-01 9.010488539934158325e-02 4.136226475238800049e-01 -1.499825119972229004e-01 2.258862555027008057e-01 -2.524050511419773102e-02 -1.786046624183654785e-01 9.152709692716598511e-02 -9.936036914587020874e-02 6.474149972200393677e-02 1.239599660038948059e-01 -2.010441571474075317e-01 -8.911729604005813599e-02 9.845225512981414795e-02 1.040026545524597168e-01 1.171936653554439545e-02 1.684955954551696777e-01 7.651073392480611801e-03 1.023947447538375854e-01 1.432505100965499878e-01 -1.111637502908706665e-01 -1.970565468072891235e-01 1.344006657600402832e-01 -2.623104453086853027e-01 5.526737868785858154e-02 1.866122782230377197e-01
-9.329027682542800903e-02 4.489736258983612061e-02 -1.968294084072113037e-01 -4.486174881458282471e-02 -1.037398800253868103e-01 -1.571088284254074097e-01 1.295266300439834595e-01 4.769106954336166382e-02 -1.518406998366117477e-02 4.245435595512390137e-01 1.724730245769023895e-02 -1.197111532092094421e-01 -3.620813488960266113e-01 -1.655547469854354858e-01 -7.111267000436782837e-02 1.668142974376678467e-01 -2.055539339780807495e-01 -5.605676397681236267e-02 4.168245568871498108e-02 -1.703879982233047485e-01 2.364407479763031006e-01 4.704958200454711914e-02 1.165405288338661194e-01 -2.038472741842269897e-01 1.406192779541015625e-01 2.467743158340454102e-01 8.749169111251831055e-02 -1.755498200654983521e-01 -1.613017320632934570e-01 -2.458602786064147949e-01 -2.450570911169052124e-01 2.290389686822891235e-01
-1.028441563248634338e-01 -9.564671665430068970e-02 1.548070907592773438e-01 -1.756884306669235229e-01 -1.235630959272384644e-01 -1.226050108671188354e-01 -8.129970729351043701e-02 3.641911745071411133e-01 4.320082440972328186e-02 1.325692087411880493e-01 2.704645991325378418e-01 -3.806652128696441650e-02 -3.576999306678771973e-01 -2.368902564048767090e-01 -2.571379020810127258e-02 3.395886421203613281e-01 -1.032631099224090576e-02 -8.423963189125061035e-02 1.696276962757110596e-01 1.207739580422639847e-02 2.917912974953651428e-02 -1.252256035804748535e-01 1.956838071346282959e-01 -5.634361878037452698e-02 1.910804510116577148e-01 2.615823037922382355e-02 -2.021499127149581909e-01 5.090679600834846497e-02 -2.234146595001220703e-01 -5.126531049609184265e-02 -3.666846454143524170e-01 -5.961369257420301437e-03
-2.186276018619537354e-01 3.683437034487724304e-02 1.607562601566314697e-01 -1.473786681890487671e-01 -3.606409430503845215e-01 -1.754959672689437866e-02 -1.274926215410232544e-01 -7.086618989706039429e-02 2.530661523342132568e-01 -1.698182672262191772e-01 1.558327376842498779e-01 -4.855876415967941284e-02 -1.701789349317550659e-01 1.706415414810180664e-02 -1.564002335071563721e-01 -5.704580992460250854e-02 2.740752995014190674e-01 1.735466867685317993e-01 8.871959894895553589e-02 1.419121325016021729e-01 3.001159615814685822e-02 8.345625363290309906e-03 7.316001504659652710e-02 -2.677422761917114258e-01 8.285628259181976318e-02 2.452925592660903931e-01 -1.076496094465255737e-01 -9.153731167316436768e-02 -6.035784631967544556e-02 -4.411183297634124756e-01 -2.396565973758697510e-01 1.456934064626693726e-01
-1.408408279530704021e-03 1.969511993229389191e-02 -2.761969566345214844e-01 2.180855534970760345e-02 -9.325613081455230713e-02 -3.911470174789428711e-01 -8.414383232593536377e-02 4.122828133404254913e-03 -1.314202249050140381e-01 6.580790877342224121e-02 -1.484490036964416504e-01 -1.727209836244583130e-01 -1.730963438749313354e-01 -2.799802459776401520e-02 -1.763508319854736328e-01 1.181695684790611267e-01 1.239623650908470154e-01 -9.259847551584243774e-02 -4.227289557456970215e-02 2.785731256008148193e-01 2.887574732303619385e-01 2.202976495027542114e-03 1.865492016077041626e-01 -5.758844316005706787e-02 -8.778472244739532471e-02 9.685821831226348877e-02 -4.469880163669586182e-01 1.542845964431762695e-01 -1.562127172946929932e-01 -2.242371588945388794e-01 -2.488041818141937256e-01 -5.163861438632011414e-02
-4.690871015191078186e-02 1.188687831163406372e-01 2.183615788817405701e-02 1.995247974991798401e-02 -1.234368085861206055e-01 3.952718805521726608e-03 6.867717951536178589e-02 1.820049434900283813e-02 3.585026599466800690e-03 1.677499562501907349e-01 2.582854628562927246e-01 -1.930045187473297119e-01 -2.333582639694213867e-01 4.458012804388999939e-02 -8.909145742654800415e-02 2.604956030845642090e-01 -2.538945898413658142e-02 -2.324190139770507812e-01 1.696013510227203369e-01 1.142855435609817505e-01 8.934381604194641113e-02 -3.386626839637756348e-01 3.268057107925415039e-02 -1.062942296266555786e-01 -9.495744481682777405e-03 1.955548673868179321e-01 -2.186621539294719696e-02 2.907204031944274902e-01 -2.875149250030517578e-01 -1.638961955904960632e-02 -5.100823044776916504e-01 1.284511759877204895e-02
-1.409263759851455688e-01 -3.400810807943344116e-02 1.255790442228317261e-01 -1.142228841781616211e-01 -1.699910461902618408e-01 -3.650445640087127686e-01 1.382265090942382812e-01 3.739568889141082764e-01 3.462679684162139893e-02 4.471590276807546616e-03 -2.113643288612365723e-02 -9.174564480781555176e-02 -8.597155660390853882e-02 -7.172348350286483765e-02 -2.538472115993499756e-01 2.902243472635746002e-02 4.163862019777297974e-02 5.994197726249694824e-02 -1.854284256696701050e-01 1.861919313669204712e-01 2.500772848725318909e-02 1.470639854669570923e-01 1.875212788581848145e-01 -4.784227535128593445e-02 1.495429426431655884e-01 -2.456150054931640625e-01 -1.715693920850753784e-01 2.445161640644073486e-01 2.809952795505523682e-01 6.598968803882598877e-02 -3.636544942855834961e-01 1.400232464075088501e-01
-3.134160339832305908e-01 -7.407838106155395508e-02 5.387232080101966858e-02 2.580631338059902191e-02 -3.041630983352661133e-01 -1.033284366130828857e-01 4.120023846626281738e-01 7.227292656898498535e-02 1.878748834133148193e-01 -6.637111306190490723e-02 3.464657813310623169e-02 -1.523958444595336914e-01 -9.413307160139083862e-02 -9.587889909744262695e-02 -3.114133477210998535e-01 -4.038138315081596375e-02 9.620364010334014893e-02 -1.887181252241134644e-01 5.692174658179283142e-03 5.355803295969963074e-02 5.050198733806610107e-02 -5.700556933879852295e-02 -2.500850558280944824e-01 -6.632535159587860107e-02 9.171988070011138916e-02 3.449251353740692139e-01 -1.050464659929275513e-01 1.282035261392593384e-01 1.222595125436782837e-01 -3.740670084953308105e-01 -1.768729463219642639e-02 5.664083734154701233e-02
-4.333532229065895081e-02 -2.303010970354080200e-01 -6.852374877780675888e-03 -1.813940703868865967e-01 -1.084288880228996277e-01 -3.832372650504112244e-02 8.201543986797332764e-02 3.100954294204711914e-01 1.921520680189132690e-01 9.968890994787216187e-02 -1.635852158069610596e-01 3.014854490756988525e-01 -3.793362379074096680e-01 -2.246962934732437134e-01 -1.514250487089157104e-01 1.132198423147201538e-01 4.993568290956318378e-04 4.143736138939857483e-02 1.537276953458786011e-01 3.181712925434112549e-01 1.649881340563297272e-02 -2.701883763074874878e-02 -3.366313129663467407e-02 -1.829636283218860626e-02 1.696672737598419189e-01 3.329018056392669678e-01 -2.033297121524810791e-01 2.388587445020675659e-01 9.125940501689910889e-03 -1.756180822849273682e-01 1.250365842133760452e-02 5.686849728226661682e-02
-2.119977585971355438e-02 1.906795203685760498e-01 -1.583051085472106934e-01 -7.120954338461160660e-03 -2.899152934551239014e-01 -2.255920767784118652e-01 -3.467192649841308594e-01 1.262212395668029785e-01 1.223571226000785828e-01 2.619591653347015381e-01 1.827057898044586182e-01 1.035191416740417480e-01 -2.792015373706817627e-01 -3.117609303444623947e-03 3.176110610365867615e-02 8.394524455070495605e-02 -1.459138542413711548e-01 5.449615418910980225e-02 4.438940063118934631e-02 2.041253149509429932e-01 -2.438555099070072174e-02 -4.818504676222801208e-02 -5.032177641987800598e-02 -1.505445390939712524e-01 1.539288461208343506e-01 3.908297419548034668e-01 -1.528339236974716187e-01 1.833375915884971619e-02 1.639693677425384521e-01 -7.679714262485504150e-02 -1.247385283932089806e-03 3.526323437690734863e-01
3.069664724171161652e-02 -2.818161621689796448e-02 4.620691388845443726e-02 -1.658323258161544800e-01 -2.248840183019638062e-01 -5.233536660671234131e-02 1.522847265005111694e-01 2.441160082817077637e-01 1.886963695287704468e-01 1.305779516696929932e-01 -8.027306944131851196e-02 2.121924310922622681e-01 -2.368431091308593750e-01 -1.628941148519515991e-01 -2.027511596679687500e-01 1.551432609558105469e-01 4.402091354131698608e-02 3.725818172097206116e-02 1.999080777168273926e-01 3.348771929740905762e-01 8.534535020589828491e-02 1.586318612098693848e-01 1.694912612438201904e-01 -4.188942909240722656e-02 1.259806007146835327e-01 2.447182387113571167e-01 -1.769062280654907227e-01 2.742242515087127686e-01 2.123278006911277771e-02 -2.850872874259948730e-01 6.535732001066207886e-02 3.065746724605560303e-01
-1.461968272924423218e-01 -1.006426215171813965e-01 1.751647591590881348e-01 -2.824429571628570557e-01 9.438882023096084595e-02 -1.075951457023620605e-01 2.927255332469940186e-01 3.000311851501464844e-01 7.368339598178863525e-02 5.043154582381248474e-02 2.934526652097702026e-02 2.288418710231781006e-01 -1.217631846666336060e-01 -2.371087223291397095e-01 -1.263356506824493408e-01 1.599241495132446289e-01 -6.135801598429679871e-02 -1.998642832040786743e-01 1.246741265058517456e-01 1.642175167798995972e-01 2.362742424011230469e-01 9.030921384692192078e-03 6.115578580647706985e-03 1.225489154458045959e-01 -7.774829864501953125e-02 2.467878460884094238e-01 -1.304887086153030396e-01 2.738548219203948975e-01 1.249620988965034485e-01 -3.457816243171691895e-01 -1.560909003019332886e-01 1.111777573823928833e-01
-1.310061812400817871e-01 -3.015321195125579834e-01 1.556917876005172729e-01 -5.903330817818641663e-02 -3.683352842926979065e-04 5.552624538540840149e-02 3.865049481391906738e-01 5.767844989895820618e-02 2.183884531259536743e-01 1.976175308227539062e-01 -1.877508461475372314e-01 1.359561234712600708e-01 -3.746403753757476807e-01 -2.342380434274673462e-01 -2.350237518548965454e-01 -9.183572232723236084e-02 -1.357869207859039307e-01 2.032280340790748596e-02 -4.435075074434280396e-02 2.622965276241302490e-01 2.178944945335388184e-01 -1.903609484434127808e-01 6.399083137512207031e-02 -1.165348216891288757e-01 5.046210438013076782e-02 8.851926773786544800e-02 -1.037462502717971802e-01 1.578460633754730225e-01 -3.870141133666038513e-02 -2.358811907470226288e-02 -2.149441838264465332e-01 1.539388447999954224e-01
-2.141775563359260559e-02 -1.552528291940689087e-01 1.716396361589431763e-01 2.754073962569236755e-02 -1.385916918516159058e-01 -8.445999771356582642e-02 -1.281965821981430054e-01 2.446750551462173462e-01 2.414574474096298218e-01 3.264919221401214600e-01 1.142962742596864700e-02 -3.547698259353637695e-01 -1.759663075208663940e-01 2.343449294567108154e-01 -3.330403864383697510e-01 -6.929986178874969482e-02 -1.897801458835601807e-01 -2.004500925540924072e-01 1.777620017528533936e-01 1.398146599531173706e-01 -3.670484945178031921e-02 -5.704473704099655151e-03 1.127020269632339478e-01 -5.317798256874084473e-02 1.958890259265899658e-01 -7.598981261253356934e-03 1.408701576292514801e-02 9.568080306053161621e-02 1.091597378253936768e-01 -2.485702186822891235e-01 -2.602424621582031250e-01 1.289203315973281860e-01
-2.777996063232421875e-01 1.199333295226097107e-01 6.912370771169662476e-02 7.912928238511085510e-03 4.768848046660423279e-02 1.013974659144878387e-03 1.892675012350082397e-01 1.111952587962150574e-01 3.902948275208473206e-02 -1.016618013381958008e-01 8.560009300708770752e-02 -1.635641008615493774e-01 -2.082694321870803833e-01 -1.327052265405654907e-01 -3.539550900459289551e-01 2.247706651687622070e-01 2.199070304632186890e-01 -1.329963356256484985e-01 -2.281887643039226532e-02 3.218987584114074707e-01 -1.397463232278823853e-01 -1.941789872944355011e-03 9.424137324094772339e-02 -1.794688403606414795e-01 5.243062973022460938e-02 3.977894484996795654e-01 -6.178401410579681396e-02 9.240749292075634003e-03 3.156321346759796143e-01 -1.298343390226364136e-01 -1.720775216817855835e-01 1.691733449697494507e-01
-1.336288899183273315e-01 -1.981811225414276123e-01 3.641698509454727173e-02 1.621268689632415771e-01 3.368171676993370056e-02 -1.494551450014114380e-01 -1.026873216032981873e-01 2.923811078071594238e-01 1.872042715549468994e-01 1.846570223569869995e-01 2.166991978883743286e-01 -2.062736451625823975e-01 -3.192271590232849121e-01 2.799222767353057861e-01 -4.150123596191406250e-01 -1.914103180170059204e-01 -6.362533569335937500e-02 -6.637305021286010742e-02 -2.834789641201496124e-02 2.219523340463638306e-01 3.949091210961341858e-02 -8.792646229267120361e-02 1.424684673547744751e-01 -8.360615372657775879e-02 1.991334408521652222e-01 -7.128442823886871338e-02 -4.213409870862960815e-02 -9.737849980592727661e-02 3.880964592099189758e-02 -2.199211865663528442e-01 -2.167565226554870605e-01 4.553935956209897995e-03
-3.697226569056510925e-02 -8.522050082683563232e-02 -3.296004608273506165e-03 7.422733306884765625e-02 4.580390080809593201e-02 -1.757754236459732056e-01 1.577774435281753540e-01 8.401028811931610107e-02 5.347286537289619446e-02 -1.333913058042526245e-01 -1.990612447261810303e-01 -3.099598884582519531e-01 -3.023280203342437744e-01 -3.692965507507324219e-01 -2.361350804567337036e-01 1.364008337259292603e-01 5.078188609331846237e-03 -1.579955369234085083e-01 -6.689130514860153198e-02 -1.905075162649154663e-01 2.985664904117584229e-01 -5.717229470610618591e-02 1.624982953071594238e-01 -5.031156912446022034e-02 2.247728705406188965e-01 1.325473636388778687e-01 -1.516902595758438110e-01 1.983140558004379272e-01 3.199422731995582581e-02 -3.016144037246704102e-01 -1.914810240268707275e-01 -1.273190975189208984e-01
-6.754468381404876709e-02 -3.754462003707885742e-01 1.367166191339492798e-01 -3.619033694267272949e-01 -3.803434222936630249e-02 -2.106270380318164825e-02 -1.189761832356452942e-01 2.542485594749450684e-01 -6.038378179073333740e-02 4.090258479118347168e-01 1.260722428560256958e-01 -1.258796751499176025e-01 -1.663728952407836914e-01 8.601322025060653687e-02 2.940787933766841888e-02 1.429037190973758698e-02 -1.105229407548904419e-01 -2.730475272983312607e-03 1.275651454925537109e-01 1.747566014528274536e-01 4.889855161309242249e-02 -2.029380053281784058e-01 -1.001816093921661377e-01 -1.282149553298950195e-01 1.397483497858047485e-01 1.346948444843292236e-01 -3.496836423873901367e-01 1.174286231398582458e-01 -8.794192224740982056e-02 -7.201987504959106445e-02 -2.636993229389190674e-01 -2.157331909984350204e-03
6.152482237666845322e-03 3.892233967781066895e-02 2.990464307367801666e-02 2.385979741811752319e-01 -3.070559501647949219e-01 -1.071931496262550354e-01 1.348960548639297485e-01 1.772095561027526855e-01 -1.136160790920257568e-01 -1.827565431594848633e-01 9.927362948656082153e-02 -6.794759631156921387e-02 -2.319613397121429443e-01 -8.880626410245895386e-02 -2.129977643489837646e-01 2.524017356336116791e-02 2.646889090538024902e-01 -7.927780970931053162e-03 4.483415558934211731e-02 2.209716737270355225e-01 3.455344438552856445e-01 -1.691089011728763580e-02 1.032725423574447632e-01 -1.886653602123260498e-01 3.285180032253265381e-02 -6.022093445062637329e-02 -2.730018496513366699e-01 3.004065454006195068e-01 2.494107000529766083e-02 -2.031569778919219971e-01 -3.436537981033325195e-01 -1.993662118911743164e-02
2.637438848614692688e-02 -3.563584089279174805e-01 -7.819624990224838257e-02 -2.049054503440856934e-01 -3.085266649723052979e-01 4.742192849516868591e-02 6.555214989930391312e-03 1.374886557459831238e-02 3.255014717578887939e-01 2.452202737331390381e-01 -1.710061579942703247e-01 -4.465795308351516724e-02 6.994561105966567993e-02 -8.023903518915176392e-02 -1.734406650066375732e-01 1.211410295218229294e-02 -3.823636844754219055e-02 -1.513139754533767700e-01 -2.573755942285060883e-02 -1.027816385030746460e-01 1.112742611439898610e-04 -1.037535257637500763e-02 1.033234000205993652e-01 1.631898581981658936e-01 -1.313528977334499359e-03 5.623226761817932129e-01 -1.944536417722702026e-01 -1.788814697647467256e-04 -7.078669965267181396e-02 -1.749767214059829712e-01 -8.984636515378952026e-02 1.301628947257995605e-01
2.940932288765907288e-03 -3.756001293659210205e-01 6.126841530203819275e-02 -1.546766906976699829e-01 2.151165157556533813e-02 -3.182243406772613525e-01 -1.624116450548171997e-01 -6.509593874216079712e-02 -5.737520987167954445e-04 1.618538647890090942e-01 1.221518814563751221e-01 -9.506695717573165894e-02 -3.235996663570404053e-01 2.510248683393001556e-02 -6.300815939903259277e-02 4.826481267809867859e-02 -9.241326898336410522e-02 -2.435137890279293060e-02 1.468205302953720093e-01 2.546358108520507812e-01 3.702679872512817383e-01 -1.868477612733840942e-01 -2.115999609231948853e-01 1.217644214630126953e-01 1.255790144205093384e-01 1.471362709999084473e-01 -7.856932282447814941e-02 2.993694841861724854e-01 2.272359281778335571e-01 4.770420864224433899e-02 -1.328994780778884888e-01 7.184303551912307739e-02
-1.507561057806015015e-01 -1.245667934417724609e-01 -6.802418828010559082e-02 -1.126555949449539185e-01 -1.358550041913986206e-01 -3.927486017346382141e-02 -7.576362788677215576e-02 7.874799519777297974e-02 2.516656182706356049e-02 1.487295776605606079e-01 4.881364107131958008e-02 -4.298071935772895813e-02 -2.375949174165725708e-01 -2.479603141546249390e-02 -3.464327454566955566e-01 2.857486605644226074e-01 -1.033363342285156250e-01 1.265916526317596436e-01 3.779265582561492920e-01 1.594665646553039551e-01 1.319304108619689941e-01 -3.002744317054748535e-01 -1.645905226469039917e-01 3.123466074466705322e-01 -5.498248711228370667e-02 -9.423661977052688599e-03 -2.626965641975402832e-01 1.008538454771041870e-01 -1.785243898630142212e-01 -1.182165741920471191e-01 -2.530799210071563721e-01 8.606619387865066528e-02
-8.648576587438583374e-02 -1.842950731515884399e-01 9.600923955440521240e-02 1.480926126241683960e-01 -1.313865184783935547e-01 -1.663206517696380615e-01 -1.078547611832618713e-01 1.409419775009155273e-01 2.030710428953170776e-01 2.426847964525222778e-01 3.631165996193885803e-02 -2.217439115047454834e-01 -1.410201936960220337e-01 3.276157081127166748e-01 -3.924356102943420410e-01 -1.118813604116439819e-01 -1.636229902505874634e-01 -3.387522995471954346e-01 8.186362683773040771e-02 2.499189823865890503e-01 1.351748034358024597e-02 -9.134017676115036011e-02 2.161875069141387939e-01 -1.516861021518707275e-01 8.598379790782928467e-02 4.106769338250160217e-02 -1.950946077704429626e-02 -1.022609695792198181e-01 1.019242405891418457e-01 -3.559349477291107178e-02 -2.638071775436401367e-01 1.284289658069610596e-01
8.824115619063377380e-03 -3.000915050506591797e-02 3.485774993896484375e-02 1.108106672763824463e-01 -3.263891637325286865e-01 -1.239846646785736084e-01 -1.802035421133041382e-01 -1.309201419353485107e-01 7.206636667251586914e-02 1.303076595067977905e-01 1.270410865545272827e-01 -1.165445819497108459e-01 -3.295601308345794678e-01 -9.347895532846450806e-02 -4.233745932579040527e-01 -2.943731099367141724e-02 3.157483786344528198e-02 -6.623148918151855469e-02 1.977351009845733643e-01 2.698053717613220215e-01 1.740154176950454712e-01 -2.700391709804534912e-01 -2.452550642192363739e-02 -1.485501527786254883e-01 -6.408298015594482422e-02 7.786859571933746338e-02 -2.846771478652954102e-01 -8.995753526687622070e-02 1.081266999244689941e-01 -2.389664798974990845e-01 -1.525218039751052856e-01 -1.736198812723159790e-01
1.367821991443634033e-01 -2.416522800922393799e-01 1.572435535490512848e-02 -9.746144711971282959e-02 5.493360012769699097e-02 -2.287499904632568359e-01 -1.100732460618019104e-01 4.961185902357101440e-02 1.350167393684387207e-01 -5.940438434481620789e-02 2.512241713702678680e-02 -2.413640171289443970e-01 -3.772014975547790527e-01 1.959597468376159668e-01 -3.213410973548889160e-01 7.102079689502716064e-02 -2.888578176498413086e-01 -1.075865775346755981e-01 4.892050637863576412e-04 3.558763563632965088e-01 1.651182174682617188e-01 -5.464297160506248474e-02 -1.585017591714859009e-01 9.690674021840095520e-03 2.038861066102981567e-01 -2.188476175069808960e-02 -2.179860323667526245e-01 -3.349277749657630920e-02 5.959878489375114441e-02 1.629374921321868896e-02 -2.699986100196838379e-01 1.704767793416976929e-01
-7.008394598960876465e-02 -1.095563396811485291e-01 -2.195549607276916504e-01 -2.313105762004852295e-02 -6.577847898006439209e-02 -2.804324924945831299e-01 2.917006425559520721e-02 -9.639500826597213745e-02 7.407610118389129639e-02 2.553096115589141846e-01 4.143691435456275940e-02 -3.029834032058715820e-01 -3.591623008251190186e-01 7.362315058708190918e-02 -1.758450455963611603e-02 -2.007564455270767212e-01 -1.177320182323455811e-01 -1.116347387433052063e-01 -1.769088953733444214e-01 2.840620279312133789e-01 6.078428402543067932e-02 1.456436812877655029e-01 1.594642698764801025e-01 5.434669926762580872e-02 6.178889796137809753e-02 3.347601890563964844e-01 -4.839661717414855957e-02 1.110644787549972534e-01 4.364190250635147095e-02 -3.786422908306121826e-01 -6.854882836341857910e-02 1.728700250387191772e-01
-1.268525272607803345e-01 2.092778533697128296e-01 -5.100709386169910431e-03 1.055324897170066833e-01 -2.199534326791763306e-01 -1.955587565898895264e-01 -1.156544536352157593e-01 9.083565324544906616e-02 3.378236293792724609e-01 1.147141233086585999e-01 2.012622952461242676e-01 -6.112813483923673630e-03 -1.329113095998764038e-01 -3.442918136715888977e-02 -1.030389219522476196e-01 2.412022352218627930e-01 5.523387342691421509e-02 -1.023091599345207214e-01 8.266921341419219971e-02 8.771168440580368042e-02 -2.000394091010093689e-02 -1.738066673278808594e-01 7.084743678569793701e-02 1.194766610860824585e-01 1.580806672573089600e-01 2.040947526693344116e-01 2.426112070679664612e-02 2.043132930994033813e-01 -2.559886872768402100e-01 -6.018703430891036987e-02 -5.501236319541931152e-01 8.068574965000152588e-02
-5.056085065007209778e-02 -1.625504642724990845e-01 2.821565866470336914e-01 -4.907541722059249878e-02 -3.348267376422882080e-01 -5.578837171196937561e-02 3.769372403621673584e-02 2.148409187793731689e-01 -2.187911272048950195e-01 -7.210790365934371948e-02 1.427908986806869507e-02 3.507029116153717041e-01 -2.642507553100585938e-01 -9.634430706501007080e-02 -2.000962197780609131e-01 2.124926000833511353e-01 -1.018736436963081360e-01 -7.402704656124114990e-02 3.122315108776092529e-01 1.798235774040222168e-01 1.834346503019332886e-01 -8.111873641610145569e-03 1.179458051919937134e-01 -4.450861364603042603e-03 1.669428125023841858e-02 2.949236631393432617e-01 -2.465264946222305298e-01 1.006023064255714417e-01 1.052834391593933105e-01 -8.860148489475250244e-02 -1.177943572402000427e-01 3.660808503627777100e-02
-2.603575289249420166e-01 -2.059143632650375366e-01 1.120650768280029297e-01 6.305655092000961304e-02 -1.525757461786270142e-01 -7.467965036630630493e-02 3.917887806892395020e-02 -1.814875379204750061e-02 -1.196264624595642090e-01 2.231023460626602173e-01 2.480619698762893677e-01 -3.727708756923675537e-02 -2.209048271179199219e-01 1.572015136480331421e-02 -2.110805809497833252e-01 -6.513891369104385376e-02 1.750569604337215424e-02 -4.619305953383445740e-02 -9.623649530112743378e-03 2.187945246696472168e-01 2.186616659164428711e-01 -3.718316555023193359e-01 1.208830475807189941e-01 -1.307037621736526489e-01 1.210238635540008545e-01 1.724043488502502441e-01 -2.450895905494689941e-01 2.245511412620544434e-01 5.263268202543258667e-02 9.819076955318450928e-02 -3.549082279205322266e-01 -2.372737973928451538e-01
7.990628480911254883e-03 -5.225305259227752686e-02 2.488866895437240601e-01 -3.562532067298889160e-01 6.121937558054924011e-02 -2.428949177265167236e-01 1.138537228107452393e-01 1.840524226427078247e-01 9.558263234794139862e-03 9.355319291353225708e-02 -5.588979925960302353e-03 -3.212471678853034973e-02 -3.166893124580383301e-01 -2.653368115425109863e-01 -1.527126729488372803e-01 1.591109335422515869e-01 -1.020121723413467407e-01 -1.002003699541091919e-01 6.749673187732696533e-02 9.203398972749710083e-02 1.129182130098342896e-01 9.064103662967681885e-02 2.313871532678604126e-01 6.301730126142501831e-02 4.891349971294403076e-01 -2.553950436413288116e-02 3.935160860419273376e-02 1.306555271148681641e-01 1.471458673477172852e-01 -1.611687541007995605e-01 -2.267095744609832764e-01 -4.644196946173906326e-03
-2.124340971931815147e-03 -6.502521783113479614e-02 2.029441483318805695e-02 8.544291369616985321e-03 -5.953771248459815979e-02 -2.038066834211349487e-01 -1.376301050186157227e-01 4.546868428587913513e-02 1.451305598020553589e-01 6.154242902994155884e-02 -3.114264085888862610e-02 -3.416576683521270752e-01 -2.621721327304840088e-01 -3.622079268097877502e-02 -8.315809816122055054e-02 -3.499763309955596924e-01 -1.126895919442176819e-01 -1.817334145307540894e-01 8.876460790634155273e-02 3.077527582645416260e-01 1.653400063514709473e-01 -2.694907784461975098e-01 1.968313157558441162e-01 -2.009737342596054077e-01 -3.124834410846233368e-02 1.454481780529022217e-01 1.555726379156112671e-01 -9.939882904291152954e-02 1.983465850353240967e-01 -1.356268674135208130e-01 -3.346355557441711426e-01 1.839891076087951660e-01
-6.914862990379333496e-02 -5.199329555034637451e-02 -1.337260100990533829e-02 4.603670910000801086e-03 -2.087103128433227539e-01 -8.719276636838912964e-02 -2.256342396140098572e-02 1.385216694325208664e-02 3.935472294688224792e-02 2.155621051788330078e-01 1.836935132741928101e-01 -4.292135592550039291e-03 9.824934601783752441e-02 2.359728664159774780e-01 -1.066598370671272278e-01 2.759475111961364746e-01 8.084311150014400482e-03 -2.738092541694641113e-01 -1.761596649885177612e-01 -6.144237518310546875e-02 9.703220427036285400e-02 -1.068760380148887634e-01 9.997199475765228271e-02 -1.646482758224010468e-02 1.602767407894134521e-01 3.246653676033020020e-01 -1.881812661886215210e-01 4.945918917655944824e-01 1.386359930038452148e-01 -1.194316893815994263e-01 -3.371663093566894531e-01 8.107036352157592773e-02
-1.272052377462387085e-01 1.241553276777267456e-01 1.427583545446395874e-01 -1.049848459661006927e-02 -8.227368444204330444e-02 -9.140214323997497559e-02 1.499677300453186035e-01 4.583415985107421875e-01 -4.357808083295822144e-02 -3.741368278861045837e-02 -6.911798380315303802e-03 2.419730126857757568e-01 -8.245635777711868286e-02 -2.819982767105102539e-01 -2.265259325504302979e-01 1.234686896204948425e-01 9.265925735235214233e-02 -2.430136352777481079e-01 1.036631166934967041e-01 1.141548994928598404e-02 3.463599383831024170e-01 5.413591861724853516e-02 -2.650791406631469727e-02 1.405982971191406250e-01 1.968300491571426392e-01 3.456106781959533691e-01 -1.249956563115119934e-01 7.565832138061523438e-02 5.325951427221298218e-02 -7.368464022874832153e-02 -2.174769937992095947e-01 1.687070280313491821e-01
-5.789102613925933838e-02 2.143471315503120422e-02 -1.646815836429595947e-01 2.292683161795139313e-02 -2.217376977205276489e-01 6.801288574934005737e-02 -3.153996467590332031e-01 -1.267429254949092865e-02 1.962593197822570801e-02 -8.345732837915420532e-02 1.324159204959869385e-01 -1.452900022268295288e-01 -3.246307969093322754e-01 -1.293042153120040894e-01 -3.425177037715911865e-01 -5.195437744259834290e-02 -1.198446080088615417e-01 -1.668433845043182373e-01 1.859178692102432251e-01 1.844336241483688354e-01 2.540885806083679199e-01 -3.220225572586059570e-01 1.671350747346878052e-01 -4.621399939060211182e-02 8.856704086065292358e-02 1.490122526884078979e-01 -2.465943992137908936e-01 -1.512992680072784424e-01 9.617196023464202881e-02 -2.841754853725433350e-01 -1.087635383009910583e-01 4.799153283238410950e-02
1.362307667732238770e-01 -1.508646756410598755e-01 9.321794658899307251e-02 1.581890732049942017e-01 -2.067701965570449829e-01 -1.633950173854827881e-01 5.204147472977638245e-02 3.618711233139038086e-01 8.464942872524261475e-02 1.078024581074714661e-01 5.180436372756958008e-02 -1.164421252906322479e-02 -6.331505626440048218e-02 -3.305635973811149597e-02 -4.702361524105072021e-01 1.004240438342094421e-01 -2.397915162146091461e-02 -2.037690728902816772e-01 5.988071858882904053e-02 8.342063426971435547e-02 8.592146635055541992e-02 9.622255712747573853e-02 -5.917260050773620605e-02 9.997803717851638794e-02 2.044799178838729858e-01 3.356464803218841553e-01 8.936867117881774902e-02 -3.102182745933532715e-01 -1.714965999126434326e-01 2.470849454402923584e-02 -2.915533483028411865e-01 8.628223091363906860e-02
-5.877562984824180603e-02 -1.656296104192733765e-01 -4.353072121739387512e-02 -1.072367578744888306e-01 -8.496899902820587158e-02 1.832158118486404419e-01 6.335883587598800659e-02 2.073056548833847046e-01 4.306409657001495361e-01 1.099691465497016907e-01 -1.434413641691207886e-01 1.570680141448974609e-01 -2.424383759498596191e-01 -3.953050076961517334e-01 -3.282266259193420410e-01 2.946165762841701508e-02 -1.919069588184356689e-01 -1.240152791142463684e-01 1.303701251745223999e-01 1.915081888437271118e-01 1.815924197435379028e-01 6.378686986863613129e-03 1.007368266582489014e-01 7.909982651472091675e-02 1.826532781124114990e-01 1.084416955709457397e-01 -1.557554863393306732e-02 2.368287295103073120e-01 5.983463302254676819e-02 -7.234619557857513428e-02 -1.877158284187316895e-01 2.648533135652542114e-02
-3.059398755431175232e-02 -2.616444528102874756e-01 -1.382506936788558960e-01 -3.357586860656738281e-01 1.310454215854406357e-02 -1.450696028769016266e-03 -1.212792992591857910e-01 1.230323389172554016e-01 -1.179985143244266510e-02 6.588204950094223022e-02 -4.670536518096923828e-02 1.119293943047523499e-01 -5.165973901748657227e-01 -3.987895548343658447e-01 -1.071812808513641357e-01 -2.189276181161403656e-02 -1.062811315059661865e-01 -1.785037666559219360e-02 1.066021546721458435e-01 1.659357175230979919e-02 1.193787083029747009e-01 1.248868298716843128e-03 1.431908011436462402e-01 -8.614742755889892578e-02 3.048299849033355713e-01 2.598231658339500427e-02 -1.148642152547836304e-01 1.690699756145477295e-01 -1.174642667174339294e-01 -3.456349298357963562e-02 -2.993585467338562012e-01 7.913748919963836670e-02
-1.341826189309358597e-02 -7.068178057670593262e-02 2.168221324682235718e-01 -2.439920902252197266e-01 3.815957903861999512e-02 7.254670839756727219e-03 -1.183428391814231873e-01 2.838897407054901123e-01 -6.514843087643384933e-03 -1.394408643245697021e-01 1.694728136062622070e-01 9.239706397056579590e-02 -8.000675588846206665e-02 -1.677752733230590820e-01 -2.313382923603057861e-01 -6.192151084542274475e-02 2.670219242572784424e-01 -2.856610715389251709e-01 -4.698074236512184143e-02 -4.268752038478851318e-02 1.908428072929382324e-01 -2.446271032094955444e-01 -6.293100118637084961e-02 6.278401706367731094e-03 2.720353305339813232e-01 2.917717099189758301e-01 4.239184036850929260e-02 -9.663619101047515869e-02 -5.157427489757537842e-02 -4.263992607593536377e-01 -1.768897175788879395e-01 -1.719966530799865723e-02
-3.099096119403839111e-01 -4.405417144298553467e-01 8.562747389078140259e-02 -2.849850803613662720e-02 -1.064677610993385315e-01 -1.219298169016838074e-01 2.147886902093887329e-01 -1.539326179772615433e-02 1.820852458477020264e-01 1.178867071866989136e-01 4.362007603049278259e-02 1.100029051303863525e-01 -2.260004729032516479e-01 -3.836998343467712402e-01 -2.121213674545288086e-01 -2.571275532245635986e-01 -1.619328372180461884e-02 -2.184997349977493286e-01 -5.592886731028556824e-02 2.199594527482986450e-01 4.654889553785324097e-02 9.400047361850738525e-02 -3.688494488596916199e-02 -1.552584469318389893e-01 2.963667549192905426e-02 2.974340021610260010e-01 -1.009868681430816650e-01 -1.124043315649032593e-01 -1.780677848728373647e-04 -6.435810774564743042e-02 -4.013077914714813232e-02 -6.913724541664123535e-02
-5.499431490898132324e-02 -1.218419671058654785e-01 3.472299277782440186e-01 9.413480758666992188e-02 -2.405664771795272827e-01 -3.519513607025146484e-01 7.913767546415328979e-02 -2.184851914644241333e-01 3.751049637794494629e-01 -2.176038920879364014e-02 2.285945117473602295e-01 -9.799112379550933838e-02 -2.274242937564849854e-01 -1.662418618798255920e-02 -1.364923417568206787e-01 1.260239928960800171e-01 5.355996638536453247e-02 -1.304426342248916626e-01 9.146773070096969604e-02 1.671603769063949585e-01 5.702801980078220367e-03 -2.887251973152160645e-01 -9.879012405872344971e-02 -5.539388209581375122e-02 1.395316794514656067e-02 7.137464731931686401e-02 -3.238421678543090820e-01 5.686236545443534851e-02 -1.515639871358871460e-01 -9.065153449773788452e-02 -1.734022945165634155e-01 -1.857063733041286469e-02
-1.199113726615905762e-01 -1.884461939334869385e-01 1.620589196681976318e-01 -1.631188392639160156e-01 -1.890885382890701294e-01 -2.799260020256042480e-01 4.554691165685653687e-02 3.337025642395019531e-01 8.169884234666824341e-02 1.915106922388076782e-01 2.112644612789154053e-01 -1.295717954635620117e-01 -2.093841582536697388e-01 -8.257768303155899048e-02 5.664407089352607727e-02 3.065056502819061279e-01 -1.138996034860610962e-01 2.573570981621742249e-02 1.697441637516021729e-01 2.285329699516296387e-01 3.263255953788757324e-02 -7.205505669116973877e-02 2.362002283334732056e-01 -2.571156248450279236e-02 3.019922673702239990e-01 2.702054334804415703e-03 -2.440612763166427612e-01 1.027500405907630920e-01 -1.511352807283401489e-01 -1.387148629873991013e-02 -2.356790155172348022e-01 -1.407575309276580811e-01
-2.321886718273162842e-01 -6.484684348106384277e-02 6.741387303918600082e-03 -1.075893118977546692e-01 -3.013753294944763184e-01 7.805683463811874390e-02 1.342398226261138916e-01 2.290985286235809326e-01 2.109400480985641479e-01 -1.244241818785667419e-01 -1.056454405188560486e-01 -6.959138810634613037e-02 -3.269620537757873535e-01 -3.332436680793762207e-01 -1.986176520586013794e-01 4.776841029524803162e-02 7.795339822769165039e-02 -7.371391355991363525e-02 -1.280758082866668701e-01 1.540308743715286255e-01 1.908370703458786011e-01 -8.162710070610046387e-02 -4.121746495366096497e-02 -3.186508119106292725e-01 -3.958392515778541565e-02 9.924821555614471436e-02 -2.710528671741485596e-01 -2.123728767037391663e-02 1.438457369804382324e-01 -2.761830091476440430e-01 1.788535970263183117e-03 -2.165654301643371582e-01
-3.859828040003776550e-02 -1.974366009235382080e-01 -2.590378560125827789e-02 2.141193300485610962e-02 1.164429821074008942e-03 -7.522727549076080322e-02 1.728228479623794556e-01 7.127238810062408447e-02 1.642982065677642822e-01 2.083373516798019409e-01 1.152237355709075928e-01 -2.692799270153045654e-02 -1.609472036361694336e-01 5.822315067052841187e-02 -2.297974228858947754e-01 -6.236980855464935303e-02 1.736920177936553955e-01 -2.514934539794921875e-01 -4.105128720402717590e-02 -5.934540927410125732e-02 -3.110558725893497467e-02 -4.540104568004608154e-01 -1.505387425422668457e-01 1.238675974309444427e-02 -1.546058207750320435e-01 1.641269624233245850e-01 -3.260134160518646240e-01 -2.391351014375686646e-02 2.375607192516326904e-01 -8.006789535284042358e-02 -2.384169995784759521e-01 3.761402666568756104e-01
-2.084892094135284424e-01 1.194156929850578308e-01 9.519458562135696411e-02 -2.192491739988327026e-01 -3.667492568492889404e-01 -4.910292848944664001e-02 -1.857186704874038696e-01 1.644629240036010742e-01 1.304935067892074585e-01 -2.519928850233554840e-02 -1.091926265507936478e-02 -9.914456307888031006e-02 -2.974856793880462646e-01 1.432498693466186523e-01 -3.080843091011047363e-01 -7.825461775064468384e-02 2.399658560752868652e-01 1.734384298324584961e-01 -3.506483137607574463e-02 7.517959922552108765e-02 1.220328509807586670e-01 -4.677245393395423889e-02 1.598090864717960358e-02 -3.596476614475250244e-01 1.414515525102615356e-01 1.361115127801895142e-01 1.435612700879573822e-02 -2.346257492899894714e-02 -1.265131533145904541e-01 -3.528392016887664795e-01 -1.592531502246856689e-01 -5.130666866898536682e-02
-2.532684803009033203e-01 -3.432669490575790405e-02 -7.138733565807342529e-02 -1.789998561143875122e-01 1.311672665178775787e-02 6.378652062267065048e-03 8.767068386077880859e-02 7.728952169418334961e-02 1.586638092994689941e-01 2.001608610153198242e-01 8.684176951646804810e-02 1.131549105048179626e-01 -1.776667535305023193e-01 1.149618253111839294e-01 -6.473328918218612671e-02 1.475284993648529053e-01 1.153745502233505249e-01 1.409132480621337891e-01 -1.256283372640609741e-02 3.377185165882110596e-01 3.546335399150848389e-01 -9.312997758388519287e-02 -1.238224953413009644e-01 -2.619510293006896973e-01 1.309113502502441406e-01 2.800383865833282471e-01 1.962208300828933716e-01 -9.736648947000503540e-02 -2.657288014888763428e-01 -2.564578354358673096e-01 -2.580535113811492920e-01 1.227277591824531555e-01
1.270757764577865601e-01 1.896446645259857178e-01 -1.425148695707321167e-01 -2.800220847129821777e-01 -2.088773250579833984e-01 -4.121567904949188232e-01 1.434074044227600098e-01 1.381962448358535767e-01 1.247919276356697083e-01 5.806143581867218018e-02 3.551360219717025757e-03 1.907819658517837524e-01 -1.970099359750747681e-01 -1.294262558221817017e-01 -1.251311004161834717e-01 1.832374483346939087e-01 -1.895621418952941895e-01 -1.978502124547958374e-01 -5.419180542230606079e-02 1.026392579078674316e-01 2.736939787864685059e-01 -2.579306662082672119e-01 4.543589428067207336e-02 -1.286842674016952515e-01 8.396915346384048462e-02 2.753786444664001465e-01 -1.788112670183181763e-01 -2.049165964126586914e-01 -7.674854993820190430e-02 7.699638605117797852e-02 -3.158146888017654419e-02 1.325490027666091919e-01
1.991898752748966217e-03 -9.677858650684356689e-02 2.837996184825897217e-01 -1.227613911032676697e-01 -3.660140186548233032e-02 -3.425386846065521240e-01 5.980985239148139954e-02 2.425972223281860352e-01 -6.363411992788314819e-02 1.159039065241813660e-01 3.493396192789077759e-02 7.900242507457733154e-02 -1.614155806601047516e-02 -2.499282956123352051e-01 -2.195541560649871826e-01 5.824090912938117981e-02 -3.055225312709808350e-01 -2.316268831491470337e-01 -6.015865132212638855e-03 -2.488423287868499756e-01 6.065963953733444214e-02 -9.036612510681152344e-02 2.023881375789642334e-01 1.285903272219002247e-03 -4.092426225543022156e-02 2.637685239315032959e-01 -1.002622842788696289e-01 -6.358955055475234985e-02 -1.906907372176647186e-02 -6.733281165361404419e-02 -3.933495879173278809e-01 2.606164813041687012e-01
-1.374938488006591797e-01 -2.715160846710205078e-01 2.933010160923004150e-01 -3.374801278114318848e-01 8.772122859954833984e-02 -1.008070930838584900e-01 -1.856334693729877472e-02 -6.589157879352569580e-02 -1.816316395998001099e-01 6.498564034700393677e-02 5.669489502906799316e-02 1.150148804299533367e-03 -5.015233755111694336e-01 -9.768741577863693237e-02 -1.094825118780136108e-01 1.158101558685302734e-01 -7.881910353899002075e-02 -1.181934699416160583e-01 3.019579648971557617e-01 1.526506394147872925e-01 1.982386857271194458e-01 -5.091125145554542542e-02 1.673753261566162109e-01 -5.546606704592704773e-02 1.540812104940414429e-01 1.147339120507240295e-01 -2.774433493614196777e-01 1.682786829769611359e-02 -1.510922312736511230e-01 -2.598824677988886833e-03 -1.125920712947845459e-01 -2.640005573630332947e-02
-4.157582297921180725e-02 -1.201149821281433105e-01 1.068017333745956421e-01 -1.268982738256454468e-01 -6.733378767967224121e-02 -2.407941073179244995e-01 -1.213272381573915482e-02 2.162179350852966309e-02 2.730306684970855713e-01 6.828419864177703857e-02 1.387209892272949219e-01 -2.486358135938644409e-01 -2.878613770008087158e-01 2.640960514545440674e-01 -2.875104546546936035e-01 -1.611938178539276123e-01 1.044026203453540802e-02 -3.805580437183380127e-01 -3.538713604211807251e-02 1.994186341762542725e-01 1.649915985763072968e-02 -8.598605170845985413e-03 1.030747294425964355e-01 1.130766868591308594e-01 2.686115801334381104e-01 6.911765784025192261e-02 -6.854961067438125610e-02 3.651177883148193359e-02 1.119360178709030151e-01 -1.784929186105728149e-01 -2.490619271993637085e-01 2.694110274314880371e-01
-1.242398023605346680e-01 -8.798809349536895752e-02 1.850057840347290039e-01 3.110134042799472809e-02 -1.631681770086288452e-01 -3.570524752140045166e-01 1.686613112688064575e-01 3.462242782115936279e-01 -1.059676259756088257e-01 4.400289431214332581e-02 -7.640549540519714355e-02 -1.572568118572235107e-01 -1.812017560005187988e-01 -1.156199648976325989e-01 -4.199886620044708252e-01 1.564106047153472900e-01 -7.718261331319808960e-02 -2.456695213913917542e-02 9.713311493396759033e-02 3.486209735274314880e-02 9.960683435201644897e-02 9.488643705844879150e-02 -1.786905899643898010e-02 1.017500683665275574e-01 6.472686678171157837e-02 2.987563908100128174e-01 2.115300670266151428e-02 -1.275327354669570923e-01 -2.331314980983734131e-01 2.398621290922164917e-01 -2.410952597856521606e-01 1.464033424854278564e-01
-1.232394725084304810e-01 2.558014169335365295e-02 3.405074179172515869e-01 -1.146960631012916565e-01 -1.177250221371650696e-01 -1.072162091732025146e-01 3.299811482429504395e-01 1.757754534482955933e-01 -1.265284791588783264e-02 9.757576137781143188e-02 -2.759314775466918945e-01 -2.090370208024978638e-01 -8.518946170806884766e-02 -2.910947203636169434e-01 -2.257801741361618042e-01 -7.687181234359741211e-02 1.079107597470283508e-01 -6.095162406563758850e-02 5.512774456292390823e-03 1.826466321945190430e-01 6.847082823514938354e-02 -1.227432042360305786e-01 -2.341153174638748169e-01 -1.535369735211133957e-02 2.180794179439544678e-01 1.558171957731246948e-01 -4.016068577766418457e-02 1.737279891967773438e-01 -1.188676059246063232e-02 -1.805247813463211060e-01 -3.735443055629730225e-01 1.098889112472534180e-01
4.074947163462638855e-02 1.494236662983894348e-02 4.447283968329429626e-02 -6.072411313652992249e-02 -2.422708272933959961e-01 -2.262837737798690796e-01 1.755124777555465698e-01 2.938265502452850342e-01 -1.401133928447961807e-02 -1.694767852313816547e-03 1.693813689053058624e-02 3.421545773744583130e-02 -8.099873363971710205e-02 -1.597834676504135132e-01 -3.217403590679168701e-01 1.568055711686611176e-02 -2.041386812925338745e-01 -2.799053788185119629e-01 2.772700190544128418e-01 1.349168270826339722e-01 7.364317029714584351e-02 -5.127657204866409302e-03 -1.157393157482147217e-01 -3.656118735671043396e-02 1.263377219438552856e-01 3.034346401691436768e-01 9.374697506427764893e-02 -2.191926240921020508e-01 -2.101525962352752686e-01 1.218233630061149597e-01 -3.664913475513458252e-01 1.855542808771133423e-01
1.857399642467498779e-01 1.337001323699951172e-01 2.628904283046722412e-01 -4.666981101036071777e-02 -1.246257498860359192e-01 -8.380441367626190186e-02 -1.541896760463714600e-01 1.565055102109909058e-01 -4.243741184473037720e-02 -8.897901326417922974e-02 1.692820712924003601e-02 -3.728009387850761414e-02 6.697456538677215576e-02 -2.427624017000198364e-01 -3.837122917175292969e-01 2.305513620376586914e-01 3.408946394920349121e-01 -3.844942431896924973e-03 9.182360023260116577e-02 4.005706310272216797e-02 2.183871418237686157e-01 -2.192796021699905396e-01 -3.423979505896568298e-02 -1.752938777208328247e-01 2.362382262945175171e-01 1.763795018196105957e-01 -9.599642455577850342e-02 -9.919053316116333008e-02 1.014979407191276550e-01 -3.183810710906982422e-01 -2.422266155481338501e-01 7.631295826286077499e-03
-8.655633032321929932e-02 -1.772240400314331055e-01 -1.299638301134109497e-01 9.218568354845046997e-02 -1.558958142995834351e-01 2.428621985018253326e-02 -1.979431696236133575e-02 2.820692062377929688e-01 1.194284632802009583e-01 -6.088100373744964600e-03 -3.037314303219318390e-02 2.949582636356353760e-01 -3.413470685482025146e-01 -1.516084671020507812e-01 -2.671861350536346436e-01 9.600310027599334717e-02 -8.211173862218856812e-02 4.180919006466865540e-02 7.182200998067855835e-02 1.479981094598770142e-01 3.834974467754364014e-01 1.021657977253198624e-02 2.438746541738510132e-01 -3.155681770294904709e-03 2.588308751583099365e-01 6.664329767227172852e-02 -1.776242107152938843e-01 3.359962403774261475e-01 -5.170329287648200989e-02 6.056445837020874023e-02 -1.677898913621902466e-01 1.262793391942977905e-01
-7.952350378036499023e-02 -2.182421684265136719e-01 -1.631498038768768311e-01 -2.751300036907196045e-01 -1.596060693264007568e-01 6.985129322856664658e-03 -3.333973884582519531e-02 3.154563307762145996e-01 3.412420451641082764e-01 3.569699451327323914e-02 -4.438672214746475220e-02 2.757399678230285645e-01 -1.889970153570175171e-01 -2.058346122503280640e-01 -1.434368044137954712e-01 5.807065963745117188e-02 2.698715031147003174e-02 8.008673042058944702e-02 4.531289264559745789e-02 8.716603368520736694e-02 3.227999806404113770e-02 4.845136031508445740e-02 5.298765003681182861e-02 -1.876258291304111481e-02 1.973396390676498413e-01 2.197479605674743652e-01 -3.198542818427085876e-02 3.534936904907226562e-01 2.847675681114196777e-01 -1.768892109394073486e-01 -1.772850453853607178e-01 1.986446231603622437e-01
-5.985019356012344360e-02 -3.276879489421844482e-01 -1.516891736537218094e-02 5.050194263458251953e-02 -4.567572474479675293e-01 -1.905414313077926636e-01 7.581433653831481934e-02 8.838048577308654785e-02 1.129916608333587646e-01 -5.910836532711982727e-02 1.214329972863197327e-01 -1.161287724971771240e-01 -1.100245341658592224e-01 -2.612830698490142822e-01 -4.024068713188171387e-01 -1.664211750030517578e-01 3.787370398640632629e-02 8.362801373004913330e-02 -1.541317999362945557e-02 7.559737563133239746e-02 -3.310518339276313782e-02 -3.264367580413818359e-01 -1.978917270898818970e-01 -1.002781391143798828e-01 1.535779535770416260e-01 5.825195088982582092e-02 -1.146435886621475220e-01 2.910433895885944366e-02 1.976975351572036743e-01 -2.421253174543380737e-01 -5.769563838839530945e-02 -3.132696729153394699e-03
7.990165054798126221e-02 -9.368599951267242432e-02 3.908151984214782715e-01 -1.525724083185195923e-01 -2.639785408973693848e-01 9.530714154243469238e-02 -2.860302850604057312e-02 1.723369508981704712e-01 -1.319490373134613037e-01 1.515966206789016724e-01 -1.781017333269119263e-02 2.738937437534332275e-01 -4.430896639823913574e-01 -7.130099833011627197e-02 -2.037763148546218872e-01 2.722309231758117676e-01 -9.158760309219360352e-03 -4.860093817114830017e-02 1.822237670421600342e-01 1.399542540311813354e-01 5.636031180620193481e-02 1.265522185713052750e-02 -2.725876122713088989e-02 -9.574199467897415161e-02 -3.973650932312011719e-02 2.683476507663726807e-01 -2.530817091464996338e-01 1.214062720537185669e-01 2.296482957899570465e-02 1.864448934793472290e-02 -1.576971262693405151e-01 1.419725418090820312e-01
-1.742534786462783813e-01 1.427330356091260910e-02 -1.345177739858627319e-01 7.133398205041885376e-02 -1.254334896802902222e-01 -6.422571092844009399e-02 9.006813913583755493e-02 3.707826435565948486e-01 2.510553300380706787e-01 1.015077158808708191e-01 -2.991861402988433838e-01 -2.649435698986053467e-01 -2.181099802255630493e-01 -7.632895559072494507e-02 -2.795494496822357178e-01 1.601175516843795776e-01 -1.173256635665893555e-01 6.806784123182296753e-02 -1.308398991823196411e-01 3.509344160556793213e-01 7.484897226095199585e-02 -2.953838407993316650e-01 -4.047361388802528381e-02 -1.839142739772796631e-01 5.364193394780158997e-02 8.346392214298248291e-02 -1.483110338449478149e-01 -3.468442335724830627e-02 8.553673326969146729e-02 5.905470252037048340e-02 -1.432385444641113281e-01 -1.980424970388412476e-01
-1.200723499059677124e-01 -1.485874056816101074e-01 -6.728941202163696289e-02 -2.638176381587982178e-01 -8.651655912399291992e-02 -2.674211189150810242e-02 4.757279902696609497e-02 3.881293535232543945e-01 -1.154550816863775253e-02 4.461593627929687500e-01 1.519515365362167358e-01 -1.564568281173706055e-01 -2.874334752559661865e-01 1.781380735337734222e-02 -4.465084150433540344e-02 1.088439300656318665e-02 -2.895656228065490723e-02 -1.369039714336395264e-01 3.280653357505798340e-01 -2.366190031170845032e-02 -1.193501427769660950e-01 -1.761737167835235596e-01 2.726937085390090942e-02 -2.144637256860733032e-01 1.661511212587356567e-01 -6.059253960847854614e-02 -3.419127166271209717e-01 9.898944944143295288e-02 1.607993803918361664e-02 -1.220750883221626282e-01 -5.323868244886398315e-02 2.642010524868965149e-02
-3.142777830362319946e-02 -7.953596860170364380e-02 1.746386475861072540e-02 -2.444426566362380981e-01 -3.179562091827392578e-01 7.981806993484497070e-03 5.556527152657508850e-02 2.379726171493530273e-01 1.686230003833770752e-01 1.978115290403366089e-01 -3.138625621795654297e-02 6.336863338947296143e-02 -2.368021011352539062e-01 -3.021194636821746826e-01 -1.660550385713577271e-01 6.875077635049819946e-02 1.622021496295928955e-01 4.915918223559856415e-03 5.642710626125335693e-02 3.708030283451080322e-01 6.517322361469268799e-02 1.658810079097747803e-01 1.127799302339553833e-01 -2.502083219587802887e-02 1.960073113441467285e-01 1.396711319684982300e-01 -6.119043380022048950e-02 2.171545922756195068e-01 -4.125418141484260559e-02 -3.373680412769317627e-01 3.042405284941196442e-02 2.866015732288360596e-01
-1.359518170356750488e-01 8.553812652826309204e-02 1.313404142856597900e-01 -4.223473966121673584e-01 3.176869824528694153e-02 -1.110509559512138367e-01 1.467909961938858032e-01 -1.361872106790542603e-01 1.407445129007101059e-02 6.693578511476516724e-02 1.735753193497657776e-02 -1.207725256681442261e-01 -4.423853754997253418e-01 1.054500490427017212e-01 -8.518470078706741333e-02 -8.293794840574264526e-02 1.700125932693481445e-01 -2.309533953666687012e-01 3.327636122703552246e-01 1.393857002258300781e-01 -1.047309339046478271e-01 5.627274885773658752e-02 1.002249494194984436e-01 -1.470857113599777222e-01 -3.918620198965072632e-02 3.078485131263732910e-01 -2.794722616672515869e-01 1.815581917762756348e-01 5.879467818886041641e-03 -6.838653981685638428e-02 -1.134497672319412231e-01 3.789867833256721497e-02
-8.267319202423095703e-02 -1.522315889596939087e-01 5.343732237815856934e-02 -1.031701341271400452e-01 6.884872168302536011e-02 6.522570550441741943e-02 2.601132094860076904e-01 2.360444068908691406e-01 2.331486791372299194e-01 6.813192367553710938e-02 -1.548501253128051758e-01 1.665674448013305664e-01 -3.219390809535980225e-01 -4.117178916931152344e-01 -2.369765639305114746e-01 1.061300933361053467e-02 -1.872761361300945282e-02 -1.829983592033386230e-01 9.458010643720626831e-02 1.520203799009323120e-01 4.481524229049682617e-02 2.516912855207920074e-02 3.077331185340881348e-02 6.232304964214563370e-03 2.204054892063140869e-01 2.639843523502349854e-01 -8.782386034727096558e-02 2.288085222244262695e-01 1.568667590618133545e-01 -1.798274517059326172e-01 -1.218801215291023254e-01 2.536045610904693604e-01
1.922193914651870728e-01 2.997678145766258240e-02 4.954071342945098877e-02 3.309212625026702881e-02 -3.445933163166046143e-01 3.555283695459365845e-02 -2.060679644346237183e-01 -3.590843826532363892e-02 1.007030457258224487e-01 2.996088005602359772e-02 1.832658946514129639e-01 1.326979398727416992e-01 -2.506845593452453613e-01 -8.331900835037231445e-02 -2.626580297946929932e-01 1.674390435218811035e-01 -1.405011266469955444e-01 -7.812194526195526123e-02 3.528324365615844727e-01 1.078090444207191467e-01 1.849746257066726685e-01 -2.345511019229888916e-01 5.731761828064918518e-02 -8.993506431579589844e-02 -1.880095154047012329e-02 -4.768617078661918640e-02 -1.972024142742156982e-01 1.426444388926029205e-02 -7.137955725193023682e-02 -3.749723434448242188e-01 -5.934171751141548157e-02 3.351075053215026855e-01
-1.303948163986206055e-01 4.160331934690475464e-02 -2.857043407857418060e-02 -7.549519091844558716e-02 1.665147989988327026e-01 -7.291755173355340958e-03 -7.323891669511795044e-02 -8.662717416882514954e-03 1.018178090453147888e-01 3.152404725551605225e-01 -2.586340010166168213e-01 1.914527565240859985e-01 -2.094558924436569214e-01 -1.669797813519835472e-03 -1.680144965648651123e-01 -1.243293136358261108e-01 2.209357470273971558e-01 7.435469329357147217e-02 -1.061467155814170837e-01 2.525115013122558594e-01 2.807895541191101074e-01 1.171114481985569000e-02 -2.358368635177612305e-01 -7.561080157756805420e-02 1.561813652515411377e-01 3.314698338508605957e-01 -9.746840596199035645e-02 7.907835394144058228e-02 -1.597509235143661499e-01 -2.623386979103088379e-01 -3.473715782165527344e-01 7.724796235561370850e-02
-2.054608911275863647e-01 -2.875668369233608246e-02 -9.948413819074630737e-02 -5.068587884306907654e-02 -7.299992442131042480e-02 -2.422723621129989624e-01 -5.503894761204719543e-02 -1.063304767012596130e-01 2.274584770202636719e-01 4.125131964683532715e-01 -1.639982014894485474e-01 2.236290276050567627e-01 -1.158387288451194763e-01 -1.289750933647155762e-01 -2.213473245501518250e-02 -4.947198089212179184e-03 -5.165871232748031616e-02 -2.817719876766204834e-01 -1.702128909528255463e-02 7.765756547451019287e-02 -1.526009145891293883e-04 3.386791050434112549e-02 -1.047393232583999634e-01 -1.838967949151992798e-01 4.516247659921646118e-02 1.336286216974258423e-01 -2.003790885210037231e-01 3.579943627119064331e-02 2.271775715053081512e-02 -3.286840915679931641e-01 -4.704659879207611084e-01 -1.059138104319572449e-01
-7.421856280416250229e-03 -1.372487396001815796e-01 1.923338174819946289e-01 -2.029740512371063232e-01 -1.435690671205520630e-01 -2.225869894027709961e-01 2.835872769355773926e-01 1.990232616662979126e-01 2.140539139509201050e-02 1.025613695383071899e-01 4.905953258275985718e-02 1.736390888690948486e-01 -2.029283344745635986e-01 1.429206412285566330e-02 -3.095876276493072510e-01 -1.540969219058752060e-02 -1.776469498872756958e-01 -1.092544198036193848e-01 1.535806506872177124e-01 -9.734155982732772827e-02 1.803629398345947266e-01 -2.691570669412612915e-02 -1.955605298280715942e-01 3.842568770051002502e-02 9.312365949153900146e-02 9.042681753635406494e-02 -3.193418681621551514e-01 9.641928225755691528e-02 1.456584334373474121e-01 -1.402255445718765259e-01 -3.773339390754699707e-01 -2.660994827747344971e-01
6.586833298206329346e-02 9.302622079849243164e-02 -1.703384667634963989e-01 -1.285768449306488037e-01 -1.509762108325958252e-01 7.097016274929046631e-02 1.055805161595344543e-01 -1.465088408440351486e-02 5.379305779933929443e-02 1.124014556407928467e-01 2.506335079669952393e-01 -2.297733873128890991e-01 -1.896365880966186523e-01 -3.835015743970870972e-02 -3.492547869682312012e-01 -2.019917070865631104e-01 -3.620571643114089966e-02 -2.667361199855804443e-01 7.876332849264144897e-02 1.411097645759582520e-01 1.881588399410247803e-01 -3.601764142513275146e-01 4.135240986943244934e-02 -1.308332830667495728e-01 -1.164746433496475220e-01 -3.794783260673284531e-03 -9.417264908552169800e-02 -1.586637347936630249e-01 4.099315777420997620e-02 -3.932538628578186035e-01 -2.617700397968292236e-01 1.261195540428161621e-01
-2.986268140375614166e-02 -8.460059016942977905e-02 1.406716853380203247e-01 -9.189637005329132080e-02 -5.998040363192558289e-02 -3.668667376041412354e-01 2.520094811916351318e-02 -2.174237966537475586e-01 3.450049161911010742e-01 5.872869491577148438e-02 2.944917380809783936e-01 8.591056615114212036e-02 -1.898113191127777100e-01 -8.703815937042236328e-02 -6.577219814062118530e-02 1.816103160381317139e-01 1.709417402744293213e-01 -4.054551571607589722e-02 -4.842998832464218140e-02 8.984085917472839355e-02 1.994817703962326050e-01 4.684584587812423706e-02 -1.781970858573913574e-01 -1.815947443246841431e-01 -9.040289372205734253e-02 2.797156870365142822e-01 -3.171690106391906738e-01 1.124136243015527725e-02 -2.543098330497741699e-01 -2.277898602187633514e-02 -1.528085172176361084e-01 2.375831753015518188e-01
-3.755821287631988525e-02 -1.364132761955261230e-01 -3.309626504778862000e-02 -2.327661663293838501e-01 -2.565683424472808838e-01 6.926966458559036255e-02 -1.933299191296100616e-02 3.078501820564270020e-01 2.276034951210021973e-01 1.181056499481201172e-01 -3.085312619805335999e-02 7.040516287088394165e-02 -1.708728224039077759e-01 -1.054344400763511658e-01 -1.079672053456306458e-01 2.513238191604614258e-01 1.550185494124889374e-02 -6.383465230464935303e-02 1.649321764707565308e-01 4.095773696899414062e-01 1.060823574662208557e-01 1.889327317476272583e-01 1.992098689079284668e-01 5.377550423145294189e-02 1.419674605131149292e-01 2.707199156284332275e-01 3.180707991123199463e-02 2.345880270004272461e-01 1.339963972568511963e-01 -3.098616898059844971e-01 1.605867780745029449e-02 1.400971561670303345e-01
-2.263581752777099609e-01 -2.234979122877120972e-01 4.971209913492202759e-02 -9.989912062883377075e-02 -3.199426829814910889e-02 -3.287170529365539551e-01 2.031170278787612915e-01 4.075679183006286621e-02 1.433193683624267578e-01 -4.318990930914878845e-02 -1.730907261371612549e-01 -1.483601778745651245e-01 -1.775961518287658691e-01 -2.167285978794097900e-01 -8.195266127586364746e-02 3.365175724029541016e-01 -7.129200547933578491e-02 -7.002018392086029053e-02 1.870813965797424316e-01 3.305923044681549072e-01 -2.508497238159179688e-01 -5.754528194665908813e-02 2.720341831445693970e-02 -2.025498896837234497e-01 1.565237063914537430e-03 1.393717080354690552e-01 1.529739350080490112e-01 -1.215111347846686840e-03 1.598000377416610718e-01 -2.194727770984172821e-02 -3.548662662506103516e-01 6.676384061574935913e-02
3.756026327610015869e-01 -4.614035785198211670e-02 7.329822331666946411e-02 -8.604023605585098267e-02 -2.143963985145092010e-02 -2.257826775312423706e-01 1.326314657926559448e-01 1.376730650663375854e-01 3.618380129337310791e-01 2.549625635147094727e-01 -1.216332167387008667e-01 -3.680738154798746109e-03 -3.656085729598999023e-01 -7.938554883003234863e-02 -2.175757735967636108e-01 4.697366058826446533e-02 1.322196573019027710e-01 1.663202941417694092e-01 1.474990416318178177e-02 -1.029616445302963257e-01 1.620966196060180664e-01 -1.303117722272872925e-01 -5.996812880039215088e-02 -1.817743033170700073e-01 -7.260273396968841553e-02 3.213802278041839600e-01 -6.144019588828086853e-02 -3.199267387390136719e-02 -2.538597770035266876e-02 -2.149588167667388916e-01 -2.727298066020011902e-03 2.443475425243377686e-01
2.663039602339267731e-02 -1.077189967036247253e-01 7.265947014093399048e-02 -6.245701760053634644e-02 -1.816954277455806732e-02 -2.683147192001342773e-01 1.033807098865509033e-01 2.111602425575256348e-01 1.489616632461547852e-01 2.414842881262302399e-02 3.374656438827514648e-01 -9.965308755636215210e-02 -2.715272307395935059e-01 -2.840517759323120117e-01 -2.327806316316127777e-02 2.874923646450042725e-01 8.649635314941406250e-02 -1.253416091203689575e-01 -1.404950916767120361e-01 3.444729000329971313e-02 1.227972283959388733e-01 -1.736487448215484619e-02 1.932442337274551392e-01 -7.360982149839401245e-02 8.918704837560653687e-02 -1.167692430317401886e-02 -3.043477190658450127e-03 2.850719392299652100e-01 -1.422299891710281372e-01 -1.264814287424087524e-01 -4.844949543476104736e-01 6.424076855182647705e-02
1.468457281589508057e-02 -3.026213049888610840e-01 -1.119251400232315063e-01 -1.513755023479461670e-01 -7.876149564981460571e-02 -5.249151960015296936e-02 3.232583999633789062e-01 4.212064668536186218e-02 2.600035667419433594e-01 1.321615576744079590e-01 -1.540806144475936890e-02 -1.337024476379156113e-02 -3.716402053833007812e-01 -9.570327401161193848e-02 -1.801922917366027832e-01 -8.617466688156127930e-02 -6.096759438514709473e-02 -3.040665760636329651e-02 8.127479255199432373e-02 -1.404592394828796387e-01 3.684048950672149658e-01 -1.600395739078521729e-01 1.280335150659084320e-02 -1.000042185187339783e-01 -3.627772210165858269e-03 5.601642653346061707e-02 1.704991562291979790e-03 3.807982504367828369e-01 1.354851573705673218e-01 -8.874364197254180908e-02 -2.097357809543609619e-01 2.530232965946197510e-01
-1.980793774127960205e-01 -2.487241029739379883e-01 -5.435837805271148682e-02 -1.519289016723632812e-01 -8.922804892063140869e-02 -3.840453624725341797e-01 -2.091425061225891113e-01 -3.985465317964553833e-02 -7.158457487821578979e-02 1.140533536672592163e-01 1.456292420625686646e-01 -1.076925247907638550e-01 -2.576102316379547119e-01 -2.485514245927333832e-02 -7.790716737508773804e-02 8.414223790168762207e-02 7.139778882265090942e-02 -1.914339512586593628e-01 2.257185243070125580e-02 2.339166700839996338e-01 3.000226914882659912e-01 -1.687279492616653442e-01 -3.632664978504180908e-01 1.805104613304138184e-01 4.989104345440864563e-03 8.478763699531555176e-02 -1.625331193208694458e-01 2.739005386829376221e-01 1.306836307048797607e-01 3.527647629380226135e-02 -1.763738840818405151e-01 5.413765460252761841e-02
3.782136738300323486e-02 -2.463789880275726318e-01 2.069153487682342529e-01 -6.191575527191162109e-02 -1.243953183293342590e-01 -1.729460656642913818e-01 -1.476543247699737549e-01 7.473147660493850708e-02 1.900088340044021606e-01 1.771342903375625610e-01 -1.399941090494394302e-02 -3.473592996597290039e-01 -2.768858969211578369e-01 1.037951707839965820e-01 -3.996103703975677490e-01 -1.694260835647583008e-01 -1.442651897668838501e-01 -2.185531109571456909e-01 9.873007982969284058e-02 1.517502516508102417e-01 4.001744464039802551e-02 2.551900688558816910e-03 9.162317961454391479e-02 5.137547105550765991e-02 2.836047410964965820e-01 3.029364533722400665e-02 -9.034266322851181030e-02 1.508572101593017578e-01 -2.266490831971168518e-02 -2.878724932670593262e-01 -5.877693742513656616e-02 2.029213011264801025e-01
-1.604511290788650513e-01 -1.986826062202453613e-01 2.105539739131927490e-01 -2.716360241174697876e-02 -1.379747241735458374e-01 -4.437293484807014465e-02 2.707386612892150879e-01 1.105912551283836365e-01 1.500255614519119263e-01 -4.669642075896263123e-03 -4.885606095194816589e-02 9.439520537853240967e-02 -2.177721858024597168e-01 -2.429363131523132324e-01 -8.642536588013172150e-03 -2.625595331192016602e-01 -7.449791580438613892e-02 -2.549279034137725830e-01 1.758243739604949951e-01 3.607361763715744019e-02 7.483994215726852417e-02 -5.591794475913047791e-02 -5.939548090100288391e-02 -3.105682134628295898e-01 1.580755412578582764e-01 2.459264248609542847e-01 -3.717862442135810852e-02 2.085766941308975220e-01 -2.193182706832885742e-02 -4.185293614864349365e-02 -2.977398931980133057e-01 3.757583796977996826e-01
-4.815768077969551086e-02 -2.432486601173877716e-02 1.241174861788749695e-01 -1.291419416666030884e-01 -1.176152378320693970e-01 -1.834442764520645142e-01 -2.587567567825317383e-01 7.497631758451461792e-02 1.337089240550994873e-01 -2.875285744667053223e-01 -1.683749258518218994e-01 -4.602075740694999695e-02 -4.173094332218170166e-01 -1.321429312229156494e-01 -2.033189684152603149e-01 -1.540391594171524048e-01 -1.479327231645584106e-01 -1.161407306790351868e-01 9.426511079072952271e-02 2.289761453866958618e-01 2.262116819620132446e-01 1.471716612577438354e-01 9.908173233270645142e-02 6.870024651288986206e-02 9.120999276638031006e-02 4.356840625405311584e-02 -1.645250171422958374e-01 1.183088347315788269e-01 1.547248959541320801e-01 6.278653629124164581e-03 -4.350308701395988464e-02 4.427626132965087891e-01
-5.642659962177276611e-02 -9.260788559913635254e-02 -1.605702489614486694e-01 3.804460912942886353e-02 -1.786742359399795532e-01 -7.453586161136627197e-02 -2.837145030498504639e-01 1.034534722566604614e-01 1.484680026769638062e-01 -6.575778126716613770e-03 2.422019988298416138e-01 -2.502545714378356934e-01 -3.771964460611343384e-02 -1.751986443996429443e-01 -2.547739148139953613e-01 -1.613484323024749756e-01 2.705271244049072266e-01 -2.101335823535919189e-01 1.920399218797683716e-01 2.157627940177917480e-01 3.215120434761047363e-01 -1.446614861488342285e-01 -1.647470891475677490e-01 -5.453417450189590454e-02 2.964876592159271240e-02 6.229050084948539734e-02 -2.721317708492279053e-01 -1.282492429018020630e-01 8.495020866394042969e-02 -2.717753648757934570e-01 -1.718930751085281372e-01 6.944534927606582642e-02
-8.577394299209117889e-03 -1.533032059669494629e-01 2.304100096225738525e-01 1.156502068042755127e-01 -1.197884976863861084e-01 -8.867595344781875610e-02 2.759818546473979950e-02 1.833442449569702148e-01 3.000335395336151123e-01 1.432001590728759766e-01 9.882085025310516357e-03 -2.316397577524185181e-01 -1.198501288890838623e-01 3.427382111549377441e-01 -3.989489376544952393e-01 -1.575049161911010742e-01 -1.337747126817703247e-01 -2.356690317392349243e-01 3.690972179174423218e-02 2.170412838459014893e-01 4.316757898777723312e-03 -1.331199109554290771e-01 9.759937226772308350e-02 7.163235545158386230e-02 1.657199263572692871e-01 7.626067101955413818e-02 -4.959935322403907776e-02 -4.083803668618202209e-02 1.435811668634414673e-01 -2.591169774532318115e-01 -2.932718992233276367e-01 8.840434253215789795e-02
-8.849420398473739624e-02 -2.349478453397750854e-01 1.879847645759582520e-01 1.852771341800689697e-01 -1.784663498401641846e-01 -3.066505193710327148e-01 3.227567300200462341e-02 -2.540239095687866211e-01 3.695289492607116699e-01 2.253028377890586853e-02 2.663296163082122803e-01 -5.695738270878791809e-02 -1.688464134931564331e-01 1.089965850114822388e-01 -1.345253884792327881e-01 2.194972187280654907e-01 6.859204918146133423e-02 -1.586167514324188232e-01 1.306721866130828857e-01 6.099528074264526367e-02 1.659290641546249390e-01 -1.959678530693054199e-01 -1.275662630796432495e-01 -3.455779328942298889e-02 5.736724659800529480e-02 1.221726089715957642e-01 -3.382590711116790771e-01 5.794293433427810669e-02 -1.257456094026565552e-01 -1.258707493543624878e-01 -2.294475734233856201e-01 -5.990827456116676331e-02
-8.578488230705261230e-02 -2.536636292934417725e-01 8.858554065227508545e-02 -3.351502865552902222e-02 -9.827674180269241333e-02 -2.496570944786071777e-01 1.692836433649063110e-01 -1.237374395132064819e-01 1.068199053406715393e-01 4.158278107643127441e-01 -1.535244733095169067e-01 4.060221463441848755e-02 -2.379707545042037964e-01 7.345049083232879639e-02 -1.660964190959930420e-01 9.730316698551177979e-02 1.628187857568264008e-02 5.044153705239295959e-02 -1.832724548876285553e-02 3.324886560440063477e-01 1.553432792425155640e-01 -3.814827799797058105e-01 -2.101669646799564362e-02 -2.496167719364166260e-01 7.646787166595458984e-02 2.384869903326034546e-01 -2.815869450569152832e-01 3.022591955959796906e-02 4.745990037918090820e-02 -4.334352165460586548e-02 3.571454435586929321e-02 -1.754399761557579041e-02
-1.414515674114227295e-01 1.921265618875622749e-03 -1.386326849460601807e-01 -2.267390117049217224e-02 6.917522847652435303e-02 -2.559772431850433350e-01 -2.432745182886719704e-03 7.178319990634918213e-02 -1.134375855326652527e-01 3.609456419944763184e-01 -3.020956218242645264e-01 2.627067640423774719e-02 -1.310041844844818115e-01 -2.024141140282154083e-02 -1.400894671678543091e-01 -9.991878271102905273e-02 1.125399954617023468e-02 -1.745432317256927490e-01 -3.795501077547669411e-03 2.116033136844635010e-01 1.078314632177352905e-01 1.185443922877311707e-01 -1.816814243793487549e-01 -1.692095398902893066e-01 5.830444768071174622e-02 3.506308495998382568e-01 -1.809775531291961670e-01 1.692905575037002563e-01 -1.087210029363632202e-01 -4.769852757453918457e-01 -8.290137350559234619e-02 7.642002403736114502e-02
-1.960577368736267090e-01 -2.538483440876007080e-01 1.753920316696166992e-01 1.471746414899826050e-01 -4.008866548538208008e-01 3.799661248922348022e-02 -5.297913774847984314e-02 -8.992636948823928833e-02 6.630983203649520874e-02 1.938399225473403931e-01 2.572417818009853363e-02 -1.753083989024162292e-02 -3.286291956901550293e-01 -6.594071630388498306e-03 -6.256828457117080688e-02 -5.716661456972360611e-03 3.267783224582672119e-01 1.326855719089508057e-01 -1.020122095942497253e-01 8.693502843379974365e-02 9.686738997697830200e-02 -1.387176662683486938e-01 1.883145421743392944e-01 -2.131508439779281616e-01 6.914977729320526123e-02 1.255762428045272827e-01 -3.087615072727203369e-01 3.783261030912399292e-02 -1.239935494959354401e-02 -1.835965812206268311e-01 -3.367339074611663818e-01 1.678646169602870941e-02
1.367784440517425537e-01 -1.897122859954833984e-01 2.716171443462371826e-01 -2.070174086838960648e-03 5.493555590510368347e-02 -2.698400318622589111e-01 -4.375625029206275940e-02 3.635673224925994873e-01 -9.684819728136062622e-02 5.893950164318084717e-02 -2.291697636246681213e-02 1.468964517116546631e-01 -1.937933266162872314e-01 -1.438193023204803467e-01 -1.815131455659866333e-01 -1.701228469610214233e-01 -2.358927577733993530e-01 -1.635216027498245239e-01 3.196880966424942017e-02 1.705081760883331299e-01 -1.014438457787036896e-02 1.156873330473899841e-01 1.464367359876632690e-01 -8.675341494381427765e-03 1.182740777730941772e-01 3.108694255352020264e-01 -1.633819043636322021e-01 -1.838732063770294189e-01 -1.249044784344732761e-03 -1.119592338800430298e-01 -4.058848023414611816e-01 -1.030140295624732971e-01
-8.829571306705474854e-03 6.812433153390884399e-02 -1.471001505851745605e-01 8.676001429557800293e-02 -2.604225575923919678e-01 -4.814629554748535156e-01 4.837129265069961548e-02 -5.672968178987503052e-02 -1.151590943336486816e-01 1.050466969609260559e-01 -1.985204815864562988e-01 -1.352486312389373779e-01 -8.725167810916900635e-02 1.381192356348037720e-02 -1.712143123149871826e-01 1.999186538159847260e-02 3.074497580528259277e-01 -1.143911629915237427e-01 1.791035979986190796e-01 2.660762667655944824e-01 3.494741320610046387e-01 1.749821752309799194e-01 1.609736382961273193e-01 -1.525009870529174805e-01 6.909991055727005005e-02 4.296028614044189453e-02 -2.098591476678848267e-01 1.517772823572158813e-01 -7.731323689222335815e-02 -1.922453939914703369e-01 -1.054099947214126587e-01 3.555650636553764343e-02
-6.133466213941574097e-02 3.414971753954887390e-02 -1.480320543050765991e-01 2.790451049804687500e-02 7.031392306089401245e-02 -6.427974440157413483e-03 -5.550580471754074097e-02 1.773422509431838989e-01 4.644006490707397461e-02 -3.343896940350532532e-02 6.008291989564895630e-02 -8.600941300392150879e-02 -4.366824924945831299e-01 -1.561658978462219238e-01 -7.495381683111190796e-02 3.085503280162811279e-01 -7.214271277189254761e-02 -1.974371075630187988e-01 1.431584358215332031e-01 2.552424790337681770e-03 1.647454202175140381e-01 -4.027246534824371338e-01 1.804178357124328613e-01 1.440372020006179810e-01 -6.677740067243576050e-02 2.874166965484619141e-01 -3.056342601776123047e-01 5.987489596009254456e-02 -7.225261535495519638e-03 2.581322379410266876e-02 -3.286517262458801270e-01 -5.071733519434928894e-02
-1.610847003757953644e-02 1.179202720522880554e-01 3.028993308544158936e-01 -4.826709628105163574e-02 -1.552958637475967407e-01 -1.434995792806148529e-02 2.870541512966156006e-01 3.258790671825408936e-01 -1.147668436169624329e-02 2.179038673639297485e-01 -1.744925677776336670e-01 -1.183342933654785156e-01 -2.355489283800125122e-01 -2.124657630920410156e-01 -1.613863110542297363e-01 1.746768802404403687e-01 1.681999266147613525e-01 -9.100758284330368042e-02 -1.789304167032241821e-01 1.535334587097167969e-01 -4.161104187369346619e-02 -1.450913697481155396e-01 -2.138399779796600342e-01 7.340534124523401260e-03 1.991267055273056030e-01 9.181145578622817993e-02 -1.345995515584945679e-01 8.620487898588180542e-02 -5.191535502672195435e-02 -2.562941014766693115e-01 -3.544498980045318604e-01 3.490630537271499634e-02
-4.215689748525619507e-02 3.972677141427993774e-02 4.789558053016662598e-02 -2.000026702880859375e-01 -1.590664237737655640e-01 -1.933958083391189575e-01 -3.256292343139648438e-01 -1.292278766632080078e-01 1.179709807038307190e-01 1.510725468397140503e-01 8.271962404251098633e-02 1.140938252210617065e-01 -2.005147635936737061e-01 3.525007516145706177e-02 -2.001692801713943481e-01 4.232063516974449158e-02 2.630325853824615479e-01 -6.326554715633392334e-02 -1.888566911220550537e-01 3.339217007160186768e-01 3.644418716430664062e-01 -1.999372690916061401e-01 -2.274364680051803589e-01 -7.592584192752838135e-02 1.584716886281967163e-02 1.971250176429748535e-01 1.733548939228057861e-02 -2.138737887144088745e-01 1.503127962350845337e-01 -1.549789123237133026e-02 -2.323773950338363647e-01 1.279621273279190063e-01
-2.014236338436603546e-02 -1.584275364875793457e-01 8.254289627075195312e-02 -2.796863913536071777e-01 8.674238622188568115e-02 -2.111974656581878662e-01 -6.105067208409309387e-02 -1.181151997298002243e-02 -1.462536454200744629e-01 2.595191001892089844e-01 6.972584873437881470e-02 -3.441160619258880615e-01 -7.749907672405242920e-02 1.316466480493545532e-01 -2.526541650295257568e-01 1.135296747088432312e-01 -1.911022514104843140e-01 -2.298281490802764893e-01 3.124363534152507782e-02 2.659138143062591553e-01 2.278465032577514648e-01 -1.120292097330093384e-01 -3.859020173549652100e-01 -1.258142143487930298e-01 1.277711540460586548e-01 4.221085086464881897e-02 -1.508997529745101929e-01 1.957329455763101578e-03 6.409507244825363159e-02 -1.016361862421035767e-01 -1.966382116079330444e-01 1.927589327096939087e-01
-8.789306133985519409e-02 1.865481957793235779e-02 -7.766223512589931488e-03 -3.451914489269256592e-01 -1.978573799133300781e-01 -2.962374985218048096e-01 2.096337825059890747e-01 1.503431051969528198e-01 -1.238172966986894608e-02 7.585618644952774048e-02 8.845623582601547241e-02 1.959160864353179932e-01 -4.060780107975006104e-01 6.113237887620925903e-02 6.969725340604782104e-02 1.373848766088485718e-01 -2.794646322727203369e-01 -5.096571519970893860e-02 1.197639945894479752e-02 1.456807181239128113e-02 3.158198595046997070e-01 -1.908258199691772461e-01 -1.102877780795097351e-01 -1.479497551918029785e-02 -1.284750252962112427e-01 1.289623975753784180e-01 -2.940923571586608887e-01 1.034429669380187988e-01 1.328942179679870605e-01 -6.284529715776443481e-02 -1.374165713787078857e-01 1.853579878807067871e-01
-7.570283859968185425e-02 -3.961677476763725281e-02 -6.627400964498519897e-02 3.756371885538101196e-02 -2.621317505836486816e-01 -2.298288047313690186e-01 -2.075963020324707031e-01 -1.111903712153434753e-01 7.074140477925539017e-03 -6.182879582047462463e-02 1.389472633600234985e-01 -2.184153199195861816e-01 -2.731204032897949219e-01 8.471681736409664154e-03 -1.181287989020347595e-01 -2.578625977039337158e-01 -2.240648679435253143e-02 -7.073879241943359375e-02 2.822314202785491943e-01 2.530103027820587158e-01 2.097790837287902832e-01 -2.765825688838958740e-01 4.917743429541587830e-02 7.436981797218322754e-02 1.646697707474231720e-02 1.153472363948822021e-01 7.154011633247137070e-03 -9.766033291816711426e-02 2.366867512464523315e-01 -3.717845678329467773e-01 -2.880231738090515137e-01 -7.686426490545272827e-02
-4.634091258049011230e-02 -8.955325931310653687e-02 -7.215290516614913940e-02 -9.852715767920017242e-03 -1.453385353088378906e-01 8.199477568268775940e-03 -3.841980397701263428e-01 1.478382498025894165e-01 -1.245748102664947510e-01 -7.599719613790512085e-02 2.629756741225719452e-02 -1.976896226406097412e-01 -2.740812674164772034e-02 -4.690861701965332031e-02 -4.565507769584655762e-01 -1.087890788912773132e-01 -8.557265251874923706e-02 -1.545205116271972656e-01 3.696241676807403564e-01 3.017295710742473602e-02 2.239369750022888184e-01 -2.951838076114654541e-01 1.674695760011672974e-01 -1.524185091257095337e-01 1.187683641910552979e-02 2.332128137350082397e-01 7.448246236890554428e-03 -5.782737862318754196e-03 2.458909898996353149e-02 2.237789705395698547e-02 -2.344091832637786865e-01 2.040119171142578125e-01
6.119910627603530884e-02 -4.718877747654914856e-02 -8.076641097432002425e-05 5.941028241068124771e-03 -2.449668943881988525e-01 -5.916443653404712677e-03 -2.235771715641021729e-01 9.101714938879013062e-02 6.612747162580490112e-02 -9.060168266296386719e-02 7.929564267396926880e-02 -2.641493082046508789e-01 -1.856358349323272705e-01 -2.220181822776794434e-01 -3.942719399929046631e-01 -1.800836920738220215e-01 -2.075034230947494507e-01 -1.422776132822036743e-01 2.182904779911041260e-01 1.850048750638961792e-01 3.414069116115570068e-01 -4.057800173759460449e-01 7.331901043653488159e-02 -1.116601675748825073e-01 3.827216103672981262e-02 5.759397521615028381e-02 -1.858554333448410034e-01 -9.238248690962791443e-03 1.160924807190895081e-01 -4.356794059276580811e-03 -1.339782923460006714e-01 1.751150004565715790e-02
3.991546109318733215e-02 -1.338391751050949097e-01 -2.853717841207981110e-02 1.171845197677612305e-01 -2.111385613679885864e-01 -8.591031283140182495e-02 2.139405012130737305e-01 2.412009388208389282e-01 2.798443287611007690e-02 9.940209239721298218e-02 -5.519285425543785095e-02 2.637403011322021484e-01 -3.144086897373199463e-01 -2.632557153701782227e-01 -2.647406235337257385e-02 1.905870288610458374e-01 8.421781659126281738e-02 -2.397785633802413940e-01 1.695466041564941406e-01 9.810140728950500488e-02 2.089686989784240723e-01 1.561897099018096924e-01 5.907064676284790039e-02 -5.945183336734771729e-03 1.045500114560127258e-01 2.035353481769561768e-01 -1.190957948565483093e-01 3.170367181301116943e-01 2.072835415601730347e-01 -3.064923286437988281e-01 -1.989189088344573975e-01 5.931745842099189758e-02
-2.506892979145050049e-01 4.697871045209467411e-04 -9.275935590267181396e-02 3.776512667536735535e-02 1.647443771362304688e-01 -7.097189128398895264e-02 3.157995408400893211e-03 1.314713358879089355e-01 1.051012203097343445e-01 1.923698931932449341e-01 -1.377790123224258423e-01 -6.037832424044609070e-02 -2.614981234073638916e-01 -1.554238144308328629e-02 -2.598154544830322266e-01 2.492224425077438354e-01 2.334565669298171997e-02 -2.012291252613067627e-01 -3.281532973051071167e-02 4.845560491085052490e-01 -5.846871808171272278e-02 -3.239367306232452393e-01 -1.427329331636428833e-01 -1.233734339475631714e-01 1.379171013832092285e-01 5.731043219566345215e-02 -6.723705679178237915e-02 -1.249578818678855896e-01 3.157795369625091553e-01 -5.677523836493492126e-02 -2.054887861013412476e-01 1.638322137296199799e-02
3.973952308297157288e-02 9.368398040533065796e-02 -1.284195929765701294e-01 -3.358153998851776123e-02 -3.135819137096405029e-01 -1.401392221450805664e-01 -3.090275824069976807e-01 1.246968358755111694e-01 1.486378312110900879e-01 1.995778083801269531e-01 1.981332153081893921e-01 -2.006519883871078491e-01 -3.136162087321281433e-02 -1.260384619235992432e-01 -1.809529066085815430e-01 9.500760585069656372e-02 -2.710521519184112549e-01 -2.265369743108749390e-01 -8.803124725818634033e-02 2.195853888988494873e-01 -7.083354890346527100e-02 -1.995242089033126831e-01 -6.312507390975952148e-02 -1.428264677524566650e-01 2.680671773850917816e-02 -3.010368905961513519e-02 4.969316348433494568e-02 -6.311220116913318634e-03 -1.750583797693252563e-01 -1.275120973587036133e-01 -4.888346791267395020e-01 5.438320338726043701e-02
-5.520070344209671021e-02 1.678198873996734619e-01 2.162274122238159180e-01 -1.699759252369403839e-02 -3.581140562891960144e-02 -6.114841625094413757e-02 1.193448528647422791e-02 3.243817687034606934e-01 -1.065716743469238281e-01 7.003146223723888397e-03 2.680885195732116699e-01 1.766268350183963776e-02 -2.126127034425735474e-01 -3.930325806140899658e-01 -2.400608658790588379e-01 2.431252896785736084e-01 -5.418318137526512146e-02 -1.826767772436141968e-01 1.005177423357963562e-01 -1.156912837177515030e-02 -9.810749441385269165e-02 -7.785361260175704956e-02 1.587477885186672211e-02 -1.455073654651641846e-01 2.091090381145477295e-01 2.123509645462036133e-01 -4.053821861743927002e-01 -4.359434172511100769e-02 1.177708059549331665e-01 -1.185132861137390137e-01 -2.112935930490493774e-01 8.983561769127845764e-03
-5.599826946854591370e-02 -1.777034848928451538e-01 1.517371833324432373e-01 -2.213225215673446655e-01 3.369725495576858521e-02 -2.829570509493350983e-02 2.179730683565139771e-01 2.071095854043960571e-01 5.021900683641433716e-02 1.943492591381072998e-01 -2.433478087186813354e-01 3.790322691202163696e-02 -4.967978298664093018e-01 -1.766634583473205566e-01 -1.866152137517929077e-01 3.916756808757781982e-01 2.944273315370082855e-02 -6.706235930323600769e-03 5.099614337086677551e-02 -4.653366655111312866e-02 2.334707044064998627e-02 6.342118978500366211e-02 1.670573353767395020e-01 -1.192114129662513733e-01 3.085528910160064697e-01 1.588356792926788330e-01 -6.006113439798355103e-02 -3.165933489799499512e-02 7.955837994813919067e-02 -1.305065751075744629e-01 -4.857507720589637756e-02 1.749417632818222046e-01
-5.569688230752944946e-02 -1.372599229216575623e-02 1.528911665081977844e-02 -2.670210897922515869e-01 -1.113333478569984436e-01 1.704353839159011841e-01 -3.060694597661495209e-02 3.779168426990509033e-01 -1.323397904634475708e-01 -2.413675189018249512e-01 5.109048262238502502e-02 1.378105282783508301e-01 -2.537930905818939209e-01 1.585614085197448730e-01 -1.417015194892883301e-01 -3.622237592935562134e-02 2.123680561780929565e-01 -1.772512793540954590e-01 -3.300089016556739807e-02 2.096986621618270874e-01 1.431719809770584106e-01 -3.428742662072181702e-02 -7.874401658773422241e-02 -1.225695013999938965e-01 -1.228420250117778778e-02 1.189262345433235168e-01 -2.498263865709304810e-02 -5.257283523678779602e-02 -6.818283349275588989e-02 -3.047000467777252197e-01 -5.002621412277221680e-01 4.173680022358894348e-02
9.218015521764755249e-02 -2.197103761136531830e-02 -2.307543307542800903e-01 -2.682652175426483154e-01 -6.357029825448989868e-02 -2.396874427795410156e-01 -1.690983623266220093e-01 8.881235122680664062e-02 3.392600268125534058e-02 1.766085028648376465e-01 8.701401203870773315e-02 -9.461683779954910278e-02 -2.887713313102722168e-01 1.296352893114089966e-01 -1.487115919589996338e-01 -1.066437438130378723e-01 -2.144361138343811035e-01 -7.489509880542755127e-02 -1.108724027872085571e-01 3.780520260334014893e-01 9.794820100069046021e-02 5.293914303183555603e-02 2.565021216869354248e-01 2.112826853990554810e-01 1.027743369340896606e-01 1.915977150201797485e-01 -3.368715569376945496e-02 5.418696999549865723e-02 1.860898435115814209e-01 -3.899681270122528076e-01 6.309577263891696930e-03 1.325132995843887329e-01
-6.395976245403289795e-02 -2.082354575395584106e-01 1.137936413288116455e-01 -3.255602419376373291e-01 -2.906717918813228607e-02 7.556848973035812378e-02 1.561600416898727417e-01 3.669106364250183105e-01 -1.556406766176223755e-01 -1.245178841054439545e-02 1.765875965356826782e-01 -3.956689313054084778e-02 -1.144035160541534424e-01 2.780150808393955231e-02 -2.521490454673767090e-01 6.347438693046569824e-02 1.984774321317672729e-01 -2.877111434936523438e-01 9.120745211839675903e-02 -2.517569623887538910e-02 2.190675288438796997e-01 3.525631874799728394e-02 -2.610926628112792969e-01 -8.977563679218292236e-02 1.734083741903305054e-01 1.485398709774017334e-01 1.429687142372131348e-01 -3.150440752506256104e-02 -4.565887153148651123e-02 -2.182141989469528198e-01 -3.661779463291168213e-01 1.245187148451805115e-01
1.022869944572448730e-01 -1.462444365024566650e-01 1.076425313949584961e-01 -3.009540736675262451e-01 -2.631339430809020996e-01 -1.171467155218124390e-01 1.267043054103851318e-01 2.845510542392730713e-01 -1.019734740257263184e-01 1.254976689815521240e-01 1.764215156435966492e-02 2.306782603263854980e-01 -1.520410031080245972e-01 -1.253111660480499268e-01 -1.805353462696075439e-01 3.434258103370666504e-01 4.531988501548767090e-02 6.299450248479843140e-02 1.224202215671539307e-01 2.152538299560546875e-01 6.607943773269653320e-02 -4.583734273910522461e-02 2.226485460996627808e-01 6.418497115373611450e-02 1.161788254976272583e-01 3.189624845981597900e-01 -2.800957858562469482e-01 2.337291836738586426e-01 8.718443661928176880e-02 -1.760022342205047607e-01 2.768202312290668488e-02 4.258539155125617981e-02
-4.580917581915855408e-02 -7.509297877550125122e-02 2.333333157002925873e-02 -9.782725572586059570e-02 -2.032902240753173828e-01 -2.431186437606811523e-01 1.064175218343734741e-01 1.776554435491561890e-01 9.712522476911544800e-02 7.729718089103698730e-02 1.558594107627868652e-01 1.138510089367628098e-02 -1.418372839689254761e-01 -2.303100675344467163e-01 -2.161447405815124512e-01 -7.462731748819351196e-02 -5.148351192474365234e-02 -1.433891803026199341e-01 5.604956671595573425e-02 2.407980859279632568e-01 2.743645012378692627e-01 1.442672219127416611e-02 3.183546364307403564e-01 2.180224955081939697e-01 2.785689830780029297e-01 1.936417967081069946e-01 -1.032277792692184448e-01 4.180219173431396484e-01 1.930403755977749825e-03 1.960653662681579590e-01 -1.249227821826934814e-01 1.014842689037322998e-01
-3.725022971630096436e-01 -7.145363092422485352e-02 -2.400313317775726318e-01 6.790663301944732666e-02 9.401216357946395874e-02 -2.699470520019531250e-01 6.578122731298208237e-03 1.055172011256217957e-01 -2.935762517154216766e-02 2.638384103775024414e-01 -7.046865671873092651e-02 -2.004791498184204102e-01 -1.662145704030990601e-01 -1.992197781801223755e-01 -7.026406377553939819e-02 2.729041688144207001e-02 2.420935407280921936e-02 -9.595392644405364990e-02 -2.201835066080093384e-02 9.474859572947025299e-03 3.455061316490173340e-01 1.991089582443237305e-01 9.294240921735763550e-02 1.116040945053100586e-01 3.345957696437835693e-01 3.486196994781494141e-01 -1.692728325724601746e-02 -5.576704815030097961e-02 -7.251645624637603760e-02 -1.481861323118209839e-01 -2.289691716432571411e-01 7.337300479412078857e-02
1.332974731922149658e-01 -9.022059291601181030e-02 1.513602137565612793e-01 1.173648145049810410e-02 -1.745089739561080933e-01 -2.930504381656646729e-01 1.926882416009902954e-01 2.170919179916381836e-01 1.036821827292442322e-01 1.439299434423446655e-01 5.097065120935440063e-02 -1.951128840446472168e-01 -2.181316018104553223e-01 4.472646396607160568e-03 -3.728378713130950928e-01 4.583187773823738098e-02 1.241505146026611328e-01 -1.331389844417572021e-01 -1.060001924633979797e-01 5.864867568016052246e-02 8.836525492370128632e-03 1.147374808788299561e-01 -1.202402189373970032e-01 9.291391819715499878e-02 5.424662306904792786e-02 4.637914597988128662e-01 1.851257123053073883e-02 -3.327719271183013916e-01 -1.604731827974319458e-01 -1.268331520259380341e-02 -2.229852229356765747e-01 -2.652489580214023590e-02
2.060093134641647339e-01 -1.936255246400833130e-01 -1.437452156096696854e-02 -1.883973628282546997e-01 -2.419881373643875122e-01 -8.809652179479598999e-02 -3.364905249327421188e-03 -8.095780387520790100e-03 3.304220736026763916e-02 2.715753912925720215e-01 -1.021815985441207886e-01 -9.487909823656082153e-02 -2.893152832984924316e-01 1.080091533367522061e-04 -3.866580501198768616e-02 2.598007619380950928e-01 -1.179192215204238892e-02 -2.021130770444869995e-01 -1.133857071399688721e-01 -1.577854901552200317e-01 3.970104455947875977e-01 1.671821922063827515e-01 -9.677053987979888916e-02 4.594703018665313721e-02 9.066536277532577515e-02 2.572418749332427979e-01 -3.919507190585136414e-02 -2.395986765623092651e-01 -6.250242888927459717e-02 -1.228878870606422424e-01 -3.472995162010192871e-01 1.491425186395645142e-01
5.397268012166023254e-02 -8.482857048511505127e-02 -1.609060764312744141e-01 1.402587164193391800e-02 -1.098462715744972229e-01 -4.014517366886138916e-01 3.625999903306365013e-03 1.914427727460861206e-01 -1.344718784093856812e-01 4.515991732478141785e-02 6.774764508008956909e-02 -1.416804790496826172e-01 -2.590638399124145508e-01 -3.001251257956027985e-02 -1.501103788614273071e-01 5.375181511044502258e-02 1.877444535493850708e-01 -3.808475434780120850e-01 -1.488922834396362305e-01 9.112587571144104004e-02 2.875436544418334961e-01 5.906404182314872742e-02 -7.201178371906280518e-02 -5.454478412866592407e-02 -8.307660371065139771e-02 9.000486694276332855e-03 -4.710192382335662842e-01 1.009110882878303528e-01 -8.086092025041580200e-02 -2.031622529029846191e-01 -1.427819281816482544e-01 5.802166089415550232e-02
-2.264393717050552368e-01 1.662879586219787598e-01 2.490075379610061646e-01 -2.352351397275924683e-01 -3.640833795070648193e-01 -3.019106760621070862e-02 -1.705572158098220825e-01 4.381141159683465958e-03 2.174107134342193604e-01 -9.216839075088500977e-02 -6.706216186285018921e-02 1.866293750936165452e-04 -2.353211641311645508e-01 -6.664156168699264526e-02 -1.989803314208984375e-01 -1.449236869812011719e-01 6.324747204780578613e-02 1.666648685932159424e-01 -1.228093355894088745e-01 1.742044836282730103e-01 8.442757278680801392e-02 1.702836161712184548e-04 1.982459127902984619e-01 -3.098527789115905762e-01 7.156545668840408325e-02 7.927065342664718628e-02 -1.744371056556701660e-01 -1.123032420873641968e-01 -2.403482943773269653e-01 -2.959930896759033203e-01 -2.020611166954040527e-01 -1.358772534877061844e-02
-1.930598318576812744e-01 1.580494046211242676e-01 2.349719963967800140e-02 -2.326128035783767700e-01 -2.697707116603851318e-01 -2.993533611297607422e-01 -3.114230334758758545e-01 2.702423632144927979e-01 -1.597866415977478027e-02 -2.146179229021072388e-01 -9.026107937097549438e-02 -4.740851372480392456e-02 -1.050628721714019775e-01 6.286572664976119995e-02 -1.327437348663806915e-02 -2.239457145333290100e-02 3.342491015791893005e-02 -8.916378021240234375e-02 1.185816675424575806e-01 3.134758472442626953e-01 -2.013612166047096252e-02 1.384726017713546753e-01 2.091377079486846924e-01 -2.665694653987884521e-01 -2.226813882589340210e-01 2.368879020214080811e-01 -1.566837430000305176e-01 2.638370357453823090e-02 1.188033819198608398e-01 -1.716096252202987671e-01 -1.949015557765960693e-01 1.001566573977470398e-01
5.741221830248832703e-02 -2.980663776397705078e-01 1.808531135320663452e-01 -1.154857352375984192e-01 -4.251505061984062195e-02 4.375837370753288269e-02 1.286876201629638672e-01 3.129930421710014343e-02 9.943368285894393921e-02 2.274105101823806763e-01 -2.169351279735565186e-01 1.663757860660552979e-01 -4.352754950523376465e-01 -2.214799821376800537e-01 -2.758729159832000732e-01 1.584873199462890625e-01 -1.944767236709594727e-01 -8.656729757785797119e-02 -1.132130343466997147e-02 2.012502253055572510e-01 -1.376197785139083862e-01 1.568581759929656982e-01 4.953246191143989563e-02 -1.624169349670410156e-01 -2.789439447224140167e-02 1.593044847249984741e-01 -1.224442645907402039e-01 2.062985599040985107e-01 1.196772828698158264e-01 -1.489442586898803711e-01 -2.654379606246948242e-01 1.243902519345283508e-01
3.236117213964462280e-02 -8.414719253778457642e-02 -2.113832626491785049e-03 -8.221504092216491699e-02 -3.024893105030059814e-01 -4.847790002822875977e-01 4.313947260379791260e-02 7.338356971740722656e-02 -1.012323573231697083e-01 -3.678600769490003586e-03 1.123611554503440857e-01 -2.275708615779876709e-01 -1.529479771852493286e-01 7.974421232938766479e-02 -5.000120028853416443e-02 1.907642781734466553e-01 1.371208392083644867e-02 -3.716386556625366211e-01 -1.117586120963096619e-01 1.196182966232299805e-01 1.355693787336349487e-01 -8.442536927759647369e-03 1.201406121253967285e-02 1.319260615855455399e-02 -1.539621055126190186e-01 8.547976613044738770e-02 -3.471545875072479248e-01 2.505077980458736420e-03 -2.475057542324066162e-01 -2.787742018699645996e-01 -1.713611781597137451e-01 6.549870222806930542e-02
-2.513125352561473846e-02 -2.485074661672115326e-02 -1.132114529609680176e-01 -1.643021255731582642e-01 -2.735019326210021973e-01 1.022514551877975464e-01 5.764078721404075623e-02 3.497205972671508789e-01 1.774694919586181641e-01 1.595660597085952759e-01 1.291340440511703491e-01 1.061398684978485107e-01 -2.962374687194824219e-01 -1.746320575475692749e-01 -9.478382021188735962e-02 1.936547458171844482e-01 2.086671739816665649e-01 -3.264366090297698975e-02 -3.411147370934486389e-02 2.263128012418746948e-01 3.224608004093170166e-01 1.477400213479995728e-01 1.824113875627517700e-01 7.050141692161560059e-02 1.550735533237457275e-01 1.502785682678222656e-01 -9.710101783275604248e-02 2.408461272716522217e-01 -1.098916083574295044e-01 -1.528811305761337280e-01 -9.652319364249706268e-03 2.962531149387359619e-01
-4.020118620246648788e-03 6.945325993001461029e-03 1.368837058544158936e-01 8.015352487564086914e-02 -2.992664277553558350e-01 -1.229488700628280640e-01 1.075328215956687927e-01 2.499961555004119873e-01 7.678694557398557663e-03 1.521158367395401001e-01 -1.803534030914306641e-01 2.427175492048263550e-01 -1.650873720645904541e-01 -1.814638227224349976e-01 -9.379287809133529663e-02 2.075441479682922363e-01 1.097935661673545837e-01 -1.124259606003761292e-01 7.106357067823410034e-02 2.641362547874450684e-01 1.877821236848831177e-01 1.004160940647125244e-01 1.177901178598403931e-01 -3.029312193393707275e-01 1.663924194872379303e-02 2.544094622135162354e-01 -1.771819740533828735e-01 1.192489787936210632e-01 3.868829607963562012e-01 -1.866977214813232422e-01 -1.091971397399902344e-01 -1.084929853677749634e-01
-9.872656315565109253e-02 -2.915710508823394775e-01 2.808689884841442108e-02 -1.117737069725990295e-01 9.101096540689468384e-02 7.632272690534591675e-02 2.360458821058273315e-01 7.685168832540512085e-02 3.139301836490631104e-01 1.022865101695060730e-01 -1.956709325313568115e-01 2.239122837781906128e-01 -3.821553289890289307e-01 -2.305668443441390991e-01 -2.708393037319183350e-01 -4.010132327675819397e-02 -2.903151810169219971e-01 -2.018747925758361816e-01 1.025363653898239136e-01 2.270248681306838989e-01 1.929649412631988525e-01 -1.010110750794410706e-01 1.219352632761001587e-01 -7.650497555732727051e-02 -7.068356499075889587e-03 1.535932272672653198e-01 -2.179861813783645630e-02 8.731650561094284058e-02 -5.597816780209541321e-02 -8.021659404039382935e-02 -2.159444093704223633e-01 -3.781852498650550842e-02
-1.862300038337707520e-01 9.366120398044586182e-02 4.584760963916778564e-02 1.223184764385223389e-01 -2.071189694106578827e-02 -8.393663167953491211e-02 2.319085150957107544e-01 2.639451324939727783e-01 -1.417379360646009445e-02 6.799115240573883057e-02 2.631464786827564240e-02 -2.184064872562885284e-02 -4.141777753829956055e-02 -9.399122744798660278e-02 -3.632174730300903320e-01 1.892288476228713989e-01 1.720881164073944092e-01 2.963023958727717400e-03 8.314895629882812500e-02 4.445631802082061768e-01 -1.313133388757705688e-01 -2.406185418367385864e-01 1.443397700786590576e-01 -2.847274243831634521e-01 1.280806213617324829e-01 1.051161810755729675e-01 -1.255815029144287109e-01 3.107647970318794250e-02 4.011914506554603577e-02 -2.620498538017272949e-01 -3.099391162395477295e-01 -5.031779780983924866e-02
6.487341132014989853e-03 -1.298251003026962280e-01 1.652816683053970337e-01 -1.380193140357732773e-02 -2.825843393802642822e-01 -9.999404847621917725e-02 -3.845888674259185791e-01 2.210166901350021362e-01 1.892076060175895691e-02 2.569967508316040039e-01 6.786789745092391968e-02 -1.596428900957107544e-01 -3.362139686942100525e-02 -2.851661145687103271e-01 -9.832786768674850464e-02 5.354939401149749756e-02 3.313033580780029297e-01 -9.936489909887313843e-02 -2.474542334675788879e-02 1.167618110775947571e-01 3.141531646251678467e-01 -1.183646768331527710e-01 6.348259001970291138e-02 -7.539986073970794678e-02 -1.178457401692867279e-03 2.393580526113510132e-01 -1.355712562799453735e-01 -5.828937888145446777e-02 1.777578890323638916e-01 -2.886556088924407959e-01 -1.210875958204269409e-01 -1.120284125208854675e-01
-3.305781781673431396e-01 -9.019104391336441040e-02 1.524135917425155640e-01 -4.934633523225784302e-02 -3.754144310951232910e-01 -2.051515728235244751e-01 3.009392619132995605e-01 -9.056723117828369141e-02 1.969187408685684204e-01 -1.804089844226837158e-01 1.656283391639590263e-03 -5.957524478435516357e-02 -1.885420083999633789e-01 -1.210829839110374451e-01 -9.963323920965194702e-02 -7.630785927176475525e-03 -1.392801012843847275e-02 -2.244783341884613037e-01 3.846669197082519531e-02 -3.971756622195243835e-02 -2.941462583839893341e-02 -1.796810925006866455e-01 -8.846748620271682739e-02 -1.503331214189529419e-02 1.565819084644317627e-01 4.368235468864440918e-01 -2.041098475456237793e-01 1.107388958334922791e-01 6.966793537139892578e-02 -2.513763904571533203e-01 4.273682460188865662e-02 -7.801783084869384766e-02
1.246168836951255798e-02 -1.148122176527976990e-01 -2.440938651561737061e-01 -8.518851548433303833e-02 -1.398229002952575684e-01 -9.175242483615875244e-02 3.088310360908508301e-01 1.099402830004692078e-01 2.356904596090316772e-01 -4.422574490308761597e-02 4.933854192495346069e-02 2.577979564666748047e-01 -3.944374322891235352e-01 -1.597975045442581177e-01 -4.495202898979187012e-01 6.759566813707351685e-02 -2.080444246530532837e-01 -6.153853982686996460e-02 7.302200794219970703e-02 -7.088043540716171265e-02 3.529997915029525757e-02 9.268033318221569061e-03 2.256577461957931519e-01 6.714386492967605591e-02 1.296781897544860840e-01 3.027445636689662933e-02 -1.323638558387756348e-01 2.443511635065078735e-01 7.779041677713394165e-02 -1.027661934494972229e-01 -9.626317769289016724e-02 1.876460313796997070e-01
3.192619234323501587e-02 5.248883273452520370e-03 1.168424561619758606e-01 -2.378160506486892700e-01 3.700500121340155602e-03 -3.545239269733428955e-01 -1.280998885631561279e-01 4.388327524065971375e-02 6.270585209131240845e-02 -4.432853311300277710e-03 1.592127978801727295e-01 1.276859939098358154e-01 -4.409207105636596680e-01 9.816285222768783569e-02 -2.830080389976501465e-01 -1.171110644936561584e-01 -1.579608619213104248e-01 -1.734362244606018066e-01 -3.477846458554267883e-02 3.634466528892517090e-01 3.641234338283538818e-02 8.513518422842025757e-02 4.861154034733772278e-02 4.708339646458625793e-02 2.473509907722473145e-01 -1.724229380488395691e-02 -1.750269979238510132e-01 2.645824849605560303e-01 1.849490702152252197e-01 -1.248156428337097168e-01 2.043658308684825897e-02 1.656476557254791260e-01
5.255004763603210449e-02 -4.685588777065277100e-01 -1.959276944398880005e-01 -1.882042437791824341e-01 -7.789118587970733643e-02 -5.586614087224006653e-02 -1.152343302965164185e-01 1.966458000242710114e-02 2.430336475372314453e-01 1.965175718069076538e-01 4.218031186610460281e-03 -1.266909688711166382e-01 -1.935259103775024414e-01 -6.122301891446113586e-02 -2.953406572341918945e-01 -3.145296871662139893e-02 4.711304605007171631e-02 -7.130967080593109131e-02 4.322349652647972107e-02 1.280197501182556152e-01 5.504035949707031250e-02 -3.525273799896240234e-01 -2.166093885898590088e-01 -8.469186723232269287e-02 -2.150685340166091919e-02 -3.500070795416831970e-02 -2.622787058353424072e-01 9.152323007583618164e-02 2.661504447460174561e-01 4.495258443057537079e-03 -2.404679954051971436e-01 1.528580635786056519e-01
1.806027144193649292e-01 -2.103820592164993286e-01 3.000889159739017487e-02 -1.509103775024414062e-01 -4.706375300884246826e-02 -3.414903879165649414e-01 -1.879180222749710083e-01 1.339643299579620361e-01 1.629119515419006348e-01 1.923316717147827148e-02 7.111157476902008057e-02 -3.227614760398864746e-01 -4.544248282909393311e-01 9.796816110610961914e-02 -3.331053555011749268e-01 -3.668611869215965271e-02 -1.535300910472869873e-01 -2.869422137737274170e-01 1.545353513211011887e-02 1.334481686353683472e-01 1.802272163331508636e-02 -3.119278885424137115e-02 1.272129360586404800e-02 5.117708444595336914e-02 1.677740365266799927e-03 -7.041913270950317383e-02 -1.466386020183563232e-01 1.595122814178466797e-01 -5.338419228792190552e-02 1.139903813600540161e-01 -2.163841575384140015e-01 1.421360969543457031e-01
-1.216867566108703613e-01 -8.012995868921279907e-02 2.935861051082611084e-02 6.699334830045700073e-02 -1.683622002601623535e-01 -1.839278191328048706e-01 2.454235590994358063e-02 2.085649818181991577e-01 1.804556399583816528e-01 9.320791065692901611e-02 2.367300242185592651e-01 -5.863447114825248718e-02 -2.413140833377838135e-01 -2.309802174568176270e-01 -3.870939090847969055e-02 3.371114432811737061e-01 -7.655719667673110962e-02 2.592530101537704468e-03 -4.447464272379875183e-02 1.932218223810195923e-01 2.010419368743896484e-01 -6.820677220821380615e-02 1.901086270809173584e-01 4.466400668025016785e-02 1.052889078855514526e-01 -1.271798927336931229e-02 -6.543487310409545898e-02 3.513002693653106689e-01 -5.907778441905975342e-02 -3.190646320581436157e-02 -5.174269080162048340e-01 -1.095571741461753845e-02
4.054182022809982300e-02 -3.117723464965820312e-01 1.139194965362548828e-01 -1.574563533067703247e-01 -9.654207527637481689e-02 -5.872785113751888275e-03 3.503546118736267090e-01 2.743386030197143555e-01 9.169402718544006348e-02 1.351808011531829834e-01 -2.705747075378894806e-02 -2.254407294094562531e-02 -1.297766119241714478e-01 -2.080492526292800903e-01 -1.304144114255905151e-01 -1.023785173892974854e-01 1.328365504741668701e-02 -3.451899588108062744e-01 1.456416994333267212e-01 7.746660709381103516e-02 4.177257791161537170e-02 3.296925872564315796e-02 -2.439497113227844238e-01 -2.436651736497879028e-01 1.088119968771934509e-01 2.384079247713088989e-01 2.945056930184364319e-02 1.399981528520584106e-01 -1.252922713756561279e-01 -7.876832038164138794e-02 -3.106720745563507080e-01 2.542743980884552002e-01
-2.254867553710937500e-01 -1.976516544818878174e-01 -1.051615402102470398e-01 -4.460176452994346619e-02 -2.123156487941741943e-01 8.481241017580032349e-02 -1.338844597339630127e-01 -8.436709642410278320e-02 -7.898397743701934814e-04 2.385884989053010941e-03 1.107073798775672913e-01 -1.008830443024635315e-01 -1.986549645662307739e-01 -2.246769368648529053e-01 -2.152730226516723633e-01 -1.399825215339660645e-01 -1.087927892804145813e-01 -1.629220098257064819e-01 8.031306415796279907e-02 1.134665980935096741e-01 2.595269381999969482e-01 -2.597914636135101318e-01 1.951450258493423462e-01 -2.788960933685302734e-01 -1.048393771052360535e-01 2.298977226018905640e-01 -3.016424365341663361e-02 -1.933454126119613647e-01 3.402376547455787659e-02 -4.022204875946044922e-01 -2.604442238807678223e-01 -9.220758453011512756e-03
-5.663060396909713745e-02 -1.376158595085144043e-01 1.658787429332733154e-01 1.186395511031150818e-01 -1.727091670036315918e-01 -1.829512864351272583e-01 -9.604485332965850830e-02 1.831031590700149536e-01 3.135857582092285156e-01 2.122833728790283203e-01 3.085855208337306976e-02 -3.439690768718719482e-01 -2.192465811967849731e-01 2.348273396492004395e-01 -3.474131524562835693e-01 -1.895097196102142334e-01 -2.923334762454032898e-02 -2.042487859725952148e-01 3.719542548060417175e-02 1.367442011833190918e-01 3.852245584130287170e-02 -2.080313861370086670e-01 1.257356852293014526e-01 -1.750607602298259735e-02 1.326783746480941772e-01 -8.526775240898132324e-02 2.355189248919487000e-02 2.844307199120521545e-02 1.529797464609146118e-01 -9.511517733335494995e-02 -3.403502702713012695e-01 9.831281006336212158e-02
-3.556149303913116455e-01 1.388147175312042236e-01 6.956728547811508179e-02 -9.748744219541549683e-02 3.020502813160419464e-02 -1.369747221469879150e-01 1.863044500350952148e-01 1.327100545167922974e-01 -7.598002906888723373e-03 2.249672077596187592e-02 -5.271015316247940063e-02 -1.146015450358390808e-01 -2.780068218708038330e-01 -7.405333966016769409e-02 -9.514074027538299561e-02 3.032146990299224854e-01 3.427650332450866699e-01 -1.565689444541931152e-01 1.157683208584785461e-01 3.456327617168426514e-01 4.352879710495471954e-03 -9.358635544776916504e-02 9.952974319458007812e-02 -3.009003400802612305e-01 6.722629070281982422e-02 2.255749702453613281e-01 -5.895664915442466736e-02 -2.516376413404941559e-02 2.726713009178638458e-02 -1.329157054424285889e-01 -2.578935325145721436e-01 1.979103833436965942e-01
-2.645493745803833008e-01 -1.387515068054199219e-01 -5.276408419013023376e-02 2.750420942902565002e-02 -2.260471433401107788e-01 -8.882637321949005127e-02 5.267998576164245605e-02 1.184647902846336365e-01 1.089447662234306335e-01 -1.563862115144729614e-01 -4.813459143042564392e-02 -4.674567282199859619e-02 3.948073089122772217e-02 -3.432038128376007080e-01 -4.705315828323364258e-01 -1.498120725154876709e-01 -1.028986275196075439e-01 -2.193106524646282196e-02 1.437526494264602661e-01 2.239939719438552856e-01 8.515783399343490601e-02 -8.573793619871139526e-02 -2.732138633728027344e-01 5.209521623328328133e-04 1.465800553560256958e-01 2.183472216129302979e-01 -1.076428368687629700e-01 3.787163272500038147e-02 1.923064440488815308e-01 -3.413583636283874512e-01 -1.410086899995803833e-01 -2.601026557385921478e-02
-1.402844786643981934e-01 -4.223083257675170898e-01 7.052862644195556641e-02 -1.304617375135421753e-01 -1.368329375982284546e-01 -3.343505784869194031e-02 6.060474738478660583e-02 -3.822192177176475525e-02 1.974350064992904663e-01 3.034006059169769287e-01 1.011748146265745163e-02 -6.198746338486671448e-02 -1.533813923597335815e-01 -3.083308041095733643e-01 -2.914147377014160156e-01 -1.271191537380218506e-01 1.885315589606761932e-02 -2.787160873413085938e-01 -1.157419830560684204e-01 -2.137833535671234131e-01 7.035204768180847168e-02 8.997263759374618530e-02 -5.923098325729370117e-02 -1.635840684175491333e-01 -2.154260873794555664e-02 1.248153001070022583e-01 -3.830389082431793213e-01 -3.070611692965030670e-02 1.670778691768646240e-01 -1.511339545249938965e-01 -7.274137437343597412e-02 -1.228113938122987747e-02
-2.239454090595245361e-01 2.022294141352176666e-02 -1.218146756291389465e-01 -1.141420528292655945e-01 -6.314001977443695068e-02 -1.583884209394454956e-01 -2.613516524434089661e-02 4.622187465429306030e-02 -4.289196804165840149e-02 4.047117233276367188e-01 1.459576040506362915e-01 3.327637910842895508e-02 -1.977587491273880005e-01 3.516160184517502785e-03 -2.681633830070495605e-02 7.329817861318588257e-02 7.283401489257812500e-02 2.006274163722991943e-01 7.881782203912734985e-02 1.570691466331481934e-01 3.171436190605163574e-01 -1.678728908300399780e-01 8.323874324560165405e-02 -2.100147753953933716e-01 9.538758546113967896e-02 2.129212319850921631e-01 2.209638804197311401e-01 -1.337457150220870972e-01 -2.373249381780624390e-01 -3.076938986778259277e-01 -1.702171415090560913e-01 3.147527277469635010e-01
1.506352871656417847e-01 -1.768473982810974121e-01 -3.025803156197071075e-02 -1.119800806045532227e-01 -5.333087965846061707e-02 -1.182728558778762817e-01 3.810342550277709961e-01 2.352255582809448242e-02 1.854391694068908691e-01 -2.444722503423690796e-02 1.667241938412189484e-02 -2.024779766798019409e-01 -3.245772719383239746e-01 -2.447537481784820557e-01 -3.088872730731964111e-01 1.395019143819808960e-01 -1.587995737791061401e-01 -2.475719340145587921e-02 6.268820911645889282e-02 -1.990045607089996338e-01 1.477824151515960693e-01 4.448514431715011597e-02 3.455321490764617920e-01 4.538500308990478516e-02 7.148338854312896729e-02 9.355267882347106934e-02 -3.446835651993751526e-02 5.632874742150306702e-02 5.440543591976165771e-02 -2.737822532653808594e-01 -2.798779010772705078e-01 -1.565669775009155273e-01
-1.163140777498483658e-02 -1.050437912344932556e-01 -5.214105173945426941e-02 -9.095092862844467163e-02 -2.496095895767211914e-01 -2.969721257686614990e-01 -1.442962586879730225e-01 6.949534267187118530e-02 1.808002591133117676e-01 5.791316181421279907e-02 -2.974989823997020721e-02 7.334219664335250854e-02 -1.107883453369140625e-01 4.791010543704032898e-02 -3.260027468204498291e-01 -1.264938116073608398e-01 -1.183516383171081543e-01 2.886369079351425171e-02 -2.172252722084522247e-02 1.328868567943572998e-01 1.986683607101440430e-01 -2.881214916706085205e-01 5.324278399348258972e-02 -2.586708366870880127e-01 -8.140682429075241089e-02 6.010480597615242004e-02 -7.374305278062820435e-02 -2.686695456504821777e-01 1.668056249618530273e-01 -8.866136893630027771e-03 -2.920699715614318848e-01 4.430219531059265137e-01
6.855347007513046265e-02 1.355567015707492828e-02 -1.328357607126235962e-01 -2.973423302173614502e-01 -5.410371348261833191e-02 -9.275860153138637543e-03 -1.836921572685241699e-01 -1.428794860839843750e-01 1.341270506381988525e-01 5.807474255561828613e-02 1.856192648410797119e-01 8.841650187969207764e-02 -9.943954646587371826e-02 -5.373316258192062378e-02 -4.737526178359985352e-01 -1.295146532356739044e-02 3.855391144752502441e-01 6.303611397743225098e-02 2.804976329207420349e-02 3.698887526988983154e-01 2.962779104709625244e-01 -3.928754106163978577e-02 -5.707461386919021606e-02 -2.218153625726699829e-01 2.386569418013095856e-02 7.932147383689880371e-02 -1.454924196004867554e-01 4.792429879307746887e-02 1.932290941476821899e-01 -1.232919171452522278e-01 -1.255779713392257690e-01 -1.524401269853115082e-02
-2.924474179744720459e-01 -1.373843252658843994e-01 -8.005367964506149292e-02 1.311916112899780273e-02 -2.009955793619155884e-01 7.533365488052368164e-02 -8.910977095365524292e-02 -1.822029799222946167e-01 3.067972697317600250e-02 -2.530634589493274689e-02 9.922234341502189636e-03 -2.966037094593048096e-01 -1.405044794082641602e-01 -7.441347092390060425e-02 -3.798413574695587158e-01 -1.995090395212173462e-01 -1.661868542432785034e-01 -2.176347821950912476e-01 1.813885271549224854e-01 1.133025437593460083e-01 2.806678116321563721e-01 -2.789559066295623779e-01 3.113906644284725189e-02 -1.736505925655364990e-01 -1.734098792076110840e-02 1.426780223846435547e-01 -1.791782118380069733e-02 7.304753363132476807e-02 1.366427633911371231e-02 -2.669174671173095703e-01 -3.083972036838531494e-01 3.870694339275360107e-02
-1.580684036016464233e-01 -7.074555469444021583e-05 -8.274009078741073608e-02 -4.547777771949768066e-02 -2.773658037185668945e-01 -4.628086686134338379e-01 -1.250651031732559204e-01 -5.703752394765615463e-03 -2.648414969444274902e-01 2.610888481140136719e-01 1.738149374723434448e-01 -1.958643943071365356e-01 -2.625393271446228027e-01 8.893290162086486816e-02 -2.079876810312271118e-01 -4.597899504005908966e-03 8.742710202932357788e-02 -2.517535984516143799e-01 2.158986777067184448e-01 1.776372045278549194e-01 1.622829288244247437e-01 7.022987306118011475e-02 1.612058579921722412e-01 9.039829671382904053e-02 -2.828241325914859772e-02 5.314549058675765991e-02 -1.687337905168533325e-01 1.113611236214637756e-01 -2.249673157930374146e-01 -1.393936127424240112e-01 -2.567317150533199310e-02 -4.989401996135711670e-02
-2.572815418243408203e-01 1.261195987462997437e-01 9.458962827920913696e-02 8.163410425186157227e-02 -9.934994159266352654e-04 6.184904277324676514e-02 1.123481318354606628e-01 2.052760422229766846e-01 1.003762707114219666e-01 -9.187044203281402588e-02 -2.504870295524597168e-02 -9.126079827547073364e-02 -2.676396071910858154e-01 -1.296253353357315063e-01 -1.632967293262481689e-01 3.002118468284606934e-01 6.973408162593841553e-02 -2.569030225276947021e-01 9.365811012685298920e-03 2.684805989265441895e-01 4.899605736136436462e-02 -3.151637613773345947e-01 5.502522364258766174e-02 -2.682881057262420654e-01 -6.592027097940444946e-02 3.069729506969451904e-01 6.738556176424026489e-02 -8.784495294094085693e-02 1.454670876264572144e-01 -1.056054681539535522e-01 -2.888501584529876709e-01 2.542718350887298584e-01
-8.432961255311965942e-02 -1.522759497165679932e-01 2.503102123737335205e-01 -3.022857606410980225e-01 4.735800437629222870e-03 -2.204885482788085938e-01 -8.384587615728378296e-02 4.111546576023101807e-01 8.384132757782936096e-03 5.286936834454536438e-02 9.446523338556289673e-02 -1.288949400186538696e-01 -3.130950331687927246e-01 -6.807163357734680176e-02 7.118773180991411209e-03 7.130973041057586670e-02 -1.137008592486381531e-01 7.472921162843704224e-02 1.304225772619247437e-01 1.337530612945556641e-01 7.212699204683303833e-02 -7.632905244827270508e-02 2.477791011333465576e-01 -1.751777678728103638e-01 7.524553686380386353e-02 -3.628094866871833801e-02 -4.128380715847015381e-01 1.779914647340774536e-01 -1.502124816179275513e-01 -6.669367104768753052e-02 -2.445852160453796387e-01 -4.796892777085304260e-02
-2.429256215691566467e-02 -3.552209138870239258e-01 -8.238295465707778931e-02 -8.395425230264663696e-02 5.011631175875663757e-02 5.752142146229743958e-02 2.036746442317962646e-01 1.223437339067459106e-01 3.023182153701782227e-01 4.251926019787788391e-02 -1.905790120363235474e-01 1.427817046642303467e-01 -4.412534832954406738e-01 -2.710893452167510986e-01 -2.685054540634155273e-01 3.868405893445014954e-02 -6.720885634422302246e-02 -1.770060062408447266e-01 1.232824027538299561e-01 2.409276217222213745e-01 2.443677037954330444e-01 -4.933160170912742615e-02 1.577992737293243408e-01 4.090229421854019165e-02 -1.300780475139617920e-01 1.073713600635528564e-01 5.401692539453506470e-02 1.827629953622817993e-01 -4.951319471001625061e-02 3.644664585590362549e-02 -1.970060318708419800e-01 -1.575900241732597351e-02
-1.679059714078903198e-01 -1.067517474293708801e-01 -3.640906885266304016e-02 -2.292250394821166992e-01 -1.491643637418746948e-01 -4.120138287544250488e-02 1.524058431386947632e-01 3.019202947616577148e-01 2.982155606150627136e-02 1.826879978179931641e-01 1.656716614961624146e-01 8.771322667598724365e-02 -3.668368756771087646e-01 -3.326340019702911377e-02 -1.173875927925109863e-01 2.758564054965972900e-01 -4.073053970932960510e-02 -2.663126029074192047e-02 3.541658222675323486e-01 1.643828600645065308e-01 -4.567583650350570679e-02 -3.581993877887725830e-01 -2.493668198585510254e-01 -7.653033733367919922e-02 4.903988540172576904e-02 6.434045732021331787e-02 -1.237293183803558350e-01 7.294695079326629639e-02 -1.453119609504938126e-02 -7.151118665933609009e-02 -2.860772609710693359e-01 7.521004974842071533e-02
4.951929301023483276e-02 -2.521389722824096680e-01 -1.316628307104110718e-01 -2.607386410236358643e-01 -3.052888810634613037e-01 3.714609891176223755e-02 5.319448653608560562e-03 2.839432358741760254e-01 1.614648252725601196e-01 1.180236265063285828e-01 -1.666211485862731934e-01 1.767963916063308716e-01 -2.269945144653320312e-01 -2.450645565986633301e-01 -1.855497211217880249e-01 1.413778960704803467e-01 7.732532918453216553e-02 -5.057225003838539124e-02 1.804510504007339478e-01 3.074674606323242188e-01 8.327622897922992706e-03 1.401633173227310181e-01 1.713321730494499207e-02 9.945886582136154175e-02 2.283077389001846313e-01 2.175793349742889404e-01 -6.344155967235565186e-02 1.695136576890945435e-01 -8.643096312880516052e-03 -3.122897744178771973e-01 -1.013915799558162689e-02 1.137433052062988281e-01
-1.410293579101562500e-01 9.776867181062698364e-02 4.371358081698417664e-02 5.454958975315093994e-02 4.900297895073890686e-02 4.779693484306335449e-02 9.260267019271850586e-02 9.952327609062194824e-02 3.456909954547882080e-02 -9.314669668674468994e-02 -7.678966969251632690e-02 -1.641267687082290649e-01 -2.493660748004913330e-01 1.854422874748706818e-02 -3.036506772041320801e-01 2.191575765609741211e-01 4.192835837602615356e-02 -2.356569021940231323e-01 1.490857899188995361e-01 5.258530974388122559e-01 -1.565738320350646973e-01 -1.287324279546737671e-01 -9.804447740316390991e-02 -1.944152563810348511e-01 4.052592813968658447e-02 2.740506231784820557e-01 -4.015858843922615051e-02 7.690805196762084961e-02 2.375271320343017578e-01 -1.541303545236587524e-01 -2.956437766551971436e-01 2.532234787940979004e-02
-7.753706537187099457e-03 -7.853493094444274902e-03 2.818332016468048096e-01 -2.791314013302326202e-02 -1.326406598091125488e-01 -3.570008277893066406e-01 2.849877579137682915e-03 4.169522821903228760e-01 -1.272329390048980713e-01 2.705589532852172852e-01 5.917697772383689880e-02 1.420872509479522705e-01 4.090069234371185303e-02 -1.565655469894409180e-01 -3.064457178115844727e-01 2.167247533798217773e-01 -1.027271226048469543e-01 -4.665243253111839294e-02 -3.209224669262766838e-04 -7.168027758598327637e-02 -4.754122812300920486e-03 -2.632091008126735687e-02 1.227790117263793945e-01 -1.315723210573196411e-01 1.121454387903213501e-01 3.215455114841461182e-01 -1.331992000341415405e-01 -1.107860729098320007e-01 -1.502308901399374008e-02 7.088924944400787354e-02 -3.221324682235717773e-01 1.210391148924827576e-01
-1.833226829767227173e-01 8.300895988941192627e-02 6.287283450365066528e-02 -2.390419393777847290e-01 -2.190880775451660156e-01 2.912146598100662231e-02 5.665791034698486328e-02 3.207138776779174805e-01 4.311631321907043457e-01 -8.767384290695190430e-02 1.120878159999847412e-01 -1.572120338678359985e-01 -1.762486696243286133e-01 1.463866978883743286e-01 -2.573293149471282959e-01 4.346660897135734558e-02 2.325987219810485840e-01 1.691656857728958130e-01 -3.310637548565864563e-02 1.839931309223175049e-02 1.499693989753723145e-01 2.168688029050827026e-01 -5.817895382642745972e-02 -2.548036873340606689e-01 2.427868917584419250e-02 6.375546753406524658e-02 -1.752425879240036011e-01 8.667372167110443115e-03 -3.542283177375793457e-02 -1.950956135988235474e-01 -2.014681398868560791e-01 2.338650822639465332e-01
-5.141076445579528809e-02 1.446248441934585571e-01 -9.989285469055175781e-02 -2.420934289693832397e-01 -3.060065023601055145e-02 -2.410306930541992188e-01 -2.434613555669784546e-01 2.941493690013885498e-02 3.323840722441673279e-02 1.545638144016265869e-01 2.076934128999710083e-01 -2.887555025517940521e-02 -3.055107891559600830e-01 -2.854935266077518463e-02 -6.363531202077865601e-02 1.360109597444534302e-01 6.458588689565658569e-02 -9.843963384628295898e-02 -1.141690835356712341e-01 1.704016029834747314e-01 3.716330826282501221e-01 -1.087247580289840698e-01 -3.071297407150268555e-01 -7.316400110721588135e-02 6.299658864736557007e-02 5.210292935371398926e-01 1.466061081737279892e-02 -2.970664761960506439e-02 5.981575697660446167e-03 -3.190236538648605347e-02 -2.012730389833450317e-02 1.395468413829803467e-01
2.447852492332458496e-01 -2.220269590616226196e-01 2.496393397450447083e-02 -3.316654562950134277e-01 -1.377767026424407959e-01 -4.051822796463966370e-02 1.372400671243667603e-01 -6.843420118093490601e-02 2.482362389564514160e-01 7.936287671327590942e-02 -2.245972305536270142e-02 -3.904987871646881104e-02 -3.272655010223388672e-01 -2.533582448959350586e-01 -2.474409788846969604e-01 1.032742708921432495e-01 -7.108861207962036133e-02 -2.899453043937683105e-01 3.051316551864147186e-02 1.308748777955770493e-02 3.601319715380668640e-02 2.548493742942810059e-01 -3.972760960459709167e-02 -7.677531242370605469e-02 1.337405443191528320e-01 8.961851894855499268e-02 -1.245478168129920959e-02 -2.544287145137786865e-01 -1.505733281373977661e-01 -2.585670948028564453e-01 -2.683967351913452148e-01 -8.103444427251815796e-02
-1.650673002004623413e-01 -2.041369825601577759e-01 9.246630221605300903e-02 -8.784837275743484497e-02 -1.181075721979141235e-01 -1.074420958757400513e-01 3.567000329494476318e-01 6.895588338375091553e-02 3.113725483417510986e-01 1.243248358368873596e-01 -1.372865736484527588e-01 -1.534673571586608887e-01 -2.524442970752716064e-01 -2.842219769954681396e-01 -1.258534491062164307e-01 -1.452777385711669922e-01 -8.922647684812545776e-02 -9.062394499778747559e-02 1.403062194585800171e-01 1.790781319141387939e-01 5.390371382236480713e-02 1.356961131095886230e-01 -1.204155609011650085e-01 -3.689969182014465332e-01 3.433654829859733582e-02 1.425679624080657959e-01 1.706452667713165283e-01 2.670555608347058296e-03 -2.743218839168548584e-02 -9.058350324630737305e-02 -3.477997481822967529e-01 2.460620179772377014e-02
-1.372890621423721313e-01 -2.077358663082122803e-01 -1.772740483283996582e-01 -1.347425282001495361e-01 -1.815198063850402832e-01 1.565003395080566406e-01 1.127140671014785767e-01 1.579628698527812958e-02 2.236079573631286621e-01 9.554877877235412598e-02 1.950138211250305176e-01 3.924923390150070190e-02 -2.346004247665405273e-01 1.392406821250915527e-01 -2.122947275638580322e-01 -3.188871145248413086e-01 1.629545390605926514e-01 -9.476980566978454590e-02 -2.227612435817718506e-01 -7.685284316539764404e-02 2.949185967445373535e-01 -3.299237787723541260e-01 1.413135528564453125e-01 5.829906836152076721e-02 3.947968594729900360e-03 1.411862224340438843e-01 -2.781145870685577393e-01 -1.842951960861682892e-02 -1.048923749476671219e-02 -4.936758195981383324e-04 -2.972989380359649658e-01 4.175073280930519104e-02
-1.260358691215515137e-01 1.037672255188226700e-02 4.411296546459197998e-02 -2.205359637737274170e-01 9.681477397680282593e-02 1.390847843140363693e-02 -1.685828864574432373e-01 2.143195420503616333e-01 9.557417780160903931e-02 -8.872536569833755493e-02 1.593686491250991821e-01 -1.579987555742263794e-01 -3.240224719047546387e-01 -1.758267134428024292e-01 -3.692270070314407349e-02 2.874558269977569580e-01 1.408949792385101318e-01 -1.207069605588912964e-01 2.285004258155822754e-01 7.225961238145828247e-02 2.586067095398902893e-02 -3.409604355692863464e-02 1.604873873293399811e-02 3.044221363961696625e-02 -2.786877751350402832e-02 3.676699697971343994e-01 -5.326486825942993164e-01 1.890325397253036499e-01 3.054368309676647186e-02 -1.390285883098840714e-02 -1.014350727200508118e-01 2.334808558225631714e-02
-2.386850118637084961e-01 -3.532991409301757812e-01 -1.596121117472648621e-02 -4.532627761363983154e-02 -7.180326431989669800e-02 -1.624927818775177002e-01 3.288225829601287842e-01 -4.862458631396293640e-02 1.884322017431259155e-01 -1.328572630882263184e-02 -9.711720049381256104e-02 1.088564470410346985e-01 -2.296793162822723389e-01 4.742855951189994812e-02 -8.307761698961257935e-02 -2.093275310471653938e-03 -6.211582198739051819e-02 -2.269269227981567383e-01 1.144734993577003479e-01 9.127096831798553467e-02 1.046456843614578247e-01 -2.349980920553207397e-01 -1.754507124423980713e-01 -7.149855792522430420e-02 1.930992007255554199e-01 3.160656690597534180e-01 -2.295979112386703491e-01 3.170827031135559082e-01 2.288598567247390747e-01 -1.779481470584869385e-01 -3.116639703512191772e-02 2.579101733863353729e-02
-7.021845132112503052e-02 7.845695316791534424e-02 -1.173488423228263855e-01 -1.121088862419128418e-01 -1.044202893972396851e-01 8.071910589933395386e-02 -8.541519753634929657e-03 1.581846773624420166e-01 3.510566055774688721e-01 -8.907390385866165161e-02 -1.056401580572128296e-01 1.446848362684249878e-01 -2.907001674175262451e-01 -3.666797280311584473e-02 -1.515429764986038208e-01 5.800944194197654724e-02 -1.022787168622016907e-01 3.425133228302001953e-02 2.457380443811416626e-01 2.302552312612533569e-01 -1.962373852729797363e-01 -1.293961107730865479e-01 -1.851906068623065948e-02 1.267921179533004761e-01 -4.172553773969411850e-03 2.845343947410583496e-01 -1.618863940238952637e-01 3.625646233558654785e-01 7.992114871740341187e-02 -3.425925970077514648e-01 -2.809937000274658203e-01 8.091707527637481689e-02
1.834460347890853882e-01 1.153993792831897736e-02 -3.068274557590484619e-01 2.596977539360523224e-02 4.026826471090316772e-02 -9.539467282593250275e-03 1.664616167545318604e-02 -4.088006541132926941e-02 2.004647254943847656e-01 2.320632040500640869e-01 2.941332757472991943e-01 -1.813430935144424438e-01 -2.165595442056655884e-01 -1.234982386231422424e-01 -3.459358215332031250e-01 -5.074599757790565491e-02 -9.861900471150875092e-03 -2.959243059158325195e-01 1.320951581001281738e-01 3.008356392383575439e-01 7.745899260044097900e-02 -8.206191658973693848e-02 2.755748629570007324e-01 3.042634949088096619e-02 1.455891691148281097e-02 5.795209854841232300e-02 -1.046144738793373108e-01 -1.001721471548080444e-01 -7.998029887676239014e-02 -2.329365015029907227e-01 -1.466413140296936035e-01 2.792318761348724365e-01
-1.346886157989501953e-01 6.162416189908981323e-02 -7.062164694070816040e-02 -1.624310314655303955e-01 2.436203956604003906e-01 -2.413340359926223755e-01 -4.915944766253232956e-03 1.962366327643394470e-02 1.937796920537948608e-01 1.087224483489990234e-01 -3.103799745440483093e-02 2.445686310529708862e-01 -2.537677288055419922e-01 -4.339782521128654480e-02 -3.400206565856933594e-01 4.877667874097824097e-02 4.265191555023193359e-01 -2.050375342369079590e-01 2.735422253608703613e-01 2.542640566825866699e-01 2.092935740947723389e-01 -1.096607893705368042e-01 2.320624738931655884e-01 -9.118673950433731079e-02 -1.372176781296730042e-02 -6.241637840867042542e-02 -3.515203669667243958e-02 3.950516134500503540e-02 6.567916832864284515e-03 -1.982294321060180664e-01 -7.559946179389953613e-02 2.998664975166320801e-02
-6.484407931566238403e-02 -1.717376708984375000e-01 2.229387871921062469e-03 -9.382510930299758911e-02 -2.982876002788543701e-01 -3.224413096904754639e-01 4.028330445289611816e-01 1.483715623617172241e-01 1.979978531599044800e-01 1.002347618341445923e-01 -1.007236540317535400e-03 -8.183093741536140442e-03 -1.317754983901977539e-01 -1.875226795673370361e-01 -5.436147912405431271e-04 -1.656479686498641968e-01 4.859470576047897339e-02 -1.472754478454589844e-01 2.375695556402206421e-01 3.672065138816833496e-01 2.568889036774635315e-02 1.298957020044326782e-01 -2.968666516244411469e-02 -1.920451521873474121e-01 -4.573217034339904785e-02 7.041113078594207764e-02 1.829042583703994751e-01 1.514569520950317383e-01 -8.889548480510711670e-02 -6.858337670564651489e-02 -2.717354297637939453e-01 1.745226830244064331e-01
-5.074582621455192566e-02 -3.076636195182800293e-01 -4.409017786383628845e-02 -7.432794570922851562e-02 -1.016092970967292786e-01 -1.513377279043197632e-01 2.968399412930011749e-02 -8.933050185441970825e-02 3.343850076198577881e-01 3.549010753631591797e-01 -7.612449675798416138e-02 3.135121241211891174e-02 -2.432669512927532196e-02 -3.847090899944305420e-02 -1.022915393114089966e-01 -1.983123868703842163e-01 -3.980522230267524719e-02 -1.331111341714859009e-01 9.665325284004211426e-02 7.362659554928541183e-03 -1.567015051841735840e-02 -1.202752813696861267e-01 1.207422167062759399e-01 1.144171655178070068e-01 8.904296159744262695e-02 6.351088881492614746e-01 -7.308024913072586060e-02 -7.259678095579147339e-02 3.648391738533973694e-02 -2.088447362184524536e-01 -4.913982748985290527e-02 -1.282807141542434692e-01
-1.316295415163040161e-01 1.257868856191635132e-01 8.487205952405929565e-02 -1.207595393061637878e-01 -3.225186765193939209e-01 -2.110993415117263794e-01 5.304029956459999084e-02 4.693664014339447021e-01 -6.392602622509002686e-02 1.026735156774520874e-01 -8.007071912288665771e-02 -1.001910567283630371e-01 -8.825143426656723022e-02 -1.729563176631927490e-01 -1.277996599674224854e-01 -1.981329917907714844e-02 2.174772694706916809e-02 -2.825037539005279541e-01 1.378535665571689606e-02 4.711111262440681458e-02 2.043373286724090576e-01 -1.044322475790977478e-01 2.458210587501525879e-01 -6.290340423583984375e-02 2.379949241876602173e-01 -1.147043406963348389e-01 -1.024946346879005432e-01 2.745683789253234863e-01 1.051922589540481567e-01 1.261640489101409912e-01 -3.144070506095886230e-01 8.123333007097244263e-02
-1.408189814537763596e-02 -3.667889162898063660e-02 4.813406616449356079e-02 -2.044099718332290649e-01 -3.176997900009155273e-01 4.380499571561813354e-02 1.405268311500549316e-01 2.670413553714752197e-01 2.940982580184936523e-01 1.759852468967437744e-01 -4.668764397501945496e-02 1.074621826410293579e-01 -1.383787542581558228e-01 -2.556522786617279053e-01 -5.490729212760925293e-02 4.937261715531349182e-02 5.502722784876823425e-02 -2.176421880722045898e-02 9.537193179130554199e-02 2.873374223709106445e-01 1.201410815119743347e-01 7.754407823085784912e-02 3.036851584911346436e-01 4.776534438133239746e-02 1.884098947048187256e-01 2.227679491043090820e-01 -9.245031327009201050e-02 2.015082538127899170e-01 1.114805787801742554e-01 -3.661782145500183105e-01 -8.563767373561859131e-02 2.026210576295852661e-01
-2.511610090732574463e-02 -3.641586601734161377e-01 -5.713010579347610474e-02 -2.312992960214614868e-01 -1.910560429096221924e-01 -1.346071362495422363e-01 -1.705285310745239258e-01 4.404978826642036438e-03 1.164476424455642700e-01 2.491873800754547119e-01 3.210176900029182434e-02 -1.244461312890052795e-01 -3.185499012470245361e-01 -2.434301078319549561e-01 -3.315011858940124512e-01 -8.184868097305297852e-02 1.736837923526763916e-01 -1.944259852170944214e-01 -1.811084151268005371e-01 -1.213965862989425659e-01 -9.370043128728866577e-02 -5.186170712113380432e-02 -9.331063926219940186e-02 -1.771908253431320190e-02 -1.151123121380805969e-01 3.664032518863677979e-01 -1.248586401343345642e-01 -1.967209428548812866e-01 1.236356645822525024e-01 -5.946459993720054626e-02 -8.019129745662212372e-03 -1.024703122675418854e-02
5.852101836353540421e-03 1.703827977180480957e-01 7.463230937719345093e-02 -1.743242144584655762e-01 -3.040328323841094971e-01 -2.628462016582489014e-01 -2.866905331611633301e-01 2.859337031841278076e-01 1.839973181486129761e-01 -2.080137580633163452e-01 -6.949619203805923462e-02 -9.073587507009506226e-02 -1.662314832210540771e-01 1.243451163172721863e-01 -1.169504597783088684e-01 1.075959950685501099e-01 3.252331633120775223e-03 -1.171340718865394592e-01 1.895851492881774902e-01 3.865505158901214600e-01 -9.988959878683090210e-02 2.117495536804199219e-01 7.474923878908157349e-02 -1.814677417278289795e-01 -1.828550994396209717e-01 1.808129996061325073e-01 -1.520236581563949585e-01 3.313159942626953125e-02 1.151777729392051697e-01 -1.007137373089790344e-01 -8.621301501989364624e-02 1.932818591594696045e-01
5.721591040492057800e-02 1.722698286175727844e-02 -5.200775805860757828e-03 -1.113007292151451111e-01 -2.143441438674926758e-01 -7.316259201616048813e-03 -6.695365905761718750e-02 2.138542979955673218e-01 -4.969675466418266296e-02 1.200855374336242676e-01 7.500972598791122437e-02 -1.250279694795608521e-01 -3.804143667221069336e-01 -1.915575116872787476e-01 -9.741724282503128052e-02 4.492119848728179932e-01 -1.628232300281524658e-01 -2.644685804843902588e-01 1.062520146369934082e-01 4.683959484100341797e-02 1.378146409988403320e-01 -1.331365257501602173e-01 1.716801524162292480e-01 -8.601432293653488159e-02 -1.757960319519042969e-01 3.335551619529724121e-01 -9.529270976781845093e-02 9.619104862213134766e-02 1.009512320160865784e-01 1.015282347798347473e-01 -2.620775997638702393e-01 -1.541165262460708618e-01
6.366200745105743408e-02 -1.290546059608459473e-01 -1.092984899878501892e-01 -1.559762191027402878e-02 -3.703230023384094238e-01 -4.062413237988948822e-03 -1.034093797206878662e-01 -1.358627527952194214e-01 2.420792132616043091e-01 -7.967618852853775024e-02 1.158405020833015442e-01 -8.342910557985305786e-02 -2.001436203718185425e-01 -6.794249266386032104e-02 -4.586108624935150146e-01 2.018774002790451050e-01 -1.551137566566467285e-01 4.983207955956459045e-02 1.310581862926483154e-01 2.335267961025238037e-01 1.703050434589385986e-01 -2.026324123144149780e-01 2.148376107215881348e-01 -8.349614590406417847e-02 -1.647991538047790527e-01 1.873402297496795654e-02 -1.509102582931518555e-01 -1.024358421564102173e-01 -3.437130944803357124e-03 -2.716033458709716797e-01 -1.893158704042434692e-01 1.669435501098632812e-01
3.190501406788825989e-02 -2.477937042713165283e-01 1.279485374689102173e-01 1.004728823900222778e-01 -9.873250871896743774e-02 -1.635149568319320679e-01 1.606821119785308838e-01 7.110650092363357544e-02 1.863072961568832397e-01 4.969120398163795471e-02 -1.146543100476264954e-01 -1.760653704404830933e-01 -3.857631981372833252e-01 -2.162040621042251587e-01 -3.139726221561431885e-01 9.908964484930038452e-02 -1.483772844076156616e-01 -8.079066872596740723e-02 -1.007736623287200928e-01 -2.952525317668914795e-01 2.018116563558578491e-01 -9.212596714496612549e-02 2.288685142993927002e-01 2.040330134332180023e-02 1.497946828603744507e-01 1.679834574460983276e-01 -2.846091985702514648e-01 5.178437754511833191e-02 4.598948359489440918e-02 -1.977104693651199341e-01 -1.418743431568145752e-01 -1.868615299463272095e-01
-1.257707774639129639e-01 -1.090482920408248901e-01 -3.501651585102081299e-01 -2.913274243474006653e-02 -1.664578467607498169e-01 -2.076829522848129272e-01 -9.303676337003707886e-02 -1.900946050882339478e-01 5.539827048778533936e-02 2.151015102863311768e-01 2.099861651659011841e-01 -1.252475529909133911e-01 -2.811631262302398682e-01 -1.123011782765388489e-01 -2.188797146081924438e-01 8.960318565368652344e-02 -9.766065515577793121e-03 -8.996037393808364868e-02 -1.425399631261825562e-01 2.450571507215499878e-01 3.547922372817993164e-01 -1.991898417472839355e-01 -1.731047332286834717e-01 3.204763680696487427e-02 4.155040252953767776e-03 2.161617279052734375e-01 -1.032507866621017456e-01 6.621998548507690430e-02 -1.009791623800992966e-02 -1.539613455533981323e-01 1.165597736835479736e-01 3.036231994628906250e-01
2.171428315341472626e-02 5.065618827939033508e-02 -4.044673964381217957e-02 -1.474777758121490479e-01 -1.594559662044048309e-02 5.785086192190647125e-03 1.178411468863487244e-01 3.651888072490692139e-01 -3.090799041092395782e-02 1.050077155232429504e-01 1.787813007831573486e-01 -1.871755570173263550e-01 -3.063896596431732178e-01 -3.293767571449279785e-01 -4.969840869307518005e-02 2.640714347362518311e-01 2.636023983359336853e-02 -3.827438354492187500e-01 1.714238226413726807e-01 1.500941812992095947e-01 -1.365198343992233276e-01 -2.509990334510803223e-01 3.275138884782791138e-02 1.577182672917842865e-02 -2.645075728651136160e-04 2.389300465583801270e-01 -4.950991272926330566e-02 1.219459772109985352e-01 1.675852686166763306e-01 5.635633692145347595e-02 -2.907262146472930908e-01 1.545611117035150528e-02
-2.904776930809020996e-01 1.584480400197207928e-03 -1.591082960367202759e-01 -2.024436742067337036e-01 -3.467471599578857422e-01 -3.286608308553695679e-02 -2.614753544330596924e-01 9.556415677070617676e-02 4.726091325283050537e-01 -2.286679670214653015e-02 -4.529491998255252838e-03 -5.664408579468727112e-02 -1.254506558179855347e-01 6.751691550016403198e-02 -2.486137449741363525e-01 7.562134414911270142e-02 1.214799210429191589e-01 -1.820475906133651733e-01 -1.271603852510452271e-01 1.975782066583633423e-01 8.410079032182693481e-02 -2.192967385053634644e-01 2.718407660722732544e-02 -1.636236556805670261e-04 1.002771705389022827e-01 3.139230189844965935e-03 -1.226921305060386658e-01 -1.451929360628128052e-01 1.119158230721950531e-02 -2.791621983051300049e-01 8.130776882171630859e-02 2.137623876333236694e-01
-1.564928703010082245e-02 1.267884224653244019e-01 -6.627991795539855957e-02 -1.498000174760818481e-01 2.085635997354984283e-02 2.024922706186771393e-02 6.392014771699905396e-02 3.508842289447784424e-01 3.448905944824218750e-01 -2.263686619699001312e-03 -2.581079304218292236e-02 1.598054915666580200e-02 -2.871245741844177246e-01 -1.821805238723754883e-01 7.621402852237224579e-03 2.736460044980049133e-02 -5.964337382465600967e-03 5.299017578363418579e-02 1.742286980152130127e-01 3.645524084568023682e-01 5.684358999133110046e-02 -7.807680219411849976e-02 7.762807607650756836e-02 1.204145699739456177e-02 2.487104535102844238e-01 3.257960379123687744e-01 7.861246168613433838e-02 2.722627222537994385e-01 5.873703956604003906e-02 -2.887547612190246582e-01 -1.908541470766067505e-01 1.983064264059066772e-01
3.767437487840652466e-02 -6.416014581918716431e-02 7.276329398155212402e-02 -2.855836749076843262e-01 5.369710177183151245e-02 -6.377102434635162354e-02 8.776511251926422119e-02 1.600205749273300171e-01 1.641060113906860352e-01 1.846261024475097656e-01 -3.578148037195205688e-02 1.696403324604034424e-02 -4.861313402652740479e-01 -3.184006810188293457e-01 -3.045654296875000000e-01 1.951042115688323975e-01 -1.390998214483261108e-01 -6.227235496044158936e-02 -2.535974979400634766e-02 -7.253606617450714111e-02 6.904956698417663574e-02 1.051698401570320129e-01 2.142073959112167358e-01 1.601251959800720215e-01 3.080657422542572021e-01 1.215280145406723022e-01 1.132315490394830704e-02 2.310858517885208130e-01 9.440024197101593018e-02 -8.044285699725151062e-03 -9.985885769128799438e-02 1.939149051904678345e-01
4.597741737961769104e-02 1.626915037631988525e-01 -1.297774612903594971e-01 -4.323665425181388855e-02 -1.648238748311996460e-01 -4.042555689811706543e-01 -1.877811737358570099e-02 -9.993106126785278320e-02 -8.996623009443283081e-02 -5.770960077643394470e-02 -8.778811991214752197e-02 1.790864393115043640e-02 -1.721059530973434448e-01 7.424009032547473907e-03 -2.623932808637619019e-02 -7.475361973047256470e-02 2.607288062572479248e-01 -2.775942981243133545e-01 -7.265912368893623352e-03 2.876332700252532959e-01 2.063602656126022339e-01 -3.864524140954017639e-02 2.761721611022949219e-01 -1.205073948949575424e-02 -1.453431397676467896e-01 1.680658310651779175e-01 -3.390583693981170654e-01 -8.131690323352813721e-03 1.198458671569824219e-01 -2.644138336181640625e-01 -3.152319490909576416e-01 3.046769415959715843e-03
2.245899103581905365e-02 -4.531080424785614014e-01 -2.875233888626098633e-01 -1.648581959307193756e-02 -2.910194993019104004e-01 -6.850825250148773193e-02 -2.240697108209133148e-02 6.027474999427795410e-02 9.932758659124374390e-02 7.818689569830894470e-03 6.808449327945709229e-02 5.161894485354423523e-02 -1.879017502069473267e-01 -9.008312225341796875e-02 -9.804636240005493164e-02 2.955648303031921387e-02 1.100223213434219360e-01 -4.479587078094482422e-01 2.472018152475357056e-01 1.478574275970458984e-01 6.156024709343910217e-02 -9.530210494995117188e-02 -6.188846006989479065e-02 -3.535135984420776367e-01 1.126470230519771576e-02 5.808627977967262268e-02 -1.130566596984863281e-01 -6.187289208173751831e-02 2.278898656368255615e-01 -9.484992176294326782e-02 -1.126494258642196655e-01 1.242679804563522339e-01
9.265704452991485596e-02 -3.580344840884208679e-02 2.448612898588180542e-01 -2.009647665545344353e-03 -2.113353610038757324e-01 -2.063688933849334717e-01 -7.715428713709115982e-03 3.379966616630554199e-01 -1.749056428670883179e-01 6.748497951775789261e-03 1.179571077227592468e-01 9.972521662712097168e-02 -7.452784478664398193e-02 -2.071625590324401855e-01 -4.076591730117797852e-01 1.024266928434371948e-01 -3.041944503784179688e-01 -1.065753120929002762e-02 1.538428962230682373e-01 8.752907812595367432e-02 4.781191796064376831e-02 -2.412657253444194794e-02 6.178016960620880127e-02 -3.267291234806180000e-03 1.669099479913711548e-01 3.929802477359771729e-01 -1.206701919436454773e-01 -4.680321738123893738e-02 -1.225748509168624878e-01 5.639053508639335632e-02 -3.131237626075744629e-01 5.484161898493766785e-02
-1.258419156074523926e-01 -2.165870517492294312e-01 6.974918395280838013e-02 -3.847830593585968018e-01 -1.019505783915519714e-01 -1.669864952564239502e-01 -7.154991477727890015e-02 6.171904504299163818e-03 -1.291325837373733521e-01 3.043881617486476898e-02 1.413989514112472534e-01 -1.831407248973846436e-01 -4.159210026264190674e-01 2.544752061367034912e-01 -3.241370022296905518e-01 -1.108856052160263062e-01 -2.331636995077133179e-01 -1.904090493917465210e-01 2.652561962604522705e-01 1.977945566177368164e-01 5.636546015739440918e-02 -8.984847366809844971e-02 1.554133147001266479e-01 -1.093888888135552406e-03 1.888957992196083069e-02 -1.866948604583740234e-02 -2.048173993825912476e-01 8.778033405542373657e-02 2.703262120485305786e-02 -4.856424033641815186e-02 -1.600866913795471191e-01 8.012105710804462433e-03
7.219294458627700806e-02 -5.331054329872131348e-02 -4.549134522676467896e-02 -5.119431391358375549e-02 -2.247450500726699829e-01 -4.847972840070724487e-02 -2.600133121013641357e-01 2.435640394687652588e-01 1.363728046417236328e-01 2.574908435344696045e-01 1.327655464410781860e-01 -1.786558926105499268e-01 -3.095611333847045898e-01 -1.316527873277664185e-01 -2.782185971736907959e-01 -4.262713715434074402e-02 3.672498762607574463e-01 1.942987903021275997e-03 -3.143596649169921875e-02 3.220854327082633972e-02 2.337269783020019531e-01 -1.441248655319213867e-01 -5.103713646531105042e-02 -3.535772487521171570e-02 -7.695438712835311890e-02 1.904300898313522339e-01 -1.797197312116622925e-01 4.600995406508445740e-02 1.423625200986862183e-01 -2.241630554199218750e-01 -1.736936867237091064e-01 -2.952856123447418213e-01
-4.329886287450790405e-02 -1.679995357990264893e-01 7.672228664159774780e-02 -2.596119940280914307e-01 -1.770229190587997437e-01 -6.176249310374259949e-02 -5.345140025019645691e-02 2.355788350105285645e-01 1.655001491308212280e-01 4.315059632062911987e-04 -1.829797923564910889e-01 2.019127607345581055e-01 -2.160715907812118530e-01 -2.942861914634704590e-01 -2.612736523151397705e-01 6.347429007291793823e-02 9.821961075067520142e-02 8.529235422611236572e-02 1.598033905029296875e-01 3.982685804367065430e-01 4.717280343174934387e-02 1.182957738637924194e-01 1.492386311292648315e-01 3.965374082326889038e-02 1.399261057376861572e-01 1.726264953613281250e-01 -1.531841605901718140e-01 2.043569386005401611e-01 1.418999135494232178e-01 -3.238670825958251953e-01 1.763231679797172546e-02 1.216635480523109436e-01
9.171187132596969604e-02 -2.053945064544677734e-01 1.232052966952323914e-01 -1.141978204250335693e-01 -1.822209805250167847e-01 -3.213542103767395020e-01 -3.518559336662292480e-01 1.337314844131469727e-01 7.408805191516876221e-02 -2.248649001121520996e-01 -1.079864352941513062e-01 -5.335226282477378845e-02 -3.422095179557800293e-01 -6.352433562278747559e-02 -1.737921684980392456e-01 7.545447349548339844e-02 1.399745233356952667e-02 2.065096050500869751e-02 -1.047656461596488953e-01 4.081890285015106201e-01 9.726120531558990479e-02 8.298417180776596069e-02 9.442396461963653564e-02 -2.443058602511882782e-02 1.788799464702606201e-01 -5.713185667991638184e-02 -1.091021373867988586e-01 1.537734568119049072e-01 1.916738450527191162e-01 -2.379940450191497803e-02 -1.248104125261306763e-02 3.210497796535491943e-01
-3.539901971817016602e-02 6.298609822988510132e-02 -1.522981822490692139e-01 2.788708172738552094e-02 -2.515842318534851074e-01 9.034303575754165649e-02 -2.439074516296386719e-01 -3.521831240504980087e-03 5.134401097893714905e-02 -5.532245337963104248e-02 1.495588123798370361e-01 -1.358167678117752075e-01 -2.650099694728851318e-01 6.823072582483291626e-02 -2.288339287042617798e-01 4.825485497713088989e-02 -8.558076620101928711e-02 -2.049855291843414307e-01 2.024789899587631226e-01 2.970512211322784424e-01 3.076970279216766357e-01 -5.404750704765319824e-01 1.297733187675476074e-01 -6.799750030040740967e-02 6.824860721826553345e-02 1.134358271956443787e-01 -1.530629843473434448e-01 6.256676465272903442e-02 9.367442689836025238e-03 -3.032315056771039963e-03 -1.036587879061698914e-01 1.456405371427536011e-01
-1.711298078298568726e-01 -3.544086515903472900e-01 -1.562142521142959595e-01 -2.557464540004730225e-01 -2.627185583114624023e-01 -1.818082183599472046e-01 5.656785890460014343e-02 -1.184978708624839783e-01 1.059090942144393921e-01 3.096311986446380615e-01 -4.410788044333457947e-02 -4.025140032172203064e-02 -1.981805860996246338e-01 -2.112139016389846802e-01 -3.820696473121643066e-01 -1.350923776626586914e-01 -6.800135970115661621e-02 -2.549650073051452637e-01 5.635854229331016541e-02 -1.197422370314598083e-01 -5.400956049561500549e-02 6.598512083292007446e-02 3.172848001122474670e-02 -7.869076728820800781e-02 5.677526816725730896e-02 1.070392727851867676e-01 -2.032516896724700928e-01 -1.666276007890701294e-01 1.467908173799514771e-01 -2.084189504384994507e-01 -8.704391866922378540e-02 -1.388517171144485474e-01
-1.672825813293457031e-01 7.921616733074188232e-02 -1.523690819740295410e-01 1.636129915714263916e-01 -2.172734290361404419e-01 -9.421509504318237305e-02 1.958619654178619385e-01 3.892595469951629639e-01 -1.553613506257534027e-02 1.034053973853588104e-02 1.015700325369834900e-01 2.430777437984943390e-02 -2.139305472373962402e-01 -6.950728595256805420e-02 -1.087506264448165894e-01 -5.845487117767333984e-02 6.579472869634628296e-02 -2.731522023677825928e-01 -6.714584305882453918e-04 9.032188355922698975e-02 2.583637237548828125e-01 -3.409417346119880676e-02 2.573057115077972412e-01 2.587244473397731781e-02 2.121545076370239258e-01 8.094630390405654907e-02 -2.044876515865325928e-01 4.350079596042633057e-01 5.275642126798629761e-02 -5.626460909843444824e-02 -2.221115678548812866e-01 1.814081817865371704e-01
-1.067873910069465637e-01 6.317285448312759399e-02 5.733876675367355347e-02 -4.806392267346382141e-02 -1.937356889247894287e-01 -1.248046830296516418e-01 1.175944358110427856e-01 3.077799975872039795e-01 -6.859540194272994995e-02 -1.031863763928413391e-01 2.886429242789745331e-02 -2.064323723316192627e-01 2.143101207911968231e-02 -1.341229975223541260e-01 -2.055783122777938843e-01 1.048411428928375244e-01 3.768996521830558777e-02 1.404204666614532471e-01 9.144176542758941650e-02 5.253615379333496094e-01 8.485151827335357666e-02 -9.864305704832077026e-02 3.622880578041076660e-01 -6.173865869641304016e-02 9.505065530538558960e-02 7.055085152387619019e-02 4.779735952615737915e-02 1.985925287008285522e-01 4.864886030554771423e-02 -1.463050544261932373e-01 -3.681151866912841797e-01 -1.196771040558815002e-01
5.438679456710815430e-02 -5.656962469220161438e-02 2.233589142560958862e-01 -6.488797068595886230e-02 -9.884294122457504272e-02 -3.112950026988983154e-01 1.855698525905609131e-01 4.484325349330902100e-01 -1.651791296899318695e-02 6.514996290206909180e-02 3.206064105033874512e-01 1.778737269341945648e-02 -2.103470638394355774e-02 7.447898387908935547e-02 -2.794827222824096680e-01 8.239641040563583374e-02 1.436295658349990845e-01 -6.416811048984527588e-02 1.360737234354019165e-01 3.077082335948944092e-03 3.414965867996215820e-01 -1.002669632434844971e-01 7.854352891445159912e-02 -8.117730915546417236e-02 1.695059984922409058e-01 3.676026463508605957e-01 1.720680296421051025e-01 -1.149564906954765320e-01 -1.935541816055774689e-02 -6.686507165431976318e-02 -6.921719014644622803e-02 -8.527617319487035275e-04
1.808842644095420837e-02 -4.069827869534492493e-02 -1.922150701284408569e-02 -7.758726924657821655e-02 9.497811645269393921e-02 9.731599688529968262e-02 -2.711428403854370117e-01 -3.186878189444541931e-02 3.006308674812316895e-01 -6.913155084475874901e-04 3.227249681949615479e-01 6.254186481237411499e-02 -2.162739932537078857e-01 -7.192111760377883911e-02 -4.652556478977203369e-01 -9.039207547903060913e-02 1.191884428262710571e-01 -1.524937152862548828e-01 4.870266467332839966e-02 3.059262335300445557e-01 3.671859502792358398e-01 -2.007010206580162048e-02 -3.045751713216304779e-02 -1.289529204368591309e-01 -1.684827655553817749e-01 2.203090861439704895e-02 -1.091588810086250305e-01 3.790374100208282471e-02 1.601987928152084351e-01 -9.745967388153076172e-02 -2.115863263607025146e-01 1.233535557985305786e-01
-4.890573024749755859e-02 -2.275935858488082886e-01 2.550599575042724609e-01 4.500494152307510376e-02 -1.057506427168846130e-01 -1.083609908819198608e-01 -7.214237749576568604e-02 -3.881675004959106445e-02 2.102586030960083008e-01 5.554632842540740967e-02 4.800766706466674805e-02 -7.933595776557922363e-02 -1.268707066774368286e-01 -1.901695877313613892e-01 -1.671919524669647217e-01 2.254418730735778809e-01 1.756513714790344238e-01 -5.749540030956268311e-02 -2.087008357048034668e-01 1.552549600601196289e-01 1.139026954770088196e-01 -5.109056457877159119e-02 1.743894070386886597e-01 7.381259649991989136e-02 1.115215495228767395e-01 -3.688217373564839363e-03 1.111472919583320618e-01 2.113154381513595581e-01 -2.695041000843048096e-01 -1.403987109661102295e-01 -5.857533812522888184e-01 6.314896047115325928e-02
1.102525666356086731e-01 1.187840178608894348e-01 6.714745890349149704e-03 -1.128382310271263123e-01 -7.804219424724578857e-02 -3.979440629482269287e-01 1.329855024814605713e-01 1.892979443073272705e-01 1.208839789032936096e-01 -1.050054579973220825e-01 -7.979493588209152222e-02 -1.048331856727600098e-01 -1.202502846717834473e-01 -1.694913655519485474e-01 5.784092098474502563e-02 2.288120090961456299e-01 1.333951354026794434e-01 -1.540403515100479126e-01 -4.288459941744804382e-02 9.899214655160903931e-02 3.891354203224182129e-01 -1.304941624402999878e-01 -3.107509911060333252e-01 9.573137015104293823e-02 -1.066981069743633270e-02 2.624667882919311523e-01 -2.006734162569046021e-01 -1.230371147394180298e-01 4.564552009105682373e-02 5.238560028374195099e-03 -2.887481451034545898e-01 2.527052760124206543e-01
1.981333494186401367e-01 -1.106318458914756775e-01 6.133500486612319946e-02 -1.297514289617538452e-01 -3.252229690551757812e-01 -1.509952265769243240e-02 8.364319801330566406e-02 9.051306545734405518e-02 2.606127597391605377e-02 2.069276273250579834e-01 -1.545801479369401932e-02 8.319375663995742798e-02 -4.140498936176300049e-01 7.316594570875167847e-02 -8.686922490596771240e-03 8.432759344577789307e-02 -1.087561249732971191e-01 -3.112024664878845215e-01 -1.513570845127105713e-01 -3.281955048441886902e-02 2.047757208347320557e-01 3.573349490761756897e-02 2.466598749160766602e-01 1.645699292421340942e-01 -4.435047507286071777e-02 3.686701357364654541e-01 1.221078038215637207e-01 -1.880052834749221802e-01 -6.112597510218620300e-02 -1.243997961282730103e-01 -1.943879574537277222e-01 2.512954473495483398e-01
-4.280363395810127258e-02 -7.465065270662307739e-02 -7.706608623266220093e-02 -4.143518209457397461e-02 -1.022997424006462097e-01 -7.344613969326019287e-02 -4.449625313282012939e-02 -9.995918720960617065e-02 -6.119040772318840027e-02 1.840898245573043823e-01 -4.474251270294189453e-01 6.039512902498245239e-02 -1.214865893125534058e-01 -1.977242343127727509e-02 -2.046128809452056885e-01 2.923526614904403687e-02 1.748457252979278564e-01 -4.049378633499145508e-01 -2.196612507104873657e-01 1.388924419879913330e-01 2.099808156490325928e-01 2.950849197804927826e-02 -1.526340991258621216e-01 -1.413185447454452515e-01 1.151684895157814026e-01 2.375757098197937012e-01 -2.639203369617462158e-01 1.043489128351211548e-01 -2.266582995653152466e-01 -2.695453166961669922e-01 -8.048053085803985596e-02 1.633812785148620605e-01
5.081317201256752014e-02 -4.048318564891815186e-01 -2.589649260044097900e-01 1.183303743600845337e-01 -8.023814857006072998e-02 -2.262238711118698120e-01 -2.509666979312896729e-02 2.222434878349304199e-01 1.898317784070968628e-01 -2.056972533464431763e-01 1.277031749486923218e-01 7.343867421150207520e-02 -2.146676331758499146e-01 -2.088899016380310059e-01 -9.587811678647994995e-02 -1.942956745624542236e-01 2.254928834736347198e-02 -3.309240639209747314e-01 1.336508542299270630e-01 7.166910171508789062e-02 4.400572925806045532e-02 -1.017728075385093689e-01 -3.329697996377944946e-02 -3.926512300968170166e-01 1.484629213809967041e-01 1.465619355440139771e-01 -1.003402397036552429e-01 6.712367385625839233e-02 -4.557134211063385010e-02 -1.258027702569961548e-01 -3.312439098954200745e-02 1.744296997785568237e-01
2.190646827220916748e-01 -3.325920701026916504e-01 1.971752494573593140e-01 -3.748860061168670654e-01 -2.305463999509811401e-01 -9.027510136365890503e-02 2.210571169853210449e-01 -3.399470075964927673e-02 1.262626200914382935e-01 7.303180545568466187e-02 1.023666411638259888e-01 -1.241315975785255432e-01 -1.416178047657012939e-01 -2.979892194271087646e-01 -1.478899568319320679e-01 2.841928973793983459e-02 2.090060524642467499e-02 -2.785251736640930176e-01 -2.385111451148986816e-01 3.888932615518569946e-02 -8.445483446121215820e-02 9.120778739452362061e-02 2.001250907778739929e-02 -3.791524469852447510e-02 2.536854334175586700e-02 2.297227084636688232e-01 -7.105406373739242554e-02 -6.395719200372695923e-02 1.308945752680301666e-02 -2.983618974685668945e-01 -2.256744056940078735e-01 -1.248145774006843567e-01
3.121930360794067383e-02 -2.166275978088378906e-01 -6.583140790462493896e-02 2.007737010717391968e-02 -2.875227332115173340e-01 -2.507069408893585205e-01 -1.893138885498046875e-01 4.428529366850852966e-02 2.249309271574020386e-01 1.229486167430877686e-01 -8.019033819437026978e-02 -4.406539350748062134e-02 -2.577993273735046387e-01 1.090976670384407043e-01 -2.211364805698394775e-01 3.518983349204063416e-02 3.787865042686462402e-01 -7.308568060398101807e-02 -1.820884346961975098e-01 -8.128934353590011597e-02 1.658201776444911957e-02 1.296809613704681396e-01 -8.258152753114700317e-03 4.678631201386451721e-02 2.025945335626602173e-01 7.709769159555435181e-02 -1.447501480579376221e-01 2.594718933105468750e-01 -2.043599262833595276e-02 3.506279736757278442e-02 -4.652991592884063721e-01 1.001484226435422897e-02
-2.445765212178230286e-02 1.636697724461555481e-02 -2.513332068920135498e-01 -1.552869081497192383e-01 -2.460211813449859619e-01 1.672221571207046509e-01 -2.227730154991149902e-01 3.395660966634750366e-02 1.104620248079299927e-01 1.718927472829818726e-01 7.100172340869903564e-02 -2.047065347433090210e-01 -1.908262819051742554e-01 -3.181791305541992188e-01 -3.842106759548187256e-01 -1.719907075166702271e-01 -5.505353212356567383e-02 -6.979818921536207199e-03 7.107106596231460571e-02 2.529749274253845215e-01 6.697873026132583618e-02 -1.943121850490570068e-01 2.415316738188266754e-02 -1.842526197433471680e-01 -1.644773967564105988e-02 3.269363939762115479e-02 -1.228056177496910095e-01 -1.741257905960083008e-01 4.441791772842407227e-02 -2.409779578447341919e-01 -3.138450682163238525e-01 1.218584105372428894e-01
-1.183407753705978394e-01 4.868465289473533630e-02 -6.185122951865196228e-02 -1.853354722261428833e-01 -2.016106992959976196e-01 -3.468677997589111328e-01 1.446403563022613525e-02 6.801590323448181152e-02 1.417571157217025757e-01 -1.318561006337404251e-02 1.813818365335464478e-01 8.887791074812412262e-03 -2.244597524404525757e-01 -6.883206218481063843e-02 1.490445733070373535e-01 2.053821384906768799e-01 -5.191626399755477905e-02 -1.987457722425460815e-01 -1.429037004709243774e-01 3.846130799502134323e-03 4.430298209190368652e-01 -4.936695098876953125e-02 2.488185614347457886e-01 -1.132535561919212341e-01 1.028576567769050598e-01 3.194704353809356689e-01 -1.591144353151321411e-01 -2.522256970405578613e-01 -4.319043830037117004e-02 1.143907681107521057e-01 -2.235047221183776855e-01 -6.576714664697647095e-02
-1.545254979282617569e-02 5.989762023091316223e-03 2.144975960254669189e-01 -9.215001761913299561e-02 -3.537001088261604309e-02 -1.522479653358459473e-01 -2.676166594028472900e-01 -1.176881138235330582e-03 4.929838329553604126e-02 8.264800906181335449e-02 2.654848992824554443e-02 -1.844366341829299927e-01 -2.628724277019500732e-01 1.517514884471893311e-01 -3.252214491367340088e-01 -4.278361424803733826e-02 -1.611892431974411011e-01 -6.727933138608932495e-02 -6.770694255828857422e-02 5.162195563316345215e-01 2.792333364486694336e-01 -5.904541909694671631e-02 2.661595940589904785e-01 6.489417701959609985e-02 -9.000542014837265015e-02 3.461552038788795471e-02 -3.608135506510734558e-02 1.484555453062057495e-01 2.015475928783416748e-02 -6.511630117893218994e-02 -1.816085726022720337e-01 2.776834666728973389e-01
1.762518435716629028e-01 -2.585813105106353760e-01 1.191165149211883545e-01 -3.577768430113792419e-02 -1.498771905899047852e-01 -9.520778805017471313e-02 1.156604439020156860e-01 4.436966776847839355e-02 1.987943425774574280e-02 3.340282142162322998e-01 -1.224612817168235779e-01 2.001728117465972900e-02 -2.326881736516952515e-01 1.051195040345191956e-01 -1.393574625253677368e-01 2.288139909505844116e-01 7.819092273712158203e-02 -1.612070798873901367e-01 1.400484442710876465e-01 -8.333902060985565186e-02 3.426753580570220947e-01 7.454422302544116974e-03 1.169304251670837402e-01 2.362792752683162689e-02 -1.007760316133499146e-01 2.389530837535858154e-01 1.010427772998809814e-01 -2.762333154678344727e-01 -1.136413067579269409e-01 -2.708073854446411133e-01 -3.199661076068878174e-01 2.064435034990310669e-01
-3.211286664009094238e-02 -1.013528481125831604e-01 -1.019324641674757004e-02 5.153294280171394348e-02 -1.147895082831382751e-01 1.099529117345809937e-01 8.615761250257492065e-02 2.238077074289321899e-01 9.030171483755111694e-02 2.994044870138168335e-02 -1.069983933120965958e-02 -2.526483125984668732e-02 -3.358480036258697510e-01 -2.417083084583282471e-01 -2.018782049417495728e-01 1.051158457994461060e-02 8.008035272359848022e-02 -4.819289594888687134e-02 1.473186612129211426e-01 1.297280490398406982e-01 5.119500160217285156e-01 4.433652386069297791e-02 2.916363477706909180e-01 4.261016845703125000e-02 2.087902724742889404e-01 6.976555287837982178e-02 -1.042035147547721863e-01 3.318233788013458252e-01 -9.983407706022262573e-02 -1.200176961719989777e-02 -2.626945078372955322e-01 1.858311593532562256e-01
[truncated: 3,276,485 more chars]
