# Supplementary material for: The Language of Innovation
Source: PLoS One. 2020 Apr 30;15(4):e0230107. doi: 10.1371/journal.pone.0230107 (PMC7194493; doi:10.1371/journal.pone.0230107)
Supplement: S25 File — (GZ) [file pone.0230107.s025.tar.gz › 2003-2007/V2Run_25_VS_4500_embeddings2003-2007ED32.txt]

-3.948098719120025635e-01 -1.243058592081069946e-01 -1.121424883604049683e-01 1.952721178531646729e-02 1.810454428195953369e-01 -1.064262762665748596e-01 1.967453807592391968e-01 -8.094726502895355225e-02 1.258721202611923218e-02 -6.915421038866043091e-02 8.781163394451141357e-02 2.367438673973083496e-01 7.418938446789979935e-03 -2.496899664402008057e-02 -3.566877543926239014e-01 -2.806495428085327148e-01 5.114133656024932861e-02 4.816396906971931458e-02 -1.032876130193471909e-02 9.498211741447448730e-02 -1.488548368215560913e-01 -3.468181192874908447e-01 1.877709478139877319e-02 3.279046714305877686e-01 -1.280854195356369019e-01 -2.636541724205017090e-01 2.658277750015258789e-01 1.520077418535947800e-02 9.931346774101257324e-02 1.226267814636230469e-01 -6.102007627487182617e-02 3.414613753557205200e-02
-9.748870134353637695e-02 -2.492821961641311646e-02 1.230331808328628540e-01 -1.702836006879806519e-01 -1.360364705324172974e-01 2.928022481501102448e-02 1.334961652755737305e-01 -7.449105381965637207e-02 1.721460223197937012e-01 -1.123959794640541077e-01 9.990173578262329102e-02 1.147222518920898438e-01 -1.228419095277786255e-01 -1.093258634209632874e-01 -1.606055498123168945e-01 -6.326525807380676270e-01 -1.105766072869300842e-01 2.269596159458160400e-01 -2.178620174527168274e-02 -1.369083821773529053e-01 1.003636792302131653e-01 8.077650517225265503e-02 -2.159156370908021927e-03 4.413085877895355225e-01 -2.407939755357801914e-04 -2.029439657926559448e-01 1.483934074640274048e-01 -5.935765057802200317e-02 4.581740126013755798e-02 -9.603260457515716553e-02 -1.093203648924827576e-01 -1.408018637448549271e-02
-4.124109745025634766e-01 -2.253718227148056030e-01 4.369436204433441162e-02 2.424481660127639771e-01 -1.925918310880661011e-01 -9.960214048624038696e-02 -1.470132321119308472e-01 -1.258966177701950073e-01 -1.160593181848526001e-01 1.536811441183090210e-01 -1.246130932122468948e-02 -1.128844567574560642e-03 2.264806330204010010e-01 -1.469826847314834595e-01 -1.899731159210205078e-01 -1.418918669223785400e-01 -1.491893380880355835e-01 -8.583153784275054932e-02 -2.114319354295730591e-01 -1.931112408638000488e-01 -9.845127910375595093e-02 -1.967881470918655396e-01 -2.871228195726871490e-02 3.060299158096313477e-01 -3.361209332942962646e-01 5.266820546239614487e-03 1.794236898422241211e-01 1.058642938733100891e-01 1.416531056165695190e-01 1.174249351024627686e-01 1.911847293376922607e-02 1.498430520296096802e-01
-3.317574560642242432e-01 2.801679819822311401e-02 2.642305493354797363e-01 9.457134455442428589e-02 1.036240756511688232e-01 4.013042896986007690e-02 1.307015400379896164e-02 -1.362742334604263306e-01 -1.813703961670398712e-02 -2.525130212306976318e-01 1.370744705200195312e-01 -2.292937785387039185e-02 1.415232867002487183e-01 -7.688036561012268066e-02 -4.313498735427856445e-01 -3.168578445911407471e-01 1.156412810087203979e-01 2.618241906166076660e-01 9.975060820579528809e-02 3.531872481107711792e-02 -1.034319102764129639e-01 -1.389919370412826538e-01 1.776340454816818237e-01 9.309295564889907837e-02 -3.369850292801856995e-02 2.208351902663707733e-02 1.514262408018112183e-01 -1.554162353277206421e-01 1.124052479863166809e-01 -1.636464446783065796e-01 -9.296624362468719482e-02 3.512379825115203857e-01
-1.057184189558029175e-01 7.450915127992630005e-02 1.869968473911285400e-01 5.692638084292411804e-02 5.682862177491188049e-02 1.919098384678363800e-02 -5.538299679756164551e-02 -1.343145966529846191e-01 -7.172735035419464111e-02 -1.460327059030532837e-01 -2.813833393156528473e-02 1.218876764178276062e-01 -1.031975299119949341e-01 -3.156375586986541748e-01 -2.853029072284698486e-01 -2.458414882421493530e-01 -1.515780091285705566e-01 2.568048052489757538e-02 -3.468772172927856445e-01 1.314254850149154663e-02 -4.134544730186462402e-02 -2.462617307901382446e-01 1.061001867055892944e-01 2.413071393966674805e-01 -2.522597014904022217e-01 1.936053670942783356e-02 -8.785001188516616821e-02 -3.598261177539825439e-01 -4.578389599919319153e-02 1.679790318012237549e-01 -1.544011533260345459e-01 3.078947365283966064e-01
-2.279444634914398193e-01 1.940945237874984741e-01 2.411635816097259521e-01 1.534485667943954468e-01 -6.539995223283767700e-02 -9.120994061231613159e-02 1.801697313785552979e-01 -6.874843966215848923e-03 -1.312686800956726074e-01 5.834906548261642456e-02 1.018828898668289185e-01 2.163369804620742798e-01 2.317359670996665955e-02 -6.363797932863235474e-02 -2.026565372943878174e-01 -3.589793145656585693e-01 -2.387456297874450684e-01 -1.588970571756362915e-01 6.290755420923233032e-02 -2.614937424659729004e-01 -2.302703447639942169e-02 -3.733785450458526611e-01 -7.724473252892494202e-03 6.445314735174179077e-02 -1.771323680877685547e-01 1.211264356970787048e-01 4.877867922186851501e-02 -2.949140667915344238e-01 1.094660982489585876e-01 2.091350406408309937e-02 2.371948026120662689e-02 2.899883091449737549e-01
-1.892450898885726929e-01 2.041167020797729492e-01 6.719003617763519287e-02 9.524326026439666748e-02 1.925931572914123535e-01 5.606293678283691406e-02 2.590026520192623138e-02 -1.249669045209884644e-01 -1.650390177965164185e-01 -3.338687717914581299e-01 8.980474621057510376e-02 3.891371488571166992e-01 -1.168895959854125977e-01 -7.164463866502046585e-03 -3.705498576164245605e-01 -3.631606400012969971e-01 -5.889710783958435059e-02 2.282284200191497803e-02 1.601455658674240112e-01 -1.112426221370697021e-01 1.454935874789953232e-02 -2.522000670433044434e-01 1.668098866939544678e-01 2.012497186660766602e-01 -9.117606282234191895e-02 -1.235501840710639954e-01 7.644578814506530762e-02 -2.505639791488647461e-01 -3.088638000190258026e-02 4.998450726270675659e-02 -1.721490360796451569e-02 3.464695811271667480e-02
-1.445935368537902832e-01 2.557878792285919189e-01 3.699603080749511719e-01 -1.128270104527473450e-02 6.970402598381042480e-02 5.448611080646514893e-02 -1.539274007081985474e-01 -1.082232967019081116e-01 2.253218740224838257e-01 -3.387507051229476929e-02 3.124312758445739746e-01 1.954778283834457397e-02 1.483762115240097046e-01 -2.619974873960018158e-02 -2.315154671669006348e-01 -3.262387514114379883e-01 4.741139709949493408e-02 -3.744538128376007080e-02 1.274242065846920013e-03 -3.427230417728424072e-01 -5.140982940793037415e-02 7.393197715282440186e-02 1.864783167839050293e-01 3.624083697795867920e-01 -9.931687265634536743e-02 -1.021762099117040634e-02 9.635485708713531494e-02 3.270395845174789429e-02 -2.080308971926569939e-03 3.705244278535246849e-03 3.100666031241416931e-02 2.900916039943695068e-01
-9.630117565393447876e-02 -7.577912509441375732e-02 1.571696251630783081e-01 9.700593352317810059e-02 1.282324492931365967e-01 8.951152861118316650e-02 1.064526140689849854e-01 -1.465505510568618774e-01 8.227906376123428345e-02 -6.258235871791839600e-02 -5.327820777893066406e-02 1.807573139667510986e-01 1.056236997246742249e-01 1.088298633694648743e-01 -1.970257908105850220e-01 -5.542937517166137695e-01 -2.846933435648679733e-03 -2.823038212954998016e-02 5.545551702380180359e-02 -3.099726438522338867e-01 2.566643059253692627e-01 4.602813720703125000e-02 -5.394328758120536804e-02 1.087723299860954285e-01 -3.223411738872528076e-01 8.472326397895812988e-02 1.030909940600395203e-01 -6.433849036693572998e-02 -2.433214150369167328e-02 3.978577628731727600e-02 -2.051101066172122955e-02 4.089035391807556152e-01
-1.616343855857849121e-02 -3.822667896747589111e-02 3.153775036334991455e-01 2.468313127756118774e-01 4.598931223154067993e-02 -5.842973664402961731e-02 -1.234607473015785217e-01 -2.099881023168563843e-01 -9.058922529220581055e-02 6.847548484802246094e-02 1.324039697647094727e-01 2.298181951045989990e-01 1.000526454299688339e-02 -1.241629645228385925e-01 -2.307828515768051147e-01 -3.684335947036743164e-01 5.357736721634864807e-02 -4.264774173498153687e-02 -1.505389511585235596e-01 -1.091632619500160217e-01 -1.377582699060440063e-01 -2.448923736810684204e-01 4.060575067996978760e-01 2.275377362966537476e-01 -8.910501748323440552e-02 6.158032640814781189e-02 1.176138222217559814e-01 -9.465427696704864502e-02 -5.669684335589408875e-02 -2.010492831468582153e-01 -5.450947675853967667e-03 2.686935663223266602e-01
-5.181972309947013855e-02 -1.150092761963605881e-02 1.091555356979370117e-01 2.845738828182220459e-01 2.265478223562240601e-01 -2.005155980587005615e-01 -1.395863890647888184e-01 -1.968111544847488403e-01 -8.084546029567718506e-02 3.559504449367523193e-02 -5.325861740857362747e-03 6.612727791070938110e-02 5.156154558062553406e-02 -2.633849978446960449e-01 -3.205800354480743408e-01 -1.780622899532318115e-01 -1.279662102460861206e-01 1.356817185878753662e-01 -1.972832717001438141e-02 -1.300993710756301880e-01 1.288315653800964355e-01 -1.229241676628589630e-02 -2.073304951190948486e-01 2.812986969947814941e-01 -6.978756934404373169e-02 -2.591243684291839600e-01 2.523019313812255859e-01 2.482784679159522057e-03 1.807102262973785400e-01 1.675879508256912231e-01 -2.805591225624084473e-01 2.640579342842102051e-01
-1.442525535821914673e-01 1.943099647760391235e-01 1.320945471525192261e-01 8.833798766136169434e-02 7.702731341123580933e-02 4.828828573226928711e-02 1.789055205881595612e-02 -4.766040481626987457e-03 8.733729273080825806e-02 -1.358113884925842285e-01 6.033582612872123718e-02 1.936755478382110596e-01 8.297779411077499390e-02 4.531678184866905212e-02 -2.860918045043945312e-01 -2.384802997112274170e-01 -2.218428626656532288e-02 1.124437227845191956e-01 5.563439056277275085e-02 9.639780968427658081e-02 2.507044672966003418e-01 -3.352813124656677246e-01 2.400520741939544678e-01 2.252257466316223145e-01 -2.292929738759994507e-01 -9.624366462230682373e-02 3.521401062607765198e-02 -3.266415596008300781e-01 7.013721764087677002e-02 -2.480066120624542236e-01 2.615679800510406494e-01 2.809494137763977051e-01
-9.239991009235382080e-02 1.475298255681991577e-01 2.563788890838623047e-01 1.281355917453765869e-01 2.047239542007446289e-01 4.811780154705047607e-02 2.394398301839828491e-02 -2.275244891643524170e-01 -1.246464550495147705e-01 1.597702130675315857e-02 -1.559408903121948242e-01 1.316883414983749390e-01 8.434198051691055298e-02 -1.482339054346084595e-01 -2.476975768804550171e-01 -3.080301582813262939e-01 -1.871089637279510498e-01 5.099944770336151123e-02 1.369552165269851685e-01 -1.554093509912490845e-01 1.035632640123367310e-01 -3.673586845397949219e-01 1.684174537658691406e-01 2.501876354217529297e-01 -1.280443519353866577e-01 -7.239948958158493042e-02 -1.362062841653823853e-01 -3.455596864223480225e-01 1.005532816052436829e-01 -5.937178060412406921e-02 -1.506666243076324463e-01 1.873841434717178345e-01
-1.258696168661117554e-01 5.611600726842880249e-02 3.428062498569488525e-01 3.176629245281219482e-01 -1.037446409463882446e-01 1.305973976850509644e-01 1.023549810051918030e-01 -9.286669641733169556e-02 -1.713109910488128662e-01 -3.064416162669658661e-02 6.899549812078475952e-02 1.816667020320892334e-01 -5.068423692137002945e-03 6.331948097795248032e-04 -2.158739417791366577e-01 -1.837769001722335815e-01 -1.649669408798217773e-01 6.716291606426239014e-02 1.161770895123481750e-01 -2.137611433863639832e-02 -1.258680522441864014e-01 -4.242171645164489746e-01 1.258394122123718262e-01 2.231822162866592407e-01 -2.721623778343200684e-01 -8.393229544162750244e-02 4.167252033948898315e-02 -3.502954244613647461e-01 -2.616290189325809479e-02 1.709160655736923218e-01 -8.056719601154327393e-02 1.346665769815444946e-01
-2.851059734821319580e-01 -1.889146678149700165e-02 3.639939129352569580e-01 1.211942434310913086e-01 -5.261658877134323120e-02 7.009428739547729492e-02 -4.302229266613721848e-03 -1.159244552254676819e-01 -4.102644324302673340e-02 -1.637338777072727680e-03 -2.909960411489009857e-02 7.892405241727828979e-02 4.567870497703552246e-02 2.391435950994491577e-01 -3.129775524139404297e-01 -5.348247885704040527e-01 6.120410561561584473e-02 -1.071250736713409424e-01 -6.445159763097763062e-02 1.170997694134712219e-01 -5.173937976360321045e-02 -2.628880739212036133e-01 1.333678960800170898e-01 -7.025562226772308350e-02 -1.769760847091674805e-01 9.196831285953521729e-02 -4.524002596735954285e-02 -2.199054956436157227e-01 7.479292899370193481e-02 2.388649880886077881e-01 9.849674999713897705e-02 8.874308317899703979e-02
-3.381510674953460693e-01 -9.052059054374694824e-02 7.736811414361000061e-03 2.910205423831939697e-01 -5.840957909822463989e-02 -1.610223799943923950e-01 -1.349186990410089493e-03 -7.150792330503463745e-02 -8.741251379251480103e-02 1.569958180189132690e-01 5.054800584912300110e-02 9.458331763744354248e-02 -5.573646165430545807e-03 -3.221300244331359863e-02 -1.389183849096298218e-01 -2.009012252092361450e-01 1.898121461272239685e-02 -2.451444976031780243e-02 1.087493747472763062e-01 -1.514428257942199707e-01 7.407721132040023804e-02 1.715143322944641113e-01 1.132367551326751709e-02 2.827956080436706543e-01 -2.958048284053802490e-01 -3.792346417903900146e-01 1.183106824755668640e-01 2.367574423551559448e-01 3.312611877918243408e-01 1.126728951930999756e-01 5.914397537708282471e-02 2.751494646072387695e-01
-2.158494740724563599e-01 -1.079696342349052429e-01 2.762254774570465088e-01 -1.170986667275428772e-01 -1.091999337077140808e-01 1.055538933724164963e-02 1.512955427169799805e-01 2.353337407112121582e-02 3.351750597357749939e-02 -2.238695025444030762e-01 -1.177156865596771240e-01 1.859203428030014038e-01 9.551525861024856567e-02 2.868014276027679443e-01 9.540630131959915161e-02 -3.354334831237792969e-01 -1.453403532505035400e-01 1.722569912672042847e-01 5.618695169687271118e-02 -1.969505697488784790e-01 2.195801399648189545e-02 -4.486058652400970459e-02 1.630607396364212036e-01 3.442806601524353027e-01 3.130382671952247620e-02 2.525462768971920013e-02 2.185802608728408813e-01 -2.472455240786075592e-02 1.647480763494968414e-02 2.364811897277832031e-01 5.769960582256317139e-02 3.920620083808898926e-01
-2.735608220100402832e-01 -1.457809507846832275e-01 4.108018800616264343e-02 -1.084204837679862976e-01 1.279151290655136108e-01 1.138549894094467163e-01 2.911600098013877869e-02 1.482881158590316772e-01 1.671456992626190186e-01 -4.019157495349645615e-03 1.763054728507995605e-01 9.608507901430130005e-02 1.428710818290710449e-01 1.690956652164459229e-01 -2.210251837968826294e-01 -5.002008676528930664e-01 -2.233502119779586792e-01 1.130982264876365662e-01 2.579330094158649445e-02 -1.105546951293945312e-01 1.645782738924026489e-01 -3.090753220021724701e-02 1.597064286470413208e-01 8.095889538526535034e-02 -1.515426784753799438e-01 2.052900940179824829e-01 2.535927295684814453e-01 -2.434686273336410522e-01 1.249449700117111206e-01 1.497963666915893555e-01 -1.185056716203689575e-01 2.133638262748718262e-01
-1.810624003410339355e-01 -4.830733872950077057e-03 -3.862594068050384521e-02 1.162533834576606750e-01 -4.528255015611648560e-02 -1.383510380983352661e-01 -2.151168584823608398e-01 -8.831819891929626465e-02 -3.387286961078643799e-01 2.394305020570755005e-01 -1.660208255052566528e-01 -1.663185888901352882e-03 7.725125551223754883e-02 -9.955085813999176025e-02 -3.675107955932617188e-01 -2.185642868280410767e-01 -1.803512573242187500e-01 2.997061610221862793e-01 1.341302096843719482e-01 -2.177069522440433502e-02 -1.040247157216072083e-01 2.742159739136695862e-02 8.985590189695358276e-02 3.378615677356719971e-01 -1.401012539863586426e-01 -1.317513883113861084e-01 1.943614631891250610e-01 -5.588902160525321960e-02 1.713663898408412933e-02 1.841494739055633545e-01 -1.796592175960540771e-01 2.441215068101882935e-01
1.965530589222908020e-02 8.447729051113128662e-02 3.697299659252166748e-01 1.677734963595867157e-02 -9.135973453521728516e-02 -3.740962594747543335e-02 5.113744735717773438e-02 -1.398387700319290161e-01 -5.688725784420967102e-02 -1.985218748450279236e-02 -4.231033846735954285e-02 5.874385312199592590e-02 1.657292246818542480e-01 -1.849806159734725952e-01 -2.334564775228500366e-01 -4.491841197013854980e-01 -9.408506006002426147e-02 -1.324901878833770752e-01 -1.180853173136711121e-01 1.235281154513359070e-01 -2.865687012672424316e-01 -3.034344017505645752e-01 9.136756509542465210e-02 9.034626930952072144e-02 -2.721026241779327393e-01 3.867852315306663513e-02 1.242293342947959900e-01 -2.897353172302246094e-01 1.082121729850769043e-01 1.022437661886215210e-01 1.763084232807159424e-01 1.492612063884735107e-01
-1.317771524190902710e-01 1.401241421699523926e-01 2.570052742958068848e-01 2.070049494504928589e-01 5.875047668814659119e-02 -2.473449707031250000e-02 1.924639493227005005e-01 -2.035239338874816895e-01 -5.076178908348083496e-02 -1.667979359626770020e-01 -4.906573146581649780e-02 2.152478843927383423e-01 -9.527872316539287567e-03 7.222841377370059490e-04 -1.714312136173248291e-01 -3.764308393001556396e-01 4.147183150053024292e-02 9.549022465944290161e-02 5.133927986025810242e-02 -8.146585896611213684e-03 8.563137054443359375e-02 -3.547648191452026367e-01 1.705835759639739990e-01 1.365206986665725708e-01 -3.047136664390563965e-01 1.738252490758895874e-02 -1.890890449285507202e-01 -1.698877364397048950e-01 8.707747608423233032e-02 1.696209013462066650e-01 -1.565469205379486084e-01 3.288682103157043457e-01
-2.653968632221221924e-01 1.513035446405410767e-01 2.965733706951141357e-01 8.183542639017105103e-02 1.309324800968170166e-01 5.307251214981079102e-02 6.790167838335037231e-02 -2.223544120788574219e-01 -8.269770443439483643e-02 -1.563936769962310791e-01 -1.853087395429611206e-01 2.045529931783676147e-01 1.632311493158340454e-01 1.444987058639526367e-01 -1.280962377786636353e-01 -2.251856476068496704e-01 8.018103241920471191e-02 -1.361362356692552567e-02 -1.041718944907188416e-02 -7.497648894786834717e-02 -3.292886614799499512e-01 -2.416221946477890015e-01 9.421561658382415771e-02 2.891696523874998093e-03 -3.467598259449005127e-01 -8.699252456426620483e-02 1.281202286481857300e-01 -1.889366507530212402e-01 1.541105955839157104e-01 -8.061632513999938965e-03 -1.724629849195480347e-01 3.071874976158142090e-01
-2.820340394973754883e-01 -1.514099687337875366e-01 4.488667473196983337e-02 1.031965315341949463e-01 -7.940497249364852905e-02 -6.910905241966247559e-02 1.307140290737152100e-01 -6.793151143938302994e-03 -2.747551500797271729e-01 1.159276291728019714e-01 -1.406420469284057617e-01 9.197933226823806763e-02 1.220220774412155151e-01 1.826848648488521576e-02 -3.243927061557769775e-01 -2.966793179512023926e-01 -1.438823789358139038e-01 -9.080119431018829346e-02 4.953631758689880371e-02 -2.632805109024047852e-01 -1.013560667634010315e-01 -5.645142868161201477e-02 -3.179028928279876709e-01 1.783527880907058716e-01 -3.792235553264617920e-01 -2.707268297672271729e-01 -1.285389717668294907e-02 2.072479277849197388e-01 4.925478715449571609e-04 1.264117956161499023e-01 2.606612816452980042e-02 8.415665477514266968e-02
1.281747967004776001e-01 7.780642062425613403e-02 8.771628141403198242e-02 1.490585207939147949e-01 -2.684331871569156647e-02 -6.647123396396636963e-02 6.185135990381240845e-02 -2.523787021636962891e-01 -1.837232708930969238e-01 -7.282893359661102295e-02 3.088175058364868164e-01 2.127828747034072876e-01 -4.965865239500999451e-02 -7.328684628009796143e-02 -6.087097898125648499e-02 -1.197968125343322754e-01 1.073153968900442123e-02 -3.525484353303909302e-02 7.607232779264450073e-02 -1.516299992799758911e-01 -5.033145193010568619e-03 -4.366541206836700439e-01 -1.358236223459243774e-01 3.802615404129028320e-01 -1.891201734542846680e-01 -1.990062594413757324e-01 -2.777574770152568817e-02 -2.560162544250488281e-01 1.984220147132873535e-01 5.895479768514633179e-02 -6.703448295593261719e-02 3.105580210685729980e-01
-1.967556178569793701e-01 1.063877046108245850e-01 2.467753365635871887e-02 2.683158218860626221e-01 8.543800562620162964e-03 -8.059174567461013794e-02 -7.186216861009597778e-02 -1.012656390666961670e-01 -9.772876650094985962e-02 2.647688090801239014e-01 -2.918877005577087402e-01 -2.343119680881500244e-02 6.223297119140625000e-02 -1.148668155074119568e-01 -3.142331242561340332e-01 -2.768567204475402832e-01 -8.640516549348831177e-02 1.930387318134307861e-01 -6.667483597993850708e-02 -1.629876531660556793e-02 1.964261680841445923e-01 2.404609508812427521e-02 -1.572710089385509491e-02 2.875147163867950439e-01 -2.330449819564819336e-01 -7.027535140514373779e-02 7.334015518426895142e-02 -7.952916622161865234e-02 3.385657966136932373e-01 7.530812919139862061e-02 -2.297042161226272583e-01 2.863397598266601562e-01
-2.231362909078598022e-01 1.256723701953887939e-01 2.521406710147857666e-01 1.665207594633102417e-01 1.259868144989013672e-01 -1.988980686292052269e-03 1.415716707706451416e-01 -1.181710585951805115e-01 -1.647169515490531921e-02 -1.189756207168102264e-02 1.822965592145919800e-02 2.135458439588546753e-01 -2.446679472923278809e-01 -1.170856952667236328e-01 -1.303689628839492798e-01 -2.930441200733184814e-01 -1.167841255664825439e-01 -6.614106148481369019e-02 5.480860546231269836e-02 -5.366434808820486069e-03 -5.203369632363319397e-02 -2.899394631385803223e-01 1.690377742052078247e-01 3.362118005752563477e-01 -1.240494400262832642e-01 -6.775430589914321899e-02 -1.162971332669258118e-01 -2.881087362766265869e-01 -1.545067727565765381e-01 2.140392735600471497e-02 -8.474850654602050781e-02 4.159153401851654053e-01
-2.936404347419738770e-01 -4.211708307266235352e-01 -1.073288023471832275e-01 2.019548118114471436e-01 1.837613284587860107e-01 -1.626549661159515381e-01 -5.668128281831741333e-02 5.152164027094841003e-02 3.376821056008338928e-02 2.878974080085754395e-01 -1.440788954496383667e-01 4.223283752799034119e-02 -9.905873984098434448e-02 1.153357420116662979e-02 -1.450568735599517822e-01 -2.418897300958633423e-01 3.978016972541809082e-02 1.602637022733688354e-01 2.529602497816085815e-02 -3.233185708522796631e-01 -1.847175210714340210e-01 -7.543107122182846069e-02 3.766701323911547661e-03 9.969137609004974365e-02 -2.915711998939514160e-01 -3.347540497779846191e-01 -3.589569404721260071e-02 -3.603970631957054138e-02 2.315580472350120544e-02 1.313975900411605835e-01 -8.743148297071456909e-02 1.208954378962516785e-01
-7.095635682344436646e-02 -1.369934827089309692e-01 -5.194982513785362244e-02 2.502849698066711426e-01 -1.948108673095703125e-01 -8.860899507999420166e-02 -1.016014516353607178e-01 -5.963625013828277588e-02 -2.538953125476837158e-01 2.895838916301727295e-01 -9.065315127372741699e-02 1.725660860538482666e-01 8.474708348512649536e-02 5.087750405073165894e-02 -2.143951654434204102e-01 -1.264521330595016479e-01 -3.588099405169487000e-02 9.229217469692230225e-02 9.740842133760452271e-02 -1.309143155813217163e-01 5.503425747156143188e-02 -1.648624539375305176e-01 -1.000469550490379333e-01 3.277079463005065918e-01 -4.284617304801940918e-01 -1.799468547105789185e-01 1.992252469062805176e-01 -1.792867295444011688e-02 1.478530615568161011e-01 1.948857456445693970e-01 2.555480599403381348e-02 3.043363988399505615e-01
-2.772791087627410889e-01 -8.539219200611114502e-02 1.079195439815521240e-01 -1.246612444519996643e-01 8.860576897859573364e-02 1.663999706506729126e-01 1.923874467611312866e-01 -9.079307317733764648e-02 -4.985504597425460815e-02 -3.355153203010559082e-01 6.972602009773254395e-02 1.124610230326652527e-01 7.588282972574234009e-02 4.875949025154113770e-02 -1.115064620971679688e-01 -3.684287965297698975e-01 -9.452540427446365356e-02 -1.798606105148792267e-02 -5.111590027809143066e-02 -3.084200667217373848e-03 -1.069580689072608948e-01 -4.394656419754028320e-01 1.872037649154663086e-01 9.522452205419540405e-02 -2.272621840238571167e-01 3.988110460340976715e-03 -1.323806047439575195e-01 3.408661723369732499e-05 4.288457706570625305e-02 -1.752701401710510254e-02 -2.749207019805908203e-01 3.338958621025085449e-01
-3.362019360065460205e-01 -1.768316924571990967e-01 2.285736985504627228e-02 2.083481699228286743e-01 -1.705699712038040161e-01 -1.848064959049224854e-01 -1.251582801342010498e-01 -3.511163219809532166e-02 -1.209854036569595337e-01 2.314495593309402466e-01 -4.879661649465560913e-02 4.640909284353256226e-02 9.955329447984695435e-02 2.719220891594886780e-02 -2.261037230491638184e-01 -2.323872894048690796e-01 -2.134357988834381104e-01 3.579226089641451836e-03 2.615284360945224762e-02 -4.783044103533029556e-03 8.606548607349395752e-02 -1.425858438014984131e-01 -4.633552953600883484e-02 4.092455804347991943e-01 -3.410940766334533691e-01 -1.747937500476837158e-01 3.215494453907012939e-01 3.779118182137608528e-03 2.059022188186645508e-01 1.012856047600507736e-02 6.599064916372299194e-02 4.799303039908409119e-02
-1.915755718946456909e-01 2.251871526241302490e-01 5.614505335688591003e-02 -1.491820323280990124e-03 -1.619087182916700840e-03 -6.167858373373746872e-03 -1.305358409881591797e-01 6.514757126569747925e-02 1.994569152593612671e-01 -2.078479826450347900e-01 2.308487147092819214e-01 2.385661154985427856e-01 1.261780112981796265e-01 -1.392204910516738892e-01 6.364823132753372192e-02 -1.797217428684234619e-01 -1.295755058526992798e-01 3.606494050472974777e-03 1.717182695865631104e-01 -2.769159972667694092e-01 1.467904746532440186e-01 -4.592987000942230225e-01 4.389860667288303375e-03 5.417271330952644348e-02 -1.369790285825729370e-01 -2.298228740692138672e-01 2.281970977783203125e-01 2.908741496503353119e-02 2.153487950563430786e-01 -1.704993993043899536e-01 -1.140319462865591049e-02 2.544826567173004150e-01
-3.115342855453491211e-01 5.775171890854835510e-02 2.202750593423843384e-01 1.102464199066162109e-01 4.680915549397468567e-02 -7.214468717575073242e-02 1.598156541585922241e-01 -1.861275881528854370e-01 6.613017618656158447e-02 -2.189374528825283051e-02 1.630316376686096191e-01 7.988892495632171631e-02 -4.479352757334709167e-02 -5.943738669157028198e-02 -4.917280748486518860e-02 -4.528303742408752441e-01 -1.468713581562042236e-01 8.455364964902400970e-03 -1.309095229953527451e-02 -9.813790023326873779e-02 9.710006415843963623e-02 -2.508720457553863525e-01 2.683769762516021729e-01 1.989987641572952271e-01 -2.681762576103210449e-01 -2.070998698472976685e-01 -1.051977798342704773e-01 -3.363463580608367920e-01 -2.720744349062442780e-02 -9.583110362291336060e-02 -2.217528223991394043e-01 8.360040187835693359e-02
-2.747640013694763184e-01 -1.971687078475952148e-01 5.128607153892517090e-02 1.395464986562728882e-01 -2.493491210043430328e-02 -1.173539236187934875e-01 -2.349366545677185059e-01 -6.593423336744308472e-02 -1.620480120182037354e-01 2.404580265283584595e-01 -5.899074673652648926e-02 1.648292690515518188e-01 6.853300333023071289e-02 -9.628158807754516602e-02 -2.776198387145996094e-01 -2.599441707134246826e-01 -1.000766409561038017e-03 -5.472737550735473633e-02 -1.638683974742889404e-01 -1.040966063737869263e-01 1.714097261428833008e-01 -8.311379700899124146e-03 -2.421998791396617889e-02 4.019039273262023926e-01 -4.268379509449005127e-01 -7.774271070957183838e-02 2.493677884340286255e-01 7.125605642795562744e-02 1.097959056496620178e-01 6.066846102476119995e-02 -1.055797562003135681e-01 4.028030112385749817e-02
-1.602127403020858765e-01 -1.513850968331098557e-02 3.656104505062103271e-01 1.063534393906593323e-01 2.549413442611694336e-01 1.713292747735977173e-01 1.121025681495666504e-01 -1.189790200442075729e-02 2.182175591588020325e-02 -1.806351989507675171e-01 2.301078736782073975e-01 1.480796784162521362e-01 3.782654553651809692e-02 2.328562289476394653e-01 -4.083368778228759766e-01 -3.351240754127502441e-01 1.073966100811958313e-01 1.137062460184097290e-01 -1.182242706418037415e-01 -1.669892370700836182e-01 1.581677049398422241e-01 -2.635639309883117676e-01 -9.664236009120941162e-02 1.708040088415145874e-01 -2.264329493045806885e-01 -6.962385773658752441e-02 6.338987499475479126e-02 4.717308096587657928e-03 -8.216938376426696777e-02 4.395644739270210266e-02 -3.738632053136825562e-02 9.907970577478408813e-02
-6.775174289941787720e-02 1.117651537060737610e-01 1.802143007516860962e-01 2.819578945636749268e-01 1.418706774711608887e-01 -6.481331586837768555e-02 -5.945913493633270264e-02 -8.250749856233596802e-02 2.773938179016113281e-01 -3.925860226154327393e-01 4.904317855834960938e-02 2.816660106182098389e-01 2.750388383865356445e-01 -9.267173707485198975e-02 1.190467774868011475e-01 -1.832780092954635620e-01 -2.799279429018497467e-02 2.171809226274490356e-01 -1.564024537801742554e-01 -1.016129180788993835e-02 7.969076186418533325e-02 -2.568609416484832764e-01 1.098065897822380066e-01 2.877966761589050293e-01 -1.142127811908721924e-01 -1.647814661264419556e-01 2.399777919054031372e-01 2.177884988486766815e-02 8.432216197252273560e-02 -1.449938211590051651e-02 5.750244110822677612e-02 2.069874107837677002e-01
-1.490398943424224854e-01 -1.138905882835388184e-01 6.603601574897766113e-02 3.659368157386779785e-01 -4.296592250466346741e-02 3.763853013515472412e-02 6.730885803699493408e-02 -1.579947322607040405e-01 -3.395754843950271606e-02 8.152443170547485352e-02 -1.307308673858642578e-01 7.094354927539825439e-02 9.095531702041625977e-02 -7.135452330112457275e-02 8.406355232000350952e-02 -2.955341041088104248e-01 9.891790896654129028e-02 -4.470735415816307068e-02 7.552164047956466675e-02 -7.710774242877960205e-02 -1.342106312513351440e-01 -1.161691620945930481e-01 -6.412251293659210205e-02 5.141645073890686035e-01 -3.917148411273956299e-01 -3.027472198009490967e-01 1.113584190607070923e-01 1.416750848293304443e-01 -3.403553739190101624e-02 -1.937185823917388916e-01 1.937424577772617340e-02 1.266838610172271729e-01
-3.225245177745819092e-01 -1.568258851766586304e-01 2.485921978950500488e-01 -5.318543873727321625e-03 1.097623072564601898e-02 1.083888486027717590e-01 -1.599582880735397339e-01 4.533865302801132202e-02 1.907965093851089478e-01 -1.017029732465744019e-01 6.110882014036178589e-02 6.129904836416244507e-02 7.431439310312271118e-02 4.156955331563949585e-02 -2.686448991298675537e-01 -1.974229514598846436e-01 1.714096963405609131e-01 2.569195628166198730e-01 -1.515747755765914917e-01 -4.655271470546722412e-01 3.666327521204948425e-02 -2.210110723972320557e-01 1.042800545692443848e-01 2.819183766841888428e-01 7.790625095367431641e-02 -1.752517223358154297e-01 2.150188535451889038e-01 -4.299861565232276917e-02 5.679438635706901550e-02 2.689887024462223053e-02 1.444764435291290283e-01 1.100103780627250671e-01
-5.495355278253555298e-02 -6.252787262201309204e-02 1.341665983200073242e-01 1.464325636625289917e-01 -1.926446892321109772e-02 -1.939572244882583618e-01 1.440305411815643311e-01 -4.088625907897949219e-01 -1.960997097194194794e-02 -3.938265517354011536e-02 7.658224552869796753e-02 3.470461666584014893e-01 1.457486301660537720e-01 -1.901842504739761353e-01 -1.797401458024978638e-01 -2.123205959796905518e-01 -8.003013581037521362e-02 2.859094366431236267e-02 -6.695305556058883667e-02 6.405679881572723389e-02 -7.460393011569976807e-03 -3.887090981006622314e-01 3.085102327167987823e-02 2.548425793647766113e-01 -6.642276793718338013e-02 -2.155117243528366089e-01 -1.009738594293594360e-01 -2.326841503381729126e-01 -2.679025346878916025e-04 1.725646704435348511e-01 -2.104566097259521484e-01 2.063058018684387207e-01
-2.710869908332824707e-01 -1.743057966232299805e-01 2.598063945770263672e-01 2.427358925342559814e-01 -1.647676825523376465e-01 -6.256548315286636353e-02 -1.432416141033172607e-01 -3.237871080636978149e-02 1.243574265390634537e-02 -1.789051666855812073e-02 -3.805072605609893799e-02 2.344630360603332520e-01 -2.586403302848339081e-02 1.780495047569274902e-01 -3.727242052555084229e-01 -2.074609845876693726e-01 -3.316032886505126953e-02 -8.394820988178253174e-02 -2.286593616008758545e-01 9.828630089759826660e-02 5.012400820851325989e-02 -9.708557277917861938e-02 6.101597100496292114e-02 2.611429095268249512e-01 4.900609329342842102e-02 -1.965123862028121948e-01 -5.051103234291076660e-02 -1.337645351886749268e-01 2.558003664016723633e-01 -4.272242542356252670e-03 -2.164837121963500977e-01 3.436879217624664307e-01
8.792023174464702606e-03 5.861561372876167297e-02 -9.205668233335018158e-03 9.840942919254302979e-02 -1.451304405927658081e-01 9.001787006855010986e-02 -2.128151655197143555e-01 -3.026225976645946503e-02 1.754709891974925995e-02 -1.440140157938003540e-01 -1.293486058712005615e-01 1.808140277862548828e-01 -8.572877198457717896e-02 4.884599521756172180e-02 -4.162744283676147461e-01 -1.883390396833419800e-01 -1.746074855327606201e-01 2.637100219726562500e-01 -1.354739516973495483e-01 -1.875805705785751343e-01 1.752617652527987957e-03 -2.268525809049606323e-01 7.121950387954711914e-03 2.030769437551498413e-01 -1.524969935417175293e-01 -1.286245286464691162e-01 2.200750708580017090e-01 -5.392556637525558472e-02 2.555443048477172852e-01 2.126433402299880981e-01 -1.870766878128051758e-01 3.733586668968200684e-01
-9.444335848093032837e-02 -1.259825471788644791e-02 1.796718239784240723e-01 1.503749191761016846e-01 -2.597074024379253387e-02 -2.172814905643463135e-01 4.042772576212882996e-03 -1.662653982639312744e-01 1.237551569938659668e-01 7.994300872087478638e-02 3.293699584901332855e-03 3.197837173938751221e-01 -1.125347688794136047e-01 -6.862963736057281494e-02 -3.091924488544464111e-01 -2.733777463436126709e-01 6.625393033027648926e-02 6.998962163925170898e-02 1.634209603071212769e-01 -1.098242029547691345e-01 -8.357884362339973450e-03 -4.078992009162902832e-01 -1.159631386399269104e-01 1.815199106931686401e-01 -1.134119555354118347e-01 -1.000617071986198425e-01 -1.251072138547897339e-01 -4.400524199008941650e-01 -1.004007756710052490e-01 1.301314979791641235e-01 -8.496096730232238770e-02 1.465708762407302856e-01
-1.187272965908050537e-01 -2.207634896039962769e-01 5.690829083323478699e-02 1.198775693774223328e-01 2.897380664944648743e-02 -1.176122352480888367e-01 8.160006999969482422e-02 -1.281957924365997314e-01 -1.879519075155258179e-01 3.196121752262115479e-01 -1.788349449634552002e-01 -7.596182078123092651e-02 7.020666450262069702e-02 -1.226665750145912170e-01 -3.132174313068389893e-01 -1.422905027866363525e-01 -1.923903375864028931e-01 1.382302045822143555e-01 -1.173084154725074768e-01 4.712391272187232971e-02 1.425376534461975098e-02 3.462412953376770020e-02 -2.410877309739589691e-02 4.550428986549377441e-01 -2.930556237697601318e-01 -9.774947166442871094e-02 2.098479121923446655e-01 -6.791727989912033081e-02 1.289360821247100830e-01 2.123748511075973511e-01 1.596365496516227722e-02 2.846343815326690674e-01
-2.750741839408874512e-01 -2.647369801998138428e-01 -5.765234306454658508e-02 4.096090421080589294e-02 -1.207835450768470764e-01 -9.567490220069885254e-02 -1.655149757862091064e-01 -7.732897251844406128e-02 -2.310336083173751831e-01 2.502538263797760010e-01 4.612470790743827820e-02 -1.469495589844882488e-03 1.456383168697357178e-01 2.302204445004463196e-02 -1.758370548486709595e-01 -3.830967247486114502e-01 3.932513669133186340e-02 -1.447588857263326645e-02 -1.798564493656158447e-01 -9.792669862508773804e-02 4.981282725930213928e-02 -1.080261170864105225e-01 -1.069109961390495300e-01 3.635478317737579346e-01 -2.775797247886657715e-01 -2.596397399902343750e-01 2.725556492805480957e-01 1.034025661647319794e-02 2.085838168859481812e-01 8.402457833290100098e-02 -6.087056174874305725e-02 1.730380346998572350e-03
-1.373356878757476807e-01 2.255450189113616943e-01 1.052572727203369141e-01 1.152454912662506104e-01 -7.396093010902404785e-02 -1.569290906190872192e-01 1.159689053893089294e-01 -1.144321486353874207e-01 -1.269922852516174316e-01 -4.568304866552352905e-02 -4.160311818122863770e-02 1.094672828912734985e-02 1.718936115503311157e-02 -2.868916839361190796e-02 -2.094149589538574219e-01 -3.763436675071716309e-01 3.663955628871917725e-02 -1.474994234740734100e-02 -7.379886507987976074e-02 -2.049130201339721680e-01 -3.849606588482856750e-02 -3.730657696723937988e-01 3.654302656650543213e-01 2.812338769435882568e-01 8.744391612708568573e-03 -1.907737106084823608e-01 -5.546876415610313416e-02 -3.550177812576293945e-01 -4.514806345105171204e-02 1.631843596696853638e-01 -8.850891888141632080e-02 1.955011785030364990e-01
-2.525614500045776367e-01 9.090568125247955322e-02 1.056423485279083252e-01 2.552293241024017334e-01 1.279693394899368286e-01 2.472733110189437866e-01 -2.573274075984954834e-01 1.629506982862949371e-02 -5.198442935943603516e-02 -5.911311507225036621e-02 3.213278576731681824e-02 -6.501885503530502319e-02 4.898076504468917847e-02 -2.878027968108654022e-02 1.362541504204273224e-02 -3.871201872825622559e-01 -1.684989035129547119e-01 3.300077617168426514e-01 -1.703249476850032806e-02 -1.280138939619064331e-01 9.655886888504028320e-02 -2.740326151251792908e-02 1.849085241556167603e-01 4.099327325820922852e-01 3.513661772012710571e-02 -2.709841541945934296e-02 2.209735810756683350e-01 -9.267371147871017456e-02 -9.464352577924728394e-02 -4.556903615593910217e-02 -5.006389692425727844e-02 3.220241665840148926e-01
-5.505708977580070496e-02 -4.725761711597442627e-03 1.375846415758132935e-01 1.310014128684997559e-01 1.740735583007335663e-02 9.001713991165161133e-02 -2.545045502483844757e-02 -1.993249058723449707e-01 -2.097914814949035645e-01 -1.789349690079689026e-02 -7.317796349525451660e-02 3.495288789272308350e-01 -1.919922083616256714e-01 -6.098761782050132751e-02 -3.130351305007934570e-01 -2.860158681869506836e-01 -1.086443141102790833e-01 9.797677397727966309e-03 -1.450818032026290894e-01 2.132424861192703247e-01 1.250851452350616455e-01 -2.374951988458633423e-01 -7.825031131505966187e-02 3.599185347557067871e-01 -4.576331377029418945e-02 -3.129413723945617676e-02 3.383589163422584534e-02 -1.658762544393539429e-01 -1.246927902102470398e-01 9.676323086023330688e-02 -2.816663980484008789e-01 3.126028478145599365e-01
-2.720654606819152832e-01 -1.834869086742401123e-01 6.471993774175643921e-02 1.803645342588424683e-01 2.884581871330738068e-02 -1.155384331941604614e-01 -1.979857087135314941e-01 -5.736280977725982666e-02 -1.328218430280685425e-01 1.931602954864501953e-01 -1.732967942953109741e-01 1.429338157176971436e-01 6.174467876553535461e-02 -3.633875027298927307e-02 -3.597628474235534668e-01 -1.827601194381713867e-01 -2.549976110458374023e-03 -1.214058920741081238e-01 -1.998172700405120850e-02 -9.358745068311691284e-02 -3.317316295579075813e-03 -1.370683163404464722e-01 -1.244185268878936768e-01 4.320638179779052734e-01 -3.573498129844665527e-01 -9.051159769296646118e-02 3.302099108695983887e-01 5.465216189622879028e-02 1.564188152551651001e-01 4.773781076073646545e-02 6.956101953983306885e-02 -3.438147902488708496e-02
-3.216074109077453613e-01 -1.617524921894073486e-01 7.548218220472335815e-02 2.195849269628524780e-01 -6.720419973134994507e-02 -1.442156285047531128e-01 -2.697023153305053711e-01 -1.860716193914413452e-02 -2.096066027879714966e-01 2.427616417407989502e-01 -1.554783247411251068e-02 6.937796622514724731e-02 5.870427936315536499e-02 -1.246233750134706497e-02 -2.288104742765426636e-01 -2.546460628509521484e-01 2.853523381054401398e-02 -7.814355939626693726e-02 -1.745952963829040527e-01 -7.800124585628509521e-02 9.976357966661453247e-02 -1.194656491279602051e-01 -1.035812497138977051e-01 3.695570230484008789e-01 -4.090379178524017334e-01 -1.884808391332626343e-01 1.708141416311264038e-01 6.009231507778167725e-02 1.618431508541107178e-01 9.355615475215017796e-04 -1.054360866546630859e-01 -3.761586919426918030e-02
-2.062028646469116211e-01 4.904280975461006165e-02 8.264780044555664062e-02 2.996729016304016113e-01 2.076305821537971497e-02 -1.691252365708351135e-02 -1.873528808355331421e-01 -3.786964416503906250e-01 -3.936025500297546387e-02 4.544265102595090866e-03 4.595071077346801758e-02 6.282784789800643921e-02 -1.676674634218215942e-01 -2.766205742955207825e-02 -3.014671802520751953e-01 -3.185189962387084961e-01 -5.320963263511657715e-02 4.375283792614936829e-02 -6.722924858331680298e-02 -4.099452868103981018e-02 1.455695778131484985e-01 -3.129316270351409912e-01 1.703319847583770752e-01 1.772258281707763672e-01 -1.100051775574684143e-01 -1.192528456449508667e-01 2.045138478279113770e-01 -2.068609744310379028e-01 1.602947898209095001e-02 4.580675624310970306e-03 3.282769769430160522e-02 3.841724097728729248e-01
-2.216327339410781860e-01 1.339311599731445312e-01 3.805024176836013794e-02 6.104418635368347168e-02 7.222462445497512817e-02 -1.862026751041412354e-02 -3.138178586959838867e-01 -3.520813882350921631e-01 -5.175578966736793518e-02 -5.842665210366249084e-02 -1.257467456161975861e-02 1.506292670965194702e-01 -1.723569184541702271e-01 -1.166332736611366272e-01 -3.340377807617187500e-01 -3.537442386150360107e-01 -1.852625049650669098e-02 3.393529355525970459e-02 7.728503644466400146e-02 2.655807696282863617e-02 1.624348312616348267e-01 -3.433027267456054688e-01 1.516565382480621338e-01 1.294196248054504395e-01 -7.260463386774063110e-02 -7.812123000621795654e-02 2.061054408550262451e-01 -1.239619031548500061e-01 -2.100261487066745758e-02 -4.384661838412284851e-02 2.314698696136474609e-02 3.556841611862182617e-01
-2.194960713386535645e-01 1.378353238105773926e-01 8.144151419401168823e-02 7.925689220428466797e-02 -8.135853707790374756e-02 -1.453895270824432373e-01 -1.124798431992530823e-01 -2.617665529251098633e-01 -5.598559975624084473e-02 -2.105963416397571564e-02 5.031600967049598694e-02 2.810292243957519531e-01 4.486721754074096680e-02 -1.452916115522384644e-01 -1.497820578515529633e-02 -3.465852737426757812e-01 -1.924765259027481079e-01 6.196234375238418579e-02 7.339731603860855103e-02 -8.337023109197616577e-02 -1.657317765057086945e-02 -2.082758694887161255e-01 3.741303384304046631e-01 1.220191717147827148e-01 -2.400219589471817017e-01 -7.219620794057846069e-02 -2.271811291575431824e-02 -4.072031676769256592e-01 5.087171122431755066e-02 8.486881107091903687e-02 -9.752333164215087891e-02 2.867536246776580811e-01
-2.794944941997528076e-01 1.537792384624481201e-01 -3.599129989743232727e-02 -3.864015266299247742e-02 -1.144388541579246521e-01 1.382042169570922852e-01 -4.925792291760444641e-02 1.799501664936542511e-02 1.799335926771163940e-01 -6.811167579144239426e-03 -8.396269381046295166e-02 1.980872005224227905e-01 9.480030834674835205e-02 -8.236985653638839722e-03 -1.069804728031158447e-01 -3.354274332523345947e-01 3.686399757862091064e-01 3.036797046661376953e-01 -1.155926138162612915e-01 -9.352468699216842651e-02 -2.226772010326385498e-01 -7.346390187740325928e-02 -1.911570429801940918e-01 2.973335385322570801e-01 -1.970049440860748291e-01 -2.967482805252075195e-01 1.577069908380508423e-01 3.528904169797897339e-02 3.170459344983100891e-02 2.760306000709533691e-02 -2.531592175364494324e-02 2.514492273330688477e-01
-2.840741574764251709e-01 -2.439796179533004761e-01 -1.239022612571716309e-01 1.588082313537597656e-01 -6.747569143772125244e-02 -1.676203459501266479e-01 -1.319548934698104858e-01 -6.235311180353164673e-02 -1.354676187038421631e-01 2.011150419712066650e-01 3.835461288690567017e-02 1.305904537439346313e-01 1.608838587999343872e-01 -1.337155997753143311e-01 -1.971735656261444092e-01 -4.253864884376525879e-01 -5.469746887683868408e-02 -8.100784569978713989e-02 -1.495322585105895996e-01 -2.934772521257400513e-02 7.196833193302154541e-02 -4.751846194267272949e-02 -1.140833348035812378e-01 2.415943890810012817e-01 -4.554443955421447754e-01 -1.317400783300399780e-01 1.847675740718841553e-01 1.297674179077148438e-01 1.416401118040084839e-01 1.005512624979019165e-01 -6.859228760004043579e-02 -4.582101851701736450e-02
-3.276050090789794922e-02 1.619874387979507446e-01 1.553166657686233521e-01 3.352290019392967224e-02 2.586530745029449463e-01 1.602934747934341431e-01 1.768211573362350464e-01 -5.201056599617004395e-02 1.410685330629348755e-01 9.139114990830421448e-03 1.097243744879961014e-02 2.352382391691207886e-01 1.178157166577875614e-03 4.098043590784072876e-02 -2.859159409999847412e-01 -3.726632595062255859e-01 -2.954810559749603271e-01 7.482533901929855347e-02 -2.074666693806648254e-02 9.611520916223526001e-02 -1.625363975763320923e-01 5.349854938685894012e-03 3.003133833408355713e-01 5.929352343082427979e-02 -1.353870481252670288e-01 -6.506650149822235107e-02 1.767267137765884399e-01 -1.332471668720245361e-01 -4.754078108817338943e-03 2.572838962078094482e-01 -2.495649307966232300e-01 3.167772889137268066e-01
-1.993305981159210205e-01 3.184194490313529968e-02 3.636055886745452881e-01 5.654750391840934753e-02 1.550850123167037964e-01 1.037587672472000122e-01 -2.338534295558929443e-01 -4.833600670099258423e-02 1.567863523960113525e-01 -1.621542423963546753e-01 1.095838099718093872e-01 2.654902040958404541e-01 -1.174210086464881897e-01 -2.448158152401447296e-02 -3.392969071865081787e-01 -2.972674965858459473e-01 1.472748667001724243e-01 2.492380142211914062e-02 6.798569113016128540e-02 -1.583731621503829956e-01 1.146085858345031738e-01 -2.326002269983291626e-01 1.281884014606475830e-01 1.580922156572341919e-01 -3.038941621780395508e-01 2.930493839085102081e-02 4.352280125021934509e-02 -2.127846777439117432e-01 2.011524438858032227e-01 2.672873903065919876e-03 -1.365903466939926147e-01 1.434283405542373657e-01
-2.660516090691089630e-02 2.238119393587112427e-01 3.505130112171173096e-01 5.530388653278350830e-02 -1.028612852096557617e-01 -4.688696563243865967e-02 6.807217001914978027e-02 -1.026752069592475891e-01 -1.164639182388782501e-02 -8.463264256715774536e-02 1.283974647521972656e-01 1.065583899617195129e-01 -1.302271187305450439e-01 -1.269652098417282104e-01 -5.412914603948593140e-02 -3.983417451381683350e-01 -2.047531306743621826e-01 8.944162726402282715e-02 9.779558330774307251e-02 -1.155790612101554871e-01 8.908279240131378174e-02 -3.669930696487426758e-01 1.552181094884872437e-01 2.749905288219451904e-01 -2.748014926910400391e-01 9.966647624969482422e-02 2.345882542431354523e-02 -2.337836623191833496e-01 1.201944723725318909e-01 1.284373700618743896e-01 -2.355713546276092529e-01 1.524266153573989868e-01
-3.272691071033477783e-01 -1.513385176658630371e-01 -2.688336558640003204e-02 3.196800947189331055e-01 -5.754596367478370667e-02 -9.383143484592437744e-02 -1.356776654720306396e-01 -8.917078375816345215e-02 -1.491709947586059570e-01 1.873443722724914551e-01 -2.681931555271148682e-01 7.438150048255920410e-02 2.045234441757202148e-01 -9.750833734869956970e-03 -1.659521162509918213e-01 -3.432358503341674805e-01 5.523611605167388916e-02 -1.291581839323043823e-01 2.175286039710044861e-02 -6.370957940816879272e-02 6.156714633107185364e-02 -5.886055529117584229e-02 -1.951372027397155762e-01 2.743085622787475586e-01 -2.544989883899688721e-01 -2.928405404090881348e-01 1.733791977167129517e-01 -3.022890724241733551e-02 1.141668856143951416e-02 1.419032067060470581e-01 1.212361901998519897e-01 2.126110196113586426e-01
-2.600015997886657715e-01 1.415719091892242432e-01 9.852048009634017944e-02 3.525261767208576202e-03 -1.257957667112350464e-01 2.374677062034606934e-01 1.290732771158218384e-01 -1.431219186633825302e-02 1.542693376541137695e-01 -9.147080034017562866e-02 2.014579325914382935e-01 1.760077774524688721e-01 4.249378293752670288e-02 2.214399576187133789e-01 1.567403972148895264e-01 -4.121190607547760010e-01 -2.946619093418121338e-01 1.157929822802543640e-01 -1.080101579427719116e-01 -1.551578491926193237e-01 1.615548878908157349e-02 -7.634637504816055298e-02 4.195341095328330994e-02 3.686205148696899414e-01 8.207063190639019012e-03 -1.579933017492294312e-01 2.680529840290546417e-02 8.266836404800415039e-02 2.947649955749511719e-01 5.654467269778251648e-02 -1.113402917981147766e-01 2.231809347867965698e-01
-2.120861560106277466e-01 1.740017086267471313e-01 1.339251548051834106e-01 6.545787304639816284e-02 1.725594401359558105e-01 -9.235639125108718872e-02 -9.412014484405517578e-02 -1.220727413892745972e-01 3.387400805950164795e-01 -2.009047865867614746e-01 -2.585544995963573456e-02 1.000118702650070190e-01 1.017308142036199570e-02 -8.350787311792373657e-02 -1.163152046501636505e-03 -2.335548847913742065e-01 -8.942759037017822266e-02 1.120500639081001282e-01 -3.226032946258783340e-03 3.144625946879386902e-02 8.092033118009567261e-02 -5.094325542449951172e-01 1.104357019066810608e-01 1.032556518912315369e-01 -3.394661247730255127e-01 -3.347243368625640869e-01 -4.206333309412002563e-02 -1.692514270544052124e-01 -4.675561934709548950e-02 -9.663694351911544800e-02 -4.763892851769924164e-03 1.825680136680603027e-01
7.990679889917373657e-02 1.200755462050437927e-01 -1.122709214687347412e-01 1.950786411762237549e-01 -9.205218404531478882e-02 -2.634300664067268372e-02 -1.514443308115005493e-01 3.053231537342071533e-01 -9.752071648836135864e-02 3.474551066756248474e-02 -5.373016931116580963e-03 2.364311814308166504e-01 1.595530211925506592e-01 -1.994474679231643677e-01 -2.466358393430709839e-01 -5.730339288711547852e-01 1.904773153364658356e-02 -3.046390786767005920e-02 2.633989453315734863e-01 -1.137657761573791504e-01 -1.810408085584640503e-01 8.446987718343734741e-02 -4.649018496274948120e-02 1.646042764186859131e-01 -1.127584874629974365e-01 3.317905589938163757e-02 1.209467127919197083e-01 5.355722457170486450e-02 2.660520672798156738e-01 1.390023380517959595e-01 -6.618340313434600830e-02 5.962077528238296509e-02
-3.134370446205139160e-01 1.495018452405929565e-01 2.969571650028228760e-01 -1.545135378837585449e-01 1.303918361663818359e-01 1.976711601018905640e-01 -4.033856093883514404e-02 -7.084365002810955048e-03 -1.561167091131210327e-01 -2.682434320449829102e-01 -5.425257608294487000e-02 2.065044343471527100e-01 4.020545631647109985e-02 -5.872665345668792725e-02 -1.703951507806777954e-02 -4.924350082874298096e-01 -1.582801789045333862e-01 6.632344424724578857e-02 1.464593410491943359e-01 -2.146483063697814941e-01 -3.030358552932739258e-01 -3.591220080852508545e-02 1.211098060011863708e-01 8.788900077342987061e-02 -1.749432086944580078e-01 5.058616399765014648e-02 -1.124239936470985413e-01 1.427852958440780640e-01 4.732147231698036194e-02 -1.195498183369636536e-02 -4.552435129880905151e-02 1.915698051452636719e-01
-3.915832042694091797e-01 -1.735276430845260620e-01 5.872472003102302551e-02 2.190918624401092529e-01 -1.007208079099655151e-01 -2.278003245592117310e-01 -2.009781897068023682e-01 -4.221961367875337601e-03 -1.175049468874931335e-01 2.826648056507110596e-01 -2.338629029691219330e-02 1.097252964973449707e-01 1.547402609139680862e-02 -3.802008554339408875e-02 -1.381002813577651978e-01 -2.667009234428405762e-01 -6.883040070533752441e-02 6.212157197296619415e-03 -2.560881339013576508e-02 -3.513854742050170898e-02 1.873738504946231842e-02 -1.695678830146789551e-01 -1.936129778623580933e-01 3.596753478050231934e-01 -3.476207554340362549e-01 -2.030089199542999268e-01 1.621797233819961548e-01 1.230585724115371704e-01 2.101643681526184082e-01 4.391238465905189514e-02 -9.626145660877227783e-02 -5.466341227293014526e-02
-6.331919133663177490e-02 -2.595520019531250000e-01 -4.397349432110786438e-02 2.630264461040496826e-01 7.338896393775939941e-02 4.660425335168838501e-02 -1.741271466016769409e-01 7.283521443605422974e-02 -2.723878324031829834e-01 2.505269348621368408e-01 -1.240398511290550232e-01 1.257444964721798897e-03 1.416307836771011353e-01 -4.521120339632034302e-02 -2.973662614822387695e-01 -1.096559166908264160e-01 -1.905096620321273804e-01 2.529768049716949463e-01 9.720751643180847168e-02 1.032127141952514648e-01 -2.162880823016166687e-02 -1.081026792526245117e-01 2.524274215102195740e-02 2.360130250453948975e-01 -3.707140386104583740e-01 -1.193761155009269714e-01 1.159761622548103333e-01 2.566589228808879852e-02 2.207679003477096558e-01 2.650646120309829712e-02 -5.124184116721153259e-02 3.642536997795104980e-01
-1.591764241456985474e-01 -1.127234548330307007e-01 1.665208786725997925e-01 5.312150716781616211e-02 1.980375498533248901e-02 1.522073489468311891e-05 2.033672481775283813e-01 -2.010143697261810303e-01 -1.217925772070884705e-01 2.665926143527030945e-02 -1.627845130860805511e-02 2.735716700553894043e-01 -2.169203907251358032e-01 -5.900357291102409363e-02 -9.791380912065505981e-02 -3.499567508697509766e-01 -9.017217159271240234e-02 8.278962969779968262e-02 5.400424823164939880e-02 -1.671860925853252411e-02 1.140858978033065796e-01 -3.973962962627410889e-01 1.730424612760543823e-01 2.701523005962371826e-01 -2.107565663754940033e-02 8.722113445401191711e-03 5.128727108240127563e-02 -3.081467747688293457e-01 1.002236083149909973e-01 8.777092397212982178e-02 -1.673343032598495483e-01 3.743046820163726807e-01
-4.207780957221984863e-01 -1.688032411038875580e-02 2.916210293769836426e-01 8.369758725166320801e-02 1.503784768283367157e-02 -8.572186529636383057e-02 -2.061431705951690674e-01 -8.149415999650955200e-02 3.915847539901733398e-01 -1.738126277923583984e-01 1.373110711574554443e-01 2.738970890641212463e-02 9.145113080739974976e-02 1.427033394575119019e-01 -2.381554991006851196e-01 -3.802541792392730713e-01 -7.341226190328598022e-02 -2.155280299484729767e-02 6.325471401214599609e-02 -3.365309163928031921e-02 3.202217072248458862e-02 8.097712695598602295e-02 3.407448157668113708e-02 3.123299181461334229e-01 -1.675129383802413940e-01 6.172165274620056152e-02 1.445948630571365356e-01 -3.847794607281684875e-02 -9.090887755155563354e-02 2.274508923292160034e-01 -6.095159053802490234e-02 7.386673241853713989e-02
-2.089544087648391724e-01 2.398197501897811890e-01 1.306229382753372192e-01 1.430423930287361145e-02 1.585296392440795898e-01 6.484794616699218750e-02 -1.768621988594532013e-02 1.533055752515792847e-01 1.766701638698577881e-01 -3.115891814231872559e-01 -1.005156934261322021e-01 1.658582985401153564e-01 2.354369759559631348e-01 -2.288401424884796143e-01 -1.337852627038955688e-01 -1.497388929128646851e-01 9.110517799854278564e-03 -1.411642134189605713e-01 -3.614053875207901001e-02 -2.043123394250869751e-01 1.531466990709304810e-01 -4.353455603122711182e-01 2.100182920694351196e-01 1.991510093212127686e-01 4.606679081916809082e-02 -2.647092938423156738e-01 -4.034332931041717529e-02 -2.754425816237926483e-02 8.802841603755950928e-02 1.921349088661372662e-03 -1.003787368535995483e-01 2.493142485618591309e-01
-1.484296917915344238e-01 3.262392058968544006e-02 3.755822479724884033e-01 -1.925989538431167603e-01 6.546421349048614502e-02 1.818060427904129028e-01 -1.904826760292053223e-01 -2.241938002407550812e-02 1.469496041536331177e-01 -2.778820991516113281e-01 8.734244108200073242e-02 2.624800801277160645e-01 1.399321258068084717e-01 9.258131682872772217e-02 -2.546713650226593018e-01 -2.536755204200744629e-01 1.846774220466613770e-01 1.131508126854896545e-01 -2.054472714662551880e-01 -8.226295560598373413e-02 -1.584334485232830048e-02 -1.116012111306190491e-01 -3.608101233839988708e-02 3.775839805603027344e-01 -2.932036519050598145e-01 8.545473963022232056e-02 -9.431011974811553955e-03 -1.167323738336563110e-01 -5.307388678193092346e-02 1.329425573348999023e-01 4.530020430684089661e-02 9.966741502285003662e-02
-1.630456745624542236e-01 4.307224228978157043e-02 4.166187644004821777e-01 -1.102036237716674805e-02 2.296348065137863159e-01 -2.095728665590286255e-01 -2.973215654492378235e-02 -8.150214701890945435e-02 -1.369372159242630005e-01 1.695223003625869751e-01 1.203477680683135986e-01 2.389965206384658813e-01 3.267612680792808533e-02 2.022979967296123505e-02 -3.664187788963317871e-01 -6.326429545879364014e-02 1.772774606943130493e-01 1.402579527348279953e-02 -2.032076418399810791e-01 -9.559294581413269043e-02 -1.757542192935943604e-01 -5.868016183376312256e-02 7.249864190816879272e-02 2.375040948390960693e-01 1.177300582639873028e-03 -2.535527050495147705e-01 1.379656493663787842e-01 -3.918913006782531738e-01 7.326073199510574341e-02 -4.107468947768211365e-02 -7.223033159971237183e-02 8.732932806015014648e-02
-2.530951499938964844e-01 -8.077446371316909790e-02 4.943004623055458069e-02 2.740036845207214355e-01 -1.509470641613006592e-01 -8.307135105133056641e-02 -1.684391498565673828e-01 -1.446525454521179199e-01 -4.628276079893112183e-02 2.652104794979095459e-01 -5.646244063973426819e-02 3.050267696380615234e-02 1.443378925323486328e-01 -1.413790285587310791e-01 -1.915355026721954346e-01 -3.896052837371826172e-01 -1.258297115564346313e-01 3.385036019608378410e-03 5.107283219695091248e-02 -2.692395634949207306e-02 -7.529393583536148071e-02 1.098151478799991310e-04 -8.529431372880935669e-02 2.982611954212188721e-01 -4.488156437873840332e-01 -2.026729732751846313e-01 1.946503520011901855e-01 1.691977083683013916e-01 1.325380206108093262e-01 8.835684508085250854e-02 9.613923728466033936e-02 -4.787768796086311340e-02
5.490271002054214478e-02 -7.006152532994747162e-03 2.012851685285568237e-01 -2.655364274978637695e-01 -9.975323826074600220e-02 -2.707713842391967773e-02 -5.276203528046607971e-02 -8.016142994165420532e-03 2.580679357051849365e-01 -1.322919875383377075e-01 -5.148685723543167114e-02 -4.441889375448226929e-02 1.580083221197128296e-01 -3.921892493963241577e-02 -2.953180670738220215e-01 -3.208704590797424316e-01 -8.552912622690200806e-02 1.536428183317184448e-01 -1.781983859837055206e-02 -3.484641909599304199e-01 -4.711036384105682373e-02 -1.587962210178375244e-01 -3.697845339775085449e-02 6.243705376982688904e-02 -3.651221692562103271e-01 2.081755362451076508e-02 2.694542109966278076e-01 2.350470609962940216e-02 -5.513720214366912842e-02 1.788456588983535767e-01 4.942897241562604904e-03 3.737063407897949219e-01
-2.410786747932434082e-01 -2.111389786005020142e-01 -5.747825279831886292e-02 2.781403660774230957e-01 -8.478625863790512085e-02 -2.319774925708770752e-01 6.084099877625703812e-03 -8.303473144769668579e-02 -2.927221059799194336e-01 1.757480204105377197e-01 -1.566222161054611206e-01 2.766969501972198486e-01 1.895002871751785278e-01 -3.487245365977287292e-02 -2.237813621759414673e-01 -1.896417587995529175e-01 -1.016413122415542603e-01 1.402737796306610107e-01 -8.370759338140487671e-02 -5.281641334295272827e-02 -8.116821944713592529e-02 -1.283656433224678040e-02 -6.639531999826431274e-02 3.241313993930816650e-01 -1.843859404325485229e-01 -3.240786492824554443e-01 5.969630181789398193e-02 1.387171596288681030e-01 2.127692848443984985e-01 1.804301142692565918e-01 1.075632721185684204e-01 2.477876655757427216e-02
-2.668700516223907471e-01 -1.184091810137033463e-02 4.928944632411003113e-02 -1.018500924110412598e-01 1.352744698524475098e-01 2.662587761878967285e-01 1.172998361289501190e-02 -5.060308799147605896e-02 2.997155189514160156e-01 2.224695086479187012e-01 -1.659270226955413818e-01 1.543667465448379517e-01 1.871448308229446411e-01 -2.078712135553359985e-01 4.523544013500213623e-02 -1.838208287954330444e-01 1.526045948266983032e-01 8.349067717790603638e-02 5.618400871753692627e-02 -2.524685859680175781e-01 -7.355693727731704712e-02 -1.576686203479766846e-01 -9.411664307117462158e-02 3.716897368431091309e-01 -2.470860630273818970e-01 -1.875184029340744019e-01 2.963501513004302979e-01 5.181568115949630737e-02 2.505020610988140106e-02 1.705613136291503906e-01 -2.031230833381414413e-03 1.682564914226531982e-01
-2.585190534591674805e-01 2.335557155311107635e-02 -9.298057854175567627e-02 -9.729842841625213623e-02 9.845864772796630859e-02 2.345019876956939697e-01 1.222324520349502563e-01 -1.211954839527606964e-02 1.213848292827606201e-01 2.098084241151809692e-02 -1.786288022994995117e-01 8.360758423805236816e-02 2.179632335901260376e-01 -1.928248703479766846e-01 -2.080953493714332581e-02 -2.471709847450256348e-01 2.523347139358520508e-01 7.405587285757064819e-02 2.813583612442016602e-02 -7.378605008125305176e-02 -1.155238002538681030e-01 -9.672246873378753662e-02 -2.791279181838035583e-02 3.697364330291748047e-01 -1.225292533636093140e-01 -2.795372903347015381e-01 3.352766036987304688e-01 1.674703359603881836e-01 3.303302451968193054e-02 2.569209337234497070e-01 -1.539367251098155975e-02 3.129252493381500244e-01
-1.219296082854270935e-01 1.396331340074539185e-01 3.066861033439636230e-01 2.265935391187667847e-01 -6.629312038421630859e-02 9.795381873846054077e-02 1.191981956362724304e-01 1.238964498043060303e-01 -2.545669972896575928e-01 -4.916784912347793579e-02 -7.313571870326995850e-02 1.549665927886962891e-01 9.339048713445663452e-02 -1.478578001260757446e-01 -2.318261414766311646e-01 -4.486019313335418701e-01 -8.274740539491176605e-03 -4.120457172393798828e-02 6.664445996284484863e-02 -4.122309386730194092e-02 -8.202759176492691040e-02 -2.851336598396301270e-01 -1.197197753936052322e-02 9.368900209665298462e-03 -1.172204911708831787e-01 -2.014956325292587280e-01 -5.576793104410171509e-02 -4.123489558696746826e-01 8.046618103981018066e-02 -9.809188544750213623e-03 -4.168016090989112854e-02 2.501424252986907959e-01
-2.715080976486206055e-01 -2.106550931930541992e-01 4.908819496631622314e-02 2.496174871921539307e-01 -1.433914899826049805e-01 -2.176454961299896240e-01 -7.506982982158660889e-02 -1.000445336103439331e-01 -1.401010453701019287e-01 2.186213433742523193e-01 7.642512023448944092e-02 1.375695317983627319e-01 2.594839781522750854e-02 3.614041209220886230e-02 -2.032697796821594238e-01 -2.535489201545715332e-01 -1.331812888383865356e-01 -6.503903120756149292e-02 -1.601350158452987671e-01 -8.722068369388580322e-02 5.486125871539115906e-02 -1.220700591802597046e-01 -8.406247198581695557e-02 3.227491378784179688e-01 -3.988355398178100586e-01 -2.512671351432800293e-01 2.579752206802368164e-01 1.336257010698318481e-01 4.258097708225250244e-02 1.857303082942962646e-01 -3.180216625332832336e-02 -7.446333020925521851e-02
-1.946841478347778320e-01 1.909054219722747803e-01 4.673366546630859375e-01 9.836933016777038574e-02 -1.191482096910476685e-01 -1.176423951983451843e-01 -2.502327784895896912e-02 5.218394100666046143e-02 -8.034661412239074707e-03 -1.441353708505630493e-01 9.704503417015075684e-02 1.733977049589157104e-01 3.572216629981994629e-02 -3.115791454911231995e-02 2.320922724902629852e-02 -2.533766329288482666e-01 7.603286206722259521e-02 -9.954105317592620850e-02 2.369037866592407227e-01 1.473222076892852783e-01 -9.903371334075927734e-02 9.672021865844726562e-02 -1.189336776733398438e-01 1.423110365867614746e-01 -1.743926256895065308e-01 -2.577722966670989990e-01 2.256567180156707764e-01 2.767553925514221191e-02 -1.842213273048400879e-01 1.895843893289566040e-01 -1.373209804296493530e-01 3.930884003639221191e-01
-1.866112202405929565e-01 7.616258412599563599e-02 2.153745144605636597e-01 2.691084444522857666e-01 1.141541078686714172e-01 -6.813588086515665054e-03 -4.178092256188392639e-02 3.507922291755676270e-01 -2.106325328350067139e-01 -5.470962077379226685e-02 8.953255414962768555e-02 1.294179260730743408e-01 -1.548048853874206543e-01 -1.211479529738426208e-01 -2.505870908498764038e-02 -3.236205875873565674e-01 1.222500428557395935e-01 7.740750908851623535e-02 6.016996130347251892e-02 7.861632108688354492e-02 -1.688139736652374268e-01 4.034618288278579712e-02 -2.360715270042419434e-01 4.629878699779510498e-01 4.514170438051223755e-02 8.646357059478759766e-02 1.420218031853437424e-02 4.926755279302597046e-02 1.981416344642639160e-01 1.717009842395782471e-01 -1.410319805145263672e-01 2.341839969158172607e-01
-6.741575151681900024e-02 4.611348733305931091e-02 2.055746316909790039e-01 7.378725707530975342e-02 2.518790401518344879e-02 1.984249614179134369e-02 7.017336040735244751e-02 -1.227187216281890869e-01 -2.559356391429901123e-01 1.938738077878952026e-01 -2.513694390654563904e-02 2.450639307498931885e-01 1.061732992529869080e-01 -9.354616701602935791e-02 -3.325733840465545654e-01 -3.688550889492034912e-01 1.624626480042934418e-02 -2.015547156333923340e-01 -1.884905248880386353e-02 6.438479572534561157e-02 -2.292976379394531250e-01 -4.355454742908477783e-01 -2.411107905209064484e-02 4.461604356765747070e-02 -2.456838637590408325e-01 1.606751792132854462e-02 -1.457614637911319733e-02 -2.783756554126739502e-01 -6.666854023933410645e-02 6.631861627101898193e-02 -2.704594656825065613e-02 2.366708517074584961e-01
-1.406592577695846558e-01 -3.202411159873008728e-02 3.492732644081115723e-01 1.099334582686424255e-01 -3.458331152796745300e-02 5.565226450562477112e-02 8.368913084268569946e-02 -2.033800482749938965e-01 -1.547238826751708984e-01 4.248282406479120255e-03 4.872068017721176147e-02 2.141193151473999023e-01 1.435772925615310669e-01 -7.631383091211318970e-02 -2.080101221799850464e-01 -4.409202933311462402e-01 -2.154028974473476410e-03 -1.123275980353355408e-01 3.939146548509597778e-02 -3.652923181653022766e-02 -2.742089033126831055e-01 -3.765721023082733154e-01 3.188104182481765747e-02 8.798640221357345581e-02 -6.257472187280654907e-02 7.040478289127349854e-02 -5.950199067592620850e-02 -2.273782044649124146e-01 1.961242556571960449e-01 9.544855356216430664e-02 5.225073546171188354e-04 3.212535381317138672e-01
-8.613651990890502930e-02 7.557743042707443237e-02 1.785823851823806763e-01 -2.370295077562332153e-01 7.952374964952468872e-02 2.842368185520172119e-01 -6.807343661785125732e-02 -4.341993108391761780e-02 -1.762610822916030884e-01 -1.624437123537063599e-01 8.742397278547286987e-02 2.305573523044586182e-01 1.394018977880477905e-01 2.025025784969329834e-01 7.266514003276824951e-02 -3.873724341392517090e-01 -1.153405159711837769e-01 -1.450529396533966064e-01 2.778782695531845093e-02 1.623077541589736938e-01 -9.733700007200241089e-02 2.470452897250652313e-02 1.927534937858581543e-01 3.001101911067962646e-01 -2.712017893791198730e-01 -2.348110973834991455e-01 -1.474214810878038406e-02 -1.187762022018432617e-01 1.602526754140853882e-01 1.076529175043106079e-01 6.965903192758560181e-02 2.953435480594635010e-01
-2.504917681217193604e-01 -9.663742035627365112e-02 6.063536554574966431e-02 1.637139022350311279e-01 2.065462991595268250e-02 1.217228323221206665e-01 1.308909356594085693e-01 -1.903897076845169067e-01 -1.311374157667160034e-01 1.667486876249313354e-01 1.641491055488586426e-01 -1.249292045831680298e-01 -1.902159303426742554e-01 -1.664543151855468750e-01 -8.297709375619888306e-02 -4.161287546157836914e-01 1.392324119806289673e-01 8.048724383115768433e-02 -8.367533981800079346e-02 -1.561239063739776611e-01 1.296757906675338745e-01 -3.274752795696258545e-01 3.021555840969085693e-01 5.738494917750358582e-02 -2.994500398635864258e-01 -5.491307005286216736e-02 -4.822312295436859131e-02 -2.562256753444671631e-01 -8.324065059423446655e-02 5.191557854413986206e-02 5.489801242947578430e-02 2.193922847509384155e-01
-3.658307343721389771e-02 1.771953552961349487e-01 2.015185058116912842e-01 5.176993831992149353e-02 1.972185075283050537e-02 3.174529671669006348e-01 -6.768158078193664551e-02 1.508360728621482849e-02 2.489147149026393890e-02 2.938283234834671021e-02 4.753141477704048157e-02 2.612843811511993408e-01 -6.881839781999588013e-02 1.782642453908920288e-01 -3.047033250331878662e-01 -2.943016588687896729e-01 -7.043196260929107666e-02 2.273664921522140503e-01 1.283295452594757080e-01 -2.592483758926391602e-01 -9.585395455360412598e-02 -4.123311489820480347e-02 -7.876609452068805695e-03 3.049170076847076416e-01 -2.219939231872558594e-02 1.517368201166391373e-02 2.274791300296783447e-01 -8.958879113197326660e-02 3.800237774848937988e-01 -5.444147810339927673e-02 2.292128503322601318e-01 1.591889262199401855e-01
-1.738414317369461060e-01 6.172186695039272308e-03 2.296123802661895752e-01 -1.128856465220451355e-01 1.417779475450515747e-01 -1.352711860090494156e-02 -2.140638679265975952e-01 4.966998100280761719e-02 2.717749178409576416e-01 -1.485754400491714478e-01 4.493453502655029297e-01 -1.472864300012588501e-01 1.780707538127899170e-01 1.280077695846557617e-01 -1.949430108070373535e-01 -3.475971519947052002e-01 1.135626509785652161e-01 3.152569010853767395e-02 8.422698825597763062e-02 -9.616472572088241577e-02 1.150303184986114502e-01 -1.559102386236190796e-01 -1.000957563519477844e-01 3.372544944286346436e-01 -1.357896476984024048e-01 1.763693429529666901e-02 1.609022170305252075e-01 -6.373479962348937988e-02 2.378897916059941053e-04 1.164913102984428406e-01 -1.202477291226387024e-01 2.024254798889160156e-01
-3.807109221816062927e-02 1.513452827930450439e-01 2.654904127120971680e-01 2.791253924369812012e-01 7.172327488660812378e-02 7.297405391000211239e-04 -1.234188005328178406e-01 -1.358257979154586792e-01 -2.041063457727432251e-01 -1.679462380707263947e-02 1.578663140535354614e-01 2.047109752893447876e-01 9.247750043869018555e-02 -1.192044913768768311e-01 -3.198044896125793457e-01 -4.631486833095550537e-01 -4.062914103269577026e-02 -9.306038916110992432e-02 9.570728987455368042e-02 -1.236117035150527954e-01 -2.149510681629180908e-01 -3.820788860321044922e-01 1.001731958240270615e-02 -7.146908342838287354e-02 -1.259401142597198486e-01 -8.493259549140930176e-02 -7.062031328678131104e-02 -1.754075437784194946e-01 -5.571944639086723328e-04 1.725424379110336304e-01 -1.035648882389068604e-01 9.293435513973236084e-02
-1.211826205253601074e-01 -2.352909147739410400e-01 4.940479248762130737e-02 2.948541939258575439e-01 -9.109356999397277832e-02 -6.065103039145469666e-02 -1.130201369524002075e-01 -1.430539339780807495e-01 -2.452095150947570801e-01 3.326425254344940186e-01 -5.101358890533447266e-02 1.987805590033531189e-02 8.107846975326538086e-02 -8.571547269821166992e-02 -3.353128731250762939e-01 -3.200893998146057129e-01 -1.042926087975502014e-01 3.394214063882827759e-02 6.863030791282653809e-02 -2.064649201929569244e-02 1.345103383064270020e-01 -8.990669995546340942e-02 -1.449811097700148821e-04 4.502310752868652344e-01 -1.676906049251556396e-01 6.000801920890808105e-02 8.483973145484924316e-02 8.304916322231292725e-02 6.818790733814239502e-02 2.505861520767211914e-01 -8.366908878087997437e-03 1.827311068773269653e-01
-1.889169514179229736e-01 -1.975772380828857422e-01 -1.872779279947280884e-01 1.857510954141616821e-01 -3.257054463028907776e-02 -3.027829229831695557e-01 5.623818933963775635e-02 -4.664718173444271088e-03 -1.630976945161819458e-01 2.123093008995056152e-01 -2.760268375277519226e-02 5.027141794562339783e-02 1.680218279361724854e-01 -1.502241045236587524e-01 -1.779014915227890015e-01 -2.458679527044296265e-01 -3.736186400055885315e-02 3.840481936931610107e-01 8.927842974662780762e-02 2.780468948185443878e-02 2.334060519933700562e-02 -4.700166732072830200e-02 -3.571069985628128052e-02 2.423128038644790649e-01 -3.256076276302337646e-01 -8.677004277706146240e-02 2.521606981754302979e-01 -7.253388315439224243e-02 1.732635311782360077e-02 -3.961724787950515747e-02 -1.694158315658569336e-01 3.294939994812011719e-01
-1.311206817626953125e-01 1.249185279011726379e-01 2.461519688367843628e-01 -1.343690454959869385e-01 -1.758178323507308960e-01 -7.646607607603073120e-02 -1.119784712791442871e-01 3.039847612380981445e-01 1.341068297624588013e-01 -1.348753720521926880e-01 1.105924472212791443e-01 1.069433987140655518e-01 -4.292821511626243591e-02 -1.887763440608978271e-01 -1.258988678455352783e-02 -3.191115558147430420e-01 5.009718984365463257e-02 -3.205728158354759216e-02 2.410426884889602661e-01 2.710430026054382324e-01 -1.555079966783523560e-01 -1.342388987541198730e-01 -1.601168066263198853e-01 2.085907608270645142e-01 -1.294479425996541977e-02 -1.289664953947067261e-01 2.947811484336853027e-01 -3.816427290439605713e-02 9.167522192001342773e-02 1.536103338003158569e-01 -2.278141826391220093e-01 3.347128629684448242e-01
-2.436307668685913086e-01 -2.224231064319610596e-01 -3.423320129513740540e-02 2.418389469385147095e-01 -4.099776968359947205e-02 -2.978051453828811646e-02 -1.798683553934097290e-01 -7.109578698873519897e-02 -1.960317641496658325e-01 1.012591272592544556e-01 -6.476196646690368652e-02 5.433228984475135803e-02 1.383197903633117676e-01 8.760494180023670197e-03 -2.026402801275253296e-01 -2.310471236705780029e-01 -1.166236251592636108e-01 -6.840622983872890472e-03 -8.898113667964935303e-02 3.547040000557899475e-02 -1.768117770552635193e-02 -1.881492324173450470e-02 -1.059078574180603027e-01 4.836354255676269531e-01 -4.226160943508148193e-01 -2.420249879360198975e-01 8.315182477235794067e-02 7.824981957674026489e-02 2.031755596399307251e-01 1.590433716773986816e-01 -9.141032397747039795e-02 1.682187467813491821e-01
-1.768271028995513916e-01 1.122585758566856384e-01 8.046700060367584229e-02 3.148682713508605957e-01 -1.766513735055923462e-01 1.873096972703933716e-01 -2.878431677818298340e-01 1.780502498149871826e-02 -2.563700675964355469e-01 6.892287731170654297e-02 1.515862047672271729e-01 1.572072654962539673e-01 -2.457469888031482697e-02 -5.193571560084819794e-03 -2.253676205873489380e-01 -1.709165275096893311e-01 -1.836808323860168457e-01 -1.010428518056869507e-01 -1.185570806264877319e-01 1.160009950399398804e-01 -1.260316278785467148e-02 -5.077941343188285828e-02 9.046202898025512695e-02 2.350874245166778564e-01 -1.113896891474723816e-01 -4.358777999877929688e-01 -4.720161855220794678e-02 1.521864682435989380e-01 1.314288377761840820e-01 -3.717843815684318542e-02 9.174281358718872070e-02 3.312765955924987793e-01
-3.607212901115417480e-01 -4.773057624697685242e-02 1.710809320211410522e-01 -1.789084672927856445e-01 -1.365093141794204712e-02 3.335277438163757324e-01 1.098909750580787659e-01 -2.081312052905559540e-02 1.971216201782226562e-01 -8.783240616321563721e-02 4.947776719927787781e-02 1.612791270017623901e-01 1.979855261743068695e-02 1.258686929941177368e-01 9.400730580091476440e-02 -4.179759025573730469e-01 -6.816483289003372192e-02 3.803247585892677307e-02 -7.856462895870208740e-02 3.261246532201766968e-02 -1.596890538930892944e-01 -1.687845289707183838e-01 1.270140707492828369e-01 2.589313387870788574e-01 -1.203580480068922043e-02 -5.548634007573127747e-02 1.544623076915740967e-01 -8.486219495534896851e-02 6.443841010332107544e-02 -2.946105785667896271e-02 7.248049229383468628e-02 4.610086083412170410e-01
-3.175338506698608398e-01 -1.889120787382125854e-01 -6.808006018400192261e-02 1.578799337148666382e-01 -1.146452780812978745e-02 -2.275169938802719116e-01 -1.444679498672485352e-01 -7.211750745773315430e-02 -2.491307258605957031e-01 2.099833637475967407e-01 -5.054892227053642273e-02 3.743410343304276466e-03 4.086978361010551453e-02 -9.464512020349502563e-02 -1.987922638654708862e-01 -2.443813532590866089e-01 -3.740317374467849731e-02 -9.416022337973117828e-03 -1.119208186864852905e-01 -2.481607720255851746e-02 8.646612614393234253e-02 -1.441739946603775024e-01 -9.136127680540084839e-02 3.707596957683563232e-01 -4.395631253719329834e-01 -1.159837841987609863e-01 2.775075137615203857e-01 1.553680747747421265e-01 9.695438295602798462e-02 1.377017050981521606e-01 1.250589080154895782e-02 1.110014021396636963e-01
-2.770189046859741211e-01 -9.720305353403091431e-02 1.575736850500106812e-01 2.188789099454879761e-01 -3.638503840193152428e-03 9.285029023885726929e-02 5.619110167026519775e-02 -2.525460422039031982e-01 1.189435925334692001e-02 4.260818287730216980e-02 4.660429060459136963e-01 1.398072391748428345e-02 2.293872088193893433e-02 -3.526350110769271851e-02 2.961966395378112793e-02 -2.629517316818237305e-01 -4.349655285477638245e-02 3.718860745429992676e-01 6.484233774244785309e-03 -4.321555793285369873e-02 3.265861421823501587e-02 5.260700359940528870e-02 3.570649623870849609e-01 2.567675411701202393e-01 -1.221353486180305481e-01 -2.351763285696506500e-02 1.824748218059539795e-01 -1.879742294549942017e-01 8.994345366954803467e-02 9.589568525552749634e-02 1.640384793281555176e-01 8.190471678972244263e-02
-1.329211145639419556e-01 6.671815365552902222e-02 -2.596149779856204987e-02 -1.047611907124519348e-01 3.330438584089279175e-02 -1.697796583175659180e-02 -3.463247558102011681e-03 -3.151727318763732910e-01 1.150914430618286133e-01 -1.843923479318618774e-01 8.301605284214019775e-02 2.659027650952339172e-02 1.849829703569412231e-01 6.995119154453277588e-02 -8.333482593297958374e-02 -3.938320279121398926e-01 -9.328927844762802124e-02 1.970745027065277100e-01 -6.304685771465301514e-02 2.609839290380477905e-02 -2.572294175624847412e-01 -3.214914202690124512e-01 -8.578427881002426147e-02 1.381499767303466797e-01 -1.325235813856124878e-01 -5.470972508192062378e-02 1.427708566188812256e-02 -4.525895118713378906e-01 1.297942399978637695e-01 1.415723264217376709e-01 -9.319255501031875610e-02 3.002445697784423828e-01
-1.046914234757423401e-01 7.549223303794860840e-02 2.535265088081359863e-01 -1.140978932380676270e-01 -1.330218613147735596e-01 3.470991970971226692e-03 1.314493417739868164e-01 1.882412582635879517e-01 2.200266718864440918e-02 3.874386847019195557e-02 -3.932223189622163773e-03 2.932171337306499481e-02 2.014861702919006348e-01 -6.213385984301567078e-02 -5.992070585489273071e-02 -1.593692451715469360e-01 2.533845305442810059e-01 3.064316809177398682e-01 -2.916470766067504883e-01 -2.607094049453735352e-01 -1.978239119052886963e-01 -1.655221432447433472e-01 4.221656545996665955e-02 2.863142192363739014e-01 -2.876159250736236572e-01 -2.061773687601089478e-01 -1.034628301858901978e-01 -5.371342599391937256e-02 3.911869227886199951e-01 2.842671982944011688e-02 -6.670168042182922363e-02 2.813495136797428131e-02
-1.583618819713592529e-01 -2.289848923683166504e-01 1.060007587075233459e-01 2.447360008955001831e-01 3.484249487519264221e-02 -7.796882838010787964e-02 -1.284227073192596436e-01 -3.707140684127807617e-02 -1.991523504257202148e-01 1.992541104555130005e-01 -3.115770816802978516e-01 9.999957680702209473e-02 1.958702057600021362e-01 -9.157402813434600830e-02 -2.758153378963470459e-01 -2.020938545465469360e-01 -8.888983726501464844e-02 1.613990366458892822e-01 5.753638595342636108e-02 2.760555781424045563e-02 3.385680541396141052e-02 -7.743137329816818237e-02 1.208877861499786377e-01 3.208318352699279785e-01 -1.805090010166168213e-01 -1.247368380427360535e-01 3.158906996250152588e-01 -1.713535562157630920e-02 1.902507152408361435e-03 2.135007083415985107e-01 -2.565356194972991943e-01 2.318455427885055542e-01
-3.662794232368469238e-01 -5.846704170107841492e-02 2.588509917259216309e-01 7.119696587324142456e-02 9.734897175803780556e-04 -8.452837169170379639e-02 1.074133217334747314e-01 1.527673751115798950e-01 2.427380681037902832e-01 -3.780326992273330688e-02 1.533324718475341797e-01 1.542823463678359985e-01 -7.131995260715484619e-02 -1.620435267686843872e-01 5.252893641591072083e-02 -2.043232172727584839e-01 -2.284386381506919861e-02 1.367635726928710938e-01 -4.042127728462219238e-02 2.170296013355255127e-01 -1.291661858558654785e-01 2.607430517673492432e-01 -8.943367004394531250e-02 1.164208501577377319e-01 -4.346758127212524414e-01 -1.733232736587524414e-01 2.137765288352966309e-01 -4.531665146350860596e-02 1.841954886913299561e-01 3.211420401930809021e-02 -1.198117509484291077e-01 2.730806767940521240e-01
-4.292541444301605225e-01 -3.204892948269844055e-02 -1.960926949977874756e-01 5.401585623621940613e-02 1.949692666530609131e-01 -1.242107525467872620e-02 -7.051925361156463623e-02 -1.364587694406509399e-01 -3.347186371684074402e-02 -9.938247501850128174e-03 -8.640966564416885376e-02 2.991474047303199768e-02 1.268655657768249512e-01 1.764007508754730225e-01 2.239351160824298859e-02 -3.699366152286529541e-01 9.674492478370666504e-02 2.150860056281089783e-02 -3.470942750573158264e-02 -5.315953493118286133e-02 -8.064132183790206909e-02 3.555187582969665527e-02 -6.132193654775619507e-02 2.114087492227554321e-01 -2.060994952917098999e-01 -1.182160153985023499e-01 -3.093601465225219727e-01 2.010397613048553467e-03 -1.343191973865032196e-02 4.940899461507797241e-02 4.209749028086662292e-02 5.392658710479736328e-01
-1.178435310721397400e-01 7.997560501098632812e-02 3.526158034801483154e-01 1.044110506772994995e-01 -8.788385428488254547e-03 7.108357548713684082e-02 -1.727321185171604156e-02 -5.827224999666213989e-02 -2.358158826828002930e-01 -4.089067131280899048e-02 1.011659577488899231e-02 2.504599988460540771e-01 2.841309607028961182e-01 -5.041870288550853729e-03 -2.517781555652618408e-01 -3.896949589252471924e-01 1.347654592245817184e-02 -2.136082351207733154e-01 1.176854595541954041e-03 -7.581154257059097290e-02 -2.008343935012817383e-01 -2.879931628704071045e-01 4.879350587725639343e-02 1.771857440471649170e-01 -2.382433265447616577e-01 3.286937996745109558e-02 -3.559587895870208740e-02 -3.494418859481811523e-01 1.305044293403625488e-01 1.911825686693191528e-02 1.442951988428831100e-02 1.099910140037536621e-01
-1.938397735357284546e-01 -8.519445359706878662e-02 1.825038790702819824e-01 6.805253773927688599e-02 -8.832912147045135498e-02 2.467357218265533447e-01 -1.135775521397590637e-01 5.038674548268318176e-02 -7.891945540904998779e-02 2.461403310298919678e-01 2.933702431619167328e-02 2.121144086122512817e-01 9.015601873397827148e-02 -2.180555611848831177e-01 -4.512493908405303955e-01 -1.286816149950027466e-01 4.433052241802215576e-02 -1.707943156361579895e-02 -1.306226700544357300e-01 7.906056195497512817e-02 1.861995160579681396e-01 1.368308067321777344e-01 -1.563992649316787720e-01 2.790511548519134521e-01 -1.459103226661682129e-01 -3.928630650043487549e-01 -2.399616641923785210e-03 4.670272767543792725e-02 4.159235209226608276e-02 9.651521593332290649e-02 1.020186096429824829e-01 2.530184984207153320e-01
-3.677345812320709229e-01 -2.681753933429718018e-01 -3.795292228460311890e-02 2.001329511404037476e-01 -9.736359864473342896e-02 -1.162666976451873779e-01 -2.268121242523193359e-01 1.955847255885601044e-02 -2.549073696136474609e-01 7.826632261276245117e-02 -3.980758041143417358e-02 1.185820549726486206e-01 1.656443774700164795e-01 -6.271965056657791138e-02 -2.678398787975311279e-01 -3.041219115257263184e-01 -4.149490594863891602e-02 1.060772538185119629e-01 -7.218461483716964722e-02 -5.807969346642494202e-02 8.010976947844028473e-03 -4.544777050614356995e-02 -8.089248836040496826e-02 2.482880204916000366e-01 -3.860121369361877441e-01 -1.533781886100769043e-01 2.323882430791854858e-01 3.690450266003608704e-02 2.243395000696182251e-01 -1.245106533169746399e-01 8.896523714065551758e-02 2.579203993082046509e-02
-2.044817060232162476e-01 -2.028251737356185913e-01 1.341225206851959229e-01 -8.515764772891998291e-02 1.325039565563201904e-01 1.345126628875732422e-01 4.878609627485275269e-02 -8.372599631547927856e-02 2.534429132938385010e-01 -1.720420271158218384e-01 2.665456831455230713e-01 9.789530187845230103e-02 6.970226019620895386e-02 2.484424225986003876e-02 -3.121862113475799561e-01 -2.653844356536865234e-01 -1.883708387613296509e-01 2.826731279492378235e-02 1.957536637783050537e-01 -2.525401115417480469e-01 -4.761352669447660446e-03 -2.752979844808578491e-02 -5.009614303708076477e-02 3.299866616725921631e-01 -1.340329200029373169e-01 1.125297099351882935e-01 1.099606901407241821e-01 9.529425948858261108e-02 1.634483337402343750e-01 1.435834169387817383e-01 1.897993981838226318e-01 3.364902436733245850e-01
-2.918674051761627197e-01 1.114623695611953735e-01 5.147906020283699036e-02 2.533260034397244453e-03 9.858709573745727539e-02 2.646154463291168213e-01 -1.333907246589660645e-01 -3.599490504711866379e-03 1.507808864116668701e-01 6.615759432315826416e-02 -8.811005204916000366e-02 3.773501217365264893e-01 3.228623569011688232e-01 -1.304817199707031250e-01 1.022138632833957672e-02 -2.679087817668914795e-01 1.482974290847778320e-01 1.416691839694976807e-01 7.935410737991333008e-02 -8.897276967763900757e-02 -1.946700364351272583e-01 1.197312399744987488e-01 -1.211439818143844604e-01 2.734437286853790283e-01 -1.468505114316940308e-01 -1.343359053134918213e-01 2.330013811588287354e-01 -6.769551336765289307e-02 -2.243441715836524963e-02 3.235497176647186279e-01 -7.189184427261352539e-02 1.580452769994735718e-01
-2.989413142204284668e-01 -2.409888803958892822e-01 8.740535937249660492e-03 2.225032150745391846e-01 -2.264713868498802185e-02 -2.265594899654388428e-01 -1.314679384231567383e-01 -1.175747364759445190e-01 -1.313741207122802734e-01 1.995032131671905518e-01 8.381722122430801392e-02 1.011023819446563721e-01 1.807717084884643555e-01 -1.042586416006088257e-01 -2.517630159854888916e-01 -2.905762195587158203e-01 6.460031867027282715e-02 4.549279343336820602e-03 -1.097057983279228210e-01 -1.407831311225891113e-01 9.565165638923645020e-02 -9.116643667221069336e-02 -1.892494112253189087e-01 3.273735642433166504e-01 -4.262069165706634521e-01 -1.387045085430145264e-01 1.090254560112953186e-01 1.087341159582138062e-01 1.484821140766143799e-01 8.653707057237625122e-02 1.424635294824838638e-02 -5.925808846950531006e-02
-3.514761850237846375e-02 7.987416535615921021e-02 3.625364601612091064e-01 -2.004658430814743042e-02 1.849262714385986328e-01 -8.987833559513092041e-02 2.633660845458507538e-02 -1.977505385875701904e-01 -2.086677104234695435e-01 7.516704499721527100e-02 4.057874530553817749e-02 4.082614481449127197e-01 1.209013207699172199e-04 3.203957527875900269e-02 -1.823832392692565918e-01 -2.548450827598571777e-01 2.555501759052276611e-01 1.013381853699684143e-01 -1.495056599378585815e-01 4.199783131480216980e-02 1.637325622141361237e-02 -2.099708765745162964e-01 -1.052301302552223206e-01 1.372301280498504639e-01 -1.652662903070449829e-01 7.599598169326782227e-02 2.328718453645706177e-01 -2.900414466857910156e-01 1.742852479219436646e-01 3.692199662327766418e-02 -2.664097584784030914e-02 2.896212637424468994e-01
-6.254852563142776489e-02 -2.854267358779907227e-01 2.599921822547912598e-01 -1.233404278755187988e-01 2.542746663093566895e-01 5.583793297410011292e-02 -1.892805099487304688e-01 -2.185150682926177979e-01 5.966899171471595764e-02 -1.919164322316646576e-02 2.007428854703903198e-01 1.285357475280761719e-01 4.132475331425666809e-02 1.102196872234344482e-01 -1.567005217075347900e-01 -3.406848907470703125e-01 3.196734189987182617e-02 1.456284075975418091e-01 1.694586575031280518e-01 -1.686374247074127197e-01 -1.241518557071685791e-01 -2.341417074203491211e-01 -6.210844591259956360e-02 3.470192849636077881e-01 -1.872747689485549927e-01 -2.491543143987655640e-01 1.597923040390014648e-01 2.068694829940795898e-01 2.783162146806716919e-02 -5.898403748869895935e-02 6.771178916096687317e-03 1.468257009983062744e-01
-8.466333150863647461e-02 -6.147895008325576782e-02 3.899471461772918701e-01 5.872439593076705933e-02 3.336017131805419922e-01 -1.916431337594985962e-01 4.058909788727760315e-02 1.573802232742309570e-01 -1.423925757408142090e-01 8.696971088647842407e-02 -1.965889334678649902e-01 1.125617101788520813e-01 -1.789346784353256226e-01 -3.520891815423965454e-02 -1.004754379391670227e-01 -2.146683186292648315e-01 -1.315959990024566650e-01 3.074127435684204102e-01 -3.634188696742057800e-02 7.715319097042083740e-02 3.084211237728595734e-02 -1.230729743838310242e-01 2.302567660808563232e-02 3.418324589729309082e-01 -3.089417703449726105e-02 8.834409713745117188e-02 1.026284769177436829e-01 -2.458957582712173462e-01 1.793978959321975708e-01 2.931391596794128418e-01 1.919380277395248413e-01 5.690310150384902954e-02
-2.904050946235656738e-01 -5.356021225452423096e-02 2.069081217050552368e-01 -1.657750606536865234e-01 9.676953777670860291e-03 -1.253742426633834839e-01 -1.781869381666183472e-01 1.597182452678680420e-01 -6.290125846862792969e-02 8.738975971937179565e-02 1.665450185537338257e-01 2.330228090286254883e-01 -3.993638232350349426e-02 6.790550798177719116e-02 -3.709944784641265869e-01 1.019545085728168488e-02 1.045051142573356628e-01 1.272810697555541992e-01 -1.760955005884170532e-01 -1.729868352413177490e-02 -9.080737084150314331e-02 -3.455332517623901367e-01 2.422695048153400421e-03 -8.529525995254516602e-02 -3.104729764163494110e-02 -6.008228659629821777e-02 3.066384196281433105e-01 -2.336765974760055542e-01 1.474062353372573853e-01 8.031652122735977173e-02 9.243961423635482788e-03 3.962730765342712402e-01
7.758366316556930542e-02 1.192158460617065430e-01 1.540919840335845947e-01 1.356784701347351074e-01 -9.279476106166839600e-02 -4.137788340449333191e-02 5.914628505706787109e-02 -6.670071929693222046e-02 -8.755636401474475861e-03 -1.071642935276031494e-01 -1.395143419504165649e-01 6.091484799981117249e-02 -6.910376995801925659e-02 -2.330841682851314545e-02 -2.894700169563293457e-01 -2.651880979537963867e-01 -1.541172564029693604e-01 1.143311038613319397e-01 -2.455751001834869385e-01 1.006570085883140564e-01 -5.723478645086288452e-02 -1.483706384897232056e-01 -1.055241897702217102e-01 3.417833149433135986e-01 -9.318438917398452759e-02 -2.021351158618927002e-01 2.520052194595336914e-01 1.467096954584121704e-01 4.929874464869499207e-02 2.967872321605682373e-01 -3.118289113044738770e-01 3.772892951965332031e-01
-1.667925864458084106e-01 -2.825862728059291840e-02 -1.027300506830215454e-01 1.657891124486923218e-01 1.084489300847053528e-01 -3.949635475873947144e-02 -2.942674793303012848e-02 -2.876931056380271912e-02 -6.569592654705047607e-02 1.246857121586799622e-01 -1.231129094958305359e-01 1.037171930074691772e-01 1.886074990034103394e-01 -2.745724022388458252e-01 -1.245838403701782227e-01 -2.356416285037994385e-01 -1.045279949903488159e-01 -5.451689660549163818e-02 4.499514773488044739e-02 -2.716843187808990479e-01 -9.410263597965240479e-02 3.040682710707187653e-02 -1.957114785909652710e-02 4.287170171737670898e-01 -4.439380764961242676e-01 -3.297670483589172363e-01 1.718021929264068604e-01 3.022679872810840607e-02 -3.207583725452423096e-02 -1.766170114278793335e-01 1.901120096445083618e-01 4.713470116257667542e-02
-1.699907332658767700e-01 2.548277080059051514e-01 2.999604642391204834e-01 2.770000696182250977e-01 4.873929545283317566e-02 -8.163374662399291992e-02 2.268428653478622437e-01 -9.549367427825927734e-02 -1.592315584421157837e-01 1.842251569032669067e-01 -1.186609268188476562e-02 -1.647647619247436523e-01 2.170690149068832397e-02 -6.104056257754564285e-03 -1.699179559946060181e-01 -5.036947131156921387e-01 -1.451162248849868774e-01 4.460205323994159698e-03 -8.072087913751602173e-02 2.002571709454059601e-02 -2.653715610504150391e-01 -1.332734227180480957e-01 1.810519993305206299e-01 1.694511920213699341e-01 -2.067723721265792847e-01 7.713414728641510010e-02 -4.897776991128921509e-02 -1.813164651393890381e-01 7.544450461864471436e-02 -1.210103556513786316e-02 -1.501684356480836868e-02 1.801608651876449585e-01
-1.094944588840007782e-02 2.575448714196681976e-02 2.588220536708831787e-01 6.427112966775894165e-02 2.215814888477325439e-01 -5.757036432623863220e-02 1.255806535482406616e-01 -1.193270757794380188e-01 -5.233276635408401489e-03 4.121994227170944214e-02 3.703093901276588440e-02 4.155407845973968506e-01 -1.070905700325965881e-01 4.475617408752441406e-02 -2.705303728580474854e-01 -3.626596331596374512e-01 -2.735561728477478027e-01 2.668115496635437012e-01 -2.220026254653930664e-01 -5.652988702058792114e-02 2.558849379420280457e-02 -2.229917496442794800e-01 1.066730841994285583e-01 2.359154459554702044e-04 -7.721615582704544067e-02 -1.801367998123168945e-01 -2.836108207702636719e-01 -1.585523188114166260e-01 2.397820586338639259e-03 7.928482443094253540e-02 -7.379566133022308350e-02 1.890455931425094604e-01
-6.491008400917053223e-02 -1.105977445840835571e-01 1.433882862329483032e-01 5.066638812422752380e-02 6.297485530376434326e-02 6.542746722698211670e-02 -1.769945770502090454e-01 2.950226664543151855e-01 3.248986303806304932e-01 8.921542018651962280e-02 5.471877381205558777e-02 -3.705146163702011108e-02 5.296980962157249451e-02 8.816028945147991180e-03 -1.644871383905410767e-01 -5.419582724571228027e-01 -1.511219292879104614e-01 2.199388742446899414e-01 -1.684015803039073944e-02 -1.367921661585569382e-02 2.366943098604679108e-02 -6.262393295764923096e-02 -1.416762620210647583e-01 2.913196682929992676e-01 -1.314109265804290771e-01 1.286685615777969360e-01 3.053289838135242462e-02 -1.558755785226821899e-01 -1.736634075641632080e-01 7.825447618961334229e-02 1.292729675769805908e-01 3.148343563079833984e-01
-6.002898886799812317e-02 -4.060808941721916199e-02 -1.036431547254323959e-02 7.096122950315475464e-03 1.672667562961578369e-01 -8.009743690490722656e-02 6.105427071452140808e-02 -2.690275609493255615e-01 -1.634126156568527222e-02 -1.692138016223907471e-01 1.657620072364807129e-02 3.063102662563323975e-01 -4.955025017261505127e-02 1.661608368158340454e-01 -2.458486892282962799e-02 -3.762999773025512695e-01 -6.515993922948837280e-02 1.226130053400993347e-01 -1.391064375638961792e-01 4.743803665041923523e-02 -1.925279647111892700e-01 -4.894531667232513428e-01 -6.359838694334030151e-02 1.248516365885734558e-01 -1.254161596298217773e-01 -6.540568917989730835e-02 -8.397620916366577148e-02 -2.961809337139129639e-01 4.727116227149963379e-02 3.263147175312042236e-02 2.138842493295669556e-01 2.963910102844238281e-01
-8.009496331214904785e-02 1.336539238691329956e-01 2.797903306782245636e-02 1.559655927121639252e-02 1.657378673553466797e-01 6.914387643337249756e-02 -3.269695863127708435e-02 -2.640841901302337646e-01 1.477204561233520508e-01 1.854357123374938965e-01 -5.299300700426101685e-02 1.437477171421051025e-01 5.330434069037437439e-02 4.114123061299324036e-03 -3.673400878906250000e-01 -3.214085698127746582e-01 -1.127430573105812073e-01 1.874774396419525146e-01 -4.089631140232086182e-01 -1.280699819326400757e-01 2.628535330295562744e-01 -1.505637764930725098e-01 2.280571907758712769e-01 1.680802702903747559e-01 -6.414849311113357544e-02 -9.703224152326583862e-02 5.657985806465148926e-02 -4.037327598780393600e-03 1.972493231296539307e-01 -1.661263406276702881e-02 4.109379649162292480e-02 2.995030879974365234e-01
-1.795943826436996460e-01 -2.330300360918045044e-01 3.994587168563157320e-04 2.151705473661422729e-01 3.171514719724655151e-02 -1.244617179036140442e-01 -7.513663172721862793e-02 3.613930195569992065e-02 -2.145590931177139282e-01 2.943289577960968018e-01 -1.595715880393981934e-01 5.886727198958396912e-02 1.265923231840133667e-01 -1.856667697429656982e-01 -1.799007803201675415e-01 -1.090714484453201294e-01 -2.199523150920867920e-01 2.177986204624176025e-01 -5.723219737410545349e-02 -6.783697754144668579e-02 3.998847305774688721e-02 -1.820449531078338623e-01 4.706698283553123474e-02 5.339131951332092285e-01 -1.120239198207855225e-01 -1.542075425386428833e-01 1.856989562511444092e-01 -1.076303347945213318e-01 1.197291761636734009e-01 -4.728315863758325577e-03 -1.539213061332702637e-01 2.029446363449096680e-01
-1.684625297784805298e-01 -1.215730831027030945e-01 1.199240460991859436e-01 2.192977666854858398e-01 -4.437348619103431702e-02 -2.712988555431365967e-01 -6.045262143015861511e-02 2.610777691006660461e-02 -2.361251264810562134e-01 2.637702524662017822e-01 -2.195256650447845459e-01 6.848344951868057251e-02 5.263834819197654724e-02 -1.520656496286392212e-01 -2.814033329486846924e-01 -1.589184999465942383e-01 -1.423264741897583008e-01 1.932702958583831787e-01 -3.823685273528099060e-02 -1.100136861205101013e-01 3.274748846888542175e-02 -1.381398271769285202e-02 -7.196470350027084351e-02 4.204800426959991455e-01 -3.016505539417266846e-01 2.588392794132232666e-02 1.106946617364883423e-01 -8.012098073959350586e-02 8.438753336668014526e-02 1.621747761964797974e-01 -1.311108469963073730e-01 3.009008765220642090e-01
-2.657662630081176758e-01 -8.703656494617462158e-02 -9.970287233591079712e-02 1.750861704349517822e-01 1.043261215090751648e-01 -3.786122053861618042e-02 -3.363946452736854553e-02 -1.757014542818069458e-01 -3.021167814731597900e-01 2.785813808441162109e-01 -1.824596226215362549e-01 1.011915132403373718e-01 -1.907136663794517517e-02 -1.495117880403995514e-02 -2.737086713314056396e-01 -1.099578514695167542e-01 -1.195552945137023926e-01 1.212773546576499939e-01 -4.504858329892158508e-02 1.888661063276231289e-03 5.908114463090896606e-02 -1.126098856329917908e-01 -1.075286604464054108e-02 3.550690114498138428e-01 -2.861032485961914062e-01 7.738988846540451050e-03 2.529325485229492188e-01 1.659429818391799927e-02 1.426433771848678589e-01 3.060160279273986816e-01 -5.216837674379348755e-02 3.171654045581817627e-01
-1.041835471987724304e-01 1.789665222167968750e-02 2.848508954048156738e-01 3.513838350772857666e-02 2.313729375600814819e-01 1.892277896404266357e-01 -1.604978591203689575e-01 -3.210311532020568848e-01 1.158709526062011719e-01 4.400264471769332886e-02 1.675517559051513672e-01 1.506156325340270996e-01 9.448336064815521240e-02 -1.080135107040405273e-01 -3.426292240619659424e-01 -2.683759033679962158e-01 1.034918650984764099e-01 2.275181710720062256e-01 -1.378352195024490356e-01 -3.383727371692657471e-01 3.551255166530609131e-02 -1.581932306289672852e-01 1.061296686530113220e-01 2.282939106225967407e-01 -1.595592498779296875e-01 -7.737655937671661377e-02 1.223262250423431396e-01 -8.706426247954368591e-03 1.056803837418556213e-01 -5.095833167433738708e-02 1.795314848423004150e-01 1.844834834337234497e-01
-1.191094145178794861e-01 7.265019696205854416e-03 1.520336270332336426e-01 1.659452319145202637e-01 1.276820898056030273e-01 -3.015524893999099731e-02 3.187808021903038025e-02 -1.575714647769927979e-01 1.232561767101287842e-01 -1.390715986490249634e-01 2.436644732952117920e-01 1.335961520671844482e-01 -8.727446943521499634e-02 -1.355599313974380493e-01 -5.457561016082763672e-01 -3.656803369522094727e-01 1.592302620410919189e-01 2.095341980457305908e-01 1.053374144248664379e-03 -7.091376185417175293e-02 6.149587221443653107e-03 -2.194942384958267212e-01 3.240085542201995850e-01 1.340035498142242432e-01 -1.137138009071350098e-01 -8.057601749897003174e-02 1.676685810089111328e-01 -8.222424238920211792e-02 1.192861702293157578e-02 -1.569591276347637177e-02 9.639991819858551025e-02 1.153750568628311157e-01
-1.197287738323211670e-01 -5.130328610539436340e-02 2.515759468078613281e-01 1.793053448200225830e-01 8.387539535760879517e-02 -1.546023339033126831e-01 1.494502276182174683e-01 -1.363936513662338257e-01 3.438069252297282219e-03 1.902999132871627808e-01 -8.631103485822677612e-02 -1.438356470316648483e-02 4.057177156209945679e-02 1.502309441566467285e-01 -1.936887651681900024e-01 -4.065128266811370850e-01 -8.219692856073379517e-02 -1.700435131788253784e-01 9.872271865606307983e-02 -4.164380952715873718e-02 -2.165831476449966431e-01 -1.259728670120239258e-01 4.139656424522399902e-01 4.511307179927825928e-02 -2.296328544616699219e-01 5.174004286527633667e-02 1.336783468723297119e-01 -2.477334737777709961e-01 1.962173432111740112e-01 2.073186933994293213e-01 1.084976941347122192e-01 1.833439320325851440e-01
-2.832302451133728027e-01 -2.087172493338584900e-02 2.838239073753356934e-01 2.686297595500946045e-01 3.488931804895401001e-02 -1.169277131557464600e-01 2.012182325124740601e-01 -2.138107120990753174e-01 -8.952147513628005981e-02 1.032717060297727585e-02 1.476770490407943726e-01 8.085433393716812134e-02 -2.195007652044296265e-01 -1.796386092901229858e-01 2.875445177778601646e-03 -2.987688481807708740e-01 2.772379815578460693e-01 1.257436424493789673e-01 1.898226328194141388e-02 -2.188804000616073608e-01 1.529376804828643799e-01 -1.009880974888801575e-01 2.659176588058471680e-01 1.695356220006942749e-01 -1.799810230731964111e-01 -7.438171654939651489e-02 -2.350163646042346954e-03 -2.120152711868286133e-01 6.726687401533126831e-02 1.527887135744094849e-01 1.435894817113876343e-01 2.323614954948425293e-01
1.230331882834434509e-02 -8.713999390602111816e-02 2.665225565433502197e-01 3.325759246945381165e-02 1.993096768856048584e-01 2.817656099796295166e-01 -2.295476049184799194e-01 -4.487089440226554871e-02 -7.065082341432571411e-02 -2.064028978347778320e-01 1.916190981864929199e-01 1.010214835405349731e-01 -1.889172563096508384e-04 9.044496715068817139e-02 -2.735342681407928467e-01 -2.608907520771026611e-01 2.659097611904144287e-01 2.102728486061096191e-01 5.877309665083885193e-02 -1.298942118883132935e-01 2.672483399510383606e-02 -2.105979025363922119e-01 2.321352809667587280e-01 2.954701185226440430e-01 -2.762948572635650635e-01 -2.912848256528377533e-02 1.228669509291648865e-01 -3.179213032126426697e-02 1.129077002406120300e-01 4.630668088793754578e-02 1.930661946535110474e-01 1.836982965469360352e-01
-2.178806997835636139e-02 -1.045720130205154419e-01 8.755052089691162109e-02 1.174949705600738525e-01 -1.021323818713426590e-02 -2.274576388299465179e-02 -1.965127885341644287e-01 -1.791692376136779785e-01 -7.401282340288162231e-02 -7.928077876567840576e-02 1.392663419246673584e-01 1.130502969026565552e-01 -1.802627742290496826e-01 -4.795528203248977661e-02 -3.261466026306152344e-01 -2.655714750289916992e-01 6.626804172992706299e-02 2.017851546406745911e-02 -3.163862228393554688e-02 -4.879512265324592590e-02 1.579618602991104126e-01 -4.920730590820312500e-01 2.570727467536926270e-01 2.088429480791091919e-01 -1.166073754429817200e-01 -1.381497681140899658e-01 1.855114102363586426e-01 -1.785808354616165161e-01 2.066835463047027588e-01 -2.117788046598434448e-02 -2.422144263982772827e-02 3.353126645088195801e-01
-1.051139757037162781e-01 2.273975908756256104e-01 3.278816491365432739e-02 2.342792749404907227e-01 -2.198365032672882080e-01 1.340963393449783325e-01 -3.413432091474533081e-02 3.483386337757110596e-02 3.093331456184387207e-01 1.167118102312088013e-01 1.457479745149612427e-01 -8.856052160263061523e-02 9.656438976526260376e-02 -8.139050751924514771e-02 -5.956238135695457458e-02 -2.519542574882507324e-01 1.649581938982009888e-01 3.863693773746490479e-02 1.056582257151603699e-01 -8.215960860252380371e-02 -1.425930261611938477e-01 -3.116480112075805664e-01 8.993021398782730103e-02 3.573462665081024170e-01 -2.256223261356353760e-01 -2.978177368640899658e-02 2.279808819293975830e-01 1.236535757780075073e-01 -5.811779946088790894e-02 3.136622905731201172e-01 3.293748572468757629e-02 2.635452449321746826e-01
-1.981084942817687988e-01 1.052523851394653320e-01 2.686703801155090332e-01 -9.754141420125961304e-02 2.892119251191616058e-02 8.298851549625396729e-03 -8.935856819152832031e-02 -2.394952625036239624e-01 9.520867466926574707e-02 1.946748197078704834e-01 2.557189166545867920e-01 7.443715631961822510e-02 6.318578124046325684e-02 9.412408620119094849e-02 8.282207697629928589e-02 -5.881069302558898926e-01 1.949354261159896851e-02 -1.688693314790725708e-01 -8.078608661890029907e-03 2.482878044247627258e-02 -3.359115421772003174e-01 -1.937812268733978271e-01 1.208930555731058121e-02 7.977149449288845062e-03 -4.136471077799797058e-02 -1.273258477449417114e-01 5.041493847966194153e-02 -9.483738988637924194e-02 2.631880342960357666e-01 5.120871216058731079e-02 1.778346598148345947e-01 7.142455130815505981e-02
-2.518423199653625488e-01 -1.924727559089660645e-01 -2.392279654741287231e-01 -1.243755519390106201e-01 -6.926086544990539551e-02 -4.196365550160408020e-02 -1.693066358566284180e-01 -1.752675697207450867e-02 1.924184262752532959e-01 1.253918092697858810e-02 -2.286792397499084473e-01 2.214570194482803345e-01 1.020464748144149780e-01 -1.144112497568130493e-01 -2.219819277524948120e-01 -3.411059975624084473e-01 5.289718136191368103e-02 9.007562696933746338e-02 1.000962704420089722e-01 -2.149341702461242676e-01 -2.809196114540100098e-01 -1.876817047595977783e-01 -9.622263908386230469e-02 2.195283025503158569e-01 -1.497543752193450928e-01 -1.277222633361816406e-01 -2.229177802801132202e-01 4.579559341073036194e-02 3.394158929586410522e-02 8.831832557916641235e-02 5.581669881939888000e-02 3.497605025768280029e-01
-1.354630440473556519e-01 -1.638031378388404846e-02 4.559127092361450195e-01 -2.713087797164916992e-01 1.586209386587142944e-01 -5.833671241998672485e-02 -9.315878152847290039e-03 5.812424793839454651e-02 -2.095251344144344330e-03 -1.816112697124481201e-01 5.039217323064804077e-02 2.112367451190948486e-01 6.739422678947448730e-02 -1.404683142900466919e-01 -1.893052458763122559e-01 -2.410471886396408081e-01 -1.485650688409805298e-01 -1.042082905769348145e-01 2.834805548191070557e-01 7.520233839750289917e-02 -1.835684627294540405e-01 1.536021381616592407e-01 -9.477850794792175293e-02 8.539822697639465332e-02 -2.657341659069061279e-01 -1.151166409254074097e-01 1.413247082382440567e-02 -2.009279280900955200e-01 2.001250535249710083e-01 7.171937078237533569e-02 -1.082931309938430786e-01 3.092778623104095459e-01
-2.532286643981933594e-01 7.337246835231781006e-02 1.312000006437301636e-01 -1.920743435621261597e-01 2.288602590560913086e-01 9.028448909521102905e-02 1.113706827163696289e-02 1.406507492065429688e-01 2.154640704393386841e-01 2.632985115051269531e-01 -7.926369085907936096e-03 2.654025256633758545e-01 7.706736773252487183e-02 -1.519968956708908081e-01 -6.666320562362670898e-02 -2.145840078592300415e-01 -5.202036350965499878e-02 3.761890232563018799e-01 9.695657342672348022e-02 -1.239835768938064575e-01 -1.386183500289916992e-01 4.265508055686950684e-02 1.959534585475921631e-01 4.844786226749420166e-02 8.974626543931663036e-04 -2.940672338008880615e-01 3.801528736948966980e-02 -1.013432741165161133e-01 3.699200600385665894e-02 -1.021907199174165726e-02 1.471356749534606934e-01 4.219903945922851562e-01
-1.035864800214767456e-01 2.369523495435714722e-01 3.949389159679412842e-01 2.430136650800704956e-01 -5.704255402088165283e-02 -3.806507214903831482e-02 1.867011040449142456e-01 -1.068973988294601440e-01 -1.764372140169143677e-01 9.521973878145217896e-02 -5.859487876296043396e-02 6.266398355364799500e-03 1.431215438060462475e-03 -5.503455549478530884e-02 -2.907935380935668945e-01 -3.731622099876403809e-01 -1.465196013450622559e-01 -1.141695305705070496e-01 1.085802614688873291e-01 -1.245645657181739807e-01 -1.544654369354248047e-01 -1.573389172554016113e-01 1.751821041107177734e-01 2.588585615158081055e-01 -2.688878774642944336e-01 1.078858301043510437e-01 -8.923780173063278198e-02 -1.485972404479980469e-01 9.152358770370483398e-02 1.615814715623855591e-01 4.239203035831451416e-02 1.954623311758041382e-01
-2.040379345417022705e-01 1.460480540990829468e-01 3.094410002231597900e-01 -1.432534754276275635e-01 -1.044503375887870789e-01 2.122589945793151855e-02 9.209435433149337769e-02 2.502042613923549652e-02 9.225130081176757812e-02 -1.620316505432128906e-01 7.611199468374252319e-02 3.598583340644836426e-01 4.319133609533309937e-02 -2.577238380908966064e-01 -1.711054295301437378e-01 -1.308443099260330200e-01 -1.205745637416839600e-01 2.304534241557121277e-02 1.819677501916885376e-01 6.178026646375656128e-02 -3.013488352298736572e-01 1.669405996799468994e-01 5.320844054222106934e-02 6.761477887630462646e-02 -3.167329430580139160e-01 -8.559741079807281494e-02 1.430499553680419922e-01 -4.328063130378723145e-02 -7.969315350055694580e-02 1.198025867342948914e-01 7.939844578504562378e-02 4.248326718807220459e-01
-1.741458326578140259e-01 5.652040615677833557e-02 3.070242404937744141e-01 4.063737019896507263e-02 2.011792361736297607e-01 -2.596494741737842560e-02 -3.826034441590309143e-02 4.125145375728607178e-01 -2.329988591372966766e-02 -1.471300050616264343e-02 6.536978483200073242e-02 -1.174008008092641830e-03 -1.998022943735122681e-01 -3.488250076770782471e-01 -2.019044160842895508e-01 -2.708095014095306396e-01 -6.535815447568893433e-02 8.500139415264129639e-02 -1.122022569179534912e-01 1.848761588335037231e-01 -9.715770184993743896e-02 -1.057614684104919434e-01 -4.349943622946739197e-02 4.543522596359252930e-01 1.099541187286376953e-01 3.582742810249328613e-02 7.556197792291641235e-02 -3.617123141884803772e-02 1.724216490983963013e-01 1.436437107622623444e-02 1.878217905759811401e-01 6.499459594488143921e-02
-8.797534555196762085e-02 -6.717181205749511719e-02 2.082525789737701416e-01 -1.444419324398040771e-01 1.970178484916687012e-01 4.618083685636520386e-02 -6.032845005393028259e-02 -2.172890752553939819e-01 6.215587630867958069e-02 -3.123740851879119873e-02 -9.771633148193359375e-02 6.746320426464080811e-02 1.256918609142303467e-01 -1.680758744478225708e-01 -3.862184584140777588e-01 -2.610414922237396240e-01 1.228885352611541748e-02 1.942351907491683960e-01 -2.042160779237747192e-01 -2.079935520887374878e-01 1.757318153977394104e-02 -5.616356804966926575e-02 3.724942505359649658e-01 6.252563744783401489e-02 -2.112883031368255615e-01 -2.872180938720703125e-01 1.432087123394012451e-01 1.818052120506763458e-02 -1.044915691018104553e-01 2.167154289782047272e-02 2.819427251815795898e-01 2.087919563055038452e-01
-3.118067979812622070e-01 4.781942069530487061e-02 -1.731639802455902100e-01 -2.278399420902132988e-03 5.535838752985000610e-02 1.854422986507415771e-01 -6.525151897221803665e-03 -1.466274354606866837e-02 2.435631155967712402e-01 1.444190442562103271e-01 -3.244673833250999451e-02 1.985140442848205566e-01 1.960464119911193848e-01 -8.873699605464935303e-02 -4.280683398246765137e-02 -3.516378104686737061e-01 2.366544753313064575e-01 -3.493261523544788361e-03 1.392100155353546143e-01 -1.274609714746475220e-01 -6.399745494127273560e-02 4.149790480732917786e-02 -7.987989112734794617e-03 3.765950798988342285e-01 -1.517219692468643188e-01 -2.196747213602066040e-01 3.018828630447387695e-01 5.128747224807739258e-02 1.438098698854446411e-01 2.342168092727661133e-01 5.757674574851989746e-02 2.389870136976242065e-01
-1.946558207273483276e-01 2.570779621601104736e-02 8.967600762844085693e-02 3.766415268182754517e-02 7.445034384727478027e-02 1.530476510524749756e-01 -1.319870799779891968e-01 2.894655764102935791e-01 1.568228155374526978e-01 -2.804442495107650757e-02 5.431556701660156250e-02 4.054784402251243591e-02 -7.106518745422363281e-02 -1.362549047917127609e-02 -1.331391483545303345e-01 -5.729151964187622070e-01 3.931397944688796997e-02 2.755184769630432129e-01 -1.059150025248527527e-01 5.185506120324134827e-02 1.713904291391372681e-01 3.933666646480560303e-02 -2.224646210670471191e-01 1.181648373603820801e-01 -3.493566811084747314e-01 -2.197506465017795563e-02 1.072563380002975464e-01 1.668976247310638428e-02 -2.291608750820159912e-01 8.353509753942489624e-02 1.165456920862197876e-01 2.179749459028244019e-01
-3.483050167560577393e-01 3.024102747440338135e-01 -2.044276520609855652e-02 2.511985898017883301e-01 6.991356611251831055e-02 -1.362379640340805054e-01 -1.756197065114974976e-01 4.714712873101234436e-02 2.541587948799133301e-01 -6.159564107656478882e-02 9.641423821449279785e-02 -9.194405749440193176e-03 -6.401477754116058350e-02 8.668237924575805664e-02 -8.523070253431797028e-03 -2.198906540870666504e-01 -3.233250975608825684e-02 2.537066340446472168e-01 4.997576586902141571e-03 -3.183445632457733154e-01 8.981062471866607666e-02 -2.125691771507263184e-01 -9.336487948894500732e-02 2.215346693992614746e-01 -1.749696433544158936e-01 -1.068221852183341980e-01 1.427341848611831665e-01 -2.058927714824676514e-01 2.171432226896286011e-01 1.521564871072769165e-01 2.742992937564849854e-01 3.510087355971336365e-02
-2.584376633167266846e-01 -1.251708269119262695e-01 -4.272124171257019043e-02 3.707266151905059814e-01 7.381889969110488892e-02 -5.019467324018478394e-03 -9.764830581843852997e-03 -1.147285401821136475e-01 -2.616313099861145020e-01 1.630806475877761841e-01 -7.538817077875137329e-02 5.558535456657409668e-02 8.995325118303298950e-02 -1.522616446018218994e-01 -3.548206090927124023e-01 -1.182752624154090881e-01 -1.153778433799743652e-01 8.329618722200393677e-02 6.761747598648071289e-02 7.228726148605346680e-02 6.547900289297103882e-02 -9.820548444986343384e-02 -1.538029313087463379e-01 3.711532354354858398e-01 -3.237449824810028076e-01 -1.161047220230102539e-01 1.634557694196701050e-01 -5.813769064843654633e-03 1.474663019180297852e-01 1.271718740463256836e-01 -5.574221163988113403e-02 3.051338195800781250e-01
-2.464760988950729370e-01 -4.363379254937171936e-02 1.261307895183563232e-01 1.268410831689834595e-01 -1.346597075462341309e-01 -4.886824265122413635e-02 3.345862329006195068e-01 -1.838761866092681885e-01 8.764249831438064575e-02 2.030286006629467010e-02 3.739705383777618408e-01 -6.390365958213806152e-02 3.551549836993217468e-02 -5.666745081543922424e-02 1.735082641243934631e-02 -3.989120423793792725e-01 8.629854023456573486e-02 2.287339866161346436e-01 -1.770502924919128418e-01 -1.037541776895523071e-01 5.600942298769950867e-02 -1.672683805227279663e-01 2.461591064929962158e-01 1.653194576501846313e-01 1.982250362634658813e-01 -7.475979626178741455e-02 1.693669557571411133e-01 -2.173258364200592041e-02 -7.705767452716827393e-02 1.584026515483856201e-01 5.625347048044204712e-02 3.065623044967651367e-01
-8.990712463855743408e-02 -5.329649522900581360e-02 5.417153611779212952e-02 -1.898387521505355835e-01 8.939498662948608398e-02 -1.682234555482864380e-02 3.261239528656005859e-01 -7.377604953944683075e-03 3.136446326971054077e-02 -1.521466672420501709e-02 1.601592749357223511e-01 -5.896277725696563721e-02 9.070435538887977600e-03 7.675169408321380615e-02 -2.856757044792175293e-01 -5.538018941879272461e-01 -6.149322167038917542e-02 3.685709461569786072e-02 2.157845161855220795e-02 5.340293794870376587e-02 2.328456491231918335e-01 -8.968386799097061157e-02 1.413015574216842651e-01 2.306189239025115967e-01 -2.414373159408569336e-01 1.067559570074081421e-01 -7.343491166830062866e-02 -2.491643130779266357e-01 -1.583318412303924561e-01 2.002194076776504517e-01 4.543126374483108521e-02 2.500796318054199219e-01
-1.205252707004547119e-01 2.088190466165542603e-01 3.311718702316284180e-01 -3.153466284275054932e-01 2.700133025646209717e-01 9.604883939027786255e-02 -4.337501153349876404e-02 -5.195342376828193665e-02 -6.581352651119232178e-02 1.681706011295318604e-01 8.258118480443954468e-02 2.416224479675292969e-01 -1.353200674057006836e-01 -6.357499212026596069e-02 -1.979546099901199341e-01 -1.792821139097213745e-01 1.227875985205173492e-02 -1.126466989517211914e-01 -7.524114102125167847e-02 1.878440380096435547e-01 -1.895358413457870483e-01 -1.822333484888076782e-01 1.665088087320327759e-01 3.894030675292015076e-02 -2.730702161788940430e-01 -1.485763117671012878e-02 6.134327128529548645e-02 -7.615128159523010254e-02 1.266897320747375488e-01 1.244262084364891052e-01 -1.729166358709335327e-01 3.957249224185943604e-01
-3.673628866672515869e-01 -6.575390230864286423e-03 2.419427186250686646e-01 -1.051947996020317078e-01 -8.677376806735992432e-02 1.197914499789476395e-02 2.616614103317260742e-02 3.334052562713623047e-01 1.786460168659687042e-02 2.926856875419616699e-01 1.138711720705032349e-01 -6.567435804754495621e-03 2.254931777715682983e-01 -5.643422901630401611e-02 4.276995733380317688e-02 -2.292802482843399048e-01 -1.715340465307235718e-01 1.393369734287261963e-01 2.625953555107116699e-01 -6.079175323247909546e-02 3.646269142627716064e-01 -2.723661065101623535e-01 2.394587099552154541e-01 4.248222336173057556e-02 6.187806278467178345e-02 -1.449277997016906738e-01 9.843906760215759277e-02 -6.947979331016540527e-02 3.547400608658790588e-02 5.050363019108772278e-02 -2.705558668822050095e-03 1.936970800161361694e-01
-2.814932763576507568e-01 -1.333541572093963623e-01 3.044929206371307373e-01 1.668571978807449341e-01 4.240417480468750000e-02 -2.303974889218807220e-02 4.691157117486000061e-02 -1.555031538009643555e-01 -1.285363137722015381e-01 -2.718909382820129395e-01 -4.579840227961540222e-02 2.969386875629425049e-01 7.841802388429641724e-02 -3.951798751950263977e-02 -2.507776618003845215e-01 -2.549703717231750488e-01 6.297826021909713745e-02 2.606312632560729980e-01 -1.178252622485160828e-01 -3.207433037459850311e-03 1.111235991120338440e-01 -1.723421961069107056e-01 2.724094688892364502e-01 3.342349827289581299e-02 -3.405184149742126465e-01 -1.818267977796494961e-03 1.257120370864868164e-01 3.392597287893295288e-02 -2.279369719326496124e-02 -5.959318205714225769e-02 1.451837271451950073e-01 2.759729325771331787e-01
-7.628670334815979004e-02 6.639444828033447266e-02 2.417538911104202271e-01 -2.403002604842185974e-02 -9.050449728965759277e-02 -4.998945072293281555e-02 -5.894431844353675842e-02 -2.284256517887115479e-01 -5.282808467745780945e-02 -2.355682402849197388e-01 -5.595390126109123230e-02 1.304641067981719971e-01 -4.770145192742347717e-02 -1.015492677688598633e-01 -2.494023889303207397e-01 -3.938003182411193848e-01 2.910096943378448486e-01 3.283530175685882568e-01 -5.404138937592506409e-02 3.424818813800811768e-02 -4.018117114901542664e-02 -1.623428016901016235e-01 9.501703083515167236e-02 -1.464317273348569870e-02 -3.755730092525482178e-01 -1.949160546064376831e-01 8.098552376031875610e-02 1.282058209180831909e-01 -1.641245558857917786e-02 -1.191049441695213318e-01 1.414551734924316406e-01 2.928964197635650635e-01
-1.526296734809875488e-01 -1.003552600741386414e-01 1.181970164179801941e-02 2.998228967189788818e-01 -4.289546236395835876e-02 -1.118217706680297852e-01 -9.521634876728057861e-02 3.933192491531372070e-01 8.344461768865585327e-02 -8.172763884067535400e-02 -2.288041561841964722e-01 -8.449854701757431030e-02 2.923889830708503723e-02 -3.408304229378700256e-02 -1.194985806941986084e-01 -4.358243048191070557e-01 -1.133659332990646362e-01 2.262586504220962524e-01 -7.949613779783248901e-02 -3.879742324352264404e-02 -6.311377137899398804e-02 -8.398545533418655396e-02 -1.499404311180114746e-01 2.298130989074707031e-01 -2.370704710483551025e-02 -1.138648390769958496e-01 1.820272505283355713e-01 -1.694471091032028198e-01 7.632337510585784912e-02 1.068698912858963013e-01 -1.418414860963821411e-01 3.849342763423919678e-01
-8.111531287431716919e-02 5.007255077362060547e-02 3.190969228744506836e-01 1.616474986076354980e-01 3.155531883239746094e-01 -2.769834101200103760e-01 1.653960943222045898e-01 1.706501394510269165e-01 -1.706816107034683228e-01 3.426020964980125427e-02 8.127848617732524872e-03 1.471327096223831177e-01 -1.750472038984298706e-01 -1.108162105083465576e-01 -6.427527964115142822e-02 -1.972342878580093384e-01 -1.484317928552627563e-01 1.554918587207794189e-01 -8.902251720428466797e-02 3.284742683172225952e-02 5.039546638727188110e-02 -3.748288154602050781e-01 5.326043441891670227e-02 2.422844469547271729e-01 4.586224630475044250e-02 -4.210500046610832214e-02 2.129336446523666382e-01 -1.449620276689529419e-01 3.143235575407743454e-03 3.934189975261688232e-01 5.114958062767982483e-02 6.921564787626266479e-02
-3.932441771030426025e-01 8.383189886808395386e-02 2.802089229226112366e-02 1.013912260532379150e-01 -7.545135915279388428e-02 1.738872975111007690e-01 6.255266815423965454e-02 2.000968456268310547e-01 2.281760722398757935e-01 1.643760502338409424e-01 2.338520139455795288e-01 1.971355229616165161e-01 1.639218777418136597e-01 -1.431249268352985382e-02 -1.793447583913803101e-01 -1.636649817228317261e-01 1.499730199575424194e-01 2.626257240772247314e-01 -1.588164567947387695e-01 1.047105062752962112e-02 -2.760043144226074219e-01 -1.002950873225927353e-02 -2.108296453952789307e-01 1.806726008653640747e-01 -1.731406003236770630e-01 -2.643799185752868652e-01 -2.621425082907080650e-03 6.569145713001489639e-03 3.501946106553077698e-02 1.824404299259185791e-01 5.050461739301681519e-02 2.856085896492004395e-01
1.340179890394210815e-01 6.494522839784622192e-02 2.244919389486312866e-01 7.693790644407272339e-02 9.640625119209289551e-02 3.259062170982360840e-01 5.428185686469078064e-02 -1.606049239635467529e-01 1.241150312125682831e-03 1.594258695840835571e-01 9.510584920644760132e-02 -6.850058585405349731e-02 2.422282844781875610e-01 9.510494023561477661e-02 -3.748850822448730469e-01 -4.574438631534576416e-01 -1.315231919288635254e-01 2.128591537475585938e-01 1.795871257781982422e-01 -9.647371619939804077e-02 -6.897999346256256104e-02 -2.626709938049316406e-01 9.794002026319503784e-02 9.553661942481994629e-02 -1.242912411689758301e-01 1.081025809980928898e-03 6.839730590581893921e-02 -2.059306800365447998e-01 1.866724938154220581e-01 2.083873748779296875e-02 1.185848265886306763e-01 1.098581105470657349e-01
-3.175321817398071289e-01 -1.895837038755416870e-01 1.015471573919057846e-02 2.685649096965789795e-01 -5.603205412626266479e-02 -1.717475354671478271e-01 -1.521052122116088867e-01 1.931174774654209614e-03 -2.283504307270050049e-01 1.174861639738082886e-01 2.630888670682907104e-02 -9.000047110021114349e-03 1.328519284725189209e-01 5.754406005144119263e-02 -1.650447994470596313e-01 -3.658127784729003906e-01 1.506929472088813782e-02 3.093898110091686249e-02 -1.884491443634033203e-01 -1.281343102455139160e-01 6.545843929052352905e-02 -1.754227578639984131e-01 -1.158867254853248596e-01 3.240046203136444092e-01 -3.024351596832275391e-01 -2.161825895309448242e-01 2.253360152244567871e-01 1.784985363483428955e-01 2.332117557525634766e-01 6.699569523334503174e-02 1.205763779580593109e-02 -6.378036458045244217e-03
-3.508115708827972412e-01 1.185107380151748657e-01 9.331725537776947021e-02 -5.203114449977874756e-02 -2.316817641258239746e-01 2.111478447914123535e-01 5.337334051728248596e-02 2.777317166328430176e-02 2.452170550823211670e-01 9.173136204481124878e-02 1.478733122348785400e-01 1.264516115188598633e-01 9.932050108909606934e-02 -3.085090033710002899e-02 3.317704424262046814e-02 -4.616275429725646973e-01 2.208119332790374756e-01 3.039722442626953125e-01 -4.966441169381141663e-02 -3.563808277249336243e-02 -1.043616384267807007e-01 -9.981825202703475952e-02 -2.218461185693740845e-01 1.894544512033462524e-01 -1.958105266094207764e-01 -7.532586157321929932e-02 -3.609505016356706619e-03 1.347178369760513306e-01 -3.100950736552476883e-03 1.839309632778167725e-01 2.608243562281131744e-02 2.657368183135986328e-01
-3.917092978954315186e-01 -1.521853059530258179e-01 1.084819063544273376e-01 2.728154063224792480e-01 -5.720084160566329956e-02 -1.069669052958488464e-01 -1.795928776264190674e-01 -6.031414959579706192e-03 -2.437294721603393555e-01 2.234378606081008911e-01 -2.653656341135501862e-02 1.311665773391723633e-01 9.678225964307785034e-02 -7.302119582891464233e-02 -1.798425912857055664e-01 -2.433160841464996338e-01 -1.252833753824234009e-01 2.598012238740921021e-02 -1.419718265533447266e-01 -4.113153368234634399e-02 7.303779572248458862e-02 -8.039068430662155151e-02 -1.768127232789993286e-01 2.973963320255279541e-01 -2.851440608501434326e-01 -2.540338933467864990e-01 2.446649670600891113e-01 1.523039788007736206e-01 1.977977007627487183e-01 8.414423465728759766e-02 -1.026416942477226257e-01 3.688022494316101074e-02
-8.374956995248794556e-02 -2.538481354713439941e-01 -1.686997562646865845e-01 6.160435080528259277e-02 -4.420281853526830673e-03 -6.151365861296653748e-02 2.444803901016712189e-02 4.360620304942131042e-02 -5.011072009801864624e-02 3.007623925805091858e-02 -1.043448671698570251e-01 1.512877792119979858e-01 1.294522732496261597e-01 -2.322878986597061157e-01 -4.168524146080017090e-01 -2.876754403114318848e-01 -1.291388720273971558e-01 3.180741667747497559e-01 -6.947931647300720215e-02 -1.160135120153427124e-02 -2.204401232302188873e-02 -1.047980319708585739e-02 -5.095542967319488525e-02 3.221979737281799316e-01 5.071077495813369751e-02 -2.819692716002464294e-02 1.598464250564575195e-01 -4.723931476473808289e-02 3.048812448978424072e-01 1.078211516141891479e-01 -2.464014291763305664e-01 3.151271939277648926e-01
-4.416955262422561646e-02 -5.337036401033401489e-02 2.677575051784515381e-01 1.686788350343704224e-01 8.089508861303329468e-03 2.300363928079605103e-01 1.044997200369834900e-01 3.056210279464721680e-01 1.004938706755638123e-01 -6.704062689095735550e-03 -5.304162576794624329e-02 2.839250266551971436e-01 2.625932991504669189e-01 -1.546189188957214355e-01 -1.100445166230201721e-01 -3.863424360752105713e-01 3.722917661070823669e-02 -1.713863015174865723e-02 -1.900285035371780396e-01 -4.133837670087814331e-02 -8.443345874547958374e-02 7.525869645178318024e-03 -1.191176921129226685e-01 1.117469146847724915e-01 -1.836233437061309814e-01 8.684321492910385132e-02 2.272214591503143311e-01 1.301886737346649170e-01 -7.192811369895935059e-02 2.031392604112625122e-01 3.127583265304565430e-01 2.499758005142211914e-01
-1.599768400192260742e-01 -4.060930106788873672e-03 1.287155151367187500e-01 -4.265704192221164703e-03 2.321709692478179932e-01 8.144357055425643921e-02 -2.840894460678100586e-01 -1.976279765367507935e-01 1.504781842231750488e-01 -1.173918247222900391e-01 -1.035585477948188782e-01 -1.690240949392318726e-02 1.588857173919677734e-02 -4.448137432336807251e-02 -3.277112245559692383e-01 -4.413221776485443115e-01 -5.673777312040328979e-02 1.490452289581298828e-01 5.155488848686218262e-02 -2.076230794191360474e-01 1.041768267750740051e-01 -2.712823152542114258e-01 1.322276592254638672e-01 7.214879244565963745e-02 3.788519650697708130e-02 -1.707230061292648315e-01 2.385955899953842163e-01 2.959323674440383911e-02 4.641028121113777161e-02 1.478417366743087769e-01 3.556511402130126953e-01 9.197688102722167969e-02
-4.065733850002288818e-01 -1.480206847190856934e-02 9.694023057818412781e-03 2.199739217758178711e-01 1.715230792760848999e-01 -1.022815257310867310e-01 -1.260870099067687988e-01 -8.135556429624557495e-02 -1.298883743584156036e-02 1.583771407604217529e-01 -5.708220601081848145e-02 -1.337911784648895264e-01 2.766645252704620361e-01 2.078821957111358643e-01 -8.517602831125259399e-02 -2.367204278707504272e-01 -5.494949966669082642e-02 3.496828302741050720e-02 -6.054608151316642761e-02 -1.868689209222793579e-01 2.080415189266204834e-01 -1.279345303773880005e-01 -1.266331374645233154e-01 3.023362159729003906e-01 -4.399277269840240479e-01 -1.039578840136528015e-01 7.801140844821929932e-02 -3.715488687157630920e-02 2.049568891525268555e-01 1.709778755903244019e-01 -3.165565058588981628e-02 -1.286896411329507828e-02
-1.398469805717468262e-01 1.153164543211460114e-02 1.636628657579421997e-01 2.011010348796844482e-01 -2.299448102712631226e-01 1.556635946035385132e-01 -1.249254588037729263e-02 1.430147886276245117e-01 3.618457019329071045e-01 -7.255115080624818802e-03 4.653911571949720383e-03 -3.788114991039037704e-04 -3.327821614220738411e-03 -1.111595332622528076e-01 -1.325427442789077759e-01 -2.551270425319671631e-01 1.214580461382865906e-01 3.938559889793395996e-01 1.020105089992284775e-02 -6.402701884508132935e-02 1.814682967960834503e-02 -2.345129698514938354e-01 -7.657960057258605957e-02 2.959778606891632080e-01 -2.424081861972808838e-01 -1.729752421379089355e-01 -2.740336209535598755e-02 1.188032031059265137e-01 -9.658372960984706879e-03 1.724689304828643799e-01 5.698893964290618896e-02 3.603207468986511230e-01
-1.056642457842826843e-01 4.551978036761283875e-02 3.216803818941116333e-02 1.829636096954345703e-01 -5.057897418737411499e-02 1.767810732126235962e-01 -1.681748032569885254e-01 2.162986844778060913e-01 3.301081657409667969e-01 -1.028397977352142334e-01 1.919382065534591675e-01 6.032470986247062683e-02 1.352974865585565567e-02 -4.395318776369094849e-02 -1.871935129165649414e-01 -2.437298893928527832e-01 -8.805532939732074738e-03 4.101475775241851807e-01 8.103764802217483521e-02 9.268439561128616333e-02 7.885717600584030151e-02 -1.633237451314926147e-01 -7.029404491186141968e-02 3.558954596519470215e-01 -2.645592987537384033e-01 -2.631310224533081055e-01 -4.456280730664730072e-03 -2.322081103920936584e-02 -7.618294656276702881e-02 2.161099910736083984e-01 1.094701513648033142e-02 2.154524028301239014e-01
-1.903151422739028931e-01 -1.941163539886474609e-01 1.324736326932907104e-01 9.167983382940292358e-02 -2.026225477457046509e-01 4.630032461136579514e-03 -1.218680888414382935e-01 -1.038601249456405640e-01 -1.108046397566795349e-01 -2.119944840669631958e-01 4.782531410455703735e-02 1.563970446586608887e-01 -2.688101492822170258e-02 -5.753082409501075745e-02 -4.025225043296813965e-01 -1.961018145084381104e-01 3.643051907420158386e-02 4.750706255435943604e-02 -9.811423718929290771e-02 2.135417610406875610e-02 1.460971683263778687e-02 -6.632439792156219482e-02 -5.301996693015098572e-02 2.779723405838012695e-01 -1.048428192734718323e-02 -4.281909763813018799e-01 -1.278063505887985229e-01 1.473432593047618866e-02 1.723752766847610474e-01 -8.686885982751846313e-02 7.945232838392257690e-02 4.505658447742462158e-01
-2.432181835174560547e-01 -7.246328517794609070e-03 -6.993131339550018311e-02 1.148908585309982300e-01 1.777553744614124298e-02 2.146589010953903198e-01 1.095912829041481018e-01 3.299633786082267761e-02 2.449639886617660522e-01 1.517766267061233521e-01 -4.588593170046806335e-02 1.254667788743972778e-01 2.366288304328918457e-01 -1.476541161537170410e-01 -7.526361197233200073e-02 -3.644703626632690430e-01 4.299857467412948608e-02 6.252444535493850708e-02 1.044068485498428345e-01 -1.605302542448043823e-01 -7.169154286384582520e-02 4.490013048052787781e-02 9.661778062582015991e-02 5.087348222732543945e-01 -1.154977977275848389e-01 -7.375270128250122070e-02 3.781838715076446533e-02 1.120774596929550171e-01 -1.538903713226318359e-01 4.127980172634124756e-01 2.674569375813007355e-02 2.680108696222305298e-02
-3.032113909721374512e-01 -2.204748094081878662e-01 3.177438676357269287e-02 1.941213160753250122e-01 -1.492104958742856979e-03 -2.352476119995117188e-01 -1.753947436809539795e-01 -1.264228075742721558e-01 -1.158260554075241089e-01 1.334290057420730591e-01 6.249301880598068237e-02 6.285145878791809082e-02 1.348261982202529907e-01 -5.388761684298515320e-02 -2.031970471143722534e-01 -3.120678663253784180e-01 6.964568048715591431e-02 -4.963188245892524719e-02 -1.507638245820999146e-01 -6.074072793126106262e-02 2.766071818768978119e-02 -1.489278376102447510e-01 -2.314014285802841187e-01 1.832693070173263550e-01 -4.459111094474792480e-01 -2.371590882539749146e-01 2.571289539337158203e-01 1.766133904457092285e-01 9.661991149187088013e-02 2.039341442286968231e-02 -1.015872731804847717e-01 5.972686409950256348e-02
-9.722610563039779663e-02 -2.465372532606124878e-01 3.156727552413940430e-01 -2.150574773550033569e-01 1.437089778482913971e-02 -1.908740848302841187e-01 5.289082229137420654e-02 1.801837980747222900e-01 2.781788073480129242e-02 -1.518734246492385864e-01 -1.671446859836578369e-01 2.285952717065811157e-01 3.104877769947052002e-01 -1.783135533332824707e-01 1.216289401054382324e-01 -3.375291824340820312e-01 1.206847578287124634e-01 1.993701756000518799e-01 3.959696367383003235e-02 3.097074665129184723e-02 1.565399952232837677e-02 -1.704448610544204712e-01 1.979697495698928833e-01 3.037065267562866211e-01 -2.503778934478759766e-01 8.044863492250442505e-02 -1.103271916508674622e-01 1.546178013086318970e-01 1.199741661548614502e-02 -1.072992309927940369e-01 -1.721641607582569122e-02 1.274915635585784912e-01
-2.723179757595062256e-01 1.720393896102905273e-01 -4.073002841323614120e-03 -1.567342281341552734e-01 4.435480386018753052e-02 1.745282858610153198e-01 3.949022293090820312e-02 7.217234373092651367e-02 1.998253762722015381e-01 2.416369765996932983e-01 3.023256175220012665e-02 1.821569055318832397e-01 1.583508700132369995e-01 -6.379324942827224731e-02 2.223558872938156128e-01 -2.452147901058197021e-01 2.672560811042785645e-01 -1.261419653892517090e-01 2.163947001099586487e-02 -4.725558683276176453e-02 -1.872641742229461670e-01 -5.611874535679817200e-02 4.612019658088684082e-02 4.205937087535858154e-01 -1.984088420867919922e-01 -3.383976221084594727e-01 2.179436534643173218e-01 -1.016053259372711182e-01 7.470767199993133545e-02 5.762001127004623413e-02 6.697784410789608955e-04 1.828953623771667480e-01
-3.824392855167388916e-01 -9.693878144025802612e-02 3.656814619898796082e-02 2.567580342292785645e-01 -4.643591865897178650e-02 1.654221117496490479e-02 -2.301755398511886597e-01 -1.102723777294158936e-01 -2.543728649616241455e-01 1.719845831394195557e-01 5.210031941533088684e-02 1.339198797941207886e-01 1.835492849349975586e-01 -2.860218286514282227e-02 -2.205722481012344360e-01 -2.210703343152999878e-01 -7.714921981096267700e-02 -1.128984242677688599e-01 -8.007366210222244263e-02 -1.471832245588302612e-01 6.643326580524444580e-02 -8.017753809690475464e-02 -1.028891801834106445e-01 2.571448683738708496e-01 -4.220871031284332275e-01 -1.929747462272644043e-01 2.436671555042266846e-01 7.365512847900390625e-02 2.129218578338623047e-01 4.301440715789794922e-02 -1.508603431284427643e-02 2.472368441522121429e-02
1.176918521523475647e-01 1.084072142839431763e-01 -1.719670742750167847e-01 7.888592034578323364e-02 6.901854276657104492e-02 -7.957288622856140137e-02 -9.396383166313171387e-02 2.676011435687541962e-02 1.623658649623394012e-02 5.348426755517721176e-03 -1.575566083192825317e-01 5.850448459386825562e-02 1.490091998130083084e-02 -1.647298932075500488e-01 -4.555501639842987061e-01 -3.440492153167724609e-01 -1.772713363170623779e-01 1.076785251498222351e-01 -2.445807605981826782e-01 -1.811231672763824463e-02 4.342533648014068604e-02 -1.422774195671081543e-01 -1.230474337935447693e-01 2.830846607685089111e-01 1.121482532471418381e-02 -7.390063256025314331e-02 1.117784604430198669e-01 1.058399677276611328e-01 2.862212657928466797e-01 2.266299873590469360e-01 -1.075654551386833191e-01 3.761059939861297607e-01
-2.143127322196960449e-01 1.383355557918548584e-01 2.399145066738128662e-01 -1.990094631910324097e-01 3.618019446730613708e-02 1.503921151161193848e-01 4.807717353105545044e-02 2.495570341125130653e-03 -7.531956583261489868e-02 -2.326411753892898560e-01 4.697190597653388977e-02 3.764834105968475342e-01 1.464581340551376343e-01 1.826937049627304077e-01 -4.352539032697677612e-02 -4.540670812129974365e-01 1.201382204890251160e-01 8.278479427099227905e-02 1.286290436983108521e-01 -8.635554462671279907e-02 -1.665905117988586426e-01 -1.534736752510070801e-01 2.719412744045257568e-01 5.185405164957046509e-02 -1.586803495883941650e-01 -9.866742789745330811e-02 -1.037096977233886719e-01 7.246218156069517136e-03 1.029752269387245178e-01 1.151140183210372925e-01 3.974093869328498840e-02 3.170042932033538818e-01
-2.748659551143646240e-01 -1.617641448974609375e-01 -1.136334687471389771e-01 3.197066783905029297e-01 -1.036406159400939941e-01 -1.533494740724563599e-01 3.303311020135879517e-02 1.944316551089286804e-02 -1.328452378511428833e-01 1.971245259046554565e-01 7.061583548784255981e-02 1.964881829917430878e-02 1.065084859728813171e-01 5.026651546359062195e-02 -3.370384275913238525e-01 -3.849418461322784424e-01 1.100473925471305847e-01 -1.138373762369155884e-01 -2.136112377047538757e-02 -1.119926422834396362e-01 5.493079312145709991e-03 -3.841805830597877502e-02 -8.158198744058609009e-02 3.441314399242401123e-01 -1.845221966505050659e-01 -3.057405054569244385e-01 2.017858177423477173e-01 2.030794173479080200e-01 2.651599049568176270e-02 4.564440995454788208e-02 1.079195961356163025e-01 1.460523009300231934e-01
-2.536224126815795898e-01 9.812430292367935181e-02 5.171966925263404846e-02 8.558144420385360718e-02 -9.727134555578231812e-02 -1.652833521366119385e-01 6.384405493736267090e-02 2.287994474172592163e-01 1.021665055304765701e-02 -2.048993110656738281e-02 1.020159646868705750e-01 -1.989035606384277344e-01 7.545514032244682312e-03 -2.925631105899810791e-01 -1.113554686307907104e-01 -4.278098344802856445e-01 8.841530978679656982e-02 1.101809218525886536e-01 -7.413612212985754013e-03 7.174309343099594116e-02 -1.627704650163650513e-01 1.691250689327716827e-02 -5.603179708123207092e-02 2.921617031097412109e-01 -3.256122469902038574e-01 1.539953202009201050e-01 2.480454444885253906e-01 -1.268180012702941895e-01 3.353417292237281799e-02 3.708281219005584717e-01 -6.241839751601219177e-02 3.096313774585723877e-02
-5.511289462447166443e-02 -5.502912029623985291e-02 1.416208455339074135e-03 7.581245899200439453e-02 -1.053802967071533203e-01 -5.111907050013542175e-02 -9.814988821744918823e-02 2.950784005224704742e-02 1.326755583286285400e-01 -2.826573327183723450e-03 3.819185122847557068e-02 2.032395601272583008e-01 -1.178435161709785461e-01 -1.369181722402572632e-01 -5.028155446052551270e-01 -3.671926259994506836e-01 1.292418106459081173e-03 -2.038992792367935181e-01 -1.053466796875000000e-01 6.762260198593139648e-02 2.687195241451263428e-01 -2.009735703468322754e-01 1.488473713397979736e-01 1.041220426559448242e-01 -1.729745864868164062e-01 -1.075854599475860596e-01 1.478177160024642944e-01 5.615763738751411438e-02 1.857654601335525513e-01 -1.690189093351364136e-01 -6.371112167835235596e-02 3.831715583801269531e-01
-4.412048310041427612e-02 -2.172176390886306763e-01 3.540146052837371826e-01 -4.796874523162841797e-02 2.937918603420257568e-01 1.335091441869735718e-01 -9.274852275848388672e-02 -7.940791547298431396e-02 4.705773293972015381e-02 2.142932564020156860e-01 1.414516866207122803e-01 1.394476145505905151e-01 -1.131686791777610779e-01 1.596728861331939697e-01 -1.794260442256927490e-01 -1.979232579469680786e-01 1.652217507362365723e-01 1.110877394676208496e-01 2.202096283435821533e-01 -1.390132587403059006e-02 -7.337848097085952759e-02 -9.789265692234039307e-02 6.160364672541618347e-02 4.583182036876678467e-01 -1.504035741090774536e-01 -6.904546916484832764e-02 1.744712702929973602e-02 2.758816182613372803e-01 1.237110495567321777e-01 8.337582647800445557e-02 -3.272297093644738197e-03 2.524354159832000732e-01
5.304487422108650208e-02 -1.892029792070388794e-01 1.829744279384613037e-01 9.745512157678604126e-02 1.049422323703765869e-01 -2.916473448276519775e-01 -1.205379366874694824e-01 6.283910572528839111e-02 1.431630365550518036e-02 1.128528341650962830e-01 6.553304195404052734e-02 2.750111222267150879e-01 -1.900649964809417725e-01 -3.895090147852897644e-02 1.805402338504791260e-01 -3.528782129287719727e-01 -6.857717782258987427e-02 2.902992367744445801e-01 1.104667782783508301e-01 2.445791214704513550e-01 9.419072419404983521e-02 -1.701963841915130615e-01 1.076029241085052490e-01 8.708641678094863892e-02 -1.052611246705055237e-01 -1.951221972703933716e-01 1.284775882959365845e-01 2.661322802305221558e-02 3.771567642688751221e-01 1.429039984941482544e-02 2.254301160573959351e-01 1.964665949344635010e-01
-4.278504848480224609e-01 -5.563985183835029602e-02 9.252362698316574097e-02 9.090087562799453735e-02 -8.817960321903228760e-02 3.151544928550720215e-02 -9.459678083658218384e-02 2.695563137531280518e-01 -1.295377220958471298e-02 1.113224774599075317e-01 -5.530386418104171753e-02 -2.553753852844238281e-01 -1.699724048376083374e-02 -1.816769987344741821e-01 -2.572116255760192871e-01 -3.803893923759460449e-01 4.361010715365409851e-02 -2.100369520485401154e-02 6.026840419508516788e-04 -6.862982362508773804e-02 -8.331068791449069977e-03 -1.926849186420440674e-01 -5.310467630624771118e-02 3.459033370018005371e-01 -2.252650856971740723e-01 -2.434666967019438744e-03 2.244994342327117920e-01 -2.645864486694335938e-01 7.957304269075393677e-02 9.361246973276138306e-02 -1.574317812919616699e-01 -6.249673292040824890e-02
-1.663804501295089722e-01 1.307697850279510021e-03 -1.844135858118534088e-02 1.814271211624145508e-01 -1.385908722877502441e-01 1.971073448657989502e-01 -1.144433096051216125e-01 2.404270172119140625e-01 2.258651107549667358e-01 -6.455279886722564697e-02 1.680666059255599976e-01 7.453410327434539795e-02 4.995692893862724304e-02 1.219458412379026413e-02 -1.694096773862838745e-01 -3.419775366783142090e-01 7.195040234364569187e-05 4.207538068294525146e-01 2.210926637053489685e-02 3.845606744289398193e-02 8.536560833454132080e-02 -7.031539082527160645e-02 -7.469262182712554932e-02 3.791801035404205322e-01 -1.431983709335327148e-01 -3.028533160686492920e-01 -6.648914888501167297e-03 4.764038696885108948e-02 -1.241941899061203003e-01 1.182351410388946533e-01 -3.110004402697086334e-02 2.955031991004943848e-01
-2.380684912204742432e-01 -2.011925727128982544e-02 1.928219497203826904e-01 1.130704507231712341e-01 -6.711198389530181885e-02 2.060049325227737427e-01 -1.306934803724288940e-01 6.995468586683273315e-02 4.677464812994003296e-02 6.677178200334310532e-03 1.870493292808532715e-01 -1.192218363285064697e-01 4.580171033740043640e-02 2.207778394222259521e-02 -2.567802667617797852e-01 -3.474188446998596191e-01 1.944297552108764648e-01 2.677356898784637451e-01 3.691716864705085754e-02 -3.015698194503784180e-01 -7.662139832973480225e-02 -5.345731601119041443e-02 7.362995296716690063e-02 2.495099306106567383e-01 -2.419289015233516693e-02 -2.575339972972869873e-01 3.311668932437896729e-01 8.119339123368263245e-03 -1.384511739015579224e-01 7.964749634265899658e-02 1.734333634376525879e-01 2.700855731964111328e-01
-2.478762716054916382e-01 7.830991409718990326e-03 -5.387904122471809387e-02 1.811771988868713379e-01 -3.466116264462471008e-02 -2.147860527038574219e-01 -1.427648514509201050e-01 5.601463466882705688e-02 -1.101892627775669098e-02 2.112502902746200562e-01 -1.027246937155723572e-01 6.983271241188049316e-02 3.638326227664947510e-01 1.125314459204673767e-01 -3.609637022018432617e-01 -1.162895411252975464e-01 -2.232380770146846771e-02 4.321075230836868286e-02 9.215844422578811646e-02 -4.235339537262916565e-02 6.910892575979232788e-02 -1.019161194562911987e-01 5.493649095296859741e-02 5.628798604011535645e-01 -3.433043658733367920e-01 8.334220037795603275e-04 7.476599514484405518e-02 -1.741688884794712067e-02 -6.150016561150550842e-02 4.389508441090583801e-02 -1.096114609390497208e-02 -7.505304366350173950e-02
-2.620937675237655640e-02 5.821716040372848511e-02 2.443944066762924194e-01 1.364935785531997681e-01 -1.638487428426742554e-01 -4.602563753724098206e-02 1.101502627134323120e-01 -1.016007959842681885e-01 -2.190559059381484985e-01 9.245295822620391846e-02 -9.019862115383148193e-02 3.503352701663970947e-01 2.641481161117553711e-01 -5.056331679224967957e-02 -2.638541460037231445e-01 -3.861393630504608154e-01 -1.136173903942108154e-01 -1.418247073888778687e-01 8.909209072589874268e-02 -2.649703621864318848e-02 -2.683224081993103027e-01 -3.443405926227569580e-01 9.844727069139480591e-02 1.226443126797676086e-01 -1.244107559323310852e-01 1.612250320613384247e-02 1.948535069823265076e-02 -2.548250555992126465e-01 4.386506974697113037e-02 1.932652741670608521e-01 -1.471954490989446640e-02 1.008838862180709839e-01
-2.205106616020202637e-01 -4.054455831646919250e-02 -3.704355657100677490e-02 1.021930798888206482e-01 2.827666327357292175e-02 1.986317634582519531e-01 4.212374240159988403e-02 8.037379384040832520e-02 2.039317041635513306e-01 1.351018399000167847e-01 -1.260571777820587158e-01 1.799832731485366821e-01 1.042019650340080261e-01 -8.472108095884323120e-02 -6.760026793926954269e-03 -1.443246752023696899e-01 9.934601187705993652e-02 -1.438478101044893265e-02 7.884801179170608521e-02 -1.559867560863494873e-01 -4.983212053775787354e-02 -1.707843393087387085e-01 -6.777430325746536255e-02 4.395436346530914307e-01 -1.216462999582290649e-01 -3.862177729606628418e-01 3.857124447822570801e-01 -2.731512859463691711e-02 7.604050636291503906e-02 1.981358379125595093e-01 2.098693512380123138e-02 3.366904556751251221e-01
-3.275196850299835205e-01 1.034247204661369324e-01 3.025838434696197510e-01 1.813999563455581665e-02 3.668670654296875000e-01 -2.047985345125198364e-01 -2.901891060173511505e-02 9.143704175949096680e-02 -1.290087550878524780e-01 1.749079078435897827e-01 1.748055033385753632e-02 2.906166613101959229e-01 -1.832184344530105591e-01 -2.570521235466003418e-01 2.251084195449948311e-03 -2.387354671955108643e-01 -5.677056033164262772e-03 -2.614996768534183502e-02 -6.815771758556365967e-02 2.177127301692962646e-01 5.669265612959861755e-02 -1.688946187496185303e-01 -3.398475004360079765e-03 1.678634434938430786e-02 -1.881434619426727295e-01 -8.296234905719757080e-02 2.317969650030136108e-01 -1.900932937860488892e-01 1.937395334243774414e-01 1.758747547864913940e-01 -8.755765110254287720e-02 1.506485193967819214e-01
-2.183231264352798462e-01 1.221310868859291077e-01 9.776020795106887817e-02 2.921561300754547119e-01 -1.218078061938285828e-01 2.552687525749206543e-01 -1.565447300672531128e-01 2.254242300987243652e-01 1.549008637666702271e-01 1.031019091606140137e-01 -1.873494833707809448e-01 1.524616181850433350e-01 5.433908849954605103e-02 -2.904659323394298553e-02 2.672464028000831604e-02 -3.109273016452789307e-01 9.052937477827072144e-02 8.661562949419021606e-02 -4.093968868255615234e-02 -1.388621032238006592e-01 -3.334057517349720001e-03 -7.816424593329429626e-03 4.488276317715644836e-02 3.991015851497650146e-01 -1.751034110784530640e-01 -2.740416228771209717e-01 3.210469782352447510e-01 -2.250241339206695557e-01 1.505426410585641861e-02 1.788837611675262451e-01 -2.276985719799995422e-02 5.285133421421051025e-02
-1.196304857730865479e-01 -8.799781650304794312e-02 -2.176653891801834106e-01 1.419579684734344482e-01 1.484987735748291016e-01 -1.240975409746170044e-01 4.650668799877166748e-01 1.950386017560958862e-01 -1.365389972925186157e-01 3.362145647406578064e-02 5.610055848956108093e-02 2.303671687841415405e-01 7.675615698099136353e-02 -2.125896364450454712e-01 -4.348896443843841553e-03 -2.971369624137878418e-01 -3.616412356495857239e-02 1.227611675858497620e-01 -3.966229408979415894e-02 -1.734536290168762207e-01 -1.988106518983840942e-01 7.942330837249755859e-02 8.154530078172683716e-02 2.965880334377288818e-01 -1.147933229804039001e-01 -1.516324374824762344e-02 1.013081148266792297e-01 -1.231630891561508179e-01 2.396773248910903931e-01 8.133877068758010864e-02 -7.229080796241760254e-02 3.265551626682281494e-01
-4.072818160057067871e-01 1.665056198835372925e-01 1.125526614487171173e-02 1.943947933614253998e-02 -4.231208935379981995e-02 2.332662492990493774e-01 -6.537566334009170532e-02 1.911499164998531342e-02 2.637491226196289062e-01 5.099923163652420044e-02 1.366957575082778931e-01 2.227632552385330200e-01 1.474126130342483521e-01 4.293233528733253479e-02 -2.624911963939666748e-01 -3.553474247455596924e-01 2.767499685287475586e-01 2.134172767400741577e-01 -1.944361329078674316e-01 -7.499538362026214600e-03 -1.864061206579208374e-01 1.752168172970414162e-03 -1.370320022106170654e-01 1.684105545282363892e-01 -2.240723222494125366e-01 -1.643981039524078369e-01 -3.949403762817382812e-02 -1.178111135959625244e-01 -6.217820197343826294e-02 5.466292425990104675e-02 5.402515828609466553e-02 2.036975920200347900e-01
-9.057976305484771729e-03 -1.226157769560813904e-01 3.235745131969451904e-01 1.264258623123168945e-01 -1.215873286128044128e-01 -4.886203911155462265e-03 -1.699273586273193359e-01 -9.246140718460083008e-02 -2.031272090971469879e-02 -4.670090507715940475e-03 -5.701494589447975159e-02 3.957492858171463013e-02 -3.030216507613658905e-02 -3.120221383869647980e-02 -4.635430574417114258e-01 -1.533835083246231079e-01 1.367862969636917114e-01 3.745337948203086853e-02 -1.049875561147928238e-02 -5.857313796877861023e-02 9.545046836137771606e-02 -1.202863752841949463e-01 -8.745322935283184052e-03 2.084631174802780151e-01 -5.244599282741546631e-02 -3.822754621505737305e-01 -4.311433807015419006e-02 -2.178894355893135071e-02 2.681445479393005371e-01 6.272973865270614624e-02 2.826727032661437988e-01 4.107305407524108887e-01
-2.077259272336959839e-01 -8.423223346471786499e-02 3.686167895793914795e-01 -2.037268429994583130e-01 1.994615644216537476e-01 -2.648541703820228577e-02 -1.282096281647682190e-02 5.641092360019683838e-02 -2.261377871036529541e-01 -8.885165303945541382e-02 2.460393309593200684e-01 2.943531610071659088e-02 1.882961243391036987e-01 -3.032194375991821289e-01 3.820472920779138803e-04 -3.057922422885894775e-01 -2.079446613788604736e-02 8.822841942310333252e-02 2.802125513553619385e-01 9.817487001419067383e-02 1.920077353715896606e-01 -1.559566259384155273e-01 1.440348625183105469e-01 -4.632551223039627075e-03 -1.374943405389785767e-01 -3.070124387741088867e-01 4.396924749016761780e-02 1.547475010156631470e-01 1.596855372190475464e-01 1.544332802295684814e-01 -3.813219442963600159e-02 1.379216611385345459e-01
-1.817270666360855103e-01 -1.426510959863662720e-01 1.717635989189147949e-01 -3.254488110542297363e-02 1.462751030921936035e-01 2.550464868545532227e-02 2.691890597343444824e-01 -2.023396492004394531e-01 3.607141086831688881e-03 -1.142887324094772339e-01 2.257864326238632202e-01 -5.358659848570823669e-02 1.191478073596954346e-01 -3.196096792817115784e-02 -1.284328252077102661e-01 -4.213379025459289551e-01 -1.529729515314102173e-01 8.405835181474685669e-02 1.211596056818962097e-01 -2.384486980736255646e-02 4.173007607460021973e-02 -9.162549674510955811e-02 9.132528305053710938e-02 1.907938569784164429e-01 -3.762733042240142822e-01 -1.020584162324666977e-02 7.708291709423065186e-02 -3.085983097553253174e-01 -1.111705228686332703e-01 1.822436004877090454e-01 -2.013428211212158203e-01 2.736491858959197998e-01
-2.059344500303268433e-01 9.060323983430862427e-02 7.517499476671218872e-02 8.753563463687896729e-02 -5.659959465265274048e-02 1.720086634159088135e-01 -6.811290234327316284e-02 1.183129772543907166e-01 3.605022728443145752e-01 -1.793923228979110718e-01 2.097596079111099243e-01 1.003536954522132874e-01 -1.401966717094182968e-02 -1.066396981477737427e-01 -1.621757149696350098e-01 -3.397701382637023926e-01 1.678912788629531860e-01 3.221808075904846191e-01 -1.483616605401039124e-02 7.859227061271667480e-02 3.907774575054645538e-03 -1.353338919579982758e-02 -7.056077569723129272e-02 2.888646423816680908e-01 -3.218008875846862793e-01 -1.555136144161224365e-01 2.183029986917972565e-02 3.656827285885810852e-02 -1.234876550734043121e-02 2.905708253383636475e-01 -1.566050574183464050e-02 2.715246975421905518e-01
-3.880219161510467529e-01 2.619852125644683838e-01 -9.960215538740158081e-02 1.977662742137908936e-01 1.312888860702514648e-01 1.289113610982894897e-01 -4.600062221288681030e-02 -3.689020127058029175e-02 1.406108587980270386e-01 -2.248838543891906738e-01 2.498094737529754639e-02 -8.086115121841430664e-02 -5.145817622542381287e-02 -2.121017128229141235e-02 -6.025990098714828491e-02 -7.502961903810501099e-03 -1.320677697658538818e-01 1.647661328315734863e-01 -7.681048475205898285e-03 3.558422625064849854e-02 -2.406472899019718170e-02 -1.030263677239418030e-01 4.555997624993324280e-02 4.388409852981567383e-01 -3.040728569030761719e-01 -1.805204451084136963e-01 2.143003493547439575e-01 -1.043282002210617065e-01 1.862850636243820190e-01 1.656313985586166382e-01 2.912959754467010498e-01 1.718575507402420044e-01
-1.910779625177383423e-01 1.065382286906242371e-01 1.076364070177078247e-01 -1.469009369611740112e-01 1.759591549634933472e-01 1.108799874782562256e-01 6.362436711788177490e-02 9.196583181619644165e-03 1.133772730827331543e-01 1.501399129629135132e-01 -8.527338504791259766e-02 -8.440315723419189453e-02 9.643604978919029236e-03 1.547163873910903931e-01 -4.277963936328887939e-01 -4.641058444976806641e-01 -1.001343503594398499e-01 1.702942997217178345e-01 1.322763562202453613e-01 -3.065628111362457275e-01 1.366663724184036255e-01 -6.856285780668258667e-02 4.018367826938629150e-02 1.484674364328384399e-01 -2.199629507958889008e-02 6.573454290628433228e-02 9.815387427806854248e-02 -1.291573327034711838e-02 1.227208226919174194e-01 -9.724859148263931274e-03 3.582215607166290283e-01 2.091283351182937622e-01
-4.047968387603759766e-01 1.175301223993301392e-01 -7.125889509916305542e-02 1.961313486099243164e-01 -5.782811716198921204e-02 3.094581514596939087e-02 -1.037787571549415588e-01 -4.077587276697158813e-03 -3.318530693650245667e-02 1.036333218216896057e-01 8.662863075733184814e-02 1.786004751920700073e-01 5.600816011428833008e-02 2.296148799359798431e-02 -3.925701975822448730e-01 -3.913532570004463196e-02 -6.791240721940994263e-02 3.562203794717788696e-02 1.532687153667211533e-02 -4.445936530828475952e-02 -1.801860630512237549e-01 -6.183213088661432266e-03 -2.233560532331466675e-01 3.534970879554748535e-01 -1.662436872720718384e-03 -5.236076116561889648e-01 -8.505187183618545532e-02 -1.148431673645973206e-01 -3.606549277901649475e-02 1.114571988582611084e-01 5.085727199912071228e-02 1.636926084756851196e-01
2.992800250649452209e-02 -7.030473090708255768e-03 1.091974005103111267e-01 5.466920137405395508e-02 1.229977831244468689e-01 -2.835385501384735107e-03 -5.164316669106483459e-02 -3.205414712429046631e-01 4.811505600810050964e-02 -1.760545670986175537e-01 3.862597048282623291e-02 1.772605925798416138e-01 2.153689973056316376e-02 1.337441504001617432e-01 -6.498808413743972778e-02 -5.311217904090881348e-01 -8.668312802910804749e-03 1.898719221353530884e-01 -1.228817477822303772e-01 6.132569536566734314e-02 -1.255549639463424683e-01 -3.166563212871551514e-01 5.038063228130340576e-02 1.869476139545440674e-01 -3.237134218215942383e-02 -2.185043394565582275e-01 -7.496988773345947266e-02 -3.565656542778015137e-01 1.870644241571426392e-01 3.148149326443672180e-02 1.305555403232574463e-01 2.227385044097900391e-01
-2.554021775722503662e-01 3.441839665174484253e-02 2.006866931915283203e-01 -3.732789307832717896e-02 9.672970324754714966e-02 -8.380252867937088013e-02 -1.059099733829498291e-01 6.445980817079544067e-02 2.320849597454071045e-01 -4.095007479190826416e-02 -1.396606210619211197e-02 1.299781948328018188e-01 8.925180137157440186e-02 1.295761615037918091e-01 -2.191166132688522339e-01 -2.988513708114624023e-01 1.552136093378067017e-01 5.931017175316810608e-02 -8.516994863748550415e-02 -6.559199094772338867e-02 1.351284384727478027e-01 -4.276493936777114868e-02 -1.739324331283569336e-01 4.899810254573822021e-01 -2.046535760164260864e-01 1.880938708782196045e-01 4.242851436138153076e-01 8.505096286535263062e-02 -4.412936791777610779e-02 -1.031023338437080383e-01 -1.327049136161804199e-01 3.414144366979598999e-02
-1.863752752542495728e-01 1.297056674957275391e-01 4.759600013494491577e-02 -1.336658149957656860e-01 9.291985072195529938e-03 -7.741605490446090698e-02 2.440565824508666992e-01 1.845013052225112915e-01 1.434487849473953247e-01 2.135532796382904053e-01 -4.281336814165115356e-02 -6.646457314491271973e-02 1.950955092906951904e-01 -4.795680940151214600e-02 3.337512165307998657e-02 -3.850811421871185303e-01 -6.803374737501144409e-02 3.676869720220565796e-02 -3.480659723281860352e-01 2.442923188209533691e-01 1.318735331296920776e-01 -3.044842779636383057e-01 -7.285178452730178833e-02 1.180838346481323242e-01 -3.577988743782043457e-01 1.174727641046047211e-02 1.325227618217468262e-01 1.528861820697784424e-01 -2.250695601105690002e-02 -8.748544007539749146e-02 -7.093322928994894028e-03 2.701137363910675049e-01
-2.825561463832855225e-01 8.886535465717315674e-02 3.435559570789337158e-02 -2.605082690715789795e-01 -9.286227822303771973e-02 -8.563981950283050537e-02 9.825409948825836182e-02 1.802749484777450562e-01 -2.117090821266174316e-01 2.635303735733032227e-01 2.916602194309234619e-01 2.939793169498443604e-01 -1.442985832691192627e-01 7.551734149456024170e-02 -3.260862231254577637e-01 -1.111074686050415039e-01 4.225465655326843262e-02 5.915315076708793640e-02 1.454134434461593628e-01 4.566873423755168915e-03 -1.085060685873031616e-01 -2.472636848688125610e-01 2.143184244632720947e-01 2.149840742349624634e-01 5.944014340639114380e-02 -3.205467164516448975e-01 1.186995431780815125e-01 -4.104980453848838806e-02 8.113006502389907837e-02 -1.160862669348716736e-01 4.700222983956336975e-03 1.431682407855987549e-01
-1.719048805534839630e-02 -1.140252649784088135e-01 3.126345872879028320e-01 -2.626612037420272827e-02 3.943979740142822266e-01 1.493745893239974976e-01 -1.739233732223510742e-01 -1.735861450433731079e-01 -2.100670710206031799e-02 -1.188309746794402599e-03 9.243251383304595947e-02 2.635999321937561035e-01 2.804872393608093262e-01 1.932171732187271118e-01 -2.276580333709716797e-01 -2.728820145130157471e-01 1.740282177925109863e-01 1.189542710781097412e-01 4.511962085962295532e-02 -1.566235572099685669e-01 -4.332309588789939880e-03 -1.089429184794425964e-01 -4.142789170145988464e-03 3.577288985252380371e-01 -9.258339554071426392e-02 -4.390348866581916809e-02 1.001290604472160339e-01 2.140383124351501465e-01 1.395128816366195679e-01 5.511418357491493225e-02 7.299002259969711304e-02 1.556109637022018433e-01
-2.365030497312545776e-01 -2.045687660574913025e-02 -1.324812024831771851e-01 -6.165519729256629944e-02 6.324882060289382935e-02 -5.422943085432052612e-02 -1.506258547306060791e-01 -4.673030972480773926e-02 1.490606665611267090e-01 7.606951147317886353e-02 -9.003394842147827148e-02 2.292744368314743042e-01 1.087222620844841003e-02 -3.800012171268463135e-02 -1.094943881034851074e-01 -4.050546884536743164e-01 1.493128240108489990e-01 1.011821180582046509e-01 1.321196854114532471e-01 -1.264979969710111618e-02 -1.348150819540023804e-01 -6.009876355528831482e-02 -3.945594280958175659e-02 3.176662623882293701e-01 -1.436488032341003418e-01 -2.426920235157012939e-01 -4.051943421363830566e-01 -5.614399164915084839e-02 -1.550150215625762939e-01 2.201661765575408936e-01 5.283004138618707657e-04 3.611199855804443359e-01
-3.694674372673034668e-01 1.275672614574432373e-01 -1.229484658688306808e-02 1.602475880645215511e-03 -4.869690537452697754e-02 1.778706014156341553e-01 4.228347539901733398e-02 1.571667343378067017e-01 1.364344954490661621e-01 1.724032498896121979e-02 1.897671669721603394e-01 3.230113908648490906e-02 9.612461924552917480e-02 -1.962603628635406494e-01 -1.284871548414230347e-01 -3.730765581130981445e-01 2.095102667808532715e-01 4.010761678218841553e-01 -2.311461120843887329e-01 -1.127584800124168396e-01 -2.533523142337799072e-01 -1.090184077620506287e-01 -1.815616041421890259e-01 1.186629384756088257e-01 -6.962148845195770264e-02 -1.738265305757522583e-01 -3.093528188765048981e-02 -4.182398319244384766e-02 1.002564653754234314e-01 1.842154115438461304e-01 1.494145113974809647e-02 2.261677980422973633e-01
1.118387840688228607e-02 1.107563674449920654e-01 2.053702473640441895e-01 4.945521056652069092e-02 -3.494191041681915522e-04 -2.215668559074401855e-01 -1.888797283172607422e-01 -2.263051867485046387e-01 -1.631079763174057007e-01 6.071686372160911560e-02 1.538444012403488159e-01 5.819978192448616028e-02 -5.359045043587684631e-02 2.889387309551239014e-01 -1.859743148088455200e-01 -4.679599404335021973e-01 -1.024431642144918442e-02 2.701594233512878418e-01 -2.090952545404434204e-02 -2.487156540155410767e-02 -8.174265176057815552e-02 -2.131812125444412231e-01 -2.724171243607997894e-02 -2.888312004506587982e-02 -1.658554673194885254e-01 -2.667126655578613281e-01 -4.470215365290641785e-02 -2.928074300289154053e-01 1.488948613405227661e-01 8.234748989343643188e-02 -7.382737100124359131e-02 2.471767067909240723e-01
-1.149533540010452271e-01 -1.297920644283294678e-01 2.563461661338806152e-01 -2.244552969932556152e-01 1.312314420938491821e-01 1.918920129537582397e-01 6.201559305191040039e-02 -7.674904912710189819e-02 1.592777073383331299e-01 -9.624961763620376587e-02 9.160226210951805115e-03 2.497674673795700073e-01 3.537291288375854492e-02 5.123985558748245239e-02 -2.122105211019515991e-01 -5.463650226593017578e-01 -1.738071292638778687e-01 2.293562702834606171e-02 1.674720197916030884e-01 -7.106172293424606323e-02 6.618931144475936890e-02 -8.841008692979812622e-02 9.895550459623336792e-02 2.179911285638809204e-01 -8.401457220315933228e-02 1.918598711490631104e-01 3.504561632871627808e-02 1.746038198471069336e-01 8.093599975109100342e-02 1.515527069568634033e-01 -5.194328725337982178e-03 3.272143006324768066e-01
5.938599631190299988e-02 -1.448590308427810669e-01 4.718174338340759277e-01 1.874546520411968231e-02 2.870343029499053955e-01 1.770459581166505814e-03 -7.320494204759597778e-02 7.137208431959152222e-02 1.672743707895278931e-01 -9.342619031667709351e-02 6.995179504156112671e-02 3.029734790325164795e-01 4.778320714831352234e-02 2.660305798053741455e-01 -4.046210944652557373e-01 -2.447784394025802612e-01 4.834723845124244690e-02 -1.301309559494256973e-02 1.665348261594772339e-01 2.181443758308887482e-02 -9.093079715967178345e-02 -1.731975376605987549e-01 2.223898097872734070e-02 2.775203585624694824e-01 -1.745797395706176758e-01 -1.104821562767028809e-01 9.338635206222534180e-02 -8.307917416095733643e-02 5.610653897747397423e-04 -3.432565554976463318e-02 -7.653190195560455322e-02 1.332589089870452881e-01
-2.325536012649536133e-01 3.352911397814750671e-02 -1.135758031159639359e-02 1.899262964725494385e-01 9.209652245044708252e-02 -3.317983075976371765e-02 -8.668980002403259277e-02 -3.041116595268249512e-01 2.009531408548355103e-01 -1.565321236848831177e-01 1.324264053255319595e-02 2.151216864585876465e-01 3.486996889114379883e-02 1.893533319234848022e-01 1.245952863246202469e-02 -4.278539419174194336e-01 1.509854346513748169e-01 1.178404688835144043e-01 -1.754977554082870483e-01 -6.512886285781860352e-02 -1.051473170518875122e-01 -1.566355228424072266e-01 -5.552855134010314941e-02 2.738797962665557861e-01 -1.595169603824615479e-01 -1.679067611694335938e-01 -1.570278704166412354e-01 -3.914659619331359863e-01 1.426084637641906738e-01 1.246637105941772461e-01 1.196284070611000061e-01 1.583936437964439392e-02
-3.922460600733757019e-02 -4.432632029056549072e-02 1.670156866312026978e-01 -3.108697384595870972e-02 -7.390648871660232544e-02 -7.185073196887969971e-02 -1.330700069665908813e-01 2.481120824813842773e-01 -1.153668910264968872e-01 -4.522774368524551392e-02 1.333048194646835327e-01 -2.874160744249820709e-02 1.665421575307846069e-02 -1.539663225412368774e-01 -5.648101493716239929e-02 -3.735638260841369629e-01 3.413561359047889709e-02 2.015194892883300781e-01 -1.168273314833641052e-01 2.514150552451610565e-02 -3.475615978240966797e-01 -2.054286152124404907e-01 3.025279343128204346e-01 3.795767724514007568e-01 1.098527573049068451e-02 -4.908034577965736389e-02 -1.815536022186279297e-01 2.355913668870925903e-01 2.980955541133880615e-01 7.902446202933788300e-03 -1.497101038694381714e-01 1.417079269886016846e-01
-5.706248059868812561e-02 -4.485114663839340210e-02 -3.210564330220222473e-02 1.601204872131347656e-01 -9.449934214353561401e-02 -1.181303262710571289e-01 -1.844099909067153931e-01 -3.959662094712257385e-02 2.136023715138435364e-03 1.549005508422851562e-01 -1.153069585561752319e-01 5.895703285932540894e-02 1.688545346260070801e-01 -1.305181682109832764e-01 -1.015385054051876068e-02 -1.761836409568786621e-01 -1.735658496618270874e-01 2.079763822257518768e-02 1.796673089265823364e-01 -6.590139865875244141e-02 -1.274437457323074341e-01 -1.386213302612304688e-01 8.516034483909606934e-02 4.614467024803161621e-01 -4.298335015773773193e-01 -3.071810007095336914e-01 2.767387330532073975e-01 2.789988555014133453e-02 -1.463033556938171387e-01 -8.770313113927841187e-02 2.869946956634521484e-01 3.709070011973381042e-02
-2.493221759796142578e-01 4.329983517527580261e-02 3.592086490243673325e-03 2.719915509223937988e-01 -9.456476569175720215e-02 2.177975326776504517e-01 -8.281287737190723419e-03 1.203985884785652161e-01 3.922175467014312744e-01 1.022529378533363342e-01 7.382396608591079712e-02 -3.863598033785820007e-02 -4.270530119538307190e-02 -1.397293061017990112e-01 -1.616895049810409546e-01 -1.921624839305877686e-01 1.406556814908981323e-01 6.225813552737236023e-02 6.789539754390716553e-02 -1.067125145345926285e-02 -1.196728795766830444e-01 -3.087154924869537354e-01 1.230584457516670227e-01 3.722077906131744385e-01 -2.083264887332916260e-01 -4.320222511887550354e-02 1.900593787431716919e-01 1.429255902767181396e-01 -1.004767641425132751e-01 2.423578798770904541e-01 2.062350362539291382e-01 1.746501922607421875e-01
-1.906249970197677612e-01 2.390910685062408447e-02 9.666686877608299255e-03 1.477379649877548218e-01 1.637089103460311890e-01 -1.100514903664588928e-01 -2.464628070592880249e-01 -1.713413298130035400e-01 3.589925169944763184e-02 -2.013567537069320679e-01 -1.168450042605400085e-01 -8.513927459716796875e-03 -1.302889883518218994e-01 -2.863522991538047791e-02 -4.069399535655975342e-01 -3.021776676177978516e-01 4.434935376048088074e-02 -4.889886826276779175e-02 -5.248872935771942139e-02 2.111251838505268097e-02 1.636638492345809937e-01 -3.013983666896820068e-01 3.067030608654022217e-01 2.250509560108184814e-01 -2.335388958454132080e-01 -1.934718638658523560e-01 1.663516163825988770e-01 -1.223866492509841919e-01 7.614599168300628662e-02 -4.990538954734802246e-02 5.770890414714813232e-02 2.564157545566558838e-01
-1.432959139347076416e-01 5.247730389237403870e-02 -1.235406398773193359e-01 1.117799580097198486e-01 6.038626655936241150e-02 -1.525250971317291260e-01 -1.681404709815979004e-01 -3.231246396899223328e-02 3.272391259670257568e-01 5.153657868504524231e-02 -2.044437080621719360e-01 1.785094588994979858e-01 2.457040920853614807e-02 -1.128602027893066406e-01 -1.756661236286163330e-01 -2.606079578399658203e-01 8.909044414758682251e-02 -1.203339472413063049e-01 1.099760681390762329e-01 1.112749055027961731e-01 -5.701285973191261292e-02 -1.893398463726043701e-01 8.948235958814620972e-02 3.340528309345245361e-01 -1.662781834602355957e-01 -3.453074395656585693e-01 -3.604909479618072510e-01 1.204952597618103027e-01 -7.181949168443679810e-02 1.908705085515975952e-01 4.322785139083862305e-02 2.383271455764770508e-01
-4.386329278349876404e-02 -1.415172219276428223e-01 4.252295941114425659e-02 1.148735359311103821e-01 -5.913466960191726685e-02 -1.805774271488189697e-01 -6.143154576420783997e-03 1.613219529390335083e-01 -3.864600881934165955e-02 -6.684965640306472778e-02 1.766485571861267090e-01 -1.407702565193176270e-01 2.004875987768173218e-02 -4.537940770387649536e-02 -2.967357039451599121e-01 -2.841859459877014160e-01 1.232096552848815918e-01 8.351583033800125122e-02 2.406197041273117065e-01 -1.283848732709884644e-01 -3.978926241397857666e-01 -6.267618387937545776e-02 -4.560781642794609070e-02 5.092675089836120605e-01 2.108055911958217621e-02 -2.342593818902969360e-01 -4.723034799098968506e-02 2.034825831651687622e-01 1.781214773654937744e-01 6.795511394739151001e-02 4.100171476602554321e-02 1.241714134812355042e-01
-2.283353358507156372e-01 2.021617442369461060e-01 1.479831337928771973e-01 -1.271717697381973267e-01 3.553563728928565979e-02 -1.873334869742393494e-02 -2.442330718040466309e-01 2.004696726799011230e-01 -1.884011924266815186e-01 3.780714571475982666e-01 2.988208830356597900e-01 2.715438306331634521e-01 -6.714007258415222168e-02 -5.303075164556503296e-02 -1.033593043684959412e-01 -2.069906592369079590e-01 1.053085252642631531e-01 1.609156280755996704e-01 1.302899699658155441e-02 2.062624841928482056e-01 -1.328372061252593994e-01 -4.010917991399765015e-02 3.709706962108612061e-01 1.802695244550704956e-01 -6.678618490695953369e-02 7.732538133859634399e-02 1.289889514446258545e-01 -3.384032100439071655e-02 -1.316632777452468872e-01 3.604932129383087158e-02 -5.069766193628311157e-02 2.160152345895767212e-01
-3.108785152435302734e-01 -7.942750118672847748e-03 1.569345593452453613e-01 -2.856073677539825439e-01 2.188386023044586182e-01 2.391153275966644287e-01 4.560448601841926575e-02 1.814807653427124023e-01 2.679218351840972900e-02 1.436205208301544189e-01 5.667616799473762512e-02 5.406909808516502380e-02 -1.052825897932052612e-02 -2.299930453300476074e-01 -1.441081017255783081e-01 -1.639594584703445435e-01 6.506414152681827545e-03 2.919489145278930664e-01 4.112938418984413147e-02 2.063942253589630127e-01 8.954769000411033630e-03 -2.850556373596191406e-01 3.618942201137542725e-01 8.244930952787399292e-02 -1.737191677093505859e-01 -1.398129761219024658e-01 -1.159383058547973633e-01 -1.971012204885482788e-01 1.752533167600631714e-01 1.969867497682571411e-01 -4.615507554262876511e-03 -9.299309551715850830e-02
-1.170976907014846802e-01 -8.082223683595657349e-02 4.059154689311981201e-01 -3.938514366745948792e-02 3.835021257400512695e-01 1.281656604260206223e-02 1.175854057073593140e-01 -1.629575528204441071e-02 1.312163025140762329e-01 -1.608033925294876099e-01 4.403021931648254395e-02 8.987648785114288330e-02 -1.785127222537994385e-01 2.173622399568557739e-01 -2.272055596113204956e-01 -4.402368664741516113e-01 -6.624919176101684570e-02 4.303897917270660400e-02 6.474011391401290894e-02 -1.222284734249114990e-01 6.453508138656616211e-02 -1.644571423530578613e-01 8.849695324897766113e-03 1.286506652832031250e-01 -1.813041865825653076e-01 -6.089230254292488098e-02 -7.496849447488784790e-02 -1.515897214412689209e-01 2.437185049057006836e-01 1.511450707912445068e-01 -6.728035211563110352e-02 2.220581471920013428e-01
-1.377292722463607788e-01 8.664492517709732056e-02 3.209775984287261963e-01 7.666771113872528076e-02 -1.214080378413200378e-01 7.001849357038736343e-03 1.527473926544189453e-01 -7.827316224575042725e-02 -2.653038203716278076e-01 1.846913993358612061e-02 -8.506689965724945068e-02 2.432341277599334717e-01 3.665028512477874756e-01 -1.162703037261962891e-01 -2.048629671335220337e-01 -3.033027350902557373e-01 -2.413222007453441620e-02 -1.754138320684432983e-01 -4.633360356092453003e-02 -1.261548995971679688e-01 -2.044914364814758301e-01 -3.495249152183532715e-01 8.814594149589538574e-02 1.645410805940628052e-01 -2.415517531335353851e-02 -6.340965628623962402e-02 5.034523084759712219e-02 -2.992952167987823486e-01 -7.850895076990127563e-02 1.053752526640892029e-01 -4.464156553149223328e-02 1.929282546043395996e-01
8.817940019071102142e-03 -1.568510085344314575e-01 3.684778213500976562e-01 -9.520151466131210327e-02 3.412958383560180664e-01 -7.435428351163864136e-02 1.847977936267852783e-01 1.636457145214080811e-01 2.312224358320236206e-01 -2.546843588352203369e-01 -6.195726804435253143e-03 3.130397498607635498e-01 5.135760828852653503e-02 5.595604330301284790e-02 -1.773467063903808594e-01 -4.014302194118499756e-01 -8.111508935689926147e-02 -1.063894331455230713e-01 -1.824172772467136383e-02 6.830890197306871414e-03 3.320589661598205566e-02 -8.200209587812423706e-02 5.004084482789039612e-02 7.721453905105590820e-02 -2.899786233901977539e-01 -1.238791793584823608e-01 2.076747454702854156e-02 -6.608635932207107544e-02 6.070446595549583435e-02 2.217805236577987671e-01 2.600334212183952332e-02 2.011494636535644531e-01
-8.060220628976821899e-02 -1.516184657812118530e-01 1.169561296701431274e-01 -1.667195931077003479e-02 -9.728685766458511353e-02 9.819860570132732391e-03 -2.044944763183593750e-01 -1.225651428103446960e-01 -1.026833206415176392e-01 4.132065549492835999e-02 -6.334671285003423691e-03 2.718761265277862549e-01 5.642370507121086121e-02 -1.672333329916000366e-01 -1.198956146836280823e-01 -2.153549045324325562e-01 -1.639562696218490601e-01 -1.155201345682144165e-01 -5.585851892828941345e-02 1.118523329496383667e-01 -4.273751005530357361e-02 2.550849691033363342e-03 -2.705052793025970459e-01 3.885649740695953369e-01 3.059951774775981903e-02 -4.271685183048248291e-01 -1.498003304004669189e-01 2.095299772918224335e-02 2.724094390869140625e-01 1.806003972887992859e-02 2.631861902773380280e-02 3.855970501899719238e-01
-1.834210455417633057e-01 3.205253779888153076e-01 1.223210245370864868e-01 -3.149041905999183655e-02 6.707904487848281860e-02 -1.093771755695343018e-01 -3.334699198603630066e-02 -2.831720709800720215e-01 7.808819413185119629e-02 1.486223787069320679e-01 4.668257385492324829e-02 3.376818299293518066e-01 -1.567197293043136597e-01 -1.560672931373119354e-02 -2.963871061801910400e-01 -2.448964267969131470e-01 1.345110237598419189e-01 2.478689700365066528e-02 6.466335803270339966e-02 1.385347694158554077e-01 1.352624222636222839e-02 -1.993361711502075195e-01 1.421309411525726318e-01 3.358618915081024170e-01 -2.494329512119293213e-01 6.218199431896209717e-02 -1.919799447059631348e-01 -2.108946293592453003e-01 2.459287792444229126e-01 -4.767033830285072327e-02 -7.764451205730438232e-02 4.104162007570266724e-02
-3.317014575004577637e-01 -1.381967961788177490e-01 1.767656058073043823e-01 -2.336070537567138672e-01 9.850222617387771606e-02 -1.342000663280487061e-01 1.256344765424728394e-01 2.685283310711383820e-02 -1.894885450601577759e-01 8.860480971634387970e-03 1.916146837174892426e-02 3.459104001522064209e-01 -9.554805606603622437e-02 -9.209681302309036255e-02 6.476911157369613647e-02 -8.059159666299819946e-02 -2.297855913639068604e-01 2.970530837774276733e-02 2.271876204758882523e-03 6.550145894289016724e-02 8.281555026769638062e-02 -2.554126977920532227e-01 1.064502745866775513e-01 2.391098886728286743e-01 -6.634331494569778442e-02 3.609201312065124512e-02 2.522260248661041260e-01 -2.148911356925964355e-01 2.999374270439147949e-01 3.730961680412292480e-01 -7.972597330808639526e-02 8.327602595090866089e-02
-4.742472246289253235e-02 -1.184843108057975769e-01 3.878831267356872559e-01 -1.950751990079879761e-01 3.944999873638153076e-01 -1.267824023962020874e-01 2.818517684936523438e-01 1.808077991008758545e-01 1.618794798851013184e-01 -1.447533518075942993e-01 3.627485409379005432e-02 1.874449253082275391e-01 -2.816584892570972443e-02 -6.259195506572723389e-02 -5.935842543840408325e-02 -3.463995158672332764e-01 -1.947902143001556396e-02 -1.097473204135894775e-01 9.143334813416004181e-03 -8.266311138868331909e-02 -7.815256714820861816e-02 -1.303498744964599609e-01 7.270772755146026611e-02 1.092419698834419250e-01 -1.025562733411788940e-01 -2.775873839855194092e-01 4.156961292028427124e-02 2.317169914022088051e-03 1.847129017114639282e-01 -8.348406292498111725e-03 -9.795228391885757446e-02 3.267764747142791748e-01
-1.195744723081588745e-01 4.401608183979988098e-02 8.826693147420883179e-02 2.267115749418735504e-02 1.085471287369728088e-01 3.259902074933052063e-02 -7.247299700975418091e-02 1.423633843660354614e-01 -1.432456541806459427e-02 -2.402939647436141968e-01 2.543917298316955566e-01 2.722816169261932373e-01 -6.828606128692626953e-02 1.577379703521728516e-01 -2.762881219387054443e-01 -4.364644289016723633e-01 1.306784451007843018e-01 6.106403097510337830e-02 -1.228071525692939758e-01 -8.338174223899841309e-02 9.417091310024261475e-02 -4.751570150256156921e-02 -2.681835182011127472e-02 4.271787703037261963e-01 3.179955482482910156e-02 2.637588186189532280e-03 2.725680172443389893e-01 2.829522788524627686e-01 -1.024666801095008850e-01 1.436400115489959717e-01 -2.988947369158267975e-02 1.391038149595260620e-01
-1.634970679879188538e-02 -5.244136229157447815e-02 2.983223497867584229e-01 -5.214603617787361145e-02 2.867630720138549805e-01 6.945476680994033813e-02 -4.842270910739898682e-02 1.922227144241333008e-01 -2.338331639766693115e-01 7.063379138708114624e-02 -7.474164664745330811e-02 -1.552627533674240112e-01 2.482247501611709595e-01 -2.843158245086669922e-01 -1.181309595704078674e-01 -4.161672890186309814e-01 1.150540411472320557e-01 5.808246135711669922e-02 1.022593583911657333e-02 3.381202928721904755e-03 1.762809902429580688e-01 -1.969213038682937622e-01 1.478132754564285278e-01 7.339018397033214569e-03 -6.896987557411193848e-02 -2.326295524835586548e-01 1.613040268421173096e-01 2.356239110231399536e-01 -1.129247918725013733e-01 1.493678987026214600e-02 -1.301100999116897583e-01 2.848811447620391846e-01
-1.334862112998962402e-01 1.242695003747940063e-01 -9.720803797245025635e-02 -2.658149302005767822e-01 4.224196448922157288e-02 2.116659730672836304e-01 9.287027269601821899e-02 -1.579071581363677979e-01 -1.154289692640304565e-01 -1.601043641567230225e-01 1.534458100795745850e-01 1.172007471323013306e-01 -4.019148275256156921e-02 2.368551343679428101e-01 3.345969598740339279e-03 -4.663944840431213379e-01 -1.087992563843727112e-01 1.085610985755920410e-01 1.750212311744689941e-01 1.658782511949539185e-01 -2.206131368875503540e-01 -2.097726017236709595e-01 6.308192014694213867e-02 1.579090505838394165e-01 -2.209749072790145874e-01 -1.139558926224708557e-01 2.068709880113601685e-01 -6.176707521080970764e-02 6.913786381483078003e-02 2.090968638658523560e-01 9.061621129512786865e-02 2.941018044948577881e-01
-2.506988346576690674e-01 -8.538143336772918701e-02 1.535986363887786865e-01 2.341911494731903076e-01 -3.059327788650989532e-02 -1.398045420646667480e-01 1.422221362590789795e-01 1.946856230497360229e-01 1.235788464546203613e-01 1.119602322578430176e-01 -1.672863215208053589e-01 -4.852768033742904663e-02 1.612836569547653198e-01 -1.493220925331115723e-01 -1.805431693792343140e-01 -2.712333202362060547e-01 1.831053793430328369e-01 1.376839131116867065e-01 -1.603311896324157715e-01 -4.253852739930152893e-02 -3.175120353698730469e-01 1.380508393049240112e-01 -1.524516344070434570e-01 3.455936014652252197e-01 2.666363306343555450e-02 -1.313492953777313232e-01 1.449971795082092285e-01 -2.541963383555412292e-02 1.609400808811187744e-01 3.318768143653869629e-01 -8.053071796894073486e-02 1.883621662855148315e-01
-2.684957385063171387e-01 -5.381589382886886597e-02 2.920513749122619629e-01 -1.442399900406599045e-02 1.828008294105529785e-01 1.634280979633331299e-01 -1.229887362569570541e-02 1.101462841033935547e-01 1.033664960414171219e-02 -1.991045475006103516e-01 1.855053007602691650e-01 -1.452082246541976929e-01 1.783982850611209869e-02 -1.426908522844314575e-01 -1.211821138858795166e-01 -3.243151009082794189e-01 -2.653590738773345947e-01 2.247552759945392609e-02 -2.149329185485839844e-01 1.656173467636108398e-01 2.338583767414093018e-01 -7.423868775367736816e-02 -7.580978423357009888e-02 1.479953229427337646e-01 -5.118251964449882507e-02 -2.091627269983291626e-01 1.028481870889663696e-01 -9.154225699603557587e-04 3.488683998584747314e-01 1.327623277902603149e-01 2.808854877948760986e-01 1.540661752223968506e-01
-6.234772875905036926e-02 8.176060393452644348e-03 -6.059938296675682068e-02 1.990778893232345581e-01 2.475192025303840637e-02 2.655979059636592865e-02 -1.698597818613052368e-01 -1.567850708961486816e-01 -6.743286550045013428e-02 6.009684875607490540e-02 2.321078069508075714e-02 3.419845700263977051e-01 9.047716856002807617e-03 -1.122620925307273865e-01 -7.934048771858215332e-02 -2.186678200960159302e-01 -2.267497777938842773e-02 8.058337867259979248e-02 -5.335748940706253052e-02 -3.643999248743057251e-02 -3.352588042616844177e-02 -4.813647866249084473e-01 1.470506004989147186e-02 2.084423005580902100e-01 -9.462341666221618652e-02 -2.310972511768341064e-01 -1.336379498243331909e-01 -4.599234163761138916e-01 6.186613440513610840e-02 2.160460203886032104e-01 -2.490643709897994995e-01 1.165148764848709106e-01
-2.099151760339736938e-01 6.616200506687164307e-02 -1.382658928632736206e-01 -9.943436086177825928e-02 1.343455016613006592e-01 2.169049829244613647e-01 -2.215431928634643555e-01 1.936159431934356689e-01 4.595340043306350708e-02 1.922345161437988281e-01 -7.967318594455718994e-02 2.787979543209075928e-01 2.817168533802032471e-01 -9.682188928127288818e-02 -1.287571899592876434e-02 -2.918274998664855957e-01 1.939562894403934479e-02 2.126413732767105103e-01 2.000979147851467133e-02 -1.136038154363632202e-01 -2.682400941848754883e-01 -4.135965183377265930e-02 -3.143188357353210449e-02 1.158254444599151611e-01 -2.431351132690906525e-02 -3.970501720905303955e-01 1.982507407665252686e-01 -1.172157302498817444e-01 1.728916913270950317e-01 1.625034362077713013e-01 1.352130919694900513e-01 2.021108418703079224e-01
1.098395660519599915e-01 -3.946842253208160400e-02 -1.485195662826299667e-02 3.108463585376739502e-01 2.572119534015655518e-01 1.481669396162033081e-01 -2.867368459701538086e-01 1.956396847963333130e-01 5.179330706596374512e-02 2.544873161241412163e-03 1.170907244086265564e-01 2.421211451292037964e-01 1.760788708925247192e-01 -1.790369600057601929e-01 -3.340165689587593079e-02 -4.382731616497039795e-01 -3.259614706039428711e-01 9.818156063556671143e-02 2.127616107463836670e-02 -1.330943703651428223e-01 2.237719297409057617e-02 5.362421739846467972e-03 3.730132593773305416e-04 3.432616293430328369e-01 -1.111705005168914795e-01 -4.001102223992347717e-02 -2.625237703323364258e-01 -2.248151227831840515e-02 5.784510821104049683e-02 8.299103379249572754e-02 2.576249837875366211e-02 5.432947725057601929e-02
-2.728413045406341553e-01 -2.351260930299758911e-01 1.579434424638748169e-01 2.459106594324111938e-02 1.041405573487281799e-01 2.195220142602920532e-01 -3.522267192602157593e-02 -9.390847384929656982e-02 1.466589048504829407e-02 -1.409293115139007568e-01 1.671429425477981567e-01 2.632353901863098145e-01 -7.305586710572242737e-03 -1.275635808706283569e-01 -1.553891003131866455e-01 -3.221841454505920410e-01 7.822905480861663818e-02 -8.372163772583007812e-02 -7.651059329509735107e-02 -2.372344024479389191e-02 -3.355525434017181396e-01 -1.884094923734664917e-01 9.426519274711608887e-02 -1.813306510448455811e-01 -3.341440260410308838e-01 -1.959070712327957153e-01 -1.900005340576171875e-02 -1.902130246162414551e-01 2.924350202083587646e-01 1.355298906564712524e-01 8.215841650962829590e-02 8.620518445968627930e-02
8.391801267862319946e-02 7.502458989620208740e-02 -1.156319770961999893e-02 2.860057912766933441e-02 -1.503257602453231812e-01 -1.688807457685470581e-01 -3.978422284126281738e-02 -8.746281266212463379e-02 4.939033463597297668e-02 5.336207523941993713e-02 4.459260031580924988e-02 2.514183521270751953e-01 1.142546087503433228e-01 -1.866406798362731934e-01 -2.924704924225807190e-02 -4.438273310661315918e-01 1.018462106585502625e-01 6.513113528490066528e-02 -1.307835578918457031e-01 2.991192787885665894e-02 -9.399640257470309734e-04 -4.612644016742706299e-01 -5.477359518408775330e-02 1.780424863100051880e-01 -1.921071559190750122e-01 -1.572641581296920776e-01 -4.435585811734199524e-02 -4.954230487346649170e-01 1.731537468731403351e-02 -1.848055422306060791e-02 -1.105177551507949829e-01 8.848747611045837402e-02
-2.334168255329132080e-01 1.939542219042778015e-02 2.942925095558166504e-01 5.222892016172409058e-02 1.185948178172111511e-01 -6.112492177635431290e-03 -2.042176872491836548e-01 -1.736325770616531372e-01 -1.575855016708374023e-01 -2.103231288492679596e-02 1.550341993570327759e-01 4.807540774345397949e-01 1.107383593916893005e-01 -6.711560487747192383e-02 -3.520867228507995605e-01 -8.309149742126464844e-02 1.279974430799484253e-01 -7.329495996236801147e-02 6.379697471857070923e-02 7.345088571310043335e-02 1.278989464044570923e-01 -2.197296321392059326e-01 -1.522940993309020996e-01 1.945739984512329102e-01 -1.549102067947387695e-01 4.204835277050733566e-03 1.868260949850082397e-01 -3.107602000236511230e-01 1.573957502841949463e-01 -3.473236411809921265e-02 -5.276567116379737854e-02 2.469581551849842072e-02
-3.006523549556732178e-01 -1.153237000107765198e-01 -3.009872734546661377e-01 1.578749530017375946e-02 -6.990312039852142334e-02 -3.322622478008270264e-01 6.362553685903549194e-02 2.035900801420211792e-01 5.256664752960205078e-02 1.135551407933235168e-01 -6.422302871942520142e-02 8.748420327901840210e-02 3.884700359776616096e-03 8.378298580646514893e-02 -1.242084801197052002e-01 -3.256892859935760498e-01 -8.458229154348373413e-02 3.823162987828254700e-02 1.449846774339675903e-01 -2.869970202445983887e-01 -1.010357365012168884e-01 -1.829581856727600098e-01 -2.658318914473056793e-02 3.747806847095489502e-01 -1.805930435657501221e-01 -3.362401574850082397e-02 -4.523600265383720398e-02 1.836833357810974121e-01 1.590610742568969727e-01 -1.287064254283905029e-01 -1.118438988924026489e-01 2.606804072856903076e-01
-2.972921431064605713e-01 -8.859634399414062500e-02 6.834354996681213379e-02 7.965586334466934204e-02 -2.129220515489578247e-01 -1.980649121105670929e-02 6.159836892038583755e-03 -7.583484053611755371e-02 8.747740089893341064e-02 1.680099964141845703e-01 1.526470333337783813e-01 2.040269374847412109e-01 6.029407680034637451e-02 -2.001561224460601807e-01 -2.955318093299865723e-01 -1.164590120315551758e-01 9.855373948812484741e-02 -1.103929243981838226e-02 -1.854507178068161011e-01 3.605049252510070801e-01 -1.432197988033294678e-01 -3.573952615261077881e-02 -7.599468342959880829e-03 2.639541327953338623e-01 -1.383125931024551392e-01 -4.518414437770843506e-01 -2.196362940594553947e-03 -9.246399998664855957e-02 4.922576248645782471e-02 -2.195189595222473145e-01 1.571699380874633789e-01 1.515221893787384033e-01
-2.210238128900527954e-01 -1.755760982632637024e-02 3.429968655109405518e-01 -4.039140790700912476e-02 2.955903410911560059e-01 -1.483016312122344971e-01 -3.741688653826713562e-02 1.004507318139076233e-01 -1.419343650341033936e-01 -7.631950825452804565e-02 3.234279528260231018e-02 3.993353843688964844e-01 -1.675587892532348633e-01 -2.370645105838775635e-01 1.867350190877914429e-02 -2.301114946603775024e-01 -1.378264278173446655e-01 -1.448428034782409668e-01 -4.326032847166061401e-02 2.051672041416168213e-01 -3.747512400150299072e-02 2.768580056726932526e-02 -6.206188350915908813e-02 -1.976250857114791870e-02 -4.057515263557434082e-01 -1.222725063562393188e-01 1.407506614923477173e-01 -1.185702066868543625e-02 -5.111543834209442139e-02 2.420013993978500366e-01 -8.115500211715698242e-02 1.702658683061599731e-01
-2.320511937141418457e-01 1.180893257260322571e-01 1.947048008441925049e-01 3.312196955084800720e-02 9.504958055913448334e-03 2.840605676174163818e-01 -9.042993187904357910e-02 -2.432158775627613068e-02 9.269792586565017700e-02 1.137951686978340149e-01 1.063811630010604858e-01 3.000044524669647217e-01 1.044924631714820862e-01 -2.322594076395034790e-02 -1.840310543775558472e-01 -2.156340330839157104e-01 -2.587603330612182617e-01 4.160466492176055908e-01 -2.443109154701232910e-01 5.195026844739913940e-02 9.752611070871353149e-02 6.568653043359518051e-03 -1.507150661200284958e-02 3.563438057899475098e-01 -1.067256778478622437e-01 1.077944189310073853e-01 3.738185763359069824e-02 6.094781681895256042e-02 6.947076320648193359e-02 -1.036698594689369202e-01 2.402996271848678589e-01 2.198282778263092041e-01
-3.308304548263549805e-01 1.607150882482528687e-01 7.518975436687469482e-02 5.188105627894401550e-02 4.790893942117691040e-02 2.204485833644866943e-01 4.382693767547607422e-02 1.405536085367202759e-01 2.974368035793304443e-01 6.112961098551750183e-03 5.875682085752487183e-02 3.069529235363006592e-01 -5.132306739687919617e-02 -5.506024695932865143e-03 4.493585973978042603e-02 -3.107827305793762207e-01 1.924390904605388641e-02 -2.860962226986885071e-02 2.862606756389141083e-02 9.081137925386428833e-02 1.019617244601249695e-01 1.286602467298507690e-01 -1.461371630430221558e-01 2.272102832794189453e-01 -3.294408917427062988e-01 7.912850007414817810e-03 3.246382176876068115e-01 3.869995474815368652e-02 1.448452472686767578e-01 1.586672514677047729e-01 2.807934023439884186e-02 3.517801165580749512e-01
-2.746521830558776855e-01 1.104299537837505341e-02 4.788634926080703735e-02 8.306898176670074463e-02 7.003142684698104858e-02 -1.277484465390443802e-02 -9.250398725271224976e-02 -2.501297276467084885e-03 -1.173257306218147278e-01 9.501468390226364136e-02 1.305148452520370483e-01 -1.550285071134567261e-01 2.487487345933914185e-01 7.890224456787109375e-02 -1.525921523571014404e-01 -2.140796184539794922e-01 -7.187733054161071777e-02 6.177660822868347168e-02 -2.934398688375949860e-02 -1.731053441762924194e-01 3.060262501239776611e-01 -1.489253044128417969e-01 -7.200249284505844116e-02 4.854705035686492920e-01 -3.283286392688751221e-01 -1.372555643320083618e-01 2.163759171962738037e-01 1.770385950803756714e-01 2.134740203619003296e-01 2.289312332868576050e-01 -1.962386257946491241e-02 2.951345965266227722e-02
-2.063352614641189575e-03 -1.146648749709129333e-01 -1.049519479274749756e-01 -1.674387603998184204e-01 4.886577278375625610e-02 7.768309116363525391e-02 -6.700471788644790649e-02 1.654213964939117432e-01 -1.755942553281784058e-01 1.937685757875442505e-01 2.197813987731933594e-01 1.465629339218139648e-01 1.073946133255958557e-01 2.240521311759948730e-01 2.833879180252552032e-02 -3.065542876720428467e-01 2.147359848022460938e-01 3.200892508029937744e-01 -2.366538345813751221e-01 -2.783219814300537109e-01 -8.765351027250289917e-03 -3.250867128372192383e-01 8.373502641916275024e-03 3.034227490425109863e-01 -2.080146521329879761e-01 -6.115188822150230408e-02 -7.671391963958740234e-02 -8.495155721902847290e-02 1.313375085592269897e-01 6.723104888806119561e-05 -1.540790051221847534e-01 1.783622056245803833e-01
-2.670768797397613525e-01 -2.503648400306701660e-02 2.658017277717590332e-01 -2.625513970851898193e-01 -2.204260528087615967e-01 -2.675893530249595642e-02 -2.515440806746482849e-02 2.516374588012695312e-01 1.583880335092544556e-01 9.964051842689514160e-02 -3.344792872667312622e-02 3.957448899745941162e-01 1.824065148830413818e-01 -1.118749380111694336e-02 1.111414283514022827e-01 -1.835762858390808105e-01 1.316752135753631592e-01 1.012797430157661438e-01 -6.338766962289810181e-02 3.865242004394531250e-02 1.350774616003036499e-01 -2.630864679813385010e-01 3.916566446423530579e-02 2.104789316654205322e-01 -5.790888145565986633e-02 -1.057968363165855408e-01 3.466093912720680237e-03 1.467864364385604858e-01 2.347254902124404907e-01 3.529210388660430908e-01 -2.841593883931636810e-02 1.415579169988632202e-01
-6.216510012745857239e-02 -6.197910755872726440e-03 -2.869409136474132538e-02 2.892941832542419434e-01 3.124141367152333260e-03 9.930058568716049194e-02 -7.154852896928787231e-02 -8.607982844114303589e-02 4.314813390374183655e-02 5.039490386843681335e-02 -4.943967983126640320e-02 1.130688786506652832e-01 3.602657914161682129e-01 -1.606874614953994751e-01 -8.432494103908538818e-02 -2.325819581747055054e-01 -3.132331669330596924e-01 1.198568418622016907e-01 2.090051323175430298e-01 -1.965153515338897705e-01 -2.500141859054565430e-01 3.956947475671768188e-03 -3.076407313346862793e-02 5.560615658760070801e-01 -2.055409699678421021e-01 -8.708325773477554321e-02 5.132906511425971985e-02 -1.502482891082763672e-01 5.915710330009460449e-02 -7.293994724750518799e-02 -1.909429766237735748e-02 -3.250136598944664001e-02
-7.680179923772811890e-02 -8.609923534095287323e-03 -1.768511980772018433e-01 -2.535388618707656860e-02 1.655917316675186157e-01 9.799144417047500610e-02 2.053438499569892883e-02 4.921260755509138107e-03 6.296706199645996094e-02 3.442611992359161377e-01 7.784468680620193481e-02 2.777962982654571533e-01 1.314408034086227417e-01 -8.125768601894378662e-02 -1.225582212209701538e-01 -4.542291462421417236e-01 -6.718230247497558594e-02 3.394648432731628418e-01 4.419984295964241028e-02 -1.026684492826461792e-01 -1.188416853547096252e-01 -2.371545881032943726e-02 2.534854114055633545e-01 -6.482800841331481934e-02 8.613675087690353394e-02 -3.866382837295532227e-01 2.219005376100540161e-01 4.237578716129064560e-03 -8.228121697902679443e-02 9.359677881002426147e-02 8.977859467267990112e-02 1.689944714307785034e-01
-7.120175659656524658e-02 -3.811054676771163940e-02 5.654890462756156921e-02 1.024640947580337524e-01 -3.054722249507904053e-01 7.742953300476074219e-02 -9.656333364546298981e-03 -1.150936111807823181e-01 -1.015716120600700378e-01 -1.330836117267608643e-01 9.383039921522140503e-02 2.943365871906280518e-01 1.230516433715820312e-01 -4.566760733723640442e-02 -3.102200925350189209e-01 -3.033948838710784912e-01 -1.965205967426300049e-01 -2.290901690721511841e-01 -8.579976856708526611e-03 1.493695527315139771e-01 -7.417142391204833984e-02 1.037016734480857849e-01 -1.191568300127983093e-01 1.703038513660430908e-01 -2.953160405158996582e-01 -3.555636107921600342e-01 7.317171245813369751e-02 -5.399007350206375122e-02 2.895017862319946289e-01 -4.412333667278289795e-02 3.246533870697021484e-02 2.376796454191207886e-01
-3.702814280986785889e-01 7.513883709907531738e-02 -1.528629213571548462e-01 1.209769025444984436e-01 -2.056767046451568604e-01 2.814380228519439697e-01 -1.295883674174547195e-03 5.634445231407880783e-03 2.455223053693771362e-01 1.224539056420326233e-01 8.026242256164550781e-02 2.688060700893402100e-01 2.778661549091339111e-01 -2.724053859710693359e-01 -2.268586605787277222e-01 -1.398263275623321533e-01 -3.872312605381011963e-02 8.644755184650421143e-02 2.034170031547546387e-01 -1.150261983275413513e-02 -7.683147490024566650e-02 -1.061100959777832031e-01 2.077396214008331299e-01 2.485713660717010498e-01 -1.763854175806045532e-01 -6.690625846385955811e-02 2.936806976795196533e-01 -8.120283484458923340e-02 -2.052452182397246361e-04 1.361266523599624634e-01 3.190125524997711182e-02 2.694810554385185242e-02
-1.523980796337127686e-01 -2.138833552598953247e-01 3.141615688800811768e-01 -9.247539192438125610e-02 3.220139145851135254e-01 -7.565984129905700684e-02 -1.772684156894683838e-01 -2.748455479741096497e-02 -1.566582322120666504e-01 1.507838070392608643e-01 3.377785980701446533e-01 1.732160300016403198e-01 -1.414959430694580078e-01 1.738799512386322021e-01 -3.172160983085632324e-01 -1.164296641945838928e-01 8.301521092653274536e-02 1.401442140340805054e-01 9.755700826644897461e-02 1.105119753628969193e-02 -1.261548250913619995e-01 -2.153852581977844238e-01 1.407966315746307373e-01 1.521138846874237061e-01 3.274700790643692017e-02 -7.977252453565597534e-02 2.347122579813003540e-01 -7.229217141866683960e-02 5.018600076436996460e-02 1.205478161573410034e-01 -1.042999774217605591e-01 2.987460196018218994e-01
-2.540636062622070312e-02 1.323156803846359253e-01 2.968996763229370117e-01 1.000152081251144409e-01 -9.018246829509735107e-02 -8.815252035856246948e-02 2.078520357608795166e-01 -5.290197953581809998e-02 -2.261838316917419434e-01 1.715699881315231323e-01 -1.293556243181228638e-01 9.665852785110473633e-02 2.412922829389572144e-01 -9.815768152475357056e-02 -1.561774909496307373e-01 -4.169590175151824951e-01 -1.051832363009452820e-01 -1.498783081769943237e-01 8.803072571754455566e-02 2.391901798546314240e-02 -1.266090720891952515e-01 -3.915306031703948975e-01 1.308002024888992310e-01 1.640807241201400757e-01 -1.495000869035720825e-01 5.959123745560646057e-02 4.526379331946372986e-02 -2.239512205123901367e-01 1.443607807159423828e-01 1.584092229604721069e-01 1.085089147090911865e-01 2.408272773027420044e-01
6.755593232810497284e-03 1.306411921977996826e-01 3.270094990730285645e-01 -4.802331794053316116e-03 -1.076579280197620392e-02 -2.047340124845504761e-01 -2.003386318683624268e-01 -1.674755960702896118e-01 -1.343190073966979980e-01 1.906177550554275513e-01 1.461065709590911865e-01 2.266686856746673584e-01 1.102632377296686172e-02 6.429053843021392822e-02 -2.891350686550140381e-01 -3.914728164672851562e-01 -2.065255073830485344e-03 -1.261277049779891968e-01 -8.513991720974445343e-03 5.192294716835021973e-02 -1.217950433492660522e-01 -8.092318475246429443e-02 -1.212574541568756104e-02 1.416859030723571777e-02 -4.020956531167030334e-02 -2.375888973474502563e-01 -1.918806135654449463e-02 -1.452033370733261108e-01 2.302834242582321167e-01 7.671635597944259644e-02 -1.917302906513214111e-01 4.264981150627136230e-01
-5.277295708656311035e-01 9.298156946897506714e-02 -1.756347268819808960e-01 -5.972091481089591980e-02 5.262065678834915161e-02 -4.654267802834510803e-02 -1.812009662389755249e-01 5.406042560935020447e-02 2.369161546230316162e-01 1.112164929509162903e-01 1.610725931823253632e-02 7.531460374593734741e-02 2.001895904541015625e-01 -8.430740796029567719e-03 -3.079390153288841248e-03 -2.588286101818084717e-01 1.399485021829605103e-01 5.458864197134971619e-02 -1.703518815338611603e-02 -2.019037604331970215e-01 -2.719527781009674072e-01 -1.316709071397781372e-01 -1.115720644593238831e-01 3.110810816287994385e-01 -6.432509422302246094e-02 -1.848518252372741699e-01 -1.574224382638931274e-01 -3.493765741586685181e-02 5.702443420886993408e-03 1.394979208707809448e-01 3.634468419477343559e-03 3.289676308631896973e-01
-1.827491670846939087e-01 -3.265443816781044006e-02 -7.272828370332717896e-02 2.866336405277252197e-01 3.243873640894889832e-02 -1.224908530712127686e-01 -1.433695014566183090e-02 1.180602386593818665e-01 8.249089121818542480e-02 2.512166798114776611e-01 -1.069453507661819458e-01 -5.788012966513633728e-02 4.311614036560058594e-01 3.513623401522636414e-02 -3.336301147937774658e-01 -1.207059025764465332e-01 1.775281131267547607e-01 -5.660308990627527237e-03 9.753276407718658447e-02 -5.802282691001892090e-02 -1.241827458143234253e-01 -1.170045658946037292e-01 3.961259126663208008e-02 5.067724585533142090e-01 -1.826983839273452759e-01 -1.208610087633132935e-01 1.563988775014877319e-01 4.056966304779052734e-02 -2.824015729129314423e-02 -6.712204962968826294e-02 2.907996810972690582e-02 1.949486285448074341e-01
-3.111544847488403320e-01 -1.245649158954620361e-01 2.212515845894813538e-02 1.143879443407058716e-01 1.822999566793441772e-01 -6.123118475079536438e-02 -1.233183294534683228e-01 1.498048659414052963e-02 1.411924953572452068e-03 2.506521940231323242e-01 1.270730346441268921e-01 -8.280535042285919189e-02 2.376762628555297852e-01 1.265154778957366943e-01 -1.413933634757995605e-01 -2.121182531118392944e-01 -9.455383569002151489e-02 5.598493292927742004e-02 6.871939171105623245e-03 -2.498503476381301880e-01 2.364759743213653564e-01 -1.837279200553894043e-01 -6.274802982807159424e-02 3.399757742881774902e-01 -4.285310804843902588e-01 -7.415238022804260254e-02 8.200378715991973877e-02 5.032127350568771362e-02 1.239584237337112427e-01 2.921663522720336914e-01 -5.106410384178161621e-02 -1.135311946272850037e-01
-2.659562826156616211e-01 -2.161684781312942505e-01 2.970697283744812012e-01 2.676118612289428711e-01 2.441417984664440155e-02 -1.282832473516464233e-01 -2.158071845769882202e-01 3.040899336338043213e-01 -1.132039576768875122e-01 -2.094324678182601929e-01 1.130824312567710876e-01 -2.198001369833946228e-02 2.691966108977794647e-02 -4.233179613947868347e-02 -1.402167882770299911e-02 -2.998913526535034180e-01 -7.937129586935043335e-02 2.009910345077514648e-01 -1.343243784504011273e-04 -3.059283830225467682e-02 -3.244401514530181885e-01 -1.608732789754867554e-01 1.392237395048141479e-01 4.100121185183525085e-02 -1.336541026830673218e-01 -1.552825421094894409e-01 -1.735033243894577026e-01 2.234313488006591797e-01 2.294574081897735596e-01 1.422092616558074951e-01 5.571199581027030945e-03 9.609691053628921509e-02
-3.857783377170562744e-01 -1.430560946464538574e-01 -8.764462172985076904e-02 7.628432475030422211e-03 1.027908921241760254e-01 2.733711898326873779e-01 -5.667028203606605530e-02 1.037145126610994339e-02 1.425222754478454590e-01 1.805295646190643311e-01 -2.487295493483543396e-02 9.569101035594940186e-02 2.789908945560455322e-01 -1.496802270412445068e-01 9.245976060628890991e-02 -1.970759630203247070e-01 2.076399177312850952e-01 6.846930831670761108e-02 1.366917192935943604e-01 -5.602343007922172546e-02 -4.646249860525131226e-02 -4.228926450014114380e-02 3.035901114344596863e-02 2.455043494701385498e-01 -1.819669306278228760e-01 -2.267490774393081665e-01 1.949293166399002075e-01 -7.679723203182220459e-02 1.404863297939300537e-01 1.641223281621932983e-01 1.926739513874053955e-01 4.207867681980133057e-01
7.230187207460403442e-02 -1.236906349658966064e-01 3.489192128181457520e-01 -7.546558976173400879e-02 4.379493594169616699e-01 -1.489304006099700928e-01 2.946953773498535156e-01 4.302798584103584290e-02 1.666216403245925903e-01 -1.391527801752090454e-01 1.363938897848129272e-01 2.236374765634536743e-01 4.508937522768974304e-02 1.132601592689752579e-02 -1.831197142601013184e-01 -3.892016112804412842e-01 -6.924148648977279663e-02 3.323285654187202454e-02 2.505278401076793671e-02 -9.701365977525711060e-02 -5.187406763434410095e-02 -3.048079088330268860e-02 2.504958212375640869e-02 3.013447485864162445e-02 -2.593566477298736572e-01 -1.402798891067504883e-01 -1.608210615813732147e-02 -1.237980723381042480e-01 1.021163612604141235e-01 1.632228940725326538e-01 4.584354162216186523e-02 2.892190217971801758e-01
-7.262045145034790039e-02 1.607869714498519897e-01 2.539765834808349609e-01 1.995592564344406128e-01 -1.094956323504447937e-01 -1.708395965397357941e-02 1.528722345829010010e-01 -4.985039681196212769e-02 -1.347115486860275269e-01 2.045258134603500366e-01 1.104831136763095856e-02 7.567867636680603027e-02 3.192293345928192139e-01 -9.998522698879241943e-02 -2.502321898937225342e-01 -4.566248357295989990e-01 -6.157725304365158081e-02 -2.475226521492004395e-01 -6.529881805181503296e-02 1.020503491163253784e-01 -2.290348708629608154e-01 -1.136017739772796631e-01 9.588519483804702759e-02 2.393938302993774414e-01 -1.896347105503082275e-01 1.165802925825119019e-01 3.383588790893554688e-02 -3.030754923820495605e-01 9.633897989988327026e-02 8.335632830858230591e-02 -1.419326523318886757e-03 8.467099815607070923e-02
5.436425283551216125e-02 4.214747622609138489e-02 -1.288267783820629120e-02 -7.100684940814971924e-02 -1.416920572519302368e-01 1.530148088932037354e-01 5.015792325139045715e-02 -3.124405071139335632e-02 -2.248300164937973022e-01 -4.576968029141426086e-02 1.499466001987457275e-01 -1.976360082626342773e-01 -5.699887126684188843e-02 -5.745802447199821472e-02 -2.085476219654083252e-01 -5.231994986534118652e-01 1.024030447006225586e-01 -8.622105419635772705e-02 -5.701088905334472656e-02 -1.102372165769338608e-02 2.839508354663848877e-01 -1.918648928403854370e-01 -4.365537315607070923e-02 9.985128045082092285e-02 -1.361384056508541107e-02 -1.786848902702331543e-01 1.099704951047897339e-01 -3.665897250175476074e-02 3.323761224746704102e-01 2.182587385177612305e-01 -1.650740951299667358e-01 3.515549600124359131e-01
-2.364347726106643677e-01 -1.904804706573486328e-01 8.530456572771072388e-02 2.042818367481231689e-01 -2.879584729671478271e-01 1.537837237119674683e-01 -1.064652670174837112e-02 6.065388768911361694e-02 -1.678984016180038452e-01 1.644207984209060669e-01 1.373171210289001465e-01 1.822126656770706177e-01 7.318323105573654175e-02 -8.972455561161041260e-02 -2.542560100555419922e-01 -1.504824161529541016e-01 1.535893529653549194e-01 2.013006359338760376e-01 2.093855850398540497e-02 1.463227570056915283e-01 8.926152437925338745e-02 5.448913574218750000e-02 -1.361645460128784180e-01 2.890628576278686523e-01 -4.071704298257827759e-02 -3.222603201866149902e-01 2.474673092365264893e-01 8.518493175506591797e-02 -1.142246425151824951e-01 5.514085292816162109e-03 6.104242801666259766e-02 3.881520926952362061e-01
-2.369371801614761353e-02 -6.808994710445404053e-02 1.138253509998321533e-01 -2.196796238422393799e-02 1.452925950288772583e-01 2.238811105489730835e-01 -5.959396809339523315e-02 -4.276387766003608704e-02 1.429220139980316162e-01 5.252448841929435730e-02 1.838382035493850708e-01 5.503772571682929993e-02 -1.503968834877014160e-01 -1.482987497001886368e-02 -3.788643181324005127e-01 -3.334546089172363281e-01 -2.024067193269729614e-01 1.761847287416458130e-01 -1.036860048770904541e-01 -3.717778623104095459e-01 -1.381955388933420181e-02 -1.973007470369338989e-01 -1.196849867701530457e-01 1.961551010608673096e-01 -1.750856935977935791e-01 5.217184126377105713e-02 2.062539607286453247e-01 -4.116772115230560303e-02 2.895391881465911865e-01 8.499290049076080322e-02 2.857854068279266357e-01 6.267951428890228271e-02
-1.614679992198944092e-01 -7.908152788877487183e-02 1.836066097021102905e-01 2.370828017592430115e-02 -2.775532007217407227e-01 9.103887714445590973e-03 -2.104224562644958496e-01 3.999214153736829758e-03 -1.507020294666290283e-01 -2.204949781298637390e-02 6.233129650354385376e-02 5.125216022133827209e-02 -6.514305621385574341e-02 -1.666921973228454590e-01 -2.241127043962478638e-01 -3.371037840843200684e-01 3.237465769052505493e-02 -9.672004729509353638e-02 -1.504150778055191040e-01 1.220264658331871033e-01 2.012242749333381653e-02 9.164346009492874146e-02 -2.376211993396282196e-02 2.379622608423233032e-01 -1.917072758078575134e-02 -5.231617689132690430e-01 -4.855565261095762253e-03 1.483854651451110840e-01 1.441874057054519653e-01 5.543336272239685059e-02 1.051423475146293640e-01 3.760936558246612549e-01
-9.560047835111618042e-02 -2.563836053013801575e-02 2.537977993488311768e-01 1.582119166851043701e-01 8.257130533456802368e-02 1.254378072917461395e-02 3.490611016750335693e-01 5.571045354008674622e-02 7.476661354303359985e-03 3.047971054911613464e-03 8.607880026102066040e-02 -2.633783966302871704e-02 -6.530720740556716919e-02 1.173017099499702454e-01 -1.689775437116622925e-01 -5.388913154602050781e-01 -4.298869147896766663e-02 -2.367327958345413208e-01 1.295046228915452957e-02 -5.018246546387672424e-02 -2.027859687805175781e-01 -2.630590498447418213e-01 1.867918223142623901e-01 2.334206849336624146e-01 -1.662465035915374756e-01 2.831206191331148148e-03 5.088648945093154907e-02 -2.746568322181701660e-01 1.722477674484252930e-01 1.334101706743240356e-01 4.948535934090614319e-02 8.844676613807678223e-02
-2.463780790567398071e-01 9.716152399778366089e-02 2.135532200336456299e-01 2.901149690151214600e-01 2.090157195925712585e-02 -5.681901052594184875e-02 4.077220801264047623e-03 4.290489852428436279e-01 5.290728434920310974e-02 -7.671893388032913208e-02 9.332354366779327393e-02 -1.067529544234275818e-01 6.480193231254816055e-03 -8.162753283977508545e-02 -2.996531128883361816e-01 -3.068568706512451172e-01 1.205639168620109558e-01 2.154409140348434448e-01 1.094252523034811020e-02 2.123413980007171631e-02 -2.471796423196792603e-01 1.020509749650955200e-02 -8.606338500976562500e-02 3.328689634799957275e-01 -1.429529339075088501e-01 2.923323586583137512e-02 6.193222105503082275e-02 -2.318384684622287750e-02 -2.445358969271183014e-02 3.227836191654205322e-01 5.008935183286666870e-02 1.377729177474975586e-01
-2.788417339324951172e-01 -7.102727890014648438e-02 2.413015067577362061e-01 -2.869497984647750854e-02 1.758779436349868774e-01 -1.334390491247177124e-01 -2.123375833034515381e-01 3.440237641334533691e-01 -6.357315927743911743e-02 -1.265596656594425440e-04 1.229970529675483704e-01 3.069727420806884766e-01 -1.329478323459625244e-01 -1.118415072560310364e-01 -8.857103437185287476e-02 -1.648750305175781250e-01 -1.153789907693862915e-01 7.471618801355361938e-02 1.213581860065460205e-01 1.454987004399299622e-02 -3.023895025253295898e-01 -1.983547359704971313e-01 2.374434471130371094e-01 4.614995792508125305e-03 -4.022034630179405212e-02 -7.349000871181488037e-02 4.306746646761894226e-02 2.287561893463134766e-01 1.516480594873428345e-01 1.240014508366584778e-01 -1.837394684553146362e-01 3.361608982086181641e-01
-1.235740706324577332e-01 2.150317430496215820e-01 1.496825963258743286e-01 -1.882627159357070923e-01 1.981994956731796265e-01 -2.474060505628585815e-01 -3.217309415340423584e-01 6.475879997014999390e-02 -2.785407900810241699e-01 1.989799737930297852e-01 1.507042199373245239e-01 -2.620225958526134491e-02 1.280045956373214722e-01 1.175185367465019226e-01 3.892489150166511536e-02 -1.961628347635269165e-01 5.235863383859395981e-03 9.367090463638305664e-02 6.719038635492324829e-02 -1.904420405626296997e-01 -1.836834251880645752e-01 -4.204998612403869629e-01 3.166560083627700806e-02 1.181495338678359985e-01 -1.426611095666885376e-01 -1.077071949839591980e-01 1.936751883476972580e-03 -2.086579650640487671e-01 -8.078341931104660034e-02 2.305583283305168152e-02 4.539841786026954651e-02 3.193104267120361328e-01
-3.700505197048187256e-01 2.283859699964523315e-01 -7.088533043861389160e-02 -1.867363154888153076e-01 1.881132833659648895e-02 1.131424531340599060e-01 -1.905761510133743286e-01 5.226776748895645142e-02 1.631407439708709717e-01 4.426930099725723267e-02 -7.656212546862661839e-04 3.008295893669128418e-01 3.834153339266777039e-02 -1.589979529380798340e-01 -2.064569443464279175e-01 -2.903456985950469971e-01 -8.760806173086166382e-02 3.545576632022857666e-01 -2.333269864320755005e-01 -4.619278758764266968e-02 -1.587519943714141846e-01 -1.601728983223438263e-02 -2.504763193428516388e-02 7.751428335905075073e-02 2.900049462914466858e-02 -2.644675076007843018e-01 4.963723942637443542e-02 2.648234926164150238e-02 2.002165019512176514e-01 4.530005156993865967e-02 1.184444725513458252e-01 3.063961267471313477e-01
2.050984185189008713e-03 -1.932074278593063354e-01 1.626511849462985992e-02 4.732499644160270691e-02 -1.131502687931060791e-01 2.126521244645118713e-02 -1.982161402702331543e-01 7.582680881023406982e-02 -1.317794471979141235e-01 1.019355356693267822e-01 1.767811477184295654e-01 3.294871151447296143e-01 9.863135218620300293e-02 -2.504100203514099121e-01 -2.993776202201843262e-01 -2.385296374559402466e-01 -6.307047605514526367e-02 -1.663721948862075806e-01 -6.220629438757896423e-02 5.650350451469421387e-02 -2.855813317000865936e-02 1.571652740240097046e-01 -1.034739241003990173e-01 3.208535313606262207e-01 5.588603392243385315e-02 -3.534779250621795654e-01 -5.818359553813934326e-02 5.508483573794364929e-02 2.131914943456649780e-01 3.104647397994995117e-01 -1.531503535807132721e-02 2.467551380395889282e-01
-7.818339765071868896e-02 -2.693573571741580963e-02 2.765287458896636963e-01 1.272919923067092896e-01 2.373217493295669556e-01 -3.619456589221954346e-01 -8.018755167722702026e-02 5.292352288961410522e-02 -1.765051856637001038e-02 -1.010205522179603577e-01 1.464046984910964966e-01 1.131562665104866028e-01 6.457942537963390350e-03 -7.864647358655929565e-02 3.521427279338240623e-03 -4.315045773983001709e-01 -9.385498613119125366e-02 1.980767101049423218e-01 -8.113362640142440796e-02 3.727560117840766907e-02 -2.986792922019958496e-01 -1.043306589126586914e-01 1.892791688442230225e-01 1.206396445631980896e-01 -6.231881561689078808e-04 -1.721359044313430786e-02 -1.747656464576721191e-01 1.185633689165115356e-01 2.885602414608001709e-01 5.164050683379173279e-02 -2.826011180877685547e-01 2.226164638996124268e-01
-3.695337772369384766e-01 1.540721300989389420e-02 2.738514542579650879e-01 -1.234410107135772705e-01 6.044598296284675598e-02 -4.005841165781021118e-02 -1.008943319320678711e-01 -1.028187572956085205e-01 -1.784967184066772461e-01 -6.762909144163131714e-02 2.979780137538909912e-01 1.192929446697235107e-01 -7.465580105781555176e-02 2.777455374598503113e-02 -2.756237983703613281e-01 -1.776721030473709106e-01 3.190276324748992920e-01 -1.179071143269538879e-03 -1.448644399642944336e-01 -1.526248175650835037e-02 -3.090283870697021484e-01 -1.965366154909133911e-01 2.584063708782196045e-01 -2.045350708067417145e-02 -1.315848678350448608e-01 -1.739002615213394165e-01 1.163452714681625366e-01 -8.349665254354476929e-02 1.329696923494338989e-01 1.137489303946495056e-01 -6.632638722658157349e-02 2.573509812355041504e-01
-2.928135991096496582e-01 2.234951592981815338e-02 -1.572075784206390381e-01 -9.638734161853790283e-02 1.226485669612884521e-01 -8.624505251646041870e-02 -1.926490664482116699e-01 -8.587740361690521240e-02 1.485349833965301514e-01 2.314409017562866211e-01 -1.022333558648824692e-02 1.860698312520980835e-01 1.552130728960037231e-01 -2.131088674068450928e-01 -1.711368560791015625e-02 -2.827336490154266357e-01 1.691118329763412476e-01 1.815805286169052124e-01 1.499712765216827393e-01 -4.915578290820121765e-02 -1.801109910011291504e-01 -2.147428505122661591e-02 1.873718015849590302e-02 3.082782626152038574e-01 -8.781033754348754883e-02 -1.422985345125198364e-01 -1.499813795089721680e-01 -1.280944235622882843e-02 -1.940822005271911621e-01 9.399045258760452271e-02 -6.982787977904081345e-03 4.906732141971588135e-01
-1.386267393827438354e-01 2.562718987464904785e-01 1.286084651947021484e-01 -2.886596024036407471e-01 7.145844399929046631e-02 2.342746853828430176e-01 -8.394710719585418701e-02 2.673325538635253906e-01 -6.236757710576057434e-02 -6.164164096117019653e-02 -2.464635856449604034e-02 1.730113923549652100e-01 -1.759028248488903046e-02 2.275009006261825562e-01 -2.261100411415100098e-01 -8.191204071044921875e-02 -1.646448858082294464e-02 -4.456922784447669983e-02 -1.081624440848827362e-02 4.678993020206689835e-03 -2.481244206428527832e-01 -1.514501124620437622e-01 1.392478495836257935e-01 1.979779154062271118e-01 -1.849818974733352661e-01 -1.921305954456329346e-01 -1.882827430963516235e-01 -7.329731713980436325e-03 2.579171657562255859e-01 2.967774569988250732e-01 5.769376456737518311e-02 3.443242013454437256e-01
-9.263120591640472412e-03 -9.751623123884201050e-02 -7.802241295576095581e-02 -1.763345301151275635e-02 1.039843633770942688e-01 9.645165503025054932e-02 3.553355485200881958e-02 3.620228171348571777e-01 2.211623042821884155e-01 -1.224069669842720032e-01 -7.472789287567138672e-02 4.423431456089019775e-01 1.704574078321456909e-01 1.724560558795928955e-01 -2.952935695648193359e-01 -3.063339591026306152e-01 -2.356110513210296631e-01 -2.933190437033772469e-03 -1.490090936422348022e-01 5.667919665575027466e-02 -1.697723418474197388e-01 -2.829834818840026855e-01 3.194025158882141113e-02 1.046584546566009521e-01 -5.380453914403915405e-02 -1.391384750604629517e-01 -1.051753200590610504e-02 5.641829594969749451e-02 -1.050409525632858276e-01 -1.589483171701431274e-01 8.675047010183334351e-02 2.353693693876266479e-01
1.368420571088790894e-02 1.577132791280746460e-01 4.204251468181610107e-01 1.407295614480972290e-01 -4.904391989111900330e-02 -2.982351779937744141e-01 -1.818318665027618408e-01 -1.693225055932998657e-01 -2.412284910678863525e-01 7.059824466705322266e-02 1.884364336729049683e-01 1.124960929155349731e-01 1.234959289431571960e-01 1.042673364281654358e-01 -2.507589161396026611e-01 -2.788724601268768311e-01 6.174182519316673279e-03 2.388359792530536652e-02 4.500498622655868530e-02 9.792301058769226074e-02 -4.691394418478012085e-02 -2.492184638977050781e-01 -1.054624374955892563e-02 1.070626080036163330e-02 -1.596900671720504761e-01 -2.587679028511047363e-01 -7.028467208147048950e-02 -1.704711467027664185e-01 5.442693829536437988e-02 4.287215322256088257e-02 4.085223749279975891e-02 3.707994818687438965e-01
-2.427245676517486572e-01 -1.351831742795184255e-04 3.266252577304840088e-01 -1.658184379339218140e-01 -8.516133576631546021e-02 -1.394256204366683960e-01 1.743971705436706543e-01 4.004814475774765015e-02 -2.569546923041343689e-02 1.511585414409637451e-01 1.179993525147438049e-01 6.847935914993286133e-02 4.179378747940063477e-01 -4.881257191300392151e-02 -1.218724697828292847e-01 -1.881853193044662476e-01 -1.705663949251174927e-01 2.645556628704071045e-02 -2.964768931269645691e-02 6.341966986656188965e-02 2.500717043876647949e-01 -3.634275496006011963e-01 2.102847099304199219e-01 1.813161671161651611e-01 1.613098531961441040e-01 -1.716535538434982300e-01 1.973557025194168091e-01 1.181417629122734070e-01 1.121871098875999451e-01 2.105360776185989380e-01 8.389487862586975098e-02 -2.080756938084959984e-03
-1.317465454339981079e-01 -1.497020870447158813e-01 2.926853597164154053e-01 -2.531135454773902893e-02 3.238355219364166260e-01 -4.201150313019752502e-02 1.281383782625198364e-01 2.361063100397586823e-02 8.485805243253707886e-02 9.728994220495223999e-02 -1.004407554864883423e-01 -1.023831665515899658e-01 -2.098874002695083618e-02 -7.158166263252496719e-03 -3.688250780105590820e-01 -5.500137209892272949e-01 1.076367273926734924e-01 -1.077793389558792114e-01 6.855625659227371216e-03 -1.430713981389999390e-01 -1.621412187814712524e-01 -5.120402202010154724e-03 8.983697742223739624e-02 -3.251572325825691223e-02 -1.467904299497604370e-01 2.048954926431179047e-02 1.384402066469192505e-01 -2.286302149295806885e-01 1.259523928165435791e-01 1.492975801229476929e-01 1.065468322485685349e-02 2.514066696166992188e-01
-3.757978975772857666e-02 4.215568676590919495e-02 -9.730767458677291870e-02 4.230110347270965576e-01 1.067196354269981384e-01 -1.171960607171058655e-01 -3.325696587562561035e-01 1.786428689956665039e-01 -4.708168283104896545e-02 1.503994315862655640e-01 1.469735801219940186e-01 1.568647623062133789e-01 -6.758404430001974106e-03 -6.143649294972419739e-02 -3.391054272651672363e-01 -3.215999603271484375e-01 4.113774001598358154e-02 -6.810372322797775269e-02 -4.944883286952972412e-02 -9.955292195081710815e-02 -1.957666426897048950e-01 2.250735089182853699e-02 -3.970960527658462524e-02 3.725742697715759277e-01 1.751584000885486603e-02 -1.704541742801666260e-01 -1.332407891750335693e-01 1.603320688009262085e-01 2.939038537442684174e-02 -3.125865757465362549e-02 -8.306571096181869507e-02 2.607919275760650635e-01
-2.151440531015396118e-01 -2.779846489429473877e-01 3.674913570284843445e-02 7.179128378629684448e-02 -3.656655550003051758e-03 -2.078917026519775391e-01 4.774538427591323853e-02 1.097931414842605591e-01 -2.195476293563842773e-01 2.004448771476745605e-01 -2.304863333702087402e-01 1.918318122625350952e-01 2.553469836711883545e-01 -2.139700055122375488e-01 -2.648322582244873047e-01 -1.057817861437797546e-01 -2.366935461759567261e-02 1.589703112840652466e-01 8.557331562042236328e-02 -1.575362831354141235e-01 -4.157456010580062866e-02 -4.155087098479270935e-02 3.520699590444564819e-02 2.868320345878601074e-01 -2.482817471027374268e-01 -1.434335298836231232e-02 2.861920297145843506e-01 2.229190198704600334e-03 1.082941740751266479e-01 1.481798756867647171e-02 -2.283853143453598022e-01 2.982379496097564697e-01
-1.519743502140045166e-01 2.067384310066699982e-02 3.128232657909393311e-01 -1.052943468093872070e-01 4.207521975040435791e-01 -9.529346972703933716e-02 2.558982232585549355e-03 3.768778592348098755e-02 -2.565185427665710449e-01 8.545257896184921265e-02 1.606089174747467041e-01 1.818911731243133545e-01 -2.476035654544830322e-01 -2.512190937995910645e-01 -5.873796716332435608e-02 -2.079122960567474365e-01 -5.184995755553245544e-02 4.496362805366516113e-02 3.197361156344413757e-02 2.866803109645843506e-01 4.643086716532707214e-02 -1.909719258546829224e-01 -4.738847911357879639e-02 2.011044919490814209e-01 -1.366746425628662109e-01 -3.368181735277175903e-02 1.708564311265945435e-01 -1.196916848421096802e-01 9.605225175619125366e-02 3.468317091464996338e-01 -1.071956846863031387e-02 1.212967634201049805e-01
-2.852847278118133545e-01 -8.091342449188232422e-02 -8.182939141988754272e-02 -2.885642088949680328e-02 5.970811098814010620e-02 -3.022294491529464722e-02 2.931210100650787354e-01 2.020858973264694214e-01 9.815946966409683228e-02 -8.487379550933837891e-02 1.281264573335647583e-01 7.563108950853347778e-02 -1.294046826660633087e-02 -2.001065611839294434e-01 -2.282095104455947876e-01 -3.393940031528472900e-01 -7.064694166183471680e-02 1.101607233285903931e-01 5.032809823751449585e-02 7.329855114221572876e-02 -1.014120280742645264e-01 1.554940193891525269e-01 -2.317886501550674438e-01 3.483159244060516357e-01 -9.108629822731018066e-02 -7.153765857219696045e-02 3.196020722389221191e-01 8.517251908779144287e-02 -9.569474309682846069e-02 2.724830508232116699e-01 -8.454070240259170532e-02 2.809556126594543457e-01
-2.199271321296691895e-01 7.099910080432891846e-02 1.479154918342828751e-02 -4.254538714885711670e-01 1.927582621574401855e-01 -2.619073987007141113e-01 1.027991548180580139e-01 1.004632636904716492e-01 -2.552744746208190918e-01 -1.023623719811439514e-02 -5.993043631315231323e-02 3.531135022640228271e-01 4.099304974079132080e-02 4.039876908063888550e-02 -1.748322993516921997e-01 -3.838868439197540283e-01 1.652561500668525696e-02 -1.278480440378189087e-01 -9.444574266672134399e-02 -3.933163359761238098e-02 1.268445253372192383e-01 -2.035248577594757080e-01 1.687201559543609619e-01 6.025233119726181030e-02 5.065856128931045532e-02 -1.906686872243881226e-01 2.703608274459838867e-01 -2.031738311052322388e-02 9.028654545545578003e-02 1.565575003623962402e-01 -4.679714888334274292e-02 1.328926812857389450e-02
8.214149624109268188e-02 -1.162899881601333618e-01 2.047032350674271584e-03 2.487790584564208984e-01 2.419366873800754547e-02 -2.963416874408721924e-01 1.060805097222328186e-01 2.844216525554656982e-01 -7.915327697992324829e-02 3.115758597850799561e-01 -7.088586688041687012e-02 3.412221968173980713e-01 3.191297352313995361e-01 -2.606214210391044617e-02 -1.492218822240829468e-01 -2.837238311767578125e-01 -2.277205511927604675e-02 1.328799724578857422e-01 -1.606429554522037506e-02 -5.869486555457115173e-02 -2.081109285354614258e-01 6.056086346507072449e-02 1.394566446542739868e-01 2.200930267572402954e-01 -1.541442144662141800e-02 -1.321814358234405518e-01 1.294315457344055176e-01 -1.686395853757858276e-01 9.394731372594833374e-02 1.890094131231307983e-01 -2.283937931060791016e-01 1.040623039007186890e-01
-2.409811019897460938e-01 -1.876278966665267944e-01 -5.735043901950120926e-03 -1.964109390974044800e-01 -1.762330085039138794e-01 -2.546402625739574432e-02 3.364632430020719767e-04 5.872282013297080994e-02 -6.625480949878692627e-02 1.814700961112976074e-01 4.008968174457550049e-01 1.751799881458282471e-01 7.619247585535049438e-02 -1.415624618530273438e-01 -2.266313284635543823e-01 -4.805161617696285248e-03 -1.788356900215148926e-01 8.210688829421997070e-02 -4.707720875740051270e-02 -4.708219692111015320e-02 -3.319895565509796143e-01 -3.011502623558044434e-01 2.757803499698638916e-01 2.388161122798919678e-01 -8.676005154848098755e-02 -2.196576893329620361e-01 -3.550717607140541077e-02 -1.227705478668212891e-01 1.654550582170486450e-01 -1.596498042345046997e-01 8.255618810653686523e-02 1.343836188316345215e-01
-2.482816278934478760e-01 -1.990691013634204865e-02 4.354917705059051514e-01 -9.697502106428146362e-02 2.646723687648773193e-01 -2.815734148025512695e-01 -5.645751208066940308e-02 1.637279093265533447e-01 -1.597223281860351562e-01 -7.984207570552825928e-02 5.572756752371788025e-02 3.092620968818664551e-01 -4.586642608046531677e-03 -3.073781132698059082e-01 3.748899558559060097e-03 -1.317301094532012939e-01 -1.761708110570907593e-01 5.781365558505058289e-02 -7.011798024177551270e-02 1.558351814746856689e-01 5.869188159704208374e-02 -7.840742915868759155e-02 -1.856282912194728851e-02 1.167568266391754150e-01 -2.439445704221725464e-01 -1.354350745677947998e-01 2.015212327241897583e-01 -1.490538418292999268e-01 -2.669525891542434692e-02 2.375400811433792114e-01 -1.240224242210388184e-01 1.293126344680786133e-01
-3.367413282394409180e-01 2.638889849185943604e-01 -7.214090973138809204e-02 1.294558867812156677e-02 -2.260770834982395172e-02 2.252312600612640381e-01 -2.462937729433178902e-03 1.136950850486755371e-01 1.564861238002777100e-01 -6.052831932902336121e-02 5.698015913367271423e-02 2.788267731666564941e-01 1.630812436342239380e-01 -9.154640138149261475e-02 -1.797949820756912231e-01 -2.940341532230377197e-01 7.493662089109420776e-02 3.401307761669158936e-01 -3.717839419841766357e-01 -6.376041471958160400e-02 -1.399716734886169434e-01 -7.761797308921813965e-02 -1.005664691329002380e-01 1.068780124187469482e-01 -9.687083214521408081e-02 -2.251888960599899292e-01 -6.976576894521713257e-02 -2.229613251984119415e-02 4.427422210574150085e-02 1.070932894945144653e-01 3.569946065545082092e-02 3.059634864330291748e-01
-7.413282990455627441e-02 1.540797203779220581e-01 3.526804745197296143e-01 3.640367649495601654e-03 4.130399599671363831e-02 1.128780841827392578e-01 6.234734784811735153e-03 -9.110260754823684692e-02 -7.701522856950759888e-02 4.082972556352615356e-02 -2.887437492609024048e-02 5.374236032366752625e-02 -9.663386270403862000e-03 1.548940092325210571e-01 -2.954267561435699463e-01 -3.868969976902008057e-01 6.683111190795898438e-02 9.218852221965789795e-02 -9.233953431248664856e-03 6.464421749114990234e-02 3.276080191135406494e-01 -2.279892116785049438e-01 2.592268288135528564e-01 1.243234276771545410e-01 1.602241545915603638e-01 -2.528892159461975098e-01 9.648524224758148193e-02 1.589202582836151123e-01 2.080353945493698120e-01 3.029905259609222412e-01 -9.780010581016540527e-02 1.522562950849533081e-01
-2.967806458473205566e-01 -6.200464069843292236e-02 -2.856534346938133240e-02 -3.845797851681709290e-02 -9.769003093242645264e-02 2.004082351922988892e-01 -2.911024726927280426e-02 1.856138408184051514e-01 2.255458980798721313e-01 3.145376592874526978e-02 1.335889399051666260e-01 8.513101190328598022e-02 1.352617442607879639e-01 5.433656275272369385e-02 -1.726611256599426270e-01 -4.521535634994506836e-01 2.193887680768966675e-01 2.728380560874938965e-01 -1.010303348302841187e-01 -9.364785254001617432e-02 -8.509810268878936768e-02 1.960821449756622314e-02 -1.938370913267135620e-01 3.481748998165130615e-01 -2.724033892154693604e-01 -4.216450080275535583e-02 2.704518660902976990e-02 2.185765653848648071e-02 -9.634691476821899414e-02 1.582293659448623657e-01 1.032769829034805298e-01 2.411812543869018555e-01
-1.969899609684944153e-02 2.158415615558624268e-01 3.517367318272590637e-02 9.635682217776775360e-03 1.578807830810546875e-01 1.412125229835510254e-01 -5.346231162548065186e-02 9.858565405011177063e-03 -1.389575153589248657e-01 2.532302737236022949e-01 1.539181619882583618e-01 1.605945378541946411e-01 1.047222241759300232e-01 -1.228166520595550537e-01 -1.474472135305404663e-01 -2.530417144298553467e-01 2.144800722599029541e-01 3.204529285430908203e-01 -2.281405776739120483e-01 -2.460214644670486450e-01 -1.428332477807998657e-01 -1.390858441591262817e-01 -1.118581555783748627e-02 2.606673538684844971e-01 -3.334749042987823486e-01 8.585552126169204712e-02 -2.598228454589843750e-01 1.259864419698715210e-01 2.325924187898635864e-01 1.777162253856658936e-01 -4.863617941737174988e-02 6.616881582885980606e-03
3.726457804441452026e-02 1.190577968955039978e-01 -1.161330640316009521e-01 7.576128095388412476e-02 -1.526585780084133148e-02 -1.413647383451461792e-01 -1.465916335582733154e-01 -4.165820032358169556e-02 -1.070984732359647751e-02 -1.818056590855121613e-02 -3.037873804569244385e-01 1.287565976381301880e-01 3.939661011099815369e-02 -1.382531076669692993e-01 -3.259359002113342285e-01 -4.866769909858703613e-01 -1.497926861047744751e-01 1.842455714941024780e-01 -1.981274932622909546e-01 1.594543084502220154e-02 5.312616378068923950e-02 -1.191550120711326599e-01 -1.757816821336746216e-01 2.197513580322265625e-01 8.845666795969009399e-02 -1.562362909317016602e-01 1.837288588285446167e-02 -1.842677593231201172e-02 1.880097240209579468e-01 1.552647650241851807e-01 -1.963464021682739258e-01 3.545166850090026855e-01
8.029775694012641907e-03 -7.409828156232833862e-02 5.499881505966186523e-02 8.428151160478591919e-02 1.946699805557727814e-02 -2.012161314487457275e-01 -1.485138833522796631e-01 1.419309973716735840e-01 1.882261335849761963e-01 7.471717149019241333e-02 1.123671140521764755e-02 1.772609204053878784e-01 -1.595259308815002441e-01 6.090691313147544861e-02 -2.293913364410400391e-01 -5.723037123680114746e-01 -1.392761915922164917e-01 8.907122164964675903e-02 -4.125559031963348389e-01 -2.294641137123107910e-01 9.098505228757858276e-02 -1.169921550899744034e-02 -5.959732830524444580e-02 1.878211349248886108e-01 -2.225968427956104279e-02 -5.305761471390724182e-03 1.263510584831237793e-01 -1.461380161345005035e-03 -1.612661927938461304e-01 6.811901926994323730e-02 7.476361840963363647e-02 2.630988657474517822e-01
-9.977103024721145630e-02 -7.146017253398895264e-02 1.013431251049041748e-01 1.363987326622009277e-01 7.175404578447341919e-02 -3.225189149379730225e-01 -7.863238453865051270e-02 1.009110882878303528e-01 2.826012074947357178e-01 4.167267307639122009e-02 9.570799767971038818e-02 3.745635151863098145e-01 5.318769812583923340e-02 -1.221723705530166626e-01 4.362069442868232727e-02 -3.560643494129180908e-01 -1.544246971607208252e-01 5.960872396826744080e-02 1.331863105297088623e-01 -8.707184344530105591e-02 -3.427793085575103760e-01 -2.296769171953201294e-01 9.449957311153411865e-02 -4.978994280099868774e-02 -3.160822093486785889e-01 1.855714619159698486e-01 5.901296064257621765e-02 -5.176404491066932678e-02 2.251740992069244385e-01 -1.280457228422164917e-01 -8.561272174119949341e-02 6.098715588450431824e-02
-1.644357442855834961e-01 -1.571052968502044678e-01 2.600128203630447388e-02 1.486235260963439941e-01 -5.135521292686462402e-02 -2.248821780085563660e-02 -9.726085513830184937e-02 2.367830090224742889e-02 7.737326622009277344e-02 6.099086999893188477e-02 2.245985269546508789e-01 1.231867671012878418e-01 -7.660400122404098511e-02 2.248579412698745728e-01 -4.268746376037597656e-01 -2.830232679843902588e-01 -1.595771014690399170e-01 -1.342107653617858887e-01 -9.892652183771133423e-02 -9.349516779184341431e-02 -4.545476753264665604e-03 1.164367720484733582e-01 -2.076269686222076416e-02 2.441570907831192017e-01 -2.415526658296585083e-01 -2.917068302631378174e-01 6.754693388938903809e-02 -9.500604122877120972e-02 2.268792688846588135e-01 -2.647346854209899902e-01 6.944797351025044918e-04 3.225761950016021729e-01
-4.011430218815803528e-02 -7.984741032123565674e-02 3.860146924853324890e-02 4.550924059003591537e-03 -2.333313599228858948e-02 -2.293073982000350952e-01 -1.420018970966339111e-01 1.636650413274765015e-01 -1.515386402606964111e-01 -7.194287329912185669e-02 -2.937861531972885132e-02 -4.126693680882453918e-02 -8.575314283370971680e-02 2.667909264564514160e-01 9.628218412399291992e-02 -3.487988710403442383e-01 -9.945856034755706787e-02 2.181716561317443848e-01 -2.161648124456405640e-02 -8.808692544698715210e-02 -2.986616194248199463e-01 -3.687178194522857666e-01 3.848187252879142761e-02 2.200587093830108643e-01 -2.377682775259017944e-01 -1.761188656091690063e-01 -1.400890052318572998e-01 1.350864619016647339e-01 -2.225078083574771881e-02 1.557190809398889542e-02 -1.125583574175834656e-01 4.131007790565490723e-01
-2.432266622781753540e-01 -1.155870854854583740e-01 2.804152481257915497e-02 -1.029341947287321091e-02 2.580599188804626465e-01 -4.596839472651481628e-02 -1.562850177288055420e-01 8.560034632682800293e-02 1.842182576656341553e-01 -1.654048711061477661e-01 2.488465756177902222e-01 1.583419293165206909e-01 4.001563414931297302e-02 1.830819994211196899e-01 -2.917750179767608643e-01 -4.346432089805603027e-01 1.101636886596679688e-01 -4.299279302358627319e-02 -1.265645027160644531e-01 1.583481281995773315e-01 7.826820760965347290e-02 1.247269008308649063e-02 -2.507353760302066803e-02 3.147194683551788330e-01 -1.936935186386108398e-01 2.394869737327098846e-02 3.401259481906890869e-01 6.384128332138061523e-02 -1.281956583261489868e-01 4.680591449141502380e-02 -8.793839812278747559e-02 1.530433446168899536e-01
1.784909367561340332e-01 1.516919434070587158e-01 7.172341644763946533e-02 7.430020719766616821e-02 -1.277667433023452759e-01 -3.688715100288391113e-01 1.082661747932434082e-01 1.463927477598190308e-01 1.698367893695831299e-01 1.012440472841262817e-01 3.227140754461288452e-02 3.411739766597747803e-01 2.320329695940017700e-01 -7.648777961730957031e-02 1.521043330430984497e-01 -2.768788337707519531e-01 2.295333659276366234e-03 2.890038117766380310e-02 -2.039793878793716431e-01 -9.318832308053970337e-02 -1.464667022228240967e-01 -2.233709841966629028e-01 1.444328669458627701e-02 9.070373326539993286e-02 -2.670895159244537354e-01 -2.801312506198883057e-01 -1.740448176860809326e-01 1.125611290335655212e-01 2.721534669399261475e-01 5.842609331011772156e-02 3.805650025606155396e-02 1.740210056304931641e-01
-3.858981132507324219e-01 -1.348113715648651123e-01 7.687396556138992310e-02 3.921319916844367981e-02 7.075399905443191528e-02 1.245331093668937683e-01 -1.407292038202285767e-01 -1.139727048575878143e-02 -8.853460848331451416e-02 2.189296931028366089e-01 6.753622740507125854e-02 -1.731247007846832275e-01 2.776444256305694580e-01 1.333640217781066895e-01 -2.148203253746032715e-01 -2.364541441202163696e-01 -5.923966690897941589e-02 5.531104281544685364e-02 -9.470638632774353027e-02 -9.930925816297531128e-02 1.400083303451538086e-01 -6.111409142613410950e-02 -5.541452672332525253e-03 4.048612415790557861e-01 -4.343689382076263428e-01 -6.240644305944442749e-02 1.010563075542449951e-01 9.180811047554016113e-02 1.877846270799636841e-01 1.835979074239730835e-01 -5.160938203334808350e-02 -4.745442047715187073e-02
-2.604529634118080139e-02 -1.979226171970367432e-01 -1.704449765384197235e-02 -1.028565987944602966e-01 3.682548413053154945e-03 -1.270112544298171997e-01 -5.342805758118629456e-02 5.504891648888587952e-02 -7.041424512863159180e-02 1.786895096302032471e-01 -2.643252313137054443e-01 1.275877952575683594e-01 1.895164698362350464e-01 -2.480102777481079102e-01 -3.146942555904388428e-01 -4.874308034777641296e-02 -2.916916608810424805e-01 2.659204006195068359e-01 2.066178247332572937e-02 -1.500201374292373657e-01 5.931749939918518066e-02 -1.888474524021148682e-01 -1.887298673391342163e-01 3.844004273414611816e-01 -2.249438464641571045e-01 -2.183416783809661865e-01 1.346109211444854736e-01 -3.012035042047500610e-02 4.968870803713798523e-02 3.977052122354507446e-02 -2.234857529401779175e-01 1.810731440782546997e-01
-1.798254251480102539e-01 -2.410638779401779175e-01 2.635302245616912842e-01 -3.908023610711097717e-02 3.785160481929779053e-01 1.933965682983398438e-01 -1.928252130746841431e-01 -1.273973882198333740e-01 6.039317697286605835e-02 2.809846773743629456e-02 1.481397747993469238e-01 2.020327746868133545e-01 4.380734637379646301e-02 1.773038655519485474e-01 -2.216832488775253296e-01 -2.252627611160278320e-01 4.675062373280525208e-02 1.181779205799102783e-01 1.008997261524200439e-01 -1.734052002429962158e-01 -1.401083320379257202e-01 -2.112839668989181519e-01 5.381901562213897705e-02 3.622430264949798584e-01 -9.265341609716415405e-02 -1.483671367168426514e-01 1.467975378036499023e-01 1.321336925029754639e-01 8.882477879524230957e-02 1.191154047846794128e-01 1.714743971824645996e-01 1.678326278924942017e-01
-1.225557103753089905e-01 -1.199619770050048828e-01 1.567615419626235962e-01 -1.361924111843109131e-01 8.504326641559600830e-02 -9.823291003704071045e-02 2.488252669572830200e-01 -1.424635499715805054e-01 1.684286445379257202e-02 -1.363955438137054443e-01 2.126719336956739426e-03 -1.055876463651657104e-01 1.103746294975280762e-01 -5.352898687124252319e-02 -1.095016598701477051e-01 -4.803590476512908936e-01 -5.281774327158927917e-02 7.314591854810714722e-02 2.335927635431289673e-02 3.455244004726409912e-02 1.645405143499374390e-01 -1.564285159111022949e-01 1.052223220467567444e-01 2.099610865116119385e-01 -2.635068893432617188e-01 2.700834535062313080e-02 7.757358253002166748e-02 -2.533446252346038818e-01 -2.469652444124221802e-01 2.612658143043518066e-01 -1.248726025223731995e-01 3.725063204765319824e-01
-5.714327841997146606e-02 -1.388781666755676270e-01 2.423010766506195068e-01 -1.354532241821289062e-01 3.344102799892425537e-01 2.154855728149414062e-01 -1.832314431667327881e-01 -6.704862415790557861e-02 5.762939155101776123e-02 8.740696310997009277e-02 3.963512554764747620e-02 8.638995885848999023e-02 1.077035218477249146e-01 1.710054725408554077e-01 -3.921656608581542969e-01 -2.131111770868301392e-01 1.634634435176849365e-01 1.401241123676300049e-01 5.342552438378334045e-02 -2.425087988376617432e-01 -1.395059376955032349e-01 -1.881448626518249512e-01 2.925501018762588501e-02 3.922338187694549561e-01 5.038633197546005249e-02 -2.260054051876068115e-01 5.315025523304939270e-02 4.606077447533607483e-03 5.682493746280670166e-02 1.933126598596572876e-01 4.531430825591087341e-02 1.652545481920242310e-01
-1.790661960840225220e-01 -3.590421751141548157e-02 2.886742949485778809e-01 3.489351272583007812e-01 1.877059228718280792e-02 -6.542454659938812256e-02 2.710606455802917480e-01 -4.971736297011375427e-02 -1.758925020694732666e-01 6.042382866144180298e-02 -1.434057354927062988e-01 -9.074236731976270676e-04 7.780890911817550659e-02 9.001928567886352539e-02 -1.505908221006393433e-01 -4.077169895172119141e-01 -7.402499765157699585e-02 -1.924450844526290894e-01 -2.062207832932472229e-02 -1.787080988287925720e-02 -1.188531890511512756e-01 -2.332190275192260742e-01 2.096630930900573730e-01 2.283679842948913574e-01 -2.201102226972579956e-01 7.649651169776916504e-02 3.969237953424453735e-02 -1.827249228954315186e-01 2.754414677619934082e-01 7.507368572987616062e-04 2.009339928627014160e-01 9.675367176532745361e-02
-1.900618523359298706e-01 1.329320482909679413e-02 5.634059384465217590e-02 6.093086302280426025e-02 3.761973232030868530e-02 -1.088138967752456665e-01 -4.666004329919815063e-02 3.505415618419647217e-01 2.254018187522888184e-02 -2.772534824907779694e-02 -9.923132508993148804e-02 1.327031999826431274e-01 -2.088995873928070068e-01 -3.259558379650115967e-01 -1.045068874955177307e-01 -3.380969464778900146e-01 3.616744279861450195e-02 4.686739295721054077e-02 1.626500859856605530e-02 8.948793262243270874e-02 -1.954077482223510742e-01 4.920266568660736084e-02 -2.376961708068847656e-01 1.408348381519317627e-01 -3.320336639881134033e-01 2.173095196485519409e-01 2.162619829177856445e-01 -1.717155426740646362e-01 1.611238270998001099e-01 9.496265649795532227e-02 1.034487262368202209e-01 3.263855278491973877e-01
-1.957430243492126465e-01 1.767879426479339600e-01 2.403868883848190308e-01 1.613395512104034424e-01 1.443101614713668823e-01 -1.124474704265594482e-01 3.299188241362571716e-02 3.580377399921417236e-01 -1.467294096946716309e-01 -8.450835943222045898e-02 -1.502585411071777344e-02 9.731221944093704224e-02 -3.841609461233019829e-03 -9.488314390182495117e-02 -1.493744552135467529e-01 -3.480348587036132812e-01 1.849646568298339844e-01 2.194575816392898560e-01 7.128741592168807983e-03 -2.891628816723823547e-02 -1.327707767486572266e-01 -6.182675808668136597e-02 -8.541070669889450073e-02 2.793903648853302002e-01 2.518669664859771729e-01 -3.292422369122505188e-02 -1.014313027262687683e-01 1.786968559026718140e-01 3.211690187454223633e-01 2.176201641559600830e-01 1.009697988629341125e-01 1.884935796260833740e-01
9.017320722341537476e-02 1.828946769237518311e-01 3.062586784362792969e-01 1.882649809122085571e-01 1.289981603622436523e-01 -1.579355895519256592e-01 1.487501547671854496e-03 -5.579042807221412659e-02 -6.872009485960006714e-02 -1.392789557576179504e-02 2.390561997890472412e-01 2.324533909559249878e-01 -1.421757489442825317e-01 1.049014478921890259e-01 -2.340483516454696655e-01 -3.139955997467041016e-01 2.632676856592297554e-03 -1.924190372228622437e-01 2.254252694547176361e-02 -2.973640523850917816e-02 -1.360939294099807739e-01 -4.215348958969116211e-01 1.575645059347152710e-01 1.120428368449211121e-02 -3.692446947097778320e-01 -1.860542148351669312e-01 -1.733214408159255981e-01 1.627451181411743164e-02 9.241953492164611816e-02 5.009141191840171814e-02 2.858067676424980164e-02 1.052231267094612122e-01
-1.237726062536239624e-01 -5.041582509875297546e-03 2.503586113452911377e-01 -2.513625025749206543e-01 1.372144520282745361e-01 5.830473080277442932e-02 3.206393867731094360e-02 1.275117844343185425e-01 -2.930456399917602539e-01 -1.188621520996093750e-01 1.112936884164810181e-01 5.730098579078912735e-03 2.119799554347991943e-01 -1.853606253862380981e-01 -2.402489073574542999e-02 -4.772954583168029785e-01 2.727575227618217468e-02 2.189012989401817322e-02 2.131400555372238159e-01 1.594607084989547729e-01 2.382699847221374512e-01 -1.955617070198059082e-01 2.752156555652618408e-01 1.474291384220123291e-01 -1.342805027961730957e-01 -1.429354995489120483e-01 -7.386995106935501099e-02 1.966775506734848022e-01 1.560816317796707153e-01 -1.938023045659065247e-02 2.533794194459915161e-02 1.631482541561126709e-01
-4.103754758834838867e-01 5.472416989505290985e-03 -1.452683657407760620e-01 -4.505040124058723450e-02 1.901944130659103394e-01 -1.463467478752136230e-01 -2.501484453678131104e-01 -1.879732459783554077e-01 1.056370064616203308e-01 2.506588585674762726e-02 9.118917584419250488e-02 -1.648442819714546204e-02 6.010042503476142883e-02 -1.517436057329177856e-01 -1.431527286767959595e-01 -2.702058553695678711e-01 1.776985824108123779e-01 -1.435140427201986313e-02 1.486857682466506958e-01 -1.540451198816299438e-01 -2.343468815088272095e-01 -1.188137307763099670e-01 1.020154170691967010e-02 2.058031857013702393e-01 -2.135202586650848389e-01 -1.395068317651748657e-01 -3.208755254745483398e-01 1.555966865271329880e-02 -6.348594278097152710e-02 1.718600243330001831e-01 -2.433072403073310852e-02 3.476843237876892090e-01
-2.598915100097656250e-01 7.754690945148468018e-02 1.831556409597396851e-01 1.357704997062683105e-01 -1.517737954854965210e-01 -5.757906287908554077e-02 4.847957566380500793e-02 4.114963114261627197e-01 5.865195300430059433e-03 -5.756370723247528076e-02 1.704781316220760345e-02 -8.043058216571807861e-02 -1.350476741790771484e-01 -1.115375086665153503e-01 -2.218654006719589233e-01 -3.175200223922729492e-01 7.080006599426269531e-02 3.557748347520828247e-02 -5.449824035167694092e-02 -7.550971116870641708e-03 -1.317487806081771851e-01 -1.604563184082508087e-02 -1.047802641987800598e-01 3.865480422973632812e-01 -3.233786225318908691e-01 1.520843803882598877e-02 1.330824643373489380e-01 -2.090145796537399292e-01 8.425568230450153351e-03 3.506151437759399414e-01 3.732293099164962769e-02 8.767308294773101807e-02
-3.275851905345916748e-01 -7.856925576925277710e-02 8.182943612337112427e-02 1.677747666835784912e-01 1.689253598451614380e-01 -3.783595561981201172e-02 -3.863182291388511658e-02 4.545935988426208496e-02 -1.481520682573318481e-01 1.363815963268280029e-01 -1.197870355099439621e-02 8.533199317753314972e-03 3.574286699295043945e-01 1.824804544448852539e-01 -1.050233021378517151e-01 -3.084278404712677002e-01 -1.735509186983108521e-01 -4.583800211548805237e-02 -1.323453150689601898e-02 -2.541334331035614014e-01 2.566590309143066406e-01 1.803857460618019104e-02 8.151174522936344147e-03 4.030894041061401367e-01 -2.537600100040435791e-01 -2.352217584848403931e-02 1.983668357133865356e-01 3.401695936918258667e-02 2.302010655403137207e-01 1.380979716777801514e-01 -2.177185192704200745e-02 -8.030257374048233032e-02
-4.818002283573150635e-01 3.244238197803497314e-01 -9.985748678445816040e-02 9.892144799232482910e-02 8.527296036481857300e-02 3.239000737667083740e-01 9.444799274206161499e-02 -3.102563135325908661e-02 1.499863713979721069e-01 1.269709914922714233e-01 -3.349581360816955566e-02 2.704602181911468506e-01 -3.405578900128602982e-03 4.545150324702262878e-02 -1.698122024536132812e-01 -1.947682350873947144e-01 -6.279876083135604858e-02 4.561727121472358704e-02 -1.592248678207397461e-01 -1.651008129119873047e-01 -1.484152227640151978e-01 2.392170950770378113e-02 2.980211982503533363e-03 3.390004932880401611e-01 -1.334267556667327881e-01 -1.188143864274024963e-01 -1.017266586422920227e-01 -9.927306324243545532e-02 -6.730467081069946289e-02 2.063086926937103271e-01 1.243844404816627502e-01 1.679458469152450562e-01
-1.478839665651321411e-01 -2.456825673580169678e-01 3.480309247970581055e-01 -9.395435452461242676e-02 4.091387093067169189e-01 8.050686120986938477e-02 -2.554399520158767700e-02 -1.797817414626479149e-03 8.887634426355361938e-02 2.592125674709677696e-04 1.350481808185577393e-01 9.562929719686508179e-02 1.287571489810943604e-01 2.941294908523559570e-01 -2.532387971878051758e-01 -2.630222737789154053e-01 1.061938516795635223e-02 -6.655120849609375000e-02 1.203874051570892334e-01 -7.492820732295513153e-03 -1.616891175508499146e-01 -1.067537218332290649e-01 4.751055315136909485e-02 3.566007018089294434e-01 -6.071298569440841675e-02 -2.327955216169357300e-01 -8.633445948362350464e-02 1.688835322856903076e-01 1.888358965516090393e-02 -9.582783095538616180e-03 -1.848298870027065277e-02 2.467899620532989502e-01
-2.480251528322696686e-02 8.162838220596313477e-02 2.792860865592956543e-01 1.684155911207199097e-01 1.486127544194459915e-02 -5.879228189587593079e-02 1.137654110789299011e-01 4.810266569256782532e-02 -2.279510200023651123e-01 1.209994256496429443e-01 -1.443393230438232422e-01 1.948299705982208252e-01 3.984498679637908936e-01 -5.742726475000381470e-02 -2.697839140892028809e-01 -4.103018939495086670e-01 -3.338176757097244263e-02 -1.065514758229255676e-01 -2.595158480107784271e-02 9.245093911886215210e-03 -2.219179719686508179e-01 -3.338097333908081055e-01 1.536518186330795288e-01 9.777541458606719971e-02 -9.572730213403701782e-02 1.129994243383407593e-01 1.119863390922546387e-01 -1.970297545194625854e-01 3.058832697570323944e-02 1.477523446083068848e-01 -5.146315693855285645e-02 1.818127483129501343e-01
2.105120569467544556e-01 -1.075928956270217896e-01 -7.212340086698532104e-02 -8.824413269758224487e-02 1.415012627840042114e-01 1.054677665233612061e-01 -7.640889286994934082e-02 -7.474390417337417603e-02 -1.476894319057464600e-01 1.531137377023696899e-01 -1.570722758769989014e-01 3.709471523761749268e-01 7.779873907566070557e-02 -2.889378368854522705e-01 3.628394007682800293e-02 -4.292049705982208252e-01 -1.368509680032730103e-01 -9.549272060394287109e-02 5.658227577805519104e-02 2.661766298115253448e-02 -7.201151549816131592e-02 -9.141918271780014038e-02 2.775277011096477509e-02 3.981874883174896240e-01 -1.596157699823379517e-01 6.470806151628494263e-02 9.962390363216400146e-02 -1.179154589772224426e-02 1.252830028533935547e-01 3.635759055614471436e-01 7.839009910821914673e-02 -8.699176460504531860e-02
-1.122236102819442749e-01 -6.251025199890136719e-02 1.192419901490211487e-01 7.077200710773468018e-02 1.115090101957321167e-01 5.773378908634185791e-02 -8.659407496452331543e-02 -1.094904020428657532e-01 3.564772754907608032e-02 -6.058044731616973877e-02 1.784918308258056641e-01 8.899100869894027710e-02 4.975935444235801697e-02 -5.147076025605201721e-02 -3.275412619113922119e-01 -3.107303977012634277e-01 5.523143708705902100e-02 3.584078252315521240e-01 -3.303505480289459229e-03 -4.088948071002960205e-01 -9.433393925428390503e-02 -4.674516990780830383e-02 2.909097671508789062e-01 2.023054808378219604e-01 -7.452620193362236023e-03 -2.737202048301696777e-01 3.087446391582489014e-01 6.712975353002548218e-02 -1.051610186696052551e-01 4.846604540944099426e-02 1.907310336828231812e-01 1.240519061684608459e-01
-9.344809502363204956e-02 -5.017580091953277588e-02 -1.408777832984924316e-01 2.047875225543975830e-01 1.476496364921331406e-02 3.528566062450408936e-01 2.772905528545379639e-01 3.399507999420166016e-01 -1.106202378869056702e-01 1.665442995727062225e-02 -6.062348559498786926e-02 2.340048700571060181e-01 1.862022578716278076e-01 -3.448337316513061523e-02 -1.208089664578437805e-01 -1.655757874250411987e-01 9.479029476642608643e-02 1.665853261947631836e-01 -1.286331564188003540e-01 -1.177845224738121033e-01 -8.111030608415603638e-02 -2.598967254161834717e-01 1.080557852983474731e-01 2.985791265964508057e-01 -1.930952370166778564e-01 -7.977529428899288177e-03 1.383359879255294800e-01 -4.617602750658988953e-02 3.277133405208587646e-01 1.620414406061172485e-01 1.487988531589508057e-01 6.667510420083999634e-02
-1.562347412109375000e-01 -1.400221139192581177e-01 3.505941852927207947e-02 -1.583528937771916389e-03 1.068233549594879150e-01 -2.673462331295013428e-01 -2.597488462924957275e-01 1.422641128301620483e-01 -2.826139517128467560e-02 -1.578244566917419434e-01 -1.310364808887243271e-02 1.513252705335617065e-01 -3.044487722218036652e-02 -1.377537846565246582e-01 -6.952818483114242554e-02 -5.104490518569946289e-01 -2.414516955614089966e-01 -6.825227290391921997e-02 -6.129781529307365417e-02 7.506692409515380859e-02 -2.252055853605270386e-01 -2.634687721729278564e-01 2.615284919738769531e-01 6.145330518484115601e-02 -1.239182054996490479e-01 -4.791210591793060303e-02 -1.674598432146012783e-03 3.581362366676330566e-01 2.242105454206466675e-02 1.373540163040161133e-01 -1.108324453234672546e-01 8.865868300199508667e-02
-1.712607294321060181e-01 1.344128698110580444e-01 1.204213500022888184e-01 1.420994400978088379e-01 1.661243587732315063e-01 -8.024993538856506348e-02 -2.520928680896759033e-01 -1.894110590219497681e-01 -1.358528621494770050e-02 -1.183799654245376587e-01 3.341241925954818726e-02 1.160339117050170898e-01 -1.403200924396514893e-01 -1.082276403903961182e-01 -4.640140533447265625e-01 -2.344401180744171143e-01 1.118435487151145935e-01 2.583090588450431824e-02 -3.208980336785316467e-02 -4.931659437716007233e-03 8.703137934207916260e-02 -3.608020246028900146e-01 2.293564975261688232e-01 1.895951777696609497e-01 -1.986511349678039551e-01 -2.194523960351943970e-01 2.309612184762954712e-01 -1.433003544807434082e-01 -1.354563329368829727e-02 -1.120566129684448242e-01 3.485639393329620361e-02 1.949453800916671753e-01
-1.445450782775878906e-01 2.403564155101776123e-01 6.856929045170545578e-03 8.576329797506332397e-02 -8.380611240863800049e-02 2.285932898521423340e-01 3.170584514737129211e-02 1.849962323904037476e-01 -1.009866409003734589e-02 4.496543481945991516e-02 1.990897506475448608e-01 1.230519562959671021e-01 3.057745397090911865e-01 3.162446618080139160e-02 -2.699336707592010498e-01 -2.217483669519424438e-01 3.075442016124725342e-01 3.507151603698730469e-01 -1.087867692112922668e-01 -8.601193130016326904e-02 -1.176366433501243591e-01 -1.487795412540435791e-01 1.124802455306053162e-01 3.365833759307861328e-01 -1.702209413051605225e-01 -1.348637044429779053e-01 -1.686136275529861450e-01 7.611154764890670776e-02 1.993570476770401001e-01 1.303014606237411499e-01 -7.275985181331634521e-02 6.209008768200874329e-02
-3.895794153213500977e-01 3.312689810991287231e-02 -1.496105194091796875e-01 -6.501560658216476440e-02 2.739085257053375244e-02 -1.393993347883224487e-01 -1.491402536630630493e-01 -5.495442543178796768e-03 2.049877941608428955e-01 1.692686975002288818e-01 -8.673816919326782227e-02 9.897071123123168945e-02 1.737510114908218384e-01 -1.333970278501510620e-01 -1.340284198522567749e-01 -3.324323892593383789e-01 3.726701810956001282e-02 -5.739200860261917114e-02 1.126917973160743713e-01 -1.260294020175933838e-01 -2.369893193244934082e-01 -2.189005911350250244e-02 -6.749027222394943237e-02 3.084980249404907227e-01 -8.273307234048843384e-02 -1.173051744699478149e-01 -3.492990434169769287e-01 -6.321946531534194946e-02 1.143008247017860413e-01 5.884690582752227783e-02 -5.887465924024581909e-02 3.967049717903137207e-01
-7.115132361650466919e-02 -4.687016457319259644e-02 6.052523478865623474e-02 1.670412570238113403e-01 1.851682066917419434e-01 3.843337669968605042e-02 -3.504975140094757080e-01 -3.625900298357009888e-02 1.556368619203567505e-01 -1.375836580991744995e-01 1.569086126983165741e-02 1.824356913566589355e-01 1.813634634017944336e-01 -9.237400442361831665e-02 -1.244319230318069458e-01 -3.311755359172821045e-01 -1.573611348867416382e-01 1.842447817325592041e-01 -1.911508738994598389e-01 -2.773875892162322998e-01 1.959185451269149780e-01 -1.814484000205993652e-01 4.156399667263031006e-01 1.175183281302452087e-01 -1.119070276618003845e-01 -2.480264008045196533e-01 2.863067761063575745e-02 -3.007451444864273071e-02 -4.091843217611312866e-02 -2.208096720278263092e-02 -8.359141647815704346e-02 2.073638439178466797e-01
-1.232350617647171021e-01 2.034324258565902710e-01 -5.856371670961380005e-02 -1.857705712318420410e-01 4.925750195980072021e-02 -7.756891846656799316e-02 1.108500212430953979e-01 -1.811946183443069458e-01 8.537738770246505737e-02 4.027368873357772827e-02 -2.665823884308338165e-02 3.842792510986328125e-01 1.262420881539583206e-02 -2.616942487657070160e-02 -2.790759503841400146e-01 -1.843460053205490112e-01 1.120234355330467224e-01 1.099287159740924835e-02 6.534716486930847168e-02 7.791236042976379395e-02 -3.374113515019416809e-02 -3.291750252246856689e-01 4.134713858366012573e-02 4.835972785949707031e-01 -6.056824326515197754e-02 1.541858911514282227e-01 -7.689725607633590698e-02 -1.886386871337890625e-01 2.684516310691833496e-01 -1.468382179737091064e-01 -2.133636623620986938e-01 7.582536339759826660e-02
-1.525513082742691040e-01 2.266066223382949829e-01 6.249475106596946716e-02 -2.962632179260253906e-01 1.673792004585266113e-01 2.732343673706054688e-01 8.726737648248672485e-02 1.613744720816612244e-02 -2.593519687652587891e-01 -1.187348812818527222e-01 1.687938161194324493e-02 1.199691295623779297e-01 -4.847403988242149353e-02 2.070589065551757812e-01 -6.978944689035415649e-02 -3.738891482353210449e-01 -7.573197782039642334e-02 5.677227303385734558e-02 3.747735172510147095e-02 1.476686298847198486e-01 -2.383568584918975830e-01 -7.299544289708137512e-03 6.330923736095428467e-02 2.723213434219360352e-01 -1.980637460947036743e-01 -1.049646362662315369e-01 1.506865620613098145e-01 2.099431119859218597e-02 2.024503797292709351e-01 1.665060371160507202e-01 1.200143173336982727e-01 3.369188606739044189e-01
-9.779267758131027222e-02 1.975351870059967041e-01 3.007593452930450439e-01 1.793656945228576660e-01 7.287147641181945801e-02 1.169437542557716370e-02 1.028178334236145020e-01 -1.065264567732810974e-01 -2.411847710609436035e-01 1.216626446694135666e-02 -3.381111845374107361e-02 3.022962622344493866e-02 6.594151258468627930e-02 7.233726233243942261e-02 -2.926996350288391113e-01 -4.795033633708953857e-01 -1.214949339628219604e-01 -2.448069006204605103e-01 -6.481267511844635010e-02 -9.500504285097122192e-02 -3.133207261562347412e-01 -1.269801557064056396e-01 1.310167908668518066e-01 1.178613826632499695e-01 -1.296873688697814941e-01 1.292902277782559395e-03 1.729496717453002930e-01 -1.836848109960556030e-01 1.996243894100189209e-01 2.212303727865219116e-01 -4.711961373686790466e-02 1.054291427135467529e-01
-5.844240635633468628e-02 6.139304116368293762e-02 -1.009608134627342224e-01 2.041207700967788696e-01 7.042574137449264526e-02 -2.907417118549346924e-01 2.954342961311340332e-01 3.814990520477294922e-01 -8.150283992290496826e-02 1.566911190748214722e-01 5.690412595868110657e-02 1.713149845600128174e-01 2.516782581806182861e-01 -3.118567466735839844e-01 -2.093196958303451538e-01 -2.945763766765594482e-01 5.226992070674896240e-02 2.689833519980311394e-03 5.217100679874420166e-02 -1.125806570053100586e-01 -6.751611828804016113e-03 4.383886978030204773e-02 3.222858905792236328e-02 2.064701169729232788e-01 -8.793582208454608917e-03 -1.079951599240303040e-01 7.481750845909118652e-02 -1.512231230735778809e-01 2.197252959012985229e-01 8.626253902912139893e-02 -1.786884367465972900e-01 2.684162557125091553e-01
1.605105772614479065e-02 1.474708318710327148e-01 2.739965915679931641e-01 1.486759334802627563e-01 -6.426305323839187622e-02 -9.975288063287734985e-03 2.404969483613967896e-01 -1.685853451490402222e-01 -2.102241367101669312e-01 2.034482806921005249e-01 -1.500700972974300385e-02 2.469877451658248901e-01 2.019176185131072998e-01 -2.747069112956523895e-02 -2.660815715789794922e-01 -4.604927003383636475e-01 -6.712125241756439209e-02 -1.023590788245201111e-01 3.850682638585567474e-03 1.182440668344497681e-01 -1.928751915693283081e-01 -2.560960650444030762e-01 -6.294054538011550903e-02 7.421743869781494141e-02 -1.722483187913894653e-01 8.662304282188415527e-02 8.703237771987915039e-02 -2.549869120121002197e-01 4.871056601405143738e-02 9.301345050334930420e-02 1.328827589750289917e-01 1.986256986856460571e-01
6.709199398756027222e-02 1.869366616010665894e-01 3.969725668430328369e-01 1.097973585128784180e-01 8.083685487508773804e-02 -9.061442315578460693e-02 -2.971063926815986633e-02 -1.553184092044830322e-01 -6.727176159620285034e-02 4.401408880949020386e-02 1.637282222509384155e-01 2.090968340635299683e-01 1.177619397640228271e-01 1.352239400148391724e-01 -3.449020385742187500e-01 -3.198494911193847656e-01 -1.857767850160598755e-01 -1.545223593711853027e-01 1.156463697552680969e-01 1.726665943861007690e-01 -4.948292672634124756e-02 -3.288918435573577881e-01 1.219776570796966553e-01 1.454657018184661865e-01 4.789913818240165710e-02 -2.559691667556762695e-01 1.940521784126758575e-02 -2.055557258427143097e-02 1.666771471500396729e-01 1.826887279748916626e-01 8.029195666313171387e-02 1.905277669429779053e-01
-9.692620486021041870e-02 -2.128615826368331909e-01 3.136876523494720459e-01 -7.876181602478027344e-02 3.469319045543670654e-01 3.798174858093261719e-02 5.991284549236297607e-02 4.209097474813461304e-02 6.573636829853057861e-02 -6.759847700595855713e-02 -7.374874502420425415e-02 -9.411846101284027100e-02 -6.568730622529983521e-02 5.371372401714324951e-02 -1.354532390832901001e-01 -5.022917389869689941e-01 -1.768591254949569702e-01 4.790478851646184921e-03 9.560389444231987000e-03 -4.657356441020965576e-02 2.302341163158416748e-02 -1.687986701726913452e-01 1.290431171655654907e-01 2.263549119234085083e-01 -1.608963608741760254e-01 2.228257246315479279e-02 4.008536040782928467e-02 -4.114936292171478271e-01 2.890350297093391418e-02 9.742546081542968750e-02 -1.149635240435600281e-01 2.473006993532180786e-01
-2.813647389411926270e-01 -2.306229993700981140e-02 1.133294180035591125e-01 1.843862682580947876e-01 2.597470022737979889e-02 -1.677168756723403931e-01 -2.144156098365783691e-01 3.473773226141929626e-02 -6.117874383926391602e-02 -1.343490276485681534e-02 9.901546686887741089e-02 -8.523172885179519653e-02 2.916854321956634521e-01 1.277767568826675415e-01 -1.478125602006912231e-01 -2.217749208211898804e-01 -5.307111516594886780e-02 1.076190993189811707e-01 -4.178927838802337646e-02 -2.677004337310791016e-01 2.494044601917266846e-01 -1.322897523641586304e-02 -3.351756185293197632e-02 3.946556448936462402e-01 -3.369049131870269775e-01 -1.857344806194305420e-01 1.660506576299667358e-01 1.328144073486328125e-01 1.740343421697616577e-01 2.349490374326705933e-01 -1.274173557758331299e-01 4.519656300544738770e-02
-2.245535999536514282e-01 -1.801056116819381714e-01 2.744791507720947266e-01 -1.608484387397766113e-01 3.735837638378143311e-01 1.362402588129043579e-01 -1.831786483526229858e-01 -1.260770112276077271e-01 -7.875479012727737427e-02 5.963682197034358978e-03 1.872963309288024902e-01 1.259007900953292847e-01 1.752427816390991211e-01 9.561767429113388062e-02 -2.872819602489471436e-01 -2.564078569412231445e-01 6.673493236303329468e-02 9.291728585958480835e-02 1.824800074100494385e-01 1.209668740630149841e-01 -2.223701030015945435e-01 -6.105906516313552856e-02 -2.850370109081268311e-02 3.316157758235931396e-01 -1.041882187128067017e-01 -1.671593934297561646e-01 -1.227672696113586426e-01 2.160820215940475464e-01 7.880707830190658569e-02 -6.435723602771759033e-02 6.552620325237512589e-03 1.646814495325088501e-01
-3.782245218753814697e-01 -9.646475315093994141e-02 -4.355767741799354553e-02 2.395722270011901855e-01 1.449670493602752686e-01 -2.460069954395294189e-02 -2.199197411537170410e-01 1.829542405903339386e-02 -4.658034443855285645e-02 8.934847079217433929e-03 4.540601000189781189e-02 -2.365455478429794312e-01 2.200020104646682739e-01 6.610211730003356934e-02 -2.013677358627319336e-01 -2.576969265937805176e-01 1.015989482402801514e-01 1.111278235912322998e-01 -6.180620566010475159e-02 -8.812691271305084229e-02 2.399452924728393555e-01 -6.049661710858345032e-02 -1.247810944914817810e-02 2.589085698127746582e-01 -3.257783651351928711e-01 -1.820053309202194214e-01 1.519835293292999268e-01 5.779962614178657532e-02 2.032081782817840576e-01 3.497406840324401855e-01 -4.604067653417587280e-02 6.265954673290252686e-02
-4.197838604450225830e-01 5.291767790913581848e-02 2.407061308622360229e-01 -2.505272030830383301e-01 7.536187022924423218e-02 1.218956429511308670e-02 5.332680419087409973e-02 -1.300434023141860962e-01 5.963840335607528687e-02 -6.297309696674346924e-02 1.500367820262908936e-01 4.634235054254531860e-02 3.415429592132568359e-02 -2.187214642763137817e-01 -1.049199514091014862e-02 -4.161951243877410889e-01 1.763647496700286865e-01 8.525415509939193726e-02 -3.800954297184944153e-02 -2.266150563955307007e-01 -5.368024855852127075e-02 -3.057739138603210449e-02 3.618879914283752441e-01 1.218135356903076172e-01 -5.750785768032073975e-02 -1.863431069068610668e-03 -2.954573929309844971e-01 -8.609061688184738159e-02 6.790248304605484009e-02 1.404620409011840820e-01 1.812500953674316406e-01 1.555011123418807983e-01
-1.120458450168371201e-02 -8.186982013285160065e-03 3.887318447232246399e-02 -6.600464694201946259e-03 7.232201844453811646e-02 -1.319226622581481934e-01 -2.017306089401245117e-01 -2.585601806640625000e-02 1.628629565238952637e-01 1.395095046609640121e-02 -1.217432916164398193e-01 -1.503854151815176010e-02 -2.120598107576370239e-01 1.029669791460037231e-01 -3.032867908477783203e-01 -3.391076028347015381e-01 -6.791671365499496460e-02 2.211504848673939705e-03 -2.256160825490951538e-01 -2.429447881877422333e-02 1.421672254800796509e-01 -2.755343616008758545e-01 -4.426492378115653992e-02 2.816635668277740479e-01 -9.840334206819534302e-02 -1.148359030485153198e-01 3.133092522621154785e-01 -1.070136278867721558e-01 -4.887878894805908203e-02 -1.886216551065444946e-02 -1.884606294333934784e-02 5.107053518295288086e-01
-2.652336061000823975e-01 8.970759809017181396e-02 8.939220011234283447e-02 9.495155513286590576e-02 4.067439213395118713e-02 -2.633674256503582001e-02 -1.039091125130653381e-01 -2.457825094461441040e-01 1.444991081953048706e-01 -5.280192941427230835e-02 8.031066507101058960e-02 2.069328278303146362e-01 1.091341152787208557e-01 2.011138647794723511e-01 1.397596392780542374e-02 -2.395217269659042358e-01 1.964731067419052124e-01 1.459528207778930664e-01 -1.776176244020462036e-01 1.864526607096195221e-02 -2.797109484672546387e-01 -1.473946571350097656e-01 -5.354603379964828491e-02 3.844145536422729492e-01 8.021607995033264160e-03 -3.644132018089294434e-01 -1.722290962934494019e-01 -2.420384734869003296e-01 -5.616214498877525330e-02 7.047747075557708740e-02 4.767865315079689026e-02 2.725336849689483643e-01
-1.305425018072128296e-01 1.621368378400802612e-01 1.396450549364089966e-01 -3.124636597931385040e-02 1.529601961374282837e-01 3.271939232945442200e-02 1.957041621208190918e-01 1.212437897920608521e-01 8.476350456476211548e-02 3.594631254673004150e-01 1.292530894279479980e-01 2.306644171476364136e-01 1.639422476291656494e-01 -7.943034917116165161e-02 6.983529776334762573e-02 -4.346400201320648193e-01 -1.325324475765228271e-01 -4.709559306502342224e-02 -1.201050803065299988e-01 4.569362476468086243e-02 1.703534126281738281e-01 -3.008118867874145508e-01 -1.509871985763311386e-02 2.487727701663970947e-01 -1.812959015369415283e-01 8.086048066616058350e-02 7.093017548322677612e-02 3.187022507190704346e-01 -1.493488252162933350e-01 -1.338639259338378906e-01 -5.860391259193420410e-02 1.336094290018081665e-01
2.177377697080373764e-03 -4.351093992590904236e-02 -1.664562076330184937e-01 2.014035582542419434e-01 1.775752902030944824e-01 -2.928707748651504517e-02 -5.473952367901802063e-02 2.536032721400260925e-02 7.575623691082000732e-02 2.446474693715572357e-02 -1.906621456146240234e-01 2.470919489860534668e-02 -6.903424113988876343e-02 -7.579208165407180786e-02 -1.840422153472900391e-01 -3.094919919967651367e-01 -3.235232234001159668e-01 2.454337328672409058e-01 -7.717996835708618164e-02 9.291924536228179932e-02 6.757091730833053589e-02 -1.418129801750183105e-01 -1.612977087497711182e-01 2.542513608932495117e-01 -1.157165244221687317e-01 -2.314300388097763062e-01 2.644435167312622070e-01 -1.306739300489425659e-01 3.281485438346862793e-01 1.226690933108329773e-01 -1.297287791967391968e-01 3.492641150951385498e-01
9.017159789800643921e-02 1.702232509851455688e-01 8.302578330039978027e-02 3.385096788406372070e-01 2.851710841059684753e-02 6.665485352277755737e-02 7.371278014034032822e-03 -1.662375479936599731e-01 2.527899444103240967e-01 2.175627462565898895e-02 1.439542742446064949e-03 -2.076699882745742798e-01 3.784743696451187134e-02 3.713169693946838379e-02 -4.288614392280578613e-01 -3.606954216957092285e-01 1.500325500965118408e-01 1.992889493703842163e-01 -5.075545236468315125e-02 7.811334915459156036e-03 7.052329182624816895e-02 -2.793016135692596436e-01 3.226793929934501648e-02 2.241089493036270142e-01 -5.787152424454689026e-02 -1.684317588806152344e-01 1.311474591493606567e-01 9.168753772974014282e-02 2.064707875251770020e-01 5.092844739556312561e-02 -8.232762664556503296e-02 2.751145660877227783e-01
-4.109520316123962402e-01 -9.964512661099433899e-03 7.216072082519531250e-02 2.659090757369995117e-01 1.004650890827178955e-01 -7.060930132865905762e-02 -5.626084282994270325e-02 1.258758455514907837e-01 -6.354044377803802490e-02 1.391555666923522949e-01 9.209439158439636230e-02 -1.930865198373794556e-01 2.207163423299789429e-01 3.627118095755577087e-02 -1.641544699668884277e-01 -2.629438042640686035e-01 -2.668235264718532562e-02 -5.108591914176940918e-02 -6.924816966056823730e-02 -2.061787545680999756e-01 2.181112468242645264e-01 -2.074144966900348663e-02 -1.605147421360015869e-01 4.158258438110351562e-01 -3.798689246177673340e-01 -2.975204214453697205e-02 1.733447611331939697e-01 -9.184654802083969116e-02 1.164724677801132202e-01 8.763276040554046631e-02 -5.076355487108230591e-02 3.057760186493396759e-02
-2.732223868370056152e-01 -6.321905646473169327e-03 2.347987517714500427e-02 5.301833525300025940e-02 -9.943686425685882568e-02 2.809672653675079346e-01 -2.081201374530792236e-01 1.576986312866210938e-01 2.719536423683166504e-01 4.335162416100502014e-02 -1.652244850993156433e-02 1.829499751329421997e-01 1.087243705987930298e-01 -1.043435484170913696e-01 -1.018572524189949036e-01 -3.165920972824096680e-01 1.963859945535659790e-01 2.362104207277297974e-01 7.950125634670257568e-02 -1.294102221727371216e-01 -7.369507104158401489e-02 -7.501832395792007446e-02 -6.560197472572326660e-02 3.349744677543640137e-01 -9.844999760389328003e-02 -2.685993015766143799e-01 2.053252607583999634e-01 5.137943848967552185e-02 -8.906755596399307251e-02 2.412915974855422974e-01 9.097953885793685913e-02 2.756261527538299561e-01
-1.284997016191482544e-01 -1.036508083343505859e-01 1.214720904827117920e-01 1.739011853933334351e-01 2.288011834025382996e-02 -3.931003808975219727e-02 -1.949537098407745361e-01 -9.080506116151809692e-02 -1.507428586483001709e-01 3.155736029148101807e-01 -1.011642813682556152e-01 4.693956300616264343e-02 4.753895103931427002e-02 -1.602521240711212158e-01 -6.772103905677795410e-02 -2.653219699859619141e-01 -9.614940732717514038e-02 1.868919879198074341e-01 1.851128600537776947e-02 -7.320179790258407593e-02 -7.939118891954421997e-02 1.167953759431838989e-01 -2.588011920452117920e-01 3.633394539356231689e-01 -1.952478140592575073e-01 2.985693141818046570e-02 2.688432931900024414e-01 -9.417834877967834473e-02 2.938366532325744629e-01 1.962980479001998901e-01 -1.600036025047302246e-01 3.198596239089965820e-01
-2.278874367475509644e-01 -2.638322114944458008e-01 -5.005870386958122253e-02 3.004903718829154968e-02 -1.022611036896705627e-01 -4.721406400203704834e-01 5.142613127827644348e-02 3.464297205209732056e-02 -2.351168170571327209e-02 1.265692859888076782e-01 -1.294685644097626209e-03 7.520202547311782837e-02 3.534758836030960083e-02 6.548645347356796265e-02 -1.727591082453727722e-02 -3.475568294525146484e-01 -1.353172864764928818e-02 1.449361294507980347e-01 2.144999504089355469e-01 -2.490991503000259399e-01 -1.598415821790695190e-01 -7.709631323814392090e-02 -2.099404633045196533e-01 2.639680802822113037e-01 -3.092902004718780518e-01 -2.675627768039703369e-01 9.197200089693069458e-02 8.934505283832550049e-02 1.077986359596252441e-01 1.401619520038366318e-02 -6.130424886941909790e-02 1.233121827244758606e-01
-3.050894141197204590e-01 2.213587462902069092e-01 -1.497434079647064209e-01 3.809701651334762573e-02 6.811327487230300903e-02 4.619967564940452576e-02 -2.648673057556152344e-01 -4.221611097455024719e-02 5.534330755472183228e-02 -1.261321455240249634e-01 1.984585635364055634e-02 7.820341736078262329e-02 2.099282443523406982e-01 -2.662467956542968750e-01 -1.142407953739166260e-01 -3.207288086414337158e-01 -1.455645263195037842e-01 6.688264012336730957e-02 -8.471160195767879486e-03 1.849135756492614746e-01 2.182838022708892822e-01 -4.606394469738006592e-01 1.030985042452812195e-01 3.057930618524551392e-02 -5.405511707067489624e-02 -2.937581241130828857e-01 6.790403276681900024e-02 -8.250910788774490356e-02 -5.719616264104843140e-02 1.808718405663967133e-02 6.767264008522033691e-02 2.425656765699386597e-01
-6.266701966524124146e-02 -1.103978604078292847e-02 3.278549015522003174e-01 -9.255013614892959595e-02 4.441794939339160919e-03 -1.683038473129272461e-01 -6.865561008453369141e-02 -3.867985904216766357e-01 1.758715324103832245e-02 2.140038758516311646e-01 1.687685847282409668e-01 4.110368713736534119e-02 -1.297027766704559326e-01 8.024316281080245972e-03 -1.683128923177719116e-01 -3.854185938835144043e-01 8.019547909498214722e-02 -5.147033184766769409e-02 -3.019649386405944824e-01 1.245383173227310181e-01 -1.833359748125076294e-01 -2.763827145099639893e-01 5.680873617529869080e-02 1.421188712120056152e-01 -3.260518610477447510e-02 -1.722809672355651855e-01 1.720033735036849976e-01 -6.946995854377746582e-02 2.741915285587310791e-01 1.050831526517868042e-01 7.698681205511093140e-02 1.437973678112030029e-01
1.968402788043022156e-02 -5.133348703384399414e-02 -5.530611798167228699e-02 2.025928348302841187e-01 1.238021552562713623e-01 1.098575368523597717e-01 -8.761786669492721558e-02 -1.141817271709442139e-01 1.738783866167068481e-01 7.691389322280883789e-02 2.124043740332126617e-02 2.379748523235321045e-01 -4.344657808542251587e-02 1.937058172188699245e-03 -5.665189772844314575e-02 -5.070339441299438477e-01 -1.553549766540527344e-01 2.179419994354248047e-01 -1.216406226158142090e-01 -2.434017062187194824e-01 1.606895625591278076e-01 -4.166834056377410889e-02 1.991522312164306641e-01 4.001816213130950928e-01 4.137087240815162659e-02 -6.976563483476638794e-02 1.825866699218750000e-01 -2.162358164787292480e-01 -4.800404235720634460e-02 -2.710522338747978210e-02 -9.070945531129837036e-02 2.799409627914428711e-01
-2.585418224334716797e-01 -7.819131016731262207e-03 1.475934684276580811e-01 2.447512000799179077e-01 1.595662832260131836e-01 1.693896502256393433e-01 -4.277540370821952820e-02 -2.296432703733444214e-01 -1.643761396408081055e-01 1.732354611158370972e-01 5.996838957071304321e-02 3.808335363864898682e-01 -8.124297112226486206e-02 -2.058593928813934326e-01 -1.226479262113571167e-01 -3.086716532707214355e-01 1.654648035764694214e-01 -1.257805228233337402e-01 1.027915440499782562e-02 -4.268327355384826660e-02 3.897138684988021851e-02 -1.264503300189971924e-01 2.085164934396743774e-01 4.924469068646430969e-02 -1.009754762053489685e-01 -7.139275968074798584e-02 -1.041581258177757263e-01 -2.497113645076751709e-01 2.861332595348358154e-01 -1.480265893042087555e-02 -1.284464597702026367e-01 2.865332663059234619e-01
-3.835610449314117432e-01 -2.547666430473327637e-02 -3.302154690027236938e-02 2.307086139917373657e-01 -1.710336208343505859e-01 1.147869154810905457e-01 -3.405630216002464294e-02 2.184388190507888794e-01 -1.262296438217163086e-01 -5.306934006512165070e-03 -4.980952665209770203e-02 -5.197507143020629883e-02 7.554253935813903809e-02 -7.670926302671432495e-02 -1.586750894784927368e-01 -3.060979843139648438e-01 -4.706991836428642273e-02 2.968466281890869141e-02 1.687456667423248291e-01 -3.442611098289489746e-01 -1.304290164262056351e-02 -6.070734933018684387e-02 9.220647066831588745e-02 2.282131016254425049e-01 -3.508169949054718018e-01 -2.220437377691268921e-01 3.505273759365081787e-01 -1.930850148200988770e-01 3.151257988065481186e-04 4.440052434802055359e-02 -6.726165860891342163e-02 3.811379894614219666e-02
-2.847002446651458740e-01 1.445425301790237427e-01 -1.919153481721878052e-01 -6.715954095125198364e-02 -4.560781177133321762e-03 -2.858914434909820557e-01 -1.562445238232612610e-02 -1.867618113756179810e-01 -3.044561855494976044e-02 3.674640879034996033e-02 2.133466452360153198e-01 6.576084345579147339e-02 5.605528131127357483e-02 -1.282635480165481567e-01 -1.161825135350227356e-01 -2.285500913858413696e-01 -1.909133642911911011e-01 1.477797925472259521e-01 -2.555925846099853516e-01 5.978888366371393204e-03 2.962495386600494385e-01 -2.280006259679794312e-01 -1.156788244843482971e-01 2.001692205667495728e-01 -8.008568733930587769e-02 -5.876835435628890991e-02 -1.656510978937149048e-01 1.637857779860496521e-02 -6.055607926100492477e-03 1.888289600610733032e-01 2.677928656339645386e-02 4.599489569664001465e-01
-6.727390736341476440e-02 8.613958209753036499e-02 3.936764895915985107e-01 -7.388818264007568359e-02 1.540349274873733521e-01 -2.449415326118469238e-01 -1.649094521999359131e-01 1.836878992617130280e-02 -2.572114467620849609e-01 1.894385218620300293e-01 1.941425055265426636e-01 1.953198760747909546e-01 2.305167913436889648e-02 1.729858964681625366e-01 -2.715855091810226440e-02 -2.318612933158874512e-01 -1.092877909541130066e-01 3.843900933861732483e-02 -8.252390474081039429e-02 1.935417503118515015e-01 -1.011580154299736023e-01 -2.226288020610809326e-01 1.679877787828445435e-01 1.476913243532180786e-01 -1.060265749692916870e-01 -9.388856589794158936e-02 4.054881166666746140e-03 -3.286229372024536133e-01 4.948057234287261963e-02 -3.206997737288475037e-02 2.183157503604888916e-01 3.267957568168640137e-01
-3.093297183513641357e-01 1.137727648019790649e-01 9.620159119367599487e-02 1.457203179597854614e-01 7.268236577510833740e-02 3.237981796264648438e-01 -3.878534305840730667e-03 -3.868241608142852783e-02 1.251094639301300049e-01 1.630531698465347290e-01 -1.015057265758514404e-01 2.065011113882064819e-01 1.445326507091522217e-01 -6.532777845859527588e-02 4.712820053100585938e-02 -2.164119929075241089e-01 2.652599513530731201e-01 2.258317545056343079e-02 1.088295504450798035e-02 -1.432206779718399048e-01 -2.286960370838642120e-02 -4.536278173327445984e-02 7.647875696420669556e-02 4.814424812793731689e-01 -4.338716715574264526e-02 -3.195563852787017822e-01 2.609742581844329834e-01 5.018680822104215622e-03 3.680319339036941528e-02 1.097788736224174500e-01 8.960755914449691772e-02 2.335764616727828979e-01
-4.454199373722076416e-01 -3.373307362198829651e-02 3.025241494178771973e-01 -2.639940679073333740e-01 1.193615123629570007e-01 -3.672255277633666992e-01 5.178340896964073181e-02 8.718864619731903076e-02 -2.040801793336868286e-01 9.025786072015762329e-02 1.583773846505209804e-04 2.365194708108901978e-01 3.731970861554145813e-02 -1.746029704809188843e-01 -1.036470849066972733e-02 -1.211711093783378601e-01 -1.876352820545434952e-03 1.124467030167579651e-01 -3.932133689522743225e-02 1.251616328954696655e-01 1.713177114725112915e-01 -8.049259334802627563e-02 1.528310477733612061e-01 4.683078825473785400e-02 -3.074416220188140869e-01 -5.566880106925964355e-02 8.750166743993759155e-02 -1.971001476049423218e-01 2.134533040225505829e-02 2.669038176536560059e-01 -1.337510496377944946e-01 5.013104900717735291e-02
-1.181848794221878052e-01 5.622401088476181030e-02 3.519839048385620117e-01 2.240419946610927582e-02 1.392759084701538086e-01 -2.082160674035549164e-02 3.527614474296569824e-01 -9.695002436637878418e-02 -8.253069221973419189e-02 1.222930550575256348e-01 3.131523355841636658e-02 -8.334726840257644653e-02 1.481301244348287582e-02 5.718038603663444519e-02 -2.326726019382476807e-01 -4.519510269165039062e-01 -1.343512535095214844e-01 -5.119874328374862671e-02 7.812135666608810425e-02 -1.347507238388061523e-01 -1.129927113652229309e-01 -3.347893953323364258e-01 3.532143235206604004e-01 1.817340850830078125e-01 -1.435506641864776611e-01 -5.217221006751060486e-02 1.353560760617256165e-02 -1.649801880121231079e-01 4.533218964934349060e-02 -1.109117455780506134e-02 1.338512599468231201e-01 1.217780932784080505e-01
-2.092645615339279175e-01 -3.379539400339126587e-02 2.074674814939498901e-01 2.743570506572723389e-01 1.369615495204925537e-01 -1.447148919105529785e-01 -9.854734875261783600e-03 -1.352185755968093872e-01 1.791073754429817200e-02 -2.577237319201231003e-03 -4.446154460310935974e-02 -1.966572552919387817e-01 -1.425013095140457153e-01 -1.865231841802597046e-01 -2.400678545236587524e-01 -4.545063674449920654e-01 6.347068119794130325e-03 -1.007078364491462708e-01 1.617485284805297852e-01 -1.972245285287499428e-03 1.171868741512298584e-01 -1.770487129688262939e-01 3.530801534652709961e-01 4.203680902719497681e-02 -5.329552292823791504e-02 -1.119908913969993591e-01 1.016677841544151306e-01 -3.058239519596099854e-01 2.101463675498962402e-01 1.614954769611358643e-01 3.161141648888587952e-02 1.415482163429260254e-01
-1.623870581388473511e-01 1.199224777519702911e-02 -2.944692969322204590e-02 -2.211846560239791870e-01 1.570018380880355835e-01 1.401149779558181763e-01 -2.664367556571960449e-01 2.195024192333221436e-01 -3.675495982170104980e-01 2.457551360130310059e-01 3.419329226016998291e-01 2.176084220409393311e-01 -4.671169072389602661e-02 7.902294397354125977e-02 -3.050560131669044495e-02 -2.801075875759124756e-01 5.514923110604286194e-02 7.708187401294708252e-02 -1.123904734849929810e-01 -4.769276827573776245e-02 -1.634147465229034424e-01 -1.906377524137496948e-01 2.916518747806549072e-01 1.468069851398468018e-01 -1.003447249531745911e-01 -1.971500515937805176e-01 7.225067913532257080e-02 -1.104605570435523987e-01 5.370336119085550308e-03 7.993439584970474243e-02 -1.445494443178176880e-01 1.595197468996047974e-01
-2.966540306806564331e-02 -3.091359324753284454e-02 2.014065086841583252e-01 -1.096242740750312805e-01 1.589244157075881958e-01 5.983468145132064819e-02 1.901424527168273926e-01 1.635677367448806763e-01 1.222411077469587326e-02 2.868704497814178467e-02 1.202535405755043030e-01 1.739287525415420532e-01 4.656345397233963013e-02 1.123577281832695007e-01 9.332343004643917084e-03 -4.572148621082305908e-01 -1.367065776139497757e-02 -1.108646914362907410e-01 -2.638964354991912842e-01 -1.034123450517654419e-01 -5.731440708041191101e-02 -7.826513051986694336e-02 1.137778442353010178e-02 -1.145501583814620972e-01 -2.930831611156463623e-01 -7.043009996414184570e-02 2.871243059635162354e-01 2.662395834922790527e-01 2.006407082080841064e-01 1.943903118371963501e-01 3.487526997923851013e-02 3.811949789524078369e-01
-4.234372079372406006e-02 5.238362774252891541e-02 6.278825458139181137e-03 1.681862324476242065e-01 8.560290932655334473e-02 1.032885238528251648e-01 -1.706576794385910034e-01 1.404324918985366821e-01 2.402686476707458496e-01 -1.641661971807479858e-01 1.907621175050735474e-01 1.594144105911254883e-01 -1.668463349342346191e-01 -8.016132563352584839e-02 -1.264670193195343018e-01 -2.704222500324249268e-01 -1.129584237933158875e-01 3.648881614208221436e-01 7.165013253688812256e-02 -2.878862991929054260e-02 2.269464731216430664e-01 -5.086128786206245422e-02 -6.701087113469839096e-03 2.643023431301116943e-01 -3.513435721397399902e-01 -3.243003487586975098e-01 -1.818305701017379761e-01 1.513254195451736450e-01 -4.300612211227416992e-02 1.698717921972274780e-01 5.593457445502281189e-02 1.901572942733764648e-01
-1.871917545795440674e-01 7.769297808408737183e-02 1.774822026491165161e-01 1.026715934276580811e-01 2.302799522876739502e-01 -8.475285023450851440e-02 -1.257977038621902466e-01 -2.458693832159042358e-01 2.311091404408216476e-03 -1.790174841880798340e-01 -4.040015488862991333e-02 2.461640536785125732e-01 -1.407492905855178833e-01 -1.315095424652099609e-01 -2.572213411331176758e-01 -3.172912299633026123e-01 1.555481404066085815e-01 -1.465984433889389038e-01 -8.203966170549392700e-02 -7.095064967870712280e-02 1.795679926872253418e-01 -3.378157615661621094e-01 1.561890169978141785e-02 3.166771233081817627e-01 -5.827306210994720459e-02 -1.033455133438110352e-01 1.439065933227539062e-01 -1.399995535612106323e-01 1.196281984448432922e-01 -1.378018856048583984e-01 -5.846856534481048584e-02 2.944869101047515869e-01
-2.241789847612380981e-01 1.662969887256622314e-01 1.837741583585739136e-01 6.123766303062438965e-03 -8.674949407577514648e-02 2.825302183628082275e-01 1.628680378198623657e-01 -1.003641076385974884e-02 1.962807178497314453e-01 -4.998073354363441467e-02 1.326983124017715454e-01 1.265563368797302246e-01 1.116631552577018738e-01 2.842833995819091797e-01 -4.751089587807655334e-02 -4.847707152366638184e-01 2.458875477313995361e-01 3.068643249571323395e-02 -1.133593842387199402e-01 1.570377685129642487e-02 -2.582654654979705811e-01 -1.241277754306793213e-01 1.143556609749794006e-01 9.253675490617752075e-02 -1.806013435125350952e-01 -1.663820147514343262e-01 -2.748644910752773285e-02 1.259570270776748657e-01 3.169256076216697693e-02 1.079144254326820374e-01 3.610064461827278137e-02 3.162055313587188721e-01
-1.043668314814567566e-01 -1.574110239744186401e-01 1.536671724170446396e-02 -6.620865315198898315e-02 -1.460544914007186890e-01 4.280380904674530029e-02 1.022969037294387817e-01 2.040077298879623413e-01 -3.440932556986808777e-02 -1.036270335316658020e-02 -5.718693509697914124e-02 3.197477459907531738e-01 -8.483158424496650696e-03 1.158907860517501831e-01 -3.131611347198486328e-01 -3.733511865139007568e-01 -1.712670624256134033e-01 1.320805251598358154e-01 9.652255475521087646e-02 -2.563034296035766602e-01 1.368649154901504517e-01 7.988774031400680542e-02 -1.245279535651206970e-01 1.525679975748062134e-01 -1.611361056566238403e-01 1.824856549501419067e-01 3.298217952251434326e-01 -8.076906204223632812e-02 -5.446409806609153748e-03 1.978963464498519897e-01 3.076273500919342041e-01 1.805947721004486084e-01
-1.616259217262268066e-01 2.333191782236099243e-01 1.190823689103126526e-01 5.661487951874732971e-02 6.758792698383331299e-02 2.010648548603057861e-01 -3.577204793691635132e-02 3.001654148101806641e-01 -9.717139415442943573e-03 2.083899378776550293e-01 1.548375189304351807e-01 1.620998978614807129e-01 2.957234680652618408e-01 -6.778239458799362183e-02 -1.866790354251861572e-01 -1.519184112548828125e-01 1.598302423954010010e-01 4.118439257144927979e-01 -1.142828315496444702e-01 -2.284605503082275391e-01 -2.062117755413055420e-01 -1.546802967786788940e-01 7.684952765703201294e-02 1.885281056165695190e-01 -2.251580357551574707e-01 1.212415192276239395e-02 -1.869024485349655151e-01 -4.537312313914299011e-02 2.050929367542266846e-01 1.425545364618301392e-01 -3.898589685559272766e-02 4.335020482540130615e-02
7.567229121923446655e-02 -1.330651491880416870e-01 3.013209402561187744e-01 1.974853873252868652e-01 4.253234714269638062e-02 -6.248328834772109985e-02 -1.423443704843521118e-01 2.709794044494628906e-01 -7.819665223360061646e-02 -1.732057780027389526e-01 1.000368371605873108e-01 -6.572012603282928467e-02 1.072792410850524902e-01 -1.155165508389472961e-01 -8.571780472993850708e-02 -3.805875778198242188e-01 2.035425305366516113e-01 2.384094148874282837e-01 -1.493696495890617371e-02 -8.631253242492675781e-02 -2.408200949430465698e-01 -2.405069619417190552e-01 1.196971237659454346e-01 2.211299091577529907e-01 -1.303953677415847778e-01 -4.405900090932846069e-02 -2.055121809244155884e-01 2.508224546909332275e-01 1.968707293272018433e-01 9.217491745948791504e-02 -1.187460571527481079e-01 2.223224937915802002e-01
-2.715443968772888184e-01 1.115764230489730835e-01 1.100857779383659363e-01 2.336153946816921234e-02 2.455333620309829712e-01 -1.933074742555618286e-01 1.100319847464561462e-01 2.366429269313812256e-01 -1.697366684675216675e-01 -4.362288117408752441e-02 -3.612063527107238770e-01 1.802114546298980713e-01 -2.588438391685485840e-01 -7.324710488319396973e-02 1.512909233570098877e-01 -2.655685842037200928e-01 4.561163019388914108e-03 1.515355557203292847e-01 -8.382166922092437744e-02 9.641887992620468140e-02 -5.745504423975944519e-02 -3.151367902755737305e-01 -4.870430380105972290e-02 3.241010308265686035e-01 7.249288260936737061e-03 -2.039641700685024261e-02 9.122614562511444092e-02 -2.205874212086200714e-02 1.704044342041015625e-01 1.688773483037948608e-01 1.332195699214935303e-01 2.050200104713439941e-01
-1.667489409446716309e-01 1.005155616439878941e-03 1.368079781532287598e-01 -1.938252300024032593e-01 1.793944984674453735e-01 -2.275616228580474854e-01 1.813390105962753296e-01 2.581633068621158600e-02 -1.500839740037918091e-01 1.374896168708801270e-01 5.754660815000534058e-02 2.265609800815582275e-01 -1.951018869876861572e-01 -1.514020934700965881e-02 -1.180274263024330139e-01 -8.767117559909820557e-02 4.695504903793334961e-02 -6.586271524429321289e-02 -1.231898888945579529e-01 2.191607654094696045e-01 1.003221049904823303e-01 -1.845657974481582642e-01 3.063488006591796875e-01 2.386847585439682007e-01 2.128717722371220589e-03 -3.375418484210968018e-01 2.081403136253356934e-01 -1.529027372598648071e-01 3.070046603679656982e-01 1.671550422906875610e-01 3.650080040097236633e-02 2.711953222751617432e-01
-2.583413720130920410e-01 -1.758883893489837646e-01 2.037138938903808594e-01 6.053000688552856445e-03 -8.048259466886520386e-02 1.206996962428092957e-01 -2.383306473493576050e-01 -1.341298818588256836e-01 6.767284125089645386e-02 -1.226110011339187622e-01 -1.169237941503524780e-01 1.111868694424629211e-01 4.485528916120529175e-02 -1.894104629755020142e-01 -2.867243587970733643e-01 -1.948986649513244629e-01 -9.906419366598129272e-02 -2.183808684349060059e-01 -3.086001873016357422e-01 1.706798821687698364e-01 2.136680297553539276e-02 -1.484418213367462158e-01 5.276352539658546448e-02 1.700765490531921387e-01 -1.727863848209381104e-01 -2.505381405353546143e-01 1.645717620849609375e-01 -7.888136804103851318e-02 3.745732903480529785e-01 -1.299817562103271484e-01 -1.062832698225975037e-01 1.752685308456420898e-01
-3.829839229583740234e-01 -2.774009704589843750e-01 2.702801115810871124e-02 2.914077937602996826e-01 3.479330614209175110e-02 -1.347385197877883911e-01 -1.948508471250534058e-01 7.416197564452886581e-03 -2.338721454143524170e-01 2.195005416870117188e-01 1.140461266040802002e-01 -1.303409226238727570e-02 2.761474624276161194e-02 6.124064326286315918e-02 -2.118919640779495239e-01 -2.010126858949661255e-01 -1.352694183588027954e-01 7.363776862621307373e-02 -1.787925362586975098e-01 -1.039251387119293213e-01 2.310990914702415466e-02 -1.813006848096847534e-01 -4.388704150915145874e-02 3.680339753627777100e-01 -2.001569122076034546e-01 -2.620878517627716064e-01 1.148131638765335083e-01 9.766317903995513916e-02 1.063824146986007690e-01 2.103877961635589600e-01 -2.666799165308475494e-02 -4.934368655085563660e-02
-4.156201183795928955e-01 -1.142355576157569885e-01 1.496194750070571899e-01 -9.225210547447204590e-02 3.440690338611602783e-01 -1.652339249849319458e-01 1.207062900066375732e-01 -9.344726800918579102e-02 -2.778090238571166992e-01 9.661088138818740845e-02 9.656509011983871460e-02 2.329220175743103027e-01 -1.508576720952987671e-01 -1.217278167605400085e-01 1.558807194232940674e-01 -2.145881503820419312e-01 -9.859845042228698730e-02 1.167723312973976135e-01 -1.863952726125717163e-01 1.477368921041488647e-01 9.403077512979507446e-02 -1.734979897737503052e-01 -2.487564645707607269e-02 2.005319148302078247e-01 -1.673094742000102997e-02 -4.419724643230438232e-02 7.597542554140090942e-02 -1.517880707979202271e-01 2.188452482223510742e-01 2.444434612989425659e-01 -1.758112758398056030e-01 1.643511056900024414e-01
-2.053975462913513184e-01 1.536459624767303467e-01 2.129114419221878052e-01 -2.873736061155796051e-02 4.055568277835845947e-01 1.804343909025192261e-01 -7.994960248470306396e-02 9.999109059572219849e-02 -1.618333309888839722e-01 -1.984382979571819305e-03 8.398424088954925537e-02 1.373868733644485474e-01 -2.201804220676422119e-01 2.272876650094985962e-01 -1.373358517885208130e-01 -3.671256601810455322e-01 -2.918524667620658875e-03 -7.940806448459625244e-02 6.174578517675399780e-02 2.384491264820098877e-02 -1.658945530652999878e-02 -2.311031222343444824e-01 -4.884243756532669067e-02 -3.347664326429367065e-02 -3.053700029850006104e-01 -3.024417161941528320e-01 -1.020669490098953247e-01 -5.088474228978157043e-02 -3.961970098316669464e-03 4.964082315564155579e-02 -2.645091153681278229e-02 3.161123096942901611e-01
-2.383525073528289795e-01 2.016347087919712067e-02 4.914181232452392578e-01 7.687698118388652802e-03 3.252484798431396484e-01 -2.511405944824218750e-01 1.251442730426788330e-01 3.167435154318809509e-02 -1.655759066343307495e-01 3.416305407881736755e-02 -3.642919287085533142e-02 3.413091301918029785e-01 -3.138140588998794556e-02 -1.764207929372787476e-01 2.704656450077891350e-03 -9.749201685190200806e-02 -1.094120461493730545e-02 -1.001790724694728851e-02 -1.125430595129728317e-02 2.008048892021179199e-01 3.382615745067596436e-02 8.533285930752754211e-03 3.802361339330673218e-02 1.932136416435241699e-01 -2.212635725736618042e-01 -7.229969650506973267e-02 1.860426962375640869e-01 -1.501484364271163940e-01 -3.362392634153366089e-02 3.214121460914611816e-01 -7.146888226270675659e-02 1.616678833961486816e-01
-4.060971438884735107e-01 3.221051394939422607e-02 2.265727669000625610e-01 -1.735667735338211060e-01 9.197849035263061523e-02 1.038390994071960449e-01 -2.571335136890411377e-01 6.890613585710525513e-02 -1.318764388561248779e-01 2.358293384313583374e-01 2.916682362556457520e-01 3.135454654693603516e-01 2.449085237458348274e-03 1.017252169549465179e-02 -5.162813141942024231e-02 -1.137510985136032104e-01 2.621312737464904785e-01 1.822578758001327515e-01 -8.974602818489074707e-02 -3.790761157870292664e-02 -3.780114352703094482e-01 -1.438641250133514404e-01 1.962709007784724236e-03 1.253344416618347168e-01 -6.273015169426798820e-04 -6.869217008352279663e-02 4.994847252964973450e-02 -5.364840105175971985e-02 3.872855007648468018e-02 2.560873329639434814e-01 -8.476962335407733917e-03 1.496919542551040649e-01
-1.251885145902633667e-01 -2.289268970489501953e-01 2.165318727493286133e-01 1.963777095079421997e-01 -1.306202169507741928e-02 -5.602250993251800537e-02 6.292192637920379639e-02 -6.661662459373474121e-02 -7.618854939937591553e-02 8.355765603482723236e-03 3.545746952295303345e-02 8.265432715415954590e-02 -1.354754087515175343e-03 5.237407982349395752e-02 -9.508307278156280518e-02 -3.870733082294464111e-01 -1.498911827802658081e-01 3.284868597984313965e-02 -2.190415114164352417e-01 -1.470430344343185425e-01 -1.357951909303665161e-01 -3.841841518878936768e-01 2.117401808500289917e-01 2.674771845340728760e-01 -7.445005327463150024e-02 1.436068713665008545e-01 -9.270965307950973511e-02 -4.217993617057800293e-01 1.788306385278701782e-01 8.150995522737503052e-02 4.860512446612119675e-03 1.797297149896621704e-01
-1.004030704498291016e-01 2.337389290332794189e-01 2.608258128166198730e-01 1.497251242399215698e-01 -8.634309470653533936e-02 2.524596638977527618e-02 3.303534686565399170e-01 4.300754517316818237e-02 -5.968045070767402649e-02 1.453889608383178711e-01 1.372124105691909790e-01 -3.137678653001785278e-02 2.160571888089179993e-02 -5.782784521579742432e-02 -2.613443732261657715e-01 -3.717893958091735840e-01 -1.735471040010452271e-01 -1.116507127881050110e-01 -3.161123767495155334e-02 4.602010548114776611e-02 -3.258057534694671631e-01 -2.697436213493347168e-01 1.265969276428222656e-01 1.723653972148895264e-01 -1.765049397945404053e-01 5.202320963144302368e-02 -9.474353864789009094e-03 -2.484587579965591431e-01 1.777842789888381958e-01 1.953061819076538086e-01 -3.853113390505313873e-03 1.873868703842163086e-01
-1.801295280456542969e-01 1.080188304185867310e-01 1.056756451725959778e-01 -1.227728202939033508e-01 -7.250427454710006714e-02 1.489528119564056396e-01 5.210770666599273682e-02 1.085473671555519104e-01 2.786430716514587402e-01 5.043095722794532776e-02 1.696490794420242310e-01 1.337537020444869995e-01 -1.590026021003723145e-01 2.056840807199478149e-01 9.065312892198562622e-02 -1.888839155435562134e-01 -9.210318326950073242e-02 5.109989270567893982e-02 -1.179538071155548096e-01 2.946939133107662201e-02 -3.364834561944007874e-02 3.619589656591415405e-02 -1.827620863914489746e-01 3.000398874282836914e-01 -3.602947890758514404e-01 -1.252911686897277832e-01 1.472829878330230713e-01 -6.601218134164810181e-03 2.624817490577697754e-01 2.444745302200317383e-01 1.710048168897628784e-01 4.152916073799133301e-01
-2.206809967756271362e-01 -8.496613055467605591e-02 1.455594599246978760e-01 9.345994144678115845e-02 9.897420555353164673e-02 -1.711440272629261017e-02 -4.004187136888504028e-02 -2.691477835178375244e-01 -2.009188756346702576e-02 1.460137814283370972e-01 1.063938215374946594e-01 2.042072862386703491e-01 -1.134852468967437744e-01 1.137783378362655640e-01 -2.017994523048400879e-01 -4.157231152057647705e-01 -4.445875808596611023e-02 2.919606305658817291e-02 -3.027982413768768311e-01 5.374398827552795410e-02 -1.140708699822425842e-01 -2.176608294248580933e-01 5.401225015521049500e-02 -3.540726006031036377e-02 -4.838004708290100098e-02 -1.228938251733779907e-01 3.381655514240264893e-01 -3.064897842705249786e-02 4.495727419853210449e-01 -5.766550451517105103e-02 1.254652887582778931e-01 4.847403150051832199e-03
-4.582120478153228760e-02 1.119134649634361267e-01 4.253266751766204834e-02 -1.061043236404657364e-02 1.773058921098709106e-01 -2.723645418882369995e-02 -1.761408448219299316e-01 3.964899573475122452e-03 1.928434073925018311e-01 -1.852523833513259888e-01 3.362897634506225586e-01 1.774987429380416870e-01 6.038754433393478394e-02 7.241818308830261230e-02 -1.596051007509231567e-01 -4.942718148231506348e-01 2.259538024663925171e-01 -1.435346603393554688e-01 -1.605762094259262085e-01 -9.181496500968933105e-02 -2.647562921047210693e-01 -9.952744841575622559e-02 1.155387014150619507e-01 2.314938157796859741e-01 -2.003126591444015503e-01 6.444507092237472534e-02 2.287695407867431641e-01 1.378160715103149414e-01 -5.872176215052604675e-02 1.658650934696197510e-01 -4.078643769025802612e-02 1.562636047601699829e-01
-5.175516009330749512e-02 -9.987611323595046997e-02 -6.006147339940071106e-02 9.052001684904098511e-02 -1.499710530042648315e-01 -2.597615122795104980e-01 7.717999978922307491e-04 9.113688021898269653e-03 8.883021771907806396e-02 -2.372839599847793579e-01 8.893697708845138550e-02 1.121640056371688843e-01 -8.260873705148696899e-02 2.046437859535217285e-01 -3.478982746601104736e-01 -4.419371485710144043e-01 -7.732956111431121826e-02 -3.995514661073684692e-02 5.960587412118911743e-02 -1.761182397603988647e-01 1.927954703569412231e-01 -1.076009348034858704e-01 3.190425038337707520e-02 1.892476528882980347e-01 -2.255768179893493652e-01 -3.152409335598349571e-04 3.063790202140808105e-01 -2.579843252897262573e-02 2.363509833812713623e-01 -6.759068369865417480e-02 6.164866313338279724e-02 3.136669397354125977e-01
-1.144805476069450378e-01 9.985616803169250488e-02 2.067423462867736816e-01 9.741134196519851685e-02 -8.705642819404602051e-02 2.230184385553002357e-03 1.774039119482040405e-01 -7.687950879335403442e-02 -1.914812922477722168e-01 1.381888240575790405e-01 -4.125592112541198730e-02 2.841978669166564941e-01 3.614621460437774658e-01 -1.473502665758132935e-01 -3.024511039257049561e-01 -3.588561415672302246e-01 -1.517713908106088638e-02 -9.794586896896362305e-02 -6.810396164655685425e-02 -3.842556476593017578e-02 -2.525052130222320557e-01 -2.042995393276214600e-01 7.946599274873733521e-02 1.134721413254737854e-01 -1.916847974061965942e-01 3.662599623203277588e-02 3.024131059646606445e-02 -3.750478923320770264e-01 6.115929409861564636e-02 1.212663874030113220e-01 5.209114775061607361e-02 1.656090468168258667e-01
-1.365030109882354736e-01 -3.034100532531738281e-01 1.589979827404022217e-01 1.326151341199874878e-01 -1.467695832252502441e-01 1.366777420043945312e-01 -1.569090932607650757e-01 -2.679187431931495667e-02 6.239819526672363281e-02 1.023360993713140488e-02 9.669394046068191528e-02 2.165965884923934937e-01 -3.324318677186965942e-02 -1.383234858512878418e-01 -5.897504687309265137e-01 -2.155474722385406494e-01 -2.318932712078094482e-01 -1.496713161468505859e-01 -1.502816528081893921e-01 7.587034255266189575e-02 -9.448244422674179077e-02 -3.169593587517738342e-02 3.081327863037586212e-02 1.696509718894958496e-01 -1.050626114010810852e-01 -2.087207287549972534e-01 3.597269207239151001e-02 4.243970289826393127e-02 1.203623861074447632e-01 1.048632264137268066e-01 2.317500412464141846e-01 1.582600921392440796e-01
-4.407626017928123474e-02 3.110185265541076660e-02 3.882307112216949463e-01 2.173529863357543945e-01 1.768822222948074341e-01 1.423223167657852173e-01 1.286227107048034668e-01 -3.900368139147758484e-02 -4.462993517518043518e-02 5.470493063330650330e-02 1.647655665874481201e-01 6.304348260164260864e-02 1.269472204148769379e-02 -2.289055474102497101e-02 -2.217441946268081665e-01 -4.467967450618743896e-01 -1.393390297889709473e-01 -2.247126698493957520e-01 -6.837370991706848145e-02 -8.182837045751512051e-04 -2.351397126913070679e-01 -1.700621247291564941e-01 1.834977120161056519e-01 -6.605720520019531250e-02 -2.192860096693038940e-01 -9.337018430233001709e-02 -1.371929794549942017e-01 -1.173709332942962646e-01 2.500773370265960693e-01 1.723842024803161621e-01 8.304438553750514984e-03 2.556703090667724609e-01
-2.761279642581939697e-01 6.089593842625617981e-02 3.370370715856552124e-02 3.386110067367553711e-01 -1.908129602670669556e-01 1.805462688207626343e-01 1.050409600138664246e-01 1.454326957464218140e-01 3.352013528347015381e-01 7.902409136295318604e-02 -1.514874696731567383e-01 -2.546956762671470642e-02 -1.568111963570117950e-02 -1.441357750445604324e-02 -2.538132965564727783e-01 -9.989415854215621948e-02 1.836433261632919312e-01 2.100252360105514526e-01 1.245938166975975037e-01 -3.751611337065696716e-02 -1.022166907787322998e-01 -4.144868254661560059e-01 5.991410836577415466e-02 1.979108154773712158e-01 -8.755450695753097534e-02 -1.582694053649902344e-01 8.381716907024383545e-02 1.100367400795221329e-02 8.387396484613418579e-02 2.014737874269485474e-01 2.172059006989002228e-02 2.797733843326568604e-01
-1.348548084497451782e-01 -1.470372676849365234e-01 4.773166030645370483e-02 1.447029709815979004e-01 1.840242147445678711e-01 -1.959220021963119507e-01 -3.920857980847358704e-02 2.045878618955612183e-01 -4.366286844015121460e-02 4.509800300002098083e-02 1.149656064808368683e-02 2.491778135299682617e-01 8.698889723746106029e-05 5.519089102745056152e-02 -4.661425203084945679e-02 -3.951458632946014404e-01 1.962454915046691895e-01 1.345760524272918701e-01 -9.505082666873931885e-02 -3.499221205711364746e-01 -1.472035795450210571e-01 -3.960084319114685059e-01 -2.516544051468372345e-02 1.412997692823410034e-01 1.692397892475128174e-01 1.481433808803558350e-01 4.952541366219520569e-02 1.424427628517150879e-01 1.661271452903747559e-01 -2.504177987575531006e-01 4.265795648097991943e-02 2.028791010379791260e-01
-5.076907947659492493e-02 4.188320040702819824e-02 -1.102454587817192078e-01 -2.079919911921024323e-02 1.493658125400543213e-01 5.610808357596397400e-02 4.642457887530326843e-02 4.006848931312561035e-01 9.366445243358612061e-02 5.627121776342391968e-02 -1.419711858034133911e-01 2.469697147607803345e-01 1.031499877572059631e-01 1.535487323999404907e-01 -2.209506630897521973e-01 -5.651392340660095215e-01 1.116746198385953903e-02 -3.532436862587928772e-02 -7.158391177654266357e-02 6.416179239749908447e-03 -1.283911317586898804e-01 -2.664979696273803711e-01 -2.284286543726921082e-02 6.107854843139648438e-02 1.785835325717926025e-01 -2.322102189064025879e-01 4.288103058934211731e-02 1.354135274887084961e-01 -1.204658523201942444e-01 -1.709466576576232910e-01 2.207122556865215302e-02 2.256209254264831543e-01
-8.242962509393692017e-02 1.590455919504165649e-01 2.308451533317565918e-01 -1.148779466748237610e-01 5.057390779256820679e-02 1.270398348569869995e-01 3.488090634346008301e-02 2.143143303692340851e-02 -6.907387077808380127e-02 1.227249279618263245e-01 -3.684294596314430237e-02 1.477245986461639404e-01 -8.880734443664550781e-02 1.081507652997970581e-01 -3.415826261043548584e-01 -3.537030220031738281e-01 -2.975071407854557037e-02 -1.182874757796525955e-02 -1.958563476800918579e-01 9.053453058004379272e-02 4.195670187473297119e-01 -1.882704049348831177e-01 1.966389566659927368e-01 2.011917084455490112e-01 -2.204546006396412849e-03 -2.394309937953948975e-01 9.678319096565246582e-02 4.077810794115066528e-02 2.368897348642349243e-01 1.950889527797698975e-01 -2.025386542081832886e-01 1.868194937705993652e-01
-2.226924747228622437e-01 -8.516029268503189087e-02 -3.839083015918731689e-02 -6.695240736007690430e-02 -9.784164838492870331e-03 2.119205296039581299e-01 -1.403696078341454268e-04 -5.306030809879302979e-02 3.198176026344299316e-01 1.690590828657150269e-01 -4.917490109801292419e-02 7.013263553380966187e-02 1.583432704210281372e-01 -1.547101289033889771e-01 -1.955511607229709625e-02 -3.884879648685455322e-01 4.447394981980323792e-02 -2.447541616857051849e-02 2.655014097690582275e-01 -1.578681468963623047e-01 -6.571242958307266235e-02 -9.195429831743240356e-02 9.789479896426200867e-03 3.947426080703735352e-01 -2.338935285806655884e-01 -2.040299177169799805e-01 2.892819046974182129e-01 1.254991590976715088e-01 -1.303397715091705322e-01 5.376825481653213501e-02 2.373606115579605103e-01 1.104263961315155029e-01
1.361293941736221313e-01 -9.537234902381896973e-02 1.112189665436744690e-01 2.145887315273284912e-01 9.619587659835815430e-02 -1.095930337905883789e-01 -1.742623746395111084e-01 3.134601414203643799e-01 2.685124576091766357e-01 1.154269501566886902e-01 6.512917578220367432e-02 6.776723265647888184e-02 1.262342482805252075e-01 -5.183809436857700348e-03 -3.678362444043159485e-02 -2.376741170883178711e-01 -1.772877275943756104e-01 2.806233763694763184e-01 1.280287951231002808e-01 1.889010965824127197e-01 7.415213435888290405e-02 -1.574652940034866333e-01 -6.658565998077392578e-02 2.222472131252288818e-01 -3.151226341724395752e-01 -2.461469173431396484e-01 -3.032338917255401611e-01 -7.740310579538345337e-02 2.053707540035247803e-01 5.482766777276992798e-02 1.022935509681701660e-01 1.901290863752365112e-01
-1.163637489080429077e-01 7.070114463567733765e-02 2.673552334308624268e-01 1.246160175651311874e-02 -1.009434387087821960e-01 2.321718074381351471e-02 1.627393215894699097e-01 -1.103571951389312744e-01 -2.755056023597717285e-01 1.942546963691711426e-01 -8.154287934303283691e-02 1.694618463516235352e-01 3.948751688003540039e-01 -1.314574778079986572e-01 -1.728117614984512329e-01 -3.641235530376434326e-01 1.089146547019481659e-02 -1.556761860847473145e-01 4.359422624111175537e-02 6.935422122478485107e-02 -2.244585156440734863e-01 -2.172770053148269653e-01 1.016146689653396606e-01 1.401656419038772583e-01 -1.906913220882415771e-01 1.077957898378372192e-01 -3.425854444503784180e-02 -2.754404842853546143e-01 8.311466127634048462e-02 9.372887760400772095e-02 7.637281715869903564e-02 2.656989395618438721e-01
1.503018736839294434e-01 -1.769873201847076416e-01 4.207360744476318359e-01 1.496990490704774857e-02 3.049850463867187500e-01 -4.006578400731086731e-02 -4.613073542714118958e-02 1.549469772726297379e-02 1.202896460890769958e-01 -1.801596432924270630e-01 1.209090724587440491e-01 2.687307000160217285e-01 1.215808466076850891e-01 2.294707745313644409e-01 -2.273042052984237671e-01 -4.071467518806457520e-01 1.244303733110427856e-01 -1.353182923048734665e-02 -2.767301164567470551e-02 -1.179672330617904663e-01 -3.593526780605316162e-02 -1.282591372728347778e-01 -5.846936255693435669e-03 1.023322045803070068e-01 -1.441746652126312256e-01 -1.917874068021774292e-01 5.710605531930923462e-02 2.185449451208114624e-01 1.495153009891510010e-01 2.206054478883743286e-01 -1.898735389113426208e-02 1.210214495658874512e-01
-1.612016409635543823e-01 -1.736408770084381104e-01 3.355315625667572021e-01 -1.234705969691276550e-01 1.311194989830255508e-02 -1.185067892074584961e-01 -4.443008825182914734e-02 2.032014876604080200e-01 3.343388438224792480e-02 9.222474880516529083e-03 1.168508268892765045e-02 3.161613130941987038e-03 2.256422787904739380e-01 -3.163025081157684326e-01 3.519832342863082886e-02 -2.612385153770446777e-01 -2.985923364758491516e-02 3.569665551185607910e-01 -5.626713484525680542e-02 6.329859793186187744e-02 -5.759721994400024414e-02 -3.919354081153869629e-01 -2.137776315212249756e-01 2.429082840681076050e-01 -1.686224788427352905e-01 2.064665406942367554e-01 7.733418792486190796e-02 4.531660303473472595e-02 -3.651321306824684143e-02 -9.176239371299743652e-02 -2.940433658659458160e-02 2.234284728765487671e-01
-2.121071815490722656e-01 2.401258647441864014e-01 6.509532034397125244e-02 8.355308324098587036e-02 2.235243916511535645e-01 4.112252593040466309e-02 -6.644263863563537598e-02 -1.352745592594146729e-01 6.384812295436859131e-02 -2.666316628456115723e-01 1.502392590045928955e-01 2.194550037384033203e-01 1.883998513221740723e-02 -1.235610768198966980e-01 -4.979395493865013123e-02 -2.446810454130172729e-01 2.171307057142257690e-02 1.081836372613906860e-01 -2.543513290584087372e-02 -5.364034697413444519e-02 9.213634580373764038e-02 -4.899115264415740967e-01 2.155687510967254639e-01 2.076334059238433838e-01 -2.583555877208709717e-01 -2.182380855083465576e-01 -3.866079449653625488e-02 -1.463160812854766846e-01 1.371289640665054321e-01 -1.038408502936363220e-01 3.588285297155380249e-02 2.568173110485076904e-01
-2.579451724886894226e-02 2.141073048114776611e-01 1.016493663191795349e-01 -9.056190401315689087e-02 2.783521711826324463e-01 -7.921772450208663940e-02 2.787831127643585205e-01 -8.090008050203323364e-02 -8.704341202974319458e-02 -3.258370980620384216e-02 1.673904955387115479e-01 -1.413989514112472534e-01 -1.033526379615068436e-02 -8.983325958251953125e-02 3.638027980923652649e-02 -5.783886313438415527e-01 -2.084854990243911743e-01 5.849104747176170349e-02 -7.711356878280639648e-02 3.355318680405616760e-02 1.161383166909217834e-01 -1.232044473290443420e-01 9.596324712038040161e-02 2.734529078006744385e-01 -2.394065409898757935e-01 5.762880668044090271e-02 1.303681582212448120e-01 -2.307918220758438110e-01 -2.180991321802139282e-02 5.395696684718132019e-02 -9.389521926641464233e-02 2.377813458442687988e-01
2.602489897981286049e-03 -7.372207008302211761e-03 -2.111075222492218018e-01 -1.225156523287296295e-02 8.899632841348648071e-02 -5.988919734954833984e-02 -2.508049309253692627e-01 8.511824905872344971e-02 4.803910106420516968e-02 9.344816207885742188e-03 -2.303662747144699097e-01 1.485693007707595825e-01 6.307356059551239014e-03 -2.316383868455886841e-01 -3.415691852569580078e-01 -3.465785682201385498e-01 -1.114065945148468018e-01 1.815644800662994385e-01 -1.477393209934234619e-01 1.607742719352245331e-02 2.116348966956138611e-02 -1.004826352000236511e-01 -2.506717741489410400e-01 2.390550673007965088e-01 8.195567876100540161e-03 -1.646077334880828857e-01 5.498719587922096252e-02 2.093889191746711731e-02 2.520349919795989990e-01 1.186114326119422913e-01 -1.421467512845993042e-01 4.232453405857086182e-01
-3.446924984455108643e-01 -1.336098015308380127e-01 2.622577361762523651e-02 2.939866185188293457e-01 -4.142847284674644470e-02 -4.396237432956695557e-02 -6.897199153900146484e-02 3.595647960901260376e-02 -3.441242575645446777e-01 2.363086342811584473e-01 1.750260964035987854e-02 7.153881341218948364e-02 6.317597627639770508e-02 1.104766800999641418e-01 -1.834183931350708008e-01 -2.774264812469482422e-01 -5.889819189906120300e-02 4.733454063534736633e-02 -1.258964538574218750e-01 -1.455069333314895630e-01 4.750935360789299011e-02 -1.238901764154434204e-01 -6.816137582063674927e-02 3.734451234340667725e-01 -3.137598037719726562e-01 -9.760069847106933594e-02 2.282251268625259399e-01 1.082508340477943420e-01 2.057270407676696777e-01 1.950672417879104614e-01 4.347282648086547852e-02 -3.928842395544052124e-02
1.360646635293960571e-01 1.510425508022308350e-01 2.587146759033203125e-01 -6.593283265829086304e-02 2.989891469478607178e-01 4.673500359058380127e-02 1.857655793428421021e-01 1.904775649309158325e-01 -1.168861538171768188e-01 -1.391079276800155640e-01 1.636746339499950409e-02 1.494150012731552124e-01 -1.505916118621826172e-01 -8.187727071344852448e-03 -2.785808444023132324e-01 -4.576894938945770264e-01 -2.394086271524429321e-01 4.927382618188858032e-02 4.756289348006248474e-02 5.909742787480354309e-02 -8.494825661182403564e-02 -2.664117142558097839e-02 -9.858751436695456505e-04 8.019705861806869507e-02 -2.446472346782684326e-01 -3.094063997268676758e-01 -6.167237460613250732e-02 -1.841916888952255249e-01 5.664990749210119247e-03 5.694481730461120605e-02 1.582645811140537262e-02 2.879017591476440430e-01
-1.574080586433410645e-01 -2.173470258712768555e-01 8.713184297084808350e-02 2.466345280408859253e-01 -6.227067485451698303e-02 -2.109361588954925537e-01 4.110973328351974487e-02 -1.099342759698629379e-02 -1.020609587430953979e-01 1.507208943367004395e-01 -2.754176259040832520e-01 1.142449751496315002e-01 7.274621631950139999e-03 -2.175224125385284424e-01 -2.567245066165924072e-01 -7.405480742454528809e-02 1.604504734277725220e-01 3.321622312068939209e-01 1.811425983905792236e-01 1.625157892704010010e-01 -5.086412280797958374e-02 -2.318230718374252319e-01 5.040311813354492188e-02 3.929655253887176514e-01 -2.648697197437286377e-01 -1.348442286252975464e-01 3.093100152909755707e-02 -1.108902394771575928e-01 3.941296041011810303e-02 1.698824465274810791e-01 -1.429220587015151978e-01 8.692155778408050537e-02
-2.506468892097473145e-01 -1.451463159173727036e-02 7.180934399366378784e-02 -2.490663318894803524e-04 -1.083287000656127930e-01 2.463178783655166626e-01 -3.145180642604827881e-02 1.926115304231643677e-01 2.043204307556152344e-01 1.909983754158020020e-01 -1.456542462110519409e-01 4.393312335014343262e-01 1.843638569116592407e-01 -2.116746008396148682e-01 -2.973669581115245819e-02 -1.403448283672332764e-01 1.467749178409576416e-01 1.249205619096755981e-01 8.994810283184051514e-02 -5.031647905707359314e-02 -1.667242646217346191e-01 1.952386833727359772e-02 -6.868544220924377441e-02 2.941756844520568848e-01 -2.260166406631469727e-01 -2.997152805328369141e-01 2.191672623157501221e-01 -1.117441523820161819e-02 4.216713458299636841e-02 1.739887446165084839e-01 -1.550861746072769165e-01 1.307742744684219360e-01
-4.412144720554351807e-01 -1.558599770069122314e-01 -7.582892477512359619e-02 1.635712385177612305e-01 1.632704734802246094e-01 -9.225132316350936890e-02 -8.903525024652481079e-02 7.827933132648468018e-02 -5.079960823059082031e-02 1.841872185468673706e-01 2.202163189649581909e-01 -1.113716512918472290e-01 2.031457275152206421e-01 1.197170689702033997e-01 -1.833561062812805176e-01 -2.825765311717987061e-01 -1.039033606648445129e-01 5.616966262459754944e-02 -7.794696092605590820e-02 -2.232243418693542480e-01 3.175967931747436523e-01 -6.728178262710571289e-02 -2.248239144682884216e-02 3.107073903083801270e-01 -2.972679436206817627e-01 4.137416370213031769e-03 1.171583235263824463e-01 1.519395131617784500e-02 1.892525106668472290e-01 9.881664067506790161e-02 -1.040415018796920776e-01 -4.233969748020172119e-02
-5.199165083467960358e-03 -9.811198338866233826e-03 1.470819395035505295e-02 9.354305267333984375e-02 1.084928307682275772e-02 6.185567006468772888e-02 -1.686055362224578857e-01 2.035590410232543945e-01 2.700707614421844482e-01 -2.169160395860671997e-01 7.845839858055114746e-02 5.272560939192771912e-02 4.627217352390289307e-02 -1.863530576229095459e-01 -2.376939356327056885e-01 -3.373647332191467285e-01 -1.665990948677062988e-01 4.113262593746185303e-01 1.083312109112739563e-01 -1.988366618752479553e-02 1.990244239568710327e-01 -4.167665541172027588e-02 2.794956602156162262e-02 2.651675641536712646e-01 -1.863720566034317017e-01 -3.392463624477386475e-01 -1.877574622631072998e-01 -6.083301827311515808e-02 5.191671662032604218e-03 2.030601650476455688e-01 5.242865160107612610e-02 1.633711308240890503e-01
-1.192218158394098282e-02 5.562562867999076843e-02 3.122889995574951172e-02 1.165118068456649780e-01 1.078462228178977966e-01 -8.104819804430007935e-02 4.700212739408016205e-03 3.012722730636596680e-01 2.327154204249382019e-02 2.991200657561421394e-03 -7.661685347557067871e-03 1.402929872274398804e-01 -2.297330051660537720e-01 1.180049106478691101e-01 -1.793030500411987305e-01 -5.423295497894287109e-01 -1.287663280963897705e-01 2.197163254022598267e-01 -2.743717432022094727e-01 -1.172435060143470764e-01 1.817682944238185883e-02 1.278438568115234375e-01 -1.517249196767807007e-01 3.299652636051177979e-01 -1.099792793393135071e-01 6.280481815338134766e-02 2.367851266171783209e-04 -9.615264832973480225e-02 -1.316287964582443237e-01 7.538774609565734863e-02 9.908065199851989746e-02 3.152719736099243164e-01
-2.418223619461059570e-01 -1.397319883108139038e-01 3.336941078305244446e-02 5.702653154730796814e-02 5.934193357825279236e-02 -2.463674545288085938e-01 -1.476438343524932861e-02 6.368719786405563354e-02 1.506644189357757568e-01 1.923026293516159058e-01 8.704862557351589203e-03 4.212598800659179688e-01 -1.261105686426162720e-01 1.772911846637725830e-01 6.966786831617355347e-02 -5.191686153411865234e-01 2.317323908209800720e-02 -3.487759456038475037e-02 1.381030380725860596e-01 -9.199794381856918335e-03 -9.862879663705825806e-02 -1.409199833869934082e-01 -2.247702479362487793e-01 1.597031354904174805e-01 -4.043297842144966125e-02 4.252919927239418030e-03 -8.815631270408630371e-02 1.433592140674591064e-01 1.473264098167419434e-01 -2.280407696962356567e-01 2.995490841567516327e-02 2.430900484323501587e-01
-1.198256462812423706e-01 -5.164722725749015808e-02 -1.190235838294029236e-01 1.879689693450927734e-01 2.694047987461090088e-02 4.171115905046463013e-02 1.056378483772277832e-01 -6.102444976568222046e-02 2.353325039148330688e-01 -8.314152806997299194e-02 1.747730076313018799e-01 1.902647465467453003e-01 1.757349222898483276e-01 -2.202925458550453186e-02 -1.983603686094284058e-01 -3.935051560401916504e-01 -8.215532451868057251e-02 4.774809777736663818e-01 -2.520242333412170410e-01 -4.161075130105018616e-02 -1.308898478746414185e-01 -3.399039432406425476e-02 4.882640764117240906e-02 3.486216664314270020e-01 1.863634772598743439e-02 -3.884425759315490723e-02 -8.092288672924041748e-02 -2.237531095743179321e-01 -2.777381241321563721e-02 1.378214210271835327e-01 1.574980765581130981e-01 1.276304870843887329e-01
-2.488110810518264771e-01 4.678298253566026688e-03 1.521047651767730713e-01 -2.812114953994750977e-01 2.358224242925643921e-01 -2.911996841430664062e-01 3.773746266961097717e-02 -4.230222257319837809e-04 -1.645870208740234375e-01 1.225301772356033325e-01 -5.742237716913223267e-02 3.674625158309936523e-01 7.348547223955392838e-03 -8.586835861206054688e-02 -4.304050207138061523e-01 -3.088477253913879395e-01 1.969832628965377808e-01 -3.459529206156730652e-02 -9.921380132436752319e-02 -2.414172195130959153e-04 4.781712219119071960e-02 -1.011421605944633484e-01 3.713436797261238098e-02 -4.833634197711944580e-02 4.888738691806793213e-02 -8.245540410280227661e-02 2.914819121360778809e-01 2.284365706145763397e-03 1.721411794424057007e-01 1.880376785993576050e-01 -7.716726977378129959e-03 1.581175439059734344e-02
-2.794682979583740234e-01 -3.375822678208351135e-02 -3.268336951732635498e-01 -1.468370705842971802e-01 1.021693944931030273e-01 -2.584457993507385254e-01 -1.849316060543060303e-01 3.778313472867012024e-02 6.300695240497589111e-02 -3.260173648595809937e-02 4.902470484375953674e-02 8.225872367620468140e-02 1.500210016965866089e-01 -1.268080249428749084e-02 -1.452289223670959473e-01 -2.405614703893661499e-01 2.831188440322875977e-01 -4.446227103471755981e-02 1.131792925298213959e-02 -9.015172719955444336e-02 -1.785966306924819946e-01 -2.081264704465866089e-01 -5.952565744519233704e-02 1.372459679841995239e-01 -1.245577335357666016e-01 -4.277089238166809082e-01 -1.254818886518478394e-01 -1.131415590643882751e-01 1.364508867263793945e-01 1.133392676711082458e-01 3.482231404632329941e-03 3.423896729946136475e-01
-7.240603864192962646e-02 3.059232234954833984e-02 8.585616201162338257e-02 -1.113899797201156616e-02 1.268383860588073730e-01 7.360931485891342163e-02 -8.323547989130020142e-02 -9.020648151636123657e-02 -2.557142265141010284e-02 -1.405747085809707642e-01 -5.483365431427955627e-02 -2.872054465115070343e-03 -1.865708827972412109e-02 -2.232303023338317871e-01 -2.315650284290313721e-01 -1.307410299777984619e-01 1.205027848482131958e-01 2.567997574806213379e-01 -9.937144070863723755e-02 -4.098655283451080322e-01 4.365766048431396484e-02 -8.001594245433807373e-02 3.473075926303863525e-01 2.443774342536926270e-01 -2.646633088588714600e-01 -1.412675976753234863e-01 2.445686906576156616e-01 3.576773777604103088e-02 9.864281117916107178e-02 1.506019849330186844e-02 2.016838937997817993e-01 3.958740234375000000e-01
-3.318973481655120850e-01 7.171045243740081787e-02 2.885623872280120850e-01 3.809456899762153625e-02 2.813361585140228271e-01 3.310756087303161621e-01 -2.197426259517669678e-01 5.385084450244903564e-02 -2.511260844767093658e-02 1.074615344405174255e-01 3.174285590648651123e-02 2.192155122756958008e-01 -9.384940564632415771e-02 2.158414423465728760e-01 -1.071124523878097534e-01 -3.510676324367523193e-01 1.048475652933120728e-01 -1.392681300640106201e-01 8.941050618886947632e-02 -1.917236484587192535e-02 1.084097921848297119e-01 -2.686102688312530518e-01 4.181905835866928101e-02 -3.014672547578811646e-02 -1.472166478633880615e-01 -1.611261069774627686e-01 -1.726215481758117676e-01 -9.177164733409881592e-02 1.420036703348159790e-02 7.365649938583374023e-02 -5.969830602407455444e-02 2.971841096878051758e-01
-2.199155241250991821e-01 3.395486995577812195e-02 1.871171742677688599e-01 1.865515261888504028e-01 -3.207568079233169556e-02 -1.889176964759826660e-01 5.241708084940910339e-02 2.681226432323455811e-01 -1.450546532869338989e-01 2.443662285804748535e-02 1.634476035833358765e-01 1.872728615999221802e-01 5.219826847314834595e-02 -1.445819139480590820e-01 -5.214819312095642090e-02 -2.610767483711242676e-01 2.389119863510131836e-01 3.113957941532135010e-01 -1.516208518296480179e-02 -8.630349487066268921e-02 -1.505727767944335938e-01 3.377614170312881470e-02 -2.762685418128967285e-01 3.011356592178344727e-01 1.864969879388809204e-01 -1.393742412328720093e-01 1.265570670366287231e-01 1.779607981443405151e-01 2.469929307699203491e-01 2.495908141136169434e-01 1.019943505525588989e-01 5.691367015242576599e-02
-7.972455769777297974e-02 -1.972767896950244904e-02 -3.848842158913612366e-02 1.190680265426635742e-01 -9.485895931720733643e-02 -1.049991548061370850e-01 -8.855395019054412842e-02 -5.746014043688774109e-02 1.002425476908683777e-01 2.505064196884632111e-02 -1.651791185140609741e-01 -5.005675554275512695e-02 -9.561026841402053833e-02 -1.739349663257598877e-01 -3.039396703243255615e-01 -4.075986444950103760e-01 -1.106628775596618652e-01 2.360380813479423523e-02 7.210328709334135056e-03 -1.382730901241302490e-01 -1.644296795129776001e-01 -6.596620380878448486e-02 -1.209645271301269531e-01 2.594763040542602539e-01 1.029037218540906906e-02 -1.969134956598281860e-01 2.548091113567352295e-01 1.836164444684982300e-01 4.065656960010528564e-01 3.200374841690063477e-01 -2.295437008142471313e-01 6.925220787525177002e-02
1.148929223418235779e-01 2.019349485635757446e-01 2.094874531030654907e-01 1.779215335845947266e-01 1.722445935010910034e-01 -6.197191029787063599e-02 -1.100757792592048645e-01 -1.469483226537704468e-01 1.080576032400131226e-01 -1.749459654092788696e-03 -1.803211569786071777e-01 2.684601247310638428e-01 8.274821937084197998e-02 -2.069272547960281372e-01 -1.789807677268981934e-01 -4.334048032760620117e-01 -1.522320359945297241e-01 -6.359124183654785156e-02 -1.800769120454788208e-01 2.904400825500488281e-01 4.208301752805709839e-02 -1.053733453154563904e-01 -1.430858522653579712e-01 1.640187948942184448e-01 -5.644596368074417114e-02 -5.732507631182670593e-02 6.805452518165111542e-03 8.870261162519454956e-02 3.907992839813232422e-01 1.468973308801651001e-01 -4.463095963001251221e-02 1.500738710165023804e-01
-3.638927638530731201e-01 -2.160441316664218903e-02 -1.842464357614517212e-01 1.739082038402557373e-01 -1.139564141631126404e-01 1.961495578289031982e-01 -2.561742365360260010e-01 6.852031499147415161e-02 -6.608617305755615234e-02 3.800708428025245667e-02 -4.543017223477363586e-02 1.891652941703796387e-01 6.959892809391021729e-02 -2.648027837276458740e-01 5.687277391552925110e-02 -2.483023405075073242e-01 1.752016693353652954e-01 7.317976653575897217e-02 1.356206536293029785e-01 -2.156729996204376221e-01 5.260371416807174683e-02 -9.722261130809783936e-02 -1.391320526599884033e-01 3.593699932098388672e-01 -1.218449771404266357e-01 -1.025126129388809204e-01 2.941584289073944092e-01 -3.336331993341445923e-02 1.347357481718063354e-01 1.026516631245613098e-01 2.115197107195854187e-02 3.062883913516998291e-01
-4.133072197437286377e-01 1.378969848155975342e-01 2.112237513065338135e-01 1.128753423690795898e-01 8.583326125517487526e-04 4.640981182456016541e-02 -6.314643472433090210e-02 2.140955477952957153e-01 -3.372984752058982849e-02 -3.765881434082984924e-02 -2.621561288833618164e-01 6.394994258880615234e-02 1.693920344114303589e-01 -3.046717680990695953e-02 1.882326900959014893e-01 -1.659129559993743896e-01 4.366189241409301758e-02 -6.891187280416488647e-03 -1.446631252765655518e-01 -4.963552206754684448e-02 1.372478902339935303e-02 1.309731230139732361e-02 4.040309041738510132e-02 5.581657290458679199e-01 -1.590276062488555908e-01 -1.667964756488800049e-01 1.730835884809494019e-01 -2.773724496364593506e-01 -7.629955559968948364e-02 2.092079259455204010e-02 -5.709065124392509460e-02 1.564140319824218750e-01
-2.413083612918853760e-01 9.989228099584579468e-02 1.805501580238342285e-01 1.529617905616760254e-01 -7.332808524370193481e-02 2.231472730636596680e-01 -1.264796257019042969e-01 8.934526890516281128e-02 1.568085253238677979e-01 1.376047581434249878e-01 -2.853889465332031250e-01 1.388764828443527222e-01 1.293255686759948730e-01 -1.185110583901405334e-01 4.266840592026710510e-02 -3.074501454830169678e-01 7.661134749650955200e-02 4.840987175703048706e-02 2.405651845037937164e-02 -1.272470355033874512e-01 6.345429271459579468e-02 9.827055782079696655e-02 2.825698629021644592e-02 3.791305720806121826e-01 -2.701416015625000000e-01 -3.249981701374053955e-01 2.356429249048233032e-01 -1.888168305158615112e-01 2.263205125927925110e-02 2.325520068407058716e-01 -1.739551126956939697e-02 1.318750679492950439e-01
-8.854690939188003540e-02 4.839641228318214417e-02 1.533254534006118774e-01 1.182273682206869125e-02 5.571286752820014954e-02 -6.038587540388107300e-02 9.039654582738876343e-02 -3.191202580928802490e-01 -9.408375620841979980e-02 -8.210162073373794556e-02 1.413723081350326538e-01 1.454767882823944092e-01 1.901711076498031616e-01 1.192904636263847351e-01 -1.295240968465805054e-01 -5.088972449302673340e-01 -5.716808885335922241e-02 -1.199398636817932129e-01 -8.200701326131820679e-02 4.685770720243453979e-02 -2.911128401756286621e-01 -1.525880247354507446e-01 8.047567307949066162e-02 6.734802573919296265e-02 -1.218858659267425537e-01 -2.495584189891815186e-01 -4.278555512428283691e-02 -3.847344815731048584e-01 1.821725070476531982e-01 1.684736162424087524e-01 1.086376085877418518e-01 1.433301568031311035e-01
-1.767147704958915710e-02 -2.324610054492950439e-01 8.561157435178756714e-02 3.843132033944129944e-02 2.719642519950866699e-01 6.992564350366592407e-02 -2.397638745605945587e-02 1.213325839489698410e-02 1.618925184011459351e-01 -2.132394909858703613e-01 3.147206008434295654e-01 2.259115427732467651e-01 1.873242557048797607e-01 1.202327832579612732e-01 -2.970773875713348389e-01 -2.519766688346862793e-01 5.598155409097671509e-02 4.363383352756500244e-02 -2.052733749151229858e-01 5.493250116705894470e-02 -1.664202213287353516e-01 -1.413029730319976807e-01 -1.115926206111907959e-01 3.778762817382812500e-01 -4.329165443778038025e-02 -7.687222957611083984e-02 2.388150095939636230e-01 2.600085735321044922e-01 1.655305363237857819e-02 8.620434999465942383e-02 1.675746031105518341e-02 2.017509937286376953e-01
-1.915366500616073608e-01 2.118487060070037842e-01 -2.137835323810577393e-01 2.559552490711212158e-01 2.033011168241500854e-01 1.114407107234001160e-01 3.610007092356681824e-02 1.937902569770812988e-01 1.254461556673049927e-01 -3.591251373291015625e-02 -1.403252780437469482e-01 1.685197353363037109e-01 2.491015493869781494e-01 3.148699179291725159e-02 3.265098202973604202e-03 -3.081167042255401611e-01 6.727159768342971802e-02 -1.049508601427078247e-01 3.255878388881683350e-02 -9.781818836927413940e-02 2.749488353729248047e-01 -2.686977088451385498e-01 1.317007243633270264e-01 1.682305186986923218e-01 -2.585090398788452148e-01 -2.408114224672317505e-01 2.652399837970733643e-01 -3.210012242197990417e-02 -9.652537107467651367e-02 1.547472365200519562e-02 1.690338253974914551e-01 1.938137710094451904e-01
-1.498760879039764404e-01 8.827559649944305420e-03 1.724128872156143188e-01 1.187259797006845474e-02 2.127142846584320068e-01 -5.430760234594345093e-02 -2.427918314933776855e-01 -4.031634703278541565e-02 -1.476255357265472412e-01 1.014345437288284302e-01 3.357859849929809570e-01 2.391648888587951660e-01 -1.518262177705764771e-01 1.369928382337093353e-02 -4.105202555656433105e-01 -2.140626162290573120e-01 2.236912697553634644e-01 2.192623168230056763e-01 -4.266455024480819702e-02 -3.104979917407035828e-02 -9.814675897359848022e-02 -9.962332248687744141e-02 2.687364816665649414e-01 -3.079867549240589142e-02 -5.558995530009269714e-02 -1.317090392112731934e-01 2.132190465927124023e-01 -8.531640470027923584e-02 2.449343204498291016e-01 5.900501832365989685e-02 8.563470095396041870e-02 2.481717616319656372e-01
-2.323319464921951294e-01 -1.167448982596397400e-01 2.543317079544067383e-01 1.891724616289138794e-01 1.405528634786605835e-01 1.414212137460708618e-01 3.239045292139053345e-02 -1.635670214891433716e-01 -3.228328749537467957e-02 -7.198419421911239624e-02 9.622731804847717285e-02 2.302754670381546021e-01 1.033584936521947384e-03 -1.702395081520080566e-01 -1.449243426322937012e-01 -4.870968461036682129e-01 2.808552086353302002e-01 -9.781254082918167114e-02 2.303398359799757600e-04 1.940080523490905762e-02 -1.444956064224243164e-01 -1.265028268098831177e-01 5.477504804730415344e-02 -1.994899660348892212e-01 -2.499696612358093262e-01 -8.667292445898056030e-02 6.020344048738479614e-02 -1.044789701700210571e-01 3.440276086330413818e-01 1.602012813091278076e-01 -6.665770709514617920e-02 8.427417278289794922e-02
2.470822259783744812e-02 -1.329284012317657471e-01 1.434757560491561890e-01 -1.228892803192138672e-01 2.487571984529495239e-01 -7.333325594663619995e-02 -1.621285825967788696e-01 1.378587484359741211e-01 -9.147048741579055786e-02 1.535779535770416260e-01 2.728706896305084229e-01 -2.047783322632312775e-02 2.637309432029724121e-01 2.043849527835845947e-01 -5.287919193506240845e-02 -3.333885669708251953e-01 2.040465027093887329e-01 3.389840126037597656e-01 -2.679263949394226074e-01 3.235964104533195496e-02 -7.885958999395370483e-02 -2.174008190631866455e-01 -3.232286497950553894e-02 1.211145445704460144e-01 -2.295937091112136841e-01 -1.506972610950469971e-01 -1.392497420310974121e-01 -1.445229947566986084e-01 1.803684234619140625e-01 -4.765386134386062622e-02 5.390697717666625977e-02 2.222597748041152954e-01
-3.043314814567565918e-01 -3.129119873046875000e-01 -1.547467112541198730e-01 1.701512932777404785e-01 1.117504090070724487e-01 -2.330403178930282593e-01 1.262307763099670410e-01 -1.289902999997138977e-02 -2.048752605915069580e-01 3.088419437408447266e-01 -9.269460290670394897e-02 1.424260437488555908e-01 -1.556228497065603733e-03 -1.834987699985504150e-01 -2.056343257427215576e-01 -3.208165764808654785e-01 2.230209410190582275e-01 4.049093276262283325e-02 1.152276247739791870e-01 -1.023183241486549377e-01 -3.934726491570472717e-02 -3.464731201529502869e-02 -6.825308501720428467e-02 3.254656195640563965e-01 -1.932188123464584351e-01 -1.371265947818756104e-01 -3.072219714522361755e-02 1.246178075671195984e-01 8.556345105171203613e-02 1.019785702228546143e-01 -1.707063913345336914e-01 1.436137259006500244e-01
4.593049734830856323e-02 -1.283927448093891144e-02 1.722337603569030762e-01 -1.607256680727005005e-01 2.156996130943298340e-01 -7.492472976446151733e-02 -6.906212866306304932e-02 1.629353165626525879e-01 -3.620217144489288330e-01 2.635653316974639893e-01 2.288157641887664795e-01 7.494861632585525513e-02 2.671953849494457245e-02 8.519722521305084229e-02 -6.586831063032150269e-02 -3.146427869796752930e-01 8.173660933971405029e-02 3.016465604305267334e-01 -3.354424983263015747e-02 -1.447010636329650879e-01 -5.901828990317881107e-04 -2.629758119583129883e-01 1.663770228624343872e-01 -1.648752950131893158e-02 -1.192146632820367813e-02 -2.242962270975112915e-01 -4.328034818172454834e-02 -1.770343482494354248e-01 2.117367088794708252e-01 7.600258290767669678e-02 -1.402851194143295288e-01 3.437445461750030518e-01
-4.903895780444145203e-02 -3.194474428892135620e-02 4.236125946044921875e-01 -2.908471040427684784e-02 4.579007625579833984e-02 -7.175164669752120972e-02 4.409410431981086731e-02 -3.692731261253356934e-01 -2.492768615484237671e-01 1.821725815534591675e-01 -5.730015411972999573e-02 1.968412995338439941e-01 1.555677503347396851e-01 2.473082952201366425e-02 -2.501542270183563232e-01 -3.815435469150543213e-01 1.110192909836769104e-01 -1.531175673007965088e-01 -1.524356007575988770e-01 -6.718949228525161743e-02 -5.899585783481597900e-02 -3.058875799179077148e-01 2.540607191622257233e-02 1.244592145085334778e-01 -1.052945256233215332e-01 -1.582667976617813110e-01 1.104325875639915466e-01 -1.732442378997802734e-01 2.019701451063156128e-01 3.309416770935058594e-02 -2.807010896503925323e-02 5.180841684341430664e-02
1.498640980571508408e-02 -5.308755114674568176e-02 1.140994355082511902e-01 1.263266205787658691e-01 -5.676478147506713867e-02 -4.983526095747947693e-02 1.356832087039947510e-01 -2.390518635511398315e-01 -5.585636943578720093e-02 5.421125888824462891e-02 3.259818255901336670e-02 2.198665142059326172e-01 -1.801767153665423393e-03 -2.026743143796920776e-01 -8.357164263725280762e-02 -1.595963537693023682e-01 -5.624990910291671753e-02 5.860311537981033325e-02 1.024817209690809250e-02 -8.050655573606491089e-02 2.134803123772144318e-02 -4.705429375171661377e-01 2.978607453405857086e-02 3.665347993373870850e-01 -1.171861216425895691e-01 -1.391652375459671021e-01 -6.748493015766143799e-02 -4.735161662101745605e-01 1.514978706836700439e-01 1.245307326316833496e-01 -1.556781083345413208e-01 2.507345974445343018e-01
-1.171998009085655212e-01 1.823249273002147675e-02 -6.578732281923294067e-02 6.216349825263023376e-02 -1.486204285174608231e-02 -3.415838479995727539e-01 -1.678093671798706055e-01 1.831573843955993652e-01 -1.390630155801773071e-01 -3.985239192843437195e-02 -2.383747510612010956e-02 1.014225482940673828e-01 -7.909523695707321167e-02 1.937252730131149292e-01 -8.023987710475921631e-02 -3.037747740745544434e-01 -2.750739753246307373e-01 2.528177201747894287e-01 1.909615844488143921e-01 -2.134852111339569092e-01 -2.850704491138458252e-01 -3.896217942237854004e-01 1.480486541986465454e-01 1.639942377805709839e-01 -1.014861017465591431e-01 -1.041350364685058594e-01 -7.530841231346130371e-02 5.506396293640136719e-02 2.231856063008308411e-02 1.132274493575096130e-01 -5.096428841352462769e-02 2.749136984348297119e-01
-4.844256341457366943e-01 4.114172235131263733e-02 1.208848059177398682e-01 -1.836278289556503296e-01 1.047923937439918518e-01 -2.131245136260986328e-01 1.600839495658874512e-01 1.082915812730789185e-01 -2.497322708368301392e-01 6.137502193450927734e-02 8.585290051996707916e-03 3.690494596958160400e-01 2.282982766628265381e-01 -1.364988982677459717e-01 4.490847513079643250e-02 -2.397166788578033447e-01 -1.765198856592178345e-01 1.411810796707868576e-02 9.114889800548553467e-02 1.239697411656379700e-01 1.799031794071197510e-01 -2.146708816289901733e-01 2.381752580404281616e-01 8.186455070972442627e-02 -7.555421441793441772e-02 -6.039860658347606659e-03 3.846663609147071838e-02 1.885119080543518066e-02 6.346843391656875610e-02 2.582322657108306885e-01 -1.170121431350708008e-01 -3.907799255102872849e-03
-8.776979148387908936e-02 -1.229407489299774170e-01 1.878132969141006470e-01 -1.979535371065139771e-01 1.775543689727783203e-01 -7.043559104204177856e-02 -2.240971475839614868e-01 3.512686789035797119e-01 -4.307545721530914307e-02 8.900693804025650024e-02 -1.118184924125671387e-01 1.241120025515556335e-01 -8.793557994067668915e-03 -1.856464594602584839e-01 1.848587393760681152e-01 -4.715556502342224121e-01 -1.419611424207687378e-01 2.362277591601014137e-03 4.481132701039314270e-02 2.681003510951995850e-02 1.416152566671371460e-01 -9.306725114583969116e-02 2.484244555234909058e-01 3.015216290950775146e-01 -1.483357995748519897e-01 -1.723288744688034058e-01 -1.195229589939117432e-01 2.045464962720870972e-01 -9.681564755737781525e-03 1.889975517988204956e-01 -5.709247291088104248e-02 1.128340512514114380e-01
-1.792227178812026978e-01 3.069107979536056519e-02 1.850077137351036072e-02 -6.565275043249130249e-02 1.973931044340133667e-01 -3.295417129993438721e-01 -2.915591299533843994e-01 -8.477962762117385864e-02 1.639614254236221313e-01 2.266439050436019897e-01 -4.882988706231117249e-02 1.202193647623062134e-01 -3.237834200263023376e-02 -1.896254271268844604e-01 -7.252543419599533081e-02 -3.070799708366394043e-01 2.200962603092193604e-01 4.884429275989532471e-02 7.327017188072204590e-02 -3.162125125527381897e-02 -9.013169258832931519e-02 1.634678430855274200e-02 -1.297834664583206177e-01 1.984461992979049683e-01 -1.870839148759841919e-01 -2.558614909648895264e-01 -2.339537739753723145e-01 -8.466469496488571167e-02 5.593148246407508850e-02 1.322861853986978531e-02 -5.731910094618797302e-02 4.473342299461364746e-01
-1.952959150075912476e-01 1.597764939069747925e-01 -8.755332790315151215e-03 1.046491116285324097e-01 -2.832807227969169617e-02 1.873670518398284912e-01 -3.972724825143814087e-02 2.036480754613876343e-01 1.906120479106903076e-01 1.825988059863448143e-03 1.346371471881866455e-01 2.833030819892883301e-01 3.678466677665710449e-01 -8.171213418245315552e-02 -1.947892606258392334e-01 -1.209126785397529602e-01 1.250476241111755371e-01 2.507962584495544434e-01 -4.825853556394577026e-02 -9.297711402177810669e-02 -3.305768966674804688e-01 -1.246918663382530212e-01 1.187687218189239502e-01 3.078651130199432373e-01 -3.130370378494262695e-01 2.871332131326198578e-02 -1.409810781478881836e-01 -5.611657723784446716e-02 2.650582492351531982e-01 9.615009650588035583e-03 -3.410400589928030968e-03 -4.051779955625534058e-02
-1.146169006824493408e-01 -8.859400637447834015e-03 -1.114328950643539429e-01 -1.936534605920314789e-02 2.316927313804626465e-01 -7.280983775854110718e-02 7.346105575561523438e-02 1.577279120683670044e-01 -2.435285001993179321e-01 -4.159003496170043945e-02 -2.172087281942367554e-01 9.911670535802841187e-02 2.585658729076385498e-01 3.748244047164916992e-02 -3.131066262722015381e-01 -2.128310054540634155e-01 2.642668485641479492e-01 4.453816115856170654e-01 1.855521649122238159e-02 4.438415169715881348e-02 -2.126028686761856079e-01 -8.342362195253372192e-02 5.010880902409553528e-02 2.779439687728881836e-01 -2.005213499069213867e-01 -2.227872163057327271e-01 -2.211614996194839478e-01 -1.488348189741373062e-02 1.164074148982763290e-02 5.144151300191879272e-02 -1.837817393243312836e-02 1.027894914150238037e-01
5.093589890748262405e-03 -2.307270616292953491e-01 2.038405686616897583e-01 2.034126520156860352e-01 3.031546771526336670e-01 -4.293583799153566360e-03 1.399749666452407837e-01 -9.910576790571212769e-02 -5.104599148035049438e-02 -8.992463350296020508e-02 -5.982517078518867493e-02 -9.510147571563720703e-02 4.677650704979896545e-02 8.649954572319984436e-03 -2.726241648197174072e-01 -6.289391517639160156e-01 -2.878155000507831573e-02 -4.764886107295751572e-03 1.368460897356271744e-02 -3.328301012516021729e-02 -2.184555381536483765e-01 -3.452512249350547791e-02 9.023842215538024902e-02 -1.378964446485042572e-02 -1.162667497992515564e-01 -1.785657703876495361e-01 1.878703534603118896e-01 -1.590626239776611328e-01 7.485850900411605835e-02 2.352683097124099731e-01 8.149501518346369267e-04 1.437322050333023071e-01
-1.804701834917068481e-01 3.305066376924514771e-02 6.758350878953933716e-03 -3.751577064394950867e-02 1.147783994674682617e-01 -1.143570840358734131e-01 -1.352337300777435303e-01 3.629519138485193253e-03 1.234872937202453613e-01 7.785721123218536377e-02 -1.598010957241058350e-01 8.344706892967224121e-02 -7.738585770130157471e-02 -2.733888626098632812e-01 -1.347754746675491333e-01 -3.071438968181610107e-01 1.271302253007888794e-01 4.703271389007568359e-02 2.424388676881790161e-01 1.122092977166175842e-01 -3.822490945458412170e-02 -4.775312542915344238e-02 -1.933859586715698242e-01 3.024074733257293701e-01 -2.431956529617309570e-01 -2.138511538505554199e-01 -4.092341959476470947e-01 2.992770262062549591e-02 1.011529862880706787e-01 -6.712373346090316772e-03 7.724270969629287720e-02 4.018331766128540039e-01
-1.149455159902572632e-01 1.158603653311729431e-01 2.552069127559661865e-01 -3.836145624518394470e-02 -1.232442110776901245e-01 -1.216095779091119766e-02 -2.380000194534659386e-03 -2.938584797084331512e-02 -2.274158447980880737e-01 1.012255921959877014e-01 -4.112830013036727905e-02 1.689076870679855347e-01 3.272337913513183594e-01 -3.668732568621635437e-02 -5.554069206118583679e-02 -4.268482029438018799e-01 9.369165636599063873e-03 6.255795806646347046e-02 1.367240492254495621e-02 -6.717986613512039185e-02 -1.346092075109481812e-01 -4.577532708644866943e-01 8.154342323541641235e-02 1.006207019090652466e-01 -1.544124633073806763e-01 9.599965065717697144e-02 6.681115925312042236e-02 -4.173037409782409668e-01 4.876016825437545776e-02 -1.776954159140586853e-02 -6.962538510560989380e-02 1.797734200954437256e-01
-3.710696101188659668e-01 -3.753548488020896912e-02 2.687782347202301025e-01 -1.613662093877792358e-01 9.508257359266281128e-02 -6.765332818031311035e-02 -1.850014477968215942e-01 -1.890431642532348633e-01 -1.648887433111667633e-02 -1.372170299291610718e-01 -8.251797407865524292e-02 -1.585866324603557587e-02 1.650277674198150635e-01 4.628023505210876465e-02 -6.957076489925384521e-02 -5.039328336715698242e-01 -1.206465810537338257e-01 -1.521333307027816772e-01 -9.895055741071701050e-02 1.259809285402297974e-01 -3.932759463787078857e-01 -1.076749637722969055e-01 -4.059141129255294800e-02 2.265428900718688965e-01 7.108972966670989990e-02 -6.650359928607940674e-02 6.551210582256317139e-02 -9.708349406719207764e-02 1.771100759506225586e-01 1.323856413364410400e-01 1.001458019018173218e-01 -1.726926653645932674e-03
-8.466218411922454834e-02 -1.074096038937568665e-01 4.210427403450012207e-01 -7.609724416397511959e-04 2.479846626520156860e-01 -1.410299092531204224e-01 2.249658256769180298e-01 -4.130816459655761719e-02 -9.571049362421035767e-03 -2.797474339604377747e-02 -2.957233041524887085e-02 -2.224811464548110962e-01 -1.246176213026046753e-01 7.281899452209472656e-02 -1.167153045535087585e-01 -5.247001051902770996e-01 -1.312030851840972900e-01 -7.379186153411865234e-02 6.875158846378326416e-02 -2.021915018558502197e-01 -1.077238470315933228e-01 -1.545636802911758423e-01 2.139237374067306519e-01 1.733568310737609863e-01 -1.691433936357498169e-01 -6.744633615016937256e-02 2.498569898307323456e-02 -1.700693517923355103e-01 -3.495102748274803162e-02 2.016201466321945190e-01 3.832322731614112854e-02 1.538810878992080688e-01
-9.735531359910964966e-02 -7.189231924712657928e-03 3.209065794944763184e-01 -7.292904425412416458e-03 2.336939722299575806e-01 1.359936222434043884e-02 -1.868243366479873657e-01 -1.253801286220550537e-01 7.153300195932388306e-02 -6.226051226258277893e-02 2.221106886863708496e-01 3.093526363372802734e-01 1.085828170180320740e-01 3.307950198650360107e-01 -2.747808098793029785e-01 -1.782223731279373169e-01 3.075341582298278809e-01 5.961411446332931519e-02 1.619741767644882202e-01 -1.310769021511077881e-01 -8.749495446681976318e-02 -2.164305895566940308e-01 -1.359136551618576050e-01 2.726092040538787842e-01 -5.666838958859443665e-02 -2.002929002046585083e-01 1.366030145436525345e-02 -2.196192368865013123e-02 -4.243631660938262939e-02 2.324817478656768799e-01 -2.966138161718845367e-02 9.973136335611343384e-02
-2.957970499992370605e-01 8.533254265785217285e-02 -1.220003664493560791e-01 -1.997158080339431763e-01 1.871677041053771973e-01 1.214386969804763794e-01 2.454068511724472046e-02 8.434308320283889771e-02 9.016279131174087524e-02 1.898413598537445068e-01 6.983193010091781616e-02 2.974154353141784668e-01 2.999539077281951904e-01 -2.266251444816589355e-01 -8.759287744760513306e-02 -3.096590936183929443e-01 4.205020517110824585e-02 2.290166467428207397e-01 1.060668602585792542e-01 -1.386695206165313721e-01 -3.189119100570678711e-01 -1.763603687286376953e-01 3.993758931756019592e-02 -7.429229468107223511e-02 9.551139548420906067e-03 -2.606907784938812256e-01 2.614248991012573242e-01 -7.565370947122573853e-02 -1.768898591399192810e-02 6.333816796541213989e-02 3.510584682226181030e-02 1.956270337104797363e-01
-1.096451506018638611e-01 2.591197490692138672e-01 -4.080306738615036011e-03 -3.983480036258697510e-01 1.151983737945556641e-01 2.771762609481811523e-01 1.096840053796768188e-01 -2.954877912998199463e-02 -6.180213391780853271e-02 5.412535369396209717e-02 5.169799551367759705e-02 1.795386523008346558e-01 7.222384959459304810e-02 9.611788392066955566e-02 -5.847311764955520630e-02 -3.579669296741485596e-01 -3.369413912296295166e-01 2.500387839972972870e-02 1.447378192096948624e-02 1.646529734134674072e-01 -1.714535802602767944e-01 -2.026248872280120850e-01 2.302280999720096588e-02 1.917701512575149536e-01 -1.328111737966537476e-01 -1.231267750263214111e-01 2.100412398576736450e-01 5.459381639957427979e-02 9.818459860980510712e-03 5.035284534096717834e-02 1.166108846664428711e-01 3.551132082939147949e-01
-1.429625600576400757e-01 1.173145771026611328e-01 2.424942553043365479e-01 3.302075266838073730e-01 8.324608206748962402e-02 -6.930374354124069214e-02 2.468527108430862427e-01 -1.792713552713394165e-01 -1.818382740020751953e-02 1.660915464162826538e-01 1.483224779367446899e-01 -1.904220879077911377e-02 -1.373564898967742920e-01 -1.001072451472282410e-01 -5.053392425179481506e-02 -4.995490908622741699e-01 -1.921432018280029297e-01 -8.498913049697875977e-02 -4.673256352543830872e-02 9.991333633661270142e-02 -2.086889185011386871e-02 -7.198791205883026123e-02 2.836800217628479004e-01 1.532837152481079102e-01 -1.237659975886344910e-01 4.392539337277412415e-02 5.366111174225807190e-02 -2.534660398960113525e-01 8.536295965313911438e-03 2.124267220497131348e-01 1.503325700759887695e-01 2.093179970979690552e-01
-6.702692061662673950e-02 -2.720767557621002197e-01 2.112140506505966187e-02 1.850101500749588013e-01 -1.459418982267379761e-01 -1.309821009635925293e-01 5.812657624483108521e-02 -8.042943477630615234e-02 -3.431983590126037598e-01 1.294722110033035278e-01 -8.893568813800811768e-02 9.073716402053833008e-02 8.140397816896438599e-02 1.250010076910257339e-02 -3.367731571197509766e-01 -1.930539906024932861e-01 2.202058434486389160e-01 1.843639016151428223e-01 -6.019470468163490295e-02 6.205842643976211548e-02 6.375241279602050781e-02 -1.680897474288940430e-01 -8.120560646057128906e-02 4.093713760375976562e-01 -1.712985336780548096e-01 -6.934046745300292969e-02 3.591376170516014099e-02 9.385446459054946899e-02 1.036429479718208313e-01 7.723782211542129517e-02 -2.494720071554183960e-01 3.327122926712036133e-01
-2.814043164253234863e-01 -6.866597384214401245e-02 1.359418593347072601e-02 1.055421903729438782e-01 -4.211414977908134460e-02 4.856330808252096176e-03 7.449577748775482178e-02 1.291459500789642334e-01 2.249455004930496216e-01 1.191827654838562012e-01 3.302982822060585022e-02 3.024313785135746002e-02 1.117367818951606750e-01 -1.837267540395259857e-02 -2.604795694351196289e-01 -3.733607828617095947e-01 -1.657765917479991913e-02 1.219822689890861511e-01 -2.450173795223236084e-01 6.906228512525558472e-02 -3.264001011848449707e-02 2.002445757389068604e-01 -5.736442282795906067e-02 2.976120114326477051e-01 -8.774217218160629272e-02 9.037722647190093994e-02 4.592277109622955322e-01 -3.642806038260459900e-02 -1.214090920984745026e-02 2.254955470561981201e-01 7.678561657667160034e-02 3.096875846385955811e-01
-1.573172360658645630e-01 -1.095953732728958130e-01 1.397855021059513092e-02 3.255001306533813477e-01 5.285084620118141174e-02 -8.476016670465469360e-02 -3.060229495167732239e-02 -1.480198949575424194e-01 -3.668950498104095459e-01 3.060235679149627686e-01 -5.211441218852996826e-02 -6.030780076980590820e-02 -7.620240747928619385e-02 -2.349849976599216461e-02 -6.441928446292877197e-02 -2.483226954936981201e-01 -1.829198002815246582e-01 1.062585115432739258e-01 -3.508436679840087891e-02 -4.446640983223915100e-02 -3.201944753527641296e-02 -5.128472298383712769e-02 -8.154531568288803101e-02 4.608170390129089355e-01 -2.038294374942779541e-01 1.574682258069515228e-02 2.607551217079162598e-01 3.200951963663101196e-02 3.510499745607376099e-02 2.430309951305389404e-01 5.502968281507492065e-02 2.696835398674011230e-01
-2.649189531803131104e-01 1.678888499736785889e-01 3.474559634923934937e-02 1.888977438211441040e-01 1.928933560848236084e-01 5.934427678585052490e-02 -1.112773492932319641e-01 -1.336127966642379761e-01 1.759037226438522339e-01 -2.542218863964080811e-01 2.557588927447795868e-02 2.303370833396911621e-01 -1.102031096816062927e-01 -8.136398345232009888e-02 -1.458628624677658081e-01 -2.215117216110229492e-01 -8.415928483009338379e-02 8.319507539272308350e-02 -1.379190534353256226e-01 -3.650816855952143669e-03 6.368993222713470459e-02 -5.188149213790893555e-01 1.577359884977340698e-01 2.738011479377746582e-01 -1.333399116992950439e-01 -1.666017174720764160e-01 -2.484324015676975250e-02 -2.415943145751953125e-01 4.333603754639625549e-02 -5.895346030592918396e-02 1.044286116957664490e-01 1.688101291656494141e-01
-2.544716745615005493e-02 -2.811935031786561012e-03 4.458000063896179199e-01 -1.192986220121383667e-01 3.137976527214050293e-01 -8.318111067637801170e-04 1.618427634239196777e-01 1.753872931003570557e-01 -2.289631217718124390e-02 -6.234394386410713196e-02 -6.446915119886398315e-02 1.455959528684616089e-01 -6.600739806890487671e-02 -2.129798382520675659e-02 -1.253044903278350830e-01 -3.607110977172851562e-01 -1.263873875141143799e-01 4.200354591012001038e-02 8.225307613611221313e-02 6.373569369316101074e-02 1.745522022247314453e-03 6.165692210197448730e-02 1.556997746229171753e-02 4.688986763358116150e-02 -2.546762824058532715e-01 -4.086537957191467285e-01 -9.670527279376983643e-02 -8.800090104341506958e-02 1.616727411746978760e-01 1.762439683079719543e-02 -1.422362476587295532e-01 3.465781211853027344e-01
-3.387733101844787598e-01 -1.912021823227405548e-02 -5.976370722055435181e-02 -1.164091378450393677e-01 -6.261829286813735962e-03 4.082352221012115479e-01 1.464292407035827637e-01 -1.121046617627143860e-01 2.208857834339141846e-01 1.748507916927337646e-01 8.084023743867874146e-02 1.408598870038986206e-01 8.061075210571289062e-02 -2.005314826965332031e-01 -1.401094906032085419e-02 -2.607445120811462402e-01 1.030344888567924500e-01 5.561392754316329956e-02 1.646319329738616943e-01 -4.424653202295303345e-02 -3.309022262692451477e-02 -2.556589618325233459e-02 9.711825102567672729e-02 4.940820336341857910e-01 -2.563697285950183868e-02 1.932805776596069336e-02 1.775411367416381836e-01 1.275165006518363953e-02 1.897895187139511108e-01 1.866726875305175781e-01 -2.165043354034423828e-02 2.104452252388000488e-01
-3.974137306213378906e-01 -1.014248188585042953e-02 -4.550527036190032959e-02 1.442904174327850342e-01 1.459017246961593628e-01 7.498358935117721558e-02 -1.200160384178161621e-01 3.474693745374679565e-02 -3.293713554739952087e-02 2.848234027624130249e-02 1.391852647066116333e-01 -1.161775141954421997e-01 2.653291821479797363e-01 6.841767579317092896e-02 -1.668140888214111328e-01 -2.669343054294586182e-01 -1.237640827894210815e-01 2.759295143187046051e-02 1.727392710745334625e-02 -2.152684628963470459e-01 1.733090877532958984e-01 1.587592437863349915e-02 -7.119880616664886475e-02 3.897613286972045898e-01 -3.468787670135498047e-01 -1.229814291000366211e-01 3.156397938728332520e-01 -7.882294058799743652e-02 1.997290998697280884e-01 1.293091773986816406e-01 -1.404573321342468262e-01 -2.475225774105638266e-04
-4.664190858602523804e-02 -2.328601330518722534e-01 2.732225954532623291e-01 -1.555479038506746292e-02 3.135960102081298828e-01 -1.568959094583988190e-03 -1.402808427810668945e-01 -1.037263199687004089e-01 5.588164180517196655e-02 7.397808600217103958e-03 1.198170930147171021e-01 3.098291158676147461e-01 1.961099207401275635e-01 2.154666036367416382e-01 -2.849499881267547607e-01 -2.507666349411010742e-01 7.107920944690704346e-02 -3.625508979894220829e-04 1.965811997652053833e-01 -8.408956974744796753e-02 -2.414327263832092285e-01 -5.804045498371124268e-02 1.392341852188110352e-01 2.810212969779968262e-01 -2.067020237445831299e-01 -1.673564314842224121e-01 -1.875964552164077759e-01 7.790324091911315918e-02 2.327816188335418701e-01 -2.818346023559570312e-02 -1.269974093884229660e-02 1.396743208169937134e-01
-2.563150599598884583e-02 3.051096796989440918e-01 2.193446606397628784e-01 -2.308013737201690674e-01 -3.629137575626373291e-02 2.469021230936050415e-01 9.965208172798156738e-02 1.276726871728897095e-01 3.490784391760826111e-02 5.253847688436508179e-02 -5.701114609837532043e-02 2.744060158729553223e-01 9.409206360578536987e-02 1.146886348724365234e-01 -3.389696776866912842e-02 -1.616942584514617920e-01 4.137359932065010071e-02 -1.922418922185897827e-01 -5.739563144743442535e-03 -7.127740886062383652e-03 -4.249191284179687500e-02 -7.384666800498962402e-02 -3.502717614173889160e-02 3.724591434001922607e-01 -1.473111063241958618e-01 -6.104994192719459534e-02 1.383814066648483276e-01 -6.424305960536003113e-03 1.903682947158813477e-01 5.214509367942810059e-02 2.723531126976013184e-01 4.907287359237670898e-01
-1.600128561258316040e-01 -1.488551590591669083e-02 1.774373799562454224e-01 4.577149450778961182e-02 1.161460876464843750e-01 1.410339921712875366e-01 1.456259936094284058e-01 1.686751991510391235e-01 1.292439992539584637e-03 8.615798503160476685e-02 8.807679265737533569e-02 5.895660817623138428e-02 2.009888440370559692e-01 2.981371432542800903e-02 8.623444288969039917e-02 -5.535816550254821777e-01 1.462620347738265991e-01 9.962205588817596436e-02 -3.260294497013092041e-01 1.050483435392379761e-01 1.807252168655395508e-01 -4.357576370239257812e-02 -5.828041583299636841e-02 -6.659118831157684326e-02 -1.109585091471672058e-01 -1.359466910362243652e-01 1.002223938703536987e-01 6.825216859579086304e-02 1.523678153753280640e-01 7.865116000175476074e-02 -7.406035065650939941e-02 4.607620835304260254e-01
-1.333179771900177002e-01 -1.316053867340087891e-01 2.320137172937393188e-01 2.694554626941680908e-01 1.259339451789855957e-01 -2.728705406188964844e-01 -5.849197506904602051e-02 2.332099974155426025e-01 1.254705432802438736e-02 -1.919504106044769287e-01 -4.003275185823440552e-02 -8.966397494077682495e-03 6.859750300645828247e-02 -6.290268898010253906e-02 -2.054627835750579834e-01 -3.509223759174346924e-01 6.530760973691940308e-02 1.497884243726730347e-01 1.981798559427261353e-02 1.795533299446105957e-02 -3.217917978763580322e-01 -6.665122509002685547e-02 3.050098121166229248e-01 2.719364762306213379e-01 -1.566048339009284973e-02 -5.203028209507465363e-03 -1.581756919622421265e-01 2.766268849372863770e-01 1.289447546005249023e-01 2.297880798578262329e-01 7.046492304652929306e-03 6.286185979843139648e-02
-2.191034108400344849e-01 1.837078295648097992e-02 2.645942568778991699e-01 -1.532085388898849487e-01 2.135471850633621216e-01 -1.652753651142120361e-01 1.983362585306167603e-01 -3.971420601010322571e-02 -5.848273634910583496e-02 -6.886884570121765137e-02 2.269484102725982666e-01 -2.372511103749275208e-02 1.479885727167129517e-01 -2.223015278577804565e-01 6.411258876323699951e-02 -4.080314636230468750e-01 2.120101302862167358e-01 6.402394920587539673e-02 8.474198984913527966e-04 -2.082264572381973267e-01 2.498595565557479858e-01 -3.423118889331817627e-01 2.529208958148956299e-01 -3.871504962444305420e-02 -8.814836293458938599e-02 -2.149942563846707344e-03 3.468526527285575867e-02 -1.754892915487289429e-01 7.987414300441741943e-02 1.226677373051643372e-01 1.652084589004516602e-01 1.273315697908401489e-01
-3.064654469490051270e-01 8.642015606164932251e-02 1.102157980203628540e-01 1.951644122600555420e-01 -1.558015197515487671e-01 2.155988040613010526e-04 7.776677608489990234e-02 3.929325640201568604e-01 -2.587280049920082092e-02 -9.220392256975173950e-02 1.011198088526725769e-01 -9.195938706398010254e-02 -9.579993784427642822e-03 -1.401284635066986084e-01 -2.552992999553680420e-01 -3.590380251407623291e-01 3.398888930678367615e-02 3.683330118656158447e-02 5.485940352082252502e-02 1.038785800337791443e-01 -2.169671356678009033e-01 6.310854852199554443e-02 -9.004992991685867310e-02 4.123473167419433594e-01 -1.909078806638717651e-01 2.274543792009353638e-02 2.011490762233734131e-01 -1.283977776765823364e-01 5.163151025772094727e-02 2.595556676387786865e-01 1.069079488515853882e-01 3.325928747653961182e-02
-3.834895491600036621e-01 1.277519315481185913e-01 1.062606927007436752e-03 1.526036262512207031e-01 -8.726251125335693359e-02 4.439353942871093750e-02 1.211379393935203552e-01 1.142277196049690247e-01 -1.347846984863281250e-01 1.517561972141265869e-01 2.479691207408905029e-01 1.202833801507949829e-01 2.303047180175781250e-01 -2.143194526433944702e-01 -1.380216777324676514e-01 -1.380562484264373779e-01 1.572786420583724976e-01 2.263453006744384766e-01 -5.384384840726852417e-02 1.766545325517654419e-02 -2.455440759658813477e-01 7.181361317634582520e-03 -3.022298514842987061e-01 2.717616260051727295e-01 -7.959711551666259766e-02 -3.582519292831420898e-01 -9.716574847698211670e-02 -1.372728943824768066e-01 6.670130789279937744e-02 1.323369294404983521e-01 1.362372338771820068e-01 1.165050789713859558e-01
-4.219811856746673584e-01 4.649220779538154602e-02 9.494112432003021240e-02 -3.278076276183128357e-02 -3.317806869745254517e-02 3.823485374450683594e-01 7.428137212991714478e-02 3.694657981395721436e-02 2.107321172952651978e-01 3.096896596252918243e-02 -8.910419419407844543e-03 6.713942438364028931e-02 7.698193937540054321e-02 -1.824265718460083008e-01 2.714692056179046631e-02 -2.509473562240600586e-01 -7.724298536777496338e-02 6.215362623333930969e-02 1.006874293088912964e-01 -2.945016920566558838e-01 5.123914778232574463e-02 -1.702102483250200748e-03 1.826794445514678955e-01 3.954476416110992432e-01 -2.116536945104598999e-01 -6.982109695672988892e-02 1.595375537872314453e-01 1.441598981618881226e-01 2.246276438236236572e-01 2.084369808435440063e-01 -5.327097699046134949e-02 1.044550538063049316e-01
-1.211811155080795288e-01 4.967580735683441162e-02 -7.989604771137237549e-02 1.848864741623401642e-02 -1.240647956728935242e-01 -1.154359430074691772e-01 -2.695725560188293457e-01 -7.048760354518890381e-02 -5.880472064018249512e-02 3.600842133164405823e-02 -1.517406553030014038e-01 1.633528769016265869e-01 1.765321008861064911e-02 -8.779381215572357178e-02 -2.025398015975952148e-01 -2.950100600719451904e-01 1.598951518535614014e-01 -8.052530139684677124e-02 3.758986294269561768e-02 -1.563291400671005249e-01 -8.077260106801986694e-02 7.944782078266143799e-02 -1.066216006875038147e-01 3.300925791263580322e-01 -2.061347477138042450e-02 -4.774217605590820312e-01 -2.299318164587020874e-01 -8.584100753068923950e-02 2.093756794929504395e-01 1.675382703542709351e-01 8.670577779412269592e-03 3.571917712688446045e-01
-1.344193965196609497e-01 -2.195325046777725220e-01 2.044126838445663452e-01 -1.606304645538330078e-01 2.805138826370239258e-01 7.759889960289001465e-02 -9.632404148578643799e-02 -9.044883400201797485e-02 8.421034365892410278e-02 -6.784246861934661865e-02 1.309491097927093506e-01 2.552219033241271973e-01 4.275802522897720337e-02 5.136710405349731445e-02 -2.372927665710449219e-01 -3.105655312538146973e-01 -4.730184003710746765e-02 8.968397229909896851e-02 1.991276890039443970e-01 -1.295824050903320312e-01 -1.983955353498458862e-01 -1.276356279850006104e-01 1.218310892581939697e-01 4.437134861946105957e-01 -4.021371901035308838e-02 7.783334702253341675e-02 6.050583720207214355e-02 3.128969073295593262e-01 1.276150941848754883e-01 -7.372408360242843628e-02 -5.133510008454322815e-02 2.123174965381622314e-01
-1.806021928787231445e-01 2.857895754277706146e-02 8.511360734701156616e-02 1.264062672853469849e-01 1.624502986669540405e-01 1.595289073884487152e-02 -8.994127810001373291e-02 -2.284223586320877075e-01 1.445736177265644073e-02 -9.557282924652099609e-02 1.339216679334640503e-01 1.268680840730667114e-01 -2.771843671798706055e-01 -1.005672067403793335e-01 -4.881394803524017334e-01 -1.843127608299255371e-01 1.001214087009429932e-01 -1.722607575356960297e-02 -2.519102953374385834e-02 1.556976437568664551e-01 1.750325113534927368e-01 -2.425137013196945190e-01 1.190404593944549561e-01 4.380052983760833740e-01 -1.841483861207962036e-01 -4.620798677206039429e-02 9.502374380826950073e-02 -9.025444090366363525e-02 1.002154126763343811e-01 -8.045774698257446289e-02 -5.981836840510368347e-02 2.233396768569946289e-01
-2.520535886287689209e-01 -1.247837170958518982e-01 3.128179311752319336e-01 -1.985939033329486847e-02 2.385209053754806519e-01 -1.518574208021163940e-01 2.509269416332244873e-01 -1.154731959104537964e-01 -6.592673808336257935e-02 -1.135125383734703064e-01 -2.530850842595100403e-02 -1.992515921592712402e-01 -5.337345600128173828e-02 1.027893424034118652e-01 -1.240114793181419373e-01 -3.985782861709594727e-01 -2.065028697252273560e-01 -1.168084964156150818e-01 1.884018331766128540e-01 -1.700353026390075684e-01 -7.312094420194625854e-02 -6.333053857088088989e-02 2.279925793409347534e-01 1.828034073114395142e-01 -3.143597841262817383e-01 -2.934509422630071640e-03 8.562545478343963623e-02 -2.100125998258590698e-01 1.152631863951683044e-01 7.057347893714904785e-02 1.112766638398170471e-01 1.574796438217163086e-01
6.758860498666763306e-02 -2.248647809028625488e-02 2.362011373043060303e-01 -2.474099770188331604e-02 1.091955006122589111e-01 -5.188746005296707153e-02 -2.164621800184249878e-01 -1.338609457015991211e-01 3.182818293571472168e-01 7.316132634878158569e-02 -2.603602595627307892e-02 5.421465262770652771e-02 5.199995264410972595e-02 7.062066346406936646e-02 -5.092108845710754395e-01 -4.710168838500976562e-01 -7.645379751920700073e-02 1.601960808038711548e-01 -9.464193135499954224e-03 -2.097892910242080688e-01 8.890032023191452026e-02 -1.778839230537414551e-01 2.139104530215263367e-03 2.097350731492042542e-02 -1.467352956533432007e-01 -2.217250131070613861e-02 1.654261499643325806e-01 -1.346311066299676895e-02 1.823553889989852905e-01 -2.200056985020637512e-02 -2.369849756360054016e-02 2.460634261369705200e-01
-3.705497086048126221e-02 7.564380019903182983e-02 2.372345179319381714e-01 1.308860629796981812e-01 1.377485990524291992e-01 -2.245191112160682678e-02 2.336800694465637207e-01 -1.290894579142332077e-02 -1.944667845964431763e-01 6.565423309803009033e-02 7.459373772144317627e-02 2.074637860059738159e-01 2.690128982067108154e-01 -2.237831801176071167e-02 -2.455531358718872070e-01 -4.518609642982482910e-01 -4.887010902166366577e-02 -2.664814591407775879e-01 1.413063555955886841e-01 7.771892100572586060e-02 -2.507205009460449219e-01 -1.816449612379074097e-01 4.194975271821022034e-02 1.174739524722099304e-01 -1.065745055675506592e-01 2.218675240874290466e-02 -2.441502176225185394e-02 -3.131425380706787109e-01 1.014745831489562988e-01 2.489833831787109375e-01 1.121070533990859985e-01 1.047787740826606750e-01
-1.849521510303020477e-02 -2.280466556549072266e-01 2.183213382959365845e-01 7.523741573095321655e-02 1.290766149759292603e-01 1.983837336301803589e-01 -2.521982192993164062e-01 -5.844790488481521606e-02 2.354091778397560120e-02 -7.147996872663497925e-02 2.303655296564102173e-01 1.570533215999603271e-01 1.770673543214797974e-01 3.059670627117156982e-01 -1.350017935037612915e-01 -2.463565468788146973e-01 1.451284140348434448e-01 1.452679634094238281e-01 7.515624165534973145e-02 -7.255843281745910645e-02 -2.545250356197357178e-01 -2.368591278791427612e-01 -3.519330173730850220e-02 3.541412055492401123e-01 -1.020911782979965210e-01 -2.297166138887405396e-01 1.461920291185379028e-01 9.508436173200607300e-02 8.809901773929595947e-02 5.597634240984916687e-02 5.817571189254522324e-03 2.808119356632232666e-01
-3.087137341499328613e-01 -1.117125451564788818e-01 1.642896831035614014e-01 -3.382765874266624451e-02 2.335723042488098145e-01 -1.548554152250289917e-01 4.711437039077281952e-03 -1.357982158660888672e-01 -2.664031982421875000e-01 1.936614364385604858e-01 7.979261688888072968e-03 2.725615501403808594e-01 -2.000589221715927124e-01 1.656456105411052704e-02 -1.529513746500015259e-01 -1.877773702144622803e-01 3.918021172285079956e-02 -1.553621739149093628e-01 -1.997098028659820557e-01 3.151443600654602051e-01 2.871302515268325806e-02 -2.320612072944641113e-01 2.641548812389373779e-01 9.078496694564819336e-02 -1.867668703198432922e-02 -1.600377261638641357e-01 2.137455344200134277e-01 4.532061982899904251e-03 1.614244654774665833e-02 1.836994588375091553e-01 9.249383956193923950e-02 2.711109817028045654e-01
-7.514444738626480103e-02 1.415818631649017334e-01 3.641719743609428406e-02 8.033648133277893066e-02 2.133882194757461548e-01 1.694220155477523804e-01 1.521408408880233765e-01 3.810141980648040771e-02 4.576282575726509094e-02 1.889641433954238892e-01 3.557087481021881104e-02 1.659645736217498779e-01 9.349724650382995605e-02 -8.995912969112396240e-02 -9.544643014669418335e-02 -1.008510813117027283e-01 1.545600891113281250e-01 3.031298518180847168e-01 -2.844580411911010742e-01 -1.479609403759241104e-02 -1.894607022404670715e-02 -2.112798988819122314e-01 -5.639104172587394714e-02 1.587465852499008179e-01 -4.944349527359008789e-01 -2.218817770481109619e-01 -1.743791252374649048e-01 7.663895189762115479e-02 3.088130354881286621e-01 6.280249357223510742e-02 -2.556827366352081299e-01 3.393993712961673737e-03
-6.856342405080795288e-02 6.393586844205856323e-02 9.594286233186721802e-02 1.734230667352676392e-01 2.792082959786057472e-03 -3.686081469058990479e-01 -1.262729614973068237e-01 2.824533879756927490e-01 1.298795454204082489e-02 2.889284789562225342e-01 -6.934689730405807495e-02 2.421633899211883545e-01 1.948530077934265137e-01 -1.805292069911956787e-01 -2.028247267007827759e-01 -3.920897543430328369e-01 2.050742879509925842e-02 1.597860902547836304e-01 8.533126860857009888e-02 -9.822344407439231873e-03 -2.220830880105495453e-02 -3.922754526138305664e-02 3.039381094276905060e-02 1.183102726936340332e-01 1.783382892608642578e-01 8.140599355101585388e-03 -9.567255526781082153e-02 1.074150502681732178e-01 2.507483959197998047e-01 3.572113811969757080e-01 8.785007148981094360e-02 8.220335096120834351e-02
-5.789957568049430847e-02 7.839753292500972748e-03 3.490358591079711914e-01 -9.286241978406906128e-02 2.699014842510223389e-01 -7.125032693147659302e-02 -4.283516854047775269e-02 8.588996529579162598e-02 -2.364040464162826538e-01 -6.896448880434036255e-02 1.254770010709762573e-01 5.283277109265327454e-02 2.115643322467803955e-01 -3.644038438796997070e-01 -3.717149049043655396e-02 -4.903630018234252930e-01 3.511087968945503235e-02 1.664745509624481201e-01 2.264544814825057983e-01 5.751627311110496521e-02 2.502969503402709961e-01 -5.515492707490921021e-02 1.813099533319473267e-01 3.011263906955718994e-02 -8.964123576879501343e-02 -1.207582056522369385e-01 4.056298173964023590e-03 2.046870440244674683e-01 7.482170313596725464e-02 6.335689127445220947e-02 -5.301805213093757629e-02 1.430865079164505005e-01
3.403801470994949341e-02 -9.717217832803726196e-02 4.004711210727691650e-01 -1.886239200830459595e-01 2.982422411441802979e-01 -5.031298846006393433e-02 1.757055521011352539e-01 2.730617821216583252e-01 1.936796158552169800e-01 -1.187605410814285278e-01 -1.271658111363649368e-02 2.222932428121566772e-01 6.483281403779983521e-02 1.119960770010948181e-01 -5.992538481950759888e-02 -4.872757196426391602e-01 -6.006008014082908630e-02 -1.128300428390502930e-01 -6.601848453283309937e-02 -1.911155506968498230e-02 -2.933785133063793182e-02 -1.353335976600646973e-01 9.625378996133804321e-02 1.352513395249843597e-02 -2.003110498189926147e-01 -2.291045486927032471e-01 -6.667441129684448242e-02 -9.416390955448150635e-02 1.688348948955535889e-01 9.270430356264114380e-02 -5.818128958344459534e-02 2.036311477422714233e-01
-2.898298799991607666e-01 8.578120032325387001e-04 2.769445814192295074e-02 -7.080987840890884399e-02 -3.498338535428047180e-02 6.561994552612304688e-02 9.489286690950393677e-02 1.957963258028030396e-01 1.391824185848236084e-01 7.885763049125671387e-02 1.004497781395912170e-01 1.300072669982910156e-01 1.812060326337814331e-01 -1.559672653675079346e-01 -1.177668571472167969e-01 -2.659501433372497559e-01 -3.065839111804962158e-01 8.710273355245590210e-02 -1.137150898575782776e-01 -3.401919901371002197e-01 6.703376770019531250e-02 -1.005565151572227478e-01 1.578949838876724243e-01 4.414375126361846924e-01 1.698687970638275146e-01 8.823500573635101318e-02 -5.156813561916351318e-02 -1.224342063069343567e-01 -8.698459714651107788e-02 3.536454737186431885e-01 1.063694059848785400e-01 1.107458770275115967e-02
-1.630976498126983643e-01 -5.982480477541685104e-03 2.047912478446960449e-01 9.708215482532978058e-03 -1.652190461754798889e-02 1.961207687854766846e-01 -1.323002111166715622e-02 -1.064236611127853394e-01 -1.284659206867218018e-01 -1.843653768301010132e-01 9.038894623517990112e-02 2.811008878052234650e-02 -9.028704464435577393e-02 -1.959442198276519775e-01 -5.338595509529113770e-01 -1.043741330504417419e-01 7.071886956691741943e-02 6.269168108701705933e-02 -1.616122573614120483e-01 -1.763255447149276733e-01 -1.445196568965911865e-01 -3.585438430309295654e-02 1.148358136415481567e-01 2.404201328754425049e-01 -2.088765949010848999e-01 -1.250299364328384399e-01 1.341019272804260254e-01 1.937770992517471313e-01 3.312935829162597656e-01 -7.007369399070739746e-02 1.147006675601005554e-01 2.779822945594787598e-01
-4.361666366457939148e-02 2.328866571187973022e-01 1.907793879508972168e-01 -9.810370206832885742e-02 1.420702487230300903e-01 1.081586629152297974e-01 7.443657610565423965e-03 -6.294172257184982300e-02 4.505218937993049622e-03 7.850179076194763184e-02 1.537264883518218994e-01 -2.969634719192981720e-02 -1.470901910215616226e-02 2.345789223909378052e-01 -3.949199616909027100e-02 -3.917289674282073975e-01 -3.272543847560882568e-01 2.397648431360721588e-02 -1.064996123313903809e-01 2.923683635890483856e-02 -1.338184177875518799e-01 -1.259211152791976929e-01 -8.619895577430725098e-02 2.460689842700958252e-01 -1.513628214597702026e-01 -8.132325857877731323e-02 2.316681444644927979e-01 -1.160267964005470276e-01 -2.292363345623016357e-02 2.467665076255798340e-01 -1.275494247674942017e-01 4.743774831295013428e-01
1.941108144819736481e-02 5.508629977703094482e-02 1.533103734254837036e-01 2.051811479032039642e-02 3.338167071342468262e-02 3.820576667785644531e-01 1.210511252284049988e-01 2.723505347967147827e-02 3.548357635736465454e-02 1.267838180065155029e-01 -1.011804714798927307e-01 9.710998088121414185e-02 6.897147744894027710e-02 -2.072499692440032959e-02 -5.378246307373046875e-01 -2.220886051654815674e-01 -1.029346734285354614e-01 1.116816177964210510e-01 -1.939253997988998890e-03 -1.575072854757308960e-01 -1.512463986873626709e-01 -2.366852015256881714e-01 8.960597962141036987e-02 2.113341987133026123e-01 -1.165268793702125549e-01 1.133607625961303711e-01 4.713109880685806274e-02 -2.073782384395599365e-01 3.064585924148559570e-01 1.276528388261795044e-01 2.094402015209197998e-01 1.556244045495986938e-01
-9.901894629001617432e-02 -4.823519289493560791e-02 -9.248314052820205688e-02 3.187031447887420654e-01 3.951346874237060547e-02 3.296470642089843750e-02 -3.721529617905616760e-02 -9.152972698211669922e-02 8.019832521677017212e-02 2.008708119392395020e-01 -7.327334582805633545e-02 8.419317007064819336e-02 1.668276078999042511e-02 -1.792579889297485352e-01 -1.231681331992149353e-01 -3.324299454689025879e-01 -3.869113326072692871e-02 -7.284229993820190430e-02 2.190572023391723633e-01 -1.592617034912109375e-01 -1.939162164926528931e-01 -1.344612389802932739e-01 2.886694669723510742e-02 4.009111225605010986e-01 -3.178248703479766846e-01 -1.690297871828079224e-01 2.600647211074829102e-01 1.811120808124542236e-01 -1.130852773785591125e-01 6.655792705714702606e-03 3.261616528034210205e-01 3.701963648200035095e-02
-3.618005812168121338e-01 -1.034969389438629150e-01 2.922574756667017937e-03 1.811662465333938599e-01 5.181769374758005142e-04 -9.053278714418411255e-02 1.994456350803375244e-01 -2.390070259571075439e-02 1.251168996095657349e-01 1.610803157091140747e-01 1.794451326131820679e-01 1.243575140833854675e-01 1.497290432453155518e-01 1.003500670194625854e-01 -3.259865343570709229e-01 -1.342786103487014771e-01 1.714607817120850086e-03 -8.948311954736709595e-02 -1.500678807497024536e-01 2.179227769374847412e-02 -1.632550805807113647e-01 -3.136579692363739014e-01 -1.789794266223907471e-01 1.376022696495056152e-01 1.574653387069702148e-02 -3.276643455028533936e-01 -9.971553832292556763e-02 -6.903485953807830811e-02 6.488449871540069580e-02 -1.577454507350921631e-01 3.561802208423614502e-01 2.137137353420257568e-01
8.601592481136322021e-02 -8.062399178743362427e-02 3.127228319644927979e-01 -3.917437046766281128e-02 2.434638887643814087e-01 -1.501556336879730225e-01 1.396947056055068970e-01 1.933528631925582886e-01 1.106278598308563232e-01 -2.228319644927978516e-01 -1.817961335182189941e-01 3.219725489616394043e-01 3.400277346372604370e-02 7.006856612861156464e-03 -2.321371138095855713e-01 -2.977704107761383057e-01 -1.780405640602111816e-01 -1.061384379863739014e-01 1.120650321245193481e-01 1.861935667693614960e-02 -3.251649439334869385e-02 -2.001238912343978882e-01 -8.319243043661117554e-02 -2.565649151802062988e-02 -2.907063066959381104e-01 -2.038885205984115601e-01 -1.449519097805023193e-01 -1.301652938127517700e-01 1.154236942529678345e-01 2.245046496391296387e-01 -7.914480566978454590e-02 2.590400576591491699e-01
-1.655192971229553223e-01 3.181203082203865051e-02 1.024741306900978088e-01 -2.382113784551620483e-02 1.425078213214874268e-01 -5.732762068510055542e-02 3.492589294910430908e-01 1.076931729912757874e-01 1.102395877242088318e-01 2.659622132778167725e-01 1.145349740982055664e-01 1.778549849987030029e-01 1.310327500104904175e-01 4.802386835217475891e-02 1.127456352114677429e-01 -3.209289610385894775e-01 -1.557257920503616333e-01 6.485445052385330200e-02 -1.940142810344696045e-01 1.059850379824638367e-01 1.001225560903549194e-01 -4.136137664318084717e-01 -1.256746351718902588e-01 2.526458203792572021e-01 -9.878250956535339355e-02 -1.170552968978881836e-01 1.591442227363586426e-01 1.868038773536682129e-01 -1.135423406958580017e-01 -1.921308785676956177e-01 -2.002157121896743774e-01 1.699871271848678589e-01
1.693396642804145813e-02 1.923485249280929565e-01 -3.188431635499000549e-02 -4.635432362556457520e-02 4.360236972570419312e-02 -9.939972311258316040e-02 -1.987208425998687744e-01 -1.634929478168487549e-01 -5.092085525393486023e-02 5.977547541260719299e-02 9.734839200973510742e-02 3.813002109527587891e-01 -3.222027327865362167e-03 -1.142780035734176636e-01 -2.809819579124450684e-01 -3.177873492240905762e-01 1.584619730710983276e-01 2.807535789906978607e-02 1.710328012704849243e-01 2.857651375234127045e-02 -1.529538631439208984e-02 -2.962028682231903076e-01 3.304917514324188232e-01 3.644113242626190186e-01 -1.038776859641075134e-01 1.534542907029390335e-02 -1.245218366384506226e-01 -3.078416883945465088e-01 2.054115571081638336e-02 3.940739482641220093e-02 -8.980965614318847656e-02 1.010428965091705322e-01
-1.576748341321945190e-01 1.166026741266250610e-01 3.193103373050689697e-01 -1.221593376249074936e-02 -9.990912675857543945e-02 -3.748955205082893372e-02 1.907599866390228271e-01 -5.516028031706809998e-02 -8.274600654840469360e-02 1.587424278259277344e-01 -1.248186603188514709e-01 1.695602983236312866e-01 2.637774944305419922e-01 -1.665522903203964233e-01 -1.475615799427032471e-01 -3.649849593639373779e-01 3.199664503335952759e-02 -1.664901077747344971e-01 1.565826982259750366e-01 3.420291468501091003e-02 -1.524501889944076538e-01 -3.067990243434906006e-01 5.487615987658500671e-02 1.047470495104789734e-01 -1.360544860363006592e-01 3.237115591764450073e-02 -6.366871297359466553e-02 -3.888184130191802979e-01 7.573105394840240479e-02 1.704150438308715820e-01 8.180799335241317749e-02 2.790873348712921143e-01
-2.033261805772781372e-01 2.080390416085720062e-02 3.041839003562927246e-01 1.107038259506225586e-01 6.204442307353019714e-02 -7.281488180160522461e-02 2.005745321512222290e-01 2.001909166574478149e-01 8.065354824066162109e-02 1.949020773172378540e-01 1.702122390270233154e-01 2.612585723400115967e-01 9.635236114263534546e-02 -5.828988179564476013e-02 8.600416779518127441e-02 -3.922964632511138916e-01 2.780561521649360657e-02 2.877444326877593994e-01 -1.338042616844177246e-01 -8.925293572247028351e-03 1.883239299058914185e-01 -6.561764981597661972e-03 -1.842840611934661865e-01 -6.119407713413238525e-02 -2.141634672880172729e-01 -1.429463326930999756e-01 2.695460915565490723e-01 2.560229599475860596e-01 -1.910888962447643280e-02 1.145589724183082581e-01 1.000870168209075928e-01 2.133384943008422852e-01
-4.063139483332633972e-02 8.679115027189254761e-02 -2.093590945005416870e-01 1.098521724343299866e-01 2.501845955848693848e-01 -1.120839267969131470e-01 2.047044336795806885e-01 1.097432374954223633e-01 -3.124033510684967041e-01 1.277774572372436523e-02 -2.630254328250885010e-01 2.480001933872699738e-02 1.426017731428146362e-01 -9.909470379352569580e-02 -3.700415492057800293e-01 -1.266874670982360840e-01 1.128406077623367310e-01 2.548423707485198975e-01 -6.249066814780235291e-02 2.019756473600864410e-02 -2.062643468379974365e-01 -1.634510755538940430e-01 1.102118566632270813e-01 3.649603128433227539e-01 -2.361077815294265747e-01 -2.797015309333801270e-01 -1.123025715351104736e-01 3.196594119071960449e-02 2.123381383717060089e-02 -3.682839684188365936e-03 -7.579842954874038696e-02 6.859336048364639282e-02
-2.555776536464691162e-01 -1.235622540116310120e-01 2.904729545116424561e-01 7.489592581987380981e-02 1.525507122278213501e-01 -9.113280102610588074e-03 8.318442851305007935e-02 -8.243692666292190552e-02 -1.003609620966017246e-03 -1.015983447432518005e-01 -1.252266764640808105e-01 2.368405163288116455e-01 -8.901363611221313477e-02 -1.897781342267990112e-01 -3.150122165679931641e-01 -3.046742081642150879e-01 2.263125330209732056e-01 2.206071913242340088e-01 -4.016046598553657532e-02 -9.568744897842407227e-02 5.538150295615196228e-02 1.672203466296195984e-02 2.440673112869262695e-01 3.635810688138008118e-03 -3.240931332111358643e-01 -1.432934701442718506e-01 2.021149396896362305e-01 8.877284824848175049e-02 1.834258288145065308e-01 -2.199162095785140991e-01 1.168031617999076843e-01 1.752921938896179199e-01
-3.253588676452636719e-01 1.102566272020339966e-01 -1.019702525809407234e-03 2.384523600339889526e-01 -1.075223237276077271e-01 1.350451856851577759e-01 4.327972605824470520e-02 1.191285699605941772e-01 3.696175813674926758e-01 6.216907501220703125e-02 7.150828093290328979e-02 -1.386468559503555298e-01 1.170611083507537842e-01 -6.328794360160827637e-02 -2.279182821512222290e-01 -2.936770915985107422e-01 2.055794447660446167e-01 1.468792408704757690e-01 1.185766607522964478e-01 6.782174110412597656e-02 -1.514212936162948608e-01 -1.729953885078430176e-01 9.398511797189712524e-02 3.620336055755615234e-01 -1.628068238496780396e-01 -9.184394031763076782e-02 1.635547727346420288e-01 2.022522389888763428e-01 5.710199102759361267e-02 2.093797773122787476e-01 1.058079376816749573e-01 1.496463865041732788e-01
-4.434247314929962158e-01 -3.404836729168891907e-02 2.789625823497772217e-01 5.959267169237136841e-02 -1.583895087242126465e-02 1.094101965427398682e-01 1.336561590433120728e-01 -4.199339076876640320e-02 -1.194665431976318359e-01 -4.640826210379600525e-02 3.366910219192504883e-01 1.716287620365619659e-02 -9.921763092279434204e-02 -2.155801653861999512e-01 1.243041679263114929e-01 -4.624325633049011230e-01 2.830717153847217560e-02 1.514396965503692627e-01 -1.547623276710510254e-01 -1.947808563709259033e-01 2.120697647333145142e-01 -1.407874673604965210e-01 1.259844601154327393e-01 9.260994195938110352e-02 -5.804930627346038818e-02 -2.618298865854740143e-02 -2.269033901393413544e-02 -1.375103741884231567e-01 1.830816268920898438e-01 7.118657231330871582e-02 7.932133972644805908e-02 1.734131723642349243e-01
-3.623483702540397644e-02 -7.639396190643310547e-02 -2.078909724950790405e-01 3.536584079265594482e-01 -7.361350208520889282e-02 -1.749117374420166016e-01 -1.292589306831359863e-01 4.177011847496032715e-01 1.789187788963317871e-01 2.007604986429214478e-01 -1.277935132384300232e-02 1.279685348272323608e-01 3.399995714426040649e-02 -7.808579504489898682e-02 2.870375849306583405e-02 -4.544831514358520508e-01 7.863248884677886963e-02 3.986970335245132446e-02 9.902564436197280884e-02 1.244447976350784302e-01 5.769411101937294006e-02 -7.439140975475311279e-02 -8.385220542550086975e-03 2.285768985748291016e-01 -1.512060761451721191e-01 -2.064802050590515137e-01 8.085041493177413940e-02 -1.096681803464889526e-01 2.657970488071441650e-01 1.467298269271850586e-01 -4.732450470328330994e-02 1.454307287931442261e-01
-3.565664868801832199e-03 -1.337099373340606689e-01 1.942287981510162354e-01 4.118270426988601685e-02 7.011849433183670044e-02 4.123766347765922546e-02 2.239609137177467346e-02 -1.380048543214797974e-01 -1.060649305582046509e-01 -7.303478568792343140e-02 9.474187344312667847e-02 2.523252367973327637e-01 8.963806182146072388e-02 6.086090579628944397e-02 -4.340187311172485352e-01 -1.847550272941589355e-01 2.048788368701934814e-01 1.729545891284942627e-01 1.169230192899703979e-01 -1.024851128458976746e-01 7.158342003822326660e-02 -2.207454890012741089e-01 2.637200653553009033e-01 1.362996734678745270e-02 -2.892164289951324463e-01 -2.596033215522766113e-01 1.847478151321411133e-01 9.168554842472076416e-02 2.477654442191123962e-02 -1.122079640626907349e-01 4.281773045659065247e-02 4.059369564056396484e-01
-4.202797263860702515e-02 -8.628022670745849609e-02 2.604453451931476593e-02 2.593426108360290527e-01 1.494556069374084473e-01 2.291568517684936523e-01 3.111490011215209961e-01 2.592086791992187500e-01 6.125094369053840637e-03 -1.667309924960136414e-02 6.581958383321762085e-02 8.098447322845458984e-02 3.029885590076446533e-01 -1.059133484959602356e-01 -2.866336144506931305e-02 -1.917182654142379761e-01 2.261687964200973511e-01 1.875739097595214844e-01 -1.128045562654733658e-02 -1.530216932296752930e-01 -7.229369878768920898e-02 -2.034461349248886108e-01 -2.984655834734439850e-02 2.391294836997985840e-01 -2.995069622993469238e-01 -1.494059264659881592e-01 1.450601667165756226e-01 -3.116722591221332550e-02 3.250486850738525391e-01 2.082838714122772217e-01 1.137788742780685425e-01 1.469764560461044312e-01
-2.655300125479698181e-02 2.872844040393829346e-01 3.682103157043457031e-01 1.490328013896942139e-01 -1.816492974758148193e-01 2.191178649663925171e-01 8.042496442794799805e-02 -1.857759989798069000e-02 -1.144884303212165833e-01 1.638663411140441895e-01 -4.009541124105453491e-02 1.717878431081771851e-01 2.027241513133049011e-02 -2.041356265544891357e-01 -2.067145407199859619e-01 -3.391732275485992432e-01 -1.138494014739990234e-01 -1.842108368873596191e-02 -1.717478483915328979e-01 -2.322496026754379272e-01 -2.140548080205917358e-01 -3.350718021392822266e-01 6.448699161410331726e-03 1.520595327019691467e-02 -2.071615606546401978e-01 -1.019757762551307678e-01 -5.782555788755416870e-02 -1.422585546970367432e-01 -3.070755116641521454e-02 -1.011008210480213165e-02 2.777693979442119598e-02 2.576891481876373291e-01
-2.496117651462554932e-01 5.450606346130371094e-02 1.003172695636749268e-01 3.792476654052734375e-01 1.262070834636688232e-01 8.038480579853057861e-02 6.643489003181457520e-02 3.455184772610664368e-02 -2.088879644870758057e-01 -2.410773001611232758e-02 3.033385425806045532e-02 1.095125526189804077e-01 -1.056596636772155762e-01 -1.568775475025177002e-01 -8.875845372676849365e-02 -4.848470091819763184e-01 2.290729582309722900e-01 -6.031765788793563843e-02 -7.628289051353931427e-03 -1.443365216255187988e-02 -1.156265512108802795e-01 -1.858057081699371338e-01 2.414039671421051025e-01 6.089966744184494019e-02 -1.303853690624237061e-01 3.441847860813140869e-02 1.340040378272533417e-02 -3.499226272106170654e-01 2.888710498809814453e-01 -5.851925536990165710e-02 -2.531729079782962799e-02 1.496542245149612427e-01
-3.209887742996215820e-01 -2.661432884633541107e-02 -3.235858678817749023e-01 -7.607858628034591675e-02 1.415247172117233276e-01 -3.447194769978523254e-02 -1.126638147979974747e-02 8.598285727202892303e-03 1.497026812285184860e-02 4.700152203440666199e-02 1.290347874164581299e-01 1.415061950683593750e-01 1.994525194168090820e-01 -2.653547003865242004e-02 -1.619715057313442230e-02 -3.971140980720520020e-01 1.750054806470870972e-01 -1.152966096997261047e-01 5.711459740996360779e-02 -1.350162029266357422e-01 -2.458202987909317017e-01 -4.636123031377792358e-02 -1.297465264797210693e-01 2.762242257595062256e-01 -5.100009962916374207e-02 -3.238757252693176270e-01 -2.441061884164810181e-01 6.415881798602640629e-04 1.738375723361968994e-01 1.643057167530059814e-01 1.937906444072723389e-02 2.845879495143890381e-01
-3.433467447757720947e-01 5.543460324406623840e-02 3.245154321193695068e-01 1.577916741371154785e-01 -1.275057625025510788e-02 1.708828061819076538e-01 4.124083742499351501e-02 1.695601791143417358e-01 8.423040062189102173e-02 -2.273771539330482483e-02 1.775314658880233765e-01 1.214871034026145935e-01 1.576807647943496704e-01 9.749256074428558350e-03 -1.233023777604103088e-02 -2.703039646148681641e-01 -1.159138828516006470e-01 1.397614926099777222e-01 2.230962067842483521e-01 1.089117377996444702e-01 -2.615499123930931091e-02 2.286950200796127319e-01 -3.378463536500930786e-02 4.900460317730903625e-02 -2.125974297523498535e-01 -1.415748000144958496e-01 2.814755141735076904e-01 -7.010820508003234863e-02 1.299726963043212891e-01 1.334264427423477173e-01 -2.295216172933578491e-01 3.860852420330047607e-01
-2.399532347917556763e-01 -9.246733039617538452e-02 3.042241334915161133e-01 -1.744313389062881470e-01 1.319454014301300049e-01 -1.130424365401268005e-01 -6.676306575536727905e-02 -2.479196991771459579e-03 -3.217794895172119141e-01 1.274188607931137085e-01 -3.381196781992912292e-02 3.670427799224853516e-01 -1.974318176507949829e-01 -5.652062594890594482e-02 -1.192285642027854919e-01 -1.822904348373413086e-01 8.269508928060531616e-02 -1.109283864498138428e-01 -2.875354290008544922e-01 2.284873723983764648e-01 8.246737718582153320e-02 -1.684879213571548462e-01 -3.909582272171974182e-02 1.935772299766540527e-01 -1.296781897544860840e-01 -8.317087590694427490e-02 2.492803037166595459e-01 -1.546614021062850952e-01 6.761612743139266968e-02 1.160624772310256958e-01 -1.223113313317298889e-01 2.448835223913192749e-01
-1.574193686246871948e-01 -7.829595357179641724e-02 -1.011890694499015808e-01 3.438493013381958008e-01 -1.587492525577545166e-01 9.036177396774291992e-02 -1.438476890325546265e-01 -1.672612428665161133e-01 -1.176999658346176147e-01 7.715830206871032715e-02 1.427719462662935257e-02 1.109474301338195801e-01 -1.413730345666408539e-02 2.698263339698314667e-02 -2.907199561595916748e-01 -2.139148861169815063e-01 -1.366169452667236328e-01 -1.569935977458953857e-01 -5.806856229901313782e-02 3.353425301611423492e-03 5.849522724747657776e-02 -3.775760903954505920e-02 -5.859681218862533569e-02 4.126357734203338623e-01 -2.254327833652496338e-01 -9.027701616287231445e-02 3.149660527706146240e-01 -1.240727081894874573e-01 2.573410868644714355e-01 1.361535489559173584e-01 8.351884782314300537e-03 3.337869942188262939e-01
-2.028824537992477417e-01 5.088374391198158264e-02 -4.672831296920776367e-02 -9.529762715101242065e-02 1.563039720058441162e-01 8.333431184291839600e-02 1.320601999759674072e-02 1.124574542045593262e-01 1.612016260623931885e-01 1.769519299268722534e-01 2.102622948586940765e-02 3.052693009376525879e-01 2.235929816961288452e-01 -1.980569958686828613e-01 -5.900782719254493713e-02 -2.590504586696624756e-01 3.346899524331092834e-02 3.782786428928375244e-01 -7.571782916784286499e-02 -1.705335229635238647e-01 -1.837360262870788574e-01 -3.585780039429664612e-02 1.361684408038854599e-03 -5.620931088924407959e-02 -8.105877041816711426e-02 -4.070388972759246826e-01 2.186267375946044922e-01 -7.814867421984672546e-03 -6.526008248329162598e-02 1.950112432241439819e-01 5.235269665718078613e-02 3.281374573707580566e-01
-1.314297765493392944e-01 1.239489987492561340e-01 3.539726436138153076e-01 6.143032386898994446e-02 -7.125065475702285767e-02 -1.291592419147491455e-01 2.522408664226531982e-01 2.071076538413763046e-03 -2.434118986129760742e-01 9.900876134634017944e-02 -8.072273433208465576e-02 9.733154624700546265e-02 1.480042189359664917e-01 -3.186678141355514526e-02 -2.417100071907043457e-01 -4.286187887191772461e-01 -4.259357973933219910e-02 -1.581154316663742065e-01 -1.443854346871376038e-02 2.350518666207790375e-02 -2.951835691928863525e-01 -2.153906673192977905e-01 3.436215221881866455e-03 1.119468212127685547e-01 -2.250826507806777954e-01 7.105089724063873291e-02 -7.176594436168670654e-02 -1.919966191053390503e-01 2.531210780143737793e-01 2.197323590517044067e-01 1.154560148715972900e-01 7.583855092525482178e-02
-9.599881619215011597e-02 -2.836143970489501953e-01 -9.099107980728149414e-02 2.312965095043182373e-01 -1.233416516333818436e-02 -1.750791259109973907e-02 1.313506215810775757e-01 1.096084713935852051e-01 -3.111649453639984131e-01 6.047882512211799622e-02 -1.666470021009445190e-01 2.922440469264984131e-01 -8.552645891904830933e-02 -1.167065184563398361e-02 -2.745281755924224854e-01 -6.277353316545486450e-02 -7.506770640611648560e-02 3.789637088775634766e-01 1.472645998001098633e-01 -4.476351023185998201e-05 5.300080031156539917e-02 -1.207804009318351746e-01 6.627861410379409790e-02 3.658565878868103027e-01 -3.043563663959503174e-01 -6.114351749420166016e-02 -7.122172415256500244e-02 -1.718354970216751099e-01 -3.843141347169876099e-02 2.104583680629730225e-01 -2.927587740123271942e-02 1.193864047527313232e-01
-1.473338901996612549e-01 -5.498039722442626953e-02 8.885559439659118652e-02 3.217836916446685791e-01 -1.615794934332370758e-02 2.886500060558319092e-01 -8.821287751197814941e-02 8.170492202043533325e-02 2.568172812461853027e-01 1.645487695932388306e-01 -1.206744685769081116e-01 1.081881746649742126e-01 1.705479025840759277e-01 -1.056485474109649658e-01 -9.406450390815734863e-02 -1.474871933460235596e-01 8.096609264612197876e-03 -8.959748782217502594e-03 -9.289730340242385864e-02 -1.493500322103500366e-01 -1.967306621372699738e-02 4.159352928400039673e-02 1.881555318832397461e-01 4.446061849594116211e-01 -1.633633077144622803e-01 -2.181793004274368286e-01 1.928145885467529297e-01 -3.133959174156188965e-01 -7.265780866146087646e-02 2.490862309932708740e-01 7.408987730741500854e-02 1.639316380023956299e-01
-2.153470367193222046e-01 9.717570245265960693e-02 2.131144553422927856e-01 1.089916601777076721e-01 1.043852567672729492e-01 1.184842586517333984e-01 1.682339310646057129e-01 2.270250767469406128e-01 1.575071215629577637e-01 1.706645041704177856e-01 2.917258143424987793e-01 8.532836101949214935e-03 8.144515007734298706e-02 1.696686819195747375e-02 6.992336362600326538e-02 -4.383712410926818848e-01 1.306919306516647339e-01 -8.589632809162139893e-02 -2.550151646137237549e-01 1.539788581430912018e-02 2.098890244960784912e-01 -1.140001043677330017e-01 -1.430750042200088501e-01 9.152717888355255127e-02 -8.339027315378189087e-02 -7.752069085836410522e-02 2.020117193460464478e-01 1.892087608575820923e-01 2.851737439632415771e-01 7.994978129863739014e-02 -1.532984524965286255e-02 2.930318713188171387e-01
3.248424734920263290e-03 1.745446920394897461e-01 -2.466072328388690948e-02 -1.516000088304281235e-02 -1.300027072429656982e-01 -1.399819999933242798e-01 -1.172210201621055603e-01 -2.092076092958450317e-01 -6.657641381025314331e-02 -6.428727507591247559e-02 -2.032914012670516968e-02 3.145952820777893066e-01 -2.671576850116252899e-02 -3.520485758781433105e-02 5.267754942178726196e-02 -3.220284283161163330e-01 6.013200059533119202e-02 1.484476029872894287e-01 -7.211965322494506836e-02 -9.674762189388275146e-02 -1.573350429534912109e-01 -5.201365947723388672e-01 1.345330029726028442e-01 2.131730616092681885e-01 -1.819470673799514771e-01 -1.243720650672912598e-01 -2.084984257817268372e-02 -3.739598393440246582e-01 4.335580021142959595e-02 1.853163689374923706e-01 -1.356159448623657227e-01 1.256289184093475342e-01
-4.917770996689796448e-02 -5.728720501065254211e-02 2.288302332162857056e-01 6.492103636264801025e-02 2.307697534561157227e-01 -9.948307275772094727e-02 1.415399182587862015e-02 -1.129326373338699341e-01 -9.075732901692390442e-03 -1.761934012174606323e-01 2.026895433664321899e-01 3.529689013957977295e-01 1.865061372518539429e-01 4.176324605941772461e-02 -3.481661081314086914e-01 -1.020891740918159485e-01 2.918867170810699463e-01 1.811398118734359741e-01 -5.051322281360626221e-03 -1.829283088445663452e-01 -8.904943615198135376e-02 -2.235043793916702271e-01 -2.546502649784088135e-02 3.354538977146148682e-01 -1.944966055452823639e-02 -9.319620579481124878e-02 -2.130519598722457886e-01 -2.518493235111236572e-01 -2.412719652056694031e-02 1.138867512345314026e-01 -1.103666722774505615e-01 1.745655089616775513e-01
-2.579567581415176392e-02 1.159972324967384338e-01 1.296973824501037598e-01 -2.810665667057037354e-01 5.849480256438255310e-02 -2.155045568943023682e-01 -8.021325618028640747e-02 4.881433397531509399e-02 -3.976212143898010254e-01 8.390524983406066895e-02 9.930662065744400024e-02 2.995328307151794434e-01 -2.894013822078704834e-01 -1.966008096933364868e-01 -1.664756089448928833e-01 -2.066503465175628662e-01 -8.434326946735382080e-02 8.448839932680130005e-02 -1.044408231973648071e-01 -1.110375598073005676e-01 1.934349164366722107e-02 -1.426910609006881714e-01 3.036126494407653809e-01 1.607744842767715454e-01 -2.575717866420745850e-01 -2.081643976271152496e-02 4.699033871293067932e-02 -2.241939306259155273e-02 1.374586522579193115e-01 2.514137327671051025e-01 1.741791218519210815e-01 1.250904500484466553e-01
-2.926659584045410156e-01 -4.433754365891218185e-03 6.731458008289337158e-03 2.024724483489990234e-01 4.141571372747421265e-02 4.680605232715606689e-02 9.784165024757385254e-02 -5.005377531051635742e-02 7.143075019121170044e-02 1.261359304189682007e-01 9.881968051195144653e-02 1.344002038240432739e-01 2.550746202468872070e-01 -1.343828737735748291e-01 -9.226333349943161011e-02 -1.179960221052169800e-01 7.016612589359283447e-02 2.058195918798446655e-01 1.712865754961967468e-02 5.200174078345298767e-02 -1.479496508836746216e-01 -1.899834871292114258e-01 -2.387838512659072876e-01 5.452609062194824219e-01 -4.430717602372169495e-02 -3.234486579895019531e-01 1.312058717012405396e-01 -1.072562113404273987e-01 -2.325898557901382446e-01 8.867317438125610352e-02 2.065505385398864746e-01 -1.963945478200912476e-02
-4.186679124832153320e-01 3.193425238132476807e-01 5.678921937942504883e-02 5.495008081197738647e-02 1.435356289148330688e-01 -7.781209796667098999e-02 -2.352730631828308105e-01 -6.247307732701301575e-02 7.048081606626510620e-02 -2.993097305297851562e-01 -3.447265923023223877e-02 1.204302459955215454e-01 9.622444957494735718e-02 -5.660751834511756897e-02 3.602844849228858948e-02 -2.957903444766998291e-01 -8.421303331851959229e-02 2.240824103355407715e-01 -2.750414982438087463e-02 1.426762342453002930e-01 1.955822557210922241e-01 -2.796149551868438721e-01 9.961582720279693604e-02 2.352830916643142700e-01 -1.917354315519332886e-01 -1.866362988948822021e-01 -8.463244140148162842e-02 -1.012103185057640076e-01 2.271748185157775879e-01 -8.127328008413314819e-02 2.142709121108055115e-02 1.061589568853378296e-01
4.826346784830093384e-02 1.082388088107109070e-01 1.817765384912490845e-01 1.236990913748741150e-01 1.352906078100204468e-01 -1.016435101628303528e-01 -2.156133055686950684e-01 2.477840930223464966e-01 -1.098891198635101318e-01 1.357175558805465698e-01 -2.341742068529129028e-01 2.387690842151641846e-01 6.900543719530105591e-02 -2.533862292766571045e-01 1.143002957105636597e-01 -1.570715010166168213e-01 -6.525337230414152145e-04 6.959039717912673950e-02 -4.625256732106208801e-02 1.840285956859588623e-01 1.022952795028686523e-01 -4.167425632476806641e-01 -6.781768798828125000e-02 1.624863296747207642e-01 -4.501086473464965820e-02 -3.518679738044738770e-02 -7.152785360813140869e-02 7.136754691600799561e-02 9.729693084955215454e-02 4.192964732646942139e-01 1.308353096246719360e-01 2.831746637821197510e-01
-3.049655258655548096e-01 -1.012363191694021225e-02 3.470696881413459778e-02 -1.078578904271125793e-01 2.686255574226379395e-01 -2.526043653488159180e-01 -3.392936885356903076e-01 2.955702245235443115e-01 -6.328685581684112549e-02 8.137007057666778564e-02 -3.857892379164695740e-02 1.708063781261444092e-01 1.342200785875320435e-01 -1.012263968586921692e-01 1.205661445856094360e-01 -3.975473940372467041e-01 -1.548366695642471313e-01 -8.022449165582656860e-02 -1.247884556651115417e-01 -1.133532524108886719e-01 1.526416093111038208e-01 -1.573968827724456787e-01 1.421773582696914673e-01 1.982968598604202271e-01 -6.142533943057060242e-02 -1.232649311423301697e-01 1.394137926399707794e-02 8.724298328161239624e-02 -2.904735039919614792e-03 3.223241567611694336e-01 -1.092620939016342163e-01 6.648754328489303589e-02
-1.140931770205497742e-01 -2.062085866928100586e-01 -7.763177901506423950e-02 -8.371542394161224365e-02 1.654487289488315582e-02 2.710000262595713139e-04 6.214810162782669067e-02 1.513746082782745361e-01 2.207703292369842529e-01 3.197875916957855225e-01 -1.495197415351867676e-01 2.348483800888061523e-01 -1.324542611837387085e-01 3.896182030439376831e-02 -1.314234286546707153e-01 -5.843837261199951172e-01 8.672037720680236816e-02 1.661835461854934692e-01 -1.450780592858791351e-02 -7.442526519298553467e-02 -9.884329885244369507e-02 -2.961637079715728760e-01 -1.979829557240009308e-02 1.700424253940582275e-01 6.856615841388702393e-02 -1.207395270466804504e-01 -1.147874593734741211e-01 1.179079040884971619e-01 -5.773235112428665161e-02 -1.848073601722717285e-01 -1.327680051326751709e-01 1.699264347553253174e-01
-2.066118270158767700e-01 6.934227049350738525e-02 1.406081020832061768e-01 -9.563712775707244873e-02 -1.310255378484725952e-01 1.128864213824272156e-01 -7.962413132190704346e-02 5.879566818475723267e-02 7.063146680593490601e-02 -1.224506795406341553e-01 2.075339257717132568e-01 8.865015208721160889e-02 5.000185593962669373e-02 -2.400420159101486206e-01 6.710541993379592896e-02 -1.810163557529449463e-01 -3.594193980097770691e-02 -5.112859606742858887e-02 1.195436045527458191e-01 2.394219636917114258e-01 -8.461567759513854980e-02 8.413001149892807007e-02 -1.273312419652938843e-02 2.124229073524475098e-01 -3.973496854305267334e-01 -2.329559028148651123e-01 2.410307228565216064e-01 -5.655191093683242798e-02 8.878754824399948120e-02 1.448125094175338745e-01 -3.273437321186065674e-01 4.136129319667816162e-01
3.053407929837703705e-02 8.226227015256881714e-02 2.083530277013778687e-01 -2.434025257825851440e-01 9.009378403425216675e-02 6.551442202180624008e-03 1.284668892621994019e-01 1.447796355932950974e-02 -2.657879292964935303e-01 -2.243171073496341705e-02 1.083606928586959839e-01 2.841288596391677856e-02 1.442005783319473267e-01 -2.904824912548065186e-01 3.175070509314537048e-02 -4.648441970348358154e-01 1.162588782608509064e-02 2.575208842754364014e-01 -5.738562345504760742e-02 -8.714026771485805511e-03 1.297414451837539673e-01 -8.390768617391586304e-02 1.565989255905151367e-01 3.842994570732116699e-02 -1.182007789611816406e-01 -2.223677784204483032e-01 2.518820464611053467e-01 3.192351758480072021e-01 6.755983084440231323e-02 1.383922547101974487e-01 -1.054530441761016846e-01 2.747865319252014160e-01
-5.079948902130126953e-01 1.933912485837936401e-01 -1.131576001644134521e-01 4.865028336644172668e-02 1.542951166629791260e-01 -4.065287485718727112e-02 -6.963091343641281128e-02 -2.130766659975051880e-01 3.069991804659366608e-02 1.102048996835947037e-02 1.257271692156791687e-02 2.304315119981765747e-01 2.561371624469757080e-01 -1.089192181825637817e-01 -1.815089732408523560e-01 -3.079417943954467773e-01 -3.687580227851867676e-01 2.892960906028747559e-01 -5.672518908977508545e-02 1.742137670516967773e-01 1.151474285870790482e-02 2.912305109202861786e-02 -8.642321079969406128e-02 9.929572045803070068e-02 -9.355056285858154297e-02 -1.516584604978561401e-01 -1.823656409978866577e-01 -1.800928823649883270e-02 9.887480735778808594e-02 -5.281870067119598389e-02 3.452455624938011169e-02 -5.875252559781074524e-02
-2.761916518211364746e-01 -3.232982009649276733e-02 4.152622818946838379e-02 -1.091649755835533142e-02 1.349477171897888184e-01 1.082748323678970337e-01 1.761566549539566040e-01 4.229069873690605164e-02 3.808906376361846924e-01 1.409185975790023804e-01 -1.720129251480102539e-01 8.326184749603271484e-02 2.024665027856826782e-01 -1.915849149227142334e-01 1.232527289539575577e-02 -2.190952152013778687e-01 1.530883312225341797e-01 1.926271058619022369e-02 8.402879536151885986e-02 -1.168475523591041565e-01 -7.189192622900009155e-02 -1.365756094455718994e-01 -1.263229697942733765e-01 3.633604049682617188e-01 -7.141526043415069580e-02 -1.562932431697845459e-01 3.175255358219146729e-01 1.732752770185470581e-01 1.392801851034164429e-01 1.621630489826202393e-01 2.203864455223083496e-01 2.445304393768310547e-01
2.675406076014041901e-02 -1.263796240091323853e-01 9.054162353277206421e-02 4.208381101489067078e-02 1.476374417543411255e-01 -1.678291559219360352e-01 -1.682996004819869995e-01 1.237207949161529541e-01 -8.798928000032901764e-03 1.231474205851554871e-01 -2.672712206840515137e-01 4.440742433071136475e-01 -1.537389960139989853e-02 -1.555363833904266357e-01 8.904869854450225830e-02 -1.725125759840011597e-01 -1.574141830205917358e-01 3.291086852550506592e-01 -1.678314432501792908e-02 6.265319138765335083e-02 -1.116188764572143555e-01 -1.763745993375778198e-01 2.054781466722488403e-01 2.019722461700439453e-01 -7.547673583030700684e-02 -1.945653706789016724e-01 -5.334859713912010193e-02 -9.804373979568481445e-02 3.449290096759796143e-01 1.347485780715942383e-01 2.708213627338409424e-01 5.816959589719772339e-02
-2.139871716499328613e-01 -2.930019609630107880e-02 -5.453972145915031433e-02 2.931363284587860107e-01 1.292115747928619385e-01 -1.314705461263656616e-01 -1.144379600882530212e-01 3.698603063821792603e-02 1.379667036235332489e-02 3.268564045429229736e-01 -9.397955238819122314e-02 -7.920452207326889038e-02 3.179894387722015381e-01 -8.097243844531476498e-04 -3.607708215713500977e-01 -1.092545017600059509e-01 5.830391123890876770e-02 2.530009858310222626e-02 1.297825574874877930e-01 9.967453777790069580e-02 -1.253712028264999390e-01 -1.078698188066482544e-01 -1.989245181903243065e-03 4.768887162208557129e-01 -3.374145328998565674e-01 -3.917065262794494629e-02 1.468725353479385376e-01 -7.268034853041172028e-03 -8.077621459960937500e-02 4.690002650022506714e-02 -1.065746471285820007e-01 8.929710090160369873e-02
-1.098254024982452393e-01 -1.334306150674819946e-01 1.286215037107467651e-01 -1.969523876905441284e-01 1.858908236026763916e-01 -3.181155920028686523e-01 -2.223058491945266724e-01 1.670677214860916138e-01 8.616744540631771088e-03 1.916002184152603149e-01 1.496826112270355225e-02 1.374651640653610229e-01 2.124638408422470093e-01 -9.640090167522430420e-02 9.852617979049682617e-02 -3.745250105857849121e-01 -4.904108494520187378e-02 -1.127031445503234863e-01 -1.191661432385444641e-01 -3.723227977752685547e-02 4.748698323965072632e-02 -6.763725727796554565e-02 2.480784356594085693e-01 1.873711794614791870e-01 -8.726195245981216431e-02 -1.672695577144622803e-01 -1.101371180266141891e-02 2.427718788385391235e-01 -4.242625832557678223e-02 4.078791141510009766e-01 -1.229059025645256042e-01 1.711769849061965942e-01
-1.875265091657638550e-01 7.013025134801864624e-02 2.092243432998657227e-01 1.442212611436843872e-01 -1.029795221984386444e-02 -1.247035488486289978e-01 -1.389228850603103638e-01 -1.243119612336158752e-01 -1.960196346044540405e-01 -7.179678231477737427e-02 1.968059502542018890e-02 5.461009219288825989e-02 1.529408618807792664e-02 -1.761960797011852264e-02 -6.784771382808685303e-02 -3.677885830402374268e-01 -5.830550938844680786e-02 1.345750838518142700e-01 -6.899015605449676514e-02 -1.472359001636505127e-01 -1.046789512038230896e-01 -4.015915691852569580e-01 2.174543589353561401e-01 3.132320940494537354e-01 -2.015976458787918091e-01 -1.407086476683616638e-02 -4.103830456733703613e-02 -4.850261211395263672e-01 -3.286142274737358093e-02 -9.194486192427575588e-04 -5.699731782078742981e-02 9.940352290868759155e-02
-2.030220627784729004e-01 -3.035614453256130219e-02 3.419476747512817383e-01 2.365569472312927246e-01 -1.513137519359588623e-01 -1.361017525196075439e-01 2.037199139595031738e-01 -3.949671611189842224e-02 -1.220230981707572937e-01 2.425129152834415436e-02 1.498420387506484985e-01 1.460532248020172119e-01 1.978918723762035370e-02 -3.200803697109222412e-02 -3.972062170505523682e-01 -2.946946024894714355e-01 2.054376155138015747e-01 -6.994161754846572876e-02 1.291092038154602051e-01 -1.211681142449378967e-01 -1.874239742755889893e-01 -2.944646179676055908e-01 2.341438531875610352e-01 1.087935492396354675e-01 -2.497918158769607544e-01 4.237688332796096802e-02 1.158222556114196777e-01 -1.833961606025695801e-01 8.581504225730895996e-02 -2.520423941314220428e-02 -1.961083710193634033e-02 9.288512170314788818e-02
[truncated: 3,271,657 more chars]
