# Supplementary material for: The Language of Innovation
Source: PLoS One. 2020 Apr 30;15(4):e0230107. doi: 10.1371/journal.pone.0230107 (PMC7194493; doi:10.1371/journal.pone.0230107)
Supplement: S25 File — (GZ) [file pone.0230107.s025.tar.gz › 2003-2007/V2Run_11_VS_4500_embeddings2003-2007ED32.txt]

-9.092744439840316772e-02 2.817148566246032715e-01 3.052121102809906006e-01 5.436599999666213989e-02 -1.570579856634140015e-01 8.967858552932739258e-02 9.817594289779663086e-02 8.570688962936401367e-02 1.597061455249786377e-01 1.403088718652725220e-01 1.783960461616516113e-01 -1.589496731758117676e-01 9.463313221931457520e-02 -1.184848397970199585e-01 -1.112421303987503052e-01 1.322823315858840942e-01 -2.706952691078186035e-01 1.775912642478942871e-01 -2.114268243312835693e-01 -1.493431478738784790e-01 3.563544154167175293e-01 2.606822550296783447e-01 -1.123048663139343262e-01 -6.068583577871322632e-02 -2.902513146400451660e-01 -1.298493053764104843e-02 -3.162284493446350098e-01 1.517624109983444214e-01 -2.779280580580234528e-02 -9.740971773862838745e-02 -8.464009314775466919e-02 -5.903480201959609985e-02
1.560781151056289673e-01 5.088697671890258789e-01 8.572529256343841553e-02 2.866169996559619904e-02 4.279137030243873596e-02 -1.487833559513092041e-01 -2.609099745750427246e-01 -2.620454318821430206e-02 3.083671033382415771e-01 -1.358743011951446533e-01 -6.501825898885726929e-02 2.456881701946258545e-01 1.103478670120239258e-01 -2.853524088859558105e-01 -2.614682018756866455e-01 -2.202296257019042969e-02 -5.885671824216842651e-02 -7.499101012945175171e-02 1.764321029186248779e-01 -1.775721907615661621e-01 9.504418075084686279e-02 1.128591820597648621e-01 -6.579166650772094727e-02 -1.834422536194324493e-02 6.704957783222198486e-02 4.407570511102676392e-02 -2.029603421688079834e-01 7.101182825863361359e-03 -4.263997077941894531e-03 -1.652328222990036011e-01 -1.936430782079696655e-01 -2.539967298507690430e-01
1.258302945643663406e-02 1.048081070184707642e-01 1.881914585828781128e-01 6.325072050094604492e-02 -2.351867854595184326e-01 1.327163279056549072e-01 1.188107952475547791e-02 -2.192355692386627197e-01 -4.352362081408500671e-02 1.001754328608512878e-01 -8.162454515695571899e-02 5.913423374295234680e-02 1.128880903124809265e-01 -2.702263295650482178e-01 2.833462879061698914e-02 -2.208420187234878540e-01 -3.625914752483367920e-01 -1.564641147851943970e-01 -1.945380121469497681e-02 7.273991405963897705e-02 3.977001085877418518e-02 1.092027574777603149e-01 -1.746039688587188721e-01 -2.906888723373413086e-01 -2.601506710052490234e-01 -1.463313698768615723e-01 -3.044275343418121338e-01 -1.767906993627548218e-01 -2.871389687061309814e-01 1.205954551696777344e-01 -2.116505056619644165e-01 -1.610983312129974365e-01
5.684644728899002075e-02 1.634277403354644775e-01 -1.284458786249160767e-01 1.235596910119056702e-01 -9.055996686220169067e-02 1.052729133516550064e-02 8.914066106081008911e-02 -2.544276788830757141e-02 -3.042031638324260712e-02 1.909457892179489136e-02 -1.149153113365173340e-01 -5.559792369604110718e-02 3.481733500957489014e-01 -4.178723990917205811e-01 -1.145949214696884155e-02 -4.117532819509506226e-02 8.254578709602355957e-02 -5.969248339533805847e-02 2.847380191087722778e-02 -4.477994740009307861e-01 9.591336362063884735e-03 1.463143378496170044e-01 -1.542383283376693726e-01 -1.230217069387435913e-01 -5.794401466846466064e-02 -1.026214007288217545e-02 -3.048038780689239502e-01 1.521062850952148438e-01 3.025327809154987335e-02 -1.324448138475418091e-01 -4.427256286144256592e-01 -5.524727515876293182e-03
1.216509863734245300e-01 4.132053256034851074e-01 1.003141626715660095e-01 -2.900219336152076721e-02 2.750525996088981628e-02 1.514352113008499146e-01 7.804580032825469971e-02 -2.961935847997665405e-02 6.597685627639293671e-03 1.493361592292785645e-01 -1.618820987641811371e-02 -1.422569155693054199e-01 -1.540131866931915283e-02 -8.012793213129043579e-02 3.449259325861930847e-02 6.738656014204025269e-02 -9.536181390285491943e-02 2.195842936635017395e-02 8.169891312718391418e-03 -2.040006071329116821e-01 2.898299694061279297e-01 2.100660055875778198e-01 5.801347550004720688e-03 -1.622666418552398682e-01 -4.206123948097229004e-01 2.357248961925506592e-01 -1.165505498647689819e-01 8.132373541593551636e-02 -5.260678008198738098e-02 -3.968875110149383545e-01 -3.144033551216125488e-01 -1.005130819976329803e-02
-1.225833892822265625e-01 3.162560462951660156e-01 -1.560681872069835663e-02 -4.942355304956436157e-02 -1.300721317529678345e-01 2.124667353928089142e-02 1.255930662155151367e-01 -2.870184481143951416e-01 2.511907517910003662e-01 1.154011115431785583e-01 -2.071973979473114014e-01 -8.210984617471694946e-02 2.007141560316085815e-01 -1.961521506309509277e-01 1.203080490231513977e-01 -6.763839721679687500e-02 -1.633735448122024536e-01 -2.180120795965194702e-01 1.047885343432426453e-01 -2.174325883388519287e-01 1.729973256587982178e-01 2.840101122856140137e-01 -8.710374683141708374e-02 1.133361756801605225e-01 -3.470091223716735840e-01 4.746165871620178223e-02 -5.233450233936309814e-02 2.244600951671600342e-01 2.051204890012741089e-01 -1.617067158222198486e-01 -1.470722109079360962e-01 -1.170701012015342712e-01
5.638589337468147278e-02 2.896749377250671387e-01 -6.720701605081558228e-02 -9.438797086477279663e-02 1.719865649938583374e-01 9.463962167501449585e-02 9.509032219648361206e-02 -8.441314846277236938e-02 1.534120738506317139e-01 -4.472465440630912781e-02 -2.297351807355880737e-01 8.582453429698944092e-02 4.163956735283136368e-03 -6.227054446935653687e-02 -2.973457425832748413e-02 -8.772084861993789673e-02 4.155336320400238037e-02 -9.981679916381835938e-02 -1.159482896327972412e-01 -2.357494831085205078e-01 2.611184418201446533e-01 3.459927439689636230e-01 -7.704892754554748535e-02 -3.524008765816688538e-02 -1.331526488065719604e-01 -1.313415262848138809e-02 -1.615807414054870605e-01 3.397120833396911621e-01 -9.481947124004364014e-02 -1.964836567640304565e-01 -5.042755603790283203e-01 -9.765439480543136597e-02
-4.071320593357086182e-01 3.809176385402679443e-01 5.456820130348205566e-02 1.781170070171356201e-01 -2.716143801808357239e-02 1.369573990814387798e-03 9.613524377346038818e-02 -8.429947495460510254e-02 1.004946008324623108e-01 1.100286841392517090e-02 8.184745907783508301e-02 1.496513932943344116e-01 1.196444556117057800e-01 -3.540888428688049316e-01 -3.507586121559143066e-01 -1.235213503241539001e-02 -9.699289500713348389e-02 4.751335829496383667e-03 1.448860615491867065e-01 -4.852630570530891418e-02 -2.298344485461711884e-02 -8.176313713192939758e-03 -6.324102729558944702e-02 -1.492317020893096924e-01 -1.177558526396751404e-01 1.903306692838668823e-02 -1.241366490721702576e-01 2.650848329067230225e-01 2.500098943710327148e-01 -1.595725566148757935e-01 -2.929627895355224609e-01 -4.261166602373123169e-02
-1.914637163281440735e-02 3.590345978736877441e-01 -1.065748855471611023e-01 1.511411964893341064e-01 2.030072212219238281e-01 -2.507964074611663818e-01 1.958590932190418243e-02 4.197551682591438293e-02 3.459878265857696533e-02 2.673649787902832031e-01 3.318242728710174561e-02 6.308843940496444702e-02 1.398868858814239502e-01 -8.167687803506851196e-02 -1.607086807489395142e-01 -2.307715564966201782e-01 -1.781181059777736664e-02 -2.015150189399719238e-01 2.983363568782806396e-01 -1.642035506665706635e-02 1.946983784437179565e-01 3.350867331027984619e-02 -2.507732808589935303e-01 -5.578875169157981873e-02 -1.323122531175613403e-01 -8.402767777442932129e-02 2.040668390691280365e-02 5.133653059601783752e-02 -9.468351304531097412e-02 -9.011840820312500000e-02 -4.936544001102447510e-01 -1.534762531518936157e-01
4.018400982022285461e-02 2.728859186172485352e-01 2.309445524588227272e-03 3.504460444673895836e-03 -1.819616556167602539e-02 -1.256183385848999023e-01 1.251075863838195801e-01 -2.150045186281204224e-01 -1.744237542152404785e-01 2.118631638586521149e-02 -3.607107326388359070e-03 -8.731354027986526489e-02 8.714990317821502686e-02 -3.151642680168151855e-01 1.661724746227264404e-01 -9.815338999032974243e-02 3.561271121725440025e-03 5.135506764054298401e-02 1.130134537816047668e-01 -3.539656475186347961e-02 3.417834937572479248e-01 3.836147487163543701e-01 -1.009304970502853394e-01 2.116564288735389709e-02 -2.016089111566543579e-01 -4.787575080990791321e-02 -1.535743176937103271e-01 2.067374736070632935e-01 8.735360205173492432e-02 -6.449666619300842285e-02 -4.562898278236389160e-01 2.066155076026916504e-01
1.698015481233596802e-01 3.431158661842346191e-01 2.355514913797378540e-01 3.181477636098861694e-02 -3.635404631495475769e-02 -7.695230841636657715e-02 1.313470304012298584e-01 -3.873810172080993652e-01 8.481015264987945557e-02 -5.427870526909828186e-02 1.416511535644531250e-01 -1.800934374332427979e-01 -3.010476939380168915e-02 -1.639067828655242920e-01 4.002002626657485962e-02 9.681784361600875854e-02 -2.081088423728942871e-01 -1.078482270240783691e-01 -8.370234072208404541e-02 -2.207150161266326904e-01 -1.237296964973211288e-02 -1.157862171530723572e-01 -2.281353771686553955e-01 -9.911190718412399292e-02 -2.801139056682586670e-01 1.518256217241287231e-01 -3.112237453460693359e-01 1.020334288477897644e-01 -2.511173188686370850e-01 1.065452545881271362e-01 -2.205874025821685791e-01 5.524136498570442200e-02
2.370923757553100586e-02 2.697462737560272217e-01 7.920651882886886597e-02 5.912088230252265930e-02 7.440961897373199463e-02 1.141595840454101562e-01 -1.086748484522104263e-02 -2.106739282608032227e-01 4.736523330211639404e-02 1.878003627061843872e-01 -2.304361760616302490e-01 -1.727574020624160767e-01 -1.132577732205390930e-01 -4.047817587852478027e-01 -2.813950479030609131e-01 2.458866685628890991e-03 2.001283466815948486e-01 -1.271657794713973999e-01 -1.453292667865753174e-01 -3.369307816028594971e-01 1.586745530366897583e-01 7.211794704198837280e-02 -8.418291062116622925e-02 -1.216342672705650330e-01 -1.801148802042007446e-01 -6.174086779356002808e-02 -1.127144023776054382e-01 1.869777739048004150e-01 1.311943382024765015e-01 -1.176292747259140015e-01 -3.383146524429321289e-01 7.044266909360885620e-02
-7.130964100360870361e-02 3.595894277095794678e-01 -1.051533035933971405e-02 -2.950602024793624878e-02 1.327139735221862793e-01 1.838806718587875366e-01 -8.779466897249221802e-02 -2.805231809616088867e-01 1.143251881003379822e-01 9.390337765216827393e-02 -1.730525046586990356e-01 2.284616976976394653e-02 6.682396400719881058e-03 -1.672172844409942627e-01 1.041302010416984558e-01 4.289502277970314026e-02 1.001741811633110046e-01 5.692693591117858887e-02 3.770587965846061707e-02 -2.700157761573791504e-01 3.080089092254638672e-01 1.074504479765892029e-01 -1.870260387659072876e-01 -1.078698858618736267e-01 -3.320120573043823242e-01 1.636646240949630737e-01 -2.282296568155288696e-01 3.345671296119689941e-01 -1.017937809228897095e-01 -8.406593650579452515e-02 -2.676929831504821777e-01 -5.468132719397544861e-02
-6.158407777547836304e-02 2.557521760463714600e-01 -1.770140528678894043e-01 3.548617660999298096e-02 -5.342011153697967529e-02 5.956508964300155640e-02 2.145856991410255432e-02 -1.998825371265411377e-01 1.482143551111221313e-01 -2.079718746244907379e-02 -6.403969973325729370e-02 -1.662353724241256714e-01 -2.753361500799655914e-02 -3.726747334003448486e-01 1.844444572925567627e-01 1.362224668264389038e-01 -8.864460140466690063e-02 -1.380049735307693481e-01 -1.207750365138053894e-01 -4.877872020006179810e-02 2.882286310195922852e-01 2.097059339284896851e-01 -2.442021816968917847e-01 -2.424066141247749329e-02 -3.377262651920318604e-01 -1.346143195405602455e-03 -1.758881211280822754e-01 2.932912111282348633e-01 9.593655914068222046e-02 -2.387429475784301758e-01 -2.163176536560058594e-01 -1.728501170873641968e-01
-1.747448295354843140e-01 2.671952545642852783e-01 7.375393807888031006e-02 7.702009379863739014e-02 -1.522844135761260986e-01 -2.320226281881332397e-02 1.985329985618591309e-01 -1.508314460515975952e-01 -5.879320204257965088e-02 5.922225490212440491e-02 -2.307343333959579468e-01 -6.555214524269104004e-02 4.758077114820480347e-02 -3.857433795928955078e-01 2.327766716480255127e-01 -8.929890580475330353e-03 -3.027886338531970978e-02 -3.685245513916015625e-01 3.344924747943878174e-02 -9.142348170280456543e-02 1.059259325265884399e-01 -1.059340611100196838e-01 -2.741571068763732910e-01 -4.503870755434036255e-02 -1.876179128885269165e-01 -2.972370758652687073e-02 -2.908348105847835541e-02 1.891240775585174561e-01 -1.212966293096542358e-01 -2.593725025653839111e-01 -3.483387529850006104e-01 -9.548273682594299316e-02
1.394132524728775024e-01 2.073609828948974609e-01 4.166868031024932861e-01 1.015194132924079895e-01 -1.004346162080764771e-01 2.067856341600418091e-01 4.737387225031852722e-02 -1.038177981972694397e-01 1.429847627878189087e-01 -5.006066709756851196e-02 -1.770246773958206177e-01 -2.014453709125518799e-01 -6.960325688123703003e-02 -2.783367633819580078e-01 -1.835077553987503052e-01 -2.041694708168506622e-02 -3.406027555465698242e-01 -2.939343154430389404e-01 -8.644720166921615601e-02 9.135695546865463257e-02 4.079151153564453125e-02 8.366777747869491577e-02 -2.030785977840423584e-01 -1.087095588445663452e-01 -1.805053204298019409e-01 -1.385633945465087891e-01 -2.135284692049026489e-01 1.341423951089382172e-03 -2.753549255430698395e-03 2.018774747848510742e-01 -2.355934530496597290e-01 -5.376174673438072205e-02
-6.972648203372955322e-02 2.690599858760833740e-01 1.909258663654327393e-01 2.781721018254756927e-02 4.302925616502761841e-02 -8.983877301216125488e-02 4.365051165223121643e-02 6.540233641862869263e-02 2.788664698600769043e-01 6.605963688343763351e-03 2.756036818027496338e-02 2.110676616430282593e-01 -1.420029252767562866e-01 -5.800400301814079285e-02 -7.622735947370529175e-02 2.419626712799072266e-01 -1.434356570243835449e-01 -3.148624897003173828e-01 3.500223532319068909e-02 -2.250259816646575928e-01 4.083242639899253845e-02 -1.244680210947990417e-01 -2.816438674926757812e-01 -3.459564447402954102e-01 -1.277395039796829224e-01 -1.052315607666969299e-01 1.843038573861122131e-02 2.338530123233795166e-01 4.066085442900657654e-02 -2.281217873096466064e-01 -3.533309996128082275e-01 -9.854783862829208374e-02
5.764551088213920593e-02 2.849905788898468018e-01 6.134156510233879089e-02 9.117276221513748169e-02 -1.211248636245727539e-01 -2.331862449645996094e-01 8.599655330181121826e-02 2.387958765029907227e-02 2.490434795618057251e-01 1.584773659706115723e-01 2.251726947724819183e-02 6.103736162185668945e-02 2.951506078243255615e-01 -8.536441624164581299e-02 -1.224593371152877808e-01 -1.734537184238433838e-01 -2.983095683157444000e-02 -1.843821853399276733e-01 6.993108242750167847e-02 -7.248619943857192993e-02 1.176540106534957886e-01 -1.061009466648101807e-01 -2.396398186683654785e-01 -2.530720233917236328e-01 -2.177661210298538208e-01 -2.951698303222656250e-01 -1.592844575643539429e-01 -6.251958757638931274e-02 -1.012851223349571228e-01 -3.489494919776916504e-01 -2.962556481361389160e-01 -1.424504965543746948e-01
9.991063922643661499e-02 2.286174446344375610e-01 4.913155362010002136e-02 6.239897385239601135e-02 -1.567000746726989746e-01 -1.055517867207527161e-01 2.613806724548339844e-01 -1.825739741325378418e-01 2.204641401767730713e-01 4.967791214585304260e-02 4.811939969658851624e-02 -6.674351543188095093e-02 4.548785090446472168e-02 -3.496840894222259521e-01 -6.405325978994369507e-02 8.154023438692092896e-02 -3.183791339397430420e-01 -2.235866338014602661e-01 -3.998686000704765320e-02 -6.683130562305450439e-02 -6.762098520994186401e-03 2.765346765518188477e-01 -7.883916608989238739e-03 -9.585285931825637817e-02 -6.220581009984016418e-02 4.684236273169517517e-02 -4.421695470809936523e-01 1.796416491270065308e-01 -3.097374439239501953e-01 1.489748358726501465e-01 -4.348446801304817200e-02 -6.398174166679382324e-02
-6.746327131986618042e-02 3.056909739971160889e-01 -7.015903294086456299e-02 -1.577424257993698120e-01 8.244103193283081055e-02 1.401440501213073730e-01 4.833261296153068542e-02 -2.789119482040405273e-01 -5.297749489545822144e-02 -1.321769058704376221e-01 -5.320262163877487183e-02 -1.104732081294059753e-01 9.300178289413452148e-02 -3.373269736766815186e-01 1.982512921094894409e-01 -1.498219072818756104e-01 7.998807355761528015e-03 -2.881515622138977051e-01 1.732832342386245728e-01 -3.766237944364547729e-02 2.660952210426330566e-01 6.119580194354057312e-02 -8.848430961370468140e-02 -5.131031572818756104e-02 -3.355415761470794678e-01 -1.156880334019660950e-02 8.149433135986328125e-02 1.463061720132827759e-01 -3.702474525198340416e-03 -6.875102221965789795e-02 -3.807736635208129883e-01 -2.368091344833374023e-01
-8.772245049476623535e-02 4.034709334373474121e-01 -1.033005192875862122e-01 8.710172260180115700e-04 -1.599545329809188843e-01 2.387189120054244995e-02 -1.709913760423660278e-01 -6.370541453361511230e-02 1.033225804567337036e-01 3.674205392599105835e-02 -4.733034595847129822e-02 -1.160650998353958130e-01 1.783044785261154175e-01 -1.838579922914505005e-01 9.071411937475204468e-02 3.353717550635337830e-02 1.304599493741989136e-01 -1.764557212591171265e-01 -6.212432868778705597e-03 -1.801229566335678101e-01 3.914954662322998047e-01 1.800584644079208374e-01 -5.203905701637268066e-02 1.105012670159339905e-01 -3.109906017780303955e-01 5.527455732226371765e-02 -2.452303171157836914e-01 1.549546867609024048e-01 -6.468960549682378769e-03 -2.953093349933624268e-01 -3.188955783843994141e-01 -5.093935132026672363e-02
-1.119400858879089355e-01 -2.049690112471580505e-02 -9.256286919116973877e-02 1.232747510075569153e-01 -2.990506291389465332e-01 8.724169805645942688e-03 -9.818109124898910522e-02 -1.648436635732650757e-01 -4.446534439921379089e-03 -1.628509461879730225e-01 -1.949812024831771851e-01 -5.805314332246780396e-02 4.114397242665290833e-02 -2.214812338352203369e-01 1.146632730960845947e-01 4.069796949625015259e-02 -3.632921725511550903e-02 -1.457275450229644775e-01 1.365890800952911377e-01 -2.252901196479797363e-01 2.311383485794067383e-01 1.754257827997207642e-01 -1.839952766895294189e-01 -2.332305163145065308e-02 -2.279622852802276611e-01 2.322591096162796021e-02 -7.394189387559890747e-02 2.077909559011459351e-01 1.894631981849670410e-01 -1.647774130105972290e-01 -5.633919239044189453e-01 -1.063514649868011475e-01
3.696827590465545654e-02 1.409896910190582275e-01 2.052412480115890503e-01 -1.459720730781555176e-01 -1.660788804292678833e-01 -6.834283471107482910e-02 -1.436136811971664429e-01 -1.127601563930511475e-01 9.547811001539230347e-02 -2.487179636955261230e-01 1.206505373120307922e-01 -3.044516546651721001e-03 -2.452749013900756836e-02 -2.944438755512237549e-01 3.028862737119197845e-02 7.696347311139106750e-03 -3.093034625053405762e-01 -2.235614359378814697e-01 2.985540591180324554e-02 3.420594632625579834e-01 8.164918422698974609e-02 1.617294698953628540e-01 -1.792722009122371674e-02 -2.699254453182220459e-01 -3.512072265148162842e-01 -1.724705696105957031e-01 -2.664206922054290771e-01 9.313439577817916870e-02 -2.991756051778793335e-02 1.352055072784423828e-01 -8.808255195617675781e-02 -2.160639762878417969e-01
-7.527701091021299362e-04 1.685712039470672607e-01 -3.574381396174430847e-02 3.516091732308268547e-03 1.025053486227989197e-02 2.349763810634613037e-01 6.569149345159530640e-02 -1.785692572593688965e-01 1.844588816165924072e-01 4.927195608615875244e-02 -1.300365012139081955e-02 -2.459724247455596924e-01 -1.563859283924102783e-01 -3.785904869437217712e-02 7.327830046415328979e-02 -1.027500480413436890e-01 -1.981722265481948853e-01 1.368212420493364334e-02 4.932741448283195496e-02 -2.488579154014587402e-01 9.371457993984222412e-02 2.111303061246871948e-02 4.920094832777976990e-02 1.487343907356262207e-01 -4.460232257843017578e-01 -9.560906141996383667e-02 -3.813516199588775635e-01 2.603678405284881592e-01 -1.652322523295879364e-02 -1.316703408956527710e-01 -3.916111588478088379e-01 -9.984546154737472534e-02
-7.361121010035276413e-03 2.630173861980438232e-01 7.383432239294052124e-02 -8.212088048458099365e-02 -1.671946197748184204e-01 -1.287678629159927368e-01 -6.389737874269485474e-02 -3.462179601192474365e-01 9.706299751996994019e-02 2.040122747421264648e-01 1.841929405927658081e-01 -1.388898640871047974e-01 -8.143387734889984131e-02 -7.975132018327713013e-02 -4.440767690539360046e-03 9.402471780776977539e-02 -3.800760209560394287e-01 -3.288292512297630310e-02 9.268203377723693848e-02 -5.797307565808296204e-02 8.024092018604278564e-02 1.928521692752838135e-01 -2.604835033416748047e-01 -1.506201177835464478e-01 -3.537683933973312378e-02 1.934129595756530762e-01 -3.855090737342834473e-01 1.715268641710281372e-01 -2.111442238092422485e-01 1.107360497117042542e-01 -2.110107839107513428e-01 -1.193663328886032104e-01
-5.006858147680759430e-03 3.261733055114746094e-01 1.330829262733459473e-01 2.584864012897014618e-02 -2.453234419226646423e-02 2.293566986918449402e-02 -9.441825002431869507e-02 -6.212992221117019653e-02 1.860022693872451782e-01 1.506008207798004150e-01 -2.084881663322448730e-01 1.016627624630928040e-01 -3.630257397890090942e-02 -1.610464602708816528e-01 1.661207228899002075e-01 8.331247605383396149e-03 7.651931140571832657e-03 -1.555704604834318161e-02 4.723333939909934998e-02 -1.164437383413314819e-01 2.873453497886657715e-01 2.576022148132324219e-01 -1.224155724048614502e-01 -7.501076161861419678e-02 -3.907620906829833984e-01 2.204757183790206909e-03 -3.303168118000030518e-01 2.481688857078552246e-01 9.233348071575164795e-02 -3.148894309997558594e-01 -2.756845951080322266e-01 -5.094490572810173035e-02
-1.040133535861968994e-01 1.030261963605880737e-01 1.446817964315414429e-01 3.104147017002105713e-01 -2.164621949195861816e-01 -4.610714968293905258e-03 -2.377252280712127686e-01 4.016167297959327698e-02 1.369223743677139282e-01 1.861417852342128754e-02 -3.346234187483787537e-02 1.100657135248184204e-02 3.103501722216606140e-02 -2.805441021919250488e-01 -6.786581128835678101e-02 -3.033395670354366302e-02 -1.491784006357192993e-01 -2.788275182247161865e-01 1.125100180506706238e-01 1.678878068923950195e-01 -9.821289218962192535e-03 8.983936905860900879e-02 -2.082808613777160645e-01 -2.185915708541870117e-01 -3.203025758266448975e-01 6.013425439596176147e-02 -4.591631293296813965e-01 1.526803672313690186e-01 2.084878832101821899e-01 1.501053422689437866e-01 -6.296170502901077271e-02 1.595822349190711975e-02
-4.662324488162994385e-02 2.725033164024353027e-01 3.077231049537658691e-01 1.126269102096557617e-01 -4.344504699110984802e-02 2.261858619749546051e-02 -1.722368784248828888e-02 -2.544001042842864990e-01 1.314243525266647339e-01 7.094623148441314697e-02 4.661785811185836792e-02 -2.528509497642517090e-02 -2.143364399671554565e-02 -3.627880513668060303e-01 -5.095711350440979004e-02 -6.519122421741485596e-02 -4.030153155326843262e-01 -2.177438288927078247e-01 1.164051797240972519e-02 1.124830022454261780e-01 9.391583502292633057e-02 2.410421371459960938e-01 -3.734180703759193420e-02 -2.749114334583282471e-01 -1.312269121408462524e-01 5.664402991533279419e-02 -1.128971055150032043e-01 8.943578600883483887e-02 -3.502891659736633301e-01 9.184332191944122314e-02 -2.123011499643325806e-01 2.895495854318141937e-02
2.200567722320556641e-02 3.909909427165985107e-01 1.358279883861541748e-01 2.498634010553359985e-01 -3.000421449542045593e-02 1.224575862288475037e-01 -1.137655824422836304e-01 2.538147568702697754e-02 1.245348602533340454e-01 -1.702285110950469971e-01 -1.620967835187911987e-01 -6.837841123342514038e-02 8.771773427724838257e-02 -3.396717011928558350e-01 8.455859124660491943e-02 -2.266309782862663269e-02 -5.351898074150085449e-02 -7.433622330427169800e-02 -3.478011488914489746e-02 -1.825336068868637085e-01 4.313279390335083008e-01 3.298415243625640869e-02 -1.504669189453125000e-01 9.906419366598129272e-02 -3.531735390424728394e-02 -1.277835667133331299e-01 -7.564926892518997192e-02 2.594492137432098389e-01 2.281454391777515411e-02 -3.503587543964385986e-01 -2.082217186689376831e-01 1.017865836620330811e-01
7.545228302478790283e-02 2.875798642635345459e-01 2.783090472221374512e-01 2.168965488672256470e-01 -1.697458773851394653e-01 9.278719872236251831e-02 -7.171376794576644897e-02 -1.684597879648208618e-01 1.266116742044687271e-02 1.251516342163085938e-01 -4.335866495966911316e-02 -3.382035344839096069e-02 -7.091820240020751953e-02 -3.218038082122802734e-01 9.591556340456008911e-02 -3.232788294553756714e-02 -3.099664449691772461e-01 -8.333723247051239014e-02 -1.473116278648376465e-01 6.770767271518707275e-02 2.910962998867034912e-01 1.150227785110473633e-01 -8.579690009355545044e-02 -3.065544068813323975e-01 -1.854106783866882324e-01 -7.991774380207061768e-02 -2.463018447160720825e-01 -3.690609708428382874e-02 -2.285833060741424561e-01 1.345698088407516479e-01 -1.928878277540206909e-01 -1.987759321928024292e-01
-5.774892866611480713e-02 2.133557349443435669e-01 2.207497507333755493e-02 -3.645411133766174316e-02 -1.939822584390640259e-01 -6.522033363580703735e-02 -2.478746622800827026e-01 -1.177437230944633484e-01 1.183167994022369385e-01 -7.850486785173416138e-02 -3.435696065425872803e-01 -2.019410729408264160e-01 -8.382233232259750366e-02 -1.115006487816572189e-02 -3.944744169712066650e-01 1.241445019841194153e-01 4.307826608419418335e-02 2.433082461357116699e-02 -6.015837192535400391e-02 -3.352063596248626709e-01 1.954728662967681885e-01 3.101544678211212158e-01 -3.824058771133422852e-01 -7.785319536924362183e-02 6.063814274966716766e-03 2.504950016736984253e-02 -6.885933876037597656e-02 2.165905088186264038e-01 -1.231520622968673706e-01 -1.310611795634031296e-02 -4.294035211205482483e-02 1.884161494672298431e-02
8.396487683057785034e-02 4.415330290794372559e-01 -1.229944080114364624e-01 2.147490829229354858e-01 1.445402354001998901e-01 7.171046733856201172e-02 -1.568534821271896362e-01 -5.751060787588357925e-03 -1.396228466182947159e-02 2.497797831892967224e-02 -2.491000145673751831e-01 9.426699578762054443e-02 5.931453034281730652e-02 -2.380289733409881592e-01 5.651144683361053467e-02 1.346520483493804932e-01 -5.689676105976104736e-02 -1.675668358802795410e-01 1.901429742574691772e-01 -1.232481375336647034e-01 1.499896794557571411e-01 1.955519318580627441e-01 -1.384530663490295410e-01 5.837192013859748840e-02 -3.702964186668395996e-01 8.968102931976318359e-02 -2.527364194393157959e-01 2.207759767770767212e-01 5.464090406894683838e-02 -9.125182032585144043e-02 -3.126628994941711426e-01 1.424139249138534069e-03
-6.419764459133148193e-02 2.648331820964813232e-01 4.190484583377838135e-01 1.828682124614715576e-01 -2.322928756475448608e-01 1.213106140494346619e-01 1.883516646921634674e-02 -3.161297440528869629e-01 -1.761433295905590057e-02 1.510030180215835571e-01 -1.385199837386608124e-02 -1.879080943763256073e-02 -1.816052198410034180e-02 -2.583115994930267334e-01 -1.194427162408828735e-02 -4.480933398008346558e-02 -3.989814519882202148e-01 -1.488582417368888855e-02 -5.454991385340690613e-02 -8.431528508663177490e-02 9.746295958757400513e-02 1.133464202284812927e-01 1.506714057177305222e-02 -2.619052529335021973e-01 -2.478224635124206543e-01 -2.627554722130298615e-02 -2.577567696571350098e-01 1.164127215743064880e-01 -1.056313067674636841e-01 -1.877607865026220679e-04 -1.183900386095046997e-01 -1.641239225864410400e-01
-1.719216555356979370e-01 4.616290032863616943e-01 5.415628850460052490e-02 -2.089129574596881866e-02 -1.958227343857288361e-02 5.391335859894752502e-02 -8.100608736276626587e-02 9.770867973566055298e-02 -5.135926604270935059e-02 3.098828196525573730e-01 -2.050400711596012115e-03 -2.906182315200567245e-03 2.101856321096420288e-01 -2.528940141201019287e-01 -1.198189482092857361e-01 -2.177420556545257568e-01 -4.929766431450843811e-02 1.193338446319103241e-02 -1.250103861093521118e-01 -1.292925328016281128e-01 3.152962028980255127e-01 1.322013288736343384e-01 -1.659850329160690308e-01 -1.594085544347763062e-01 3.550539165735244751e-02 4.377436265349388123e-02 4.919194802641868591e-02 8.520602434873580933e-02 -9.541931748390197754e-02 -2.359763979911804199e-01 -4.180663824081420898e-01 -9.380880743265151978e-02
1.156524792313575745e-01 1.621441394090652466e-01 6.629978120326995850e-02 2.145473361015319824e-01 -2.024430483579635620e-01 1.723842769861221313e-01 -5.121790245175361633e-02 -1.566335558891296387e-01 -2.542651630938053131e-02 9.581231325864791870e-02 -1.320632100105285645e-01 1.783244609832763672e-01 -8.161846548318862915e-03 7.103824615478515625e-02 -3.303943276405334473e-01 -1.510579735040664673e-01 8.824907243251800537e-02 -1.118308678269386292e-02 -9.726610034704208374e-02 -2.636061012744903564e-01 2.142380475997924805e-01 2.735022902488708496e-01 -4.481227099895477295e-01 -3.759738057851791382e-02 -1.099908202886581421e-01 -9.006858617067337036e-02 -2.443418502807617188e-01 -7.086333632469177246e-02 7.769884075969457626e-03 -1.538776159286499023e-01 -3.119613826274871826e-01 1.037030853331089020e-02
-9.374491125345230103e-02 1.647055894136428833e-01 9.854072332382202148e-02 1.890267431735992432e-01 -2.186336554586887360e-02 -1.942470110952854156e-02 1.031118631362915039e-01 -2.561766505241394043e-01 2.120551764965057373e-01 -2.627224028110504150e-01 -8.649339526891708374e-02 -1.955666840076446533e-01 1.094108298420906067e-01 -2.204037457704544067e-01 -3.333828225731849670e-02 -8.059242367744445801e-02 -2.373628616333007812e-01 -1.481893658638000488e-01 -7.711802423000335693e-02 -9.986207634210586548e-02 -7.733991369605064392e-03 1.470461580902338028e-02 -1.793341040611267090e-01 -3.466392159461975098e-01 -5.218904018402099609e-01 -2.030210494995117188e-01 -5.298524163663387299e-03 -8.035932667553424835e-03 -7.795151788741350174e-03 2.155455797910690308e-01 -4.000690579414367676e-02 -7.098241895437240601e-02
-1.385489851236343384e-01 4.646346569061279297e-01 -1.278369426727294922e-01 7.742755860090255737e-02 -2.363003045320510864e-01 -3.940068185329437256e-02 1.506119817495346069e-01 -1.626041531562805176e-02 -1.634904146194458008e-01 -1.291877627372741699e-01 1.472429931163787842e-01 -2.832985669374465942e-02 2.149159014225006104e-01 -2.482021898031234741e-01 -4.267694354057312012e-01 -1.972202910110354424e-03 -1.124158576130867004e-01 3.597965463995933533e-02 -9.038201719522476196e-02 -2.087189257144927979e-01 -5.197275429964065552e-02 1.406508535146713257e-01 -1.196529567241668701e-01 -2.867620289325714111e-01 -7.441406697034835815e-02 2.333434671163558960e-02 -2.910162881016731262e-02 9.941722452640533447e-02 -1.393214911222457886e-01 -1.685582697391510010e-01 -1.803095936775207520e-01 -1.567419320344924927e-01
-3.430053591728210449e-02 3.258866071701049805e-01 -5.207844823598861694e-02 -8.656720072031021118e-02 1.630664616823196411e-02 1.695142239332199097e-01 1.505145430564880371e-02 -1.044331640005111694e-01 2.302384376525878906e-01 7.624769932590425014e-04 -3.652366995811462402e-02 -9.636016190052032471e-02 -4.542686417698860168e-02 -2.590035498142242432e-01 3.301880136132240295e-02 -3.828320652246475220e-02 -1.250578016042709351e-01 -5.501329526305198669e-02 1.213570162653923035e-01 -1.016763374209403992e-01 1.983390003442764282e-01 1.652195751667022705e-01 -1.738012284040451050e-01 1.812512427568435669e-01 -5.078567862510681152e-01 -2.509640064090490341e-03 -1.683974266052246094e-01 1.980361044406890869e-01 -2.279490381479263306e-01 -1.695504039525985718e-01 -2.379108369350433350e-01 2.659188210964202881e-01
3.916581869125366211e-01 6.076299771666526794e-02 2.514123618602752686e-01 -4.406708478927612305e-02 -1.132989227771759033e-01 7.055785041302442551e-03 -1.190544515848159790e-01 -1.292982846498489380e-01 7.454068958759307861e-02 -6.387327611446380615e-02 -8.373006433248519897e-02 -7.226245850324630737e-02 2.556101791560649872e-02 -3.366761207580566406e-01 -9.914605319499969482e-02 -1.472973078489303589e-01 -1.568773239850997925e-01 -6.502068135887384415e-04 1.975917024537920952e-03 -9.432092308998107910e-02 1.237720623612403870e-02 2.755227684974670410e-01 -1.471541821956634521e-01 1.696401685476303101e-01 -5.444218218326568604e-02 2.828297615051269531e-01 -2.419504821300506592e-01 1.881924867630004883e-01 -1.297603249549865723e-01 -4.794646054506301880e-02 -4.495693445205688477e-01 -9.171823412179946899e-02
8.336456865072250366e-02 3.064461648464202881e-01 2.128415852785110474e-01 3.233063593506813049e-02 -6.121992319822311401e-02 1.060176920145750046e-02 2.565038502216339111e-01 -1.717382073402404785e-01 1.258427798748016357e-01 1.348664164543151855e-01 2.234896570444107056e-01 -1.810021549463272095e-01 -1.015306636691093445e-01 -8.567136526107788086e-02 -2.749045938253402710e-02 -1.549280434846878052e-01 3.942469507455825806e-02 1.321751326322555542e-01 -1.331631988286972046e-01 -2.304464578628540039e-01 2.854074165225028992e-02 8.786945044994354248e-02 -3.797412812709808350e-01 -2.669126093387603760e-01 -7.712130248546600342e-02 1.877302080392837524e-01 -3.396053314208984375e-01 1.138163581490516663e-01 -5.376387760043144226e-02 -1.812153905630111694e-01 -2.391195744276046753e-01 -1.351914554834365845e-01
-2.339371107518672943e-02 2.687752544879913330e-01 -8.428635075688362122e-03 -1.692848950624465942e-01 -1.484299153089523315e-01 3.545674681663513184e-01 -1.057472452521324158e-01 1.787526346743106842e-02 2.980440258979797363e-01 1.809317171573638916e-01 -1.107855588197708130e-01 -1.048731878399848938e-01 1.937012933194637299e-02 -2.196068912744522095e-01 9.754639863967895508e-02 1.908190548419952393e-02 -3.196039795875549316e-02 -7.899604737758636475e-02 1.008178740739822388e-01 -1.484773010015487671e-01 8.707152307033538818e-02 2.389375418424606323e-01 -1.214775592088699341e-01 -5.398075282573699951e-02 -2.966161370277404785e-01 -1.291232109069824219e-01 -2.844875454902648926e-01 2.420116215944290161e-01 -6.278030574321746826e-02 -1.233676224946975708e-01 -3.515001535415649414e-01 1.650077253580093384e-01
1.554470211267471313e-01 3.409977853298187256e-01 2.045382410287857056e-01 4.956583678722381592e-02 -3.244538903236389160e-01 -7.568269222974777222e-02 5.306910723447799683e-02 -2.072801291942596436e-01 5.218158289790153503e-02 1.001471281051635742e-01 2.689729072153568268e-02 -2.774355113506317139e-01 9.589986503124237061e-02 -1.773615032434463501e-01 8.801327645778656006e-02 -6.183501332998275757e-02 -3.063672184944152832e-01 -2.603631615638732910e-01 2.805563993752002716e-02 -1.298793964087963104e-02 3.963564708828926086e-02 2.501916289329528809e-01 -2.069705575704574585e-01 -2.470900416374206543e-01 -1.372647434473037720e-01 6.901092082262039185e-02 -1.463131010532379150e-01 1.973788142204284668e-01 -2.608515024185180664e-01 1.272249221801757812e-01 2.090506814420223236e-02 -1.285111308097839355e-01
-2.506481483578681946e-02 2.230842113494873047e-01 2.440574318170547485e-01 1.480283886194229126e-01 -1.394484788179397583e-01 1.514647603034973145e-01 -7.373113185167312622e-02 -2.494202405214309692e-01 -4.625508934259414673e-02 4.131792485713958740e-02 -5.206082016229629517e-02 -2.626148611307144165e-02 -9.632379747927188873e-03 -3.558224439620971680e-01 -1.163740679621696472e-01 4.561989009380340576e-02 -3.114065229892730713e-01 -1.953104287385940552e-01 -2.105522602796554565e-01 4.426073655486106873e-02 2.200948894023895264e-01 1.186537295579910278e-01 -4.753530025482177734e-02 -3.402945697307586670e-01 -2.676277160644531250e-01 8.371482789516448975e-02 -2.644190788269042969e-01 2.201415365561842918e-03 -1.717543452978134155e-01 2.486634999513626099e-02 -1.350368708372116089e-01 -2.227590829133987427e-01
8.861534297466278076e-02 3.867329955101013184e-01 3.250203654170036316e-02 -2.060008347034454346e-01 -9.457543492317199707e-02 5.816842988133430481e-02 -5.376836657524108887e-02 -2.026997953653335571e-01 -4.116031527519226074e-02 -5.188704654574394226e-02 -1.239708736538887024e-01 8.518282324075698853e-03 1.108302082866430283e-02 -1.820150762796401978e-01 1.005448251962661743e-01 1.798672229051589966e-02 1.567138284444808960e-01 -2.104596495628356934e-01 4.115135967731475830e-02 -1.517899930477142334e-01 1.742406189441680908e-01 1.759088784456253052e-01 -9.345766156911849976e-02 -1.197359114885330200e-01 -4.853366613388061523e-01 4.354006797075271606e-02 -2.077340781688690186e-01 3.849307298660278320e-01 8.916389197111129761e-02 -1.361279785633087158e-01 -1.756262630224227905e-01 1.233451887965202332e-01
9.980214387178421021e-02 5.269347429275512695e-01 -5.780870094895362854e-02 1.655139029026031494e-02 1.148408129811286926e-01 -8.584235794842243195e-03 3.256219327449798584e-01 -1.283438801765441895e-01 2.717096507549285889e-01 -4.324924573302268982e-02 1.042287331074476242e-02 6.685518473386764526e-02 -5.754815414547920227e-02 -1.236801743507385254e-01 -2.627277672290802002e-01 -9.760095179080963135e-02 2.534057013690471649e-03 6.239501759409904480e-02 -4.606635496020317078e-02 -1.947708427906036377e-01 1.519518196582794189e-01 -3.520879545249044895e-04 -9.778766334056854248e-02 -2.517645657062530518e-01 -1.822082251310348511e-01 -6.816521286964416504e-02 -1.467432677745819092e-01 -1.479900777339935303e-01 1.093509271740913391e-01 -6.312929838895797729e-02 -3.546061515808105469e-01 -1.805553436279296875e-01
1.310960501432418823e-01 2.111105918884277344e-01 1.055962741374969482e-01 8.106429874897003174e-02 6.979720294475555420e-02 1.197360157966613770e-01 1.553312838077545166e-01 -2.529904060065746307e-02 1.899445205926895142e-01 2.017241120338439941e-01 -7.871270179748535156e-02 -1.506865173578262329e-01 3.196793049573898315e-02 -5.781150981783866882e-02 1.004591584205627441e-01 -5.515665281563997269e-03 -1.508426219224929810e-01 5.046125873923301697e-02 1.604932844638824463e-01 -1.016852445900440216e-02 2.213083356618881226e-01 1.250356882810592651e-01 -2.028858065605163574e-01 -4.163117613643407822e-03 -3.418366909027099609e-01 1.765222847461700439e-01 -5.065689086914062500e-01 1.610524654388427734e-01 -2.283188402652740479e-01 -2.664049565792083740e-01 -2.089749872684478760e-01 4.584069177508354187e-02
-1.964414492249488831e-02 6.262710690498352051e-02 3.560892641544342041e-01 1.816719174385070801e-01 -1.909887045621871948e-01 1.147802919149398804e-01 -4.319845885038375854e-02 -3.084325492382049561e-01 1.813336759805679321e-01 1.251076161861419678e-01 -5.788934603333473206e-02 -1.197394281625747681e-01 -9.046857804059982300e-02 -2.997587025165557861e-01 -2.577056735754013062e-02 -8.428520709276199341e-02 -1.937073916196823120e-01 -5.985562503337860107e-02 -1.701043546199798584e-02 -2.723271958529949188e-02 2.091519981622695923e-01 2.650007903575897217e-01 8.915420621633529663e-02 -3.426842689514160156e-01 -2.619368433952331543e-01 -4.057756811380386353e-02 -2.209903448820114136e-01 6.783212721347808838e-02 -1.628801673650741577e-01 2.008659243583679199e-01 -9.330298751592636108e-02 -1.909034699201583862e-01
-2.516979817301034927e-03 1.942045986652374268e-01 2.657410800457000732e-01 8.039416372776031494e-02 -2.154157757759094238e-01 1.518099755048751831e-01 -5.025371164083480835e-02 -2.155319750308990479e-01 7.411719113588333130e-02 2.177217155694961548e-01 -6.446527689695358276e-02 -1.735740923322737217e-03 -9.331233054399490356e-02 -2.936907410621643066e-01 -1.488203257322311401e-01 -3.861096873879432678e-02 -3.997649252414703369e-01 -1.166251003742218018e-01 -1.018651053309440613e-01 3.233846649527549744e-02 1.598300039768218994e-01 6.425426155328750610e-02 3.507904335856437683e-02 -2.780165672302246094e-01 -3.672617971897125244e-01 -3.310734778642654419e-02 -1.870595365762710571e-01 9.137053787708282471e-02 -1.566007286310195923e-01 8.385601639747619629e-02 -1.769191175699234009e-01 -2.364437878131866455e-01
7.270639389753341675e-02 4.230280220508575439e-01 -5.102479457855224609e-02 -1.464215945452451706e-02 -6.036480888724327087e-02 -6.282489746809005737e-02 1.004753857851028442e-01 -9.086386114358901978e-02 -1.635853573679924011e-02 1.490187793970108032e-01 -3.253161162137985229e-02 -2.815162837505340576e-01 -3.332046046853065491e-02 -2.238153666257858276e-01 -6.592470407485961914e-02 1.476004570722579956e-01 1.567521393299102783e-01 9.965337812900543213e-02 4.781640321016311646e-02 1.806064974516630173e-03 1.725050993263721466e-02 1.405057907104492188e-01 -1.676336079835891724e-01 -1.160573214292526245e-01 -2.233624756336212158e-01 7.402751594781875610e-02 -3.696918785572052002e-01 3.152496814727783203e-01 -5.870240181684494019e-02 -6.319426745176315308e-02 -4.570449590682983398e-01 -2.692870981991291046e-02
1.004049405455589294e-01 3.521639108657836914e-01 -1.083143129944801331e-01 4.701277241110801697e-02 2.744078263640403748e-02 -7.267659157514572144e-02 2.892719805240631104e-01 2.169630303978919983e-02 2.437798865139484406e-02 3.064185380935668945e-02 -5.233723670244216919e-02 -2.807844281196594238e-01 8.816731721162796021e-02 -2.263964265584945679e-01 -2.602204680442810059e-01 -7.094094157218933105e-02 1.949058175086975098e-01 7.898023724555969238e-02 1.060228422284126282e-02 1.931515336036682129e-02 1.257616132497787476e-01 2.347402721643447876e-01 -1.055013388395309448e-01 -1.672334596514701843e-02 -2.904669344425201416e-01 8.912768214941024780e-02 -3.491820693016052246e-01 3.118479251861572266e-01 -6.129281222820281982e-02 -5.709000676870346069e-02 -3.181797862052917480e-01 9.878913871943950653e-03
5.861978605389595032e-02 2.585721313953399658e-01 -1.139941290020942688e-01 1.505859494209289551e-01 -2.734143100678920746e-02 1.782389171421527863e-02 4.492794629186391830e-03 -1.580453813076019287e-01 -9.316096082329750061e-03 1.720205247402191162e-01 -1.067431643605232239e-01 -1.216088905930519104e-01 -4.424643144011497498e-02 -8.263137936592102051e-02 1.010484993457794189e-01 1.631015390157699585e-01 8.713936805725097656e-02 -2.140696793794631958e-01 1.890689581632614136e-01 -2.755246162414550781e-01 2.363317459821701050e-01 2.892434597015380859e-01 -1.307245343923568726e-01 -8.382280915975570679e-02 -3.775442838668823242e-01 -4.316010326147079468e-02 -2.462664842605590820e-01 3.358842134475708008e-01 -1.060172542929649353e-01 -2.054672092199325562e-01 -2.100974023342132568e-01 1.494504362344741821e-01
3.947699815034866333e-02 3.275962173938751221e-01 7.893363386392593384e-02 3.358063101768493652e-02 -2.368057519197463989e-01 1.584551632404327393e-01 -6.874595582485198975e-02 2.638522088527679443e-01 -5.886209756135940552e-02 -1.747131198644638062e-01 1.431180387735366821e-01 -2.502602711319923401e-02 -6.407684832811355591e-02 -5.266979336738586426e-02 -3.403978943824768066e-01 -3.294753134250640869e-01 -1.933435350656509399e-01 -8.202666789293289185e-02 1.309041380882263184e-01 -3.035212159156799316e-01 7.736190222203731537e-03 -6.797696650028228760e-02 -1.765610128641128540e-01 -3.054391741752624512e-01 -1.246423423290252686e-01 -1.214136257767677307e-01 -1.599483489990234375e-01 1.411461830139160156e-01 -1.569147035479545593e-02 1.100395098328590393e-01 -2.305005341768264771e-01 -1.343323886394500732e-01
8.551040291786193848e-02 1.182892918586730957e-01 2.238483875989913940e-01 1.607174426317214966e-01 -1.963852941989898682e-01 8.240922540426254272e-02 2.421971969306468964e-02 -1.888389885425567627e-01 -1.115224957466125488e-01 5.206602811813354492e-02 1.259998232126235962e-01 3.266950696706771851e-02 -5.571166053414344788e-02 -3.837015032768249512e-01 -3.986071422696113586e-02 -3.062330000102519989e-02 -4.401430785655975342e-01 -1.670413911342620850e-01 -1.834141463041305542e-01 4.630434140563011169e-02 1.918784528970718384e-01 1.086020916700363159e-01 -1.288371533155441284e-01 -3.143395185470581055e-01 -2.813871800899505615e-01 -9.144369512796401978e-02 -2.822530269622802734e-01 6.365593057125806808e-03 -5.181165761314332485e-04 1.726144738495349884e-02 -1.912284046411514282e-01 -1.032252460718154907e-01
6.881549209356307983e-02 2.462449371814727783e-01 2.546420693397521973e-02 3.365337848663330078e-03 2.101712301373481750e-02 -1.497949659824371338e-01 -8.258210727944970131e-04 -1.940386742353439331e-01 3.048804402351379395e-02 -8.863276243209838867e-02 1.428883522748947144e-01 -4.923657700419425964e-02 2.393555194139480591e-01 6.903453171253204346e-02 2.583948969841003418e-01 1.153845265507698059e-01 -5.451138317584991455e-02 2.365788631141185760e-02 1.681182384490966797e-01 -1.655459403991699219e-01 3.428454697132110596e-01 -2.672116830945014954e-02 -1.461724340915679932e-01 -1.539864242076873779e-01 -2.349386364221572876e-01 -5.821545049548149109e-02 -2.063882499933242798e-01 2.288859933614730835e-01 -4.910167306661605835e-02 -4.469460844993591309e-01 -2.663694620132446289e-01 -2.245907932519912720e-01
-1.269098371267318726e-01 2.714230418205261230e-01 -8.355651050806045532e-02 4.561085626482963562e-02 4.537134617567062378e-02 -1.437055766582489014e-01 -1.093546152114868164e-01 -7.657644152641296387e-02 -8.935858495533466339e-03 1.202611252665519714e-01 -2.769867777824401855e-01 -1.530601978302001953e-01 1.209475249052047729e-01 -2.673529982566833496e-01 -1.135731860995292664e-01 -2.578184306621551514e-01 -8.030508458614349365e-02 9.815429337322711945e-03 7.004503160715103149e-02 -2.439695447683334351e-01 2.409559488296508789e-01 1.914779692888259888e-01 -3.188362717628479004e-02 -2.470493763685226440e-01 -1.668325960636138916e-01 5.240946076810359955e-03 -1.387498229742050171e-01 2.714318931102752686e-01 -3.437141329050064087e-02 -3.175488114356994629e-01 -3.575963973999023438e-01 4.511304944753646851e-02
-4.560295119881629944e-02 4.016029238700866699e-01 4.975957795977592468e-02 1.025341898202896118e-01 2.631484344601631165e-02 -1.042143106460571289e-01 3.076289594173431396e-02 -1.802886128425598145e-01 2.878818809986114502e-01 -3.599096089601516724e-02 -1.753896847367286682e-02 -1.062318757176399231e-01 9.958495199680328369e-02 -1.761090159416198730e-01 1.320347785949707031e-01 2.509042322635650635e-01 4.312853142619132996e-02 1.335896458476781845e-02 5.776991322636604309e-02 -1.264071017503738403e-01 3.497955501079559326e-01 1.452685743570327759e-01 -7.318983972072601318e-02 3.509557247161865234e-02 -3.993361294269561768e-01 2.134344726800918579e-01 -1.232097521424293518e-01 3.377231657505035400e-01 -2.832781337201595306e-02 -1.419254839420318604e-01 -1.689785718917846680e-01 -7.998634874820709229e-02
-2.642270177602767944e-02 5.613869428634643555e-02 1.946723908185958862e-01 2.508644461631774902e-01 -1.272967606782913208e-01 8.205975405871868134e-03 -4.691879078745841980e-02 -2.753032445907592773e-01 -9.198912419378757477e-03 -1.440620869398117065e-01 3.367985785007476807e-02 -1.370054781436920166e-01 -1.219429299235343933e-01 -1.906835287809371948e-01 -1.752183735370635986e-01 5.049867928028106689e-02 -3.151333928108215332e-01 -2.108132988214492798e-01 -1.756242662668228149e-02 1.038540154695510864e-01 1.279034093022346497e-02 2.921329140663146973e-01 -1.873942911624908447e-01 -2.870241105556488037e-01 -2.749738693237304688e-01 -7.179954648017883301e-02 -2.220689803361892700e-01 1.356792151927947998e-01 -2.547682523727416992e-01 1.343939304351806641e-01 -1.760861128568649292e-01 -2.356175929307937622e-01
-3.141856566071510315e-02 4.857597053050994873e-01 -1.313815265893936157e-02 -1.826095581054687500e-02 -1.446908712387084961e-01 -3.185091540217399597e-02 7.448762655258178711e-02 1.790238320827484131e-01 2.492982000112533569e-01 -2.124446332454681396e-01 -5.184356495738029480e-02 8.362887799739837646e-02 -1.834733039140701294e-02 -1.791179925203323364e-01 -3.156536817550659180e-01 2.107394486665725708e-01 1.094326190650463104e-02 -1.680561602115631104e-01 2.561631202697753906e-01 -2.720700949430465698e-02 1.011561527848243713e-01 -3.846960142254829407e-02 -3.922372758388519287e-01 5.962401628494262695e-03 7.957782596349716187e-03 -1.162818297743797302e-01 -6.641208380460739136e-02 1.079395860433578491e-01 -1.279743611812591553e-01 -1.679663658142089844e-01 -2.580068111419677734e-01 9.186893701553344727e-02
-3.349180147051811218e-02 1.669307947158813477e-01 -1.471226662397384644e-01 2.805615663528442383e-01 -1.194245815277099609e-01 1.949792802333831787e-01 -2.072088271379470825e-01 -4.012610763311386108e-02 9.933104738593101501e-03 1.083016917109489441e-01 -1.972825527191162109e-01 3.624204918742179871e-02 -6.971925497055053711e-02 -2.391900569200515747e-01 -3.203892707824707031e-01 -2.492785081267356873e-02 1.255993694067001343e-01 -9.853214025497436523e-03 -8.948008529841899872e-03 -7.911374419927597046e-02 3.312767744064331055e-01 1.984346210956573486e-01 -3.310854434967041016e-01 -4.495182074606418610e-03 -3.169316649436950684e-01 8.458499610424041748e-02 -9.033367037773132324e-02 3.196277916431427002e-01 3.816677629947662354e-02 -3.602841496467590332e-02 -2.297005504369735718e-01 -4.487163946032524109e-02
-4.794283211231231689e-02 2.020406872034072876e-01 1.340031027793884277e-01 2.054689265787601471e-02 -3.998704254627227783e-02 1.837229579687118530e-01 3.822494298219680786e-02 -1.830189079046249390e-01 1.675194054841995239e-01 -1.687763482332229614e-01 2.207137495279312134e-01 -3.344678878784179688e-02 4.992228448390960693e-01 -2.510838210582733154e-01 -1.682418733835220337e-01 -9.092555195093154907e-02 -9.959109127521514893e-02 -1.235310435295104980e-01 2.967945933341979980e-01 8.464488387107849121e-02 1.898102313280105591e-01 7.537562400102615356e-02 -3.624016046524047852e-02 4.189515486359596252e-02 -1.464162766933441162e-01 1.732696890830993652e-01 -3.871040344238281250e-01 -9.946452081203460693e-02 1.151358261704444885e-01 1.500273495912551880e-01 9.919590083882212639e-04 -2.819094993174076080e-02
-1.325556635856628418e-01 2.503288090229034424e-01 1.232613697648048401e-01 -2.421672642230987549e-02 2.647053264081478119e-02 3.490696847438812256e-02 -1.319204736500978470e-02 9.353079646825790405e-02 -2.830417454242706299e-02 -1.592361479997634888e-01 -1.975798793137073517e-02 1.265846490859985352e-01 4.950235784053802490e-02 -1.734883487224578857e-01 -9.633272886276245117e-02 -3.229193389415740967e-02 2.124719768762588501e-01 -3.620348274707794189e-01 2.183782756328582764e-01 -3.089207112789154053e-01 4.577349722385406494e-01 3.388697281479835510e-02 -1.582606583833694458e-01 -1.918645650148391724e-01 2.555593103170394897e-02 -3.194622695446014404e-02 4.536912217736244202e-02 2.531509995460510254e-01 3.591809421777725220e-03 -3.135191202163696289e-01 -2.070722430944442749e-01 8.267074823379516602e-02
3.011440671980381012e-02 2.756917774677276611e-01 2.135138958692550659e-01 1.395916193723678589e-01 -4.710698127746582031e-02 1.782311350107192993e-01 -6.171584129333496094e-02 -1.868518143892288208e-01 7.273066043853759766e-02 1.755307465791702271e-01 -3.024163469672203064e-02 2.917085774242877960e-02 -8.229649811983108521e-02 -2.354979664087295532e-01 -2.220183797180652618e-02 -7.159524410963058472e-02 -4.016152024269104004e-01 -5.976428091526031494e-02 -9.379804879426956177e-02 4.666450992226600647e-02 2.498441338539123535e-01 7.156353443861007690e-02 2.694935537874698639e-02 -2.742409706115722656e-01 -4.125016033649444580e-01 -1.192980110645294189e-01 -3.443983495235443115e-01 6.895535439252853394e-02 -1.468404978513717651e-01 7.567352056503295898e-02 -2.481486462056636810e-02 -1.568723469972610474e-01
2.107900828123092651e-01 3.211136460304260254e-01 3.745637089014053345e-02 1.573435217142105103e-02 -1.264474093914031982e-01 -2.896440774202346802e-02 6.591246277093887329e-02 -1.638004779815673828e-01 4.389780014753341675e-02 1.111011281609535217e-01 3.417799994349479675e-02 -1.081226468086242676e-01 -1.509341597557067871e-01 -3.136980831623077393e-01 -7.447922136634588242e-03 -5.517301335930824280e-02 -2.653177082538604736e-01 -3.254033029079437256e-01 4.642236977815628052e-02 -3.621123731136322021e-02 2.217135392129421234e-02 3.579725027084350586e-01 -7.234384119510650635e-02 -2.332209497690200806e-01 -8.112925291061401367e-02 2.405059486627578735e-01 -2.251444309949874878e-01 7.454676181077957153e-02 -1.420988142490386963e-01 3.227520883083343506e-01 -1.958104670047760010e-01 -3.407026233617216349e-04
5.784983560442924500e-02 3.683110177516937256e-01 -1.369496136903762817e-01 2.007731236517429352e-02 2.224288322031497955e-02 -1.650464236736297607e-01 -7.226356863975524902e-02 -1.597108691930770874e-01 1.180494278669357300e-01 1.534105539321899414e-01 -2.087267041206359863e-01 -1.238779798150062561e-01 -5.138010717928409576e-03 -2.219590842723846436e-01 6.751500815153121948e-02 9.810242056846618652e-02 9.254083037376403809e-03 -6.358639895915985107e-02 1.503329128026962280e-01 -9.573213756084442139e-02 4.007490873336791992e-01 6.106334924697875977e-02 7.984760217368602753e-03 3.757542744278907776e-02 -2.815143764019012451e-01 -1.244969759136438370e-02 -4.069513976573944092e-01 2.915622591972351074e-01 -8.888468891382217407e-02 -2.108874768018722534e-01 -1.985385715961456299e-01 2.724542515352368355e-03
-1.486245542764663696e-01 1.694730371236801147e-01 -4.270211607217788696e-02 2.522531449794769287e-01 -9.692102670669555664e-02 -5.322970449924468994e-02 8.446728438138961792e-02 -4.365364089608192444e-02 2.816130220890045166e-01 7.467187196016311646e-02 6.523424386978149414e-02 1.724783033132553101e-01 9.740326553583145142e-02 -8.039840310811996460e-02 -2.142215669155120850e-01 -9.903790801763534546e-02 -4.366678372025489807e-02 -6.089761853218078613e-02 -2.379103377461433411e-02 -8.670830726623535156e-02 1.410036981105804443e-01 -1.009856909513473511e-02 -6.799536757171154022e-03 -3.456841707229614258e-01 -6.108534708619117737e-02 -3.266170620918273926e-02 -1.608102768659591675e-01 2.389973700046539307e-01 -6.354206800460815430e-02 -1.176981534808874130e-02 -5.424290895462036133e-01 -3.640324175357818604e-01
-5.352239590138196945e-03 3.480889797210693359e-01 1.431451737880706787e-01 6.931766867637634277e-02 -1.536528319120407104e-01 1.234758645296096802e-01 -3.667895868420600891e-02 -2.729996107518672943e-02 5.901754274964332581e-02 1.451102346181869507e-01 -3.783880174160003662e-01 1.087864674627780914e-02 -7.358507253229618073e-03 7.261973619461059570e-02 -2.486670911312103271e-01 -1.376531571149826050e-01 1.432542353868484497e-01 -1.601325422525405884e-01 -2.656663395464420319e-02 -3.893428444862365723e-01 1.788004338741302490e-01 1.975118517875671387e-01 -3.232114017009735107e-01 -6.623731926083564758e-03 -2.109471261501312256e-01 2.552479803562164307e-01 -1.552809178829193115e-01 2.035584449768066406e-01 4.084320738911628723e-02 -1.594249717891216278e-02 -7.349135354161262512e-03 -8.656706660985946655e-02
-2.052118629217147827e-01 3.701559007167816162e-01 1.533358097076416016e-01 8.330298587679862976e-03 -6.495946645736694336e-02 -1.725205220282077789e-02 -2.297821640968322754e-02 5.612086504697799683e-03 2.070601098239421844e-02 -9.195917844772338867e-02 5.803127214312553406e-02 3.220949321985244751e-02 -1.308702025562524796e-02 -2.189755737781524658e-01 -1.626832485198974609e-01 4.966751206666231155e-03 -1.836269646883010864e-01 8.056069165468215942e-02 -9.504181332886219025e-03 -2.756832242012023926e-01 1.854689270257949829e-01 3.243130445480346680e-02 6.733545660972595215e-02 -3.119930028915405273e-01 -3.753211349248886108e-02 -1.351748406887054443e-01 -2.868755348026752472e-02 1.643218100070953369e-01 -1.347034424543380737e-01 -3.216173052787780762e-01 -5.108398795127868652e-01 1.436734646558761597e-01
-6.639353185892105103e-02 -1.120641008019447327e-01 -2.096334546804428101e-01 -2.213695496320724487e-01 -1.619590669870376587e-01 2.184032090008258820e-02 1.041168645024299622e-01 -9.048070758581161499e-02 -6.454443186521530151e-02 3.313492238521575928e-01 6.692350655794143677e-02 7.410928606986999512e-02 -4.242025688290596008e-02 -2.837505638599395752e-01 -6.732374429702758789e-02 -1.215581223368644714e-01 -9.926632046699523926e-02 -6.880571693181991577e-02 1.938095539808273315e-01 -1.072625890374183655e-01 3.081286549568176270e-01 1.198706701397895813e-01 -1.410174220800399780e-01 -4.400842357426881790e-03 -3.067886531352996826e-01 1.515866070985794067e-01 -2.209669202566146851e-01 1.786877065896987915e-01 -3.211915120482444763e-02 -1.449328362941741943e-01 -4.539051353931427002e-01 -1.598034519702196121e-03
6.671468168497085571e-02 1.853915154933929443e-01 2.852279543876647949e-01 6.020199134945869446e-02 -1.680317372083663940e-01 9.748566895723342896e-02 -5.584939569234848022e-02 -2.673312723636627197e-01 2.875053323805332184e-02 -1.679924577474594116e-01 -4.546119272708892822e-02 -5.679099261760711670e-02 -5.252395942807197571e-02 -2.432775199413299561e-01 7.035496085882186890e-02 1.209825556725263596e-02 -3.347572982311248779e-01 4.985594004392623901e-02 -7.898834347724914551e-02 5.155249685049057007e-02 1.519121229648590088e-01 2.685734927654266357e-01 -1.569614112377166748e-01 -3.396775722503662109e-01 -3.717151284217834473e-01 -1.072197258472442627e-01 -2.622922062873840332e-01 -9.119119495153427124e-03 1.586950151249766350e-03 1.788484603166580200e-01 -2.308108657598495483e-01 -3.811282105743885040e-03
-1.319215595722198486e-01 2.629295289516448975e-01 1.348310261964797974e-01 2.400416731834411621e-01 9.537737816572189331e-02 -1.487109512090682983e-01 1.295302510261535645e-01 -2.321547418832778931e-01 -1.008106246590614319e-01 -5.407125502824783325e-02 3.634205460548400879e-01 4.688762128353118896e-02 2.809653282165527344e-01 -1.298991143703460693e-01 -2.208919227123260498e-01 -8.003330975770950317e-02 -2.546164020895957947e-02 -2.002448439598083496e-01 8.338418602943420410e-02 -2.177676260471343994e-01 4.998232051730155945e-02 1.805093511939048767e-02 -8.531560748815536499e-02 -3.447018563747406006e-02 -2.339876443147659302e-01 -1.776453666388988495e-02 1.496918201446533203e-01 3.524012863636016846e-02 -1.067478358745574951e-01 -2.113293558359146118e-01 -4.184212982654571533e-01 -1.454183161258697510e-01
1.234843283891677856e-01 6.220254115760326385e-03 2.010991275310516357e-01 1.246449798345565796e-01 -3.811500594019889832e-02 7.744239270687103271e-02 -9.341604262590408325e-02 -1.273022592067718506e-01 1.132773119024932384e-03 5.205456539988517761e-02 6.181026995182037354e-02 -2.664725780487060547e-01 9.741211682558059692e-02 -3.278654813766479492e-01 -5.219125002622604370e-02 1.057369187474250793e-01 -3.831450045108795166e-01 -2.102923095226287842e-01 -6.253190338611602783e-02 8.905135095119476318e-02 1.548194736242294312e-01 2.571229040622711182e-01 -1.639894247055053711e-01 -2.764565050601959229e-01 -3.368585705757141113e-01 -1.424583345651626587e-01 -1.857606023550033569e-01 7.076679915189743042e-02 -2.745445370674133301e-01 1.444013118743896484e-01 -1.209400892257690430e-01 8.673971146345138550e-02
1.061243638396263123e-01 3.709119260311126709e-01 5.469138920307159424e-02 1.999597437679767609e-02 -4.063082858920097351e-02 9.266518056392669678e-02 6.574515998363494873e-02 -2.217152342200279236e-02 2.010833658277988434e-02 -2.514603137969970703e-01 -1.676807850599288940e-01 -2.338099852204322815e-02 -1.023118733428418636e-03 7.142597436904907227e-02 -2.304664850234985352e-01 -2.212227582931518555e-01 -4.253483712673187256e-01 -7.425469905138015747e-02 1.985593140125274658e-01 -3.003385663032531738e-01 3.521127998828887939e-02 7.868243753910064697e-02 -1.601726561784744263e-01 -3.685638308525085449e-01 -1.677332669496536255e-01 -2.317940592765808105e-01 -2.947654202580451965e-02 1.000382751226425171e-01 1.800097338855266571e-02 2.074635215103626251e-02 -1.753523945808410645e-01 -1.550172716379165649e-01
1.870440095663070679e-01 1.010397151112556458e-01 1.188244298100471497e-01 8.965176343917846680e-02 -1.081649214029312134e-01 7.584238052368164062e-02 1.603133082389831543e-01 3.687338158488273621e-02 7.006948441267013550e-02 -2.412965446710586548e-01 -1.120798215270042419e-01 -5.989276245236396790e-02 1.620749980211257935e-01 7.318139821290969849e-02 -3.675021827220916748e-01 -5.556325614452362061e-02 -4.171999692916870117e-01 -1.124129965901374817e-01 1.967528760433197021e-01 -2.400558739900588989e-01 5.811280012130737305e-02 1.844558715820312500e-01 -1.122926175594329834e-01 -3.349821865558624268e-01 -1.617128103971481323e-01 -2.601935267448425293e-01 -5.960955470800399780e-02 1.691642701625823975e-01 1.218906193971633911e-01 -2.397178858518600464e-02 -8.190894126892089844e-02 -2.137008160352706909e-01
-5.094099789857864380e-02 1.713444143533706665e-01 -1.324900686740875244e-01 -1.045480594038963318e-01 -1.511917263269424438e-01 3.608762621879577637e-01 2.801068425178527832e-01 -2.019421756267547607e-01 6.925856322050094604e-02 5.872656032443046570e-02 -1.318578571081161499e-01 -4.773850366473197937e-02 1.970039904117584229e-01 -2.719718515872955322e-01 -1.898425258696079254e-02 2.251050919294357300e-01 3.970195725560188293e-02 -1.801570951938629150e-01 -5.718484520912170410e-02 -8.453205972909927368e-02 2.671967148780822754e-01 1.906885355710983276e-01 -2.669173851609230042e-02 -1.157925743609666824e-02 -3.627625107765197754e-01 -1.120466291904449463e-01 -9.057345986366271973e-02 9.797601401805877686e-02 3.605049103498458862e-02 -2.058838754892349243e-01 -3.035077154636383057e-01 -1.571560502052307129e-01
1.075487807393074036e-01 2.624761760234832764e-01 2.395374327898025513e-01 1.765634268522262573e-01 -2.746721506118774414e-01 1.614654958248138428e-01 -7.539273798465728760e-02 -2.832514345645904541e-01 -8.571832627058029175e-02 2.906935103237628937e-02 -2.029936760663986206e-02 -6.781294196844100952e-02 -5.292318761348724365e-02 -3.252408504486083984e-01 -7.587110996246337891e-02 -3.021002933382987976e-02 -3.395345509052276611e-01 -1.940708309412002563e-01 -7.250890880823135376e-02 -1.982889836654067039e-03 2.138841003179550171e-01 9.320798516273498535e-02 1.832815632224082947e-02 -2.619018256664276123e-01 -3.068414032459259033e-01 -1.197403445839881897e-01 -2.417436540126800537e-01 1.388790644705295563e-02 -1.625660955905914307e-01 1.304206699132919312e-01 -1.452735662460327148e-01 -4.318946972489356995e-02
-1.971673965454101562e-02 7.565376162528991699e-02 -3.871054947376251221e-02 6.515909731388092041e-02 -1.708237528800964355e-01 -1.897129602730274200e-02 5.748228728771209717e-02 -1.455471813678741455e-01 2.101717516779899597e-02 -4.611974954605102539e-02 -1.497920751571655273e-01 1.889295317232608795e-02 2.554185390472412109e-01 6.547372043132781982e-02 -3.254349231719970703e-01 3.245895206928253174e-01 -2.478932887315750122e-01 -3.591987490653991699e-01 4.319216310977935791e-02 -2.672705352306365967e-01 1.577091962099075317e-01 7.960364967584609985e-02 -1.113618388772010803e-01 2.057067155838012695e-01 -9.896021336317062378e-02 1.791654229164123535e-01 -1.466454751789569855e-02 2.535173594951629639e-01 -1.540827304124832153e-01 -2.114462479948997498e-02 -1.828693598508834839e-01 -3.380098044872283936e-01
5.069074034690856934e-02 1.168486624956130981e-01 3.449171781539916992e-01 1.296547651290893555e-01 -3.856652230024337769e-02 2.227918505668640137e-01 1.176320612430572510e-01 -7.698822021484375000e-02 1.180583164095878601e-01 2.089498750865459442e-02 6.718353927135467529e-02 -2.194640934467315674e-01 2.047729641199111938e-01 2.010415680706501007e-02 -9.435830265283584595e-02 -1.674501001834869385e-01 -1.686394214630126953e-01 -3.915972635149955750e-02 2.089931219816207886e-01 -3.452055454254150391e-01 3.773166835308074951e-01 -2.803739160299301147e-02 -4.082814231514930725e-02 -9.449072927236557007e-02 -1.107397824525833130e-01 8.415909856557846069e-02 -3.672273755073547363e-01 -2.026708722114562988e-01 2.317845970392227173e-01 2.366323396563529968e-02 -1.836763471364974976e-01 3.021895512938499451e-02
-6.679015606641769409e-02 1.390898972749710083e-01 1.476514618843793869e-02 -2.208808362483978271e-01 -1.398849487304687500e-01 1.701001971960067749e-01 2.194487601518630981e-01 -3.151016235351562500e-01 4.649601876735687256e-02 -6.713895499706268311e-02 -2.036368846893310547e-01 -5.906113237142562866e-02 -4.827091470360755920e-02 -3.431183695793151855e-01 1.322647035121917725e-01 -1.792000383138656616e-01 -3.062802553176879883e-02 -2.746673822402954102e-01 4.534553736448287964e-02 -7.961594313383102417e-02 2.675516307353973389e-01 2.317990809679031372e-01 -1.537009775638580322e-01 -6.201888900250196457e-04 -3.256093859672546387e-01 5.496196821331977844e-02 -1.908068209886550903e-01 1.285985410213470459e-01 3.408359736204147339e-02 -1.664195060729980469e-01 -2.879540026187896729e-01 -4.969390481710433960e-02
-1.365174651145935059e-01 2.068719565868377686e-01 -1.362659409642219543e-02 -1.425663083791732788e-01 -1.483049243688583374e-01 1.225708052515983582e-01 -1.077148597687482834e-02 -3.281135261058807373e-01 2.473470568656921387e-02 -8.106358349323272705e-02 -2.189075052738189697e-01 -8.738858252763748169e-02 1.247794255614280701e-01 -4.335153400897979736e-01 1.180935204029083252e-01 3.080126407439820468e-05 -8.440261334180831909e-02 -1.238431707024574280e-01 5.089575797319412231e-02 -1.934175938367843628e-01 2.619996070861816406e-01 2.534327208995819092e-01 -1.159563884139060974e-01 9.909099899232387543e-03 -2.360424101352691650e-01 8.201448619365692139e-02 -2.131982147693634033e-02 1.732805073261260986e-01 -1.205367296934127808e-01 -2.592366039752960205e-01 -3.086612522602081299e-01 -1.194429919123649597e-01
-1.278883963823318481e-01 2.654531002044677734e-01 1.136616691946983337e-01 8.263111859560012817e-02 -1.010124459862709045e-01 2.883638255298137665e-02 1.759444549679756165e-02 -3.908540308475494385e-02 -6.295540928840637207e-02 -1.768554449081420898e-01 8.232443034648895264e-02 4.168935120105743408e-02 -1.814005076885223389e-01 -2.047554962337017059e-02 9.731931984424591064e-02 -1.636558398604393005e-02 -8.671773970127105713e-02 -9.090887755155563354e-02 2.925119400024414062e-01 -7.421652972698211670e-02 3.440298438072204590e-01 3.896275907754898071e-02 -3.111192882061004639e-01 5.428431183099746704e-02 -4.057610780000686646e-02 -7.132730633020401001e-02 -2.856915816664695740e-02 5.519434213638305664e-01 7.598152011632919312e-02 -1.242354437708854675e-01 -3.195580840110778809e-01 -1.781858503818511963e-01
-3.861251845955848694e-02 5.008950233459472656e-01 -2.517227828502655029e-02 2.127627432346343994e-01 -9.047402068972587585e-03 -1.446034312248229980e-01 1.272635906934738159e-01 8.424778282642364502e-02 -2.192731797695159912e-01 1.525449380278587341e-02 -1.912383884191513062e-01 -1.205434426665306091e-01 2.116468176245689392e-02 -1.885633617639541626e-01 2.452883720397949219e-01 5.020789802074432373e-02 -8.481455966830253601e-03 -1.206614635884761810e-02 -7.225555926561355591e-02 -2.472384423017501831e-01 1.523832231760025024e-01 9.099274873733520508e-02 1.068701520562171936e-01 7.836125791072845459e-02 -3.438584804534912109e-01 -1.248950511217117310e-01 -2.489476948976516724e-01 1.015947386622428894e-01 3.417857736349105835e-02 -6.423052400350570679e-02 -2.491796016693115234e-01 -2.649015188217163086e-01
-1.398947536945343018e-01 4.681476950645446777e-01 3.885797783732414246e-02 -9.239660203456878662e-02 -3.056435585021972656e-01 -1.647244840860366821e-01 8.389943838119506836e-02 -1.851786226034164429e-01 2.599927131086587906e-03 -1.089142709970474243e-01 3.336708992719650269e-02 1.396840345114469528e-02 8.122429996728897095e-02 -1.804579645395278931e-01 -3.705142810940742493e-02 -9.251429885625839233e-02 -3.169268965721130371e-01 7.077425718307495117e-02 2.031150832772254944e-02 -2.769190371036529541e-01 -6.210618838667869568e-02 1.964400522410869598e-02 -4.230000972747802734e-01 3.876340016722679138e-02 -9.201630018651485443e-03 -1.129940077662467957e-01 -1.034973412752151489e-01 6.037633866071701050e-03 1.222178936004638672e-01 -2.881903052330017090e-01 -1.939799785614013672e-01 -2.496287226676940918e-02
-1.710365563631057739e-01 3.527918457984924316e-01 1.145105287432670593e-01 3.398154675960540771e-02 -1.588015854358673096e-01 4.632714390754699707e-02 1.126571223139762878e-01 -1.007236838340759277e-01 2.390351146459579468e-01 2.267715781927108765e-01 -8.186527341604232788e-02 1.189666893333196640e-02 2.096209377050399780e-01 -2.151258289813995361e-01 -4.478654861450195312e-01 -1.008878871798515320e-01 2.635216806083917618e-03 -9.863918274641036987e-02 6.782504916191101074e-02 -5.207744985818862915e-02 1.505754590034484863e-01 -1.508003026247024536e-01 5.387721583247184753e-02 -2.189019173383712769e-01 7.038685679435729980e-02 -1.670817285776138306e-01 -8.943175524473190308e-02 1.493864655494689941e-01 -1.177923940122127533e-02 -8.700506389141082764e-02 -4.167357385158538818e-01 -8.707283437252044678e-02
-8.531229943037033081e-02 8.312918990850448608e-02 -7.284574210643768311e-02 -1.164950281381607056e-01 -6.605803221464157104e-02 2.237333357334136963e-01 2.341276854276657104e-01 -1.701195538043975830e-01 -3.404068946838378906e-02 -2.651954628527164459e-02 -1.332442462444305420e-01 -2.219667099416255951e-02 2.089027464389801025e-01 -2.161724269390106201e-01 6.931445747613906860e-02 -3.088553994894027710e-02 -7.891128212213516235e-02 -1.723864972591400146e-01 2.092256443575024605e-03 -9.834080189466476440e-02 1.183503940701484680e-01 3.499785661697387695e-01 -3.189578354358673096e-01 7.025779783725738525e-02 -3.808948099613189697e-01 9.623369574546813965e-02 -1.169935688376426697e-01 3.350977301597595215e-01 2.347967587411403656e-02 -1.384501010179519653e-01 -3.505685925483703613e-01 -2.827882766723632812e-02
-1.927932351827621460e-02 3.072539567947387695e-01 3.381659984588623047e-01 1.983353197574615479e-01 -1.733221560716629028e-01 -1.160315424203872681e-01 1.904383450746536255e-01 -1.581963300704956055e-01 -8.233933150768280029e-02 1.260504424571990967e-01 1.102516874670982361e-01 -8.700246363878250122e-02 -1.187404035590589046e-03 -2.622616291046142578e-01 -5.075380578637123108e-02 -3.594596683979034424e-02 -2.981892228126525879e-01 -1.372625678777694702e-01 9.901817142963409424e-02 6.548757106065750122e-02 1.705177500844001770e-02 3.749919533729553223e-01 -1.005071550607681274e-01 -1.129233390092849731e-01 -3.109747469425201416e-01 1.096048727631568909e-01 -2.424688637256622314e-01 -1.624643988907337189e-02 -2.450183928012847900e-01 1.091286167502403259e-01 -6.390859931707382202e-02 -4.768934100866317749e-02
1.319073140621185303e-01 1.746997982263565063e-01 3.087430074810981750e-02 2.541875243186950684e-01 -5.399550776928663254e-03 1.015331596136093140e-01 4.295571148395538330e-02 -1.431933641433715820e-01 5.395360756665468216e-03 1.091071590781211853e-01 1.265937238931655884e-01 5.478030070662498474e-02 -1.434575952589511871e-02 -2.250743657350540161e-01 1.345686614513397217e-01 4.130993410944938660e-02 -3.525765538215637207e-01 -3.870290815830230713e-01 1.169869005680084229e-01 -1.052698791027069092e-01 2.238730192184448242e-01 2.100864201784133911e-01 -1.964064389467239380e-01 -6.487616896629333496e-02 -1.109884902834892273e-01 1.499196290969848633e-01 -3.566579222679138184e-01 4.971291497349739075e-02 -2.183849960565567017e-01 2.837467491626739502e-01 -1.414295379072427750e-02 -1.529844850301742554e-01
-1.079450710676610470e-03 -2.406020648777484894e-02 1.419383734464645386e-01 1.097594499588012695e-01 1.666670851409435272e-02 1.367367245256900787e-02 1.603360474109649658e-01 -1.887459121644496918e-02 1.881925575435161591e-02 -1.503982692956924438e-01 1.612460426986217499e-02 2.809689566493034363e-02 1.123623624444007874e-01 -5.734509788453578949e-03 -4.309415221214294434e-01 1.729406565427780151e-01 -2.730780839920043945e-01 -2.637151479721069336e-01 1.220681518316268921e-01 -4.107343852519989014e-01 1.336925178766250610e-01 -1.890834867954254150e-01 -1.441333442926406860e-01 1.566913127899169922e-01 -2.568969428539276123e-01 1.939086169004440308e-01 -2.138765603303909302e-01 8.534364402294158936e-02 2.949357777833938599e-02 -1.577836088836193085e-02 -1.278393864631652832e-01 -2.960384190082550049e-01
1.923168450593948364e-01 2.016581147909164429e-01 3.287091851234436035e-01 1.211078390479087830e-01 -8.407548815011978149e-02 3.761259466409683228e-02 -5.443050060421228409e-03 -2.512684464454650879e-01 -3.848748747259378433e-03 9.248298406600952148e-02 -7.897862233221530914e-03 -8.335296809673309326e-02 5.552192032337188721e-02 -2.580137550830841064e-01 -1.472707092761993408e-01 -1.037632972002029419e-01 -3.588073253631591797e-01 -1.426514536142349243e-01 -6.915555149316787720e-02 4.647212475538253784e-02 1.002501547336578369e-01 2.717283070087432861e-01 -4.781840369105339050e-02 -2.918113768100738525e-01 -3.080435991287231445e-01 -4.132519662380218506e-02 -2.081341743469238281e-01 1.555345207452774048e-01 -2.032023817300796509e-01 1.309566944837570190e-01 -1.788952052593231201e-01 -1.684648692607879639e-01
2.446372359991073608e-01 1.367650330066680908e-01 1.679975688457489014e-01 1.710546165704727173e-01 1.302757710218429565e-01 2.431514263153076172e-01 -1.214671060442924500e-01 -1.011683791875839233e-01 -2.952432930469512939e-01 -2.253657430410385132e-01 1.655375063419342041e-01 -1.095597669482231140e-01 -1.622318029403686523e-01 -3.728631734848022461e-01 -1.142794787883758545e-01 1.092168595641851425e-02 -1.380833834409713745e-01 6.972630321979522705e-02 7.859774678945541382e-02 -1.282481998205184937e-01 1.210057437419891357e-01 2.574261128902435303e-01 -1.180416867136955261e-01 3.057941235601902008e-02 -2.021513879299163818e-01 1.151314526796340942e-01 -1.828549653291702271e-01 -2.125814184546470642e-02 -9.976256638765335083e-02 1.323534399271011353e-01 -3.376561701297760010e-01 -1.875323504209518433e-01
7.450041919946670532e-02 3.277522325515747070e-01 1.109979078173637390e-01 4.766070842742919922e-02 -1.605589687824249268e-01 1.876258477568626404e-02 9.923683106899261475e-02 6.940105464309453964e-03 1.947020739316940308e-01 -2.916725575923919678e-01 4.996624961495399475e-02 -8.521913550794124603e-03 -7.975131273269653320e-02 -5.211057141423225403e-02 -1.950321197509765625e-01 1.203783676028251648e-01 2.090167067945003510e-02 -1.434091478586196899e-01 1.276630312204360962e-01 -2.768107652664184570e-01 3.264653980731964111e-01 -3.960227593779563904e-02 -1.605205684900283813e-01 -1.509744822978973389e-01 -8.276022225618362427e-02 -4.798905923962593079e-02 1.191679313778877258e-01 2.268518805503845215e-01 1.720700711011886597e-01 -2.691342830657958984e-01 -3.463315963745117188e-01 -2.860388457775115967e-01
9.036256931722164154e-03 1.819709688425064087e-01 2.925306260585784912e-01 1.074023097753524780e-01 -2.352841347455978394e-01 -2.398483268916606903e-02 -3.724733367562294006e-02 -2.720589935779571533e-01 6.305806338787078857e-02 1.292193531990051270e-01 -2.091742679476737976e-02 -8.067145012319087982e-03 -5.660099163651466370e-02 -3.575026988983154297e-01 -3.505052626132965088e-02 -4.273328557610511780e-02 -3.782832920551300049e-01 -1.426397562026977539e-01 -1.340315490961074829e-01 -8.958945423364639282e-02 1.930346637964248657e-01 1.370440572500228882e-01 -1.233018338680267334e-01 -2.889320850372314453e-01 -2.699761092662811279e-01 -6.959356367588043213e-02 -1.871245503425598145e-01 2.345792017877101898e-02 -2.286985665559768677e-01 1.802953481674194336e-01 -9.778761118650436401e-02 -1.768707931041717529e-01
2.549318373203277588e-01 4.360195994377136230e-01 -9.825430065393447876e-02 1.321354061365127563e-01 -1.188306808471679688e-01 1.411568839102983475e-02 7.240118831396102905e-02 -1.024736315011978149e-01 -1.897055953741073608e-01 -1.008182913064956665e-01 5.101502314209938049e-02 2.436464130878448486e-01 -1.857524551451206207e-02 -1.912513375282287598e-01 -2.214539982378482819e-02 -8.253179490566253662e-02 -2.467807009816169739e-02 -3.812954947352409363e-02 -4.088710248470306396e-02 -4.061741232872009277e-01 1.929306685924530029e-01 -6.096504628658294678e-02 3.019561991095542908e-03 -1.349000185728073120e-01 -2.954034209251403809e-01 2.080355435609817505e-01 -1.906156539916992188e-02 -4.090301692485809326e-02 1.621237844228744507e-01 1.015829741954803467e-01 -3.656814098358154297e-01 -6.793364137411117554e-02
6.439964473247528076e-02 3.415009677410125732e-01 -9.910940378904342651e-02 7.512301206588745117e-02 -1.604004651308059692e-01 1.577787548303604126e-01 -6.663002818822860718e-02 -2.459021657705307007e-02 1.743659675121307373e-01 -2.122539728879928589e-01 -3.289540484547615051e-02 -1.741440743207931519e-01 -9.224946796894073486e-02 -2.749481201171875000e-01 1.322360485792160034e-01 -1.560864299535751343e-01 1.132757961750030518e-01 -7.374404370784759521e-02 3.206540048122406006e-01 -3.087463676929473877e-01 8.549188077449798584e-02 4.599460586905479431e-02 -1.535096466541290283e-01 -8.075584471225738525e-02 -3.052973151206970215e-01 -3.655156586319208145e-03 4.848735406994819641e-02 2.422797232866287231e-01 -2.457120865583419800e-01 -2.262223660945892334e-01 -2.303070127964019775e-01 -2.216194197535514832e-02
1.201086398214101791e-02 3.741909563541412354e-02 2.567234039306640625e-01 -4.295782744884490967e-01 -2.575698122382164001e-02 1.861409544944763184e-01 1.341990381479263306e-01 1.085935235023498535e-01 9.760262072086334229e-02 -3.023772239685058594e-01 1.868863701820373535e-01 2.591551281511783600e-02 2.339694797992706299e-01 -1.680735200643539429e-01 1.151918899267911911e-03 -9.630912542343139648e-02 -1.234507635235786438e-01 -1.717150062322616577e-01 1.997980922460556030e-01 -3.066730797290802002e-01 4.347860347479581833e-03 1.239599511027336121e-01 1.804377436637878418e-01 -1.364682912826538086e-01 -1.645496487617492676e-01 -2.565938532352447510e-01 -9.078146517276763916e-02 1.081416383385658264e-01 -1.363944411277770996e-01 -2.192608808400109410e-04 -2.072233259677886963e-01 -1.855145096778869629e-01
-1.689745113253593445e-02 1.978967189788818359e-01 1.390391439199447632e-01 1.388135254383087158e-01 -6.743552535772323608e-02 -1.134678572416305542e-01 1.480340212583541870e-01 -1.829594373703002930e-01 1.845383830368518829e-02 3.995995596051216125e-02 -3.370947018265724182e-02 -6.612467020750045776e-02 3.298975899815559387e-02 -1.794931441545486450e-01 9.917537868022918701e-02 4.977261275053024292e-02 -2.568213045597076416e-01 -2.269589751958847046e-01 2.420516125857830048e-02 -1.442466080188751221e-01 2.236632443964481354e-02 2.855331599712371826e-01 -7.491783052682876587e-02 -3.181274533271789551e-01 -1.668478995561599731e-01 2.550089657306671143e-01 -3.739790022373199463e-01 2.748126387596130371e-01 -2.998196780681610107e-01 1.963789165019989014e-01 -1.765495538711547852e-01 -2.213800884783267975e-02
-2.334879338741302490e-01 1.518669575452804565e-01 9.861919283866882324e-02 1.975204944610595703e-01 -4.274257421493530273e-01 -1.422653254121541977e-02 -7.635708898305892944e-02 -1.354589313268661499e-01 2.362146675586700439e-01 -1.210235655307769775e-01 7.650764286518096924e-02 2.824019081890583038e-02 2.238773703575134277e-01 5.230021849274635315e-02 -2.194450497627258301e-01 1.740126013755798340e-01 -2.737439870834350586e-01 -5.005452409386634827e-02 2.935934662818908691e-01 -2.981159985065460205e-01 1.212191656231880188e-01 -3.860267624258995056e-02 -7.329200953245162964e-02 1.222109943628311157e-01 -3.427321314811706543e-01 2.438528090715408325e-02 -1.158618330955505371e-01 2.717599831521511078e-02 -1.614856570959091187e-01 -6.197066511958837509e-03 -4.428071156144142151e-02 -9.441834688186645508e-02
-8.624271303415298462e-02 3.526489734649658203e-01 1.291289031505584717e-01 1.540511548519134521e-01 -1.740804612636566162e-01 1.077628284692764282e-01 -2.280059456825256348e-01 1.446998119354248047e-01 -6.418935954570770264e-02 -1.239065453410148621e-01 1.482082456350326538e-01 -2.665269672870635986e-01 -1.671116352081298828e-01 -3.126163035631179810e-03 7.329307496547698975e-02 -2.402578592300415039e-01 -3.467419417575001717e-03 -3.034110367298126221e-01 -1.141739636659622192e-01 -1.550921499729156494e-01 1.494362056255340576e-01 -9.490858018398284912e-02 -1.058436706662178040e-01 -2.392304539680480957e-01 -4.181483387947082520e-01 -1.202527284622192383e-01 -1.072291582822799683e-01 5.436502769589424133e-02 -2.859560959041118622e-02 -2.367599159479141235e-01 -1.261576861143112183e-01 -6.294786930084228516e-02
-3.550599142909049988e-02 1.204498261213302612e-01 -5.510291457176208496e-02 -1.047610864043235779e-01 -1.582436263561248779e-01 2.546409964561462402e-01 8.490079641342163086e-02 -2.261256724596023560e-01 1.173126399517059326e-01 -9.250701405107975006e-03 -7.352434098720550537e-02 -8.039545267820358276e-02 5.809701979160308838e-02 -4.220338463783264160e-01 9.939539432525634766e-02 -8.775161206722259521e-02 -6.612346321344375610e-02 -3.762026727199554443e-01 3.984165936708450317e-02 -8.209011703729629517e-02 3.316648900508880615e-01 2.546851038932800293e-01 -1.215749233961105347e-01 -8.210334181785583496e-02 -2.377252727746963501e-01 1.347361356019973755e-01 5.735635757446289062e-02 1.792938560247421265e-01 2.909457124769687653e-02 -1.984932720661163330e-01 -2.988854348659515381e-01 -8.315669000148773193e-02
1.541195511817932129e-01 1.019098460674285889e-01 1.889403164386749268e-01 1.342971473932266235e-01 -1.333054751157760620e-01 1.585626602172851562e-01 -3.873082995414733887e-02 1.234120782464742661e-02 6.209608912467956543e-02 1.010293141007423401e-01 7.709515094757080078e-02 -3.565032482147216797e-01 -5.603533983230590820e-02 -4.685356318950653076e-01 -3.629762232303619385e-01 5.179732292890548706e-02 -3.202564418315887451e-01 2.158578783273696899e-01 1.753682047128677368e-01 -3.686422109603881836e-02 -3.156507015228271484e-02 1.955112367868423462e-01 -1.015280038118362427e-01 -9.009347856044769287e-02 -9.184972941875457764e-02 -5.784205719828605652e-02 -6.385795027017593384e-02 1.191075742244720459e-01 -1.988465189933776855e-01 5.238528177142143250e-02 -2.234677970409393311e-01 -4.663537442684173584e-02
2.474506571888923645e-02 1.119833141565322876e-01 3.055976629257202148e-01 3.137711808085441589e-02 -2.044527530670166016e-01 2.698323130607604980e-02 -7.594590634107589722e-02 -1.523312777280807495e-01 -1.108603179454803467e-02 1.403523832559585571e-01 -1.289426833391189575e-01 3.926429431885480881e-03 -1.606125831604003906e-01 -3.581246733665466309e-01 -5.438012257218360901e-02 6.926232576370239258e-02 -3.803365826606750488e-01 -8.986482024192810059e-02 -8.892069756984710693e-02 -2.432197332382202148e-02 1.522110551595687866e-01 1.653219163417816162e-01 -1.178419440984725952e-01 -4.095056653022766113e-01 -2.663377821445465088e-01 -1.327914465218782425e-02 -2.470270395278930664e-01 -4.463232308626174927e-02 -1.126448288559913635e-01 1.164025440812110901e-01 -1.663982570171356201e-01 -2.033206820487976074e-01
-2.754104137420654297e-02 2.862450182437896729e-01 -1.202608197927474976e-01 1.543239653110504150e-01 -1.488784607499837875e-02 -1.528151184320449829e-01 -9.810830466449260712e-03 -8.220113813877105713e-02 8.484937995672225952e-02 -2.308256737887859344e-02 9.327524900436401367e-02 -1.290910094976425171e-01 1.278233081102371216e-01 -2.238492220640182495e-01 -2.498775422573089600e-01 -1.171378865838050842e-01 -2.049904912710189819e-01 -8.392243087291717529e-02 1.043189242482185364e-01 -2.070899456739425659e-01 2.072310298681259155e-01 -3.894429802894592285e-01 -2.377890795469284058e-01 -2.048125863075256348e-01 -1.301331669092178345e-01 1.478666998445987701e-02 -5.317569151520729065e-02 1.495009511709213257e-01 2.056064754724502563e-01 -9.699365496635437012e-02 -4.022878408432006836e-01 -1.452968567609786987e-01
-7.938262820243835449e-02 2.632431387901306152e-01 4.771410301327705383e-02 -1.948603242635726929e-02 -1.792942732572555542e-01 -1.269537582993507385e-02 1.143501140177249908e-02 8.392034471035003662e-02 1.538968235254287720e-01 -2.585562169551849365e-01 -3.348089382052421570e-02 1.112160086631774902e-01 -8.684930205345153809e-02 -1.911356113851070404e-02 -2.385838925838470459e-01 -1.950656324625015259e-01 -4.358345270156860352e-01 -1.306620799005031586e-02 2.862115800380706787e-01 -3.630769848823547363e-01 4.356752615422010422e-03 3.919694200158119202e-02 -1.446161270141601562e-01 -3.273556530475616455e-01 -1.761756092309951782e-01 9.260544180870056152e-02 -7.547315955162048340e-02 2.096763849258422852e-01 -1.481674611568450928e-01 -6.004842463880777359e-03 -1.234011873602867126e-01 -1.239787712693214417e-01
-6.511639058589935303e-02 8.852054923772811890e-02 3.551729917526245117e-01 1.230127066373825073e-01 -1.948670595884323120e-01 9.931316971778869629e-02 -4.427401348948478699e-02 -2.859444916248321533e-01 -1.055993959307670593e-01 1.376009732484817505e-01 5.832346156239509583e-02 1.747727394104003906e-02 -6.153886020183563232e-02 -2.873888313770294189e-01 -1.111092418432235718e-01 -2.948089689016342163e-02 -4.252339601516723633e-01 -1.441263556480407715e-01 -1.066909432411193848e-01 -4.621555563062429428e-04 1.755285412073135376e-01 6.228595599532127380e-02 -5.512553825974464417e-02 -2.591214776039123535e-01 -3.493092358112335205e-01 -1.121630072593688965e-01 -2.543413639068603516e-01 2.524010092020034790e-02 -1.315484791994094849e-01 4.135259240865707397e-02 -1.341931670904159546e-01 -1.640063375234603882e-01
-2.256628125905990601e-02 1.217759847640991211e-01 2.409196458756923676e-02 -2.897401452064514160e-01 -1.222629174590110779e-01 7.168086618185043335e-02 1.713602393865585327e-01 -5.230879411101341248e-02 1.506501436233520508e-01 7.793759554624557495e-02 -2.529200315475463867e-01 4.928360506892204285e-02 -2.569003589451313019e-02 -3.778103291988372803e-01 -5.680733546614646912e-02 -1.758784651756286621e-01 -1.350333094596862793e-01 -6.960967928171157837e-02 2.913682460784912109e-01 -7.449830323457717896e-02 2.573035061359405518e-01 -2.604870125651359558e-02 5.455037578940391541e-02 -1.145831570029258728e-01 -1.905321478843688965e-01 2.435699254274368286e-01 -2.418853640556335449e-01 1.171408444643020630e-01 4.743408784270286560e-02 -8.075882494449615479e-02 -4.435244500637054443e-01 7.319595664739608765e-02
-8.727373927831649780e-02 1.660938262939453125e-01 -1.914710402488708496e-01 -5.666454136371612549e-02 1.536961738020181656e-02 -5.800891295075416565e-02 7.050443440675735474e-02 -1.078726947307586670e-01 7.295465469360351562e-02 -1.368945688009262085e-01 1.327591240406036377e-01 -6.415060907602310181e-02 2.066306471824645996e-01 -3.906777203083038330e-01 -2.204438000917434692e-01 -1.572937965393066406e-01 -3.203221261501312256e-01 -7.673560827970504761e-02 -2.204471081495285034e-02 -7.704190164804458618e-02 3.682708740234375000e-01 6.086491048336029053e-02 -2.882047295570373535e-01 -1.091281101107597351e-01 1.263617128133773804e-01 -9.685913473367691040e-02 1.693210005760192871e-02 1.967723667621612549e-01 4.673725366592407227e-02 1.415572594851255417e-03 -3.984982967376708984e-01 1.252726614475250244e-01
-7.006034255027770996e-02 1.072107627987861633e-02 2.754451036453247070e-01 -3.961130604147911072e-02 1.334852427244186401e-01 -1.224081963300704956e-01 1.430363655090332031e-01 -1.216438561677932739e-01 2.115798890590667725e-01 2.243971675634384155e-01 -2.958084642887115479e-01 -1.106788888573646545e-01 8.381453901529312134e-02 -2.467727959156036377e-01 -2.304712235927581787e-01 -1.231649965047836304e-01 7.822729647159576416e-02 -1.151487417519092560e-02 3.190348744392395020e-01 -1.598141640424728394e-01 4.050889015197753906e-01 8.256693929433822632e-02 1.369560882449150085e-02 -7.717855274677276611e-02 -3.099525868892669678e-01 7.981841266155242920e-02 -1.705828011035919189e-01 -9.094139188528060913e-02 -1.479034125804901123e-01 -9.787855297327041626e-02 7.469089329242706299e-02 -1.758376359939575195e-01
1.412362307310104370e-01 -5.411857739090919495e-02 7.052190601825714111e-03 -3.352528512477874756e-01 -2.790859341621398926e-01 9.865202009677886963e-02 -1.444038189947605133e-02 2.090482264757156372e-01 -2.134682238101959229e-01 6.846026331186294556e-02 -1.648212820291519165e-01 -2.265990823507308960e-01 -1.662394776940345764e-02 -1.720728576183319092e-01 -1.172494068741798401e-01 -1.844625920057296753e-01 -1.681554019451141357e-01 -1.878331042826175690e-02 1.448895484209060669e-01 -1.458242982625961304e-01 1.212132126092910767e-01 5.461857188493013382e-03 -1.397229880094528198e-01 -1.053057909011840820e-01 -4.015652090311050415e-02 1.183707192540168762e-01 -4.297094941139221191e-01 9.539058804512023926e-02 1.440772563219070435e-01 -9.147617965936660767e-02 -2.719217538833618164e-01 -3.131417632102966309e-01
2.560542523860931396e-01 1.887006908655166626e-01 2.706390619277954102e-01 8.230271935462951660e-02 6.591545045375823975e-02 1.032194048166275024e-01 2.118990719318389893e-01 -1.754937618970870972e-01 1.580289453268051147e-01 1.559471040964126587e-01 1.920892745256423950e-01 -1.151244938373565674e-01 8.028662949800491333e-02 -2.353597991168498993e-02 -1.714926362037658691e-01 -6.133139133453369141e-02 -1.069801598787307739e-01 -1.033850759267807007e-01 2.767152488231658936e-01 -9.925122559070587158e-02 1.362331211566925049e-01 -3.992310166358947754e-02 -2.741765975952148438e-01 -7.955718785524368286e-02 -1.097371652722358704e-01 2.545087933540344238e-01 -3.177525103092193604e-01 2.115175127983093262e-01 -2.940697371959686279e-01 -1.255969405174255371e-01 -2.006442993879318237e-01 -1.151136010885238647e-01
-2.245647162199020386e-01 8.208842575550079346e-02 1.161592975258827209e-01 9.808917343616485596e-02 -2.445920556783676147e-01 -8.405809104442596436e-02 1.583441346883773804e-02 -2.415517419576644897e-01 2.681730985641479492e-01 -2.520345747470855713e-01 -8.898670226335525513e-02 -1.543702483177185059e-01 7.250148057937622070e-02 -1.943396627902984619e-01 -1.257345676422119141e-01 -2.103470414876937866e-01 -4.412091076374053955e-01 2.595811523497104645e-02 -9.799978137016296387e-02 7.364126294851303101e-02 1.964659094810485840e-01 2.353078126907348633e-01 -2.429706156253814697e-01 -1.937531381845474243e-01 -2.274152636528015137e-01 -1.167707219719886780e-01 -1.802627295255661011e-01 7.330638915300369263e-02 4.331399872899055481e-02 1.328584402799606323e-01 1.406510546803474426e-02 -1.026518270373344421e-02
-1.683259033598005772e-04 3.424683511257171631e-01 1.134770214557647705e-01 -4.881018400192260742e-02 -1.026134043931961060e-01 3.339483588933944702e-02 1.691556721925735474e-02 -1.500835716724395752e-01 7.140924688428640366e-03 1.355048865079879761e-01 2.928560227155685425e-02 1.342232991009950638e-02 2.592918872833251953e-01 -4.135366678237915039e-01 3.310466110706329346e-01 1.835054606199264526e-01 -6.692919414490461349e-03 -2.005175501108169556e-01 1.903956085443496704e-01 -5.531771853566169739e-02 1.288463324308395386e-01 2.034369409084320068e-01 -3.274404704570770264e-01 6.149077787995338440e-03 -3.136339485645294189e-01 5.151262506842613220e-03 -7.141266763210296631e-02 5.310055986046791077e-02 1.894026994705200195e-01 -9.980856627225875854e-02 -1.624489277601242065e-01 -9.325145930051803589e-02
-6.785610318183898926e-02 1.443895250558853149e-01 1.482506990432739258e-01 -8.959051966667175293e-02 2.002756595611572266e-01 5.621079728007316589e-02 -1.053707599639892578e-01 -1.050883997231721878e-02 9.619542211294174194e-02 1.331974267959594727e-01 5.096364021301269531e-02 3.534255549311637878e-02 6.572444736957550049e-02 -4.538679122924804688e-02 -9.781412780284881592e-03 1.895558834075927734e-01 -3.245217725634574890e-02 6.484998017549514771e-02 3.119328618049621582e-01 -3.105959296226501465e-01 1.999033689498901367e-01 3.207346498966217041e-01 -1.741196960210800171e-01 6.571692228317260742e-02 -4.188434183597564697e-01 8.113972842693328857e-02 -2.471613287925720215e-01 1.617580503225326538e-01 -3.316337615251541138e-02 -3.080950677394866943e-01 -2.286113649606704712e-01 1.508586853742599487e-01
-2.193247675895690918e-01 2.873381674289703369e-01 1.407090574502944946e-01 2.779698371887207031e-01 3.715684637427330017e-02 -7.624875009059906006e-02 -2.070814520120620728e-01 -3.934720903635025024e-02 1.295102387666702271e-01 -3.448066860437393188e-02 2.220164090394973755e-01 -1.246691793203353882e-01 -8.888933062553405762e-02 -1.392754316329956055e-01 -1.843446344137191772e-01 4.880363121628761292e-02 5.981439352035522461e-02 -3.704678500071167946e-03 2.446573525667190552e-01 -2.457322329282760620e-01 1.296726763248443604e-01 -7.896357029676437378e-02 -2.972128987312316895e-01 -2.071026414632797241e-01 -2.725966647267341614e-02 -1.323717236518859863e-01 -2.247998416423797607e-01 -1.570859104394912720e-01 -5.238162353634834290e-02 1.766580343246459961e-02 -4.080208241939544678e-01 -1.818213313817977905e-01
2.233273833990097046e-01 1.536560952663421631e-01 -2.050957828760147095e-01 5.343410745263099670e-02 -2.783854901790618896e-01 1.546728163957595825e-01 -6.994120776653289795e-02 -1.283047944307327271e-01 9.556890279054641724e-02 -1.936500966548919678e-01 -1.152949854731559753e-01 -9.830374270677566528e-03 -7.550494372844696045e-02 -3.045369386672973633e-01 -3.673871979117393494e-02 -1.194371879100799561e-01 8.134984225034713745e-02 -1.900091618299484253e-01 2.608797550201416016e-01 -2.078599482774734497e-01 1.266461014747619629e-01 2.534556090831756592e-01 1.000020839273929596e-02 1.050287559628486633e-01 -2.250570803880691528e-01 1.203236170113086700e-02 -1.606604456901550293e-01 2.342429161071777344e-01 -2.083900719881057739e-01 -3.072735369205474854e-01 -2.248980104923248291e-01 -1.394353955984115601e-01
-1.756480336189270020e-02 3.550228774547576904e-01 2.632055245339870453e-02 -9.316514432430267334e-02 -6.172539666295051575e-02 -2.568583488464355469e-01 1.012317538261413574e-01 -5.738765746355056763e-02 -8.391826599836349487e-02 7.827360928058624268e-02 1.008047908544540405e-01 -9.314032644033432007e-02 -2.493867129087448120e-01 -2.478395998477935791e-01 -2.411455661058425903e-01 -8.091483265161514282e-02 9.264980256557464600e-02 1.086541637778282166e-01 2.532789707183837891e-01 -1.715610027313232422e-01 -1.815716549754142761e-02 -1.017921417951583862e-01 -2.776726782321929932e-01 -1.167101338505744934e-01 -1.976374089717864990e-01 3.114079311490058899e-02 -3.874922692775726318e-01 2.409563511610031128e-01 3.424344584345817566e-02 -1.294727623462677002e-01 -2.797134518623352051e-01 -2.870539575815200806e-02
1.582312583923339844e-02 2.567744851112365723e-01 8.395241945981979370e-02 1.332531869411468506e-01 -1.116993501782417297e-01 -1.520535200834274292e-01 1.373557597398757935e-01 -8.634897321462631226e-02 1.712085455656051636e-01 1.637684851884841919e-01 9.455827623605728149e-02 -9.130582213401794434e-02 5.890750139951705933e-02 -1.950855702161788940e-01 8.139542490243911743e-02 -1.138536408543586731e-01 -2.943806052207946777e-01 -1.469821929931640625e-01 -1.269657071679830551e-02 -7.713638246059417725e-02 1.788853406906127930e-01 1.731430590152740479e-01 -7.118191570043563843e-02 -2.615628838539123535e-01 -3.838153481483459473e-01 2.437058836221694946e-01 -3.302636742591857910e-01 1.213362887501716614e-01 -2.535653114318847656e-01 2.402222007513046265e-01 -1.402276288717985153e-02 -1.001399531960487366e-01
2.380965836346149445e-02 2.114939242601394653e-01 1.570055484771728516e-01 1.809201985597610474e-01 -2.845689952373504639e-01 -6.444885581731796265e-02 1.555921882390975952e-01 -2.748986780643463135e-01 1.140657886862754822e-01 1.958190798759460449e-01 1.720129549503326416e-01 -9.775350242853164673e-02 2.152317203581333160e-02 -2.066429853439331055e-01 5.502362176775932312e-02 5.066377669572830200e-02 -2.247761189937591553e-01 -2.853077650070190430e-01 9.257271140813827515e-02 1.049751602113246918e-02 2.083876915276050568e-02 2.203261107206344604e-01 -1.967485398054122925e-01 -1.529121100902557373e-01 -2.514801323413848877e-01 1.165035180747509003e-02 -2.411506325006484985e-01 2.390589267015457153e-01 -3.072496354579925537e-01 1.759537160396575928e-01 -1.245558559894561768e-01 -4.379793256521224976e-02
4.424991458654403687e-02 1.933201253414154053e-01 2.825552821159362793e-01 1.867468096315860748e-02 -1.008705943822860718e-01 -1.607415825128555298e-01 1.945507675409317017e-01 -1.517164707183837891e-01 1.318039894104003906e-01 2.657678425312042236e-01 2.624607458710670471e-02 -1.404519677162170410e-01 -1.126600708812475204e-02 -2.712162137031555176e-01 1.842002011835575104e-02 -8.069259673357009888e-02 -3.161275088787078857e-01 -2.087559252977371216e-01 -1.763096638023853302e-02 -6.842365115880966187e-02 1.530566513538360596e-01 1.848973184823989868e-01 -2.419057935476303101e-01 -2.853593528270721436e-01 -6.363208591938018799e-02 8.197142183780670166e-02 -1.636019945144653320e-01 2.174481004476547241e-01 -3.324216008186340332e-01 1.851559132337570190e-01 -1.287382245063781738e-01 -4.897212237119674683e-02
-2.390648573637008667e-01 3.248663544654846191e-01 7.143181283026933670e-03 8.071892708539962769e-02 -5.385690182447433472e-02 -2.265544533729553223e-01 2.240368872880935669e-01 -6.455902755260467529e-02 -8.064616471529006958e-02 1.386791467666625977e-02 7.603102177381515503e-02 2.801819890737533569e-02 4.204738140106201172e-02 -3.555249273777008057e-01 -2.523690164089202881e-01 -2.313688248395919800e-01 -1.000955924391746521e-01 9.136801958084106445e-02 -1.359139382839202881e-01 -2.416663169860839844e-01 3.126602992415428162e-02 1.474535167217254639e-01 -2.341289520263671875e-01 -2.544193863868713379e-01 -1.667845547199249268e-01 1.860507875680923462e-01 -1.303088366985321045e-01 1.639133095741271973e-01 -5.870715714991092682e-03 -2.288731783628463745e-01 -2.346399128437042236e-01 1.106555834412574768e-01
8.576502650976181030e-02 3.391676247119903564e-01 4.619194567203521729e-02 -2.113553509116172791e-02 3.434852883219718933e-02 -1.897454410791397095e-01 5.499903485178947449e-02 -1.215257346630096436e-01 -1.319513767957687378e-01 -2.300294814631342888e-03 -3.178762272000312805e-02 -6.645757704973220825e-03 2.724994421005249023e-01 -3.005412817001342773e-01 -3.102109022438526154e-02 -1.674183607101440430e-01 8.588126301765441895e-02 -2.297426573932170868e-02 -2.228895872831344604e-01 -2.906664013862609863e-01 1.029738634824752808e-01 1.286212354898452759e-01 -1.650036424398422241e-01 -1.336280405521392822e-01 -2.025261074304580688e-01 -1.186119765043258667e-01 -1.582586169242858887e-01 2.472941577434539795e-01 1.112939938902854919e-01 -4.948987811803817749e-02 -4.848890900611877441e-01 4.970781877636909485e-02
-4.501141607761383057e-02 2.692783474922180176e-01 2.121833413839340210e-01 -2.487919032573699951e-01 -2.083576023578643799e-01 -1.697507202625274658e-01 -9.583994746208190918e-02 -2.050393223762512207e-01 1.101566595025360584e-03 1.179887130856513977e-01 -1.482332646846771240e-01 -2.258415892720222473e-02 7.951738685369491577e-02 -4.904744327068328857e-01 2.353292256593704224e-01 9.081698954105377197e-02 -1.703315973281860352e-02 -1.571252942085266113e-01 -1.645155600272119045e-03 -1.428604423999786377e-01 1.530230045318603516e-01 6.792100518941879272e-02 -8.239172399044036865e-02 -8.736000210046768188e-02 -2.964554727077484131e-01 -1.342550069093704224e-01 7.522238790988922119e-02 1.493552625179290771e-01 1.104610040783882141e-01 -3.738467767834663391e-02 -2.319023609161376953e-01 -2.430527657270431519e-01
-7.961773872375488281e-02 4.313204586505889893e-01 -2.670579552650451660e-01 1.230770498514175415e-01 -5.856785923242568970e-02 -2.601909637451171875e-01 7.877255231142044067e-02 1.777432411909103394e-01 -7.268007099628448486e-02 5.153205245733261108e-02 -1.109547540545463562e-01 -1.287083700299263000e-02 2.069545537233352661e-02 -1.825957894325256348e-01 1.110504046082496643e-01 4.763533174991607666e-02 -9.363520890474319458e-02 -9.038500487804412842e-02 -9.295170754194259644e-02 -2.577937841415405273e-01 2.089777439832687378e-01 4.713598266243934631e-02 -1.169961616396903992e-01 1.541420966386795044e-01 -4.114019572734832764e-01 -8.190310746431350708e-02 -1.923614889383316040e-01 1.465580761432647705e-01 7.834035158157348633e-02 6.278664618730545044e-02 -3.474083840847015381e-01 5.341553315520286560e-02
-1.710063666105270386e-01 3.333241939544677734e-01 1.734286360442638397e-02 5.670464597642421722e-03 4.479404166340827942e-02 -7.599952816963195801e-02 1.054721251130104065e-01 -1.385712902992963791e-02 -1.372266262769699097e-01 1.116387993097305298e-01 -2.128687873482704163e-02 5.144876195117831230e-04 -1.735296659171581268e-02 -3.131198585033416748e-01 -2.062658667564392090e-01 -1.243071854114532471e-01 -1.973295807838439941e-01 1.321653127670288086e-01 -1.528887152671813965e-01 -4.015940427780151367e-01 2.079904675483703613e-01 1.369687914848327637e-01 -6.981797516345977783e-02 -1.173415780067443848e-01 4.344642907381057739e-02 -2.093738168478012085e-01 -8.118735253810882568e-02 1.713943183422088623e-01 2.351890504360198975e-01 -1.475986391305923462e-01 -4.119454026222229004e-01 4.376393929123878479e-02
1.584080904722213745e-01 4.328618347644805908e-01 5.550132691860198975e-02 -1.087225005030632019e-01 1.757269166409969330e-02 -4.496910050511360168e-02 1.426489800214767456e-01 4.528870433568954468e-02 -1.169737279415130615e-01 5.919246003031730652e-02 -1.147085502743721008e-01 -3.104600012302398682e-01 -1.053082123398780823e-01 -2.437392622232437134e-01 7.357844151556491852e-03 -1.302469223737716675e-01 1.848827674984931946e-02 7.754412293434143066e-02 1.500589400529861450e-01 -1.442855298519134521e-01 2.379322052001953125e-02 2.415752857923507690e-01 -2.202991545200347900e-01 -2.366667613387107849e-02 -1.305415779352188110e-01 1.201102137565612793e-01 -3.531436622142791748e-01 2.854491174221038818e-01 -1.540486048907041550e-02 -4.923899099230766296e-02 -3.655385375022888184e-01 4.485207796096801758e-02
1.188540947623550892e-03 3.035695254802703857e-01 -6.251493096351623535e-02 2.214496731758117676e-01 -1.212185770273208618e-01 1.239420920610427856e-01 2.305319607257843018e-01 -1.417535096406936646e-01 3.992959111928939819e-02 -1.338228285312652588e-01 1.546206772327423096e-01 1.061552390456199646e-02 1.665362864732742310e-01 4.307673498988151550e-02 -3.190877437591552734e-01 -1.385338604450225830e-01 -9.861292690038681030e-02 -1.605727970600128174e-01 3.102883994579315186e-01 2.843924984335899353e-02 1.650174111127853394e-01 1.149237081408500671e-01 -1.623884141445159912e-01 -1.777773052453994751e-01 -1.296482831239700317e-01 -3.665266931056976318e-01 -6.328367441892623901e-02 1.633300334215164185e-01 -7.973635941743850708e-02 2.333284765481948853e-01 -2.869094014167785645e-01 3.901205956935882568e-02
-1.984762260690331459e-03 1.934229731559753418e-01 1.499565839767456055e-01 -2.714171111583709717e-01 -1.980516463518142700e-01 -8.060556650161743164e-02 1.283943206071853638e-01 -5.748951062560081482e-02 -1.540272533893585205e-01 -2.920582294464111328e-01 -1.253319382667541504e-01 1.548691838979721069e-01 6.100276112556457520e-02 -2.331752181053161621e-01 4.583947733044624329e-02 -3.660975769162178040e-02 1.467045843601226807e-01 -3.122434020042419434e-01 3.316500484943389893e-01 -1.664230376482009888e-01 4.620163887739181519e-02 1.726255118846893311e-01 -6.157530471682548523e-02 -9.921219944953918457e-02 -1.515283286571502686e-01 6.509201228618621826e-02 2.666171640157699585e-02 9.351976215839385986e-02 -2.402356863021850586e-01 -1.962930262088775635e-01 -3.342941999435424805e-01 -2.091470360755920410e-01
-1.844556480646133423e-01 2.887118756771087646e-01 2.100120484828948975e-01 1.967435479164123535e-01 -9.642609395086765289e-03 1.064386516809463501e-01 -3.917206227779388428e-01 3.390994668006896973e-02 -5.560016259551048279e-03 -2.408524155616760254e-01 2.587521672248840332e-01 -2.826928198337554932e-01 -1.144794896245002747e-01 1.195195596665143967e-02 -1.055259481072425842e-01 -2.245578765869140625e-01 -6.347695738077163696e-02 -3.376518785953521729e-01 1.226863637566566467e-01 3.503895923495292664e-02 1.813061721622943878e-02 1.506015211343765259e-01 -1.097510680556297302e-01 -1.421995759010314941e-01 -2.904849052429199219e-01 -9.203705936670303345e-02 -1.752225905656814575e-01 1.077982634305953979e-01 -9.895234555006027222e-02 -2.118609379976987839e-03 -1.392219364643096924e-01 -1.116202306002378464e-02
-6.765499711036682129e-02 -5.119997076690196991e-03 1.239562872797250748e-02 1.878474950790405273e-01 -3.231682181358337402e-01 -1.185803487896919250e-01 6.571827083826065063e-02 2.292651683092117310e-02 1.891263276338577271e-01 -1.117129400372505188e-01 9.085782617330551147e-02 -1.326275765895843506e-01 3.154871761798858643e-01 -1.548411995172500610e-01 -9.460239857435226440e-02 3.536397591233253479e-02 -1.645225137472152710e-01 -4.401041567325592041e-02 2.414277056232094765e-03 -1.987736374139785767e-01 3.992729485034942627e-01 7.102660834789276123e-02 -8.566926419734954834e-02 1.757572889328002930e-01 -2.002687603235244751e-01 2.685579061508178711e-01 5.276527628302574158e-02 3.831795752048492432e-01 -1.022676005959510803e-01 -1.541112363338470459e-01 -1.356712281703948975e-01 -2.076983898878097534e-01
-1.862767525017261505e-02 4.199719801545143127e-02 -2.289551049470901489e-01 1.298076808452606201e-01 -4.493298381567001343e-02 -1.255985498428344727e-01 -1.166630685329437256e-01 1.231959462165832520e-01 -2.140674442052841187e-01 -2.484120726585388184e-01 1.251575946807861328e-01 -1.557230502367019653e-01 -2.011371701955795288e-01 -1.174655035138130188e-01 -3.777420818805694580e-01 -7.610627263784408569e-02 -1.835081428289413452e-01 -1.199637427926063538e-01 2.426530271768569946e-01 -3.054730594158172607e-01 1.114238202571868896e-01 1.489665955305099487e-01 -3.063070476055145264e-01 -1.430613398551940918e-01 -3.345677852630615234e-01 -4.493565484881401062e-02 2.923750132322311401e-02 9.510489553213119507e-02 9.274428337812423706e-02 -1.214517876505851746e-01 -1.643908172845840454e-01 -9.200871735811233521e-02
-1.658950001001358032e-01 3.474315106868743896e-01 9.240662306547164917e-02 -1.365263909101486206e-01 -1.004664450883865356e-01 3.694832697510719299e-02 -5.222274363040924072e-02 -2.390582263469696045e-01 3.800633177161216736e-02 2.744950354099273682e-01 1.105055660009384155e-01 1.367446873337030411e-02 1.243656054139137268e-01 -3.316098749637603760e-01 1.609273850917816162e-01 9.568581730127334595e-02 1.384289376437664032e-02 -1.613871902227401733e-01 -1.016351804137229919e-01 -1.688739657402038574e-01 2.083208113908767700e-01 2.299359887838363647e-01 -2.825800478458404541e-01 8.843842893838882446e-02 -3.305180966854095459e-01 2.216006629168987274e-02 1.353579945862293243e-02 9.693188220262527466e-02 1.446016430854797363e-01 -1.019580811262130737e-01 -2.439859062433242798e-01 -2.107324153184890747e-01
-2.643233351409435272e-02 9.116284549236297607e-02 2.667400985956192017e-02 1.330990046262741089e-01 -1.941237747669219971e-01 -8.416924625635147095e-02 -2.249414473772048950e-02 7.271327078342437744e-02 7.957629114389419556e-02 -3.071012198925018311e-01 -9.496682882308959961e-02 -4.559787921607494354e-03 2.035784423351287842e-01 -1.884882897138595581e-02 -1.902623772621154785e-01 -5.980214849114418030e-02 -2.099921703338623047e-01 -1.855641007423400879e-01 3.609744012355804443e-01 -3.930433988571166992e-01 1.721011251211166382e-01 1.294847726821899414e-01 -2.656550519168376923e-02 2.625096142292022705e-01 -1.280436366796493530e-01 2.893298566341400146e-01 -9.918339550495147705e-02 2.273239642381668091e-01 -1.715684533119201660e-01 -4.814881831407546997e-02 -1.672040522098541260e-01 -1.734747141599655151e-01
-7.953634858131408691e-02 3.827653825283050537e-02 8.740075677633285522e-02 -7.861327379941940308e-02 -6.588037312030792236e-02 -1.876712590456008911e-01 2.802957296371459961e-01 -8.490362018346786499e-02 1.224973499774932861e-01 -4.426641389727592468e-02 -5.802330747246742249e-02 -4.202366471290588379e-01 1.568629294633865356e-01 -5.387752130627632141e-02 -3.358474373817443848e-01 1.881020516157150269e-02 1.047038380056619644e-02 -1.727346181869506836e-01 2.068606168031692505e-01 -4.647217988967895508e-01 2.919407486915588379e-01 1.409741938114166260e-01 -3.016751259565353394e-02 1.327776699326932430e-03 -1.871681511402130127e-01 1.098227575421333313e-01 -1.436123698949813843e-01 -1.902417689561843872e-01 -1.793716475367546082e-02 -5.799258127808570862e-02 -1.000495851039886475e-01 5.607707053422927856e-02
-1.060698479413986206e-01 1.449970602989196777e-01 1.409442573785781860e-01 7.788490620441734791e-04 -1.092327013611793518e-02 -3.953258693218231201e-01 1.171239838004112244e-01 4.466471821069717407e-02 -3.651474118232727051e-01 -6.061505153775215149e-02 -1.449122000485658646e-02 5.676805600523948669e-02 1.455816775560379028e-01 -2.475837767124176025e-01 -2.872397303581237793e-01 -3.060099296271800995e-02 1.350079923868179321e-01 -4.133961349725723267e-02 -7.231006771326065063e-02 -2.695636749267578125e-01 -4.845533892512321472e-02 2.420676499605178833e-01 -2.579113245010375977e-01 -1.496841013431549072e-01 -1.920344829559326172e-01 -9.215187281370162964e-02 -1.772421747446060181e-01 1.840000897645950317e-01 9.816353023052215576e-02 -1.066801100969314575e-01 -2.951788902282714844e-01 -5.371265858411788940e-02
4.161624237895011902e-02 3.057295382022857666e-01 9.098330885171890259e-02 1.638767421245574951e-01 -8.385261893272399902e-02 1.007015351206064224e-02 -7.444913033396005630e-03 5.464859306812286377e-02 3.801888227462768555e-02 -1.504376083612442017e-01 -3.645154461264610291e-02 1.145842950791120529e-02 1.751084625720977783e-01 9.205336123704910278e-02 -3.483096659183502197e-01 -1.821350455284118652e-01 -4.197607934474945068e-01 -1.141829714179039001e-01 1.951892822980880737e-01 -2.952134311199188232e-01 -1.742853224277496338e-02 2.399418950080871582e-01 -2.528187632560729980e-01 -3.222673833370208740e-01 -1.577304117381572723e-02 -1.010451316833496094e-01 -8.351066708564758301e-02 1.820641010999679565e-01 -1.252861768007278442e-01 1.087853759527206421e-01 -9.831055998802185059e-02 -1.114025637507438660e-01
3.625212237238883972e-03 2.804120481014251709e-01 9.388902783393859863e-02 2.236065566539764404e-01 4.669099871534854174e-04 -1.484961509704589844e-01 -2.354197502136230469e-01 7.762378081679344177e-04 1.169874370098114014e-01 7.956739515066146851e-03 2.367277890443801880e-01 -5.321161821484565735e-02 -2.097889594733715057e-02 3.198812901973724365e-02 -2.923863232135772705e-01 -9.416456334292888641e-03 -7.123278081417083740e-02 1.728559583425521851e-01 1.894952654838562012e-01 -4.068750143051147461e-01 3.024953007698059082e-01 4.789667949080467224e-02 -8.417628705501556396e-02 -6.811726093292236328e-02 -1.593662500381469727e-01 -1.962484121322631836e-01 -9.034043550491333008e-02 -1.058945804834365845e-01 -1.208342313766479492e-01 6.221565604209899902e-02 -4.262539148330688477e-01 -4.646454006433486938e-03
-2.044914215803146362e-01 1.930299252271652222e-01 1.376744508743286133e-01 8.909955620765686035e-02 -1.707604080438613892e-01 2.934730611741542816e-02 1.058267131447792053e-01 -5.947817862033843994e-02 1.656691282987594604e-01 -3.334936499595642090e-01 -1.265467554330825806e-01 2.461204826831817627e-01 -1.826917380094528198e-02 -2.273799479007720947e-02 -3.420083522796630859e-01 -7.765578478574752808e-02 1.878852844238281250e-01 -1.569587737321853638e-02 -6.223836541175842285e-02 -1.489415168762207031e-01 5.976462364196777344e-02 3.721133992075920105e-02 -8.141519874334335327e-02 -2.913813292980194092e-01 -4.326098561286926270e-01 1.346254069358110428e-02 -7.999637722969055176e-02 1.093125790357589722e-01 -2.680925726890563965e-01 6.113162264227867126e-02 -2.596996426582336426e-01 -5.779032409191131592e-02
1.393902748823165894e-01 2.397767305374145508e-01 1.908146440982818604e-01 1.149666830897331238e-01 -1.134160906076431274e-01 -1.312042702920734882e-03 9.712914377450942993e-02 -2.610401511192321777e-01 1.456225663423538208e-01 1.528374999761581421e-01 7.621230930089950562e-02 -1.203698143362998962e-01 -7.905273698270320892e-03 -2.696863710880279541e-01 -5.184439942240715027e-02 4.518884792923927307e-02 -2.566912174224853516e-01 -2.395935654640197754e-01 -2.437348477542400360e-02 -1.348675694316625595e-02 2.054099552333354950e-02 3.300527632236480713e-01 -2.064703404903411865e-01 -1.430136859416961670e-01 -2.190584093332290649e-01 1.055388152599334717e-01 -7.577656209468841553e-02 1.192148402333259583e-01 -2.162178903818130493e-01 3.395385146141052246e-01 -1.793503165245056152e-01 -2.661393880844116211e-01
2.726859748363494873e-01 4.229342937469482422e-01 1.112817507237195969e-02 2.130980044603347778e-01 -1.506902859546244144e-03 -1.405122280120849609e-01 1.645601838827133179e-01 1.454609483480453491e-01 1.341957896947860718e-01 -2.114495486021041870e-01 -3.817170485854148865e-02 1.515884548425674438e-01 6.590188946574926376e-03 -2.368455231189727783e-01 -6.061404943466186523e-02 4.267086461186408997e-02 5.337427556514739990e-02 -5.801824852824211121e-02 1.808515489101409912e-01 -4.185979068279266357e-01 1.310214698314666748e-01 -1.108209788799285889e-01 1.864001750946044922e-01 -2.416176348924636841e-02 -2.451167553663253784e-01 -1.974157989025115967e-02 -1.448157876729965210e-01 8.855042606592178345e-02 -1.442733854055404663e-01 1.019571945071220398e-01 -2.905118465423583984e-01 -2.539288625121116638e-02
1.285523921251296997e-01 3.372685909271240234e-01 4.052811115980148315e-02 3.482700586318969727e-01 -8.953577280044555664e-02 -1.131373345851898193e-01 -1.584611386060714722e-01 7.163885235786437988e-02 2.185171544551849365e-01 2.266691327095031738e-01 2.085554301738739014e-01 1.885137408971786499e-01 1.028023362159729004e-01 -2.817980349063873291e-01 1.464190334081649780e-01 -5.657867714762687683e-02 3.645450249314308167e-02 -2.165450900793075562e-02 1.984799802303314209e-01 -2.695601806044578552e-02 1.916585713624954224e-01 5.150834843516349792e-02 -5.518292076885700226e-03 -1.605034172534942627e-01 -3.363200724124908447e-01 -3.988890349864959717e-02 -8.515241742134094238e-02 1.916677951812744141e-01 2.327562123537063599e-02 -1.193097308278083801e-01 -2.522383630275726318e-01 -2.424130141735076904e-01
-1.729140877723693848e-01 1.791568547487258911e-01 4.619421064853668213e-02 -4.239758104085922241e-02 -6.358843296766281128e-02 1.797547787427902222e-01 8.603435009717941284e-02 9.718777984380722046e-02 -2.309074699878692627e-01 -9.939394146203994751e-02 -2.654065564274787903e-02 6.469530612230300903e-02 3.405302017927169800e-02 -2.483716458082199097e-01 -5.021049641072750092e-03 3.858715668320655823e-02 -2.943685054779052734e-01 8.575437217950820923e-02 2.418958842754364014e-01 -1.562750339508056641e-01 4.177671670913696289e-01 -1.587141603231430054e-01 -9.824049472808837891e-02 1.000978946685791016e-01 -2.052411288022994995e-01 1.702458560466766357e-01 -2.611859738826751709e-01 1.815920174121856689e-01 8.200935274362564087e-02 -3.568190932273864746e-01 -1.899437755346298218e-01 -9.829461574554443359e-02
1.350847482681274414e-01 2.293567061424255371e-01 6.547971814870834351e-02 6.680791825056076050e-02 -1.141797676682472229e-01 -1.850054711103439331e-01 -5.969132483005523682e-02 -1.319934278726577759e-01 -1.901882588863372803e-01 4.252203926444053650e-02 1.005399823188781738e-01 1.403790414333343506e-01 -2.366064190864562988e-01 -6.976088136434555054e-02 -1.804395169019699097e-01 -8.048100769519805908e-02 -9.419467300176620483e-02 -1.853433623909950256e-02 1.738058030605316162e-01 -5.268968939781188965e-01 3.383075296878814697e-01 -1.362941879779100418e-02 -1.037539765238761902e-01 6.692064553499221802e-02 -1.944594830274581909e-01 -1.618078500032424927e-01 -1.021253913640975952e-01 2.828284800052642822e-01 1.778598874807357788e-02 2.693289816379547119e-01 -4.454169794917106628e-02 9.102866798639297485e-02
-5.028694123029708862e-02 2.607930004596710205e-01 7.995523512363433838e-02 1.846663355827331543e-01 -1.874260753393173218e-01 -1.723263710737228394e-01 2.649569213390350342e-01 -1.712087392807006836e-01 -2.069138437509536743e-01 2.008903175592422485e-01 -1.228613778948783875e-01 -2.296285890042781830e-02 6.751275062561035156e-02 -1.172115728259086609e-01 -1.495224237442016602e-01 9.081579744815826416e-02 1.177210807800292969e-01 -1.340657919645309448e-01 7.916207611560821533e-02 -3.357456028461456299e-01 1.547849923372268677e-01 2.487130314111709595e-01 -3.946702182292938232e-02 -8.850465528666973114e-03 -5.225525051355361938e-02 -1.871466636657714844e-02 -2.555674612522125244e-01 1.717247962951660156e-01 8.672477304935455322e-02 -2.808136120438575745e-02 -4.791436493396759033e-01 -5.367687344551086426e-02
-7.754153758287429810e-02 1.717590391635894775e-01 -5.460941046476364136e-02 1.712166666984558105e-01 -2.082080096006393433e-01 -2.028586864471435547e-01 1.767402738332748413e-01 3.490894660353660583e-02 -2.886725068092346191e-01 3.937971964478492737e-02 -1.087995618581771851e-01 -3.175869816914200783e-03 4.348395392298698425e-02 -3.343030512332916260e-01 -2.652130126953125000e-01 5.483584478497505188e-02 -1.895946636795997620e-02 -2.826274335384368896e-01 -6.943399459123611450e-02 -1.914047747850418091e-01 7.871387898921966553e-02 1.533093750476837158e-01 -2.675440311431884766e-01 1.502819657325744629e-01 1.772467419505119324e-02 -8.262439072132110596e-02 -2.336076200008392334e-01 2.204553335905075073e-01 -1.136719509959220886e-01 -1.002819985151290894e-01 -3.882460594177246094e-01 4.382896050810813904e-02
4.911728203296661377e-02 8.013539761304855347e-02 1.654433608055114746e-01 1.995579749345779419e-01 1.791180670261383057e-01 -1.017332151532173157e-01 7.468894869089126587e-02 -2.443783581256866455e-01 2.258345484733581543e-01 -1.443578600883483887e-01 2.217175960540771484e-01 -5.522879213094711304e-02 -5.808041896671056747e-03 -1.915384270250797272e-02 -2.218131870031356812e-01 1.365926396101713181e-02 -1.210169345140457153e-01 -2.349836826324462891e-01 9.355251491069793701e-02 -2.496552765369415283e-01 2.040351927280426025e-01 1.234763637185096741e-01 -4.482407495379447937e-02 -3.743944466114044189e-01 -1.244722455739974976e-01 2.091290950775146484e-01 -3.908237218856811523e-01 -8.082082122564315796e-02 -1.073818132281303406e-01 -4.855803027749061584e-02 -2.097238898277282715e-01 -1.613240838050842285e-01
-1.248509734869003296e-01 7.533192634582519531e-02 2.935190200805664062e-01 -1.984068900346755981e-01 -1.538702398538589478e-01 -1.499942541122436523e-01 2.206176668405532837e-01 5.054662376642227173e-02 2.904590368270874023e-01 1.846791952848434448e-01 -2.180576324462890625e-01 -2.459615021944046021e-01 1.433298438787460327e-01 -3.518908843398094177e-02 -1.557354331016540527e-01 -6.193102896213531494e-02 1.451903730630874634e-01 -1.223451793193817139e-01 1.614812910556793213e-01 -1.027069017291069031e-01 4.809097349643707275e-01 8.164408057928085327e-02 -1.123847886919975281e-01 1.206278428435325623e-01 -2.606768608093261719e-01 1.974864862859249115e-02 -1.662067770957946777e-01 -5.086463643237948418e-04 -1.454639285802841187e-01 -1.270348578691482544e-01 -2.160990983247756958e-02 -8.888588845729827881e-02
5.830240994691848755e-02 1.465623676776885986e-01 1.149893254041671753e-01 -8.452458679676055908e-02 -3.336325585842132568e-01 7.686652243137359619e-02 9.454882889986038208e-02 2.948507666587829590e-01 1.491633057594299316e-01 -3.288997411727905273e-01 2.237116694450378418e-01 -1.675805598497390747e-01 1.258973497897386551e-02 -2.722120610997080803e-03 -3.179663419723510742e-01 -1.108090654015541077e-01 -1.780781298875808716e-01 -6.594624370336532593e-02 6.890063732862472534e-02 -2.807235121726989746e-01 9.042730182409286499e-02 1.446150243282318115e-01 -1.099784448742866516e-01 -2.326688170433044434e-01 -1.566151976585388184e-01 -7.882964611053466797e-02 -7.079764455556869507e-02 -1.282847113907337189e-02 -2.720413208007812500e-01 3.768602013587951660e-02 -2.883029282093048096e-01 -1.007802113890647888e-01
-1.508783251047134399e-01 2.511922419071197510e-01 -6.848766654729843140e-02 -4.383181408047676086e-02 -1.854044348001480103e-01 2.239415422081947327e-02 -7.330562919378280640e-02 -3.302543461322784424e-01 -1.077450886368751526e-01 -1.668060570955276489e-02 8.842047303915023804e-02 1.712354570627212524e-01 1.291662156581878662e-01 -3.819455504417419434e-01 1.183491498231887817e-01 -8.984065055847167969e-02 -6.212441623210906982e-02 1.175257340073585510e-01 9.734932333230972290e-03 -3.320949971675872803e-01 1.963979005813598633e-01 -5.576292052865028381e-02 -4.330092370510101318e-01 -1.573671698570251465e-01 -1.005545631051063538e-01 1.128180623054504395e-01 -6.580756604671478271e-02 1.211464777588844299e-01 -2.990919537842273712e-02 -1.696239858865737915e-01 -2.408259809017181396e-01 -1.141507402062416077e-01
-3.636125847697257996e-02 1.536871343851089478e-01 2.669757008552551270e-01 7.468677312135696411e-02 -1.552694588899612427e-01 1.561112701892852783e-01 -8.502762764692306519e-02 -2.223733663558959961e-01 -2.603975124657154083e-03 8.890023827552795410e-02 -1.287140548229217529e-01 8.293545991182327271e-02 -1.831625588238239288e-02 -3.518461883068084717e-01 -1.333704292774200439e-01 4.760919604450464249e-03 -2.895155251026153564e-01 -2.045282274484634399e-01 -1.241860091686248779e-01 -2.666239859536290169e-03 2.104075103998184204e-01 1.224936544895172119e-01 8.527081459760665894e-03 -2.941079735755920410e-01 -2.836575210094451904e-01 -6.386935710906982422e-02 -3.311086297035217285e-01 1.663020253181457520e-02 -2.183520495891571045e-01 1.885948926210403442e-01 -1.872637569904327393e-01 -1.416176408529281616e-01
7.418897002935409546e-02 2.331385016441345215e-01 2.945692837238311768e-01 9.085026383399963379e-02 -3.287163674831390381e-01 5.491630360484123230e-02 -3.783623129129409790e-02 1.410414427518844604e-01 1.235913857817649841e-01 -2.096314132213592529e-01 2.534630298614501953e-01 1.129750162363052368e-02 -1.012872681021690369e-01 -7.388190925121307373e-02 -3.629331588745117188e-01 -1.398549042642116547e-02 -5.712453275918960571e-02 -1.561616063117980957e-01 1.978024244308471680e-01 -3.648857176303863525e-01 3.739417716860771179e-02 -9.436322748661041260e-02 -1.477240771055221558e-01 -1.046372056007385254e-01 -1.374503523111343384e-01 -2.416643947362899780e-01 -2.124930359423160553e-02 1.963418722152709961e-01 -2.084350213408470154e-02 1.789824664592742920e-02 -2.675492763519287109e-01 -9.936627745628356934e-02
5.821432173252105713e-02 2.258786559104919434e-01 2.720339000225067139e-01 5.787097662687301636e-02 -2.586382031440734863e-01 1.511463075876235962e-01 4.298150539398193359e-03 -1.219952479004859924e-01 8.056811988353729248e-03 1.640952378511428833e-01 -1.371306087821722031e-02 -7.449835538864135742e-02 -1.302076727151870728e-01 -3.042719364166259766e-01 -9.528035670518875122e-02 5.825589224696159363e-02 -3.326250016689300537e-01 -1.160750463604927063e-01 -7.290231436491012573e-02 1.096443757414817810e-01 1.801134943962097168e-01 4.444238916039466858e-02 -3.624070063233375549e-02 -4.019583463668823242e-01 -3.048689663410186768e-01 -4.393052309751510620e-02 -2.395448386669158936e-01 9.467633813619613647e-02 -2.308246940374374390e-01 1.333966553211212158e-01 -1.474298089742660522e-01 -1.268085986375808716e-01
2.238723486661911011e-01 1.818050444126129150e-01 1.571443527936935425e-01 -1.204617470502853394e-01 1.194709613919258118e-01 -1.437535695731639862e-02 9.521093219518661499e-02 -2.063496559858322144e-01 1.276633441448211670e-01 4.246924817562103271e-02 2.563247978687286377e-01 -4.287406429648399353e-02 1.206426993012428284e-01 -9.415089339017868042e-02 -1.020947545766830444e-01 4.450721666216850281e-02 -2.568677961826324463e-01 -2.828663289546966553e-01 5.732405930757522583e-02 -2.050520628690719604e-01 -1.143282651901245117e-01 2.006687968969345093e-01 -1.839657276868820190e-01 -2.481610178947448730e-01 -1.684698611497879028e-01 3.086861670017242432e-01 -3.503095507621765137e-01 1.595845520496368408e-01 -1.428543627262115479e-01 6.991753727197647095e-02 -2.073921263217926025e-01 -9.888596087694168091e-02
1.890015900135040283e-01 1.245901435613632202e-01 3.303761184215545654e-01 1.022907644510269165e-01 -1.497353613376617432e-01 -4.219476133584976196e-02 1.102849096059799194e-02 6.049283221364021301e-02 -1.255427002906799316e-01 3.224255051463842392e-03 9.838379919528961182e-02 -2.054979205131530762e-01 1.760344505310058594e-01 1.323654204607009888e-01 -2.313999384641647339e-01 1.527732610702514648e-01 1.213246677070856094e-02 -1.702405363321304321e-01 2.189699709415435791e-01 -1.426133364439010620e-01 2.539660036563873291e-01 1.914262920618057251e-01 -3.667155802249908447e-01 -3.118812143802642822e-01 -1.009035296738147736e-02 -1.194727420806884766e-01 7.491597533226013184e-02 -1.650645881891250610e-01 -1.411314457654953003e-01 -2.076154202222824097e-02 -2.976233363151550293e-01 -1.470234096050262451e-01
-8.737987838685512543e-03 1.421412080526351929e-01 -1.247782632708549500e-01 -2.148894220590591431e-02 7.633640617132186890e-02 -2.409143298864364624e-01 1.365027576684951782e-01 -2.015700191259384155e-01 -1.028407663106918335e-01 -5.781161785125732422e-02 -5.399744957685470581e-02 3.726321086287498474e-02 1.159239932894706726e-01 -2.210327833890914917e-01 -3.455709517002105713e-01 -2.389743179082870483e-01 1.326730847358703613e-01 4.977418109774589539e-02 -4.876252636313438416e-02 -2.681298255920410156e-01 4.179470241069793701e-02 1.234272420406341553e-01 -3.347094357013702393e-01 -2.309523969888687134e-01 -2.269312590360641479e-01 -7.434028387069702148e-02 -4.586912319064140320e-02 3.020639419555664062e-01 -2.764520701020956039e-03 -1.293553411960601807e-01 -2.464959174394607544e-01 -2.809631824493408203e-01
-7.562553137540817261e-02 3.497635126113891602e-01 1.403360813856124878e-01 8.436576277017593384e-02 -2.382030785083770752e-01 -4.733775928616523743e-02 -1.573978364467620850e-01 -1.070176437497138977e-01 -1.486818641424179077e-01 1.147790178656578064e-01 -3.972898423671722412e-02 8.019848912954330444e-02 1.467502266168594360e-01 -2.104084193706512451e-01 -1.000480502843856812e-01 -8.437504619359970093e-02 -3.378849327564239502e-01 2.149793133139610291e-02 -1.095047965645790100e-01 4.211459774523973465e-03 2.321879118680953979e-01 -2.225617878139019012e-02 2.416534721851348877e-02 -1.833570748567581177e-01 -1.867629736661911011e-01 2.374361082911491394e-02 -1.848134845495223999e-01 6.697018444538116455e-02 -1.515497863292694092e-01 3.854667842388153076e-01 -2.592942118644714355e-01 -3.091614246368408203e-01
7.569134235382080078e-02 2.256309092044830322e-01 -7.223450392484664917e-02 1.878978163003921509e-01 -3.267629444599151611e-01 2.832201421260833740e-01 2.093383483588695526e-02 -1.410720944404602051e-01 1.335386931896209717e-01 -4.653152078390121460e-02 2.294200658798217773e-01 -1.017917022109031677e-01 6.481435894966125488e-02 -2.190029434859752655e-02 -4.216561317443847656e-01 -1.473299115896224976e-01 -7.466221228241920471e-03 2.877988293766975403e-02 2.559575736522674561e-01 -2.770804166793823242e-01 1.498308926820755005e-01 4.443667456507682800e-02 -2.064389884471893311e-01 -1.491927057504653931e-01 -6.647586077451705933e-02 -2.710488736629486084e-01 -1.905272603034973145e-01 8.216439932584762573e-02 -1.093310192227363586e-01 1.396741122007369995e-01 -1.371394097805023193e-01 -6.825458258390426636e-02
9.461710229516029358e-03 1.856703609228134155e-01 -5.229361727833747864e-02 1.768092513084411621e-01 -7.663394510746002197e-02 2.292797416448593140e-01 7.379015535116195679e-02 -1.371276285499334335e-02 2.375173419713973999e-01 4.369732737541198730e-02 2.425687760114669800e-01 7.710353285074234009e-02 -3.024121187627315521e-02 -1.689735054969787598e-02 -4.590938687324523926e-01 -5.955148115754127502e-02 -2.547017298638820648e-03 -2.187354722991585732e-03 -4.842172563076019287e-02 -3.888906538486480713e-01 9.453831613063812256e-02 5.891546979546546936e-02 -2.505523562431335449e-01 -1.793689876794815063e-01 -6.696025282144546509e-02 -2.160757482051849365e-01 -2.222701311111450195e-01 -4.135869443416595459e-03 -2.489606440067291260e-01 9.818059206008911133e-02 -2.925209999084472656e-01 -1.000543609261512756e-01
-3.597256168723106384e-02 1.340138912200927734e-01 1.767407804727554321e-01 -6.423664744943380356e-03 9.463076293468475342e-02 1.122833490371704102e-01 -7.871419191360473633e-02 -1.069561764597892761e-02 4.649657756090164185e-02 -1.079163029789924622e-01 2.169251814484596252e-02 -2.682333290576934814e-01 -4.666608199477195740e-02 -3.646679222583770752e-01 -1.516524702310562134e-01 -1.268418580293655396e-01 -2.875829637050628662e-01 7.252136617898941040e-02 -2.970387041568756104e-02 -1.817301064729690552e-01 -1.785487085580825806e-01 2.338448911905288696e-01 -3.054982721805572510e-01 2.043441236019134521e-01 -7.435958832502365112e-02 3.167245164513587952e-02 -2.643377780914306641e-01 -9.085664525628089905e-03 -1.456566900014877319e-01 -2.165751531720161438e-02 -4.654141366481781006e-01 -5.305291712284088135e-02
3.561193123459815979e-02 3.100675046443939209e-01 8.180411159992218018e-02 1.457934081554412842e-01 -8.503261953592300415e-03 -4.279211536049842834e-02 1.284343451261520386e-01 8.162022382020950317e-02 8.547746390104293823e-02 -2.298903614282608032e-01 2.329232245683670044e-01 -1.155854389071464539e-02 1.795241534709930420e-01 -4.825846105813980103e-02 -2.497888952493667603e-01 -7.983677089214324951e-02 -3.014774024486541748e-01 -6.157442927360534668e-03 1.752967983484268188e-01 -6.139133870601654053e-02 2.176767736673355103e-01 1.075159907341003418e-01 -1.535737365484237671e-01 -4.678389430046081543e-01 -8.122210204601287842e-02 -3.273444771766662598e-01 -1.704729646444320679e-01 -4.978477954864501953e-02 -2.203997522592544556e-01 5.332644283771514893e-02 -6.386943906545639038e-02 -6.400956213474273682e-02
6.175928190350532532e-02 1.902847290039062500e-01 2.376810759305953979e-01 8.905394375324249268e-02 -1.625989377498626709e-01 1.472029089927673340e-01 -5.793039500713348389e-02 -2.082937210798263550e-01 -1.180092394351959229e-01 1.242648959159851074e-01 -7.224924862384796143e-02 -5.295189097523689270e-02 -7.344748079776763916e-02 -4.244935810565948486e-01 -1.549484282732009888e-01 3.369010984897613525e-02 -3.182094693183898926e-01 -8.672910183668136597e-02 -6.184165924787521362e-02 4.043751955032348633e-02 2.661208808422088623e-01 1.086852997541427612e-01 4.911040421575307846e-03 -3.365874588489532471e-01 -3.122338354587554932e-01 -8.063921704888343811e-03 -2.422265857458114624e-01 -1.026242151856422424e-01 -8.041208237409591675e-02 1.164528056979179382e-01 -1.248839423060417175e-01 -2.000242024660110474e-01
-1.420855820178985596e-01 -7.554712891578674316e-02 1.622882783412933350e-01 1.220724210143089294e-01 1.137850806117057800e-01 -2.056010663509368896e-01 5.002949014306068420e-02 2.278805710375308990e-02 1.462648157030344009e-02 -7.891505956649780273e-02 1.169245094060897827e-01 -1.546416878700256348e-01 -2.258185744285583496e-01 -5.150281190872192383e-01 -9.114149957895278931e-02 -1.505175679922103882e-01 -4.741946980357170105e-02 -1.596469730138778687e-01 1.183712407946586609e-01 -3.624328374862670898e-01 3.740103244781494141e-01 6.150073185563087463e-02 -9.946843981742858887e-02 -1.625805199146270752e-01 8.665973693132400513e-02 -3.637591842561960220e-03 -4.972644522786140442e-02 2.823731601238250732e-01 1.962540857493877411e-02 1.164649240672588348e-02 5.756442621350288391e-02 -1.916364580392837524e-01
-7.597330957651138306e-02 2.890830636024475098e-01 6.874059885740280151e-02 1.459421664476394653e-01 -3.915720432996749878e-02 1.336321234703063965e-01 1.241591051220893860e-01 2.328239530324935913e-01 -4.798515513539314270e-02 -1.503820717334747314e-01 -6.074953451752662659e-02 -1.072881370782852173e-01 8.609642833471298218e-02 6.845127046108245850e-02 -2.966731190681457520e-01 -2.436386048793792725e-01 -4.443720579147338867e-01 -2.337356209754943848e-01 2.887309491634368896e-01 -1.426392346620559692e-01 9.593556076288223267e-02 2.757461667060852051e-01 -2.510945796966552734e-01 -9.989276528358459473e-02 -1.395576298236846924e-01 -4.618849977850914001e-02 1.336253713816404343e-02 1.456970870494842529e-01 -1.192902214825153351e-02 1.837131008505821228e-02 -6.142818927764892578e-02 -1.862355768680572510e-01
6.024006754159927368e-02 2.717336118221282959e-01 1.833271235227584839e-01 1.971276700496673584e-01 -9.828829765319824219e-02 2.009394913911819458e-01 -6.097180023789405823e-02 -2.292982786893844604e-01 -2.521631773561239243e-03 1.098540797829627991e-01 -6.647486984729766846e-02 -4.871243610978126526e-02 6.929471343755722046e-02 -4.485960900783538818e-01 -1.407263725996017456e-01 -2.431519702076911926e-02 -3.759328126907348633e-01 -1.069924682378768921e-01 -9.426206350326538086e-02 4.352447763085365295e-02 1.837486773729324341e-01 1.248670145869255066e-01 -1.957444474101066589e-02 -2.050106376409530640e-01 -2.675700187683105469e-01 -6.400989741086959839e-02 -2.369288206100463867e-01 -7.796068210154771805e-03 -2.088057696819305420e-01 9.793311357498168945e-02 -1.026099249720573425e-01 -2.179516404867172241e-01
7.606000453233718872e-02 2.357998490333557129e-01 2.478030174970626831e-01 -1.633336991071701050e-01 1.074324622750282288e-01 -1.078387126326560974e-01 5.607619881629943848e-02 -1.556669920682907104e-01 4.920525848865509033e-02 -2.719729021191596985e-02 3.274260461330413818e-01 -1.440633833408355713e-01 5.749691277742385864e-02 -6.128244474530220032e-02 -1.973131150007247925e-01 -7.091985549777746201e-03 5.500143393874168396e-02 -1.050571724772453308e-01 1.261442303657531738e-01 -1.067729741334915161e-01 -7.008968293666839600e-02 1.139909997582435608e-01 -3.018533885478973389e-01 -2.463742345571517944e-01 -2.167592048645019531e-01 2.213257551193237305e-01 -4.499541819095611572e-01 3.653342649340629578e-02 -2.848753035068511963e-01 -6.428805645555257797e-03 -1.049062162637710571e-01 -1.405470371246337891e-01
-1.333054751157760620e-01 1.572217196226119995e-01 1.734777987003326416e-01 4.483918100595474243e-02 -1.000759229063987732e-01 1.162348464131355286e-01 4.209553077816963196e-02 1.679569929838180542e-01 -5.299212783575057983e-02 -2.711012363433837891e-01 -3.497450379654765129e-03 1.888179965317249298e-02 -1.357250101864337921e-02 -1.641455590724945068e-01 -9.098500013351440430e-02 1.157395169138908386e-01 -5.519161000847816467e-03 -2.330148816108703613e-01 -1.215841900557279587e-02 -3.533372581005096436e-01 2.641476392745971680e-01 1.736230701208114624e-01 -1.059169024229049683e-01 -1.195512190461158752e-01 -9.650016576051712036e-02 -6.066783890128135681e-02 3.255243226885795593e-02 3.354284167289733887e-01 -7.411005441099405289e-03 -4.471251666545867920e-01 -3.357822597026824951e-01 -4.880887269973754883e-02
-9.842231869697570801e-02 2.081516534090042114e-01 2.245930731296539307e-01 1.821558028459548950e-01 -1.757116764783859253e-01 1.451056152582168579e-01 -3.943025320768356323e-02 -1.709331721067428589e-01 1.108975037932395935e-01 -3.542411699891090393e-02 1.307479590177536011e-01 -2.492376863956451416e-01 -3.217622637748718262e-02 -3.417088985443115234e-01 -2.120606303215026855e-01 -5.925144255161285400e-02 -3.132192194461822510e-01 -1.841194182634353638e-01 -3.534420952200889587e-02 1.369003355503082275e-01 1.305121332406997681e-01 3.648301959037780762e-02 -1.163048371672630310e-01 -1.462046205997467041e-01 -3.193164467811584473e-01 -9.120502322912216187e-02 -1.895446628332138062e-01 -1.335519552230834961e-01 -8.202994614839553833e-02 2.827298045158386230e-01 -2.072260379791259766e-01 -1.506489515304565430e-01
-1.771047860383987427e-01 1.008129864931106567e-01 1.866412907838821411e-01 1.581788212060928345e-01 -1.432723999023437500e-01 -9.434196352958679199e-02 1.556870490312576294e-01 -1.285539567470550537e-01 5.893269181251525879e-02 -1.306609958410263062e-01 4.275850579142570496e-02 -1.488232314586639404e-01 -8.920538239181041718e-03 6.807927042245864868e-02 -1.829383969306945801e-01 2.023120410740375519e-02 -1.160578280687332153e-01 -3.581340610980987549e-01 2.507430315017700195e-01 -1.010009571909904480e-01 4.070205986499786377e-01 4.701909050345420837e-02 8.805335313081741333e-02 -2.564511299133300781e-01 -5.409875884652137756e-02 5.452150851488113403e-02 -1.670136898756027222e-01 -2.573616504669189453e-01 -2.065275758504867554e-01 7.770218700170516968e-02 -2.557534575462341309e-01 -2.738289535045623779e-01
1.790784001350402832e-01 1.259152442216873169e-01 1.730254143476486206e-01 -1.485653501003980637e-02 1.466548889875411987e-01 -1.956674605607986450e-01 -2.514279782772064209e-01 -3.654751554131507874e-02 -1.387395411729812622e-01 3.014323115348815918e-02 1.248503178358078003e-01 -2.351093143224716187e-01 2.932586893439292908e-02 -2.075537294149398804e-01 -1.413799673318862915e-01 -3.291236236691474915e-03 9.984705597162246704e-02 1.477774698287248611e-02 -7.527881115674972534e-02 -7.921227067708969116e-02 6.071139872074127197e-02 2.218413501977920532e-01 -2.136972695589065552e-01 -1.219803765416145325e-01 -2.587748765945434570e-01 3.764667734503746033e-02 -2.119032144546508789e-01 1.149323508143424988e-01 -2.479788511991500854e-01 -3.999456763267517090e-02 -5.584017038345336914e-01 7.509662955999374390e-02
-1.635336279869079590e-01 8.083884418010711670e-02 -1.422943770885467529e-01 -1.852085441350936890e-01 -2.434277385473251343e-01 -1.103340163826942444e-01 9.018386155366897583e-02 -1.773350872099399567e-02 5.664432048797607422e-02 1.075293123722076416e-02 2.977161705493927002e-01 -9.811314940452575684e-02 1.294864714145660400e-01 -2.225773185491561890e-01 -1.476141661405563354e-01 4.360688850283622742e-02 -2.557853162288665771e-01 -1.622564047574996948e-01 -3.874017298221588135e-02 1.590483821928501129e-02 3.452593684196472168e-01 7.995482534170150757e-02 -3.134300708770751953e-01 -1.522236764430999756e-01 5.423454195261001587e-02 -8.243575692176818848e-02 -1.640053540468215942e-01 1.576727330684661865e-01 2.309122085571289062e-01 -1.576964855194091797e-01 -3.974096477031707764e-01 5.076041445136070251e-02
-8.819124102592468262e-02 -9.364482015371322632e-02 3.793301284313201904e-01 -1.263645440340042114e-01 1.618356704711914062e-01 -1.165888980031013489e-01 -1.395266950130462646e-01 -1.769381612539291382e-01 -3.706507757306098938e-02 -6.545691192150115967e-02 -8.445215970277786255e-02 1.074069067835807800e-01 8.090154826641082764e-02 -5.367072671651840210e-02 -2.309562712907791138e-01 -2.730593383312225342e-01 3.777884691953659058e-02 -1.460332274436950684e-01 2.423950284719467163e-01 -1.988392882049083710e-02 3.689232766628265381e-01 3.278748989105224609e-01 -2.919656336307525635e-01 -2.744146436452865601e-02 -2.588925063610076904e-01 -1.573895364999771118e-01 -1.317108571529388428e-01 4.788940772414207458e-03 -1.470271050930023193e-01 -1.070267260074615479e-01 4.533227998763322830e-03 -1.327159702777862549e-01
-9.507942944765090942e-02 3.109953403472900391e-01 1.301377117633819580e-01 6.167056411504745483e-02 -5.198698863387107849e-02 -1.412710696458816528e-01 8.183237910270690918e-02 -2.855873405933380127e-01 4.489265382289886475e-02 1.306063309311866760e-02 -1.857864558696746826e-01 -1.230922713875770569e-01 -7.048413157463073730e-02 6.074294820427894592e-02 -2.961388789117336273e-02 -1.588164120912551880e-01 -2.826592922210693359e-01 -2.145318984985351562e-01 8.127848803997039795e-02 -2.409377396106719971e-01 1.854414343833923340e-01 -8.748709224164485931e-03 1.756937652826309204e-01 -3.295836150646209717e-01 -1.761771291494369507e-01 -2.984808944165706635e-02 -2.841274738311767578e-01 -1.972573101520538330e-01 -1.236845552921295166e-01 7.778899371623992920e-02 -2.570346593856811523e-01 -2.691731750965118408e-01
9.585350751876831055e-02 1.824102848768234253e-01 7.420720066875219345e-03 2.711741626262664795e-01 -1.137490570545196533e-01 1.944997012615203857e-01 -1.418045256286859512e-02 -4.263409972190856934e-02 1.742842197418212891e-01 -1.959347352385520935e-02 2.557452023029327393e-01 -1.092766411602497101e-03 -3.848246065899729729e-03 -1.791158020496368408e-01 -4.420174956321716309e-01 5.757687240839004517e-02 -6.034612655639648438e-02 -3.318063542246818542e-02 1.073483377695083618e-01 -3.740561008453369141e-01 2.955531887710094452e-02 1.616745442152023315e-02 -1.972112506628036499e-01 -2.690557241439819336e-01 -5.611165612936019897e-02 -1.962397843599319458e-01 -2.752402424812316895e-01 1.579033397138118744e-02 -1.684937626123428345e-01 7.134819030761718750e-02 -2.746836841106414795e-01 -9.488710016012191772e-02
-1.651169806718826294e-01 3.961288630962371826e-01 -6.937865167856216431e-03 1.236378103494644165e-01 -8.166258782148361206e-02 -8.574545383453369141e-02 2.562719285488128662e-01 -1.236716806888580322e-01 -7.069631665945053101e-02 -1.965326368808746338e-01 3.450021520256996155e-02 -2.201452665030956268e-02 1.192901656031608582e-01 -3.043246269226074219e-01 -3.500501811504364014e-01 -1.478763818740844727e-01 -4.212385788559913635e-02 -3.940153494477272034e-02 1.639275550842285156e-01 -3.044732809066772461e-01 -6.112463027238845825e-02 1.682603806257247925e-01 -7.641340047121047974e-02 -3.246857523918151855e-01 5.373010411858558655e-03 5.679811909794807434e-02 8.144553005695343018e-02 -3.520686179399490356e-03 -4.055305197834968567e-02 3.177934139966964722e-02 -3.403060436248779297e-01 -1.198948323726654053e-01
-1.641308702528476715e-02 2.704049944877624512e-01 1.666127145290374756e-01 1.654551178216934204e-01 3.079003887251019478e-03 1.544047743082046509e-01 2.013162374496459961e-01 -1.218118146061897278e-01 -1.833077222108840942e-01 1.151695996522903442e-01 1.579111441969871521e-02 -4.843797162175178528e-02 3.599110618233680725e-02 -1.972310096025466919e-01 1.477362066507339478e-01 -9.542905539274215698e-02 -2.248993813991546631e-01 5.212473496794700623e-02 -8.301733434200286865e-02 -4.890544712543487549e-02 1.927116066217422485e-01 2.693333625793457031e-01 6.100368872284889221e-02 -3.649092614650726318e-01 -1.748662292957305908e-01 -1.755198985338211060e-01 -2.567003369331359863e-01 2.227152138948440552e-02 -2.206090278923511505e-02 3.288843035697937012e-01 -2.618997097015380859e-01 -2.398168742656707764e-01
-2.057413905858993530e-01 1.329377293586730957e-01 -5.078960210084915161e-02 -1.462246179580688477e-01 -1.412561237812042236e-01 1.792692989110946655e-01 1.032840162515640259e-01 -3.532415628433227539e-01 1.655584573745727539e-02 -6.523751188069581985e-03 5.493891984224319458e-02 -4.815346561372280121e-03 3.799748048186302185e-02 -4.121190011501312256e-01 1.521603614091873169e-01 4.942386969923973083e-02 -4.674967005848884583e-02 -2.359311580657958984e-01 9.477987140417098999e-02 -7.552528381347656250e-02 2.250272184610366821e-01 2.999099791049957275e-01 -1.053919419646263123e-01 6.076804548501968384e-02 -3.469130098819732666e-01 1.250038594007492065e-01 -1.038454920053482056e-01 2.583467662334442139e-01 1.366113033145666122e-02 -4.292858392000198364e-02 -2.156399488449096680e-01 -1.957239210605621338e-01
1.636599302291870117e-01 2.828227579593658447e-01 1.566884070634841919e-01 1.398493442684412003e-02 -9.228462725877761841e-02 1.854495704174041748e-01 1.845515966415405273e-01 -7.654244452714920044e-02 1.406495869159698486e-01 -1.991544812917709351e-01 -1.470095366239547729e-01 -5.178511887788772583e-02 4.868187382817268372e-02 6.672942638397216797e-02 -2.936265468597412109e-01 -2.242777869105339050e-02 -3.725212514400482178e-01 -7.883197814226150513e-02 1.319350898265838623e-01 -1.991045922040939331e-01 8.043064177036285400e-02 2.286404073238372803e-01 -2.576573193073272705e-01 -4.701476097106933594e-01 -1.560808569192886353e-01 -3.071098821237683296e-03 -9.980604797601699829e-02 5.981199443340301514e-02 -1.061741914600133896e-02 -4.791700094938278198e-02 -8.891984820365905762e-02 -1.092729568481445312e-01
3.340495377779006958e-02 1.662552803754806519e-01 -7.566203922033309937e-02 -4.313668236136436462e-02 -2.313853427767753601e-02 -5.428110808134078979e-02 1.317161023616790771e-01 2.245437353849411011e-01 -3.059463389217853546e-02 1.505045294761657715e-01 -2.041983306407928467e-01 1.551189739257097244e-02 2.426540702581405640e-01 -7.502634823322296143e-02 -1.962075829505920410e-01 -1.589609682559967041e-01 -1.510848850011825562e-01 -1.209786534309387207e-01 2.650780975818634033e-01 1.662929914891719818e-02 5.205410122871398926e-01 -1.103761345148086548e-01 -1.249476820230484009e-01 6.364903599023818970e-02 -4.228145778179168701e-01 5.861228704452514648e-02 -2.811631262302398682e-01 8.762370049953460693e-02 -1.229258552193641663e-01 -2.463129721581935883e-02 -4.298196732997894287e-02 -3.589219227433204651e-02
2.073854394257068634e-02 4.166018366813659668e-01 2.513003721833229065e-02 1.160952374339103699e-01 -4.626941401511430740e-03 6.038329005241394043e-02 2.017860561609268188e-01 -1.162211522459983826e-01 -1.671388298273086548e-01 -2.970463931560516357e-01 1.217686291784048080e-02 9.596122056245803833e-02 7.995455712080001831e-02 1.127901822328567505e-01 -3.460980355739593506e-01 -1.413524448871612549e-01 -1.841770559549331665e-01 -1.096107065677642822e-01 1.727435290813446045e-01 -1.815740950405597687e-02 9.586048871278762817e-02 1.306925117969512939e-01 -2.288321107625961304e-01 -3.839893937110900879e-01 -1.547313183546066284e-01 1.207494586706161499e-01 -1.750842034816741943e-01 -2.376986813032999635e-04 -1.147445365786552429e-01 1.711434498429298401e-02 -1.541258096694946289e-01 -2.470324933528900146e-01
-1.118645519018173218e-01 2.974563837051391602e-01 -2.105700038373470306e-02 4.047829285264015198e-02 2.614509500563144684e-02 1.060513854026794434e-01 -6.633095443248748779e-02 1.239663641899824142e-02 6.082970649003982544e-02 -1.314436271786689758e-02 9.211242944002151489e-02 -1.644428372383117676e-01 2.942473292350769043e-01 -1.531352847814559937e-01 -4.898645728826522827e-02 3.272502422332763672e-01 -1.032092645764350891e-01 -3.753232657909393311e-01 2.255952656269073486e-01 -3.973747789859771729e-01 5.543843656778335571e-02 7.330583035945892334e-02 1.122642382979393005e-01 -2.370223104953765869e-01 -1.648579090833663940e-01 7.121127098798751831e-03 -3.266282081604003906e-01 -5.308877211064100266e-03 8.426449447870254517e-02 1.873072534799575806e-01 4.514628276228904724e-02 -7.616790384054183960e-02
-1.399396061897277832e-01 3.259804844856262207e-01 1.372682750225067139e-01 9.427188336849212646e-02 -2.511416971683502197e-01 1.972752213478088379e-01 -6.399415899068117142e-03 1.864836812019348145e-01 1.092173382639884949e-01 -1.909079104661941528e-01 2.041714340448379517e-01 -4.557977989315986633e-02 -2.064755931496620178e-02 -1.221656277775764465e-01 -2.585058808326721191e-01 -3.039928972721099854e-01 -2.221846431493759155e-01 1.223673820495605469e-01 3.861566260457038879e-02 -3.750835955142974854e-01 8.295752853155136108e-02 1.073174551129341125e-01 -7.304712384939193726e-02 -2.245903015136718750e-01 -1.104806661605834961e-01 -9.733568131923675537e-02 4.098296537995338440e-02 1.192966252565383911e-01 -7.063496857881546021e-02 1.828038878738880157e-02 -3.439248800277709961e-01 -3.159468621015548706e-02
-1.221099775284528732e-02 1.792135685682296753e-01 2.378599941730499268e-01 -5.317461211234331131e-03 1.716405525803565979e-02 -3.291998431086540222e-02 1.801514811813831329e-02 -6.564846634864807129e-02 -8.427957445383071899e-02 8.346914499998092651e-02 1.160061731934547424e-01 -4.289435446262359619e-01 -1.511268019676208496e-01 -5.300031900405883789e-01 -2.153148353099822998e-01 -4.520831257104873657e-02 -1.587710678577423096e-01 5.701725836843252182e-03 -1.053204536437988281e-01 -1.018546372652053833e-01 -9.279477596282958984e-02 1.720271408557891846e-01 -3.446743786334991455e-01 1.393571123480796814e-02 4.944046586751937866e-02 8.187540620565414429e-02 -7.419393956661224365e-02 1.662992388010025024e-01 5.198843032121658325e-02 -3.284216299653053284e-02 -2.909207344055175781e-01 -8.256625384092330933e-02
-1.614566775970160961e-03 -7.208774238824844360e-02 -7.800171524286270142e-02 1.526293009519577026e-01 1.491894274950027466e-01 -1.559334993362426758e-01 3.386178910732269287e-01 8.421260863542556763e-02 -7.682149112224578857e-02 -9.803768992424011230e-02 1.096214279532432556e-01 9.474708884954452515e-02 1.306528300046920776e-01 -2.144431471824645996e-01 -1.970935165882110596e-01 -1.395474071614444256e-03 -1.093496829271316528e-01 -8.795507997274398804e-02 -2.094060555100440979e-02 -3.237294852733612061e-01 4.000010788440704346e-01 1.007832288742065430e-01 -9.805142879486083984e-03 9.172763675451278687e-03 -2.885172367095947266e-01 -1.548729985952377319e-01 -1.297391206026077271e-01 4.226263761520385742e-01 -1.374495476484298706e-01 -3.266941010951995850e-02 3.606176003813743591e-02 -1.986939013004302979e-01
-5.006449297070503235e-03 4.670268297195434570e-01 4.096427187323570251e-02 2.887264490127563477e-01 -1.599134877324104309e-03 -2.973735891282558441e-02 3.345682471990585327e-02 2.458015270531177521e-02 2.114654630422592163e-01 2.605981528759002686e-01 -1.317165419459342957e-02 2.660255730152130127e-01 1.252976655960083008e-01 -2.540719807147979736e-01 1.661942154169082642e-01 5.862665921449661255e-02 3.794125467538833618e-02 -1.290690302848815918e-01 1.049402132630348206e-01 -1.233515143394470215e-01 2.895686626434326172e-01 1.630415022373199463e-01 -8.066714555025100708e-02 -1.985736191272735596e-02 -1.462309509515762329e-01 -1.472187340259552002e-01 -1.168800666928291321e-01 5.384589731693267822e-02 -1.761411428451538086e-01 -1.998138427734375000e-01 -3.004906773567199707e-01 -1.296298950910568237e-01
4.091610386967658997e-02 2.307198643684387207e-01 -3.806534409523010254e-02 2.497259974479675293e-01 -1.679553240537643433e-01 1.473290175199508667e-01 -4.745057597756385803e-02 1.371821970678865910e-03 9.575669467449188232e-02 -1.764677911996841431e-01 2.693168222904205322e-01 6.635741889476776123e-02 9.580365568399429321e-02 2.981003560125827789e-02 -3.726796209812164307e-01 -8.520897477865219116e-02 -2.626364119350910187e-02 2.015601284801959991e-02 5.869457125663757324e-02 -3.704569041728973389e-01 1.747043728828430176e-01 8.189054206013679504e-03 -3.103398978710174561e-01 -1.392990201711654663e-01 -6.420145183801651001e-02 -9.573959559202194214e-02 -1.971394568681716919e-01 6.041175127029418945e-02 -2.438096404075622559e-01 7.790751755237579346e-02 -3.744930326938629150e-01 -7.751676440238952637e-02
1.084056124091148376e-01 1.220384985208511353e-01 -1.729562506079673767e-02 7.066756486892700195e-02 -2.468102574348449707e-01 3.940238803625106812e-02 1.216535866260528564e-01 -2.193507850170135498e-01 2.344657778739929199e-01 -1.323108375072479248e-01 1.679675839841365814e-02 2.168448567390441895e-01 5.998908355832099915e-02 6.772536784410476685e-02 -3.682006597518920898e-01 -2.004620581865310669e-01 6.239831447601318359e-02 2.821317873895168304e-02 -5.342919379472732544e-02 -1.494196802377700806e-01 2.674117386341094971e-01 2.472623884677886963e-01 -5.602789670228958130e-02 -3.626120090484619141e-01 -3.049826025962829590e-01 -3.018384240567684174e-02 1.027400717139244080e-01 2.198531329631805420e-01 -1.867802143096923828e-01 7.869052886962890625e-02 -1.516390740871429443e-01 -1.578565537929534912e-01
-2.425679713487625122e-01 2.826006412506103516e-01 -5.258444696664810181e-02 1.219290718436241150e-01 -9.699720889329910278e-02 -3.890543282032012939e-01 -2.589816227555274963e-02 -2.067539244890213013e-01 1.742590814828872681e-01 -1.160849928855895996e-01 2.065125294029712677e-02 4.189579561352729797e-02 3.953748196363449097e-02 -3.294712603092193604e-01 -1.656732559204101562e-01 -3.781135426834225655e-03 3.768190369009971619e-02 1.181427463889122009e-01 1.435344014316797256e-02 -1.454566866159439087e-01 1.859794259071350098e-01 -4.040973633527755737e-02 -4.969372749328613281e-01 -6.795087456703186035e-02 -1.323655247688293457e-01 -9.059049189090728760e-02 9.045272320508956909e-02 5.165521055459976196e-02 -2.558428794145584106e-02 -3.250500559806823730e-02 -2.478675544261932373e-01 -1.778275817632675171e-01
4.482792690396308899e-02 3.228603601455688477e-01 1.204738318920135498e-01 -3.507079556584358215e-02 -2.155979722738265991e-01 3.730122447013854980e-01 -1.469462811946868896e-01 -3.923401236534118652e-03 1.753591001033782959e-01 -2.137172222137451172e-01 5.141178146004676819e-02 -2.721281051635742188e-01 -4.782893136143684387e-02 -2.565658390522003174e-01 -1.637549549341201782e-01 -3.779729455709457397e-02 -2.262378036975860596e-01 2.040446996688842773e-01 -4.134695231914520264e-02 -4.825874418020248413e-02 -1.729909703135490417e-02 1.566416621208190918e-01 -4.070101678371429443e-02 1.424475200474262238e-02 -2.084823995828628540e-01 7.168666459619998932e-03 -2.392176240682601929e-01 1.921863853931427002e-02 -1.830036789178848267e-01 2.044334858655929565e-01 -1.751124411821365356e-01 -3.011441230773925781e-01
1.133183985948562622e-01 3.033306300640106201e-01 -7.674899697303771973e-02 4.370789974927902222e-02 -1.014485284686088562e-01 9.978010505437850952e-02 -8.768735080957412720e-02 -2.651107311248779297e-01 -5.516900494694709778e-02 -1.212946921586990356e-01 -7.591804116964340210e-02 7.637930661439895630e-02 -1.042330190539360046e-01 -2.765944898128509521e-01 -3.156754001975059509e-02 -1.812345236539840698e-01 5.316387861967086792e-02 -6.978912651538848877e-02 3.301448822021484375e-01 -2.462927252054214478e-01 4.242322221398353577e-02 1.878431290388107300e-01 -2.438139915466308594e-01 8.409484475851058960e-02 -2.587435841560363770e-01 -4.074339941143989563e-02 -7.386915385723114014e-02 2.364918440580368042e-01 -2.038669139146804810e-01 -2.098486870527267456e-01 -3.729375004768371582e-01 5.417265370488166809e-02
-1.465843617916107178e-01 1.778408885002136230e-01 2.381635084748268127e-02 3.670524433255195618e-02 -2.030954807996749878e-01 -6.113947927951812744e-02 -1.772012412548065186e-01 -2.850533127784729004e-01 -1.605897792614996433e-03 1.356357038021087646e-01 -1.677844859659671783e-02 2.217726409435272217e-02 2.081088721752166748e-01 3.469830006361007690e-02 -3.329885005950927734e-01 -3.584050759673118591e-02 -8.480252325534820557e-02 -2.621758878231048584e-01 1.192498430609703064e-01 2.793025970458984375e-02 6.030267477035522461e-02 8.414173126220703125e-02 -1.127792596817016602e-01 -4.681978523731231689e-01 -8.172756433486938477e-02 2.892981655895709991e-02 6.516283378005027771e-03 4.717969149351119995e-02 -1.535949110984802246e-01 -4.458311572670936584e-02 -4.917315244674682617e-01 -2.722128853201866150e-02
2.562981247901916504e-01 -1.172891929745674133e-01 2.279027104377746582e-01 2.049358785152435303e-01 -2.622866034507751465e-01 -6.120413541793823242e-02 -2.778652310371398926e-01 1.564574893563985825e-03 1.405970007181167603e-01 2.887239679694175720e-02 2.639142870903015137e-01 7.875688374042510986e-02 -3.150437027215957642e-02 -2.031151354312896729e-01 -5.507754627615213394e-03 7.552725821733474731e-02 -5.992534384131431580e-02 -2.426897734403610229e-02 2.928599417209625244e-01 -2.628766000270843506e-01 3.393296599388122559e-01 8.396571129560470581e-02 -2.469735965132713318e-02 -1.696837991476058960e-01 -3.005478680133819580e-01 -2.019526362419128418e-01 -7.609580643475055695e-03 1.168900281190872192e-01 -8.785364031791687012e-02 1.693062484264373779e-01 -1.802014261484146118e-01 -8.993364125490188599e-02
-7.558128237724304199e-02 -1.260664910078048706e-01 -2.350121363997459412e-02 -2.523615956306457520e-01 -1.195295080542564392e-01 -8.993776887655258179e-02 -7.570701837539672852e-02 2.926497161388397217e-01 1.856998540461063385e-02 -2.589860558509826660e-01 -5.306028295308351517e-03 -1.443152427673339844e-01 -9.429486840963363647e-02 -1.927735656499862671e-01 -6.095116585493087769e-02 1.866945251822471619e-02 -4.189351201057434082e-02 5.099185556173324585e-02 2.740055881440639496e-02 1.109626889228820801e-01 3.904372155666351318e-01 2.852677702903747559e-01 -1.499880105257034302e-01 -1.965409517288208008e-01 -7.681220024824142456e-02 7.301723212003707886e-02 -2.862062752246856689e-01 2.899505496025085449e-01 -2.097962349653244019e-01 -5.925901606678962708e-02 -2.381713688373565674e-01 -2.611189484596252441e-01
-9.605108946561813354e-02 1.616434007883071899e-01 -1.237306818366050720e-01 -5.003001913428306580e-02 -1.351535767316818237e-01 -3.489208966493606567e-02 -4.231626912951469421e-02 -2.288293242454528809e-01 -1.898786239326000214e-02 -5.547301098704338074e-02 2.023321539163589478e-01 -5.506679043173789978e-02 1.403619498014450073e-01 -3.470483422279357910e-01 -1.423316150903701782e-01 -2.653002142906188965e-01 -1.536019593477249146e-01 -1.197472661733627319e-01 -5.194147676229476929e-02 -2.004208713769912720e-01 2.494711279869079590e-01 4.646179080009460449e-02 -2.273877710103988647e-01 -3.285338580608367920e-01 1.055649295449256897e-01 -7.056095451116561890e-02 -1.315420269966125488e-01 2.253435850143432617e-01 2.216406613588333130e-01 -1.053819581866264343e-01 -3.808450996875762939e-01 2.623727358877658844e-02
-1.881742626428604126e-01 3.041378259658813477e-01 5.637816339731216431e-02 1.794210225343704224e-01 -1.966904252767562866e-01 1.311049461364746094e-01 -3.619829118251800537e-01 7.005833834409713745e-02 1.120902877300977707e-02 -1.518016308546066284e-01 1.340224891901016235e-01 -2.738477289676666260e-01 5.677438899874687195e-02 -1.428753882646560669e-01 -2.110911458730697632e-01 -2.736537754535675049e-01 -1.005330085754394531e-01 -3.864367008209228516e-01 7.384872436523437500e-02 -2.208558171987533569e-01 -1.720845885574817657e-02 8.187066763639450073e-02 -1.263469159603118896e-01 7.499611377716064453e-02 -2.979311347007751465e-01 -9.893296658992767334e-02 -1.081796139478683472e-01 4.387278109788894653e-02 -9.597298502922058105e-02 -1.088912636041641235e-01 -9.792505204677581787e-02 -2.458622120320796967e-02
1.649833098053932190e-02 2.083737254142761230e-01 1.020726934075355530e-01 7.446639239788055420e-02 -2.425604611635208130e-01 3.370903432369232178e-02 1.973758079111576080e-02 3.541479110717773438e-01 1.477142795920372009e-02 -2.500109672546386719e-01 2.147860229015350342e-01 -8.613714575767517090e-02 1.374185923486948013e-02 -2.518558129668235779e-02 -2.971971929073333740e-01 -1.435200870037078857e-01 -3.941348567605018616e-02 -4.304198920726776123e-02 1.017325371503829956e-02 -4.012011885643005371e-01 5.488844215869903564e-02 9.191725403070449829e-02 -1.275095194578170776e-01 -2.332162857055664062e-01 -2.369899004697799683e-01 1.233702292665839195e-03 -6.272925436496734619e-02 -6.244240328669548035e-02 -2.860125899314880371e-01 -1.337426453828811646e-01 -3.438068032264709473e-01 -7.951851002871990204e-03
1.121042296290397644e-01 1.004303619265556335e-01 -3.134533995762467384e-03 -2.123313546180725098e-01 -1.973839700222015381e-01 9.662085794843733311e-04 -1.902211643755435944e-02 7.233295124024152756e-03 -8.056852966547012329e-02 5.197687447071075439e-02 7.042806595563888550e-02 -2.458033710718154907e-01 1.305911093950271606e-01 -1.939517706632614136e-01 -4.161469638347625732e-02 -1.639795303344726562e-01 -1.845605857670307159e-02 -1.323309242725372314e-01 4.026036262512207031e-01 -1.894391328096389771e-01 -5.862547084689140320e-02 1.680734604597091675e-01 -2.484382987022399902e-01 7.073547691106796265e-02 -2.575379908084869385e-01 -2.904880046844482422e-02 -5.701908841729164124e-02 4.335781633853912354e-01 3.897199407219886780e-02 -1.999771893024444580e-01 -3.476277291774749756e-01 -2.559135202318429947e-03
1.094291135668754578e-01 2.946354746818542480e-01 2.824061736464500427e-02 6.317675113677978516e-02 -1.406553573906421661e-02 -1.898978948593139648e-01 -1.680691391229629517e-01 -4.991427995264530182e-03 1.522918492555618286e-01 -1.227984670549631119e-02 1.874385029077529907e-01 -8.307864516973495483e-02 6.523106992244720459e-02 -1.977837532758712769e-01 -1.361647993326187134e-01 -3.531685099005699158e-02 2.768530510365962982e-02 -1.828459799289703369e-01 1.843996196985244751e-01 -1.133075430989265442e-01 2.413939237594604492e-01 -1.206009089946746826e-01 -3.739911913871765137e-01 -9.384737908840179443e-02 -1.279235929250717163e-01 -2.487169802188873291e-01 1.265612393617630005e-01 3.107134103775024414e-01 7.325250655412673950e-02 -2.140901088714599609e-01 -3.922942876815795898e-01 -7.029131054878234863e-02
-1.490344256162643433e-01 5.918616428971290588e-02 -9.064630605280399323e-03 -6.526533514261245728e-02 8.050901815295219421e-03 -1.382178813219070435e-01 -1.211118549108505249e-01 -1.746881157159805298e-01 1.837774366140365601e-01 1.183100193738937378e-01 9.324698895215988159e-02 -1.696891337633132935e-01 4.053713679313659668e-01 -1.637581437826156616e-01 -1.246228739619255066e-01 -8.789222687482833862e-02 -2.349828481674194336e-01 2.963829599320888519e-02 -1.055263951420783997e-01 -2.066768258810043335e-01 3.696246147155761719e-01 1.596484333276748657e-01 -1.255002021789550781e-01 4.860077798366546631e-02 2.294388599693775177e-02 -1.542371660470962524e-01 -9.179459512233734131e-02 1.827041506767272949e-01 6.870887428522109985e-02 -3.053381145000457764e-01 -3.786302506923675537e-01 -9.125150740146636963e-02
1.788922548294067383e-01 3.290317952632904053e-01 1.916754990816116333e-02 4.133919626474380493e-02 -2.975492775440216064e-01 1.153826341032981873e-01 -2.593102306127548218e-02 -8.237049728631973267e-02 1.500541903078556061e-02 -6.630872935056686401e-02 -2.309797331690788269e-02 9.428009390830993652e-02 -2.071087509393692017e-01 -3.983601927757263184e-02 -3.688899800181388855e-02 -3.061950206756591797e-01 9.802237898111343384e-02 -1.869151741266250610e-01 1.474790424108505249e-01 -1.293965280055999756e-01 2.493991516530513763e-02 2.205547988414764404e-01 3.024719096720218658e-02 -4.450115188956260681e-02 -3.688281774520874023e-01 -1.404448300600051880e-01 1.045077200978994370e-02 1.489663273096084595e-01 -1.289306133985519409e-01 -7.818851619958877563e-02 -5.068296790122985840e-01 4.288338124752044678e-02
2.614894509315490723e-02 -3.585092350840568542e-02 3.064653873443603516e-01 -1.973120421171188354e-01 1.418760716915130615e-01 2.865153364837169647e-02 3.056873753666877747e-02 9.888541698455810547e-02 2.580687403678894043e-02 -2.836595177650451660e-01 3.563202917575836182e-02 -1.502939462661743164e-01 1.516935527324676514e-01 -2.684076428413391113e-01 -5.347344651818275452e-02 -2.221586555242538452e-01 -1.284536570310592651e-01 -1.976096034049987793e-01 6.779239326715469360e-02 -4.738674163818359375e-01 2.873026430606842041e-01 2.634027004241943359e-01 -7.606712728738784790e-02 -2.523466385900974274e-02 8.269260823726654053e-02 1.226119231432676315e-02 -1.634507030248641968e-01 1.192511990666389465e-01 2.180991172790527344e-01 5.486999452114105225e-02 -1.017668545246124268e-01 -1.713434606790542603e-01
-1.025935187935829163e-01 7.046560943126678467e-02 1.441303640604019165e-01 2.849536202847957611e-02 -8.850588649511337280e-02 -2.580299042165279388e-02 -1.520237699151039124e-02 -2.959609925746917725e-01 2.718953490257263184e-01 -2.508285045623779297e-01 -2.234711050987243652e-01 8.842061273753643036e-03 -6.022945791482925415e-02 -1.007996052503585815e-01 -2.732234634459018707e-02 -2.107075154781341553e-01 -2.344797849655151367e-01 8.309735357761383057e-02 1.464892365038394928e-02 7.799536734819412231e-02 3.334277868270874023e-01 2.188449501991271973e-01 -3.348746895790100098e-01 -3.800402283668518066e-01 -2.351052463054656982e-01 -8.276271633803844452e-03 -3.013809397816658020e-02 1.337719801813364029e-02 1.656357757747173309e-02 2.448458373546600342e-01 -1.144785657525062561e-01 -8.500990271568298340e-02
8.413027971982955933e-03 3.229065239429473877e-01 -5.280805751681327820e-02 2.597407698631286621e-01 -2.281191945075988770e-01 1.753842234611511230e-01 1.553524732589721680e-01 -2.030960470438003540e-01 7.174210250377655029e-02 -1.900754421949386597e-01 1.082869917154312134e-01 -1.951736956834793091e-02 1.530887037515640259e-01 5.824823305010795593e-02 -2.507781088352203369e-01 -1.899821683764457703e-02 -8.561728149652481079e-02 -4.888649657368659973e-02 2.240228503942489624e-01 -1.317802071571350098e-01 2.883414924144744873e-01 1.498583406209945679e-01 -1.298463791608810425e-01 -2.307431548833847046e-01 -1.054947152733802795e-01 -2.943634986877441406e-01 -5.602619051933288574e-02 1.977051794528961182e-01 7.052559871226549149e-03 3.027294278144836426e-01 -2.079096734523773193e-01 7.657899707555770874e-02
1.274342089891433716e-01 1.998787969350814819e-01 -7.263544946908950806e-02 1.397063769400119781e-02 5.485641304403543472e-03 -1.989032626152038574e-01 1.265390962362289429e-01 -2.828776463866233826e-02 8.777032792568206787e-02 3.412603214383125305e-02 -1.375446021556854248e-01 -2.589439153671264648e-01 -5.107712373137474060e-02 -2.244240492582321167e-01 -1.707285791635513306e-01 -1.917935907840728760e-01 2.008029222488403320e-01 1.877788081765174866e-02 -1.744013838469982147e-02 -9.092035889625549316e-02 7.125895470380783081e-02 2.305362075567245483e-01 -2.026096284389495850e-01 -1.705419421195983887e-01 -3.052412867546081543e-01 6.839417666196823120e-02 -1.954964399337768555e-01 3.042252659797668457e-01 -1.828601770102977753e-02 7.724681496620178223e-02 -5.006949305534362793e-01 -7.044413685798645020e-02
-4.234729707241058350e-02 1.707339733839035034e-01 1.697330623865127563e-01 1.911141872406005859e-01 4.628214985132217407e-02 3.317062556743621826e-01 -2.636573314666748047e-01 -1.446628570556640625e-01 1.158292740583419800e-01 -3.101441077888011932e-02 7.076945155858993530e-02 -2.176361829042434692e-01 1.458300054073333740e-01 -2.503302693367004395e-01 -2.942957282066345215e-01 -3.432431817054748535e-01 1.233626231551170349e-01 -2.061059027910232544e-01 -1.077806428074836731e-01 -6.369948387145996094e-02 1.591650992631912231e-01 1.241440325975418091e-01 -1.035485491156578064e-01 5.435391142964363098e-02 -2.569524645805358887e-01 -1.817442774772644043e-01 -1.569290310144424438e-01 5.957539007067680359e-02 -5.246173962950706482e-02 3.535505849868059158e-03 4.518233612179756165e-02 -2.935432791709899902e-01
-5.977154523134231567e-02 -1.390604525804519653e-01 3.330518901348114014e-01 1.532124131917953491e-01 6.254319846630096436e-02 8.709160238504409790e-02 8.452628552913665771e-02 2.641565911471843719e-02 9.309517592191696167e-02 -6.976279616355895996e-02 1.619713455438613892e-01 -4.284588098526000977e-01 3.291675746440887451e-01 -9.597291052341461182e-02 -1.667706668376922607e-01 -2.277697026729583740e-01 -1.746663749217987061e-01 -2.765538096427917480e-01 -9.786771237850189209e-02 -1.256271302700042725e-01 1.485791206359863281e-01 2.362289130687713623e-01 -4.240698367357254028e-02 -2.000055909156799316e-01 2.168009616434574127e-02 -1.013703271746635437e-01 -2.465429455041885376e-01 6.226947158575057983e-02 4.340200871229171753e-02 2.062080986797809601e-02 -2.639358341693878174e-01 -5.783659964799880981e-02
-3.750029206275939941e-01 -1.866868436336517334e-01 1.018310990184545517e-02 -2.644875049591064453e-01 -1.741429865360260010e-01 -3.341559320688247681e-02 1.458335518836975098e-01 2.815262973308563232e-01 -9.078434109687805176e-02 -8.949417620897293091e-03 -2.468068711459636688e-02 -7.109437137842178345e-02 -1.699566282331943512e-02 -2.126090973615646362e-01 -1.624299734830856323e-01 3.168632835149765015e-02 -2.403645068407058716e-01 -7.423856109380722046e-02 3.967510461807250977e-01 -8.756556361913681030e-02 3.399607837200164795e-01 1.052781417965888977e-01 -4.776081070303916931e-02 -2.443056702613830566e-01 -9.002688527107238770e-02 -1.361825019121170044e-01 -1.005396991968154907e-01 8.759120106697082520e-02 -8.745237439870834351e-02 -1.109313517808914185e-01 -2.115841358900070190e-01 -9.742080420255661011e-02
1.306707412004470825e-01 2.502071298658847809e-02 3.493691235780715942e-02 -1.075993031263351440e-01 2.712934836745262146e-02 1.080986112356185913e-01 1.266527920961380005e-01 2.703455388545989990e-01 -1.890947222709655762e-01 -8.118806779384613037e-02 8.090240508317947388e-02 1.086800098419189453e-01 7.485479116439819336e-02 -1.214775219559669495e-01 -1.954681426286697388e-01 -3.090048767626285553e-02 -2.679605185985565186e-01 5.429407954216003418e-02 -5.833609774708747864e-02 -4.488996267318725586e-01 3.252331018447875977e-01 2.615715265274047852e-01 1.458154320716857910e-01 8.291794359683990479e-02 -2.155256420373916626e-01 -2.725051343441009521e-01 -2.834856808185577393e-01 -9.291832894086837769e-02 -1.014318093657493591e-01 -1.536675691604614258e-01 -1.053545996546745300e-01 -1.049563437700271606e-01
-1.562417000532150269e-01 1.821307539939880371e-01 1.196029707789421082e-01 1.625930517911911011e-02 -7.574199698865413666e-03 -1.428672075271606445e-01 -2.502752542495727539e-01 -3.986198455095291138e-02 4.535479471087455750e-02 2.732527554035186768e-01 -3.252207860350608826e-02 -2.733308076858520508e-02 1.555498540401458740e-01 -2.365618795156478882e-01 -3.516243770718574524e-02 -7.050146162509918213e-02 6.126993894577026367e-02 1.501671224832534790e-02 1.819030791521072388e-01 -1.924099922180175781e-01 3.378613591194152832e-01 3.096207976341247559e-02 -1.799940615892410278e-01 1.106874085962772369e-02 -1.048140004277229309e-01 -1.804151237010955811e-01 -6.810393650084733963e-03 2.610095441341400146e-01 -6.292815506458282471e-02 -3.567229807376861572e-01 -3.779262304306030273e-01 -2.660696208477020264e-01
-2.409534603357315063e-01 1.532969623804092407e-01 -1.206040903925895691e-01 -7.747410237789154053e-02 -8.340107649564743042e-02 2.547897696495056152e-01 1.351830363273620605e-01 -2.392593324184417725e-01 9.367782622575759888e-02 2.176665514707565308e-02 -8.787282556295394897e-02 -1.444042474031448364e-01 1.573838591575622559e-01 -3.404555320739746094e-01 1.001290231943130493e-01 -2.848877385258674622e-02 6.046889722347259521e-02 -2.395999580621719360e-01 1.270440369844436646e-01 -4.863276705145835876e-02 3.035309314727783203e-01 3.441816568374633789e-01 -1.176764741539955139e-01 -1.545350532978773117e-02 -3.912259340286254883e-01 1.780349761247634888e-01 -2.634381875395774841e-02 2.109186947345733643e-01 3.169085830450057983e-02 -6.067498773336410522e-02 -1.349101215600967407e-01 -6.395643949508666992e-02
-1.636532135307788849e-02 2.672906406223773956e-02 4.689873754978179932e-02 2.077346891164779663e-01 7.982134819030761719e-02 5.737228784710168839e-04 -7.168336771428585052e-03 7.419752422720193863e-03 8.074752986431121826e-02 2.950839698314666748e-01 -4.273054003715515137e-02 -7.670713216066360474e-02 3.173771500587463379e-01 -1.321896165609359741e-01 -1.376195698976516724e-01 3.685700520873069763e-02 -1.611000150442123413e-01 -4.572150763124227524e-03 1.484056413173675537e-01 -2.955861091613769531e-01 3.755310773849487305e-01 7.360427826642990112e-02 -2.207646220922470093e-01 -1.576821506023406982e-01 -1.616146266460418701e-01 -7.362378388643264771e-02 1.552782058715820312e-01 3.508810400962829590e-01 -9.859515726566314697e-02 -2.719205021858215332e-01 -2.559176683425903320e-01 -1.550682932138442993e-01
1.162575185298919678e-01 -1.190640479326248169e-01 3.277069330215454102e-01 2.648480609059333801e-02 8.964417874813079834e-02 2.081155478954315186e-01 -1.882085800170898438e-01 -9.812173992395401001e-02 1.873534359037876129e-02 6.130975112318992615e-02 1.244478859007358551e-02 -2.224513739347457886e-01 -1.359595656394958496e-01 -4.148979187011718750e-01 -2.113400846719741821e-01 -1.530734300613403320e-01 -1.340463012456893921e-01 -5.930853262543678284e-02 2.476044893264770508e-01 -1.520248800516128540e-01 -1.735284924507141113e-01 5.132799968123435974e-02 -2.221355438232421875e-01 5.477723106741905212e-02 -2.978652119636535645e-01 -6.704359780997037888e-03 -3.121972084045410156e-01 9.875148534774780273e-02 -1.346421986818313599e-01 -2.595449611544609070e-02 -1.763903945684432983e-01 -1.358132362365722656e-01
-1.670082062482833862e-01 1.354629248380661011e-01 9.256215766072273254e-03 -9.447866678237915039e-02 -9.288882464170455933e-02 -3.026319202035665512e-03 -1.135908961296081543e-01 -4.424276202917098999e-02 -2.331627905368804932e-02 2.304816246032714844e-01 -1.894626617431640625e-01 1.802441775798797607e-01 2.227604538202285767e-01 -1.365458369255065918e-01 -5.931184813380241394e-02 -1.254464965313673019e-02 -1.691494882106781006e-01 -2.099301666021347046e-02 -5.514136329293251038e-02 -8.762183040380477905e-02 -6.434898823499679565e-02 2.373412847518920898e-01 1.168653089553117752e-02 3.727461397647857666e-02 -4.407689869403839111e-01 -4.104102030396461487e-02 -3.465411961078643799e-01 2.033707350492477417e-01 -1.746266484260559082e-01 -2.061515599489212036e-01 -4.404322206974029541e-01 -3.321235999464988708e-02
3.599547594785690308e-02 6.624235212802886963e-02 -4.864409193396568298e-02 -1.807984411716461182e-01 -2.578800320625305176e-01 -3.122565336525440216e-03 -1.904572397470474243e-01 -8.144700527191162109e-02 -9.237379580736160278e-02 1.051686480641365051e-01 -2.436162531375885010e-01 -3.683144599199295044e-02 -3.603846952319145203e-02 -1.512880623340606689e-01 -2.311250567436218262e-01 4.734341427683830261e-02 -2.608034200966358185e-02 -1.129432842135429382e-01 1.942936331033706665e-01 -1.156886741518974304e-01 4.630976915359497070e-01 -1.992996186017990112e-01 -1.505725085735321045e-01 3.156737890094518661e-03 -4.372535049915313721e-01 6.570511311292648315e-02 -2.909496426582336426e-01 1.136622279882431030e-01 -1.625621020793914795e-01 -7.886464707553386688e-03 6.335865706205368042e-02 -1.571082174777984619e-01
4.398663341999053955e-02 5.891032516956329346e-02 2.844709753990173340e-01 1.735920608043670654e-01 8.478725701570510864e-02 2.350836759433150291e-03 4.115211218595504761e-02 1.855033040046691895e-01 6.218259409070014954e-02 3.385533988475799561e-01 4.432010650634765625e-02 4.845005646347999573e-02 3.044317364692687988e-01 -2.045324146747589111e-01 -5.997845157980918884e-02 3.962861374020576477e-02 -2.728157341480255127e-01 -1.988073438405990601e-01 5.762128531932830811e-02 -3.338443040847778320e-01 3.432404100894927979e-01 -1.485170610249042511e-02 -1.489867568016052246e-01 -2.564058080315589905e-02 -9.050141274929046631e-02 -1.822563260793685913e-02 -2.560189925134181976e-02 2.431252598762512207e-01 2.435524575412273407e-02 -2.767447531223297119e-01 -2.256484180688858032e-01 -1.084457784891128540e-01
-1.124067604541778564e-01 2.933289110660552979e-01 4.209727793931961060e-02 -4.185755550861358643e-02 3.673936799168586731e-02 -4.487693309783935547e-02 -1.272876113653182983e-01 -7.460455410182476044e-03 1.334471553564071655e-01 -2.007305063307285309e-02 2.300040423870086670e-01 7.912629842758178711e-02 3.548183441162109375e-01 -1.538653522729873657e-01 -3.251503705978393555e-01 2.573750726878643036e-02 8.714307099580764771e-02 4.027686547487974167e-03 6.709931045770645142e-02 -1.853107362985610962e-01 2.828474342823028564e-01 6.431598216295242310e-02 3.162393346428871155e-02 -5.226335525512695312e-01 -8.669606596231460571e-02 8.513419330120086670e-02 -1.018075644969940186e-02 1.647636592388153076e-01 -6.683420389890670776e-02 -3.935567289590835571e-02 -3.016884326934814453e-01 3.261038288474082947e-02
1.897598952054977417e-01 5.636258050799369812e-02 1.876230835914611816e-01 1.586809307336807251e-01 -7.198432832956314087e-02 -1.370004415512084961e-01 3.648299872875213623e-01 1.201764345169067383e-01 -3.800382092595100403e-02 9.472916275262832642e-02 2.828491292893886566e-02 1.776600442826747894e-02 7.422227878123521805e-03 -1.298527866601943970e-01 6.625855807214975357e-03 -2.802897691726684570e-01 6.459495518356561661e-03 -3.810879886150360107e-01 1.182130444794893265e-02 -2.179306596517562866e-01 3.963997662067413330e-01 -4.743090271949768066e-02 3.086536377668380737e-02 -1.204196587204933167e-01 -1.510204374790191650e-01 -2.842985093593597412e-01 -9.246700257062911987e-02 3.136648833751678467e-01 -3.492534905672073364e-02 -5.102387815713882446e-02 -2.866086736321449280e-02 -1.973048150539398193e-01
6.580978631973266602e-02 2.470228075981140137e-01 -4.812516644597053528e-02 -4.281795769929885864e-02 -5.558497086167335510e-02 2.007303982973098755e-01 1.818618178367614746e-01 1.025451794266700745e-01 5.459634214639663696e-02 -1.754060387611389160e-01 8.910183794796466827e-03 2.198626399040222168e-01 -4.585792496800422668e-02 -1.543003469705581665e-01 6.649840623140335083e-02 7.355950772762298584e-02 1.700593158602714539e-02 -1.551490873098373413e-01 2.860862910747528076e-01 -3.014358282089233398e-01 1.256955862045288086e-01 2.418247796595096588e-02 -2.639234960079193115e-01 2.154358290135860443e-02 4.572382569313049316e-02 -1.783697754144668579e-01 -2.088828831911087036e-01 4.243092834949493408e-01 -1.816177181899547577e-02 -8.178813010454177856e-02 -2.856863141059875488e-01 -3.095643520355224609e-01
-5.176422744989395142e-02 1.278827339410781860e-01 3.184748888015747070e-01 -2.383205806836485863e-03 -7.819645106792449951e-02 8.918884396553039551e-02 1.034761592745780945e-01 -8.514745533466339111e-02 3.094132542610168457e-01 -2.254450470209121704e-01 1.266747117042541504e-01 -3.308840692043304443e-01 1.357423514127731323e-01 5.132967606186866760e-02 -1.253004521131515503e-01 3.923633322119712830e-02 -1.122210621833801270e-01 -2.912980020046234131e-01 1.976702809333801270e-01 -4.013515543192625046e-03 2.217735946178436279e-01 3.541667759418487549e-02 -8.043737709522247314e-02 -3.568009138107299805e-01 -2.472360059618949890e-02 7.291201502084732056e-02 -2.461744397878646851e-01 -3.466110676527023315e-02 -3.218409121036529541e-01 6.846103817224502563e-02 -1.604996770620346069e-01 -1.208420991897583008e-01
2.745549380779266357e-01 4.532197862863540649e-02 1.546728461980819702e-01 -2.436831779778003693e-02 -8.440013974905014038e-03 1.321917027235031128e-01 2.448329180479049683e-01 1.391218509525060654e-02 5.642380937933921814e-02 1.410806179046630859e-01 -1.729111820459365845e-01 1.357104033231735229e-01 2.295125573873519897e-01 -3.627457618713378906e-01 -4.418627321720123291e-01 9.678500145673751831e-02 8.471714705228805542e-02 -2.065118588507175446e-02 1.501633673906326294e-01 -1.914539635181427002e-01 1.826175898313522339e-01 -1.442151069641113281e-01 -2.345846742391586304e-01 -1.151006892323493958e-01 -2.077144533395767212e-01 -7.585550658404827118e-03 2.892359625548124313e-03 -1.148486509919166565e-01 -1.027721539139747620e-01 -7.025203108787536621e-02 -2.906559109687805176e-01 -1.203321218490600586e-01
1.932808756828308105e-01 3.416125774383544922e-01 -1.403837800025939941e-01 -6.981687247753143311e-02 -1.912737637758255005e-01 3.148363530635833740e-01 -1.199002340435981750e-01 -1.577840596437454224e-01 8.020131848752498627e-03 9.964169561862945557e-02 -5.249027162790298462e-02 -1.420989781618118286e-01 -2.931035356596112251e-03 -7.395914942026138306e-02 1.942179724574089050e-02 9.466801583766937256e-02 -6.217264384031295776e-02 -6.679905205965042114e-02 1.819444447755813599e-01 -8.007127046585083008e-02 1.261889040470123291e-01 3.981945291161537170e-02 -2.073769867420196533e-01 9.063567221164703369e-02 -5.244112610816955566e-01 -1.137021258473396301e-01 -3.339700698852539062e-01 1.157364621758460999e-01 -8.579698204994201660e-02 -4.130748659372329712e-02 -2.103059440851211548e-01 1.260546594858169556e-01
-5.378328636288642883e-02 2.014641016721725464e-01 3.834079578518867493e-02 -7.210641354322433472e-02 -2.337351739406585693e-01 7.979360222816467285e-02 5.992680415511131287e-02 2.632434368133544922e-01 4.513563215732574463e-02 -2.968977903947234154e-03 -2.098414860665798187e-02 -5.016259849071502686e-03 -1.415157467126846313e-01 -1.203584298491477966e-01 -3.563655912876129150e-01 -3.474559634923934937e-02 -3.493978083133697510e-01 -2.078145444393157959e-01 1.363832652568817139e-01 -3.448141515254974365e-01 -1.436092257499694824e-01 2.586643099784851074e-01 -3.496026396751403809e-01 -1.794240921735763550e-01 -1.927080154418945312e-01 6.174931302666664124e-02 -1.171524748206138611e-01 2.270316518843173981e-02 1.594635099172592163e-01 -1.917966082692146301e-02 -5.242985486984252930e-02 -1.493018120527267456e-01
-1.234310418367385864e-01 1.729896366596221924e-01 -1.462146937847137451e-01 6.905429810285568237e-02 3.472097814083099365e-01 1.713703721761703491e-01 -4.753334820270538330e-02 2.549658529460430145e-02 2.194224298000335693e-01 -9.691818058490753174e-02 1.620336025953292847e-01 3.869982436299324036e-02 1.241740733385086060e-01 -2.239291518926620483e-01 -2.794061973690986633e-02 -1.629443168640136719e-01 1.446515470743179321e-01 2.470346726477146149e-02 6.201932951807975769e-02 -1.256323754787445068e-01 2.836831510066986084e-01 9.208354353904724121e-02 -3.400210440158843994e-01 -3.708262741565704346e-01 -1.212890148162841797e-01 -1.528641879558563232e-01 -2.933283746242523193e-01 -1.470808386802673340e-01 -1.796718686819076538e-01 2.495910227298736572e-02 -9.524142742156982422e-02 -1.633965969085693359e-01
-7.844145596027374268e-02 1.352402865886688232e-01 2.601169049739837646e-02 -2.014868333935737610e-02 -6.452619284391403198e-02 1.015324220061302185e-01 2.148840576410293579e-01 1.303414702415466309e-01 -2.116820216178894043e-01 -2.855859398841857910e-01 -2.004116922616958618e-01 2.148076519370079041e-02 1.993408501148223877e-01 -3.952994644641876221e-01 -4.805766418576240540e-02 2.171632498502731323e-01 -8.744488656520843506e-02 -1.226458027958869934e-01 1.017409190535545349e-02 -7.004722207784652710e-02 1.853588223457336426e-01 1.082118302583694458e-01 -3.016778826713562012e-01 4.851237311959266663e-02 -1.505844742059707642e-01 2.425418980419635773e-02 -2.817778475582599640e-02 -6.685770303010940552e-02 -7.220100611448287964e-02 -1.692677736282348633e-01 -5.038309097290039062e-01 -3.174236044287681580e-02
1.065116524696350098e-01 1.170953959226608276e-01 -1.273005902767181396e-01 -5.723757296800613403e-02 -2.764874100685119629e-01 1.900462955236434937e-01 -1.012407615780830383e-01 -1.898575276136398315e-01 4.333273693919181824e-02 6.071574985980987549e-02 -1.001461595296859741e-01 -1.289898157119750977e-01 -8.570697158575057983e-02 -1.706513613462448120e-01 1.257455497980117798e-01 -8.864109218120574951e-02 -6.609541922807693481e-02 -9.100823849439620972e-02 -1.851017441367730498e-05 -1.680965125560760498e-01 1.938050240278244019e-01 3.280519545078277588e-01 -1.044409647583961487e-01 7.287445664405822754e-02 -5.231789350509643555e-01 -1.090428382158279419e-01 -1.497656106948852539e-01 3.058564364910125732e-01 -2.738041579723358154e-01 -1.031412929296493530e-01 -1.017384752631187439e-01 6.624711304903030396e-02
-4.008023068308830261e-02 2.047439366579055786e-01 -1.622591912746429443e-01 -1.309551149606704712e-01 4.188175126910209656e-02 2.026484161615371704e-01 1.923848688602447510e-02 4.517800360918045044e-02 5.463461950421333313e-02 8.161009103059768677e-02 -1.829038709402084351e-01 -1.101812161505222321e-02 6.475448608398437500e-02 -3.786924779415130615e-01 4.161978140473365784e-02 -5.083022713661193848e-01 -9.045527875423431396e-02 -4.172566160559654236e-02 1.504184007644653320e-01 3.141797706484794617e-02 2.168998718261718750e-01 1.021805703639984131e-01 -5.818177014589309692e-02 -4.199893027544021606e-02 -2.273425906896591187e-01 9.439207613468170166e-02 -3.378325700759887695e-01 2.564649097621440887e-02 -1.892152987420558929e-02 -1.356103271245956421e-01 -3.554512560367584229e-01 -1.383102219551801682e-02
-2.120177894830703735e-01 2.537687420845031738e-01 2.324672341346740723e-01 9.790293127298355103e-02 2.209606319665908813e-01 1.069802567362785339e-01 9.490431984886527061e-04 7.670259475708007812e-02 2.569618523120880127e-01 -1.448159962892532349e-01 1.731096059083938599e-01 1.646150201559066772e-01 5.187782645225524902e-02 -2.067839652299880981e-01 1.042611002922058105e-01 -2.735343873500823975e-01 -3.160420656204223633e-01 -3.793522715568542480e-01 -1.345965731889009476e-02 -1.252325344830751419e-02 4.165260866284370422e-02 1.630517244338989258e-01 -4.452245309948921204e-02 -2.405406236648559570e-01 -2.781828939914703369e-01 9.361044503748416901e-03 -2.529797255992889404e-01 3.713265433907508850e-02 -6.443985551595687866e-02 6.508123874664306641e-02 -4.594788700342178345e-02 4.581382498145103455e-03
1.331170350313186646e-01 -1.659821532666683197e-02 2.501416504383087158e-01 -1.538560241460800171e-01 2.403241349384188652e-03 1.382719874382019043e-01 8.968946523964405060e-03 2.724588215351104736e-01 -4.845326021313667297e-02 -1.509810537099838257e-01 1.292390283197164536e-02 -3.381730616092681885e-01 -1.340482234954833984e-01 -1.993931680917739868e-01 -1.182047575712203979e-01 -6.914051622152328491e-02 -2.047809064388275146e-01 -1.400163676589727402e-02 -2.126626074314117432e-01 -8.299512416124343872e-02 4.488279297947883606e-02 3.277673125267028809e-01 -2.539668679237365723e-01 -6.111361458897590637e-02 -4.353730678558349609e-01 1.741320081055164337e-02 -8.654651045799255371e-02 -3.806949406862258911e-02 -1.422071605920791626e-01 1.133506819605827332e-01 -2.709740400314331055e-01 -9.464081376791000366e-02
-4.106415435671806335e-02 1.442953050136566162e-01 2.007083743810653687e-01 5.027738213539123535e-02 -1.876543611288070679e-01 -4.545212164521217346e-02 2.350619621574878693e-02 1.062422022223472595e-01 -3.616311401128768921e-02 7.554670423269271851e-02 -2.066222429275512695e-01 -8.164479583501815796e-02 1.336500048637390137e-01 -5.873123183846473694e-02 -8.048297464847564697e-02 6.492882966995239258e-03 -2.758062183856964111e-01 -2.535558044910430908e-01 1.888155788183212280e-01 -1.999451965093612671e-01 5.437505245208740234e-01 -1.277871131896972656e-01 -3.285744413733482361e-02 1.570100933313369751e-01 -2.276153564453125000e-01 2.259347885847091675e-01 -1.526493877172470093e-01 1.627003699541091919e-01 -2.772706449031829834e-01 -1.247930675745010376e-01 -2.430476248264312744e-02 -4.437484592199325562e-02
-9.240016341209411621e-02 2.008329927921295166e-01 1.500372290611267090e-01 3.864211216568946838e-02 -3.193548321723937988e-01 -1.069146990776062012e-01 -1.198518835008144379e-02 8.775310218334197998e-02 7.405460625886917114e-02 1.128184422850608826e-01 3.125596344470977783e-01 1.025888994336128235e-01 -1.744177937507629395e-01 -3.047840893268585205e-01 -3.199618160724639893e-01 4.505033046007156372e-02 1.208604946732521057e-01 2.517211139202117920e-01 8.061309158802032471e-02 -2.077969610691070557e-01 2.099444270133972168e-01 2.089837342500686646e-01 -2.542532384395599365e-01 -1.619576811790466309e-01 -1.687465459108352661e-01 -3.901197761297225952e-02 1.086181844584643841e-03 -5.329003930091857910e-02 3.658315539360046387e-02 -2.095519453287124634e-01 -2.309530228376388550e-01 -1.183578893542289734e-01
-4.481557011604309082e-02 2.300221621990203857e-01 2.499089390039443970e-01 1.589979082345962524e-01 -3.464786112308502197e-01 -2.112115360796451569e-02 6.617461889982223511e-02 -6.891671568155288696e-02 1.869653612375259399e-01 -4.975609853863716125e-02 -4.409284144639968872e-02 1.334296017885208130e-01 1.026961877942085266e-01 1.305389851331710815e-01 -2.868637740612030029e-01 1.641470044851303101e-01 -2.985879182815551758e-01 2.724553458392620087e-02 3.237201273441314697e-01 -1.775670796632766724e-01 2.552705407142639160e-01 3.205643594264984131e-02 -2.343015074729919434e-01 -1.832818984985351562e-01 -5.130657181143760681e-02 2.593875396996736526e-04 -1.594431698322296143e-02 1.141684204339981079e-01 -2.312259972095489502e-01 -7.050663977861404419e-02 -2.723624706268310547e-01 -6.543774157762527466e-02
3.575695678591728210e-02 3.795680403709411621e-01 2.235000729560852051e-01 1.094897314906120300e-01 -1.209655106067657471e-01 -1.475751847028732300e-01 -1.165100932121276855e-01 -1.758675277233123779e-01 -5.025432445108890533e-03 1.116329059004783630e-01 -1.398840099573135376e-01 1.376954913139343262e-01 1.170093044638633728e-01 -1.929725706577301025e-01 -1.182513013482093811e-01 -1.542991399765014648e-01 -2.563190758228302002e-01 -6.215892359614372253e-02 -1.843179166316986084e-01 -7.320530712604522705e-02 1.343282312154769897e-01 5.237822607159614563e-02 -7.091828156262636185e-03 -2.023381441831588745e-01 -1.670514941215515137e-01 -2.169485390186309814e-01 -1.507471799850463867e-01 1.473910957574844360e-01 -1.653785705566406250e-01 3.393126726150512695e-01 -2.711706459522247314e-01 -2.567994892597198486e-01
-3.494528830051422119e-01 -6.115403398871421814e-02 8.394577354192733765e-02 -2.056319415569305420e-01 -2.912894785404205322e-01 1.402537673711776733e-01 -1.385859847068786621e-01 1.212901696562767029e-01 2.061497187241911888e-03 -1.216687709093093872e-01 2.149861156940460205e-01 6.750003248453140259e-02 2.974468767642974854e-01 -1.977978795766830444e-01 -1.334961354732513428e-01 9.093574434518814087e-02 -4.292607307434082031e-02 1.169160287827253342e-02 6.465812772512435913e-02 -3.682103157043457031e-01 -8.551700040698051453e-03 4.076344966888427734e-01 -1.906360387802124023e-01 -9.002831578254699707e-02 -4.331428930163383484e-02 -1.783632785081863403e-01 -1.260541528463363647e-01 1.794400364160537720e-01 -1.074676588177680969e-01 -1.842126064002513885e-02 -1.250192970037460327e-01 -7.334940135478973389e-02
1.824892610311508179e-01 1.965032368898391724e-01 1.230729296803474426e-01 -2.398759126663208008e-02 -2.952056936919689178e-03 7.016886770725250244e-02 -6.659485399723052979e-02 9.620471298694610596e-02 -2.963032424449920654e-01 -2.635610699653625488e-01 7.759328186511993408e-02 -1.548505574464797974e-01 -5.338472127914428711e-02 -1.899281144142150879e-01 -3.023095130920410156e-01 8.468215912580490112e-02 -3.606019541621208191e-02 2.951551694422960281e-03 2.846584022045135498e-01 -3.591825664043426514e-01 2.983607351779937744e-01 9.422367811203002930e-02 -2.052912861108779907e-01 -7.265875488519668579e-02 -1.022733673453330994e-01 -2.972503006458282471e-01 -2.028164863586425781e-01 8.892271667718887329e-02 2.202981710433959961e-02 3.498140722513198853e-02 1.976745575666427612e-01 -1.538795977830886841e-01
-1.584042757749557495e-01 2.204784452915191650e-01 -1.263902932405471802e-01 3.026904761791229248e-01 -8.000349253416061401e-02 1.590916886925697327e-02 1.579299718141555786e-01 -7.350170612335205078e-02 3.404795229434967041e-01 -2.006693780422210693e-01 3.990751132369041443e-02 -1.787910461425781250e-01 1.428887546062469482e-01 -2.311480343341827393e-01 1.534885466098785400e-01 -1.221295818686485291e-01 -2.078537940979003906e-01 6.016544252634048462e-02 -8.971637114882469177e-03 4.471164196729660034e-02 1.401826143264770508e-01 9.629777073860168457e-02 -3.009594678878784180e-01 -3.619380891323089600e-01 -9.506497532129287720e-02 -2.235173732042312622e-01 -2.611603438854217529e-01 -2.602998539805412292e-02 -1.405936330556869507e-01 1.403368711471557617e-01 -1.070118919014930725e-01 -3.786794096231460571e-02
-2.079555951058864594e-02 1.154410541057586670e-01 -5.496817827224731445e-02 -1.922191232442855835e-01 -4.746935144066810608e-02 -1.609373241662979126e-01 -1.341182887554168701e-01 8.991702646017074585e-02 -2.233086712658405304e-02 -1.084894612431526184e-01 2.451164461672306061e-02 -1.151468008756637573e-01 -2.722581624984741211e-01 -2.407843619585037231e-01 -1.865558475255966187e-01 1.326950490474700928e-01 -2.127290964126586914e-01 -1.035040523856878281e-02 3.557049483060836792e-02 -3.799889087677001953e-01 2.111282385885715485e-02 1.930548995733261108e-01 -2.522917389869689941e-01 -4.358848929405212402e-01 -2.623492777347564697e-01 -9.635014086961746216e-02 1.391813904047012329e-01 -1.156694144010543823e-01 2.402554452419281006e-02 -7.252447307109832764e-02 -2.300501763820648193e-01 -1.714689582586288452e-01
4.187940061092376709e-02 5.715716630220413208e-02 1.475206315517425537e-01 1.166579127311706543e-01 3.761607408523559570e-02 1.663774102926254272e-01 -9.015693515539169312e-02 -1.716492921113967896e-01 6.358468532562255859e-02 -2.827821373939514160e-01 7.658812403678894043e-02 -1.664365530014038086e-01 9.598175436258316040e-02 -3.365976214408874512e-01 -1.602830290794372559e-01 1.258103847503662109e-01 -3.527215719223022461e-01 3.663907572627067566e-02 2.170230820775032043e-02 -1.353653892874717712e-02 1.703564822673797607e-02 -5.734108760952949524e-02 -3.183992207050323486e-01 9.537649899721145630e-02 -3.100987672805786133e-01 1.097983121871948242e-01 -1.484705600887537003e-03 9.894829243421554565e-02 -2.591695189476013184e-01 -2.613821439445018768e-02 -3.897306025028228760e-01 -1.819362044334411621e-01
1.019592806696891785e-01 1.901991218328475952e-01 -9.805999696254730225e-02 -8.886191062629222870e-03 -2.218319028615951538e-01 2.194150388240814209e-01 1.979424357414245605e-01 2.640995569527149200e-02 1.106076017022132874e-01 -1.892748326063156128e-01 -2.023479044437408447e-01 2.702247351408004761e-02 3.457476198673248291e-02 -2.262917757034301758e-01 -3.998813927173614502e-01 -5.190358310937881470e-02 -8.935265243053436279e-02 -1.630679368972778320e-01 1.883263587951660156e-01 -1.274542789906263351e-02 9.903018921613693237e-02 2.026112079620361328e-01 -1.372433751821517944e-01 -4.045341610908508301e-01 7.504949462600052357e-04 -1.735151708126068115e-01 2.238628920167684555e-03 1.187335699796676636e-01 -1.735981553792953491e-01 1.862485557794570923e-01 -1.778409630060195923e-01 -2.399109750986099243e-01
1.377671957015991211e-01 6.136708706617355347e-02 -2.212129384279251099e-01 -3.071690797805786133e-01 -1.452413201332092285e-01 -1.746259047649800777e-03 2.881846763193607330e-02 -3.301095217466354370e-02 -1.533057093620300293e-01 1.154936477541923523e-01 9.769424796104431152e-03 -1.793952584266662598e-01 3.485599532723426819e-02 -3.043214976787567139e-01 -2.983820438385009766e-01 -1.019136384129524231e-01 -1.948735862970352173e-01 -6.420236080884933472e-02 1.634542644023895264e-01 -7.333640009164810181e-02 3.424265682697296143e-01 8.830283582210540771e-02 -7.044938206672668457e-02 -1.512257754802703857e-01 3.155086562037467957e-02 5.480168387293815613e-02 -1.658742874860763550e-01 3.048398494720458984e-01 1.278783380985260010e-01 -2.818693518638610840e-01 -3.009762763977050781e-01 -1.033181250095367432e-01
-1.294279694557189941e-01 2.044592499732971191e-01 -3.658639639616012573e-02 -2.047670185565948486e-01 -1.089723929762840271e-01 3.611535578966140747e-02 6.866014748811721802e-02 -3.095528185367584229e-01 1.152795627713203430e-01 1.420179605484008789e-01 5.554363131523132324e-02 -1.042964123189449310e-02 1.765726804733276367e-01 -3.558505475521087646e-01 1.882781237363815308e-01 6.269309669733047485e-02 3.833781555294990540e-02 -2.787669599056243896e-01 -5.128329154103994370e-03 -2.008568029850721359e-03 2.924367487430572510e-01 3.586912751197814941e-01 -7.362535595893859863e-02 -3.036469407379627228e-02 -3.403810858726501465e-01 9.342990815639495850e-02 -3.894683346152305603e-02 1.958313733339309692e-01 2.758421748876571655e-02 -3.675787150859832764e-02 -2.211105376482009888e-01 -1.882330030202865601e-01
-8.804108365438878536e-04 7.443123310804367065e-02 1.232978552579879761e-01 -2.332640588283538818e-01 6.054957211017608643e-02 1.279109567403793335e-01 1.290980130434036255e-01 -1.120814159512519836e-01 -1.663342816755175591e-03 -6.072441488504409790e-02 7.868791371583938599e-02 -3.820832967758178711e-01 1.118084415793418884e-01 -2.034838944673538208e-01 -1.152463778853416443e-01 -4.372278600931167603e-02 6.452831905335187912e-03 -1.007132902741432190e-01 2.904118597507476807e-01 2.684707753360271454e-02 2.301271706819534302e-01 1.494395285844802856e-01 -1.644112169742584229e-01 1.009538024663925171e-01 -1.900821328163146973e-01 2.167677730321884155e-01 -1.396133899688720703e-01 4.173946976661682129e-01 -9.895299375057220459e-02 -2.085825949907302856e-01 -3.068309426307678223e-01 -1.363355964422225952e-01
-8.485370874404907227e-02 3.697611987590789795e-01 8.940899372100830078e-02 1.335408538579940796e-01 -2.829311788082122803e-01 2.784839570522308350e-01 -2.235814183950424194e-01 2.253099717199802399e-02 1.369116008281707764e-01 -3.172487020492553711e-01 1.358996629714965820e-01 -1.820019483566284180e-01 -4.593421891331672668e-02 2.639810740947723389e-02 -1.589387059211730957e-01 -2.105775624513626099e-01 -1.253644078969955444e-01 -1.943066418170928955e-01 1.775774657726287842e-01 -2.395992428064346313e-01 2.755542518571019173e-03 2.016912996768951416e-01 -4.397458955645561218e-02 -2.629113793373107910e-01 -2.646977305412292480e-01 -1.212447509169578552e-01 -5.693031102418899536e-02 1.541717350482940674e-01 -5.824730265885591507e-03 -2.108108438551425934e-02 -3.204786404967308044e-02 -1.063820645213127136e-01
-1.416996121406555176e-01 5.985024571418762207e-02 6.184045225381851196e-02 1.926393955945968628e-01 1.938919350504875183e-02 2.164489179849624634e-01 2.511757314205169678e-01 -9.250506758689880371e-02 2.873818390071392059e-02 -3.214782848954200745e-02 2.714999914169311523e-01 -1.567179709672927856e-01 2.393627166748046875e-01 -2.654229700565338135e-01 -6.955345720052719116e-02 -1.488432139158248901e-01 -2.055833339691162109e-01 -8.048229664564132690e-02 1.093092281371355057e-02 9.037357568740844727e-02 1.231482177972793579e-01 2.112464755773544312e-01 -2.852127887308597565e-02 -3.922400176525115967e-01 -6.194099783897399902e-02 -2.330640554428100586e-01 -1.932100653648376465e-01 1.628661453723907471e-01 -6.486648321151733398e-02 2.868121564388275146e-01 -1.820751279592514038e-01 -2.203365564346313477e-01
4.409073293209075928e-02 3.728895485401153564e-01 1.685003191232681274e-01 6.580770015716552734e-02 -9.853915125131607056e-02 -2.043429203331470490e-02 -1.333162188529968262e-02 -1.836966723203659058e-01 -1.896660774946212769e-01 1.379549503326416016e-01 -1.433041244745254517e-01 2.702735736966133118e-02 1.240366771817207336e-01 -2.381055355072021484e-01 -1.544189602136611938e-01 -1.233103200793266296e-01 -2.656459808349609375e-01 -1.635564267635345459e-01 -2.241461575031280518e-01 -8.978078514337539673e-02 1.915775239467620850e-01 2.655813284218311310e-02 8.987075835466384888e-02 -2.130521684885025024e-01 -2.500903308391571045e-01 -1.207835599780082703e-01 -8.000417798757553101e-02 1.248068921267986298e-02 -1.390413194894790649e-01 3.355911374092102051e-01 -2.994414865970611572e-01 -2.074370086193084717e-01
-3.270724043250083923e-02 -1.745884865522384644e-01 2.699393928050994873e-01 1.072013527154922485e-01 1.099741272628307343e-02 1.757752150297164917e-01 1.624531000852584839e-01 3.367337211966514587e-02 -7.764248549938201904e-02 -1.793603301048278809e-01 1.880119740962982178e-01 -3.255530819296836853e-02 9.793207049369812012e-02 -1.724850833415985107e-01 -6.753652542829513550e-02 -1.644728034734725952e-01 -1.832790821790695190e-01 -3.580971956253051758e-01 -3.222171589732170105e-02 -3.504199087619781494e-01 3.339338004589080811e-01 1.834463477134704590e-01 -3.649211823940277100e-01 -1.805549710988998413e-01 -1.092564910650253296e-01 2.007062286138534546e-01 -8.289108425378799438e-02 1.023594066500663757e-01 6.454133987426757812e-02 -3.686377033591270447e-02 -8.730499446392059326e-02 2.610569447278976440e-02
-1.125150248408317566e-01 2.794373929500579834e-01 9.854833781719207764e-02 1.695588231086730957e-01 -1.650532484054565430e-01 9.357487410306930542e-02 1.813011616468429565e-01 1.192290857434272766e-01 9.378927946090698242e-02 -1.519848108291625977e-01 -1.702809184789657593e-01 -9.813688695430755615e-02 -7.400113344192504883e-02 1.139434799551963806e-02 -4.122370183467864990e-01 -1.490767300128936768e-01 -3.025937676429748535e-01 -2.773068845272064209e-01 1.857955753803253174e-01 -2.314358651638031006e-01 5.442841351032257080e-02 2.212030142545700073e-01 -3.007477335631847382e-02 -3.145216405391693115e-01 -5.915191397070884705e-02 -3.391157835721969604e-02 -1.002456024289131165e-01 2.810351550579071045e-01 8.570195175707340240e-03 8.416755497455596924e-02 -5.609839409589767456e-02 -8.466025441884994507e-02
-1.635054349899291992e-01 8.835323899984359741e-02 -3.136765956878662109e-02 2.587774693965911865e-01 1.155656501650810242e-01 -4.475470632314682007e-02 -6.430137902498245239e-02 7.273083925247192383e-02 1.322620511054992676e-01 3.464592993259429932e-01 1.326971352100372314e-01 -6.604425609111785889e-02 3.195129632949829102e-01 -2.794105112552642822e-01 -1.622292958199977875e-02 1.491418667137622833e-02 -1.183282509446144104e-01 -1.230618432164192200e-01 3.288206830620765686e-02 -2.710846662521362305e-01 3.311554193496704102e-01 -8.856767416000366211e-02 -1.715627908706665039e-01 -8.302222192287445068e-02 -1.239041462540626526e-01 -1.689710654318332672e-02 -2.964204549789428711e-02 2.743924558162689209e-01 -5.548212677240371704e-02 -2.215013355016708374e-01 -2.264095842838287354e-01 -2.825357615947723389e-01
-1.474907696247100830e-01 7.014305144548416138e-02 7.208003103733062744e-02 -1.222871616482734680e-01 2.691424265503883362e-02 -3.092991746962070465e-02 5.697573348879814148e-02 -3.209580183029174805e-01 6.281075626611709595e-02 1.150122657418251038e-01 6.731428951025009155e-02 -1.025834009051322937e-01 1.602976471185684204e-01 -4.031819403171539307e-01 2.110081762075424194e-01 8.535125106573104858e-02 -1.103669777512550354e-01 -3.572698831558227539e-01 5.674104765057563782e-02 -1.402489095926284790e-01 1.195231005549430847e-01 2.963388264179229736e-01 -4.444130882620811462e-02 -1.286487281322479248e-01 -3.674165010452270508e-01 -7.388092577457427979e-02 -2.450967393815517426e-02 4.181296378374099731e-02 1.304725408554077148e-01 -2.363252788782119751e-01 -1.753152608871459961e-01 -2.078391313552856445e-01
3.292423784732818604e-01 2.581801116466522217e-01 1.921506375074386597e-01 2.051206976175308228e-01 -1.062060222029685974e-01 5.438718944787979126e-02 -6.724631041288375854e-02 1.927500474266707897e-03 -2.423173338174819946e-01 1.587874442338943481e-01 2.882114946842193604e-01 -1.898291260004043579e-01 -2.504156529903411865e-02 -1.619402617216110229e-01 -9.740760549902915955e-03 -2.697630971670150757e-02 -5.895251035690307617e-02 4.572390019893646240e-02 2.783100865781307220e-02 -6.234549358487129211e-02 1.779825091361999512e-01 -1.909366101026535034e-01 -1.791235804557800293e-01 1.363497674465179443e-01 -2.421694248914718628e-01 9.975071065127849579e-03 -2.014905363321304321e-01 6.997492909431457520e-02 -2.096841484308242798e-01 -1.516689211130142212e-01 -3.067950904369354248e-01 -3.195355832576751709e-01
7.526121288537979126e-02 1.894996166229248047e-01 2.577571570873260498e-01 2.184769362211227417e-01 -7.931265980005264282e-02 1.931283026933670044e-01 8.517090231180191040e-02 -7.998600602149963379e-02 -1.114107668399810791e-02 -3.601772477850317955e-04 8.695490658283233643e-02 -1.407623887062072754e-01 -4.295910242944955826e-03 -3.896206915378570557e-01 -1.978229582309722900e-01 8.614239841699600220e-02 -3.809449076652526855e-01 -4.399271309375762939e-02 2.198150306940078735e-01 -2.295006364583969116e-01 -2.109954655170440674e-01 1.428918540477752686e-01 -2.244618684053421021e-01 -4.104344174265861511e-02 -1.424825191497802734e-01 -1.768713817000389099e-02 1.961874403059482574e-02 -4.839264601469039917e-02 -2.131834924221038818e-01 2.398422658443450928e-01 -1.270280331373214722e-01 -2.316035926342010498e-01
-6.247750297188758850e-02 3.081978261470794678e-01 5.142981186509132385e-02 4.145703464746475220e-02 -1.479508006013929844e-03 -2.301366180181503296e-01 1.216684561222791672e-02 -2.878166735172271729e-01 -7.949640974402427673e-03 -1.600844562053680420e-01 2.392971515655517578e-01 3.522855415940284729e-02 1.444939672946929932e-01 -3.133416175842285156e-01 -9.717448055744171143e-02 -1.730295866727828979e-01 -1.511632353067398071e-01 2.304335981607437134e-01 6.581185013055801392e-02 -2.848190665245056152e-01 2.078525424003601074e-01 9.916994720697402954e-02 -2.527789175510406494e-01 -1.492462605237960815e-01 -3.003063797950744629e-01 1.223270967602729797e-01 1.278862059116363525e-01 -1.115614324808120728e-01 -1.812246441841125488e-02 -2.634785771369934082e-01 -1.155724897980690002e-01 -2.214080095291137695e-02
1.915169805288314819e-01 1.426573246717453003e-01 3.358131051063537598e-01 -2.704063430428504944e-02 1.611354947090148926e-01 1.911829262971878052e-01 -8.777237683534622192e-02 -5.749959126114845276e-02 -1.692057251930236816e-01 -3.112198784947395325e-02 -3.796223923563957214e-02 -3.429494798183441162e-01 -9.351852536201477051e-02 -3.998645842075347900e-01 -2.954324483871459961e-01 -9.178520739078521729e-02 -2.749198973178863525e-01 -9.964873082935810089e-03 1.802443116903305054e-01 -1.349274516105651855e-01 -1.030592843890190125e-01 1.753831505775451660e-01 -1.674646288156509399e-01 3.719723224639892578e-02 -1.943558007478713989e-01 -7.845985144376754761e-02 -1.268901675939559937e-01 -2.908381074666976929e-02 -5.949585884809494019e-02 -8.131696842610836029e-03 -2.707813084125518799e-01 -8.920817077159881592e-02
-3.764531761407852173e-02 2.567682266235351562e-01 1.172610297799110413e-01 4.120960831642150879e-03 -7.759686093777418137e-03 -1.370830982923507690e-01 -8.031536638736724854e-02 -2.722881734371185303e-01 -2.263001166284084320e-02 1.804468631744384766e-01 -1.584317088127136230e-01 -9.236276894807815552e-02 1.878655850887298584e-01 -4.316117167472839355e-01 1.746837645769119263e-01 8.608475327491760254e-02 6.779821962118148804e-02 -8.550457656383514404e-02 1.192068010568618774e-01 -2.024707049131393433e-01 2.805883288383483887e-01 9.291909635066986084e-02 -2.213337719440460205e-01 -1.303036659955978394e-01 -2.570014894008636475e-01 -1.057943999767303467e-01 1.342609524726867676e-01 1.921218782663345337e-01 -3.985133767127990723e-02 -1.734782606363296509e-01 -1.197251453995704651e-01 -3.075561523437500000e-01
-2.138464301824569702e-01 1.186088770627975464e-01 2.327324002981185913e-01 1.317028999328613281e-01 -8.575899899005889893e-02 3.299803659319877625e-02 1.693738698959350586e-01 -1.484562605619430542e-01 4.463652148842811584e-03 -4.661504924297332764e-02 1.075326055288314819e-01 -3.108147382736206055e-01 8.219540119171142578e-02 1.770013421773910522e-01 -2.432653009891510010e-01 -9.261300414800643921e-02 -5.592928081750869751e-02 -2.541022002696990967e-01 1.897393763065338135e-01 -3.505598306655883789e-01 2.996166348457336426e-01 1.525013800710439682e-02 -4.765583574771881104e-02 -2.896813154220581055e-01 -2.542683668434619904e-02 -3.840877115726470947e-02 -2.125588804483413696e-01 -1.693528741598129272e-01 -8.491520583629608154e-02 1.326093673706054688e-01 -2.987632155418395996e-01 -2.240283600986003876e-02
-1.340493112802505493e-01 -1.333396434783935547e-01 1.392062604427337646e-01 -1.197950989007949829e-01 1.188351586461067200e-01 -9.216851741075515747e-02 -8.456772193312644958e-03 1.737792342901229858e-01 -3.177209571003913879e-02 -1.733148992061614990e-01 -1.743127964437007904e-02 8.041545748710632324e-02 7.302543148398399353e-03 -2.029973119497299194e-01 -1.016442477703094482e-01 -2.512401938438415527e-01 -3.316569924354553223e-01 -1.967471092939376831e-01 1.652342826128005981e-01 -1.474018841981887817e-01 4.583375155925750732e-01 1.926177144050598145e-01 -3.035509884357452393e-01 -2.039343714714050293e-01 -1.329031437635421753e-01 2.282738685607910156e-01 -2.222980745136737823e-02 7.806939631700515747e-02 9.339782409369945526e-03 -2.513392269611358643e-01 -6.406913697719573975e-02 5.229509249329566956e-02
-1.289439648389816284e-01 -1.249580830335617065e-02 1.753017306327819824e-02 -1.278343349695205688e-01 -1.724339276552200317e-01 1.784685254096984863e-02 -2.469814717769622803e-01 5.825597792863845825e-02 -3.030768036842346191e-01 -5.377094075083732605e-02 1.209444482810795307e-03 -1.032428219914436340e-01 2.302291244268417358e-01 -2.225688844919204712e-01 5.529252812266349792e-02 -1.167009994387626648e-01 -2.072800397872924805e-01 -1.075165793299674988e-01 4.026251137256622314e-01 -3.540096431970596313e-02 1.281188875436782837e-01 2.013525962829589844e-01 -2.345713376998901367e-01 -3.975642099976539612e-02 -9.807773679494857788e-02 -2.369313985109329224e-01 -2.891013324260711670e-01 2.955912351608276367e-01 -1.686887592077255249e-01 -2.076221257448196411e-01 -4.348015412688255310e-02 7.672790437936782837e-02
6.886249873787164688e-03 2.545306980609893799e-01 1.090843677520751953e-01 -1.268528699874877930e-01 -2.305311709642410278e-01 1.365617755800485611e-02 -5.529604107141494751e-02 3.580024838447570801e-01 1.038983240723609924e-01 -9.108770638704299927e-02 2.042342871427536011e-01 -1.154638677835464478e-01 -2.081147730350494385e-01 -1.979837268590927124e-01 -4.285604059696197510e-01 -1.782246530055999756e-01 -1.167858839035034180e-01 -7.144706696271896362e-02 1.884362548589706421e-01 -2.819042503833770752e-01 2.040647156536579132e-02 2.250555753707885742e-01 -2.787216901779174805e-01 -1.730548739433288574e-01 -1.575895100831985474e-01 4.442296922206878662e-02 -4.611003398895263672e-02 3.259339183568954468e-02 3.427573246881365776e-03 -1.014033034443855286e-01 -1.335352361202239990e-01 1.983998809009790421e-03
2.209204435348510742e-01 1.369589567184448242e-01 3.843224942684173584e-01 -1.094637438654899597e-01 2.014857083559036255e-01 2.821381986141204834e-01 -1.014116778969764709e-01 -1.093759536743164062e-01 1.323229521512985229e-01 -3.657127544283866882e-02 2.389929629862308502e-02 -2.357410043478012085e-01 1.228215694427490234e-01 -4.335813522338867188e-01 -2.215244174003601074e-01 -7.302769273519515991e-02 -2.954018115997314453e-01 1.040151193737983704e-01 1.162168756127357483e-01 -1.265339553356170654e-01 8.278629742562770844e-03 -6.351586896926164627e-03 -2.105107307434082031e-01 8.239397779107093811e-03 -1.748647689819335938e-01 1.965930219739675522e-03 -1.908647567033767700e-01 1.098922267556190491e-01 -8.129584789276123047e-02 1.976937204599380493e-01 -3.034028038382530212e-02 -6.231669336557388306e-03
8.814460784196853638e-02 -8.114730566740036011e-02 1.846979856491088867e-01 5.513391079148277640e-05 2.363467663526535034e-01 1.868310719728469849e-01 4.931329935789108276e-02 7.236523181200027466e-02 9.040337800979614258e-02 -1.169334799051284790e-01 7.534869015216827393e-02 -1.103103831410408020e-01 2.632895708084106445e-01 -2.750702202320098877e-01 8.548680692911148071e-02 -1.761238873004913330e-01 -1.059854179620742798e-01 -1.449621319770812988e-01 1.689133197069168091e-01 -3.512802720069885254e-01 2.670058608055114746e-01 4.977624863386154175e-02 -3.576026856899261475e-01 -6.897107511758804321e-02 -2.919688522815704346e-01 1.709116399288177490e-01 -1.214153990149497986e-01 1.449314653873443604e-01 2.065681964159011841e-01 -1.453021019697189331e-01 -1.334872543811798096e-01 -8.777973055839538574e-02
-1.216245219111442566e-01 7.618123292922973633e-02 -1.402542442083358765e-01 -1.554601788520812988e-01 -1.536304652690887451e-01 -1.283326745033264160e-02 1.652224957942962646e-01 3.912899792194366455e-01 -1.962964683771133423e-01 -3.624410927295684814e-02 -2.248681932687759399e-01 -5.477936193346977234e-02 7.401436567306518555e-02 -3.195710778236389160e-01 -2.452471852302551270e-02 -1.972265690565109253e-01 -1.916215009987354279e-02 -1.719367057085037231e-01 9.720226377248764038e-02 -1.423232406377792358e-01 2.274324595928192139e-01 9.894281625747680664e-02 -1.163960397243499756e-01 -1.069241464138031006e-01 -9.202951937913894653e-02 2.196622826159000397e-02 -2.164792418479919434e-01 1.832367926836013794e-01 5.143442377448081970e-02 -2.444776296615600586e-01 -4.225185513496398926e-01 -1.200758665800094604e-01
-1.920541673898696899e-01 3.348669111728668213e-01 1.723584085702896118e-01 8.056031167507171631e-02 -1.515719443559646606e-01 8.109956979751586914e-02 -2.188930213451385498e-01 7.684893161058425903e-02 -6.150943227112293243e-03 -1.225805953145027161e-01 2.726694568991661072e-02 -3.381360173225402832e-01 -3.214735910296440125e-02 -2.653454244136810303e-02 -2.219842523336410522e-01 -2.114553004503250122e-01 -1.538669168949127197e-01 -3.974274098873138428e-01 1.395806521177291870e-01 -2.117430567741394043e-01 -1.715430170297622681e-01 1.683543920516967773e-01 -2.814448624849319458e-02 -1.004066914319992065e-01 -2.461132258176803589e-01 -9.062655270099639893e-02 -1.263646185398101807e-01 5.820528045296669006e-02 1.066564098000526428e-01 -8.435507118701934814e-02 -2.480818890035152435e-02 -2.893213927745819092e-01
-1.289045661687850952e-01 1.476079970598220825e-01 5.593392252922058105e-02 -3.717781305313110352e-01 -1.296937614679336548e-01 1.299860179424285889e-01 -2.100666798651218414e-02 1.420314908027648926e-01 -3.995951265096664429e-02 -2.951386570930480957e-01 -4.255777597427368164e-02 8.335492014884948730e-02 -3.322498500347137451e-02 -2.893534302711486816e-02 -2.887045033276081085e-02 6.018240377306938171e-02 -1.729367673397064209e-01 -1.541349291801452637e-01 1.142936348915100098e-01 -2.299382835626602173e-01 2.996913492679595947e-01 1.102699264883995056e-01 -3.782813251018524170e-01 1.409427672624588013e-01 1.580452024936676025e-01 -1.320915967226028442e-01 -6.132274121046066284e-02 2.765057981014251709e-01 9.545496851205825806e-02 -9.075678139925003052e-02 -2.962089776992797852e-01 -2.231400609016418457e-01
-4.949678480625152588e-02 9.523283690214157104e-02 2.352245301008224487e-01 6.517494469881057739e-02 2.414066642522811890e-01 1.905016303062438965e-01 -8.462205529212951660e-02 2.750861048698425293e-01 1.109992638230323792e-01 7.275480311363935471e-03 1.269100904464721680e-01 -6.272926926612854004e-02 1.606200039386749268e-01 9.883639216423034668e-02 -2.488126009702682495e-01 2.143027447164058685e-02 -2.037154190475121140e-04 -1.147984713315963745e-01 -2.696802467107772827e-02 -1.836346685886383057e-01 2.207328528165817261e-01 1.569591015577316284e-01 -4.968910813331604004e-01 -4.594676569104194641e-02 -3.322205543518066406e-01 7.354790717363357544e-02 9.539260715246200562e-02 4.331658594310283661e-03 1.893974840641021729e-02 -1.062474921345710754e-01 -2.883037626743316650e-01 -1.774500459432601929e-01
-1.149559244513511658e-01 -8.594118058681488037e-03 5.418715998530387878e-02 -2.374386340379714966e-01 4.068318009376525879e-02 8.216284960508346558e-02 6.005194783210754395e-02 -5.856629833579063416e-02 2.137616090476512909e-02 6.137349084019660950e-02 -2.988543361425399780e-02 -4.704349637031555176e-01 2.182600051164627075e-01 -2.101838737726211548e-01 -1.945262774825096130e-02 -5.434233695268630981e-02 1.852990537881851196e-01 -1.218326538801193237e-01 2.567074000835418701e-01 -7.246900349855422974e-02 1.226170584559440613e-01 1.794460415840148926e-01 -1.204903051257133484e-01 1.904405839741230011e-02 -3.731466531753540039e-01 -7.655795663595199585e-02 -1.042964905500411987e-01 3.815031945705413818e-01 -1.119617838412523270e-02 -1.505209654569625854e-01 -2.843342721462249756e-01 -5.280193686485290527e-02
2.919571101665496826e-01 2.013928741216659546e-01 1.526773124933242798e-01 -1.606742888689041138e-01 8.995373547077178955e-02 -1.114900037646293640e-01 8.157571405172348022e-02 4.668163880705833435e-02 -1.691347956657409668e-01 1.953883618116378784e-01 -4.764890298247337341e-02 1.406204253435134888e-01 -1.487672179937362671e-01 -2.430468648672103882e-01 -1.910816282033920288e-01 -5.147873982787132263e-02 -1.189772412180900574e-01 -6.620915234088897705e-02 1.060904264450073242e-01 -4.297722280025482178e-01 1.737413704395294189e-01 1.627563834190368652e-01 -1.654192656278610229e-01 1.867855936288833618e-01 -2.606634497642517090e-01 -1.894121021032333374e-01 -9.127701818943023682e-02 2.162293344736099243e-01 -1.993239223957061768e-01 2.195064723491668701e-01 -5.443054065108299255e-02 -5.757685378193855286e-02
-8.546025305986404419e-02 1.346358358860015869e-01 1.566660851240158081e-01 6.183927133679389954e-02 1.049875840544700623e-01 -3.154658973217010498e-01 7.136490941047668457e-02 1.686365529894828796e-02 1.766819059848785400e-01 1.751831769943237305e-01 -1.625036895275115967e-01 -2.441625809296965599e-03 1.984041184186935425e-01 -4.071651697158813477e-01 7.891196757555007935e-02 -2.784460596740245819e-02 -1.260074786841869354e-02 -1.007867744192481041e-03 -4.520759917795658112e-03 -2.005080729722976685e-01 1.934161037206649780e-01 1.147919446229934692e-01 -1.608890742063522339e-01 -9.778597205877304077e-02 -2.181510627269744873e-01 -2.227700799703598022e-01 1.929308623075485229e-01 3.336405381560325623e-02 -1.759152412414550781e-01 -1.228458806872367859e-01 -3.752019405364990234e-01 -2.846577763557434082e-01
-9.360546618700027466e-02 1.102232486009597778e-01 1.715435534715652466e-01 2.348237335681915283e-01 2.956369817256927490e-01 2.391618192195892334e-01 -6.883868575096130371e-02 -7.547018676996231079e-02 1.224304214119911194e-01 -1.001949608325958252e-01 1.889058053493499756e-01 -3.126307427883148193e-01 2.919782996177673340e-01 -2.788266539573669434e-01 -4.039698466658592224e-02 -9.201204776763916016e-02 -1.305884718894958496e-01 1.453464943915605545e-02 -8.068596944212913513e-03 -1.010339111089706421e-01 5.546616390347480774e-02 1.829203516244888306e-01 -8.138253539800643921e-02 -2.157947570085525513e-01 -2.634354680776596069e-02 -7.390134036540985107e-02 -4.306673407554626465e-01 8.691389113664627075e-02 1.900381594896316528e-02 1.840770244598388672e-01 -2.373227626085281372e-01 -3.039684891700744629e-02
1.843661535531282425e-03 2.327857315540313721e-01 1.531007140874862671e-01 3.319036960601806641e-02 -1.474162638187408447e-01 7.039972394704818726e-02 1.061662882566452026e-01 -1.101725772023200989e-01 1.079178079962730408e-01 1.292547285556793213e-01 1.210111156105995178e-01 7.310216873884201050e-02 5.936747789382934570e-02 -9.452886879444122314e-02 7.088431715965270996e-02 2.706699632108211517e-02 -2.737646698951721191e-01 -3.788952827453613281e-01 2.757949056103825569e-03 -1.137931868433952332e-01 2.581326365470886230e-01 2.834275960922241211e-01 7.281337399035692215e-03 -2.846907079219818115e-01 -1.111059486865997314e-01 1.451735645532608032e-01 -3.027044832706451416e-01 2.288165688514709473e-01 -1.403870135545730591e-01 3.826912641525268555e-01 3.873703535646200180e-03 -3.869313374161720276e-02
-1.212958618998527527e-01 2.341322228312492371e-02 4.074271768331527710e-02 -2.213120758533477783e-01 -1.392230093479156494e-01 2.581779146566987038e-03 2.242932468652725220e-01 4.792838171124458313e-02 1.204219833016395569e-01 1.177240610122680664e-01 -7.277364283800125122e-02 -1.230305582284927368e-01 2.469601929187774658e-01 -1.459852457046508789e-01 -1.793718487024307251e-01 -1.142200604081153870e-01 1.357771363109350204e-02 -7.005305588245391846e-02 1.743346154689788818e-01 -1.219369769096374512e-01 6.021981239318847656e-01 -1.021175086498260498e-01 6.778511218726634979e-03 -6.982113420963287354e-02 -3.606393933296203613e-01 2.112989500164985657e-02 -2.686881721019744873e-01 1.822040826082229614e-01 -4.827434569597244263e-02 -1.309348642826080322e-01 4.508776217699050903e-02 -6.394954863935709000e-03
8.565746992826461792e-02 1.276755034923553467e-01 1.463015526533126831e-01 2.335382550954818726e-01 -5.310006439685821533e-02 -2.001837193965911865e-01 -1.001865938305854797e-01 4.244307801127433777e-02 1.841207891702651978e-01 3.477630019187927246e-02 2.419143021106719971e-01 -1.073784232139587402e-01 2.642152011394500732e-01 7.865326106548309326e-02 -2.172624468803405762e-01 6.082618143409490585e-03 -2.379321008920669556e-01 -1.992361843585968018e-01 2.585459351539611816e-01 -2.403943836688995361e-01 1.686986535787582397e-01 -7.498545199632644653e-02 -1.688465178012847900e-01 -3.125336170196533203e-01 -1.595537215471267700e-01 1.016892045736312866e-01 -1.596863865852355957e-01 -2.823429182171821594e-02 -1.257455050945281982e-01 1.775497794151306152e-01 -2.545736432075500488e-01 -2.486722469329833984e-01
-2.120641991496086121e-02 9.205826371908187866e-02 1.115216910839080811e-01 -2.710476219654083252e-01 -8.806595578789710999e-03 -2.109047919511795044e-01 8.207149803638458252e-02 1.048646569252014160e-01 -1.715418547391891479e-01 2.233691364526748657e-01 -1.797937154769897461e-01 1.407333016395568848e-01 -1.550450772047042847e-01 -1.132975071668624878e-01 -1.175709664821624756e-01 4.007322713732719421e-02 -1.604325473308563232e-01 -6.006183102726936340e-02 5.316015705466270447e-02 -1.416217237710952759e-01 3.449247181415557861e-01 -6.894088536500930786e-02 -1.910224854946136475e-01 -1.178030744194984436e-01 -1.710182130336761475e-01 -1.956603378057479858e-01 -3.226919472217559814e-01 4.294650256633758545e-01 1.192152202129364014e-01 1.453634649515151978e-01 -6.722506880760192871e-02 -1.919385343790054321e-01
-1.494790166616439819e-01 1.995980441570281982e-01 -5.129676312208175659e-02 -3.639542683959007263e-02 1.307958662509918213e-01 -9.332982823252677917e-03 1.455637961626052856e-01 -1.086472496390342712e-01 1.576682627201080322e-01 -2.058011107146739960e-02 2.541262507438659668e-01 -3.308726474642753601e-02 2.087605297565460205e-01 -2.133361995220184326e-01 -1.098344773054122925e-01 3.580321371555328369e-02 -3.191224336624145508e-01 -2.315852046012878418e-01 1.865474432706832886e-01 -1.262887120246887207e-01 1.916801184415817261e-01 3.327849209308624268e-01 -1.560429017990827560e-02 -1.029695346951484680e-01 -7.838424295186996460e-02 9.018927067518234253e-02 -3.731525242328643799e-01 -1.600718498229980469e-01 -4.955360293388366699e-02 2.689369022846221924e-01 -7.683880627155303955e-02 2.566961050033569336e-01
-3.630669713020324707e-01 -1.975388526916503906e-01 -7.734818756580352783e-02 -1.915667653083801270e-01 2.744700945913791656e-02 -2.691600099205970764e-02 -1.699727028608322144e-01 2.440342307090759277e-01 -8.681175857782363892e-02 -2.529548406600952148e-01 -5.737981572747230530e-02 -3.227870911359786987e-02 3.291744738817214966e-02 -3.166783452033996582e-01 -1.041443422436714172e-01 6.950841844081878662e-02 -1.204097568988800049e-01 -1.044147163629531860e-01 4.127465188503265381e-02 -2.297907136380672455e-03 7.461147010326385498e-02 6.837591528892517090e-02 -1.573337912559509277e-01 -8.668009191751480103e-02 -2.970458567142486572e-01 3.069382719695568085e-02 -2.672092616558074951e-01 2.178208976984024048e-01 -1.407282203435897827e-01 1.141552403569221497e-01 -3.371440172195434570e-01 -2.819746434688568115e-01
-1.086579822003841400e-02 -1.201236248016357422e-02 2.901178412139415741e-02 -1.057116873562335968e-02 -1.281901597976684570e-01 -2.037244141101837158e-01 1.786131970584392548e-02 9.318988770246505737e-02 1.634957082569599152e-02 1.708039790391921997e-01 -2.046064287424087524e-01 -1.025877445936203003e-01 1.135446876287460327e-01 5.313360318541526794e-02 -1.102736070752143860e-01 -7.255796343088150024e-02 -2.170971781015396118e-01 -1.842184662818908691e-01 1.362862884998321533e-01 -2.473361343145370483e-01 6.260253787040710449e-01 -2.860269881784915924e-02 -1.394787430763244629e-02 -2.871643006801605225e-02 -4.365535676479339600e-01 9.377584606409072876e-02 -9.882652014493942261e-02 1.564020067453384399e-01 -1.173448339104652405e-01 -3.987065330147743225e-02 -5.118266120553016663e-02 -1.035976409912109375e-01
-2.821336314082145691e-02 3.217135369777679443e-01 1.677352190017700195e-01 -5.752736702561378479e-02 -2.517460584640502930e-01 2.967476546764373779e-01 -3.531487658619880676e-02 2.505327463150024414e-01 1.488810330629348755e-01 -1.665204204618930817e-02 2.539947032928466797e-01 -2.625226974487304688e-02 -1.595810353755950928e-01 -3.279869258403778076e-02 -3.433359861373901367e-01 -1.152051612734794617e-01 -1.811357960104942322e-02 1.440625917166471481e-02 8.578521013259887695e-02 -2.763884663581848145e-01 -5.062771495431661606e-03 2.282759696245193481e-01 -1.968780010938644409e-01 -2.786821722984313965e-01 -1.854724287986755371e-01 -1.033502519130706787e-01 -4.906634613871574402e-02 7.347736507654190063e-02 -4.207348451018333435e-02 -4.447466135025024414e-02 -2.949980497360229492e-01 -8.346462994813919067e-02
1.774436235427856445e-01 2.051895558834075928e-01 2.180448770523071289e-01 -4.426400363445281982e-02 1.136376522481441498e-02 -1.717574149370193481e-01 6.045912578701972961e-02 -1.349710822105407715e-01 4.589726030826568604e-02 9.123624116182327271e-02 8.829014003276824951e-02 1.296777576208114624e-01 -8.877702057361602783e-02 -2.722133398056030273e-01 -1.242570877075195312e-01 -3.106426894664764404e-01 2.403775788843631744e-02 2.074885070323944092e-01 1.772120408713817596e-02 -1.842743605375289917e-01 3.650002181529998779e-01 -3.851555660367012024e-02 -2.158942073583602905e-01 2.217812985181808472e-01 -1.157002523541450500e-01 1.453108154237270355e-02 -1.942104846239089966e-01 2.337165325880050659e-01 -2.248484874144196510e-03 -7.995281368494033813e-02 -2.278182655572891235e-01 -3.518519997596740723e-01
-5.237952247262001038e-02 3.340072035789489746e-01 2.192979454994201660e-01 2.235315293073654175e-01 -2.558951079845428467e-01 5.360893532633781433e-02 -6.596545130014419556e-02 9.390434622764587402e-02 1.394225656986236572e-01 -9.251322597265243530e-02 2.299736291170120239e-01 -1.352532058954238892e-01 2.526699192821979523e-02 -9.746032953262329102e-02 -3.231835365295410156e-01 -1.941682100296020508e-01 -1.116297915577888489e-01 -1.552598900161683559e-03 2.259718626737594604e-01 -3.304187059402465820e-01 4.789979755878448486e-02 3.111037984490394592e-02 -7.551339268684387207e-02 -2.442388683557510376e-01 -4.401110578328371048e-03 -1.548208296298980713e-01 -1.464097993448376656e-03 2.252824604511260986e-02 -1.773357838392257690e-01 6.010479480028152466e-02 -3.724878430366516113e-01 -1.225577816367149353e-01
-2.507143318653106689e-01 1.886508464813232422e-01 1.539660841226577759e-01 -2.138111591339111328e-01 -3.443485870957374573e-02 2.115539014339447021e-01 1.051747649908065796e-01 2.864519953727722168e-01 8.484228700399398804e-02 -9.202975779771804810e-02 2.458070218563079834e-01 2.379143238067626953e-02 1.594250053167343140e-01 -7.097277045249938965e-02 1.331933736801147461e-01 -8.092991192825138569e-04 -2.207375317811965942e-01 -2.133980840444564819e-01 2.353636324405670166e-01 -4.208725392818450928e-01 1.556468661874532700e-02 2.200224697589874268e-01 8.533515781164169312e-02 -1.155728590674698353e-03 -1.281883567571640015e-01 -1.608711034059524536e-01 -1.555460244417190552e-01 8.740697056055068970e-02 -1.859583705663681030e-01 1.835680752992630005e-02 -2.630408406257629395e-01 8.510184288024902344e-02
1.365034729242324829e-01 1.215807646512985229e-01 1.071998178958892822e-01 -1.270905882120132446e-01 1.090828627347946167e-01 -1.275784801691770554e-02 -5.954796075820922852e-02 -3.223923444747924805e-01 2.129757404327392578e-01 5.027643963694572449e-02 1.605504006147384644e-01 -8.397922664880752563e-02 -3.381586819887161255e-02 -1.545023769140243530e-01 -1.482594311237335205e-01 -3.856079652905464172e-02 6.399855017662048340e-02 -2.465008348226547241e-01 1.897554844617843628e-01 -2.465681284666061401e-01 -1.026217266917228699e-02 1.428695768117904663e-01 -1.967370957136154175e-01 -2.469684630632400513e-01 -5.519818887114524841e-02 2.072221934795379639e-01 -4.417043030261993408e-01 2.170357555150985718e-01 -2.416683435440063477e-01 -1.388496309518814087e-01 -7.125239819288253784e-02 -1.933044642210006714e-01
1.061111092567443848e-01 3.642095029354095459e-01 1.013856902718544006e-01 -7.933165132999420166e-02 1.745682656764984131e-01 -2.574136257171630859e-01 -1.154627576470375061e-01 4.468854144215583801e-02 -2.662208490073680878e-02 3.194617107510566711e-02 1.255988031625747681e-01 -1.569717824459075928e-01 3.948003053665161133e-02 -8.722128719091415405e-02 -1.368064731359481812e-01 5.254428461194038391e-02 2.912807464599609375e-01 -7.985106110572814941e-02 2.680104672908782959e-01 -2.039504200220108032e-01 1.178303956985473633e-01 -1.597890555858612061e-01 -1.446885913610458374e-01 -3.505792319774627686e-01 -2.812069281935691833e-02 6.297517102211713791e-03 -3.412601947784423828e-01 4.206674173474311829e-02 -3.897096961736679077e-02 8.652381598949432373e-02 -3.024160563945770264e-01 -2.173589468002319336e-01
-2.930526435375213623e-01 1.298989355564117432e-01 1.601100862026214600e-01 4.168779030442237854e-02 5.440006777644157410e-02 -3.693143650889396667e-02 -1.556098014116287231e-01 1.524658594280481339e-02 1.786194145679473877e-01 -1.784781664609909058e-01 -1.702861301600933075e-02 1.034685894846916199e-01 2.126356363296508789e-01 -1.756465435028076172e-01 8.512573689222335815e-02 -9.749867022037506104e-02 -9.026884287595748901e-02 -1.383388936519622803e-01 4.760388657450675964e-02 -2.241953611373901367e-01 4.238694012165069580e-01 1.519105136394500732e-01 -2.615165114402770996e-01 1.207573637366294861e-01 -2.416011840105056763e-01 3.216325640678405762e-01 -2.774500288069248199e-02 -7.795958220958709717e-02 7.035253196954727173e-02 1.931999623775482178e-01 -1.680797934532165527e-01 2.623094022274017334e-01
1.419744454324245453e-02 1.249545663595199585e-01 1.979860514402389526e-01 4.458004608750343323e-02 4.120020568370819092e-02 -5.168240889906883240e-02 -1.939429044723510742e-01 -6.462796032428741455e-02 8.781282603740692139e-02 4.698693752288818359e-02 1.179417967796325684e-01 -1.663280278444290161e-01 1.461932510137557983e-01 -3.795469701290130615e-01 -3.135886490345001221e-01 -2.055294997990131378e-02 -1.938338726758956909e-01 1.241541430354118347e-01 -3.726437687873840332e-02 5.518250539898872375e-02 -8.124208450317382812e-02 5.919911339879035950e-02 -2.959231138229370117e-01 -1.103315651416778564e-01 -3.265917003154754639e-01 2.724930047988891602e-01 -1.034673824906349182e-01 1.364947017282247543e-02 6.925532966852188110e-02 1.299198567867279053e-01 -4.120936691761016846e-01 -1.748889088630676270e-01
-2.441863268613815308e-01 1.791660115122795105e-02 1.169217973947525024e-01 -1.723511815071105957e-01 5.156725645065307617e-02 5.218411237001419067e-02 -1.208674386143684387e-01 4.448349773883819580e-02 2.388187199831008911e-01 -3.913011848926544189e-01 8.385535329580307007e-02 -6.056617200374603271e-02 9.238978475332260132e-02 -1.429905146360397339e-01 1.737515330314636230e-01 -2.024917006492614746e-01 -7.821979373693466187e-02 -3.649163544178009033e-01 7.520783692598342896e-02 -2.068867534399032593e-01 2.035263478755950928e-01 4.122044146060943604e-02 -1.586327403783798218e-01 -3.518516421318054199e-01 1.700376532971858978e-02 5.465766414999961853e-02 -2.024563848972320557e-01 2.598075270652770996e-01 -1.144710853695869446e-01 -1.894586682319641113e-01 -1.074383482336997986e-01 -3.934097290039062500e-02
-1.091750338673591614e-01 2.569298148155212402e-01 1.926638036966323853e-01 1.766899600625038147e-02 1.074989512562751770e-02 6.722341757267713547e-03 -2.451734393835067749e-01 -2.496494725346565247e-02 1.873201578855514526e-01 1.143326535820960999e-01 4.561016708612442017e-02 -3.240974247455596924e-02 3.678523898124694824e-01 -1.579858735203742981e-02 -2.545002698898315430e-01 3.525210916996002197e-02 -6.701958924531936646e-02 -4.776985943317413330e-02 -4.808590561151504517e-02 -1.302011907100677490e-01 2.089457362890243530e-01 -2.058294974267482758e-02 -6.073578819632530212e-02 -4.721232056617736816e-01 -8.824655413627624512e-02 -1.788124069571495056e-02 -8.246994763612747192e-02 6.307163834571838379e-02 1.221019476652145386e-01 -4.082595184445381165e-02 -4.845391213893890381e-01 -6.263431906700134277e-02
-2.025473415851593018e-01 -1.543870195746421814e-02 -3.427773341536521912e-02 -2.419820427894592285e-01 2.147165983915328979e-01 1.187665909528732300e-01 -1.668982952833175659e-01 2.554638870060443878e-02 3.507659956812858582e-02 -1.565364152193069458e-01 4.343264177441596985e-02 -3.500252217054367065e-02 8.010753989219665527e-02 -7.592345774173736572e-02 -2.206784337759017944e-01 -5.834501981735229492e-02 5.788213759660720825e-02 -4.119366109371185303e-01 2.367394119501113892e-01 -1.694641658104956150e-03 3.438862860202789307e-01 1.539291441440582275e-01 -2.596716880798339844e-01 -6.839920300990343094e-03 -1.208019480109214783e-01 -2.845279872417449951e-01 -1.762490421533584595e-01 8.266014046967029572e-03 2.065188884735107422e-01 2.638889849185943604e-01 -1.969130784273147583e-01 2.995041571557521820e-02
-1.902276650071144104e-02 3.919730782508850098e-01 1.012795865535736084e-01 1.066753268241882324e-01 -2.485977709293365479e-01 -1.138548180460929871e-01 -1.069282293319702148e-01 -1.894282996654510498e-01 -1.273188591003417969e-01 7.875996083021163940e-02 -1.173464432358741760e-01 4.067763686180114746e-02 1.526768952608108521e-01 -3.019129931926727295e-01 -7.079804688692092896e-02 -2.418639510869979858e-02 -3.144323825836181641e-01 -9.706396609544754028e-02 -1.040528640151023865e-01 -3.523867577314376831e-02 1.646733582019805908e-01 4.325878620147705078e-02 1.239703074097633362e-01 -3.183073997497558594e-01 -1.961429119110107422e-01 -1.074573546648025513e-01 -1.242169737815856934e-01 3.365248814225196838e-02 -6.748369336128234863e-02 2.533721625804901123e-01 -3.296929597854614258e-01 -1.852439790964126587e-01
3.337154686450958252e-01 2.292715758085250854e-01 1.503768563270568848e-01 1.806916147470474243e-01 -4.604665562510490417e-02 -5.577310547232627869e-02 1.069180443882942200e-01 -2.196812629699707031e-01 2.743755877017974854e-01 9.713631123304367065e-02 8.232648670673370361e-02 4.171730577945709229e-02 1.524780094623565674e-01 -1.382041908800601959e-02 1.760006397962570190e-01 -4.774484410881996155e-02 -3.372907340526580811e-01 -2.550856471061706543e-01 5.706776678562164307e-02 -1.480944901704788208e-01 9.254728257656097412e-02 3.233178853988647461e-01 3.895858302712440491e-03 -1.239097341895103455e-01 -2.601447999477386475e-01 7.160326838493347168e-02 -2.918205857276916504e-01 1.194469556212425232e-01 -8.219600468873977661e-02 1.650724112987518311e-01 -1.324643790721893311e-01 -9.838733077049255371e-02
-1.284011304378509521e-01 2.558302879333496094e-01 -2.196265906095504761e-01 -1.982274949550628662e-01 -8.923571556806564331e-02 -1.038199663162231445e-01 3.380374237895011902e-02 -1.206788271665573120e-01 7.776977866888046265e-02 -1.557070165872573853e-01 1.632477492094039917e-01 -6.834172178059816360e-03 1.580753177404403687e-01 -3.184005022048950195e-01 -2.714036703109741211e-01 -9.177813678979873657e-02 -2.229146957397460938e-01 -3.723553940653800964e-02 -5.237029120326042175e-02 -1.666703820228576660e-01 2.926497459411621094e-01 1.350858211517333984e-01 -2.302201241254806519e-01 -2.044233530759811401e-01 1.080664619803428650e-01 -1.773600094020366669e-02 -8.696545660495758057e-02 2.275557816028594971e-01 1.529339849948883057e-01 -2.801731042563915253e-02 -3.903934657573699951e-01 -4.947251081466674805e-02
5.382236093282699585e-02 3.546299934387207031e-01 4.700164124369621277e-02 2.770919799804687500e-01 -6.683029234409332275e-02 -3.475808352231979370e-02 -8.758886158466339111e-02 -1.161537766456604004e-01 1.589188873767852783e-01 2.886876463890075684e-01 1.951382309198379517e-01 3.445279300212860107e-01 5.215057358145713806e-02 -2.199442684650421143e-01 2.035142853856086731e-02 6.952527910470962524e-02 6.627596169710159302e-02 5.463303066790103912e-03 9.406726807355880737e-02 -4.952495545148849487e-02 3.051133453845977783e-01 9.740108251571655273e-02 -7.837032526731491089e-02 -5.945406481623649597e-02 -3.203115761280059814e-01 -1.345608234405517578e-01 -6.904113292694091797e-02 1.646668761968612671e-01 -1.537665128707885742e-01 -1.241151764988899231e-01 -3.151135146617889404e-01 -1.577390134334564209e-01
-1.216085031628608704e-01 1.171815022826194763e-01 -1.907931566238403320e-01 -2.089646607637405396e-01 -9.645006805658340454e-02 8.356935344636440277e-03 -8.068313822150230408e-03 -2.429589927196502686e-01 -1.090987175703048706e-01 -1.775658130645751953e-01 2.697113454341888428e-01 5.471989978104829788e-03 1.452129036188125610e-01 -1.322011649608612061e-01 -1.795208454132080078e-01 -2.245262861251831055e-01 -2.357514500617980957e-01 -7.435267418622970581e-02 -6.135980039834976196e-02 -1.905520260334014893e-01 2.646750211715698242e-01 1.364324539899826050e-01 -2.439683079719543457e-01 -3.079017102718353271e-01 -3.645088523626327515e-02 -5.975328385829925537e-02 -4.977834597229957581e-02 2.056626230478286743e-01 1.530076265335083008e-01 -2.198500931262969971e-01 -3.445290625095367432e-01 -3.524537384510040283e-02
-7.970535010099411011e-02 1.159079894423484802e-01 -6.512271706014871597e-03 -8.121868968009948730e-02 -1.639655977487564087e-01 -1.791131049394607544e-01 -3.076269477605819702e-02 -3.100031018257141113e-01 -7.728102803230285645e-02 1.428576409816741943e-01 -7.052819430828094482e-02 -1.381633430719375610e-01 8.337570726871490479e-02 -3.690940439701080322e-01 3.178593814373016357e-01 8.536058664321899414e-02 -1.388604938983917236e-02 -2.012342959642410278e-01 1.582316160202026367e-01 -1.931877136230468750e-01 1.954797953367233276e-01 9.912256151437759399e-02 -2.558781504631042480e-01 -1.748472750186920166e-01 -2.717955112457275391e-01 -1.029147133231163025e-01 6.527537852525711060e-02 2.420870959758758545e-01 4.663690924644470215e-02 1.000541746616363525e-01 -2.585933506488800049e-01 -2.051699459552764893e-01
-2.488739937543869019e-01 -9.173445403575897217e-02 3.665881752967834473e-01 2.402046229690313339e-03 -1.680331677198410034e-01 -3.301959112286567688e-02 2.838252484798431396e-02 -2.813999652862548828e-01 2.797003388404846191e-01 -3.064395114779472351e-02 2.226223796606063843e-02 8.031316101551055908e-03 1.187116354703903198e-01 9.228984825313091278e-03 -2.287835180759429932e-01 4.314341768622398376e-02 -2.755180001258850098e-01 -2.303114682435989380e-01 3.489696681499481201e-01 -3.544835448265075684e-01 1.496980339288711548e-01 1.698205620050430298e-02 5.510509945452213287e-03 4.247571155428886414e-02 -8.017057180404663086e-02 6.653290987014770508e-02 -2.697623372077941895e-01 2.064001746475696564e-02 3.714997321367263794e-02 1.158875524997711182e-01 -1.866044700145721436e-01 -5.672058463096618652e-02
2.303191227838397026e-03 1.095072105526924133e-01 1.976114809513092041e-01 2.966935373842716217e-02 9.851828962564468384e-02 1.741502583026885986e-01 2.338129580020904541e-01 7.049959152936935425e-02 7.438495289534330368e-03 4.862662777304649353e-02 1.085293143987655640e-01 -4.274096488952636719e-01 1.863273419439792633e-02 -1.113401278853416443e-01 -1.980143040418624878e-01 -1.738541573286056519e-01 4.610035568475723267e-03 -2.700000107288360596e-01 2.861295938491821289e-01 -2.862899601459503174e-01 3.446437716484069824e-01 -4.521920636761933565e-04 -1.757157146930694580e-01 -1.604691743850708008e-01 -4.549042508006095886e-02 1.620497703552246094e-01 -2.256375253200531006e-01 -1.343607753515243530e-01 1.427058875560760498e-01 -5.518799647688865662e-02 -1.702941209077835083e-01 8.647852391004562378e-02
-1.811973303556442261e-01 2.313756011426448822e-02 2.457798421382904053e-01 -5.834994837641716003e-02 1.159481182694435120e-01 -3.082738816738128662e-02 1.090645641088485718e-01 -5.696093663573265076e-02 -8.051900565624237061e-02 -5.599898099899291992e-02 -8.832084946334362030e-03 -7.533301413059234619e-02 2.045292109251022339e-01 -2.054637819528579712e-01 -1.496132463216781616e-02 8.543895184993743896e-02 -1.130764652043581009e-02 -1.141449511051177979e-01 1.217257529497146606e-01 -9.799332916736602783e-02 1.506533324718475342e-01 2.125264406204223633e-01 -1.324761509895324707e-01 2.180514633655548096e-01 -4.383640587329864502e-01 -4.022007808089256287e-02 -1.239514276385307312e-01 3.380540311336517334e-01 2.855460941791534424e-01 -1.771637797355651855e-01 -3.956086039543151855e-01 5.431591719388961792e-02
3.315294161438941956e-02 7.880061864852905273e-02 9.696017950773239136e-02 2.284165024757385254e-01 -9.404230117797851562e-02 -1.335772965103387833e-02 3.264729380607604980e-01 2.358562797307968140e-01 -1.764602512121200562e-01 1.364737469702959061e-02 1.129185631871223450e-01 5.144464969635009766e-02 -4.123570397496223450e-02 -2.638588547706604004e-01 -3.280734270811080933e-02 -1.502087861299514771e-01 -3.757935250177979469e-03 -1.333246529102325439e-01 2.112225443124771118e-02 -3.681157529354095459e-01 2.654926776885986328e-01 -8.909212052822113037e-02 -1.993988603353500366e-01 -2.128968713805079460e-03 -1.144770160317420959e-01 -2.129798680543899536e-01 -2.865582108497619629e-01 3.645813763141632080e-01 -9.721602499485015869e-02 -9.897896647453308105e-02 1.206702813506126404e-01 -1.973715871572494507e-01
-1.885534226894378662e-01 3.556152880191802979e-01 1.841591447591781616e-01 1.189100816845893860e-01 -2.465326488018035889e-01 1.896026879549026489e-01 -2.719963490962982178e-01 8.319155871868133545e-02 -1.165845543146133423e-01 -8.776387572288513184e-02 9.392762184143066406e-02 -2.808908522129058838e-01 -1.308010965585708618e-01 -9.341985732316970825e-02 -5.229470506310462952e-02 -2.507132887840270996e-01 6.254243105649948120e-02 -3.055967390537261963e-01 -1.455707699060440063e-01 -2.580961585044860840e-01 2.042662911117076874e-02 1.224507838487625122e-01 -1.206506788730621338e-01 -7.892920821905136108e-02 -1.512228697538375854e-01 -1.531585901975631714e-01 -2.848617434501647949e-01 1.047027707099914551e-01 -9.462659806013107300e-02 -1.609946191310882568e-01 -9.198269993066787720e-02 -9.372124075889587402e-02
-1.365698724985122681e-01 1.399877369403839111e-01 6.481530517339706421e-02 1.944653689861297607e-01 -5.301168188452720642e-02 -1.434303373098373413e-01 1.543091982603073120e-01 -2.176285088062286377e-01 -4.543048888444900513e-02 -1.205401793122291565e-01 1.151442229747772217e-01 -1.723350733518600464e-01 7.208778709173202515e-02 8.785974979400634766e-02 -2.966333925724029541e-01 -9.866215288639068604e-02 -7.233180850744247437e-02 -2.238681316375732422e-01 2.986245453357696533e-01 -1.873369067907333374e-01 3.608177304267883301e-01 -5.071015283465385437e-02 8.257886767387390137e-02 -1.450140178203582764e-01 -1.776771694421768188e-01 -3.622217476367950439e-02 -1.889397501945495605e-01 -1.865330040454864502e-01 -2.127131223678588867e-01 2.235221564769744873e-01 -2.574431002140045166e-01 -2.233735173940658569e-01
-9.918257594108581543e-02 2.929953038692474365e-01 1.716340482234954834e-01 1.807397007942199707e-01 -2.291003912687301636e-01 -1.215172559022903442e-01 -1.136600822210311890e-01 -1.455266624689102173e-01 -1.719528734683990479e-01 5.043261870741844177e-02 -1.113851591944694519e-01 1.232355833053588867e-01 2.056161910295486450e-01 -2.706644535064697266e-01 -3.583156317472457886e-02 2.401146851480007172e-02 -2.467222362756729126e-01 2.901172498241066933e-03 -1.627880036830902100e-01 2.151862904429435730e-02 2.638156116008758545e-01 7.125861942768096924e-02 5.223020538687705994e-02 -1.803521215915679932e-01 -2.175449132919311523e-01 -1.207003742456436157e-01 -2.026335299015045166e-01 1.204843446612358093e-01 -1.598326563835144043e-01 3.003363013267517090e-01 -3.042972981929779053e-01 -2.003691792488098145e-01
-1.442056298255920410e-01 5.076501369476318359e-01 1.618413627147674561e-01 8.677481114864349365e-02 -1.772121936082839966e-01 2.568396925926208496e-01 8.676051162183284760e-03 2.317090928554534912e-01 2.786788344383239746e-02 -1.336117833852767944e-01 2.312353700399398804e-01 7.825319468975067139e-02 -3.590784966945648193e-02 -9.057521075010299683e-02 -1.501194238662719727e-01 -1.441064625978469849e-01 -1.173994168639183044e-01 3.322366997599601746e-02 1.129180490970611572e-01 5.262848734855651855e-02 8.182618021965026855e-02 -5.114859342575073242e-02 -2.077652066946029663e-01 -2.744330167770385742e-01 -3.065964579582214355e-01 -1.666802763938903809e-01 1.067218035459518433e-01 2.302959859371185303e-01 -8.046816289424896240e-02 -2.537910081446170807e-02 -1.819263398647308350e-01 -1.449015438556671143e-01
-7.361371815204620361e-02 1.433195918798446655e-01 -2.220115065574645996e-01 4.912114143371582031e-02 1.942626014351844788e-02 5.880081444047391415e-04 -1.247370094060897827e-01 -1.661309599876403809e-01 -6.204960122704505920e-02 2.903337962925434113e-02 3.154789805412292480e-01 -1.334204822778701782e-01 1.565229594707489014e-01 -1.784508377313613892e-01 -9.541906416416168213e-02 -5.722296983003616333e-02 -3.153264820575714111e-01 -2.060633897781372070e-01 1.616983301937580109e-02 -1.181663647294044495e-01 3.371735513210296631e-01 7.215473055839538574e-02 -2.055643051862716675e-01 -6.548771262168884277e-02 4.068366810679435730e-02 -1.521106362342834473e-01 -4.644720628857612610e-02 3.689692616462707520e-01 1.760083884000778198e-01 -7.622340321540832520e-02 -4.038658738136291504e-01 -5.930384993553161621e-02
-1.580590903759002686e-01 1.312258690595626831e-01 4.791822656989097595e-02 -1.310798078775405884e-01 -9.750828146934509277e-02 1.327013969421386719e-01 7.039429992437362671e-02 -3.455285429954528809e-01 8.109114319086074829e-02 3.293151035904884338e-02 8.694478869438171387e-02 1.259550545364618301e-02 -3.261528909206390381e-02 -4.328194856643676758e-01 1.741062998771667480e-01 4.055825620889663696e-02 -1.514352858066558838e-01 -3.015476167201995850e-01 1.187731772661209106e-01 -5.106067657470703125e-02 2.670475244522094727e-01 3.563648164272308350e-01 -1.510322745889425278e-02 -3.960628807544708252e-02 -2.929341197013854980e-01 7.655549049377441406e-02 -4.761681333184242249e-02 9.964135289192199707e-02 1.404814124107360840e-01 -1.442691981792449951e-01 -2.272472381591796875e-01 -1.561463475227355957e-01
-1.794449985027313232e-02 2.159176021814346313e-01 9.196249395608901978e-02 -4.852388799190521240e-02 -1.544321626424789429e-01 1.415913552045822144e-02 8.060748688876628876e-03 5.524085834622383118e-03 -2.400532662868499756e-01 -1.458582351915538311e-03 5.409169197082519531e-02 -3.452459722757339478e-02 2.741507589817047119e-01 -3.246028125286102295e-01 -2.593898214399814606e-02 -5.487795919179916382e-02 1.814684271812438965e-01 -3.663364797830581665e-02 1.292993873357772827e-01 -1.188964322209358215e-01 3.471346795558929443e-01 -1.538517475128173828e-01 -4.224841594696044922e-01 -1.190499961376190186e-01 -1.120690181851387024e-01 2.350021898746490479e-02 -2.587826848030090332e-01 -9.893336147069931030e-02 -3.105493783950805664e-01 2.058539539575576782e-01 1.781753599643707275e-01 -9.873054921627044678e-02
-2.145063877105712891e-01 2.826745510101318359e-01 -1.151576191186904907e-01 5.944538395851850510e-03 -6.218638643622398376e-02 -3.111039102077484131e-01 8.321499824523925781e-02 -1.395318657159805298e-01 -1.482824087142944336e-01 -1.670397073030471802e-01 7.071522623300552368e-02 -1.098540425300598145e-01 9.381757676601409912e-02 -3.248458504676818848e-01 -3.514567017555236816e-01 7.256086170673370361e-02 2.654616720974445343e-02 7.658318616449832916e-03 2.715630084276199341e-02 -4.056428968906402588e-01 -4.505540058016777039e-02 1.946334987878799438e-01 -1.841934919357299805e-01 -2.786059677600860596e-01 -8.960174024105072021e-02 -2.358262427151203156e-02 -1.594753935933113098e-02 1.041827276349067688e-01 -1.590578444302082062e-02 -1.097778826951980591e-01 -2.667365670204162598e-01 -5.489670857787132263e-02
8.074822276830673218e-02 2.111697643995285034e-01 1.939452290534973145e-01 -1.751772463321685791e-01 -2.293954491615295410e-01 7.051075249910354614e-02 1.736835986375808716e-01 -3.596189618110656738e-02 -1.333313137292861938e-01 -1.556184957735240459e-03 2.480218410491943359e-01 -1.615276187658309937e-01 3.727887570858001709e-01 -3.990118578076362610e-02 -1.637555360794067383e-01 4.333355277776718140e-02 1.289317477494478226e-02 -3.317598104476928711e-01 2.612554728984832764e-01 -9.691829234361648560e-02 9.897240251302719116e-02 2.101534157991409302e-01 8.439689874649047852e-03 -3.771731555461883545e-01 -1.391862183809280396e-01 -2.673415541648864746e-01 -3.027906268835067749e-02 -1.480506919324398041e-02 -1.127183362841606140e-01 5.463689565658569336e-03 -6.251937150955200195e-02 -1.552271842956542969e-01
6.961875408887863159e-02 -8.387600537389516830e-04 3.978106975555419922e-01 -1.571666747331619263e-01 1.441008895635604858e-01 -1.125516667962074280e-01 -5.101993680000305176e-02 9.805969148874282837e-02 4.586854949593544006e-02 -2.325316816568374634e-01 -9.380399435758590698e-02 1.649468392133712769e-01 2.004426568746566772e-01 -2.919400036334991455e-01 -3.850463777780532837e-03 -8.306477963924407959e-02 -3.944992646574974060e-02 -3.722799122333526611e-01 -2.850707061588764191e-02 -3.155566155910491943e-01 2.013328969478607178e-01 9.835749119520187378e-02 -1.931830197572708130e-01 -3.166503906250000000e-01 -2.536629438400268555e-01 4.192773252725601196e-02 -1.345090568065643311e-01 1.424520760774612427e-01 1.282655168324708939e-02 4.278340376913547516e-03 8.430896699428558350e-02 -4.394445195794105530e-02
-2.470724284648895264e-02 2.754999399185180664e-01 -8.530835062265396118e-02 2.374411188066005707e-02 2.265378274023532867e-02 -9.705765545368194580e-02 1.447613239288330078e-01 8.713512122631072998e-02 -5.635907128453254700e-02 -1.009973231703042984e-02 -1.248422414064407349e-01 -3.064955472946166992e-01 7.807313231751322746e-04 -2.171721756458282471e-01 -1.467729508876800537e-01 -1.266356557607650757e-01 2.086104303598403931e-01 9.285108535550534725e-04 -8.304074406623840332e-02 -1.180142834782600403e-01 1.626744568347930908e-01 2.761420011520385742e-01 -1.820750981569290161e-01 -9.436916559934616089e-02 -1.695988625288009644e-01 7.872686535120010376e-02 -3.855475485324859619e-01 2.762620449066162109e-01 -2.721493132412433624e-02 -3.391588851809501648e-02 -4.563757181167602539e-01 2.009413018822669983e-02
-9.880058467388153076e-02 1.760242581367492676e-01 -9.065124392509460449e-02 -2.143606543540954590e-01 -2.417757809162139893e-01 1.810595393180847168e-01 8.435200154781341553e-02 1.356259882450103760e-01 9.471791237592697144e-02 -1.860239952802658081e-01 3.267220556735992432e-01 1.261349767446517944e-01 1.478606760501861572e-01 -2.829566132277250290e-03 -1.395596414804458618e-01 -1.766421198844909668e-01 5.148231610655784607e-02 -3.649540841579437256e-01 1.779193878173828125e-01 -2.163525670766830444e-01 1.400290876626968384e-01 2.287880480289459229e-01 1.274142414331436157e-02 -1.879550367593765259e-01 -8.584385365247726440e-02 -1.894240379333496094e-01 -4.208580031991004944e-02 4.753614589571952820e-02 -1.260538846254348755e-01 1.753005087375640869e-01 -3.400659263134002686e-01 -1.351325213909149170e-01
-1.317076385021209717e-01 3.307423889636993408e-01 1.169287934899330139e-01 1.479752212762832642e-01 -1.495839059352874756e-01 1.789678335189819336e-01 -3.082056045532226562e-01 4.384511709213256836e-02 -1.926782168447971344e-02 -1.380389779806137085e-01 2.406215071678161621e-01 -3.227445781230926514e-01 6.301626563072204590e-02 -7.292759418487548828e-02 -7.897944003343582153e-02 -2.838696241378784180e-01 -1.558475289493799210e-02 -2.635940611362457275e-01 7.449889928102493286e-02 -7.007720321416854858e-02 -8.980211801826953888e-03 1.394529789686203003e-01 -2.514953017234802246e-01 -1.471234112977981567e-01 -3.667927384376525879e-01 -1.603121310472488403e-01 -2.123989760875701904e-01 4.334009811282157898e-02 -3.760674968361854553e-02 -1.214636266231536865e-01 1.607031375169754028e-02 2.268482744693756104e-02
4.194071888923645020e-02 4.233722686767578125e-01 -1.745457500219345093e-01 -7.364374119788408279e-03 1.783896610140800476e-02 -5.877098068594932556e-02 -2.037894353270530701e-02 3.035450726747512817e-02 -1.603960841894149780e-01 1.316238660365343094e-02 -4.726055264472961426e-02 -6.796388328075408936e-02 3.995314985513687134e-02 2.271904051303863525e-02 -3.819802999496459961e-01 6.907380372285842896e-02 2.156766057014465332e-01 2.478880062699317932e-02 1.368424892425537109e-01 -1.093973219394683838e-01 1.854538023471832275e-01 1.535149961709976196e-01 -3.229275941848754883e-01 -2.011589556932449341e-01 -1.945373862981796265e-01 -4.670339077711105347e-02 -3.779470622539520264e-01 3.163788095116615295e-02 1.599630713462829590e-01 -1.673835664987564087e-01 -2.799872756004333496e-01 -3.770001232624053955e-02
-7.432757318019866943e-02 1.027536094188690186e-01 -1.024405509233474731e-01 -1.275425106287002563e-01 -9.757147170603275299e-03 2.553970552980899811e-03 -2.791418135166168213e-01 -7.647836208343505859e-02 -4.264737665653228760e-02 -1.407816354185342789e-02 -2.047350555658340454e-01 7.426715642213821411e-02 8.596577495336532593e-02 4.044403880834579468e-02 4.183664545416831970e-02 9.378827363252639771e-02 -2.741961777210235596e-01 -1.428419351577758789e-01 4.036809504032135010e-02 -1.534214913845062256e-01 -8.274293690919876099e-02 1.026220172643661499e-01 -3.829757869243621826e-02 -1.500525623559951782e-01 -4.506004750728607178e-01 -6.745739281177520752e-02 -3.027024269104003906e-01 2.056712657213211060e-01 -2.214627414941787720e-01 -8.730909973382949829e-02 -4.897063970565795898e-01 6.439571082592010498e-02
8.484113216400146484e-02 1.881101876497268677e-01 1.656642258167266846e-01 1.575363986194133759e-02 -3.236505985260009766e-01 6.484618037939071655e-02 7.211227715015411377e-02 -1.356754451990127563e-03 -7.098532281816005707e-03 -2.290247976779937744e-01 1.403640359640121460e-01 6.012371554970741272e-02 -2.336278790608048439e-03 -4.181728884577751160e-02 6.334058940410614014e-02 1.298896521329879761e-01 -1.585089266300201416e-01 -1.148515567183494568e-01 2.184555381536483765e-01 -1.307421177625656128e-01 3.236582279205322266e-01 1.806045919656753540e-01 -2.709781229496002197e-01 6.063965614885091782e-03 1.949927061796188354e-01 -7.256487756967544556e-02 -1.544838845729827881e-01 2.561786472797393799e-01 7.674755901098251343e-02 -2.686163187026977539e-01 -2.610929906368255615e-01 -3.523405194282531738e-01
-1.659409105777740479e-01 2.110110074281692505e-01 1.812259405851364136e-01 -1.203364357352256775e-01 -1.040927246212959290e-01 -5.067288875579833984e-02 1.268070042133331299e-01 -2.054568231105804443e-01 8.538401871919631958e-02 5.200448445975780487e-03 -4.244839400053024292e-02 -7.168123964220285416e-03 2.223393470048904419e-01 -4.056226909160614014e-01 1.811645925045013428e-01 1.681913435459136963e-02 2.158198505640029907e-02 -7.457837462425231934e-02 1.193822547793388367e-01 4.496750887483358383e-03 5.749212577939033508e-02 2.422132790088653564e-01 -2.075684815645217896e-01 -7.354933768510818481e-02 -3.917651772499084473e-01 1.536824833601713181e-02 2.581888437271118164e-02 1.490047574043273926e-01 2.096889913082122803e-02 -2.414650171995162964e-01 -3.192713558673858643e-01 -2.909442782402038574e-01
-1.896400563418865204e-02 2.797743678092956543e-01 -4.962261766195297241e-02 1.820972003042697906e-02 1.142061874270439148e-02 1.694284677505493164e-01 1.438716240227222443e-02 -3.225931897759437561e-02 2.130514979362487793e-01 -8.815619163215160370e-03 1.287801563739776611e-01 -1.494782567024230957e-01 2.680762410163879395e-01 -1.820702552795410156e-01 -5.568205565214157104e-02 1.839227825403213501e-01 -6.619530916213989258e-02 -3.852823972702026367e-01 2.577058970928192139e-01 -2.509659230709075928e-01 2.177149951457977295e-01 1.578814685344696045e-01 -8.970595151185989380e-02 -1.404499262571334839e-01 -4.837876558303833008e-02 -3.490349650382995605e-02 -4.315361976623535156e-01 -9.886746853590011597e-02 3.670386597514152527e-02 2.615196108818054199e-01 9.057852625846862793e-02 4.824841395020484924e-02
-1.576337516307830811e-01 2.137801200151443481e-01 2.633222192525863647e-02 -2.342654913663864136e-01 -1.800743788480758667e-01 6.814046949148178101e-02 8.763265609741210938e-02 -3.269118964672088623e-01 1.639583706855773926e-01 -1.930107735097408295e-02 -6.590938568115234375e-02 -1.680972427129745483e-01 1.353697180747985840e-01 -3.739376068115234375e-01 1.042757332324981689e-01 6.859582662582397461e-02 5.121821165084838867e-02 -2.991140186786651611e-01 9.486997872591018677e-02 -2.055994607508182526e-02 2.564994692802429199e-01 1.674081087112426758e-01 -1.281577199697494507e-01 -6.614255905151367188e-02 -3.127776980400085449e-01 2.416932582855224609e-01 -5.174452811479568481e-02 2.322963066399097443e-02 9.715929627418518066e-02 -1.240290701389312744e-01 -2.203431129455566406e-01 -1.992419362068176270e-01
3.322464600205421448e-02 1.399198081344366074e-02 1.743022650480270386e-01 -2.112346440553665161e-01 1.199050918221473694e-01 -5.452100932598114014e-02 4.943458363413810730e-02 -2.056603729724884033e-01 8.004505187273025513e-02 -1.041959077119827271e-01 2.479311823844909668e-02 -1.498166769742965698e-01 1.675867289304733276e-01 -3.884885907173156738e-01 -1.036511883139610291e-01 5.357576534152030945e-02 -2.765270415693521500e-03 -1.079699397087097168e-01 1.549389958381652832e-01 -1.965614035725593567e-02 1.186825409531593323e-01 6.966289132833480835e-02 -1.237366497516632080e-01 1.666638553142547607e-01 -3.454176783561706543e-01 -5.603766813874244690e-02 -1.189686283469200134e-01 3.571619987487792969e-01 -7.738275919109582901e-03 -3.276654481887817383e-01 -3.467720150947570801e-01 -1.968051493167877197e-01
-2.934330701828002930e-02 2.769773602485656738e-01 -2.333617582917213440e-02 1.019448041915893555e-01 -3.066524630412459373e-03 2.233409788459539413e-03 -9.418290108442306519e-02 4.817197471857070923e-02 2.500285804271697998e-01 2.008342444896697998e-01 -1.045422852039337158e-01 2.975261770188808441e-02 1.442420035600662231e-01 -3.470463156700134277e-01 1.221127733588218689e-01 2.158803045749664307e-01 -8.010611683130264282e-02 1.462076008319854736e-01 1.493224650621414185e-01 -3.872301429510116577e-02 3.183648884296417236e-01 -5.747140944004058838e-02 -1.605629771947860718e-01 -2.546818852424621582e-01 -9.676183015108108521e-02 -1.471646130084991455e-01 -6.613379716873168945e-02 2.786729335784912109e-01 -1.209186911582946777e-01 -2.062664330005645752e-01 -3.162733614444732666e-01 -2.563450634479522705e-01
4.857270047068595886e-02 2.861395478248596191e-01 2.221174687147140503e-01 2.535124123096466064e-01 -2.420760393142700195e-01 -6.750010699033737183e-02 -1.466328501701354980e-01 -1.284052431583404541e-01 -9.691282361745834351e-02 2.416370213031768799e-01 -4.946437105536460876e-02 3.548809140920639038e-02 1.548914909362792969e-01 -1.476217359304428101e-01 -2.643738389015197754e-01 -4.761962965130805969e-02 -2.186927050352096558e-01 -1.010318920016288757e-01 -1.912422776222229004e-01 3.978941962122917175e-02 1.961690783500671387e-01 2.153852283954620361e-01 -3.254637494683265686e-02 -1.896239221096038818e-01 -5.724782124161720276e-02 -2.136126160621643066e-01 -1.982111930847167969e-01 1.314946413040161133e-01 -2.163264751434326172e-01 1.922366768121719360e-01 -2.446232438087463379e-01 -2.107688188552856445e-01
6.462565064430236816e-02 2.267659157514572144e-01 -2.765226177871227264e-02 -1.425350457429885864e-01 -1.692318618297576904e-01 2.811579778790473938e-02 -6.888122111558914185e-02 -7.100044190883636475e-02 -4.033760353922843933e-02 -3.645172715187072754e-02 2.541209757328033447e-01 -2.036247961223125458e-02 5.347203463315963745e-02 -2.175535112619400024e-01 -5.406168475747108459e-02 -1.544345766305923462e-01 -2.344927191734313965e-01 -1.686743348836898804e-01 -6.991244107484817505e-02 -9.497812390327453613e-02 3.844210505485534668e-01 1.137042865157127380e-01 -1.046424582600593567e-01 -8.747717738151550293e-02 2.244465351104736328e-01 -1.928385049104690552e-01 -1.761162281036376953e-01 3.055026829242706299e-01 2.119057327508926392e-01 2.074736542999744415e-02 -4.530600607395172119e-01 -5.296746268868446350e-03
-2.778872847557067871e-02 3.218438327312469482e-01 1.952080875635147095e-01 1.757450699806213379e-01 -1.115865036845207214e-01 -1.592484116554260254e-01 -7.425424456596374512e-02 -1.927923411130905151e-01 -1.945731490850448608e-01 3.247520327568054199e-02 3.007465042173862457e-02 1.616403162479400635e-01 6.725831329822540283e-02 -1.853747069835662842e-01 -2.585098147392272949e-01 -1.173311844468116760e-01 -1.360850483179092407e-01 -7.862169295549392700e-02 -2.005265206098556519e-01 -2.690914273262023926e-02 1.197499930858612061e-01 -1.526319608092308044e-02 -1.155152395367622375e-01 -2.136906832456588745e-01 -1.759278625249862671e-01 -3.067014738917350769e-02 -2.044307589530944824e-01 1.298383325338363647e-01 -1.859816610813140869e-01 3.925486505031585693e-01 -3.047786056995391846e-01 -2.222606688737869263e-01
-8.108530938625335693e-02 3.886723816394805908e-01 -3.223587991669774055e-03 1.488292366266250610e-01 -3.114555217325687408e-02 -1.471618264913558960e-01 -1.592421382665634155e-01 1.854245662689208984e-01 -1.285611242055892944e-01 -4.106104969978332520e-01 3.309147804975509644e-02 5.929685384035110474e-02 4.779259115457534790e-02 -1.593287438154220581e-01 1.230696812272071838e-01 6.316529959440231323e-02 4.775651544332504272e-02 -3.325290977954864502e-02 -5.558766797184944153e-02 -4.491727650165557861e-01 2.531701326370239258e-01 9.594804793596267700e-02 6.405856460332870483e-02 8.642697334289550781e-02 -2.166502773761749268e-01 -3.737482428550720215e-02 -1.900043636560440063e-01 2.525532245635986328e-01 1.937428169185295701e-05 -1.247629672288894653e-01 -2.097295373678207397e-01 -2.018724568188190460e-02
1.487388014793395996e-01 3.301341831684112549e-01 2.106116861104965210e-01 -7.017832994461059570e-02 6.702326238155364990e-02 -2.034755498170852661e-01 -5.243759974837303162e-02 3.265583515167236328e-02 1.286718547344207764e-01 1.991992294788360596e-01 1.603085696697235107e-01 -3.147236406803131104e-01 9.901954978704452515e-02 -7.492645829916000366e-02 -1.577055901288986206e-01 4.040563851594924927e-02 1.061392948031425476e-01 -1.027798503637313843e-01 9.308771789073944092e-02 -1.755243353545665741e-02 -1.043830141425132751e-01 1.400495134294033051e-02 -2.000706493854522705e-01 -1.110702678561210632e-01 -1.916928738355636597e-01 7.607565075159072876e-02 -4.322414696216583252e-01 6.181809306144714355e-02 5.779735743999481201e-02 -1.093637011945247650e-02 -4.452120065689086914e-01 -1.336595565080642700e-01
8.663281053304672241e-02 2.877044081687927246e-01 -4.628625884652137756e-02 8.166547119617462158e-02 -1.965173631906509399e-01 2.461876869201660156e-01 -1.513350307941436768e-01 -1.792891882359981537e-02 5.299896746873855591e-02 -1.769347339868545532e-01 6.039451807737350464e-02 3.553956001996994019e-02 -1.875989288091659546e-01 -1.426664143800735474e-01 -1.807816773653030396e-01 -4.462930560111999512e-01 -1.919608190655708313e-02 -1.702857613563537598e-01 1.862805634737014771e-01 -1.655083894729614258e-01 4.276466555893421173e-03 1.354973614215850830e-01 7.395852357149124146e-02 1.384457759559154510e-02 -2.702696323394775391e-01 -8.048722892999649048e-02 9.136842563748359680e-04 2.678993046283721924e-01 -7.430157810449600220e-02 -1.348376832902431488e-02 -4.094224274158477783e-01 -1.091039180755615234e-01
3.603542968630790710e-02 1.450685709714889526e-01 3.026527166366577148e-01 9.015877544879913330e-02 -2.497314363718032837e-01 -2.019248753786087036e-01 -2.849611937999725342e-01 7.255183160305023193e-02 7.788668572902679443e-02 1.632206290960311890e-01 1.067822128534317017e-01 9.755339473485946655e-02 1.392934471368789673e-01 -2.486223429441452026e-01 -4.524402320384979248e-02 2.930798828601837158e-01 4.629422351717948914e-02 -4.154707118868827820e-02 2.199249118566513062e-01 -3.707063794136047363e-01 1.536257714033126831e-01 1.876957863569259644e-01 -9.735465049743652344e-02 1.974332146346569061e-03 -1.986991465091705322e-01 -2.997621595859527588e-01 -6.226489320397377014e-02 2.010246068239212036e-01 -5.497785657644271851e-02 1.707217842340469360e-01 4.131554812192916870e-02 8.022975176572799683e-03
1.303439438343048096e-01 1.902305185794830322e-01 1.765578389167785645e-01 -2.837335877120494843e-02 1.781486421823501587e-01 -5.777779221534729004e-02 1.859107054769992828e-02 -4.188495278358459473e-01 4.549506306648254395e-02 1.233013942837715149e-01 2.046934664249420166e-01 -3.592899069190025330e-02 6.594163365662097931e-03 6.788387894630432129e-03 -1.746900528669357300e-01 4.350868612527847290e-02 -1.953042298555374146e-01 -1.321170032024383545e-01 5.154615640640258789e-02 -2.822720706462860107e-01 3.230809047818183899e-02 1.899829357862472534e-01 -3.001263737678527832e-01 -2.436783909797668457e-01 -1.625169068574905396e-01 2.391646355390548706e-01 -3.149568736553192139e-01 7.767079770565032959e-02 -2.359381616115570068e-01 -1.140017732977867126e-01 -9.360644966363906860e-02 -1.422462314367294312e-01
1.822468265891075134e-02 3.078939914703369141e-01 1.418576091527938843e-01 -1.016049534082412720e-01 -4.821952432394027710e-02 -9.362757951021194458e-02 2.520098388195037842e-01 -3.557279706001281738e-01 3.181114047765731812e-02 -2.861201204359531403e-02 8.681416511535644531e-02 4.025322385132312775e-03 2.923498116433620453e-02 -1.042273864150047302e-01 -2.077192217111587524e-01 -1.815806776285171509e-01 1.856044232845306396e-01 -8.945608884096145630e-02 8.914684504270553589e-02 -1.134874485433101654e-02 -6.222126074135303497e-03 -5.185046046972274780e-02 -3.883771002292633057e-01 -1.502291560173034668e-01 -7.127656787633895874e-02 2.477129548788070679e-02 -1.745539307594299316e-01 2.326868474483489990e-01 -5.645349249243736267e-02 2.083027958869934082e-01 -4.403847754001617432e-01 1.362969428300857544e-01
-4.110617563128471375e-02 3.761225044727325439e-01 1.831379383802413940e-01 1.726859360933303833e-01 -1.201101467013359070e-01 -1.558136343955993652e-01 2.402358688414096832e-03 -2.522407770156860352e-01 -9.904817678034305573e-03 9.131487458944320679e-02 -1.608512550592422485e-01 -3.534932434558868408e-02 2.972537279129028320e-01 -2.257698476314544678e-01 -1.919030547142028809e-01 -2.253933399915695190e-01 -2.856981158256530762e-01 -1.651522368192672729e-01 -2.297175675630569458e-02 4.903802648186683655e-02 2.047240585088729858e-01 4.015456512570381165e-02 8.066906034946441650e-02 -1.810641884803771973e-01 -8.038327097892761230e-02 -1.102132722735404968e-01 -1.846919953823089600e-01 3.323804214596748352e-02 -1.345579177141189575e-01 2.262318879365921021e-01 -2.225052118301391602e-01 -2.477094233036041260e-01
3.365760296583175659e-02 3.483380973339080811e-01 -2.868494205176830292e-02 1.459634900093078613e-01 -1.108735054731369019e-01 2.078372091054916382e-01 -8.286428637802600861e-03 -7.371450215578079224e-02 1.061564460396766663e-01 -2.861920595169067383e-01 5.461484938859939575e-02 -1.220423728227615356e-02 2.052390947937965393e-02 -1.480773463845252991e-02 -4.150631129741668701e-01 -1.376256644725799561e-01 -2.645272910594940186e-01 -1.141128479503095150e-03 1.899178773164749146e-01 -3.866748809814453125e-01 -2.407429553568363190e-02 1.261041313409805298e-01 -1.671727448701858521e-01 -2.397650927305221558e-01 -9.536573290824890137e-02 -1.273558586835861206e-01 -1.780139058828353882e-01 1.085640788078308105e-01 -1.057916358113288879e-01 1.087413057684898376e-01 -1.883046180009841919e-01 -1.466283947229385376e-01
4.053147137165069580e-02 1.967820376157760620e-01 1.930138617753982544e-01 4.863336682319641113e-02 -2.781247198581695557e-01 -8.194146305322647095e-02 1.653286367654800415e-01 -2.859560251235961914e-01 2.336429655551910400e-01 7.645225524902343750e-02 -7.124796975404024124e-03 -3.172694519162178040e-02 -6.538821756839752197e-02 -2.111375033855438232e-01 -4.833349585533142090e-02 -6.366099230945110321e-03 -2.674484550952911377e-01 -1.232754811644554138e-01 1.806300878524780273e-01 -4.496011883020401001e-02 1.104054525494575500e-01 4.855510964989662170e-02 -2.838653326034545898e-01 -2.503187954425811768e-01 -1.518401503562927246e-01 2.029415071010589600e-01 -3.011542558670043945e-01 1.032979860901832581e-01 -3.273324370384216309e-01 2.259205728769302368e-01 -8.250261843204498291e-02 6.603816151618957520e-02
-1.195503696799278259e-01 2.569060027599334717e-01 2.240000516176223755e-01 2.959735319018363953e-02 4.326442256569862366e-02 8.867855370044708252e-02 -2.055730223655700684e-01 -1.267960071563720703e-01 1.028456613421440125e-01 -1.052281409502029419e-01 7.810626924037933350e-02 6.613281369209289551e-02 4.879019409418106079e-02 -2.029789537191390991e-01 -6.936090532690286636e-03 -5.702856928110122681e-02 -4.267381727695465088e-01 -3.222663700580596924e-01 -5.848689004778862000e-02 1.133032441139221191e-01 1.401090919971466064e-01 1.477067619562149048e-01 -1.289018690586090088e-01 -2.357559651136398315e-01 -3.174594640731811523e-01 -1.016552373766899109e-01 -4.061740338802337646e-01 2.747872844338417053e-03 1.161487251520156860e-01 6.611260771751403809e-02 -1.640023104846477509e-02 1.071570068597793579e-01
8.626219630241394043e-02 3.211966753005981445e-01 -1.975011527538299561e-01 -1.647598892450332642e-01 -1.507366541773080826e-02 1.431879848241806030e-01 -5.596210435032844543e-02 -1.576519571244716644e-02 -2.505889348685741425e-02 1.410395056009292603e-01 -1.895787119865417480e-01 -2.807351015508174896e-02 -1.107305213809013367e-01 -1.341512948274612427e-01 -3.520592749118804932e-01 8.115153759717941284e-03 3.042784035205841064e-01 -1.359452307224273682e-01 4.731457680463790894e-02 -6.755214184522628784e-02 1.029031798243522644e-01 3.646826744079589844e-01 -2.442938983440399170e-01 -1.266818344593048096e-01 -2.773778438568115234e-01 -1.392354071140289307e-01 -2.627684772014617920e-01 1.437665075063705444e-01 -3.566428273916244507e-02 -5.507121793925762177e-03 -1.506982278078794479e-02 -2.507225871086120605e-01
9.091822803020477295e-02 1.200612112879753113e-01 5.787125602364540100e-02 -2.382822483777999878e-01 -1.596904844045639038e-01 -1.810388267040252686e-01 2.724116109311580658e-02 -1.055550761520862579e-02 -1.017339900135993958e-01 7.266757637262344360e-02 5.291277170181274414e-02 -1.228467673063278198e-01 3.003645129501819611e-02 -3.449919819831848145e-01 1.169616356492042542e-01 -2.576621174812316895e-01 1.053333133459091187e-01 -5.990859493613243103e-02 4.485671520233154297e-01 1.717118322849273682e-01 1.705039739608764648e-01 1.192454248666763306e-01 -6.343854218721389771e-02 -1.066298186779022217e-01 -2.858077585697174072e-01 7.947159931063652039e-03 -2.085466682910919189e-01 7.035392522811889648e-02 -2.090611681342124939e-02 -1.911188960075378418e-01 -3.699144721031188965e-01 -1.284189969301223755e-01
1.152101382613182068e-01 5.843160152435302734e-01 -3.951070085167884827e-02 -9.026606380939483643e-02 6.940816342830657959e-02 -8.540591597557067871e-02 -1.145659983158111572e-01 -1.028303578495979309e-01 1.170054748654365540e-01 -1.878236383199691772e-01 -1.086091995239257812e-02 -2.321251109242439270e-02 -3.285728394985198975e-02 -9.499078243970870972e-02 -2.016436010599136353e-01 -3.107091784477233887e-02 3.588494658470153809e-02 1.136625632643699646e-01 1.539944261312484741e-01 -6.198367476463317871e-02 7.618410140275955200e-02 -1.388918422162532806e-02 -2.504200637340545654e-01 -1.646168678998947144e-01 -2.103263735771179199e-01 -1.733044534921646118e-01 -3.425616621971130371e-01 -1.077907606959342957e-01 4.516623169183731079e-02 -7.241789996623992920e-02 -3.744564354419708252e-01 1.005891934037208557e-01
-6.019070744514465332e-02 1.389789283275604248e-01 -6.055655702948570251e-02 -1.578281968832015991e-01 -1.091982573270797729e-01 -1.550826728343963623e-01 8.127403445541858673e-03 -7.540848106145858765e-03 3.310772031545639038e-02 -4.122428596019744873e-02 -4.194828271865844727e-01 -1.212288290262222290e-01 8.852008730173110962e-02 -3.092094659805297852e-01 1.003201529383659363e-01 -7.819126546382904053e-02 -7.521034032106399536e-02 5.079782754182815552e-02 -9.642839431762695312e-02 -1.207620799541473389e-01 2.731935083866119385e-01 1.666606664657592773e-01 -2.216144353151321411e-01 -4.331862553954124451e-02 -4.194275736808776855e-01 -1.101558208465576172e-01 -2.001529335975646973e-01 -1.655707135796546936e-02 -5.707544460892677307e-02 -1.681407541036605835e-01 -3.629595637321472168e-01 1.487572193145751953e-01
-2.177238017320632935e-01 3.691858947277069092e-01 -1.491121575236320496e-02 2.082973867654800415e-01 -9.546718001365661621e-02 -1.534066051244735718e-01 2.488256692886352539e-01 -1.137504428625106812e-01 1.121849268674850464e-01 -5.979767441749572754e-02 -1.416520029306411743e-01 -1.657170951366424561e-01 -3.191486746072769165e-02 -5.256411433219909668e-02 -1.577073633670806885e-01 -1.482140719890594482e-01 -2.852072119712829590e-01 -1.989592611789703369e-01 8.386202156543731689e-02 1.075884252786636353e-01 2.591986060142517090e-01 -9.227196127176284790e-02 -2.802620828151702881e-02 -3.919126391410827637e-01 -2.475185394287109375e-01 -9.248815476894378662e-02 -3.041567802429199219e-01 -3.197569400072097778e-02 -9.939515031874179840e-03 8.785531669855117798e-02 -8.972119539976119995e-02 -4.519165679812431335e-02
-1.987649798393249512e-01 3.819467127323150635e-01 -1.625139266252517700e-01 -1.894410103559494019e-01 1.174121201038360596e-01 -1.435606777667999268e-01 -1.235808581113815308e-01 -1.009358018636703491e-01 1.250855922698974609e-01 1.595454812049865723e-01 1.389592736959457397e-01 -1.185447350144386292e-01 -3.766985237598419189e-01 2.422994747757911682e-02 -1.085744723677635193e-01 1.976844621822237968e-03 -2.324765175580978394e-02 -3.031568229198455811e-01 1.347230970859527588e-01 -2.031750231981277466e-01 2.056424692273139954e-02 2.435353696346282959e-01 -1.494986563920974731e-01 -6.888736039400100708e-02 -3.188310265541076660e-01 -1.496504843235015869e-01 -2.510834336280822754e-01 9.064944088459014893e-02 -7.966814190149307251e-02 -1.335126608610153198e-01 -6.997675448656082153e-02 -2.508924528956413269e-02
-2.878187038004398346e-02 -6.721544265747070312e-02 -2.361246012151241302e-02 -1.341567486524581909e-01 -1.089509502053260803e-01 -3.775704652070999146e-03 1.198083013296127319e-01 -1.157741770148277283e-01 -1.735936701297760010e-01 -1.188399195671081543e-01 -1.003152206540107727e-01 -3.081237971782684326e-01 8.594128489494323730e-02 -3.138913214206695557e-01 -8.181857876479625702e-03 5.119168013334274292e-02 -1.525964587926864624e-01 1.084501743316650391e-01 3.907647132873535156e-01 -1.706350743770599365e-01 2.268214672803878784e-01 1.541850864887237549e-01 2.339441515505313873e-02 7.215169817209243774e-02 -3.168466985225677490e-01 -6.202707439661026001e-02 -2.072791010141372681e-01 3.710006773471832275e-01 -2.576990611851215363e-02 -2.675705254077911377e-01 -1.006116718053817749e-01 -1.163308471441268921e-01
8.111880719661712646e-02 4.204455316066741943e-01 9.455151110887527466e-02 2.902613207697868347e-02 -1.244062632322311401e-01 1.480634361505508423e-01 1.780148446559906006e-01 -5.701259896159172058e-02 1.004856749204918742e-04 -1.528381705284118652e-01 -4.342444986104965210e-02 -6.241793930530548096e-02 1.281131356954574585e-01 6.630743853747844696e-03 -3.435549736022949219e-01 -1.851716041564941406e-01 -3.247357904911041260e-01 -6.626937538385391235e-02 2.195440530776977539e-01 -7.789035141468048096e-02 9.536696970462799072e-02 2.037268877029418945e-01 -2.671237885951995850e-01 -3.896554410457611084e-01 -5.708931386470794678e-02 -1.537237316370010376e-01 -1.096506863832473755e-01 2.123787105083465576e-01 2.825999632477760315e-02 -3.267886862158775330e-02 -4.962195828557014465e-02 -1.017953902482986450e-01
6.004016101360321045e-02 8.765638619661331177e-02 -1.033319309353828430e-01 -1.904495060443878174e-01 -5.638227984309196472e-02 -8.296910673379898071e-02 -6.782802939414978027e-02 8.854985237121582031e-02 -2.300254702568054199e-01 1.425079256296157837e-01 -6.538599729537963867e-03 3.753244504332542419e-02 9.531348198652267456e-02 -6.860349327325820923e-02 -2.409687489271163940e-01 6.354212760925292969e-02 -1.087344214320182800e-01 -2.394498139619827271e-01 1.164645403623580933e-01 -1.602180153131484985e-01 5.802072286605834961e-01 8.382439613342285156e-02 1.600004583597183228e-01 4.789335653185844421e-02 -4.624467790126800537e-01 -1.469903904944658279e-02 -1.471755951642990112e-01 1.001069247722625732e-01 -1.030080616474151611e-01 -9.771086275577545166e-03 2.239597402513027191e-02 -1.782562136650085449e-01
-2.275101244449615479e-01 3.375240564346313477e-01 5.154313519597053528e-02 -7.995558530092239380e-02 6.047796085476875305e-02 -6.660412251949310303e-02 -5.517883226275444031e-02 -1.660512536764144897e-01 -5.399657413363456726e-02 1.883016824722290039e-01 -6.791245937347412109e-02 5.840318650007247925e-02 2.259908318519592285e-01 -3.895559608936309814e-01 2.824433743953704834e-01 1.623347103595733643e-01 4.277088493108749390e-02 -9.486380219459533691e-02 1.474840193986892700e-01 -2.076824307441711426e-01 1.029453724622726440e-01 1.096946746110916138e-01 -1.084934100508689880e-01 -2.137830704450607300e-01 -2.524660825729370117e-01 -1.941848248243331909e-01 -5.027197673916816711e-02 2.821103632450103760e-01 -2.280714549124240875e-02 -1.737959086894989014e-01 -2.051375657320022583e-01 -1.379249989986419678e-01
1.178674623370170593e-01 4.410071969032287598e-01 -5.302263051271438599e-02 -1.726675778627395630e-01 4.819463938474655151e-03 -1.366788744926452637e-01 1.055451929569244385e-01 -3.682271391153335571e-02 -6.893708556890487671e-02 1.759944558143615723e-01 -2.642617523670196533e-01 -1.373961120843887329e-01 2.195661514997482300e-01 -1.329028904438018799e-01 1.638302654027938843e-01 1.281005144119262695e-01 1.409941762685775757e-01 -1.192827299237251282e-01 2.662607096135616302e-02 -1.662347614765167236e-01 2.003702148795127869e-02 7.535498589277267456e-02 -2.098385244607925415e-01 -2.103484123945236206e-01 -2.929564714431762695e-01 -1.064377427101135254e-01 -1.528570204973220825e-01 2.400056123733520508e-01 7.459556311368942261e-02 6.787394732236862183e-02 -3.521528542041778564e-01 -1.584956198930740356e-01
-3.577336072921752930e-01 -1.260806769132614136e-01 -8.377683348953723907e-03 -2.766018509864807129e-01 -3.323901295661926270e-01 1.481155585497617722e-02 3.969767689704895020e-02 1.098496541380882263e-01 -4.888511449098587036e-02 -8.664213120937347412e-02 -3.028077259659767151e-02 -1.360183656215667725e-01 4.933221265673637390e-03 -1.912628710269927979e-01 -1.080851182341575623e-01 9.222283214330673218e-02 -1.815376430749893188e-01 1.252606362104415894e-01 1.788447946310043335e-01 -2.053182423114776611e-01 2.593858838081359863e-01 2.845735549926757812e-01 -1.548609435558319092e-01 -2.248473316431045532e-01 4.147925600409507751e-02 -9.134408086538314819e-02 -2.299132645130157471e-01 2.057119607925415039e-01 -2.114244699478149414e-01 -2.238669544458389282e-01 -8.685389161109924316e-02 -1.261253505945205688e-01
1.479180306196212769e-01 1.895734369754791260e-01 2.208437919616699219e-01 1.462536752223968506e-01 -2.362584769725799561e-01 1.572308540344238281e-01 1.461867392063140869e-01 4.765328951179981232e-03 1.730170994997024536e-01 4.359382018446922302e-02 -3.450757265090942383e-02 -2.319716662168502808e-01 -3.251027083024382591e-03 -1.075441539287567139e-01 -6.945757661014795303e-03 9.984421730041503906e-02 -7.637586444616317749e-02 -2.531534135341644287e-01 1.150043494999408722e-02 -2.811129987239837646e-01 3.627947270870208740e-01 -2.067744135856628418e-01 -1.611244529485702515e-01 8.866569842211902142e-04 4.720706865191459656e-02 -2.105699181556701660e-01 8.449428528547286987e-02 6.423170119524002075e-02 -1.361095458269119263e-01 -2.604457736015319824e-01 -2.423970550298690796e-01 -3.305979967117309570e-01
-8.456952124834060669e-02 1.396379917860031128e-01 -1.252734214067459106e-01 1.119218990206718445e-01 7.173232734203338623e-02 1.893306374549865723e-01 -1.070647127926349640e-02 -5.333714932203292847e-02 1.417282074689865112e-01 -1.307025924324989319e-02 2.121464163064956665e-01 1.927320510149002075e-01 -1.547598242759704590e-01 -1.173576936125755310e-01 -3.994257450103759766e-01 -1.390487551689147949e-01 2.140692174434661865e-01 -9.842848032712936401e-02 -9.583668410778045654e-02 -2.792755663394927979e-01 2.638738155364990234e-01 9.388629347085952759e-02 -2.025085538625717163e-01 -3.272357881069183350e-01 1.569704711437225342e-02 -1.269020233303308487e-02 -2.834068536758422852e-01 2.652674168348312378e-02 -2.505548894405364990e-01 7.570567727088928223e-02 -2.501712441444396973e-01 -2.035411074757575989e-02
-6.055500730872154236e-02 3.394095003604888916e-01 -1.075698286294937134e-01 -2.747660875320434570e-02 4.562957212328910828e-02 -2.002280205488204956e-02 3.591174632310867310e-02 -2.226978685939684510e-04 1.246489360928535461e-01 1.466905027627944946e-01 -1.845737993717193604e-01 -2.260135114192962646e-01 8.679910004138946533e-02 -1.822611689567565918e-01 -1.654898375272750854e-01 -1.424813270568847656e-01 1.026154607534408569e-01 1.049151569604873657e-01 1.681164205074310303e-01 -7.324220240116119385e-02 1.052333340048789978e-01 3.525157272815704346e-01 -1.822743192315101624e-02 -1.644715853035449982e-02 -2.147704362869262695e-01 1.438754647970199585e-01 -3.251293599605560303e-01 1.264391988515853882e-01 -1.375782042741775513e-01 -1.897879131138324738e-02 -5.030519962310791016e-01 -4.907834529876708984e-02
7.480039261281490326e-03 2.290407866239547729e-01 1.291351318359375000e-01 1.197101697325706482e-01 -2.313028872013092041e-01 8.133853226900100708e-02 1.942582726478576660e-01 1.455705463886260986e-01 1.175295114517211914e-01 -2.908480763435363770e-01 1.518726232461631298e-03 -3.650084137916564941e-02 8.571711927652359009e-02 -5.581317842006683350e-02 -7.516067475080490112e-02 -4.243712872266769409e-02 3.663716197479516268e-04 -2.502251565456390381e-01 9.219408035278320312e-02 -4.030054509639739990e-01 1.795505434274673462e-01 1.998349279165267944e-01 -1.775066405534744263e-01 -7.662169635295867920e-02 1.259643398225307465e-02 -2.253091894090175629e-02 2.384889274835586548e-01 1.875014454126358032e-01 -3.247317671775817871e-02 -1.960459500551223755e-01 -4.459486007690429688e-01 -7.512963563203811646e-02
1.347217615693807602e-02 2.574924528598785400e-01 1.376293599605560303e-01 1.783597171306610107e-01 -4.197100549936294556e-02 -8.950974792242050171e-02 -2.375084161758422852e-01 -2.288078069686889648e-01 2.399056404829025269e-01 2.113557755947113037e-01 5.151249351911246777e-04 2.354604192078113556e-02 1.775232553482055664e-01 -1.514080166816711426e-01 -1.282559186220169067e-01 5.316958948969841003e-02 -1.791395843029022217e-01 -8.053450286388397217e-02 3.474611937999725342e-01 -1.786665320396423340e-01 -2.171530388295650482e-02 4.062587022781372070e-02 -4.158467948436737061e-01 -2.795035243034362793e-01 -1.723820418119430542e-01 -1.608593314886093140e-01 -9.220380336046218872e-02 -2.124906480312347412e-01 5.211284756660461426e-02 -5.346071720123291016e-02 -1.682497560977935791e-01 -1.419951580464839935e-02
-8.669506758451461792e-02 1.235182806849479675e-01 5.044000595808029175e-02 -1.977013200521469116e-01 -2.340847551822662354e-01 1.521877497434616089e-01 9.580483287572860718e-02 2.592776715755462646e-01 1.014772430062294006e-01 -1.599944233894348145e-01 3.107888102531433105e-01 -7.086399942636489868e-02 2.745937108993530273e-01 -1.140604391694068909e-01 -4.844645038247108459e-02 -1.935040950775146484e-02 -1.277801096439361572e-01 -2.657094001770019531e-01 2.247963249683380127e-01 -3.303020596504211426e-01 5.476337298750877380e-02 3.171783983707427979e-01 -1.723679341375827789e-02 -1.642068326473236084e-01 -1.686317771673202515e-01 -2.380400151014328003e-01 7.655542343854904175e-02 -9.610793553292751312e-03 -3.753194585442543030e-02 5.395565927028656006e-02 -2.787244319915771484e-01 -4.596128314733505249e-02
-4.913806915283203125e-02 -9.757606685161590576e-02 1.220383197069168091e-01 6.917704641819000244e-02 1.138943508267402649e-01 2.354551106691360474e-01 9.676665812730789185e-02 4.199602827429771423e-02 -1.337873749434947968e-02 -1.373166292905807495e-01 2.614742219448089600e-01 -2.645967006683349609e-01 1.229045689105987549e-01 -1.519836578518152237e-02 5.640561226755380630e-03 -1.147358864545822144e-01 -7.192585617303848267e-02 -2.226107716560363770e-01 -1.058138720691204071e-02 -5.858730673789978027e-01 2.839418351650238037e-01 2.291756123304367065e-01 -2.681806683540344238e-01 -8.144958876073360443e-03 -4.217490181326866150e-02 6.972983479499816895e-02 -1.720234453678131104e-01 6.765021383762359619e-02 1.178411245346069336e-01 -5.759763345122337341e-02 -2.040910422801971436e-01 -3.571519860997796059e-03
-2.440676093101501465e-01 1.085559204220771790e-01 2.947053313255310059e-01 -1.852092146873474121e-01 1.530803972855210304e-03 -1.713038831949234009e-01 2.121343016624450684e-01 -1.359130591154098511e-01 2.267900407314300537e-01 -8.052392862737178802e-03 -1.657148599624633789e-01 -1.487024277448654175e-01 9.244269877672195435e-02 -2.048226594924926758e-01 -1.628807932138442993e-01 -5.961669236421585083e-02 -4.647698998451232910e-02 -2.393850237131118774e-01 1.995345652103424072e-01 -2.616792321205139160e-01 3.710890710353851318e-01 -1.365942358970642090e-01 -2.080891877412796021e-01 3.643246367573738098e-02 -2.483837157487869263e-01 -1.424642652273178101e-01 -1.746222823858261108e-01 -1.080682724714279175e-01 1.644060760736465454e-01 -1.818351820111274719e-02 1.099759787321090698e-01 -2.552811056375503540e-02
2.244528532028198242e-01 1.313345879316329956e-02 1.983393579721450806e-01 -2.353040874004364014e-01 -1.152301579713821411e-01 2.042328938841819763e-02 3.764882683753967285e-02 3.626410290598869324e-02 -3.783455118536949158e-02 1.701508648693561554e-02 -2.728355489671230316e-02 1.375945210456848145e-01 6.865411251783370972e-02 -1.893395632505416870e-01 -1.042079702019691467e-01 -5.533104389905929565e-02 -1.192609518766403198e-01 4.453287646174430847e-02 2.850655317306518555e-01 4.741918668150901794e-02 5.531165599822998047e-01 -3.567203879356384277e-02 -1.144532561302185059e-01 1.237126067280769348e-01 -3.428910374641418457e-01 -3.766615316271781921e-02 -3.297643661499023438e-01 1.645792424678802490e-01 -5.647125188261270523e-03 -5.566135793924331665e-02 -2.588824629783630371e-01 -4.611745104193687439e-02
1.990628838539123535e-01 3.695246949791908264e-02 2.309908568859100342e-01 1.394935995340347290e-01 5.956974625587463379e-02 -4.159258678555488586e-02 1.800171658396720886e-02 2.115372195839881897e-02 -9.514936804771423340e-02 -2.500850893557071686e-02 -4.326345399022102356e-03 -2.107904255390167236e-01 -2.877270616590976715e-02 -4.881350100040435791e-01 1.543546188622713089e-02 -4.762407392263412476e-02 9.421730786561965942e-02 1.523084342479705811e-01 5.183062702417373657e-02 6.916578114032745361e-02 1.064537912607192993e-01 8.895268291234970093e-02 -2.164348363876342773e-01 -8.424425125122070312e-02 -2.401660978794097900e-01 6.789998151361942291e-03 -4.106259644031524658e-01 -6.210083514451980591e-02 -1.104488074779510498e-01 -1.037684828042984009e-01 -4.513517618179321289e-01 -1.216167435050010681e-01
-2.551252767443656921e-02 2.229806184768676758e-01 2.648580968379974365e-01 9.033947438001632690e-02 -2.016702145338058472e-01 4.298995807766914368e-02 1.223266962915658951e-02 -2.014269530773162842e-01 6.575516611337661743e-02 2.430458739399909973e-02 -5.030217766761779785e-02 4.852771759033203125e-02 -7.724519819021224976e-02 -3.070093989372253418e-01 -8.923987857997417450e-03 -1.136018857359886169e-01 -3.054172694683074951e-01 -1.851330101490020752e-01 -1.816778630018234253e-01 8.750228583812713623e-02 8.410563319921493530e-02 -4.352250322699546814e-02 -1.207467168569564819e-01 -2.853094935417175293e-01 -3.502908647060394287e-01 -4.895866662263870239e-02 -2.533681988716125488e-01 1.579164266586303711e-01 -2.168799787759780884e-01 1.695582568645477295e-01 -2.472864091396331787e-01 -2.018217295408248901e-01
-2.372999489307403564e-02 1.317850947380065918e-01 9.489037096500396729e-02 -2.139553129673004150e-01 -1.184717565774917603e-01 -2.430093586444854736e-01 -1.314723491668701172e-01 1.174480989575386047e-01 -1.439797729253768921e-01 9.212055802345275879e-02 -2.489531338214874268e-01 -7.686635106801986694e-02 1.266749650239944458e-01 -1.771366149187088013e-01 -2.412973791360855103e-01 1.704014688730239868e-01 9.554472751915454865e-03 3.247828036546707153e-02 1.123924776911735535e-01 -1.105175632983446121e-02 4.548024237155914307e-01 3.076490573585033417e-02 -5.780949443578720093e-02 -5.292847380042076111e-02 -4.870203137397766113e-01 4.927977919578552246e-02 -3.308733701705932617e-01 4.996933415532112122e-02 5.540751386433839798e-03 -1.080278307199478149e-01 -1.319647207856178284e-02 -5.581257864832878113e-03
-3.764412105083465576e-01 8.056545257568359375e-02 2.453654855489730835e-01 4.985436052083969116e-02 5.220596212893724442e-03 9.018976241350173950e-02 4.099931940436363220e-02 -7.157990336418151855e-02 -6.506368517875671387e-02 -1.300466358661651611e-01 -9.825922548770904541e-02 8.173164725303649902e-02 1.284578740596771240e-01 -7.601128518581390381e-02 -1.693515777587890625e-01 -8.081466704607009888e-02 -1.707634180784225464e-01 7.379858195781707764e-02 1.546238362789154053e-01 -1.928230673074722290e-01 3.063088357448577881e-01 1.959614008665084839e-01 -1.160271093249320984e-01 1.541698127985000610e-01 -4.262930154800415039e-02 -7.181322574615478516e-02 -1.849513053894042969e-01 3.087489604949951172e-01 3.381886333227157593e-02 -2.963870465755462646e-01 -3.546015918254852295e-01 -2.505677044391632080e-01
1.305587776005268097e-02 1.491828169673681259e-02 1.403339356184005737e-01 2.309108339250087738e-02 -4.992106929421424866e-02 6.471578963100910187e-03 2.297126688063144684e-02 1.747173815965652466e-01 5.553404241800308228e-02 2.072068601846694946e-01 -1.103309616446495056e-01 -8.383310586214065552e-02 1.129408404231071472e-01 -1.598069667816162109e-01 -1.818550378084182739e-01 -3.477377071976661682e-02 -2.434218376874923706e-01 -1.001153066754341125e-01 1.004440337419509888e-01 -1.329637914896011353e-01 5.950358510017395020e-01 -8.275687694549560547e-02 7.382512092590332031e-02 -2.825524285435676575e-02 -4.964923858642578125e-01 9.283172339200973511e-02 -1.666506081819534302e-01 1.681915372610092163e-01 -1.069202348589897156e-01 -1.345051229000091553e-01 -5.494743213057518005e-02 -7.864491082727909088e-03
-1.345282495021820068e-01 8.808632194995880127e-02 -1.238615363836288452e-01 -2.720849812030792236e-01 -2.982694804668426514e-01 1.235390305519104004e-01 8.039706200361251831e-02 3.438467681407928467e-01 -1.385822743177413940e-01 -2.153658270835876465e-01 -2.010137215256690979e-02 -2.462852597236633301e-01 1.289887726306915283e-02 -2.166244536638259888e-01 -3.775666058063507080e-01 -1.174788177013397217e-01 -1.477929502725601196e-01 -2.003401145339012146e-02 2.085963487625122070e-01 -1.658910661935806274e-01 2.250534892082214355e-01 2.115546315908432007e-01 7.191064953804016113e-02 -6.636847555637359619e-02 -6.858056038618087769e-02 -5.057663843035697937e-02 -7.091105729341506958e-02 -8.470788598060607910e-03 -8.002233505249023438e-02 -1.460287570953369141e-01 -2.348071932792663574e-01 -1.796422004699707031e-01
2.176337838172912598e-01 4.300926923751831055e-01 -6.588029861450195312e-02 -8.490054309368133545e-02 -1.381881088018417358e-01 7.750100642442703247e-02 4.023775458335876465e-03 -2.209323346614837646e-01 -5.460565537214279175e-02 1.723745316267013550e-01 -2.552315890789031982e-01 -2.980192750692367554e-02 -1.025525629520416260e-01 -3.819505274295806885e-01 2.386635690927505493e-01 -1.835110597312450409e-02 -1.579794138669967651e-01 -1.093354299664497375e-01 1.113699153065681458e-01 -2.967031300067901611e-01 1.371158808469772339e-01 1.888977885246276855e-01 -2.451584488153457642e-01 -6.743556261062622070e-02 -1.980801671743392944e-01 -3.097268752753734589e-03 -1.121972780674695969e-02 1.773084402084350586e-01 -3.552068024873733521e-02 -1.392310261726379395e-01 -9.331099689006805420e-02 -1.144860982894897461e-01
-1.159992367029190063e-01 3.407680988311767578e-01 6.587698310613632202e-02 -1.795588880777359009e-01 6.484647840261459351e-02 -1.955429324880242348e-03 -7.060214877128601074e-02 -2.225897759199142456e-01 8.607292547821998596e-03 1.096145212650299072e-01 7.050460670143365860e-03 1.910617202520370483e-02 2.346941679716110229e-01 -4.135329127311706543e-01 2.133323401212692261e-01 5.747894197702407837e-02 -1.319863796234130859e-01 -2.259516566991806030e-01 2.431958355009555817e-02 -3.803651081398129463e-03 1.658493727445602417e-01 2.876384258270263672e-01 -2.003188431262969971e-01 5.890861153602600098e-02 -2.681148052215576172e-01 -1.884027011692523956e-02 -7.828267663717269897e-02 8.419065922498703003e-02 1.098336651921272278e-01 -2.131655216217041016e-01 -2.020831555128097534e-01 -2.845578193664550781e-01
5.541668087244033813e-02 3.060216307640075684e-01 1.555084586143493652e-01 1.027032658457756042e-01 -4.191751480102539062e-01 1.239321604371070862e-01 4.278887063264846802e-02 2.077842131257057190e-02 1.254971623420715332e-01 1.041961833834648132e-02 -1.116707641631364822e-02 1.537736803293228149e-01 -6.592725962400436401e-02 1.772382259368896484e-01 -1.760590523481369019e-01 1.529187709093093872e-01 -2.674849331378936768e-01 -1.924817264080047607e-02 2.524662315845489502e-01 -2.535351216793060303e-01 1.723263710737228394e-01 1.130616888403892517e-01 -2.989929020404815674e-01 -8.156975358724594116e-02 5.444214865565299988e-02 7.909813523292541504e-02 -1.572255194187164307e-01 -7.205019891262054443e-02 -4.666160792112350464e-02 -1.585748791694641113e-01 -3.521178960800170898e-01 -1.286075264215469360e-01
1.772673726081848145e-01 1.676469445228576660e-01 2.269855737686157227e-01 -1.274092942476272583e-01 -2.951947748661041260e-01 -9.914908558130264282e-02 2.085150778293609619e-01 2.541346475481987000e-02 -1.385352611541748047e-01 4.804314672946929932e-02 8.671502023935317993e-02 -1.935529406182467937e-03 2.229329198598861694e-02 -4.849152266979217529e-01 4.721090197563171387e-02 -3.077395260334014893e-01 7.464761286973953247e-02 -7.159869652241468430e-03 1.521647572517395020e-01 2.201281674206256866e-02 2.002478390932083130e-01 4.565960913896560669e-02 -1.491520255804061890e-01 -1.048978194594383240e-01 -2.188884466886520386e-01 1.842258274555206299e-01 -3.641742467880249023e-02 -9.702924638986587524e-02 -4.198743775486946106e-02 -1.577727496623992920e-01 -3.648360371589660645e-01 -1.139113828539848328e-01
-2.374271750450134277e-01 2.713403701782226562e-01 2.044750303030014038e-01 3.978500887751579285e-02 -6.884002685546875000e-02 -1.478137075901031494e-01 -2.312780916690826416e-02 1.294534057378768921e-01 2.496204823255538940e-01 1.879569143056869507e-02 4.768652841448783875e-03 2.245593816041946411e-02 2.473435550928115845e-01 -1.339430660009384155e-01 -2.214308530092239380e-01 -1.153217479586601257e-01 1.132960990071296692e-01 4.549615457653999329e-02 2.407422512769699097e-01 -3.083560988306999207e-02 2.737065553665161133e-01 2.047089934349060059e-01 -3.061326779425144196e-02 -3.412163555622100830e-01 -6.744434125721454620e-03 1.632219180464744568e-02 2.482782304286956787e-02 3.403336405754089355e-01 1.524634659290313721e-01 2.682755328714847565e-02 -3.307724595069885254e-01 1.412693560123443604e-01
-1.179249212145805359e-02 2.911063134670257568e-01 2.012154161930084229e-01 7.502290606498718262e-02 -1.648445725440979004e-01 -4.423530101776123047e-01 -1.413883864879608154e-01 -3.949248418211936951e-02 6.084247305989265442e-02 1.205394119024276733e-01 -3.577690199017524719e-02 -2.739833295345306396e-01 1.935668438673019409e-01 -1.105628833174705505e-01 -6.964594870805740356e-02 -5.505216494202613831e-02 3.899608552455902100e-02 -1.389641463756561279e-01 7.683563232421875000e-02 -4.525068029761314392e-02 -3.492355719208717346e-02 4.636715725064277649e-02 -2.228717654943466187e-01 -6.995119899511337280e-02 -1.231296584010124207e-01 1.692886054515838623e-01 -1.239524036645889282e-01 4.137517511844635010e-02 -1.520432680845260620e-01 2.426689863204956055e-02 -5.450163483619689941e-01 -6.393359601497650146e-02
-2.220860719680786133e-01 1.307624727487564087e-01 -3.185013309121131897e-02 -7.212404906749725342e-02 -1.167572215199470520e-01 1.902920007705688477e-01 1.602077335119247437e-01 -3.352212905883789062e-01 1.760188937187194824e-01 -2.050351537764072418e-02 8.067366667091846466e-03 -8.916845172643661499e-02 3.413131833076477051e-02 -3.574679195880889893e-01 1.780051887035369873e-01 -4.300750046968460083e-02 -1.380151659250259399e-01 -2.957856953144073486e-01 9.670889936387538910e-03 -1.818668097257614136e-01 3.617811799049377441e-01 2.085028886795043945e-01 -6.670468300580978394e-02 -2.909920178353786469e-02 -3.580059111118316650e-01 1.492876261472702026e-01 2.233575470745563507e-02 6.351386010646820068e-02 3.226376697421073914e-02 -1.141305565834045410e-01 -1.998871266841888428e-01 -9.594387561082839966e-02
-1.539485063403844833e-02 1.094708442687988281e-01 3.604190945625305176e-01 8.803160488605499268e-02 7.563050836324691772e-02 3.643698757514357567e-03 -2.542900666594505310e-02 -8.005639910697937012e-02 1.225508749485015869e-01 -1.793518364429473877e-01 1.696188449859619141e-01 -2.137304246425628662e-01 -2.391449641436338425e-03 -5.861153602600097656e-01 -2.225209027528762817e-01 -6.875241547822952271e-02 -1.327765882015228271e-01 2.292469888925552368e-01 -5.324691068381071091e-03 2.578435838222503662e-02 8.931316435337066650e-02 1.249209940433502197e-01 -9.803910553455352783e-02 1.383539102971553802e-02 -2.074849903583526611e-01 8.657323569059371948e-02 -2.663236111402511597e-02 -2.677533961832523346e-02 3.359359921887516975e-03 -4.712731018662452698e-02 -3.946954011917114258e-01 -6.059950590133666992e-02
-3.356905654072761536e-02 2.131204158067703247e-01 1.021432355046272278e-01 -1.491659134626388550e-01 -1.414127051830291748e-01 6.128550693392753601e-02 1.056043878197669983e-01 -1.367967277765274048e-01 -2.772562392055988312e-02 1.400452479720115662e-02 -1.004003360867500305e-01 -2.322206944227218628e-01 2.151124775409698486e-01 -2.958526909351348877e-01 1.917434632778167725e-01 2.047455906867980957e-01 -1.206298321485519409e-01 -9.291619807481765747e-02 5.195808131247758865e-03 -1.417112201452255249e-01 3.158729076385498047e-01 4.193875938653945923e-02 -2.482001483440399170e-01 2.819002047181129456e-02 -1.759597659111022949e-01 -1.677594780921936035e-01 8.046252280473709106e-02 1.409697234630584717e-01 -2.942153252661228180e-02 -3.632874488830566406e-01 -3.380539715290069580e-01 -2.233560532331466675e-01
2.620497904717922211e-02 3.861930668354034424e-01 1.242821142077445984e-01 1.143699735403060913e-01 -2.016572505235671997e-01 2.594578862190246582e-01 2.105527073144912720e-01 -2.604046761989593506e-01 -3.170398622751235962e-02 -2.268125116825103760e-01 8.197741955518722534e-02 -1.592224538326263428e-01 2.502835690975189209e-01 -2.601156383752822876e-02 -3.108118772506713867e-01 -1.063568890094757080e-01 8.544110506772994995e-02 -2.860281802713871002e-02 1.074767112731933594e-01 -8.054871112108230591e-02 1.358986198902130127e-01 -1.035921126604080200e-01 -2.298086136579513550e-01 -1.617042869329452515e-01 -1.457771062850952148e-01 -2.300633788108825684e-01 -1.114057153463363647e-01 3.080491423606872559e-01 2.548393607139587402e-02 1.558337360620498657e-01 1.372830849140882492e-02 -6.952720880508422852e-02
-3.046840429306030273e-01 1.810506880283355713e-01 1.585209667682647705e-01 1.880616992712020874e-01 1.790062487125396729e-01 3.602300211787223816e-02 4.884569719433784485e-02 2.638135552406311035e-01 4.231764003634452820e-02 2.800907567143440247e-02 -5.513467639684677124e-02 -6.129720062017440796e-02 1.493487209081649780e-01 -5.844217538833618164e-02 -7.698906213045120239e-02 -2.255277708172798157e-03 -1.186636686325073242e-01 -3.322375416755676270e-01 6.183478981256484985e-02 -3.260429501533508301e-01 1.089121028780937195e-01 3.298396766185760498e-01 -4.837099909782409668e-01 5.453050881624221802e-02 -2.764723496511578560e-03 1.250894367694854736e-01 -7.334420830011367798e-02 6.756798923015594482e-02 -1.313126534223556519e-01 1.686290651559829712e-02 -5.655570700764656067e-02 1.703563332557678223e-01
-3.611194668337702751e-03 8.502075821161270142e-02 4.099205732345581055e-01 2.145060449838638306e-01 4.245464503765106201e-02 1.689589023590087891e-01 -1.071131974458694458e-01 2.537420392036437988e-01 2.230544239282608032e-01 2.369004487991333008e-01 9.414751827716827393e-02 -4.110817611217498779e-02 1.431670635938644409e-01 -4.466285929083824158e-02 -1.768301874399185181e-01 7.918310910463333130e-02 1.733522303402423859e-02 -2.055179178714752197e-01 4.270134121179580688e-02 -2.434663474559783936e-01 -7.817661762237548828e-02 2.863623499870300293e-01 -3.732202947139739990e-01 -1.206307560205459595e-01 -2.925298810005187988e-01 -1.506596244871616364e-02 3.008273802697658539e-02 1.295581609010696411e-01 1.144933030009269714e-01 -1.214509606361389160e-01 -6.646280735731124878e-02 -1.211565583944320679e-01
8.819377422332763672e-02 2.616891860961914062e-01 2.827009558677673340e-01 -7.693804055452346802e-02 -4.088017717003822327e-02 -1.479427218437194824e-01 1.292378306388854980e-01 8.545941859483718872e-02 -6.963903456926345825e-02 1.568705141544342041e-01 7.188689708709716797e-02 1.682399585843086243e-02 -1.323999464511871338e-01 -2.801828086376190186e-01 -1.582420021295547485e-01 -8.551916480064392090e-02 -4.101704433560371399e-02 1.779257059097290039e-01 9.930796921253204346e-02 -1.862167716026306152e-01 1.845043301582336426e-01 -1.159265935420989990e-01 -1.625873595476150513e-01 2.465466409921646118e-01 -1.854417920112609863e-01 -1.002430394291877747e-01 -3.417354226112365723e-01 2.314256429672241211e-01 -2.139913737773895264e-01 -2.045788764953613281e-01 -2.531091868877410889e-01 -2.190336585044860840e-01
7.533499971032142639e-03 2.676112949848175049e-01 1.383501291275024414e-01 2.298770993947982788e-01 3.393238037824630737e-02 -1.293241884559392929e-02 -4.525979235768318176e-02 -2.529847249388694763e-02 9.671884775161743164e-02 -3.264899253845214844e-01 -4.386173188686370850e-02 -1.876233071088790894e-01 3.351708874106407166e-02 7.037841714918613434e-03 -2.455536872148513794e-01 -9.136965125799179077e-02 -3.567479848861694336e-01 -4.190511628985404968e-02 7.873440533876419067e-02 -7.289754599332809448e-02 1.212563961744308472e-01 2.189675271511077881e-01 -3.828163146972656250e-01 -3.337760865688323975e-01 -1.434681005775928497e-02 -3.434101641178131104e-01 -8.820861577987670898e-03 5.466370657086372375e-02 2.892626076936721802e-02 -2.619515173137187958e-03 -1.584722846746444702e-01 -1.453930884599685669e-01
-1.150699779391288757e-01 -6.707373261451721191e-02 3.236281499266624451e-02 -8.457517623901367188e-02 -5.324360914528369904e-03 2.760944664478302002e-01 2.685800660401582718e-03 -1.169023290276527405e-01 3.459391593933105469e-01 -6.048551946878433228e-02 1.513948440551757812e-01 3.707068413496017456e-02 6.423573940992355347e-02 -3.239256143569946289e-01 -3.771549165248870850e-01 -7.914718240499496460e-02 6.880774348974227905e-02 -6.037563085556030273e-02 -3.945943340659141541e-02 -9.025017917156219482e-02 4.126693606376647949e-01 1.633569002151489258e-01 -2.345894277095794678e-01 -5.696208029985427856e-02 -5.212611332535743713e-02 -1.007386669516563416e-01 -1.775962859392166138e-01 -2.204829007387161255e-01 8.110047131776809692e-02 -9.808238595724105835e-03 -9.295005351305007935e-02 -3.118760287761688232e-01
-3.038867115974426270e-01 1.268485933542251587e-01 -1.657519116997718811e-02 -2.073701471090316772e-01 -9.363178908824920654e-02 1.620141714811325073e-01 5.462323129177093506e-02 -2.255427837371826172e-01 6.281155347824096680e-02 6.100538372993469238e-02 -1.454313993453979492e-01 -1.605722457170486450e-01 8.607340604066848755e-02 -3.057133853435516357e-01 1.969721019268035889e-01 5.715469643473625183e-02 3.650760278105735779e-02 -3.852211833000183105e-01 1.177033036947250366e-01 -4.954523220658302307e-02 3.570448756217956543e-01 3.044112622737884521e-01 -1.659832000732421875e-01 -4.501740261912345886e-02 -2.135980278253555298e-01 1.302407830953598022e-01 -4.413011297583580017e-02 9.052123874425888062e-02 3.882320225238800049e-02 -9.751992672681808472e-02 -1.569063365459442139e-01 -1.943072974681854248e-01
4.655370861291885376e-02 1.672443598508834839e-01 -1.678338390775024891e-03 1.370289921760559082e-01 -6.152056530117988586e-02 -3.915732353925704956e-02 -8.656533807516098022e-02 6.064077466726303101e-02 -2.602605335414409637e-02 2.278438657522201538e-01 2.361848056316375732e-01 -2.361047714948654175e-01 3.341087996959686279e-01 -2.149733453989028931e-01 -6.905015558004379272e-02 -8.379343152046203613e-02 -2.574404180049896240e-01 9.884992986917495728e-02 4.964295774698257446e-02 -1.838548332452774048e-01 3.614520132541656494e-01 2.338217943906784058e-02 -1.946550905704498291e-01 -1.991318166255950928e-01 -4.081589356064796448e-02 -7.682888209819793701e-02 9.876122325658798218e-02 3.872124254703521729e-01 1.202679947018623352e-01 -2.122687548398971558e-01 -2.302247136831283569e-01 -3.008042695000767708e-03
3.622306883335113525e-02 -3.096133843064308167e-02 1.888246089220046997e-01 -6.784350425004959106e-02 -1.614265888929367065e-02 -1.388081461191177368e-01 1.493937224149703979e-01 -1.559717059135437012e-01 1.139209568500518799e-01 -1.569426804780960083e-01 4.440958797931671143e-02 -2.449027746915817261e-01 -7.886175811290740967e-02 -3.705102205276489258e-01 -1.663922816514968872e-01 1.337512880563735962e-01 9.289528429508209229e-02 -4.851571749895811081e-03 2.218564897775650024e-01 -3.312712907791137695e-01 4.538442492485046387e-01 -3.487881645560264587e-02 -2.908408641815185547e-01 -8.017300814390182495e-02 1.827850192785263062e-02 -6.765159219503402710e-02 -5.455359816551208496e-02 1.635916680097579956e-01 1.353932730853557587e-02 2.867611944675445557e-01 -1.056956499814987183e-01 -9.278623759746551514e-02
-2.372078970074653625e-02 3.204807043075561523e-01 4.731671884655952454e-02 1.414334177970886230e-01 -1.518355160951614380e-01 1.194029897451400757e-01 -1.161725521087646484e-01 -1.116784065961837769e-01 1.231824629940092564e-03 5.088442564010620117e-02 -3.364588022232055664e-01 -2.355811744928359985e-02 -2.403862960636615753e-02 -1.539844870567321777e-01 -2.345342487096786499e-01 -1.520428061485290527e-01 2.131927460432052612e-01 -1.886554993689060211e-02 -8.737656474113464355e-02 -2.326764315366744995e-01 3.178672492504119873e-01 2.049454748630523682e-01 -1.594660729169845581e-01 2.082980982959270477e-02 -2.168578058481216431e-01 -1.232683733105659485e-01 -2.258781045675277710e-01 3.295405209064483643e-01 -5.306341685354709625e-03 8.420993573963642120e-03 -3.063893616199493408e-01 1.207897812128067017e-02
1.251118630170822144e-01 4.716956019401550293e-01 -1.281171105802059174e-02 1.943361014127731323e-01 8.944467641413211823e-03 1.514682359993457794e-02 7.769968360662460327e-03 6.220813840627670288e-02 1.177797392010688782e-01 1.274419724941253662e-01 1.873950660228729248e-01 2.585617601871490479e-01 3.011584877967834473e-01 -2.250105440616607666e-01 7.363758236169815063e-02 1.028724461793899536e-01 8.599568158388137817e-02 -1.054049134254455566e-01 4.920301586389541626e-02 2.676306292414665222e-02 2.288365662097930908e-01 -1.316942856647074223e-03 -1.929973959922790527e-01 7.123412191867828369e-02 -3.710868060588836670e-01 7.373325526714324951e-03 -1.555174589157104492e-01 2.222713828086853027e-01 3.305933624505996704e-02 -7.040159404277801514e-02 -1.869992911815643311e-01 -2.481192499399185181e-01
1.001663357019424438e-01 2.093012928962707520e-01 2.875753641128540039e-01 -5.253501236438751221e-02 1.441562175750732422e-01 6.119223311543464661e-02 -6.844956427812576294e-02 -3.679035007953643799e-01 9.437944740056991577e-02 2.282964624464511871e-02 2.464461028575897217e-01 -1.073195114731788635e-01 -4.003496840596199036e-02 -1.301447004079818726e-01 -1.678714007139205933e-01 1.494562719017267227e-03 -5.611652508378028870e-02 -2.546606361865997314e-01 9.029632061719894409e-02 -3.143643140792846680e-01 -1.835622340440750122e-01 1.453923732042312622e-01 -2.569801807403564453e-01 -2.167090475559234619e-01 -8.768247812986373901e-02 1.010508090257644653e-01 -3.445546329021453857e-01 1.506501436233520508e-01 -1.434086710214614868e-01 -1.022765859961509705e-01 -7.870408147573471069e-02 -1.684699505567550659e-01
-6.869883835315704346e-02 3.545760214328765869e-01 2.906332314014434814e-01 4.519067704677581787e-03 -8.082672208547592163e-02 -1.171126728877425194e-03 -1.164178401231765747e-01 -2.434080392122268677e-01 -4.041280969977378845e-02 1.496390104293823242e-01 -1.311467885971069336e-01 -1.235034540295600891e-01 6.156150996685028076e-02 -3.765787184238433838e-01 -6.858718395233154297e-02 5.458296835422515869e-02 -2.943944036960601807e-01 -1.185200437903404236e-01 -1.069101765751838684e-01 1.549105718731880188e-02 2.080148085951805115e-02 6.070207804441452026e-02 -1.440159678459167480e-01 -3.270014822483062744e-01 -3.030860424041748047e-01 -1.859042942523956299e-01 -2.023389488458633423e-01 5.351867526769638062e-02 -2.162247449159622192e-01 1.359617114067077637e-01 -1.516447588801383972e-02 -1.268953830003738403e-01
-4.350458830595016479e-02 1.296402961015701294e-01 2.508569657802581787e-01 1.574054360389709473e-01 3.622728213667869568e-02 1.116870120167732239e-01 -7.213655859231948853e-03 3.540656715631484985e-02 8.194465190172195435e-02 1.198694780468940735e-01 1.246589794754981995e-01 -4.297069460153579712e-02 3.115937113761901855e-01 -6.552664190530776978e-02 3.817059472203254700e-02 6.713649630546569824e-02 -1.715640276670455933e-01 -2.094621583819389343e-02 3.915871679782867432e-02 -1.665000319480895996e-01 3.343682289123535156e-01 2.298499047756195068e-01 -1.318750679492950439e-01 7.721214741468429565e-02 -1.248430386185646057e-01 -3.813496092334389687e-03 -1.023992151021957397e-01 2.237165570259094238e-01 2.141345664858818054e-02 -4.274134933948516846e-01 -2.011263817548751831e-01 -4.310941100120544434e-01
-1.130024641752243042e-01 2.363560348749160767e-01 -1.133471950888633728e-01 1.498732119798660278e-01 -5.295190215110778809e-02 4.437122493982315063e-02 2.218233793973922729e-01 2.022804319858551025e-02 1.629831492900848389e-01 2.028861194849014282e-01 1.097146943211555481e-01 -1.694511771202087402e-01 -1.098412051796913147e-01 -8.871475607156753540e-02 2.701405882835388184e-01 1.171729192137718201e-01 -2.288599759340286255e-01 -3.476707637310028076e-01 1.309462934732437134e-01 -4.846309870481491089e-02 7.686296850442886353e-02 2.336068898439407349e-01 -2.228537015616893768e-02 -2.445970773696899414e-01 -2.505773007869720459e-01 -4.725622478872537613e-03 -7.521185278892517090e-02 1.046265065670013428e-01 -3.470828533172607422e-01 1.892117559909820557e-01 -1.624798923730850220e-01 -2.256476432085037231e-01
9.947218745946884155e-02 9.957462549209594727e-02 -1.708039455115795135e-02 -9.620769321918487549e-02 -7.167487591505050659e-02 7.678837329149246216e-02 8.547513745725154877e-03 1.543523818254470825e-01 -4.710915312170982361e-02 -3.037339746952056885e-01 -3.082724660634994507e-02 -2.624744176864624023e-02 5.325465649366378784e-02 6.940341740846633911e-02 -2.727383971214294434e-01 -4.579190164804458618e-02 -3.947696089744567871e-01 -3.548993915319442749e-02 3.585965931415557861e-01 -9.962612390518188477e-02 5.217092111706733704e-02 1.281815916299819946e-01 -1.843612045049667358e-01 -4.297943711280822754e-01 -3.288584649562835693e-01 -3.977590054273605347e-02 -1.414762288331985474e-01 2.142009139060974121e-02 -1.182702705264091492e-01 6.131913885474205017e-02 -1.562380194664001465e-01 -2.227456569671630859e-01
3.845450282096862793e-02 4.421246051788330078e-01 8.979125320911407471e-02 1.077326834201812744e-01 -1.248518154025077820e-01 -5.433347821235656738e-02 -9.504237771034240723e-02 -2.163245677947998047e-01 -1.726381629705429077e-01 1.093097105622291565e-01 -2.156411707401275635e-01 -7.351959496736526489e-02 2.529766261577606201e-01 -2.166270315647125244e-01 -1.004571467638015747e-01 2.265863120555877686e-02 -3.252944052219390869e-01 -2.609969675540924072e-02 -1.599299013614654541e-01 -2.438250370323657990e-02 2.548553347587585449e-01 8.391270786523818970e-02 -3.683983162045478821e-02 -1.873926520347595215e-01 -1.683543771505355835e-01 -1.489111483097076416e-01 -3.287430107593536377e-02 -6.258676201105117798e-02 -1.859492212533950806e-01 2.513228654861450195e-01 -2.352911978960037231e-01 -2.099219709634780884e-01
-3.817180544137954712e-02 1.625878363847732544e-01 -2.123524099588394165e-01 1.704850494861602783e-01 -4.184298962354660034e-02 -1.668437197804450989e-02 -2.715140208601951599e-02 -2.597928419709205627e-02 2.146789878606796265e-01 5.275460705161094666e-02 2.615980505943298340e-01 4.188563674688339233e-02 -4.480404406785964966e-02 -1.071154549717903137e-01 -4.291488826274871826e-01 -1.709193885326385498e-01 2.038632631301879883e-01 -1.200880780816078186e-01 -3.869086131453514099e-02 -2.844532728195190430e-01 1.993983983993530273e-01 7.651021331548690796e-02 -2.917166650295257568e-01 -2.382641285657882690e-01 -1.083970367908477783e-01 -1.219855099916458130e-01 -3.487168550491333008e-01 -5.052874982357025146e-02 -2.242539376020431519e-01 1.338407676666975021e-02 -1.366423666477203369e-01 -5.277961120009422302e-02
-1.129413247108459473e-01 2.981196045875549316e-01 2.766574025154113770e-01 2.978633344173431396e-02 1.751742213964462280e-01 -1.537960618734359741e-01 1.949734427034854889e-02 -7.836427539587020874e-02 2.516793012619018555e-01 2.643363736569881439e-02 2.330419421195983887e-01 -1.994224935770034790e-01 1.578681170940399170e-01 -1.175875738263130188e-01 -1.839714646339416504e-01 6.793560087680816650e-02 1.915630102157592773e-01 2.434445731341838837e-02 2.376423776149749756e-01 -3.180562853813171387e-01 1.429602652788162231e-01 -3.173062205314636230e-02 -1.034411340951919556e-01 -2.202424108982086182e-01 -3.655130043625831604e-02 -1.388443410396575928e-01 -1.797424256801605225e-01 -4.264613613486289978e-02 5.593359470367431641e-02 6.691049039363861084e-02 -2.682138383388519287e-01 -3.389618396759033203e-01
-2.755706012248992920e-01 3.044497072696685791e-01 3.088507950305938721e-01 6.732749938964843750e-02 -2.667758800089359283e-02 -5.129823461174964905e-02 -1.944989413022994995e-01 7.647302001714706421e-02 1.369085460901260376e-01 -2.626117505133152008e-02 1.039260998368263245e-01 4.027520492672920227e-02 1.812506280839443207e-02 2.184042893350124359e-02 -2.260473184287548065e-02 7.059366255998611450e-02 -8.234521746635437012e-02 -4.199900329113006592e-01 -1.911059319972991943e-01 -8.361744135618209839e-02 1.101431921124458313e-01 1.633872389793395996e-01 -5.414612293243408203e-01 -1.583276316523551941e-03 -1.994646042585372925e-01 5.251445248723030090e-02 -2.010011114180088043e-02 1.131393760442733765e-01 -1.159160882234573364e-01 -1.190414801239967346e-01 5.725273117423057556e-02 -3.070592693984508514e-02
2.961887046694755554e-02 1.811210364103317261e-01 -1.002055183053016663e-01 -3.164453804492950439e-02 -3.187255561351776123e-01 1.371868606656789780e-02 -3.530575335025787354e-02 8.259469270706176758e-02 2.119140028953552246e-01 -1.752074509859085083e-01 2.234800308942794800e-01 -1.533445320092141628e-03 1.547435671091079712e-01 -3.952311724424362183e-02 -1.759026199579238892e-01 3.873098641633987427e-02 1.762720197439193726e-01 5.829729605466127396e-03 1.548476610332727432e-02 -2.154847532510757446e-01 -6.899556517601013184e-02 1.827477961778640747e-01 -6.433697789907455444e-02 -2.676292061805725098e-01 -3.125529289245605469e-01 -3.326676487922668457e-01 -2.539651393890380859e-01 -3.231156244874000549e-02 -9.940348565578460693e-03 -1.474827229976654053e-01 -4.049970507621765137e-01 -1.022720932960510254e-01
2.912425808608531952e-02 1.923130154609680176e-01 2.741612792015075684e-01 -1.919087171554565430e-01 2.555503044277429581e-03 5.527901649475097656e-02 1.146163046360015869e-01 2.529802322387695312e-01 -2.292857021093368530e-01 2.849780619144439697e-01 -1.037059798836708069e-01 7.761416584253311157e-02 5.748155713081359863e-02 -1.825951486825942993e-01 -4.617006331682205200e-02 2.808182500302791595e-02 -1.118461713194847107e-01 5.903264135122299194e-02 2.486620098352432251e-01 -9.636342525482177734e-02 2.381840795278549194e-01 -5.298973992466926575e-02 4.568563029170036316e-02 5.143646523356437683e-02 -2.729030549526214600e-01 -2.373187616467475891e-02 -4.375214576721191406e-01 2.324204146862030029e-01 1.718268245458602905e-01 8.377105742692947388e-02 -1.887930929660797119e-01 -1.891906410455703735e-01
-5.196435377001762390e-02 2.201235741376876831e-01 1.858007162809371948e-01 4.189112409949302673e-02 -2.621261775493621826e-01 1.088938638567924500e-01 -2.903331816196441650e-01 1.889530718326568604e-01 1.534813791513442993e-01 3.172588720917701721e-02 1.021773815155029297e-01 -4.157258272171020508e-01 -1.868585199117660522e-01 -1.251881271600723267e-01 -8.962523937225341797e-02 -2.776700258255004883e-01 1.290494948625564575e-01 -2.540102005004882812e-01 2.536880411207675934e-02 -1.648068428039550781e-01 1.076820120215415955e-01 2.180865257978439331e-01 -1.187947168946266174e-01 -1.682665050029754639e-01 -1.898071914911270142e-01 -4.676428064703941345e-02 -1.840541809797286987e-01 2.081941515207290649e-01 -1.375900506973266602e-01 1.383780092000961304e-01 2.164133451879024506e-02 6.250006705522537231e-02
-1.604812890291213989e-01 3.257851898670196533e-01 -2.608230523765087128e-02 6.338514387607574463e-02 1.188991218805313110e-01 -3.232650160789489746e-01 2.272801995277404785e-01 1.718461886048316956e-02 -2.750456035137176514e-01 2.184891887009143829e-02 -5.630156770348548889e-02 -3.114691190421581268e-02 2.842543125152587891e-01 -3.022877275943756104e-01 -3.885661959648132324e-01 -4.751612246036529541e-02 2.261322923004627228e-03 6.298248469829559326e-02 -6.348169595003128052e-02 -2.296167612075805664e-01 -2.297494374215602875e-02 1.795355379581451416e-01 -2.830107510089874268e-01 -1.104355081915855408e-01 -2.079674750566482544e-01 -2.816565334796905518e-02 -1.458143442869186401e-01 4.877302795648574829e-02 6.738271564245223999e-02 -7.803124026395380497e-04 -1.661592423915863037e-01 -3.903250023722648621e-02
-3.499111533164978027e-01 1.657532155513763428e-01 2.309514582157135010e-01 -4.420550540089607239e-02 -1.465238779783248901e-01 1.235320195555686951e-01 -6.995860487222671509e-02 -3.103038668632507324e-02 -1.178738027811050415e-01 -2.491293549537658691e-01 -2.610381841659545898e-01 6.212153285741806030e-02 1.725979596376419067e-01 -1.610836684703826904e-01 -2.141372412443161011e-01 -7.640464603900909424e-02 -4.025470837950706482e-02 1.926576942205429077e-01 7.861156761646270752e-02 -2.663943767547607422e-01 2.761011123657226562e-01 1.539874374866485596e-01 -2.200210653245449066e-02 1.141953617334365845e-01 -8.070454001426696777e-02 5.066005513072013855e-02 -8.122282475233078003e-02 1.566107422113418579e-01 -6.064961478114128113e-02 -2.361845970153808594e-01 -3.220684528350830078e-01 -2.531274259090423584e-01
-2.573448233306407928e-03 2.073128521442413330e-01 2.233521491289138794e-01 -1.372864842414855957e-01 -2.594877034425735474e-02 2.111038267612457275e-01 2.059462815523147583e-01 1.158107519149780273e-01 2.284680753946304321e-01 -6.814067810773849487e-02 1.126747131347656250e-01 -4.032602906227111816e-01 9.630703181028366089e-02 -8.772510290145874023e-02 -2.927729189395904541e-01 -1.433384716510772705e-01 -8.499815315008163452e-02 -1.767289191484451294e-01 2.909841835498809814e-01 -1.892032325267791748e-01 2.703582048416137695e-01 6.166597083210945129e-02 -1.376939862966537476e-01 -2.465238869190216064e-01 -6.244571879506111145e-02 1.889968365430831909e-01 -5.612043663859367371e-02 -1.437986046075820923e-01 -3.183385357260704041e-02 1.769981980323791504e-01 -1.420725286006927490e-01 1.728052832186222076e-02
1.539300382137298584e-01 1.972384899854660034e-01 3.059000968933105469e-01 -1.601688116788864136e-01 -9.766463935375213623e-02 9.854954481124877930e-02 -6.649231165647506714e-02 -3.033635616302490234e-01 2.066249698400497437e-01 9.216701984405517578e-02 8.089772611856460571e-02 -1.782245188951492310e-01 1.296516358852386475e-01 -5.152373388409614563e-02 -2.552672922611236572e-01 -8.586118929088115692e-03 -2.807202339172363281e-01 -2.058204412460327148e-01 3.966229408979415894e-02 -7.582494616508483887e-02 5.216871574521064758e-02 -2.602763473987579346e-01 -2.313876450061798096e-01 -1.683618128299713135e-01 -1.577472537755966187e-01 9.172779321670532227e-02 -4.251112937927246094e-01 5.623632296919822693e-02 -1.189740151166915894e-01 -6.579726934432983398e-02 -4.811256006360054016e-02 -9.724787622690200806e-02
1.187560483813285828e-01 1.606440097093582153e-01 3.200863003730773926e-01 -2.084349840879440308e-01 3.444133908487856388e-04 -1.169832348823547363e-01 2.169579118490219116e-01 -2.029139995574951172e-01 1.694717407226562500e-01 -8.716409094631671906e-03 1.747178137302398682e-01 -1.686651408672332764e-01 1.437423229217529297e-01 -2.804171741008758545e-01 -2.481639683246612549e-01 -3.963286429643630981e-02 9.008920937776565552e-02 -2.581959962844848633e-01 1.026966888457536697e-02 1.235602423548698425e-01 2.306333780288696289e-01 -7.517889887094497681e-02 -2.828044891357421875e-01 1.732770800590515137e-01 -2.896770536899566650e-01 5.362582206726074219e-02 -1.423056870698928833e-01 -1.068048700690269470e-01 -1.064049974083900452e-01 -1.950123310089111328e-01 -1.721787750720977783e-01 -7.478438317775726318e-02
1.303853094577789307e-01 4.449501931667327881e-01 5.079614371061325073e-02 1.063307225704193115e-01 -1.395315676927566528e-01 1.036198511719703674e-01 4.098501056432723999e-02 -1.584839671850204468e-01 1.961297355592250824e-02 -1.469156146049499512e-01 -1.241932362318038940e-01 -2.504370510578155518e-01 -1.627707332372665405e-01 -3.856715932488441467e-02 -3.533848524093627930e-01 -2.120798267424106598e-02 -3.131847381591796875e-01 -1.963103413581848145e-01 1.074107363820075989e-01 -2.092152684926986694e-01 8.969996869564056396e-02 1.836396902799606323e-01 1.651955535635352135e-03 -3.159174919128417969e-01 -1.768843457102775574e-02 8.610653877258300781e-02 -1.762179732322692871e-01 1.211109459400177002e-01 -1.281114388257265091e-02 1.916261762380599976e-01 -1.121363937854766846e-01 -1.558579802513122559e-01
1.583061553537845612e-02 3.613704442977905273e-01 1.896157860755920410e-02 4.627973213791847229e-02 -1.194706633687019348e-01 -8.045864105224609375e-02 6.664908677339553833e-02 -9.411512315273284912e-02 2.842652797698974609e-02 -9.793392568826675415e-02 -1.987959146499633789e-01 4.639300983399152756e-03 1.492833644151687622e-01 6.339872628450393677e-02 -2.290689200162887573e-01 -2.565133571624755859e-01 -9.759616106748580933e-02 -1.183786243200302124e-01 4.704207479953765869e-01 1.069152057170867920e-01 8.997280150651931763e-02 1.397304385900497437e-01 2.903215400874614716e-02 -2.339047044515609741e-01 -2.269782125949859619e-01 1.078441813588142395e-01 -1.677623838186264038e-01 2.339456602931022644e-02 -1.009212732315063477e-01 8.766540139913558960e-02 -7.230468094348907471e-02 -4.286225736141204834e-01
-2.426693961024284363e-02 5.069799423217773438e-01 -1.707194559276103973e-02 1.896046847105026245e-01 -2.001830749213695526e-02 2.289903722703456879e-02 1.888357847929000854e-01 -1.015178039669990540e-01 -2.331841737031936646e-03 -2.061920911073684692e-01 -1.128235906362533569e-01 -8.428318798542022705e-02 7.534940540790557861e-02 2.054107561707496643e-02 -2.375295609235763550e-01 -5.939176306128501892e-02 -3.370878398418426514e-01 1.864477992057800293e-02 2.229233980178833008e-01 2.658857591450214386e-02 1.121375933289527893e-01 1.771406680345535278e-01 -3.235758841037750244e-01 -2.625142037868499756e-01 -1.472801566123962402e-01 1.888852380216121674e-02 -1.588203459978103638e-01 7.760426402091979980e-02 -1.595887690782546997e-01 -6.491755694150924683e-02 -6.316101551055908203e-02 -2.488723844289779663e-01
-4.218313843011856079e-02 1.952597498893737793e-01 1.133276820182800293e-01 -1.073310524225234985e-02 -1.097186654806137085e-01 1.597490310668945312e-01 6.856030225753784180e-02 -8.661722391843795776e-02 -6.412680447101593018e-02 -5.509232357144355774e-02 -7.346244156360626221e-02 2.415788359940052032e-02 2.946027740836143494e-02 -3.124490678310394287e-01 6.034298613667488098e-02 2.575748600065708160e-02 5.309052765369415283e-02 -1.273638159036636353e-01 2.408600449562072754e-01 -2.420029789209365845e-01 1.002334356307983398e-01 1.048914492130279541e-01 -1.083199232816696167e-01 2.102774828672409058e-01 -5.232449769973754883e-01 -7.990991324186325073e-02 1.530391573905944824e-01 1.500963419675827026e-01 -2.043749392032623291e-01 -2.224684953689575195e-01 -3.575718402862548828e-01 -1.535981744527816772e-01
-8.829461038112640381e-02 3.912895917892456055e-01 9.688844904303550720e-03 -6.322527676820755005e-02 7.003336399793624878e-02 1.220352668315172195e-02 4.456467181444168091e-02 -9.580247104167938232e-02 1.748353093862533569e-01 4.938044771552085876e-02 2.445848137140274048e-01 -9.950607270002365112e-02 2.990171313285827637e-01 -2.875501476228237152e-02 -1.468739211559295654e-01 -1.381058245897293091e-01 -8.221165090799331665e-02 -8.541952818632125854e-02 -7.790371030569076538e-02 -2.289868146181106567e-01 3.630204498767852783e-01 3.464865684509277344e-02 -1.791227757930755615e-01 -3.869572579860687256e-01 5.909848958253860474e-02 9.764008969068527222e-02 -3.671709075570106506e-02 2.382326424121856689e-01 1.922782510519027710e-01 6.311006098985671997e-02 -2.854637205600738525e-01 6.510218977928161621e-02
9.920258820056915283e-02 2.406566143035888672e-01 1.678199623711407185e-03 2.702595591545104980e-01 7.133855670690536499e-02 1.026978716254234314e-01 1.084965988993644714e-01 -8.523447066545486450e-02 1.142560690641403198e-01 -6.591398268938064575e-02 -3.872165381908416748e-01 -2.128462493419647217e-01 3.594594448804855347e-02 -5.431618541479110718e-02 -3.254999220371246338e-01 1.521296501159667969e-01 6.625103205442428589e-02 -3.016286790370941162e-01 -1.614453196525573730e-01 -1.532380282878875732e-01 1.003435328602790833e-01 1.143424510955810547e-01 -3.671575784683227539e-01 -1.280678957700729370e-01 -1.236205622553825378e-01 -9.941002726554870605e-02 -1.202989444136619568e-01 1.977197453379631042e-02 7.889078930020332336e-03 8.170475810766220093e-02 -8.101776987314224243e-02 -3.255132138729095459e-01
-9.849862009286880493e-02 8.096616715192794800e-02 -8.592402935028076172e-02 -2.938913702964782715e-01 -1.001105755567550659e-01 -1.244361773133277893e-01 1.731772273778915405e-01 2.229312956333160400e-01 -1.437814682722091675e-01 1.548636853694915771e-01 -1.282080858945846558e-01 -1.024119406938552856e-01 -3.324890509247779846e-02 -3.619456291198730469e-01 -2.197165787220001221e-01 -1.494653224945068359e-01 -1.298718154430389404e-01 4.546702653169631958e-02 1.055410876870155334e-01 -2.957025170326232910e-01 1.936550736427307129e-01 8.033677190542221069e-02 -1.839369088411331177e-01 -4.896854236721992493e-02 4.405492451041936874e-03 1.161319687962532043e-01 -3.001626729965209961e-01 2.676314711570739746e-01 1.318064332008361816e-01 -7.833173125982284546e-02 -3.360739350318908691e-01 3.318336233496665955e-02
-1.798762753605842590e-02 1.545893996953964233e-01 2.757379785180091858e-02 9.800535440444946289e-02 -7.638844102621078491e-02 -5.612968280911445618e-02 2.641113996505737305e-01 1.395010799169540405e-01 -7.215985655784606934e-02 -1.368584334850311279e-01 -3.384928107261657715e-01 -1.402334272861480713e-01 1.635352671146392822e-01 -3.809392750263214111e-01 1.248849034309387207e-01 -2.282926347106695175e-03 -1.835428476333618164e-01 -8.002939820289611816e-02 -1.198560222983360291e-01 -2.947700582444667816e-02 3.037423491477966309e-01 1.056771948933601379e-01 -2.858085334300994873e-01 -7.087916135787963867e-02 -2.322508394718170166e-01 1.575046591460704803e-02 7.105390727519989014e-02 -6.332251429557800293e-02 5.056147649884223938e-02 -1.651445776224136353e-01 -4.061979949474334717e-01 -1.342936903238296509e-01
-1.856297254562377930e-01 -6.342195719480514526e-02 3.898067399859428406e-02 -8.760227262973785400e-02 -1.692548245191574097e-01 -9.151328355073928833e-03 1.859807521104812622e-01 1.123099327087402344e-01 1.449389010667800903e-01 -1.758996993303298950e-01 1.977303028106689453e-01 -2.080654054880142212e-01 3.718946874141693115e-01 -2.161788344383239746e-01 -1.540317535400390625e-01 -1.093919798731803894e-01 2.909857220947742462e-02 8.593677729368209839e-02 -1.642480026930570602e-03 -3.881344497203826904e-01 1.282399594783782959e-01 3.849676549434661865e-01 2.832086011767387390e-02 -3.841298446059226990e-02 -5.240493267774581909e-02 -1.565422415733337402e-01 -1.135425344109535217e-01 3.325359225273132324e-01 -1.095655113458633423e-01 -8.045395463705062866e-02 -3.140709921717643738e-02 -1.591563671827316284e-01
2.188704675063490868e-03 3.323178589344024658e-01 1.148019134998321533e-01 1.186266764998435974e-01 -3.954604640603065491e-02 1.105220839381217957e-01 -5.568807944655418396e-02 -1.500228792428970337e-01 1.196171566843986511e-01 4.623631015419960022e-02 -1.284360652789473534e-03 -1.864569485187530518e-01 7.191050797700881958e-02 -1.805719584226608276e-01 1.312055289745330811e-01 3.021248243749141693e-02 -4.061313569545745850e-01 -3.520493209362030029e-01 4.841396957635879517e-02 1.421079412102699280e-02 5.386555567383766174e-02 2.138621062040328979e-01 -6.833466887474060059e-02 -1.432350873947143555e-01 -3.589376509189605713e-01 -9.617943316698074341e-02 -3.569859564304351807e-01 1.189899072051048279e-01 7.081887125968933105e-02 2.332002967596054077e-01 7.639565318822860718e-02 7.505020499229431152e-02
-8.149477839469909668e-02 -1.767461448907852173e-01 8.024795912206172943e-03 -1.422985345125198364e-01 -6.711584981530904770e-03 6.197706982493400574e-02 -9.744948148727416992e-02 8.404788374900817871e-02 -9.103293716907501221e-02 8.718780428171157837e-02 1.217222437262535095e-01 -1.015515327453613281e-01 2.211977094411849976e-01 -2.262686192989349365e-01 -1.886653900146484375e-01 3.426221758127212524e-02 -4.067258164286613464e-02 1.065875068306922913e-01 1.957903951406478882e-01 -3.031994402408599854e-01 2.795382440090179443e-01 4.415353536605834961e-01 -1.629496514797210693e-01 -5.634558945894241333e-02 -2.141350880265235901e-02 -6.955355405807495117e-02 -1.721033304929733276e-01 3.882726728916168213e-01 -2.178205102682113647e-01 -2.332173138856887817e-01 -7.161558419466018677e-02 -6.862544268369674683e-02
-7.945962995290756226e-02 9.154284000396728516e-02 3.253113478422164917e-02 -1.400038003921508789e-01 5.484633147716522217e-03 9.237707406282424927e-02 2.283464372158050537e-01 -9.798715263605117798e-02 -1.201022788882255554e-02 1.584106534719467163e-01 -9.728138148784637451e-02 4.154627397656440735e-02 8.206232637166976929e-02 -4.649482965469360352e-01 7.723533362150192261e-02 -1.938340365886688232e-01 6.126851215958595276e-02 -1.202727183699607849e-01 3.887335062026977539e-01 -1.469039078801870346e-02 1.145577803254127502e-01 6.603080779314041138e-02 -1.037471666932106018e-01 -8.871127665042877197e-02 -3.997400403022766113e-01 2.134985774755477905e-01 -1.869949847459793091e-01 2.183684520423412323e-02 -6.689903140068054199e-02 -1.753813922405242920e-01 -3.072587549686431885e-01 -1.238475516438484192e-01
1.180211827158927917e-01 3.189501464366912842e-01 -1.047367304563522339e-01 -1.498246192932128906e-01 -5.891345068812370300e-02 5.388300120830535889e-02 -2.205993980169296265e-01 -2.082568854093551636e-01 1.892818510532379150e-01 7.150590419769287109e-02 -8.442121744155883789e-02 -1.588835716247558594e-01 -1.336073279380798340e-01 -1.097105965018272400e-01 5.166713893413543701e-02 1.350482106208801270e-01 -1.832386851310729980e-01 -4.987017437815666199e-02 7.593974471092224121e-03 -2.902721762657165527e-01 2.496730536222457886e-01 1.105487793684005737e-01 4.936618730425834656e-03 3.364339470863342285e-02 -4.152351319789886475e-01 -2.104709297418594360e-02 -2.304522991180419922e-01 2.998802661895751953e-01 -9.695636481046676636e-02 -1.185641065239906311e-01 -3.004188537597656250e-01 5.202867090702056885e-02
-2.255862578749656677e-02 1.430461406707763672e-01 4.325510188937187195e-02 -1.289759129285812378e-01 1.701966822147369385e-01 -7.439788896590471268e-03 -1.891348063945770264e-01 1.234942376613616943e-01 4.603014513850212097e-02 -2.561466097831726074e-01 2.092035859823226929e-01 1.198230758309364319e-01 2.157206684350967407e-01 -3.556002974510192871e-01 1.647355705499649048e-01 -1.596579551696777344e-01 -1.079565510153770447e-01 -4.158809781074523926e-01 -1.141222640872001648e-01 -4.442850127816200256e-02 1.944501250982284546e-01 7.983960211277008057e-03 -2.623374462127685547e-01 -1.839076280593872070e-01 -6.633038818836212158e-02 8.031138032674789429e-02 -2.772726416587829590e-01 2.432989478111267090e-01 -1.505755633115768433e-01 -5.056331306695938110e-02 -5.935820564627647400e-02 -1.149131655693054199e-01
3.750925883650779724e-02 1.276398152112960815e-01 -1.301645785570144653e-01 -6.554145365953445435e-02 2.026322856545448303e-02 -2.855856418609619141e-01 1.821578852832317352e-02 1.219735890626907349e-01 -1.419161856174468994e-01 -8.450116217136383057e-02 -2.208415791392326355e-02 -1.176661476492881775e-01 -1.565520763397216797e-01 -1.713972836732864380e-01 -1.699652820825576782e-01 1.932351887226104736e-01 -1.196704804897308350e-02 -1.456563025712966919e-01 1.911154687404632568e-01 -1.667949259281158447e-01 4.891467690467834473e-01 3.137090429663658142e-02 1.141933351755142212e-02 -7.096676621586084366e-03 -3.935985267162322998e-01 -1.201176866888999939e-01 -2.608819603919982910e-01 2.640695273876190186e-01 -1.487626433372497559e-01 1.619939208030700684e-01 1.413752734661102295e-01 -2.286299690604209900e-02
1.684103906154632568e-01 -2.244414761662483215e-02 1.595046669244766235e-01 -5.158460885286331177e-02 4.073596745729446411e-02 -8.077929168939590454e-02 6.353366374969482422e-02 -1.970627717673778534e-02 8.173931390047073364e-02 -2.303138077259063721e-01 1.375874727964401245e-01 1.463651657104492188e-01 1.363127827644348145e-01 -3.792122602462768555e-01 -1.523116976022720337e-01 -2.095953524112701416e-01 -7.553052622824907303e-03 -8.282963931560516357e-02 1.205138564109802246e-01 -3.335798978805541992e-01 4.001706242561340332e-01 1.769125908613204956e-01 3.281790018081665039e-02 -1.316749900579452515e-01 -1.492940187454223633e-01 -1.226128265261650085e-02 -2.674451470375061035e-01 2.333866357803344727e-01 4.498405847698450089e-03 -4.757502302527427673e-02 3.132074475288391113e-01 -9.719186276197433472e-02
5.273661389946937561e-02 1.278276443481445312e-01 2.517582774162292480e-01 1.024078503251075745e-01 -2.266290634870529175e-01 2.786353416740894318e-02 -2.386906594038009644e-01 -1.807048544287681580e-02 1.298156231641769409e-01 -1.348238289356231689e-01 8.342477679252624512e-02 -2.208523303270339966e-01 1.575546860694885254e-01 -1.719121187925338745e-01 -1.371234804391860962e-01 -3.485395312309265137e-01 3.758225962519645691e-02 -4.269103407859802246e-01 5.253223702311515808e-02 -1.798643022775650024e-01 -4.308845475316047668e-02 7.510842382907867432e-02 -7.899545133113861084e-02 9.385126642882823944e-03 -3.062981069087982178e-01 -1.247214227914810181e-01 -2.185008078813552856e-01 9.589642286300659180e-02 7.039860635995864868e-02 -1.932430267333984375e-01 3.105419874191284180e-02 -2.645183503627777100e-01
-1.002627834677696228e-01 1.658884584903717041e-01 5.201942473649978638e-02 -1.869235634803771973e-01 -2.116426825523376465e-01 3.104216754436492920e-01 2.211195975542068481e-01 2.100525796413421631e-01 2.274320125579833984e-01 -1.803172677755355835e-01 1.961652338504791260e-01 7.402028143405914307e-02 2.562017440795898438e-01 -5.012826994061470032e-02 -1.090269386768341064e-01 -8.286041766405105591e-02 -1.659871637821197510e-01 -3.330979645252227783e-01 7.483447343111038208e-02 -1.274638324975967407e-01 1.940101757645606995e-02 1.826492547988891602e-01 -4.698720946907997131e-02 4.344667121767997742e-02 -3.260412812232971191e-01 -2.483919411897659302e-01 8.135183155536651611e-02 5.841539055109024048e-02 6.801143288612365723e-02 8.958013355731964111e-02 -2.870543599128723145e-01 -6.511037796735763550e-02
-2.927959859371185303e-01 3.879511728882789612e-02 -1.703172475099563599e-01 -7.953330129384994507e-02 -2.908558025956153870e-02 3.776828944683074951e-01 1.244543790817260742e-01 4.365735501050949097e-02 4.501639679074287415e-02 1.293447315692901611e-01 2.480742186307907104e-01 1.880383864045143127e-02 4.478963557630777359e-03 -1.268347054719924927e-01 8.579032123088836670e-02 -1.607428193092346191e-01 -1.985538154840469360e-01 -1.538656204938888550e-01 1.812408417463302612e-01 -3.676847517490386963e-01 7.655682414770126343e-02 7.901039719581604004e-02 -8.881166577339172363e-02 -2.122435718774795532e-01 -2.021227926015853882e-01 7.665034383535385132e-02 -2.127395570278167725e-01 1.484311372041702271e-01 1.741090975701808929e-02 3.355491161346435547e-01 -2.519082129001617432e-01 6.371765863150358200e-03
-1.697990745306015015e-01 2.707445323467254639e-01 7.901529967784881592e-02 1.528994590044021606e-01 7.611656934022903442e-02 -1.238471642136573792e-01 1.395180672407150269e-01 -8.729382604360580444e-02 2.509084641933441162e-01 5.087585747241973877e-02 -2.974671721458435059e-01 -1.530634164810180664e-01 9.655250608921051025e-02 -4.413663744926452637e-01 5.275106057524681091e-02 1.138040646910667419e-01 7.144861668348312378e-02 -7.599107921123504639e-02 1.693767309188842773e-01 -1.977168768644332886e-01 3.057610988616943359e-01 -8.925510197877883911e-02 -7.725679874420166016e-02 -1.573173701763153076e-01 -9.832488000392913818e-02 -3.997148945927619934e-02 1.776632815599441528e-01 2.357564680278301239e-02 -9.225992113351821899e-02 -6.594734638929367065e-02 -2.654591500759124756e-01 -2.918195426464080811e-01
-1.710864603519439697e-01 6.096631661057472229e-02 1.381146162748336792e-01 5.232432112097740173e-02 -1.152876093983650208e-01 -3.593046218156814575e-02 -3.378561139106750488e-01 -1.504059284925460815e-01 3.761966526508331299e-02 5.843150988221168518e-02 1.440562605857849121e-01 -1.416059285402297974e-01 1.324669867753982544e-01 -1.431984156370162964e-01 -2.631829082965850830e-01 -4.162600934505462646e-01 -1.621257327497005463e-02 -3.930511474609375000e-01 -8.730655908584594727e-02 -1.850250959396362305e-01 1.601883396506309509e-02 2.187323719263076782e-01 -1.169202402234077454e-01 1.201949492096900940e-01 -2.260569334030151367e-01 -9.246962517499923706e-02 -1.603909581899642944e-01 7.033067196607589722e-02 5.364802107214927673e-02 8.384957164525985718e-02 -3.308389708399772644e-02 -3.057275116443634033e-01
-8.291380852460861206e-02 2.460205405950546265e-01 -5.455711111426353455e-02 -9.318213909864425659e-02 -2.531594969332218170e-02 2.522997856140136719e-01 1.361175179481506348e-01 -2.561629712581634521e-01 3.316136449575424194e-02 1.551760081201791763e-02 -1.176771819591522217e-01 -1.852302253246307373e-01 -8.208440244197845459e-02 -2.573331594467163086e-01 1.227724254131317139e-01 2.028694450855255127e-01 7.939465343952178955e-03 -3.701308369636535645e-01 1.325367391109466553e-01 -8.204456418752670288e-02 2.209067791700363159e-01 3.644941151142120361e-01 2.915134280920028687e-02 4.562720283865928650e-02 -3.509842455387115479e-01 3.762327879667282104e-02 -1.065382510423660278e-01 2.472999393939971924e-01 -3.664000704884529114e-02 -4.592744261026382446e-02 -1.552281528711318970e-01 -1.523320972919464111e-01
-1.045246869325637817e-01 1.485873609781265259e-01 -9.525979869067668915e-03 -1.285392194986343384e-01 -3.239232599735260010e-01 -2.906174659729003906e-01 -7.394148409366607666e-02 6.764791905879974365e-03 -6.797932088375091553e-02 -2.082636058330535889e-01 8.217655122280120850e-03 4.112951084971427917e-02 -1.231983602046966553e-01 -2.598181068897247314e-01 6.766835600137710571e-02 -3.752791509032249451e-02 6.082900613546371460e-02 -2.495958060026168823e-01 2.301173657178878784e-01 -4.510996118187904358e-02 1.876053065061569214e-01 1.427974104881286621e-01 -2.308581322431564331e-01 -1.251414068974554539e-03 -2.522197663784027100e-01 5.630295351147651672e-02 1.281531006097793579e-01 5.643796175718307495e-02 -2.947405576705932617e-01 -1.098936200141906738e-01 -3.312508761882781982e-01 -3.035140335559844971e-01
-8.792446553707122803e-02 3.118267953395843506e-01 2.859288826584815979e-02 4.609459266066551208e-02 -1.994473859667778015e-02 -1.281850934028625488e-01 -5.495421960949897766e-02 5.358143243938684464e-03 6.548174470663070679e-02 3.259661197662353516e-01 -1.125110983848571777e-01 -1.740982756018638611e-02 1.710925549268722534e-01 -2.528076767921447754e-01 1.856397092342376709e-01 2.019916027784347534e-01 1.120281144976615906e-01 2.330772578716278076e-03 1.101662218570709229e-01 -1.145460382103919983e-01 2.778224050998687744e-01 4.307487607002258301e-02 -1.431512236595153809e-01 -2.494398802518844604e-01 -9.474959969520568848e-02 -9.050042182207107544e-02 3.951076045632362366e-02 3.167250454425811768e-01 -1.520171165466308594e-01 -6.230581179261207581e-02 -3.275764286518096924e-01 -3.568680882453918457e-01
-1.876999735832214355e-01 1.205594837665557861e-01 -1.286894828081130981e-01 -1.888149976730346680e-01 -3.886074423789978027e-01 4.011150449514389038e-02 -6.200199574232101440e-02 -1.123759075999259949e-01 1.876916289329528809e-01 -3.621656447649002075e-02 5.773515626788139343e-02 -1.240461468696594238e-01 2.039332985877990723e-01 -1.649153679609298706e-01 -2.468976080417633057e-01 -3.246236443519592285e-01 -1.887959241867065430e-01 -3.956522792577743530e-02 -6.515669636428356171e-03 -1.718527078628540039e-01 1.626600325107574463e-01 -3.535020863637328148e-03 -1.204599905759096146e-02 -1.016765832901000977e-02 -2.996753342449665070e-02 -1.890780925750732422e-01 -3.724180907011032104e-02 2.877072691917419434e-01 3.292689844965934753e-02 -1.604998707771301270e-01 -4.391208887100219727e-01 -6.747284531593322754e-02
-8.821224421262741089e-02 8.777055889368057251e-02 -7.228448987007141113e-02 -7.408717274665832520e-02 -1.309051066637039185e-01 2.130721136927604675e-02 -5.045561864972114563e-02 3.103429079055786133e-01 -8.403243869543075562e-02 -1.398177891969680786e-01 -1.222553402185440063e-01 -1.018163785338401794e-01 -1.210635527968406677e-01 -2.124712467193603516e-01 -3.737601041793823242e-01 -1.215348672121763229e-02 -1.443580985069274902e-01 -2.605226039886474609e-01 2.349742650985717773e-01 -2.796778082847595215e-01 2.140760980546474457e-02 2.599997818470001221e-01 -1.617340147495269775e-01 -2.899703979492187500e-01 -1.880261003971099854e-01 5.380544811487197876e-02 1.166471764445304871e-01 6.576775014400482178e-02 4.836245253682136536e-02 3.256872668862342834e-02 -1.367537528276443481e-01 -3.564543128013610840e-01
8.122641593217849731e-02 2.380577176809310913e-01 -6.980990990996360779e-03 -5.265034735202789307e-03 -3.095893561840057373e-01 -1.020313799381256104e-02 9.859839081764221191e-02 1.360283941030502319e-01 4.734519869089126587e-02 -4.985148087143898010e-02 1.465012133121490479e-01 1.457463055849075317e-01 -9.708402305841445923e-02 -1.567695662379264832e-02 -5.170700326561927795e-02 1.676521897315979004e-01 -3.249353170394897461e-02 -1.738884747028350830e-01 3.462556898593902588e-01 -1.349931806325912476e-01 2.211030572652816772e-01 2.072781026363372803e-01 -3.414424359798431396e-01 -2.514037676155567169e-02 1.224368810653686523e-01 -8.519421517848968506e-02 -2.365957647562026978e-01 2.611971795558929443e-01 1.456389725208282471e-01 -1.900306940078735352e-01 -1.649819016456604004e-01 -3.393072485923767090e-01
2.428891956806182861e-01 3.997693657875061035e-01 -1.029353812336921692e-01 -7.887358963489532471e-02 -4.473086819052696228e-02 -2.150706201791763306e-01 -8.291496778838336468e-04 -9.334424510598182678e-03 -1.138547807931900024e-01 2.225783020257949829e-01 -2.046006172895431519e-02 1.107699200510978699e-01 2.391140460968017578e-01 -2.341863363981246948e-01 2.924456596374511719e-01 5.586211755871772766e-02 -1.463649421930313110e-01 -1.290542334318161011e-01 1.006731484085321426e-02 -1.397236585617065430e-01 1.599223762750625610e-01 3.152134716510772705e-01 -2.567123770713806152e-01 -7.454282790422439575e-02 -3.343679308891296387e-01 -2.695922181010246277e-02 -5.488602910190820694e-03 1.726111173629760742e-01 -4.036275297403335571e-02 -1.336865574121475220e-01 -8.649171888828277588e-02 -1.293923705816268921e-01
1.976468712091445923e-01 2.273658663034439087e-01 2.036037594079971313e-01 1.444733440876007080e-01 -4.552715644240379333e-02 1.853650510311126709e-01 8.438576757907867432e-02 3.649222478270530701e-02 -7.813447713851928711e-02 2.713795006275177002e-01 2.151540219783782959e-01 -2.606141269207000732e-01 -1.228802874684333801e-01 -1.366741359233856201e-01 1.437143683433532715e-01 7.786168903112411499e-02 -2.671208679676055908e-01 -2.421353161334991455e-01 5.405636504292488098e-02 8.251436986029148102e-03 1.278792023658752441e-01 2.357734143733978271e-01 8.336947299540042877e-03 -6.953468173742294312e-02 -2.205655425786972046e-01 4.326404258608818054e-02 -3.417838215827941895e-01 1.653936207294464111e-01 -2.524472773075103760e-01 1.864944994449615479e-01 -2.099471241235733032e-01 -2.167069725692272186e-02
3.514183312654495239e-02 1.469349116086959839e-01 2.052732706069946289e-01 1.730146408081054688e-01 -1.938122212886810303e-01 -1.771197468042373657e-01 2.306491881608963013e-02 -6.304071098566055298e-02 2.276617288589477539e-01 -5.122749879956245422e-02 2.730115652084350586e-01 3.469351306557655334e-02 1.802896559238433838e-01 9.345456212759017944e-02 -2.774407267570495605e-01 1.040087118744850159e-01 -1.508489102125167847e-01 -6.362646073102951050e-02 1.237874105572700500e-01 -1.900448799133300781e-01 3.241313621401786804e-02 5.721566453576087952e-02 -1.777987331151962280e-01 -3.614731729030609131e-01 -2.847608327865600586e-01 1.024406999349594116e-01 -5.729481577873229980e-02 -1.577560007572174072e-01 -1.201742663979530334e-01 1.933898963034152985e-02 -3.635890185832977295e-01 -2.466414719820022583e-01
9.804908931255340576e-02 1.444913148880004883e-01 1.559145748615264893e-01 1.527223587036132812e-01 -3.214394748210906982e-01 -1.422161161899566650e-01 2.241479456424713135e-01 -2.715954184532165527e-01 5.064630415290594101e-03 2.081595174968242645e-02 2.888388559222221375e-02 -5.553739145398139954e-02 -3.495658561587333679e-02 -2.004666477441787720e-01 -5.637098103761672974e-02 -1.112255528569221497e-01 -2.559501230716705322e-01 -1.697628349065780640e-01 6.566445529460906982e-02 1.072450727224349976e-01 1.554291546344757080e-01 1.343022584915161133e-01 -2.290052324533462524e-01 -2.534906268119812012e-01 -2.568547129631042480e-01 5.527594685554504395e-02 -2.145531028509140015e-01 2.386723160743713379e-01 -3.324282467365264893e-01 1.942103058099746704e-01 -1.465353965759277344e-01 -4.710859805345535278e-02
1.207863613963127136e-01 4.124368429183959961e-01 -3.805049881339073181e-02 5.625855922698974609e-02 -9.890319406986236572e-02 1.326751559972763062e-01 -1.208104416728019714e-01 -1.367768049240112305e-01 4.537203162908554077e-02 4.746160656213760376e-02 -1.942809224128723145e-01 -8.345501869916915894e-02 1.931862533092498779e-02 -1.301295161247253418e-01 -3.262869715690612793e-01 9.597399272024631500e-03 1.943678259849548340e-01 2.783080562949180603e-02 -2.968314476311206818e-02 -1.486113220453262329e-01 1.929529756307601929e-01 2.068715244531631470e-01 -8.877234905958175659e-02 8.107232861220836639e-03 -4.231132864952087402e-01 -1.125907599925994873e-01 -2.134945094585418701e-01 2.736445069313049316e-01 1.511725503951311111e-02 -1.362975239753723145e-01 -3.038109242916107178e-01 6.603698432445526123e-02
-1.131518259644508362e-01 8.023513108491897583e-02 2.208368331193923950e-01 1.780672818422317505e-01 6.156485155224800110e-02 -4.055144637823104858e-02 1.675051636993885040e-02 1.067527607083320618e-01 9.811578784137964249e-04 1.796869188547134399e-01 1.217233613133430481e-01 4.400060698390007019e-02 3.531377017498016357e-01 -6.677132844924926758e-02 3.900805488228797913e-02 -2.472500316798686981e-02 -2.517142891883850098e-01 -1.090340986847877502e-01 1.952280253171920776e-01 -1.627856045961380005e-01 3.360345065593719482e-01 2.554985508322715759e-02 -2.289895415306091309e-01 1.793703734874725342e-01 -1.956357955932617188e-01 5.180492624640464783e-02 -7.919830083847045898e-02 3.167607188224792480e-01 -8.083164691925048828e-02 -2.400632202625274658e-01 -1.610849499702453613e-01 -3.565241396427154541e-01
-1.574495062232017517e-02 4.557817280292510986e-01 8.554696105420589447e-04 5.371495336294174194e-02 9.716315567493438721e-02 -2.122442983090877533e-02 6.747130304574966431e-02 6.534731388092041016e-02 6.989999860525131226e-02 -3.005653619766235352e-01 -8.951304107904434204e-02 1.059376895427703857e-01 1.741037517786026001e-02 1.668520458042621613e-02 -3.140462934970855713e-01 -1.968091167509555817e-02 -2.651236653327941895e-01 -2.998993098735809326e-01 2.085370719432830811e-01 -1.200691387057304382e-01 1.910088509321212769e-01 7.242454588413238525e-02 -2.012631595134735107e-01 -2.963885068893432617e-01 -8.676474681124091148e-04 -2.464353293180465698e-01 1.012339964509010315e-01 2.162551879882812500e-01 -3.482147306203842163e-02 4.643543064594268799e-02 -1.141401827335357666e-01 -1.843929290771484375e-01
-7.437055557966232300e-02 4.499058425426483154e-01 1.610378473997116089e-01 1.756939291954040527e-01 -2.161482423543930054e-01 -2.067855149507522583e-01 -2.727423422038555145e-02 -1.532717049121856689e-01 -7.392624765634536743e-02 -1.544889993965625763e-03 1.110159792006015778e-03 5.085443705320358276e-02 8.796502649784088135e-02 -1.818485558032989502e-01 -2.137728631496429443e-01 -1.123806834220886230e-01 -1.384034305810928345e-01 -1.276820302009582520e-01 -1.829168200492858887e-01 4.152331873774528503e-02 2.501681745052337646e-01 3.913834691047668457e-02 1.552746351808309555e-02 -3.806123137474060059e-01 -6.661804765462875366e-02 -3.723029792308807373e-02 -2.184383869171142578e-01 1.461382806301116943e-01 -1.463133394718170166e-01 2.471161782741546631e-01 -2.400707155466079712e-01 -1.395655423402786255e-01
-4.201935604214668274e-02 8.796920627355575562e-02 7.118634879589080811e-03 -4.574133083224296570e-02 -8.997164666652679443e-02 6.816588342189788818e-02 -5.677795782685279846e-02 -3.836075961589813232e-02 -1.287174597382545471e-02 -1.812433004379272461e-01 2.229305952787399292e-01 -2.472277283668518066e-01 3.310948610305786133e-01 -2.723394930362701416e-01 -2.349768579006195068e-01 -1.029715240001678467e-01 -1.852119266986846924e-01 -1.966581791639328003e-01 -2.186654806137084961e-01 -1.432404965162277222e-01 2.724506556987762451e-01 1.824010461568832397e-01 -1.076698601245880127e-01 7.824759930372238159e-02 5.936457961797714233e-02 -5.794266611337661743e-02 -7.619661092758178711e-02 3.064745068550109863e-01 1.883032768964767456e-01 -7.841975241899490356e-02 -3.986952900886535645e-01 -6.137274950742721558e-02
-4.180668294429779053e-02 1.185540556907653809e-01 1.894511729478836060e-01 -3.669125959277153015e-02 -2.675837576389312744e-01 1.413661539554595947e-01 3.045074641704559326e-01 -9.377281181514263153e-03 2.468890696763992310e-02 -1.227049808949232101e-02 -1.212311536073684692e-01 -2.545252908021211624e-03 -1.364865005016326904e-01 1.929635554552078247e-01 -6.901765614748001099e-02 -5.833056941628456116e-02 -2.392475008964538574e-01 -1.455280035734176636e-01 2.305032461881637573e-01 -2.325084954500198364e-01 1.991577148437500000e-01 2.084205001592636108e-01 -4.054449498653411865e-01 -1.264585852622985840e-01 1.221588924527168274e-01 5.075034499168395996e-02 2.341902442276477814e-02 2.044638991355895996e-01 1.016379445791244507e-01 -1.137607693672180176e-01 -3.095690011978149414e-01 -2.345655858516693115e-01
3.635036051273345947e-01 2.350360751152038574e-01 2.204010188579559326e-01 1.098455265164375305e-01 -2.800200581550598145e-01 -6.899561733007431030e-02 -9.223852306604385376e-03 1.470247805118560791e-01 1.463226228952407837e-01 1.244291216135025024e-01 -4.217087104916572571e-02 1.617273502051830292e-02 -1.637713164091110229e-01 -5.108339246362447739e-03 3.497038036584854126e-02 3.017643652856349945e-02 -1.522312909364700317e-01 -1.886460632085800171e-01 1.104768738150596619e-01 -4.362599849700927734e-01 2.484097480773925781e-01 -1.096661016345024109e-01 -7.117698341608047485e-02 -6.621516495943069458e-02 -1.010035350918769836e-01 -2.088491320610046387e-01 -1.229200325906276703e-02 -7.851783931255340576e-02 -1.489181518554687500e-01 -9.985557198524475098e-02 -2.457408308982849121e-01 -2.864394783973693848e-01
-5.485297366976737976e-02 -1.289668679237365723e-01 2.440373599529266357e-01 1.343401372432708740e-01 2.029760628938674927e-01 3.668661043047904968e-02 1.030639857053756714e-01 5.678730830550193787e-02 -2.730865404009819031e-02 -1.998515576124191284e-01 6.742145866155624390e-02 -1.527695506811141968e-01 2.019714564085006714e-01 -2.610956430435180664e-01 -7.457910478115081787e-02 -2.338746339082717896e-01 -1.427152007818222046e-01 -4.242863357067108154e-01 3.657940775156021118e-02 -4.560611248016357422e-01 1.994806379079818726e-01 1.172265037894248962e-01 -1.418922692537307739e-01 -1.432181447744369507e-01 -7.377696037292480469e-02 9.068863093852996826e-02 -1.504664868116378784e-01 3.601001575589179993e-02 5.451784655451774597e-02 4.531974717974662781e-02 -2.268140912055969238e-01 1.029600575566291809e-01
9.726580977439880371e-02 3.091932535171508789e-01 -3.281580656766891479e-02 1.436666995286941528e-01 1.499560177326202393e-01 -2.690212726593017578e-01 9.945861995220184326e-02 1.634610742330551147e-01 -1.600926816463470459e-01 -6.084644794464111328e-02 -1.261426657438278198e-01 2.571626193821430206e-02 -2.500979602336883545e-02 -1.589071303606033325e-01 1.176452785730361938e-01 3.324924409389495850e-02 2.953148633241653442e-02 -9.577916562557220459e-02 -2.309438735246658325e-01 -4.704568982124328613e-01 2.865977883338928223e-01 5.964719504117965698e-02 -1.192682981491088867e-01 4.024980217218399048e-02 -2.963975965976715088e-01 -9.204591065645217896e-02 -1.818519234657287598e-01 1.700542420148849487e-01 -2.323333919048309326e-01 -7.768733054399490356e-02 -2.163816541433334351e-01 -6.019626930356025696e-02
-2.069053649902343750e-01 1.417651623487472534e-01 8.048862963914871216e-02 1.855781972408294678e-01 -2.733902307227253914e-03 -3.073980845510959625e-02 1.175551787018775940e-01 -1.628406494855880737e-01 -7.055992726236581802e-03 -2.715200930833816528e-02 4.375948384404182434e-02 -1.677759438753128052e-01 1.271878927946090698e-01 1.765596866607666016e-01 -1.488395631313323975e-01 -1.258624941110610962e-01 -1.390364617109298706e-01 -3.061853051185607910e-01 3.197623789310455322e-01 -2.947931587696075439e-01 2.937025427818298340e-01 3.740906342864036560e-02 -1.273412071168422699e-02 -1.599524468183517456e-01 -1.792339533567428589e-01 -4.624849185347557068e-02 -2.184140384197235107e-01 -1.998603790998458862e-01 -1.849115341901779175e-01 2.318494915962219238e-01 -3.080550730228424072e-01 -1.352596879005432129e-01
9.645602665841579437e-03 1.379437744617462158e-01 5.874522775411605835e-02 -8.750187605619430542e-02 -3.784315288066864014e-01 1.634808927774429321e-01 1.375025361776351929e-01 2.809950709342956543e-01 1.558126807212829590e-01 -1.856734901666641235e-01 9.755874425172805786e-02 -3.940063118934631348e-01 3.897179663181304932e-02 -4.737806320190429688e-02 -2.173269689083099365e-01 -5.353857576847076416e-02 -1.397240459918975830e-01 -1.291517317295074463e-01 -5.115457624197006226e-02 -2.132010608911514282e-01 6.028231233358383179e-02 1.211689878255128860e-02 -2.851225137710571289e-01 -2.599082589149475098e-01 -1.351819783449172974e-01 5.028710514307022095e-02 -8.235218375921249390e-02 2.790865488350391388e-02 -1.940702050924301147e-01 1.985068172216415405e-01 -1.356433182954788208e-01 -2.527135014533996582e-01
2.985937893390655518e-02 3.786647021770477295e-01 7.417177408933639526e-02 1.270197182893753052e-01 -8.376146107912063599e-02 -8.604925125837326050e-02 3.818438202142715454e-02 -4.265648126602172852e-02 3.196120634675025940e-02 -2.494649291038513184e-01 -1.120688468217849731e-01 -9.081254713237285614e-03 -3.356575593352317810e-02 -1.239977329969406128e-01 -4.693256318569183350e-01 -4.675076529383659363e-02 -2.018444538116455078e-01 -2.391991764307022095e-01 2.263416498899459839e-01 7.193396240472793579e-02 1.708366274833679199e-01 3.436306491494178772e-02 -1.561050862073898315e-01 -2.897549271583557129e-01 2.680403122212737799e-04 -3.099074363708496094e-01 6.951037049293518066e-02 1.725768148899078369e-01 -1.364070773124694824e-01 -5.430440977215766907e-02 -1.669407039880752563e-01 -1.685237288475036621e-01
1.546343863010406494e-01 1.462838202714920044e-01 2.981008589267730713e-01 -8.114977180957794189e-02 -4.491001367568969727e-02 1.320008635520935059e-01 -2.316088825464248657e-01 -1.917111426591873169e-01 1.406555324792861938e-01 -2.410724014043807983e-01 6.419357657432556152e-02 -3.846881985664367676e-01 -1.331443637609481812e-01 -2.754019796848297119e-01 -2.336799204349517822e-01 -1.804515123367309570e-01 -1.048047691583633423e-01 -2.422175258398056030e-01 -3.010838665068149567e-02 -3.005157411098480225e-02 -1.606217175722122192e-01 2.035871595144271851e-01 -5.511255189776420593e-02 -5.836521834135055542e-02 -2.121871262788772583e-01 -1.187900081276893616e-01 -2.369930446147918701e-01 1.884763389825820923e-01 -8.266860246658325195e-02 -7.771314680576324463e-02 -1.246389299631118774e-01 -1.194513365626335144e-01
6.229508668184280396e-02 1.756259948015213013e-01 -8.324403315782546997e-02 -3.677102923393249512e-02 9.561026468873023987e-03 -1.345954537391662598e-01 -1.577890478074550629e-02 -5.687059462070465088e-02 7.233975082635879517e-02 -1.744031608104705811e-01 3.378650844097137451e-01 -4.710770398378372192e-02 1.239162534475326538e-01 -3.044635653495788574e-01 -2.635595500469207764e-01 -3.224658966064453125e-02 -2.027694135904312134e-01 -2.621292769908905029e-01 -6.612227112054824829e-02 -5.935733020305633545e-02 3.615687191486358643e-01 1.665107719600200653e-02 -1.549413502216339111e-01 -2.000355571508407593e-01 -2.145162725355476141e-04 -8.384054154157638550e-02 -6.589015573263168335e-02 2.951997220516204834e-01 1.882932484149932861e-01 -2.297023683786392212e-01 -3.221012353897094727e-01 -3.861529380083084106e-02
-9.506407380104064941e-02 3.826554119586944580e-01 -1.077621802687644958e-02 -7.835472375154495239e-02 7.903735339641571045e-02 -4.708953574299812317e-02 -7.851272821426391602e-02 6.498305127024650574e-03 9.318889677524566650e-02 -3.487006947398185730e-02 -1.490244269371032715e-01 -1.986109912395477295e-01 -5.540643632411956787e-02 -2.679147422313690186e-01 1.059244386851787567e-02 -6.402991712093353271e-02 -1.364474296569824219e-01 9.957597404718399048e-02 -9.362464398145675659e-02 -9.647762775421142578e-02 -3.874295949935913086e-02 3.350898921489715576e-01 -6.802015751600265503e-02 -5.547836422920227051e-02 -1.110293716192245483e-01 8.779082447290420532e-02 -4.036137163639068604e-01 8.469150960445404053e-02 -8.695791661739349365e-02 -1.447146236896514893e-01 -5.350193381309509277e-01 6.143111269921064377e-03
2.788795391097664833e-03 3.028461337089538574e-01 6.429611891508102417e-02 1.102055236697196960e-01 6.443500984460115433e-03 8.733741007745265961e-03 -8.009894937276840210e-02 -6.157554313540458679e-02 -9.998329728841781616e-02 2.978592514991760254e-01 -5.755717307329177856e-02 1.808832585811614990e-01 1.905607879161834717e-01 -4.079888761043548584e-01 1.079039871692657471e-01 1.246420368552207947e-01 1.550178229808807373e-01 -8.113554865121841431e-02 1.327791810035705566e-01 -1.715568304061889648e-01 2.998869717121124268e-01 2.301706373691558838e-02 -1.798897422850131989e-02 -1.872629821300506592e-01 -1.345622837543487549e-01 -6.745879352092742920e-02 7.406450808048248291e-02 3.189925551414489746e-01 -5.562542751431465149e-02 4.070272669196128845e-02 -3.033142387866973877e-01 -2.946148216724395752e-01
-7.043293863534927368e-02 2.921913266181945801e-01 1.653666645288467407e-01 8.030336350202560425e-03 2.852752804756164551e-02 -3.060839474201202393e-01 8.775387704372406006e-02 -2.292744666337966919e-01 4.176681861281394958e-02 4.978859052062034607e-02 1.297287195920944214e-01 -2.718155644834041595e-02 2.830725312232971191e-01 -2.526621222496032715e-01 -1.921814531087875366e-01 -2.804115414619445801e-01 8.506437391042709351e-02 2.807495370507240295e-02 1.415065079927444458e-01 -1.659915745258331299e-01 4.125434160232543945e-02 3.939060121774673462e-02 -3.378252387046813965e-01 -1.046564429998397827e-01 -1.453905552625656128e-01 1.643142700195312500e-01 -5.816850811243057251e-02 2.322404235601425171e-01 -1.109734103083610535e-01 -1.465732902288436890e-01 -3.419435918331146240e-01 -7.774998992681503296e-02
-1.799541562795639038e-01 7.755119819194078445e-03 -1.438561081886291504e-02 -9.894066303968429565e-02 -1.151132136583328247e-01 -4.720151796936988831e-02 6.172380596399307251e-02 -2.690720260143280029e-01 1.335376948118209839e-01 3.437715396285057068e-02 -4.148963838815689087e-02 -5.380291119217872620e-02 2.039874792098999023e-01 -3.632688224315643311e-01 1.725503951311111450e-01 -3.563741594552993774e-02 1.876883395016193390e-02 -3.333086669445037842e-01 1.990482676774263382e-03 -1.369077563285827637e-01 2.616789638996124268e-01 3.068098127841949463e-01 -6.631975620985031128e-02 -8.762909471988677979e-02 -3.381699025630950928e-01 4.420008882880210876e-02 3.495876491069793701e-02 9.637885540723800659e-02 -1.214996501803398132e-01 -1.994667500257492065e-01 -2.275870144367218018e-01 -3.155533373355865479e-01
-8.614647388458251953e-02 2.473554164171218872e-01 -6.291855871677398682e-02 -2.169104367494583130e-01 -6.491532176733016968e-02 7.492193579673767090e-02 1.496739983558654785e-01 -8.168158680200576782e-02 3.475665673613548279e-02 -5.486200749874114990e-02 1.355580389499664307e-01 7.895607268437743187e-04 3.005096912384033203e-01 -2.729892730712890625e-01 -2.069227546453475952e-01 -2.157493233680725098e-01 -2.707479894161224365e-01 -7.548435032367706299e-02 6.181782577186822891e-03 -2.187371701002120972e-01 2.403766214847564697e-01 6.179328076541423798e-03 -3.192347884178161621e-01 -2.920495569705963135e-01 1.227650791406631470e-01 -1.346057504415512085e-01 -5.920981615781784058e-02 2.587893009185791016e-01 1.587752252817153931e-01 -2.241462841629981995e-02 -2.352872788906097412e-01 8.969888836145401001e-02
3.190033882856369019e-02 1.049593240022659302e-01 1.693876236677169800e-01 -2.334069758653640747e-01 -1.528058201074600220e-01 -4.654085263609886169e-02 9.981734305620193481e-02 9.645149111747741699e-02 -7.524612359702587128e-03 -7.412745803594589233e-02 -9.197993576526641846e-02 -6.830939091742038727e-04 -3.430012613534927368e-02 -1.294159293174743652e-01 2.152881398797035217e-02 -2.243061810731887817e-01 -1.265735477209091187e-01 9.736289829015731812e-02 2.284706383943557739e-01 1.433431357145309448e-01 6.485005021095275879e-01 4.023231938481330872e-02 -2.687161229550838470e-02 4.652738943696022034e-02 -3.310618400573730469e-01 4.012769460678100586e-02 -2.347256094217300415e-01 6.552930921316146851e-03 -9.880673140287399292e-02 -9.198248386383056641e-02 -2.576679587364196777e-01 -5.501361191272735596e-02
-1.556068807840347290e-01 1.865266710519790649e-01 1.481674015522003174e-01 -1.759414821863174438e-01 7.328402251005172729e-02 7.485631853342056274e-02 -5.722216796129941940e-03 1.593253016471862793e-01 -9.730654954910278320e-02 -4.818499088287353516e-02 2.405760288238525391e-01 1.245324313640594482e-01 1.642200979404151440e-03 2.219343930482864380e-02 2.000468820333480835e-01 -1.523230820894241333e-01 -2.654655277729034424e-01 -3.727648258209228516e-01 2.820331156253814697e-01 -3.512814640998840332e-01 -3.694907203316688538e-02 2.556922137737274170e-01 -1.345508545637130737e-01 -1.438431739807128906e-01 -1.242875084280967712e-01 -2.678440809249877930e-01 -9.281079471111297607e-02 6.720230728387832642e-02 -1.115652918815612793e-01 7.292982935905456543e-02 -2.577520012855529785e-01 1.941884309053421021e-02
8.318845927715301514e-02 1.872749775648117065e-01 9.751131385564804077e-02 -2.052401453256607056e-01 3.174082338809967041e-01 1.394777595996856689e-01 1.049147844314575195e-01 -1.545733660459518433e-01 1.107678785920143127e-01 -2.537342011928558350e-01 1.187730580568313599e-01 -1.774455606937408447e-01 -4.014209285378456116e-02 -8.701921999454498291e-02 -1.193779185414314270e-01 7.896524854004383087e-03 -6.048522517085075378e-02 -2.835450172424316406e-01 2.531649470329284668e-01 -6.961568142287433147e-04 4.144401550292968750e-01 2.210770547389984131e-01 -3.011988401412963867e-01 -1.082080379128456116e-01 -1.371191740036010742e-01 7.285933196544647217e-02 -2.079450637102127075e-01 -1.381813883781433105e-01 -1.464837491512298584e-01 4.757201671600341797e-02 1.214462146162986755e-01 9.696375578641891479e-02
1.890727579593658447e-01 -4.945487529039382935e-02 6.924176216125488281e-02 1.947571039199829102e-01 -7.132165879011154175e-02 -1.524320989847183228e-01 2.798216044902801514e-01 8.209938555955886841e-02 -1.415301412343978882e-01 4.109989851713180542e-02 1.324817091226577759e-01 2.262192574562504888e-04 2.298091538250446320e-02 -1.562418192625045776e-01 -2.916249446570873260e-02 -1.151127368211746216e-01 -1.997821480035781860e-01 -1.464518010616302490e-01 -1.682998985052108765e-01 -3.579322099685668945e-01 3.402757644653320312e-01 -3.385552391409873962e-02 -3.731422126293182373e-02 -1.160814389586448669e-01 -3.032571077346801758e-01 -2.614319026470184326e-01 -2.052053511142730713e-01 3.475103974342346191e-01 1.005831058137118816e-03 -1.686974465847015381e-01 -5.906245857477188110e-02 -1.505688428878784180e-01
-1.456186622381210327e-01 6.033775210380554199e-02 1.389403343200683594e-01 2.617543041706085205e-01 6.613362580537796021e-02 -2.837700583040714264e-02 1.013921294361352921e-02 1.874660402536392212e-01 1.114770472049713135e-01 2.228045165538787842e-01 -3.992836922407150269e-02 -3.177994862198829651e-03 2.728390693664550781e-01 -2.867605984210968018e-01 1.078991442918777466e-01 6.316794455051422119e-02 -1.951263546943664551e-01 -2.879526093602180481e-02 1.202565804123878479e-01 -2.715293169021606445e-01 3.531207740306854248e-01 -7.508607208728790283e-02 -3.548747003078460693e-01 -9.025753289461135864e-02 -6.803301721811294556e-02 -9.677661955356597900e-02 -1.991235837340354919e-02 3.321586549282073975e-01 -2.281324379146099091e-02 -1.565210074186325073e-01 -1.616241931915283203e-01 -2.087134569883346558e-01
7.606390863656997681e-02 5.500280857086181641e-01 4.194681346416473389e-02 1.011330932378768921e-01 9.930165112018585205e-02 -1.550875455141067505e-01 2.215504944324493408e-01 4.189750924706459045e-02 3.338923156261444092e-01 -1.791860759258270264e-01 2.256542444229125977e-01 6.258752662688493729e-03 2.334982901811599731e-02 -1.130358725786209106e-01 4.364106804132461548e-02 1.352373510599136353e-01 -7.804886996746063232e-02 -1.268453896045684814e-02 1.764473617076873779e-01 -6.276302039623260498e-02 9.269664436578750610e-02 1.987051665782928467e-01 -2.671041339635848999e-02 -1.542912125587463379e-01 -2.262142300605773926e-01 -3.984294831752777100e-01 -1.494977772235870361e-01 -2.083155140280723572e-02 7.395793497562408447e-02 -1.747904461808502674e-03 -3.842854127287864685e-02 -1.153390407562255859e-01
3.236549720168113708e-02 6.353265792131423950e-02 1.332109570503234863e-01 4.140973091125488281e-02 8.215642534196376801e-03 -1.397657990455627441e-01 2.537080943584442139e-01 -1.455901861190795898e-01 -2.656655609607696533e-01 1.383155304938554764e-02 7.400937378406524658e-02 -2.280992418527603149e-01 1.123916134238243103e-01 -2.681823670864105225e-01 -1.495649665594100952e-01 -8.536779135465621948e-02 -2.563875019550323486e-01 1.560742557048797607e-01 1.062090229243040085e-02 -2.880292534828186035e-01 -1.321056038141250610e-01 1.739884763956069946e-01 -2.677817046642303467e-01 6.237731128931045532e-02 -2.026791274547576904e-01 -1.097755134105682373e-01 -2.554956078529357910e-01 1.249641627073287964e-01 1.781196892261505127e-01 -7.147306948900222778e-02 -4.005120694637298584e-01 6.710710469633340836e-03
3.216210007667541504e-02 4.041188359260559082e-01 -3.965792432427406311e-02 -5.762246623635292053e-02 4.133139550685882568e-02 -3.232558816671371460e-02 2.693330049514770508e-01 4.869539290666580200e-02 3.046464025974273682e-01 -4.242016002535820007e-02 1.968111097812652588e-01 -1.105748713016510010e-01 1.901350617408752441e-01 -1.082220822572708130e-01 3.015559166669845581e-02 2.181265503168106079e-01 -2.609998360276222229e-02 1.177174523472785950e-01 2.852602005004882812e-01 -4.417398478835821152e-03 2.547466158866882324e-01 5.629582703113555908e-02 -3.427087664604187012e-01 5.867116153240203857e-02 2.401771768927574158e-02 -1.104371249675750732e-01 -4.057966172695159912e-02 2.765930294990539551e-01 -9.933179616928100586e-02 -9.654192626476287842e-02 -2.141213119029998779e-01 -2.651916742324829102e-01
-1.839522719383239746e-01 2.827863097190856934e-01 -2.657001093029975891e-02 -1.676416248083114624e-01 -6.463638041168451309e-03 -8.190622180700302124e-02 7.753551006317138672e-02 -4.337203502655029297e-01 7.475336641073226929e-02 -1.089602187275886536e-01 1.528829038143157959e-01 1.485598534345626831e-01 9.061381220817565918e-02 -4.080935716629028320e-01 9.845228493213653564e-02 -6.101239845156669617e-02 -1.281598806381225586e-01 1.681257039308547974e-01 -9.832793474197387695e-02 -2.411541491746902466e-01 1.621190309524536133e-01 6.139642745256423950e-02 -2.802282869815826416e-01 -4.657274112105369568e-02 -2.800392806529998779e-01 -1.437732428312301636e-01 5.404797568917274475e-02 -1.745150424540042877e-02 -2.175433561205863953e-02 -1.337519586086273193e-01 -2.312371581792831421e-01 -8.956741541624069214e-02
-1.272423416376113892e-01 1.574240475893020630e-01 1.338580846786499023e-01 2.497536092996597290e-01 -2.051585167646408081e-01 6.777546834200620651e-03 -1.166575029492378235e-01 -1.908582448959350586e-01 1.357678025960922241e-01 -1.822272688150405884e-01 -1.244687512516975403e-01 -1.339740455150604248e-01 3.156747668981552124e-02 -3.788530081510543823e-02 -2.281874231994152069e-02 -1.086776629090309143e-01 -1.993383765220642090e-01 5.123814195394515991e-02 9.758938103914260864e-02 5.189709365367889404e-02 2.268966883420944214e-01 2.714169919490814209e-01 -3.931621313095092773e-01 -4.114866256713867188e-01 -3.055675327777862549e-01 -1.232894435524940491e-01 -4.895360022783279419e-02 1.630480028688907623e-02 1.005936041474342346e-01 2.284305542707443237e-01 -8.602478355169296265e-02 4.644135013222694397e-02
-1.579035669565200806e-01 1.048951372504234314e-01 1.694074124097824097e-01 -2.050771117210388184e-01 -1.362636983394622803e-01 2.721969969570636749e-02 -7.146719843149185181e-02 4.290500283241271973e-02 -2.357156574726104736e-02 -2.546321749687194824e-01 5.648045614361763000e-02 -3.484636545181274414e-01 -3.257322311401367188e-02 -1.133151352405548096e-01 -1.881740242242813110e-01 -1.563409715890884399e-02 -9.376928210258483887e-02 9.957817383110523224e-03 -2.243018597364425659e-01 -1.130045354366302490e-01 1.696294546127319336e-01 4.253458231687545776e-02 -1.766103208065032959e-01 3.926849737763404846e-02 -1.856306642293930054e-01 9.393856674432754517e-02 9.829223901033401489e-02 1.945779919624328613e-01 -2.485091537237167358e-01 3.259481191635131836e-01 -4.424106180667877197e-01 -1.940734535455703735e-01
1.441627461463212967e-02 -1.490654889494180679e-02 2.157371491193771362e-01 8.990921080112457275e-02 -4.027494043111801147e-02 2.643285393714904785e-01 8.146559819579124451e-03 -1.763457246124744415e-02 3.160175383090972900e-01 2.153988182544708252e-01 3.281277045607566833e-02 -3.271126002073287964e-02 2.755015194416046143e-01 -1.238472014665603638e-01 9.041856974363327026e-02 2.755158022046089172e-02 -1.460636109113693237e-01 -6.775321066379547119e-02 8.954218029975891113e-02 -2.793176174163818359e-01 4.153450727462768555e-01 -5.515581741929054260e-02 -2.972041070461273193e-01 1.302882283926010132e-01 -1.906273066997528076e-01 -9.373490512371063232e-02 4.275933280587196350e-02 3.186660408973693848e-01 -1.934547722339630127e-01 -1.658349186182022095e-01 -1.346655637025833130e-01 1.040297467261552811e-02
1.146876532584428787e-02 1.678572595119476318e-01 3.345753848552703857e-01 2.758435010910034180e-01 -1.494637727737426758e-01 -1.801610589027404785e-01 -2.978193759918212891e-01 1.195156723260879517e-01 5.402798578143119812e-02 1.315042823553085327e-01 2.328588664531707764e-01 7.708472199738025665e-03 -2.619380131363868713e-03 -2.515067160129547119e-01 -9.317284077405929565e-02 2.341956794261932373e-01 9.580903500318527222e-02 -1.763092540204524994e-02 2.644423842430114746e-01 -2.629320919513702393e-01 2.562676668167114258e-01 1.594276130199432373e-01 -1.361310780048370361e-01 -5.794003605842590332e-02 -3.255435824394226074e-01 -1.378756165504455566e-01 5.286656692624092102e-02 7.365960627794265747e-02 -5.355959385633468628e-02 1.589827388525009155e-01 -2.014298923313617706e-02 3.614917024970054626e-02
2.324370481073856354e-02 2.690999209880828857e-01 -8.823670446872711182e-03 -1.626970618963241577e-01 -8.200279623270034790e-02 1.241494938731193542e-01 -1.173899024724960327e-01 -8.623379468917846680e-02 -2.122189253568649292e-01 -3.564811870455741882e-02 -2.179490476846694946e-01 7.564917951822280884e-02 1.261121034622192383e-01 -7.073586340993642807e-03 4.336438141763210297e-03 -3.472476033493876457e-03 -1.462121158838272095e-01 -1.792016029357910156e-01 -2.059208974242210388e-02 -2.027189284563064575e-01 -1.980239339172840118e-02 1.696332395076751709e-01 -9.863293170928955078e-02 2.611534297466278076e-02 -3.231712579727172852e-01 -1.305485069751739502e-01 -4.110587835311889648e-01 2.249284684658050537e-01 -3.127577304840087891e-01 -2.353451550006866455e-01 -3.127728998661041260e-01 1.223132610321044922e-01
-1.700890809297561646e-01 1.356059461832046509e-01 -1.143792197108268738e-01 -1.711076945066452026e-01 -9.573388844728469849e-02 1.330933123826980591e-01 2.026323080062866211e-01 -3.271177411079406738e-01 7.904402166604995728e-02 1.190733350813388824e-02 -1.273895949125289917e-01 -1.670524477958679199e-02 5.902987346053123474e-02 -3.155140280723571777e-01 1.383543014526367188e-01 2.192928642034530640e-02 1.057586371898651123e-01 -3.476350605487823486e-01 1.202011629939079285e-01 -1.198148801922798157e-01 2.890859842300415039e-01 3.360429108142852783e-01 -1.364083141088485718e-01 -9.311113506555557251e-02 -3.376016020774841309e-01 4.686191678047180176e-02 -1.093272343277931213e-01 9.991557896137237549e-02 -9.174039587378501892e-03 -1.326573640108108521e-01 -1.759605556726455688e-01 -1.358682066202163696e-01
3.831546306610107422e-01 4.226456955075263977e-02 8.013799786567687988e-02 -1.611641980707645416e-02 -2.025706619024276733e-01 -2.327696233987808228e-01 -1.026128306984901428e-01 9.171403199434280396e-02 1.032059192657470703e-01 -3.784295544028282166e-02 6.272402405738830566e-02 -2.548965997993946075e-02 -2.244275249540805817e-02 -1.214867979288101196e-01 -1.667875647544860840e-01 2.337308824062347412e-01 -1.668622344732284546e-01 -2.581031918525695801e-01 2.592271566390991211e-01 -4.099188745021820068e-01 2.403817772865295410e-01 1.633242964744567871e-01 -5.161825194954872131e-02 -2.523855268955230713e-01 -7.530580461025238037e-02 -1.722410768270492554e-01 -2.935722470283508301e-03 -5.295888707041740417e-02 -1.525357216596603394e-01 2.784913219511508942e-02 -2.555822730064392090e-01 9.032599627971649170e-02
-4.817094281315803528e-02 7.333540171384811401e-02 -1.939723044633865356e-01 -2.107550501823425293e-01 -1.522292494773864746e-01 2.187176197767257690e-01 2.433972060680389404e-01 -3.941459581255912781e-02 -1.962072402238845825e-02 2.231888920068740845e-01 2.390262782573699951e-01 -2.307249754667282104e-01 8.089876174926757812e-02 -1.514046192169189453e-01 1.996603235602378845e-02 -1.534648537635803223e-01 -1.679153889417648315e-01 -9.949640184640884399e-02 2.865537069737911224e-03 -3.420677781105041504e-01 9.064699709415435791e-02 2.570779919624328613e-01 -3.237384930253028870e-02 -2.665113210678100586e-01 -2.093642055988311768e-01 -8.283363282680511475e-02 -2.716907262802124023e-01 9.011192619800567627e-02 -3.165387781336903572e-03 3.564497530460357666e-01 -5.635612830519676208e-02 -9.926680475473403931e-03
6.681811809539794922e-02 2.756668329238891602e-01 8.388195186853408813e-02 4.775907099246978760e-02 -6.887720525264739990e-02 -3.134900629520416260e-01 3.030945360660552979e-01 5.199793726205825806e-02 -2.077424824237823486e-01 5.786709487438201904e-02 -2.393992245197296143e-02 4.148636758327484131e-02 1.489716172218322754e-01 -3.106091320514678955e-01 -2.924820184707641602e-01 1.384105999022722244e-02 -1.578704267740249634e-02 -1.916879564523696899e-01 -3.012358769774436951e-02 -3.334307968616485596e-01 5.201252177357673645e-02 3.517532646656036377e-01 -1.543288081884384155e-01 1.001332551240921021e-01 -6.981050129979848862e-03 -1.102315355092287064e-02 -2.399259954690933228e-01 9.498760849237442017e-02 7.933972030878067017e-02 -1.341211646795272827e-01 -2.429374307394027710e-01 3.513761563226580620e-03
-1.112186163663864136e-01 3.398477137088775635e-01 9.335092455148696899e-02 2.416196167469024658e-01 -1.582332998514175415e-01 2.824099063873291016e-01 2.177879661321640015e-01 -1.689630597829818726e-01 6.779211014509201050e-02 -1.966271847486495972e-01 6.122864037752151489e-02 -2.178451512008905411e-03 2.345203310251235962e-01 6.133239343762397766e-02 -3.249986171722412109e-01 3.437501564621925354e-02 -1.239228323101997375e-01 3.258920973166823387e-03 1.164073795080184937e-01 -1.771271526813507080e-01 1.931386291980743408e-01 1.349123865365982056e-01 -1.442362070083618164e-01 -1.689884662628173828e-01 -1.425251811742782593e-01 -3.553172945976257324e-01 -7.935955375432968140e-02 9.651037305593490601e-02 -6.403788179159164429e-02 2.118170708417892456e-01 -1.852485090494155884e-01 3.270922228693962097e-02
1.465260535478591919e-01 3.463402092456817627e-01 -8.755232393741607666e-02 1.992385536432266235e-01 -2.758046612143516541e-02 -1.969750225543975830e-01 -1.311843935400247574e-02 2.287641018629074097e-01 -1.897443830966949463e-01 -1.140244081616401672e-01 4.714991897344589233e-02 1.699401736259460449e-01 7.284376770257949829e-02 -1.899992674589157104e-01 1.169191077351570129e-01 2.416640147566795349e-02 -1.725995354354381561e-02 1.044971719384193420e-01 -4.874127730727195740e-02 -4.462495744228363037e-01 3.172736763954162598e-01 1.365610361099243164e-01 -1.450570821762084961e-01 1.460614353418350220e-01 -2.525327503681182861e-01 -5.969997122883796692e-02 -2.733253240585327148e-01 -2.597560733556747437e-02 -5.655059963464736938e-02 -6.093414872884750366e-02 -2.019579112529754639e-01 -1.361969262361526489e-01
1.293076016008853912e-02 7.851304113864898682e-02 -7.879597134888172150e-03 1.038023829460144043e-01 1.283096075057983398e-01 1.334453374147415161e-01 -3.323270007967948914e-03 -3.330906331539154053e-01 2.511315345764160156e-01 -1.729841679334640503e-01 1.772848963737487793e-01 -2.714316593483090401e-03 2.550141811370849609e-01 -1.518450826406478882e-01 -3.131109774112701416e-01 3.174302354454994202e-02 -2.775001823902130127e-01 -1.824233233928680420e-01 4.693667963147163391e-02 -2.450288087129592896e-01 1.960259228944778442e-01 1.867991089820861816e-01 -9.631662070751190186e-02 -2.093315869569778442e-01 -2.980236411094665527e-01 1.207405254244804382e-01 -2.357929795980453491e-01 -2.350257933139801025e-01 6.696379929780960083e-02 -7.282544672489166260e-02 4.322150722146034241e-02 -3.472669795155525208e-02
5.910699442028999329e-02 1.404118090867996216e-01 2.312363125383853912e-02 4.128498211503028870e-02 -1.230087727308273315e-01 -1.742682456970214844e-01 4.031227529048919678e-02 4.429442435503005981e-02 -2.766558229923248291e-01 2.167345434427261353e-01 7.522264868021011353e-02 -7.593244779855012894e-03 2.035411596298217773e-01 -2.974134385585784912e-01 -2.267131954431533813e-01 -7.051234692335128784e-02 -5.129380896687507629e-02 -2.378187626600265503e-01 -2.042047865688800812e-02 -2.304190844297409058e-01 1.268162131309509277e-01 3.152027428150177002e-01 -1.669580936431884766e-01 -5.983962677419185638e-03 5.051221698522567749e-02 1.475163549184799194e-01 -1.532908529043197632e-01 2.222988903522491455e-01 2.407270818948745728e-01 -1.368035525083541870e-01 -4.243159890174865723e-01 3.327253507450222969e-04
1.334598958492279053e-01 2.169133126735687256e-01 7.894703745841979980e-02 -7.466699182987213135e-02 -3.094669878482818604e-01 1.055968999862670898e-01 1.847369670867919922e-01 7.300150394439697266e-02 -3.859955444931983948e-02 6.587636191397905350e-03 8.835167437791824341e-02 -1.835366338491439819e-02 4.040347337722778320e-01 -2.856261841952800751e-02 -1.330319419503211975e-02 -8.038294315338134766e-02 2.611148729920387268e-02 -3.796155154705047607e-01 3.025146424770355225e-01 -1.350582987070083618e-01 1.402933597564697266e-01 2.043410986661911011e-01 -1.671602129936218262e-01 -3.310851156711578369e-01 -1.602450162172317505e-01 -1.483055651187896729e-01 5.821450613439083099e-03 -1.495517939329147339e-01 -1.526915431022644043e-01 2.023776322603225708e-01 -7.513254135847091675e-02 5.518362298607826233e-02
-1.895248740911483765e-01 2.994639575481414795e-01 -5.599218420684337616e-03 -1.384943425655364990e-01 -1.757507622241973877e-01 2.626927495002746582e-01 9.378994256258010864e-02 -3.882350027561187744e-01 3.537447750568389893e-02 -4.372510313987731934e-02 -1.624817214906215668e-02 -7.302753627300262451e-02 1.687815636396408081e-01 -2.108297646045684814e-01 1.362445857375860214e-02 6.847772747278213501e-02 -2.047399580478668213e-01 -3.244564309716224670e-02 2.728892117738723755e-02 7.671959698200225830e-03 3.048197031021118164e-01 2.164876759052276611e-01 -3.038024902343750000e-01 7.229357957839965820e-02 -2.702296674251556396e-01 -1.234518364071846008e-01 4.278211668133735657e-02 9.952843934297561646e-02 9.077539294958114624e-02 -2.325889021158218384e-01 -2.555275559425354004e-01 2.207943424582481384e-02
9.162212163209915161e-02 3.158091604709625244e-01 -1.745762526988983154e-01 -1.229958683252334595e-01 -1.492262333631515503e-01 -1.487496644258499146e-01 1.402790099382400513e-01 -1.791145280003547668e-02 -9.378431364893913269e-03 4.502427205443382263e-02 -2.840012907981872559e-01 -1.324986517429351807e-01 8.935268223285675049e-02 -3.608974814414978027e-01 1.755525469779968262e-01 1.254366040229797363e-01 -1.734752021729946136e-02 -8.871261030435562134e-03 -2.100718021392822266e-01 -1.919649243354797363e-01 3.589402139186859131e-01 2.108928561210632324e-01 -9.339981526136398315e-02 -1.339821889996528625e-02 -3.160796463489532471e-01 -1.067948713898658752e-01 -5.342044308781623840e-02 2.482276968657970428e-02 2.743565291166305542e-02 2.816658839583396912e-02 -3.412251174449920654e-01 -2.050090022385120392e-02
7.195933163166046143e-02 2.496811747550964355e-01 1.100121960043907166e-01 1.119875628501176834e-02 -1.894551962614059448e-01 1.376783549785614014e-01 -3.384303152561187744e-01 5.892542749643325806e-02 1.688418537378311157e-01 -9.429511427879333496e-02 2.146835178136825562e-01 -3.631830811500549316e-01 -2.142453752458095551e-02 7.779239118099212646e-02 -1.060604155063629150e-01 -2.732893228530883789e-01 -9.892632067203521729e-02 -1.559783071279525757e-01 -6.441294401884078979e-02 -2.751982510089874268e-01 1.704020649194717407e-01 3.237647414207458496e-01 3.712905198335647583e-02 -2.036770582199096680e-01 -2.824518084526062012e-01 -9.573568403720855713e-02 -1.434794813394546509e-01 1.838926523923873901e-01 7.273860275745391846e-03 7.200716435909271240e-02 1.458705682307481766e-02 6.361129228025674820e-03
-1.446572542190551758e-01 1.626556664705276489e-01 1.305050551891326904e-01 1.359657347202301025e-01 -1.665522456169128418e-01 -6.248278915882110596e-02 -1.259543150663375854e-01 5.039493087679147720e-03 1.557384729385375977e-01 -9.915046393871307373e-02 -8.231522887945175171e-02 2.922783046960830688e-02 2.361402213573455811e-01 1.294154971837997437e-01 -1.118536740541458130e-01 2.419539242982864380e-01 -2.631359100341796875e-01 -8.703494444489479065e-03 1.233371123671531677e-01 -2.431044280529022217e-01 1.010718569159507751e-01 -1.671469211578369141e-01 -2.957950234413146973e-01 8.185049891471862793e-02 -2.359536737203598022e-01 -2.005184739828109741e-01 -4.302141442894935608e-02 5.195897072553634644e-02 -1.913479417562484741e-01 5.879034474492073059e-02 -4.122301042079925537e-01 -3.128485977649688721e-01
1.007480472326278687e-01 8.262328803539276123e-02 8.468525111675262451e-02 -2.297405898571014404e-01 -1.190068870782852173e-01 5.672282725572586060e-02 1.712675988674163818e-01 7.400774955749511719e-02 -1.433192342519760132e-01 1.290304660797119141e-01 -2.481184303760528564e-01 -1.091725155711174011e-01 4.435268044471740723e-02 -1.887234449386596680e-01 -1.608991622924804688e-01 -4.528106003999710083e-02 -8.169516921043395996e-02 9.714317321777343750e-02 1.687125265598297119e-01 -2.494700811803340912e-02 5.229123234748840332e-01 -3.946427255868911743e-02 3.452094644308090210e-02 5.153226852416992188e-02 -2.331872135400772095e-01 1.361230909824371338e-01 -4.521188139915466309e-01 9.811016172170639038e-02 -7.045896351337432861e-02 -1.342317182570695877e-02 -2.470846623182296753e-01 -1.323264241218566895e-01
8.725848793983459473e-02 2.372824251651763916e-01 2.853923141956329346e-01 1.500200778245925903e-01 -8.211687952280044556e-02 1.651834510266780853e-02 1.655887216329574585e-01 -2.589855492115020752e-01 9.579765051603317261e-02 4.657575115561485291e-02 7.757250219583511353e-02 -2.332519590854644775e-01 2.987947314977645874e-02 -2.907145917415618896e-01 -1.479261368513107300e-01 -1.410437673330307007e-01 -2.116081714630126953e-01 -4.542936012148857117e-02 -5.683722347021102905e-02 1.135759800672531128e-01 -2.408041432499885559e-02 1.954243928194046021e-01 -2.794006280601024628e-02 -2.227527499198913574e-01 -1.827431619167327881e-01 2.836078032851219177e-02 -2.050846070051193237e-01 1.245842650532722473e-01 -3.028293550014495850e-01 -3.488945215940475464e-02 -4.242826104164123535e-01 -1.216748356819152832e-01
6.060568243265151978e-02 2.202411442995071411e-01 -1.908405423164367676e-01 8.655192330479621887e-03 -1.765112429857254028e-01 -2.665935643017292023e-02 -9.220764786005020142e-02 2.647051811218261719e-01 -6.645320355892181396e-02 -9.993296116590499878e-02 1.432688832283020020e-01 -1.421832591295242310e-01 -6.745419651269912720e-02 -1.932851672172546387e-01 -3.075858652591705322e-01 3.088639676570892334e-02 -2.832745611667633057e-01 -1.082669124007225037e-01 1.154564023017883301e-01 -3.536898493766784668e-01 -7.641493529081344604e-02 2.203177064657211304e-01 -3.018330633640289307e-01 -3.083328008651733398e-01 -3.115549981594085693e-01 1.798929832875728607e-02 4.744899645447731018e-02 -5.854849889874458313e-02 8.352774195373058319e-03 -1.382205542176961899e-02 -1.403108537197113037e-01 -1.196211054921150208e-01
-2.756284773349761963e-01 5.963109433650970459e-02 6.476241629570722580e-03 -1.904926598072052002e-01 -7.791133224964141846e-02 6.148268003016710281e-03 -3.701150789856910706e-02 -1.981526315212249756e-01 1.402633637189865112e-01 3.219987452030181885e-02 -6.543790549039840698e-02 -4.375012964010238647e-02 1.322779953479766846e-01 -3.844814300537109375e-01 3.427530229091644287e-01 -1.009324267506599426e-01 -8.194208890199661255e-02 -3.201678395271301270e-01 1.182717457413673401e-01 -8.660460263490676880e-02 1.810917556285858154e-01 2.046723812818527222e-01 -1.603716611862182617e-01 -1.497235000133514404e-01 -3.971498310565948486e-01 5.143581074662506580e-04 7.909770123660564423e-03 9.992689825594425201e-03 -9.240398555994033813e-02 -1.153247654438018799e-01 -2.644012868404388428e-01 -1.197309941053390503e-01
-8.569559082388877869e-03 2.676528990268707275e-01 4.815399274230003357e-02 2.079401612281799316e-01 -1.218222305178642273e-01 7.551007717847824097e-02 2.128777503967285156e-01 5.968625470995903015e-02 4.642641916871070862e-02 7.546225190162658691e-02 2.013849765062332153e-01 -1.691346168518066406e-01 3.789270669221878052e-02 -2.807838320732116699e-01 2.826350033283233643e-01 1.472139209508895874e-01 -2.485546469688415527e-01 -3.163223862648010254e-01 2.488384395837783813e-01 -7.012795656919479370e-02 1.298353821039199829e-01 1.516260206699371338e-01 9.042031131684780121e-03 -1.692622750997543335e-01 -9.064531326293945312e-02 2.356096953153610229e-01 -8.025922626256942749e-02 2.452768385410308838e-01 -1.436521112918853760e-01 2.288153916597366333e-01 -2.136080861091613770e-01 -9.087327122688293457e-02
6.087997928261756897e-02 5.055692791938781738e-01 -6.390027701854705811e-02 1.297581046819686890e-01 3.958150744438171387e-03 1.048428192734718323e-02 2.316847294569015503e-01 -5.364035442471504211e-02 -6.498458981513977051e-02 -2.413055896759033203e-01 1.354761719703674316e-01 4.691580682992935181e-02 5.195811763405799866e-02 -5.540087819099426270e-02 -2.573476731777191162e-01 -1.804888397455215454e-01 -1.991974115371704102e-01 7.386246323585510254e-02 1.020238474011421204e-01 4.807779565453529358e-02 2.342988848686218262e-01 5.360669642686843872e-02 -3.297766447067260742e-01 -3.847874104976654053e-01 -1.761896461248397827e-01 5.685881152749061584e-02 -1.351071596145629883e-01 -2.027898281812667847e-02 -1.539277136325836182e-01 9.731735289096832275e-02 -1.351208519190549850e-02 -1.295607089996337891e-01
4.051962196826934814e-01 1.020700559020042419e-01 2.135974019765853882e-01 1.822707504034042358e-01 -3.317583799362182617e-01 1.224665902554988861e-02 -3.197467699646949768e-02 -1.476446352899074554e-02 1.043944954872131348e-01 1.151040568947792053e-02 5.175533890724182129e-02 -9.522102773189544678e-02 -2.626188099384307861e-02 -5.370970815420150757e-02 -6.398288905620574951e-02 1.991907693445682526e-02 -1.181101128458976746e-01 -1.869729459285736084e-01 1.898720562458038330e-01 -4.152733087539672852e-01 1.898718774318695068e-01 -1.425033509731292725e-01 1.560432021506130695e-03 -1.872001886367797852e-01 -2.702993154525756836e-01 -2.621172964572906494e-01 1.067548468708992004e-01 9.807143360376358032e-03 -1.395490169525146484e-01 -9.737022966146469116e-02 -2.215835005044937134e-01 -1.553216129541397095e-01
-1.733675040304660797e-02 3.741814196109771729e-01 -1.645352691411972046e-01 -5.884579569101333618e-02 -1.304092109203338623e-01 2.588083744049072266e-01 -1.497927755117416382e-01 -2.063303291797637939e-01 -5.848720669746398926e-02 2.926675975322723389e-02 -7.273174822330474854e-02 6.740801781415939331e-02 -9.625849872827529907e-02 -2.368126362562179565e-01 -6.340184062719345093e-02 3.257316350936889648e-02 -9.752126038074493408e-02 -1.418976932764053345e-01 1.265724301338195801e-01 -2.314431965351104736e-01 -3.530899807810783386e-02 1.316140890121459961e-01 -1.144570857286453247e-01 3.873380133882164955e-03 -3.893778622150421143e-01 -5.639287084341049194e-02 -2.036218643188476562e-01 4.026322662830352783e-01 -1.949158161878585815e-01 -2.405295372009277344e-01 -8.375115692615509033e-02 5.890525877475738525e-02
2.912843972444534302e-02 1.242488771677017212e-01 -1.572871655225753784e-01 -8.982390910387039185e-02 -2.537124454975128174e-01 2.548875808715820312e-01 -3.990948200225830078e-02 -6.273005157709121704e-02 2.304851859807968140e-01 9.958340786397457123e-03 1.286869198083877563e-01 2.534095011651515961e-02 1.720165014266967773e-01 -1.788962632417678833e-01 -7.604433596134185791e-02 -2.831886112689971924e-01 -1.778901517391204834e-01 -4.815327748656272888e-02 -9.970003366470336914e-02 -3.171269297599792480e-01 1.144349500536918640e-01 1.149526685476303101e-01 2.434640377759933472e-02 6.178582459688186646e-02 -3.143814504146575928e-01 2.017914131283760071e-02 -1.693164259195327759e-01 2.401862591505050659e-01 5.521434359252452850e-03 -1.233968138694763184e-01 -4.409154653549194336e-01 1.660912483930587769e-01
-3.886852562427520752e-01 1.060721129179000854e-01 2.027279930189251900e-03 -3.835362493991851807e-01 -1.359976977109909058e-01 -1.152431741356849670e-01 -1.509733051061630249e-01 1.396910101175308228e-01 -7.513263821601867676e-02 1.373452395200729370e-01 -6.092346832156181335e-02 -4.696363117545843124e-03 6.121753249317407608e-03 -1.759563237428665161e-01 8.280106633901596069e-02 -8.433064818382263184e-02 -1.476622372865676880e-01 -6.471455842256546021e-02 2.569957375526428223e-01 -1.996072977781295776e-01 4.769322276115417480e-01 3.395261301193386316e-04 -1.978648602962493896e-01 -3.979327157139778137e-02 -1.712086647748947144e-01 -1.087037399411201477e-01 -2.786862850189208984e-01 -1.301461365073919296e-02 -5.642841756343841553e-02 -1.285383105278015137e-01 3.823349718004465103e-03 6.716926395893096924e-02
8.131584152579307556e-03 2.694808840751647949e-01 6.820393353700637817e-02 -7.103954255580902100e-02 -1.689193844795227051e-01 -2.911704778671264648e-02 2.223999053239822388e-01 2.402772903442382812e-01 2.890099287033081055e-01 -3.775275349617004395e-01 4.837708547711372375e-02 -2.841102778911590576e-01 1.314609795808792114e-01 2.667271159589290619e-02 -1.430015563964843750e-01 -8.684292435646057129e-02 -1.520312875509262085e-01 1.272045075893402100e-02 -6.414414942264556885e-02 -1.291384221985936165e-03 1.220652163028717041e-01 1.468169242143630981e-01 -2.431727498769760132e-01 -2.500667572021484375e-01 -1.075956225395202637e-01 -1.824825704097747803e-01 -1.237162053585052490e-01 5.603617429733276367e-02 -6.739842891693115234e-02 2.785154879093170166e-01 -1.443178653717041016e-01 -2.723332643508911133e-01
-1.500940024852752686e-01 1.834467500448226929e-01 3.908200934529304504e-02 6.238892301917076111e-02 -1.948326379060745239e-01 1.349069476127624512e-01 -1.122345402836799622e-01 -9.541866928339004517e-02 5.349167063832283020e-02 1.320025473833084106e-01 -5.455859377980232239e-02 1.696437895298004150e-01 -1.975803673267364502e-01 -2.060966193675994873e-02 -4.026835262775421143e-01 -1.580649316310882568e-01 2.824466228485107422e-01 6.004407256841659546e-02 -7.983753830194473267e-02 -1.238439306616783142e-01 2.931728959083557129e-01 2.975737154483795166e-01 -1.090322658419609070e-01 -5.973228812217712402e-02 -3.886071741580963135e-01 -3.315839171409606934e-02 -2.334101200103759766e-01 2.424000501632690430e-01 -3.031053207814693451e-02 -8.870024234056472778e-03 -1.351910978555679321e-01 -4.710795730352401733e-02
-6.304395198822021484e-02 1.352105438709259033e-01 1.426186561584472656e-01 -5.605473741888999939e-02 -1.878557726740837097e-02 7.627679407596588135e-02 1.055308431386947632e-01 -1.923622786998748779e-01 1.774893999099731445e-01 -5.812579393386840820e-02 -1.944835633039474487e-01 -2.131500542163848877e-01 -8.500964939594268799e-02 -2.728494107723236084e-01 -3.831033408641815186e-01 -5.979643017053604126e-02 -9.001342207193374634e-02 -3.578132987022399902e-01 2.405421733856201172e-01 -7.696520537137985229e-02 4.360445737838745117e-01 8.209671825170516968e-02 -1.944845914840698242e-01 1.496314853429794312e-01 5.522000044584274292e-02 -3.119942033663392067e-03 -7.911074161529541016e-02 1.090065240859985352e-01 -5.903359502553939819e-02 -8.697586506605148315e-02 2.189223170280456543e-01 1.123074367642402649e-01
2.151632606983184814e-01 8.662722259759902954e-02 1.102030500769615173e-01 -7.997557520866394043e-03 1.781471371650695801e-01 -1.049707643687725067e-02 -3.944516927003860474e-02 -1.179949715733528137e-01 1.075520664453506470e-01 9.200348705053329468e-02 9.542763233184814453e-02 2.573967576026916504e-01 3.802642971277236938e-02 -3.108161985874176025e-01 5.751793738454580307e-03 -1.438564807176589966e-01 -7.424983382225036621e-02 -3.421219065785408020e-02 6.896432489156723022e-02 -2.995851039886474609e-01 5.266201496124267578e-01 2.043220847845077515e-01 4.125689342617988586e-02 -3.616746366024017334e-01 -1.528904736042022705e-01 -2.383636496961116791e-02 -2.021111100912094116e-01 1.380983442068099976e-01 1.122942790389060974e-01 2.502963878214359283e-02 1.187559142708778381e-01 -9.226896613836288452e-02
-1.231029778718948364e-01 3.508038222789764404e-01 2.878615558147430420e-01 1.364402174949645996e-01 -2.312794327735900879e-01 -1.273682862520217896e-01 -2.452437281608581543e-01 3.603564798831939697e-01 2.338395416736602783e-01 2.646951377391815186e-02 2.213008701801300049e-01 7.492601126432418823e-02 1.494995802640914917e-01 6.982420384883880615e-02 -5.286328494548797607e-02 -6.941945850849151611e-02 -3.455603495240211487e-02 -2.040053904056549072e-01 6.890046061016619205e-04 1.682678610086441040e-02 2.171363383531570435e-01 1.813387423753738403e-01 -3.442680239677429199e-01 4.246512055397033691e-02 -2.552952468395233154e-01 3.560113161802291870e-02 -1.353569328784942627e-01 -1.527816243469715118e-02 8.065792918205261230e-02 -1.341442167758941650e-01 -4.041256010532379150e-02 3.458551689982414246e-02
-7.403569761663675308e-03 -2.018632600083947182e-03 6.615588814020156860e-02 1.757325083017349243e-01 -2.119300961494445801e-01 1.438021194189786911e-03 9.517502970993518829e-03 -1.330027263611555099e-02 -1.541412994265556335e-02 -3.070732951164245605e-01 3.060335107147693634e-02 1.265292614698410034e-01 2.126981765031814575e-01 1.114091500639915466e-01 -6.232438236474990845e-02 2.667596042156219482e-01 -2.100972384214401245e-01 -1.751957088708877563e-01 2.331999689340591431e-01 -2.051537781953811646e-01 1.218383088707923889e-01 -3.894486650824546814e-02 -2.037236690521240234e-01 -1.696591265499591827e-02 -3.580706417560577393e-01 1.271445453166961670e-01 -1.309713721275329590e-01 2.131278514862060547e-01 -2.738768756389617920e-01 4.225724563002586365e-02 -3.241616189479827881e-01 -2.388177812099456787e-01
2.694062888622283936e-01 1.042329799383878708e-02 1.467862576246261597e-01 3.867859765887260437e-02 -2.500314116477966309e-01 -2.012803703546524048e-01 3.079000413417816162e-01 9.956707060337066650e-02 1.041268780827522278e-01 -7.226619124412536621e-02 1.266097426414489746e-01 1.937807351350784302e-02 -3.529906272888183594e-02 -4.652351513504981995e-02 5.920751765370368958e-02 -1.845639385282993317e-02 -7.976915687322616577e-02 -1.039242297410964966e-01 -9.848503023386001587e-02 -3.852873146533966064e-01 3.711941540241241455e-01 1.101095378398895264e-01 2.237455733120441437e-02 -8.635205775499343872e-02 -1.526193618774414062e-01 -1.640710085630416870e-01 -2.292298823595046997e-01 2.671689391136169434e-01 7.769379019737243652e-02 -1.295587271451950073e-01 -6.207118928432464600e-02 -3.504413962364196777e-01
-2.665822803974151611e-01 3.874773681163787842e-01 -2.117835218086838722e-03 -9.257969795726239681e-04 -1.281171441078186035e-01 1.104858815670013428e-01 1.841718256473541260e-01 1.060965210199356079e-01 2.574376389384269714e-02 -6.408408284187316895e-02 1.177049428224563599e-01 2.489029057323932648e-02 -3.461258709430694580e-01 -2.633493542671203613e-01 -4.010125994682312012e-02 3.213145956397056580e-02 1.346079409122467041e-01 -4.619399830698966980e-02 -4.391854628920555115e-02 -1.539790909737348557e-02 9.887846559286117554e-02 4.531067907810211182e-01 -3.358217477798461914e-01 -4.604756087064743042e-02 -2.164634466171264648e-01 -1.001009643077850342e-01 -1.358013898134231567e-01 -1.514304727315902710e-01 1.239233762025833130e-01 -9.275143034756183624e-03 -1.122294068336486816e-01 -1.235570758581161499e-01
1.154887676239013672e-01 1.351654827594757080e-01 4.080031812191009521e-02 2.267309725284576416e-01 -1.013018414378166199e-01 5.212384462356567383e-02 1.412547677755355835e-01 -1.670031435787677765e-02 1.501731127500534058e-01 -1.475060135126113892e-01 -1.540743261575698853e-01 -1.222257465124130249e-01 7.442575693130493164e-02 1.069019064307212830e-01 -2.980277836322784424e-01 -6.286621838808059692e-02 -3.564502596855163574e-01 -1.259518116712570190e-01 3.011918365955352783e-01 -2.447527647018432617e-01 6.688792258501052856e-02 3.154919743537902832e-01 -2.960340082645416260e-01 -2.639990746974945068e-01 -1.105422899127006531e-01 -2.316238284111022949e-01 -1.161677110940217972e-02 1.128563135862350464e-01 7.763367146253585815e-02 8.269274234771728516e-02 -1.924761831760406494e-01 -7.646791636943817139e-02
-2.484167516231536865e-01 -9.019681811332702637e-02 1.585574895143508911e-01 -3.195174783468246460e-02 1.071034595370292664e-01 -2.279208600521087646e-01 -1.186084002256393433e-01 -2.420286834239959717e-01 6.168899685144424438e-02 -1.546729654073715210e-01 1.192488521337509155e-01 5.487558618187904358e-02 -2.082967013120651245e-02 -1.287002116441726685e-01 -2.198068052530288696e-01 -1.495917886495590210e-01 -5.046252906322479248e-02 -1.006027162075042725e-01 1.440416723489761353e-01 -1.332040727138519287e-01 3.942509889602661133e-01 1.349170207977294922e-01 -4.636182487010955811e-01 1.236326843500137329e-01 -2.525269389152526855e-01 -1.486176550388336182e-01 -2.868953645229339600e-01 -3.308644145727157593e-02 2.981041558086872101e-02 2.856791764497756958e-02 8.321501314640045166e-02 -4.861982166767120361e-02
-1.322836279869079590e-01 1.563120633363723755e-01 1.426642537117004395e-01 1.277318298816680908e-01 5.659453943371772766e-02 9.639218449592590332e-02 3.304801583290100098e-01 -1.804659813642501831e-01 -4.183483496308326721e-02 6.339605432003736496e-03 -2.475481107831001282e-02 -1.937367469072341919e-01 3.561034426093101501e-02 -2.769006490707397461e-01 6.580356508493423462e-02 -2.247726470232009888e-01 -2.648166418075561523e-01 -6.643723696470260620e-02 1.425819247961044312e-01 7.756759226322174072e-02 1.259878575801849365e-01 1.761960387229919434e-01 -2.450397051870822906e-02 -3.952674865722656250e-01 -1.210180297493934631e-01 -1.202445328235626221e-01 -1.978589892387390137e-01 1.564072072505950928e-01 -1.555064916610717773e-01 3.369227945804595947e-01 -1.945657581090927124e-01 -1.465409696102142334e-01
2.693768143653869629e-01 -6.994248926639556885e-02 9.899331629276275635e-02 -2.237386628985404968e-02 -4.338572733104228973e-03 -6.512870639562606812e-02 6.264615058898925781e-02 -1.264511793851852417e-01 -9.572832845151424408e-03 -1.899162866175174713e-02 6.880453228950500488e-02 2.382741123437881470e-01 8.390119671821594238e-02 -4.095897376537322998e-01 1.018856093287467957e-01 -4.302864894270896912e-02 -1.029730364680290222e-01 -1.775972098112106323e-01 8.594501018524169922e-02 -4.615096449851989746e-01 2.725045680999755859e-01 2.512600123882293701e-01 -2.021557688713073730e-01 -2.479863166809082031e-01 -1.564523428678512573e-01 -1.464978009462356567e-01 -2.450907826423645020e-01 5.256029963493347168e-02 -3.412173315882682800e-02 -9.804287552833557129e-02 1.312641948461532593e-01 -4.281565081328153610e-03
[truncated: 3,281,671 more chars]
