# Supplementary material for: The Language of Innovation
Source: PLoS One. 2020 Apr 30;15(4):e0230107. doi: 10.1371/journal.pone.0230107 (PMC7194493; doi:10.1371/journal.pone.0230107)
Supplement: S25 File — (GZ) [file pone.0230107.s025.tar.gz › 2003-2007/V2Run_2_VS_4500_embeddings2003-2007ED32.txt]

-7.354655116796493530e-02 -1.122226119041442871e-01 -8.243206143379211426e-02 3.696735203266143799e-01 -1.873333007097244263e-01 5.798358097672462463e-02 -4.078693687915802002e-02 -1.662020534276962280e-01 -1.341755688190460205e-01 -1.447017341852188110e-01 -6.265623867511749268e-02 2.661153376102447510e-01 8.465505391359329224e-02 -1.411964744329452515e-01 1.099552307277917862e-02 1.844600439071655273e-01 9.343459457159042358e-02 -9.765060991048812866e-02 5.154120549559593201e-02 1.533033102750778198e-01 3.490154743194580078e-01 -1.487364470958709717e-01 -2.370764166116714478e-01 -4.007571935653686523e-01 -1.774229705333709717e-01 -5.562927201390266418e-02 -2.058614417910575867e-02 3.633776605129241943e-01 2.335864305496215820e-02 -1.617130637168884277e-02 -1.233577281236648560e-01 -8.736120909452438354e-02
9.930266439914703369e-02 3.152894973754882812e-02 2.625295221805572510e-01 4.661971330642700195e-01 1.379149407148361206e-01 4.793984815478324890e-03 -1.548422724008560181e-01 2.172181196510791779e-02 -1.114332601428031921e-01 -1.492122709751129150e-01 -8.455899357795715332e-02 1.896275430917739868e-01 -1.288810558617115021e-02 7.831134647130966187e-02 2.321177423000335693e-01 -3.994664549827575684e-02 1.506140679121017456e-01 -1.277227997779846191e-01 -8.376290649175643921e-02 -2.913384465500712395e-03 5.191439986228942871e-01 -1.348206698894500732e-01 -3.485248982906341553e-02 -1.187638146802783012e-03 1.667499244213104248e-01 2.025798857212066650e-01 -2.024927288293838501e-01 3.109968081116676331e-02 9.630331397056579590e-02 1.420340538024902344e-01 -2.104545533657073975e-01 -1.867493800818920135e-02
2.433400787413120270e-02 -5.035987868905067444e-02 -9.108816832304000854e-02 1.490191221237182617e-01 -1.609116196632385254e-01 2.524255812168121338e-01 2.980396449565887451e-01 -2.663336694240570068e-01 -1.256394833326339722e-01 -1.257404536008834839e-01 -2.949154078960418701e-01 3.220779001712799072e-01 1.325159966945648193e-01 2.583328820765018463e-02 6.819219887256622314e-02 -4.317965358495712280e-02 -1.431474927812814713e-03 1.223159357905387878e-01 -3.729719668626785278e-02 4.197580814361572266e-01 2.759810686111450195e-01 -8.825276046991348267e-02 -2.041174024343490601e-01 -4.584834352135658264e-02 3.393049910664558411e-02 -5.843950435519218445e-02 -4.708221182227134705e-02 -4.861164465546607971e-02 2.113793939352035522e-01 -1.927952282130718231e-02 -2.538210451602935791e-01 -1.762167811393737793e-01
4.423637315630912781e-02 -2.024419605731964111e-02 -5.689148977398872375e-02 2.127165198326110840e-01 -7.749737240374088287e-03 -2.316173762083053589e-01 -2.873371839523315430e-01 -9.205530583858489990e-02 -1.453356593847274780e-01 -3.517967760562896729e-01 -1.968935877084732056e-01 1.249892041087150574e-01 -1.248352508991956711e-02 3.330204188823699951e-01 -7.489887624979019165e-02 -9.396041184663772583e-02 4.870898276567459106e-02 3.544617816805839539e-02 -1.638011187314987183e-01 -4.432357382029294968e-03 2.234876602888107300e-01 1.269954144954681396e-01 -3.422083854675292969e-01 -8.985515683889389038e-02 -2.060220390558242798e-01 1.734657734632492065e-01 2.442953363060951233e-02 4.451625794172286987e-02 -1.915224939584732056e-01 2.052136808633804321e-01 -3.183647990226745605e-01 -5.135177448391914368e-02
-2.622502446174621582e-01 3.037656657397747040e-02 8.770132064819335938e-02 -2.073607407510280609e-02 -1.519835591316223145e-01 -1.796784698963165283e-01 3.131914511322975159e-02 1.710242405533790588e-02 -7.647177577018737793e-02 -3.150831460952758789e-01 -4.522295892238616943e-01 -4.889217764139175415e-02 -4.462864622473716736e-02 1.314355581998825073e-01 -6.517676264047622681e-02 2.366531454026699066e-02 6.341048050671815872e-03 -6.354546546936035156e-02 1.035111248493194580e-01 1.310052871704101562e-01 3.692344427108764648e-01 6.349697709083557129e-02 -1.665210872888565063e-01 -1.698784828186035156e-01 7.513167709112167358e-02 7.205971330404281616e-02 -1.731943339109420776e-01 7.977501302957534790e-02 5.069546028971672058e-02 1.073195114731788635e-01 -2.814995944499969482e-01 -3.999811708927154541e-01
-2.661758800968527794e-03 -6.400836165994405746e-03 -1.126579865813255310e-01 2.251168042421340942e-01 -5.366015434265136719e-02 -1.080738976597785950e-01 -6.078101322054862976e-02 -8.288480341434478760e-02 -3.404737412929534912e-01 -1.792492717504501343e-01 -4.274415075778961182e-01 -1.028823852539062500e-01 -4.289593175053596497e-02 1.931403391063213348e-02 1.262287199497222900e-01 -1.781193464994430542e-01 -2.121416628360748291e-01 1.137594357132911682e-01 1.412492692470550537e-01 1.872929036617279053e-01 3.770171403884887695e-01 -1.366076525300741196e-03 7.603271864354610443e-03 2.757045999169349670e-02 -2.039844244718551636e-01 1.354477554559707642e-01 -5.393196269869804382e-02 1.655295342206954956e-01 8.377319574356079102e-02 2.425217181444168091e-01 -3.098845779895782471e-01 -1.103507429361343384e-01
-1.028864532709121704e-01 2.559309899806976318e-01 -5.084826052188873291e-02 3.103583157062530518e-01 -4.753345996141433716e-02 -1.722850650548934937e-01 -1.896817684173583984e-01 -4.658695310354232788e-02 -2.505937218666076660e-01 -2.298712879419326782e-01 -5.285916104912757874e-02 -1.674459427595138550e-01 -8.450461179018020630e-02 4.297195747494697571e-02 -1.683452129364013672e-01 -1.417616102844476700e-02 2.043329924345016479e-01 1.837943494319915771e-02 1.047132834792137146e-01 1.740770637989044189e-01 3.835991024971008301e-01 -2.594572864472866058e-02 -2.558586001396179199e-01 -2.209530398249626160e-02 -9.083617478609085083e-02 -4.543931782245635986e-02 -5.545433983206748962e-02 1.163433566689491272e-01 2.718373835086822510e-01 1.947515308856964111e-01 -3.581437170505523682e-01 -8.226510882377624512e-02
5.118839442729949951e-02 -1.868782490491867065e-01 1.026657670736312866e-01 2.719297707080841064e-01 1.252448409795761108e-01 -1.696652024984359741e-01 -5.888863652944564819e-02 2.150761038064956665e-01 -3.135322332382202148e-01 -1.702871322631835938e-01 -4.377467036247253418e-01 1.538303047418594360e-01 1.640308201313018799e-01 -6.691789627075195312e-02 -1.004740968346595764e-01 4.992603510618209839e-02 2.206395268440246582e-01 -1.328729391098022461e-01 -1.363215893507003784e-01 1.898403465747833252e-01 1.166045367717742920e-01 -1.005067378282546997e-01 -6.581154465675354004e-02 -2.411061152815818787e-02 -4.142859950661659241e-02 1.170203015208244324e-01 -2.866476476192474365e-01 -1.868603564798831940e-02 -3.723746165633201599e-02 2.702437639236450195e-01 -2.738275527954101562e-01 1.782270148396492004e-02
2.261261045932769775e-01 4.670193046331405640e-02 7.915811240673065186e-02 2.501027882099151611e-01 -1.254606395959854126e-01 3.760734200477600098e-02 -8.048900216817855835e-02 7.889990508556365967e-02 -2.724355161190032959e-01 8.952389657497406006e-02 -2.840026617050170898e-01 1.820513159036636353e-01 -4.223124124109745026e-03 -1.337051689624786377e-01 -9.930314123630523682e-02 -3.041311912238597870e-02 9.958658367395401001e-02 -3.146953880786895752e-01 -2.265547513961791992e-01 -1.165725737810134888e-01 2.186548411846160889e-01 2.792675048112869263e-02 -3.721236884593963623e-01 6.580447405576705933e-02 -7.591962814331054688e-02 2.177495956420898438e-01 -8.629731088876724243e-02 6.834268569946289062e-02 9.228356182575225830e-02 1.677505522966384888e-01 -2.264626771211624146e-01 -3.237156271934509277e-01
9.770509600639343262e-02 -2.375096082687377930e-01 -1.499911397695541382e-01 1.368594914674758911e-01 -2.171690762042999268e-01 -1.712277382612228394e-01 -1.167672649025917053e-01 -2.029672265052795410e-01 -3.487925231456756592e-01 -2.085842192173004150e-01 -1.937931478023529053e-01 -4.900922626256942749e-02 -1.345741897821426392e-01 1.182500720024108887e-01 -5.093697085976600647e-02 3.472563996911048889e-02 1.827936768531799316e-01 7.750187069177627563e-02 3.995268419384956360e-02 -3.012994304299354553e-02 3.969605565071105957e-01 -7.088723778724670410e-02 -2.721536159515380859e-01 -2.336958944797515869e-01 -2.512944638729095459e-01 1.588366478681564331e-01 -1.498834043741226196e-01 7.433420419692993164e-02 9.410573542118072510e-02 2.227713167667388916e-01 -3.340942552313208580e-03 -1.114335805177688599e-01
6.057768687605857849e-02 -1.487870514392852783e-01 -9.938420355319976807e-02 2.831204831600189209e-01 -2.233764156699180603e-02 2.438738644123077393e-01 9.653183072805404663e-02 -2.811038494110107422e-01 1.858119219541549683e-01 -2.172024846076965332e-01 -2.687247395515441895e-01 5.334897711873054504e-02 -1.778495162725448608e-01 2.904129028320312500e-02 -9.032834321260452271e-02 1.045712456107139587e-01 1.636067926883697510e-01 2.232409454882144928e-02 -4.033917561173439026e-02 -3.251519752666354179e-03 4.230680167675018311e-01 -3.491403460502624512e-01 -8.781942888163030148e-04 6.510017812252044678e-02 -9.893589466810226440e-02 -6.297839432954788208e-02 -9.239803254604339600e-02 6.348100304603576660e-02 3.464461863040924072e-02 2.072268575429916382e-01 -1.797994226217269897e-01 -3.011583387851715088e-01
-7.734280824661254883e-02 1.816302388906478882e-01 -1.900747418403625488e-01 3.380579128861427307e-02 1.331799626350402832e-01 -2.349374592304229736e-01 -2.119103260338306427e-02 -4.675590246915817261e-02 -2.889543473720550537e-01 -3.515707254409790039e-01 -2.453387826681137085e-01 -7.056804001331329346e-02 2.387308329343795776e-01 2.160690724849700928e-03 1.277415603399276733e-01 5.091599375009536743e-02 1.608692109584808350e-01 8.296468108892440796e-02 -1.624973416328430176e-01 2.780553419142961502e-03 4.206426143646240234e-01 4.234043881297111511e-02 -3.906032145023345947e-01 6.470011174678802490e-02 -1.296333968639373779e-01 1.558081656694412231e-01 -1.450728159397840500e-03 4.444357007741928101e-02 4.329700395464897156e-02 1.367618143558502197e-01 -1.106528490781784058e-01 -1.716643571853637695e-01
-5.029294267296791077e-02 1.675579249858856201e-01 -4.403015598654747009e-02 3.737505674362182617e-01 -1.214269325137138367e-01 -2.680253088474273682e-01 9.282671660184860229e-02 -1.550159454345703125e-01 -2.424010932445526123e-01 -1.954813450574874878e-01 -3.289034366607666016e-01 -9.433676302433013916e-02 -7.627150416374206543e-02 2.021784782409667969e-01 -7.305397838354110718e-02 -3.709243983030319214e-02 9.711708128452301025e-02 -8.745016902685165405e-02 -8.319776505231857300e-02 2.202868908643722534e-01 3.138349950313568115e-01 5.026366561651229858e-02 -1.292332857847213745e-01 2.355357632040977478e-02 -1.645977199077606201e-01 5.984501913189888000e-02 -3.549982607364654541e-02 7.133919745683670044e-02 5.350090935826301575e-02 1.333612203598022461e-01 -1.717615574598312378e-01 -4.038668274879455566e-01
-1.181896869093179703e-02 2.683945596218109131e-01 -2.761958837509155273e-01 2.649051547050476074e-01 -2.362750917673110962e-01 -9.649807214736938477e-02 -6.010468304157257080e-02 -1.771721094846725464e-01 -2.630115747451782227e-01 -1.549748480319976807e-01 -3.505255281925201416e-01 -3.571652248501777649e-02 -4.318269342184066772e-02 8.758383803069591522e-03 1.139282807707786560e-01 5.140899866819381714e-02 -1.610434055328369141e-01 -4.919109493494033813e-02 3.453686134889721870e-03 1.287110596895217896e-01 3.673813343048095703e-01 1.008435115218162537e-01 -1.491069942712783813e-01 -1.597649604082107544e-01 -5.321601033210754395e-02 -7.888602465391159058e-02 9.034431539475917816e-03 6.945854425430297852e-02 -2.360213547945022583e-02 3.333457410335540771e-01 -1.432409584522247314e-01 -2.496804744005203247e-01
6.083017215132713318e-02 1.295362114906311035e-01 -1.159203127026557922e-01 1.830497831106185913e-01 9.491533041000366211e-02 -4.979768767952919006e-02 -1.706625707447528839e-02 1.190586090087890625e-01 -3.613735735416412354e-01 -2.450690716505050659e-01 -3.886243402957916260e-01 1.370081454515457153e-01 -2.500639669597148895e-02 -4.616380482912063599e-02 -4.469791427254676819e-02 2.323819510638713837e-02 -3.576910123229026794e-02 5.434161052107810974e-02 6.260151416063308716e-02 1.792667806148529053e-01 1.353988200426101685e-01 3.535387814044952393e-01 -2.298343181610107422e-01 -2.512457966804504395e-01 -2.336813211441040039e-01 1.390967071056365967e-01 -4.129559546709060669e-02 -2.453339099884033203e-02 -1.053110230714082718e-03 1.090864092111587524e-01 -1.367761194705963135e-01 -3.666699230670928955e-01
1.784166842699050903e-01 -1.086554005742073059e-01 1.263668294996023178e-02 6.213244795799255371e-02 -2.450394481420516968e-01 2.216994911432266235e-01 1.565627157688140869e-01 -3.532912582159042358e-02 -2.282142341136932373e-01 7.696973532438278198e-02 -1.260879188776016235e-01 2.506018877029418945e-01 2.479573152959346771e-02 1.213895455002784729e-01 9.076995402574539185e-02 4.392593353986740112e-02 4.036905989050865173e-02 1.162287220358848572e-01 -7.689984887838363647e-02 2.614636123180389404e-01 3.763666749000549316e-01 -3.604795336723327637e-01 -2.497719675302505493e-01 1.256224513053894043e-01 -1.369159370660781860e-01 -1.883420050144195557e-01 -1.134000066667795181e-02 1.779064238071441650e-01 -8.428342640399932861e-02 1.989388167858123779e-01 -1.715787947177886963e-01 -2.320864498615264893e-01
-1.044447124004364014e-01 -6.651656329631805420e-02 2.057044506072998047e-01 2.255849838256835938e-01 1.654295921325683594e-01 1.364571452140808105e-01 -1.363531202077865601e-01 4.446858912706375122e-02 -8.606335520744323730e-02 -5.276766419410705566e-02 -1.290811300277709961e-01 9.938811510801315308e-02 -1.291486918926239014e-01 -7.109262794256210327e-02 -9.431214630603790283e-02 3.021868765354156494e-01 2.346909791231155396e-01 -2.797603793442249298e-02 -7.742952555418014526e-02 2.221453934907913208e-01 1.654782593250274658e-01 6.316010653972625732e-02 -2.129288464784622192e-01 3.081022528931498528e-03 1.040228381752967834e-01 1.723371744155883789e-01 -2.037983685731887817e-01 2.105996608734130859e-01 -2.160618156194686890e-01 3.179902732372283936e-01 -3.079470694065093994e-01 -3.305523097515106201e-01
2.445909678936004639e-01 6.130171567201614380e-02 -6.578698754310607910e-02 1.410382688045501709e-01 5.383292585611343384e-02 1.802317611873149872e-02 -8.533646911382675171e-02 1.750187762081623077e-02 4.405652731657028198e-02 -9.399869292974472046e-02 -2.814222276210784912e-01 3.540137410163879395e-01 -2.606716156005859375e-01 -1.386870741844177246e-01 -3.031875193119049072e-02 -3.986240923404693604e-02 1.480065286159515381e-01 -7.589752972126007080e-02 -2.911604344844818115e-01 -1.894984394311904907e-02 2.321277409791946411e-01 1.126513443887233734e-02 -2.000300437211990356e-01 -5.721431598067283630e-02 1.284903287887573242e-01 3.650916814804077148e-01 -3.665390610694885254e-02 9.604976326227188110e-02 -2.157228812575340271e-02 1.562269181013107300e-01 -3.790808618068695068e-01 -2.394837886095046997e-01
-1.635489910840988159e-01 -1.893455684185028076e-01 -5.611601099371910095e-02 3.677297830581665039e-01 -1.566870063543319702e-01 1.813186705112457275e-01 6.569616496562957764e-02 -2.460335046052932739e-01 1.810274273157119751e-02 -1.919397711753845215e-01 -3.217215538024902344e-01 4.337199628353118896e-01 -7.042342424392700195e-02 -3.026972897350788116e-02 -6.932411342859268188e-02 3.995586186647415161e-02 -1.264112591743469238e-01 4.257515072822570801e-02 -1.233716905117034912e-01 4.462830838747322559e-04 2.672053873538970947e-01 -2.043156176805496216e-01 -8.256837725639343262e-02 5.267551913857460022e-02 3.864625841379165649e-02 -1.732976548373699188e-02 -1.744314730167388916e-01 1.386803481727838516e-02 -2.033090293407440186e-01 -4.550769552588462830e-02 -1.332954913377761841e-01 -2.938554286956787109e-01
-3.153510764241218567e-02 5.414043366909027100e-02 -8.307926356792449951e-02 1.788549125194549561e-01 -1.107570752501487732e-01 -4.587226733565330505e-02 -1.154234409332275391e-01 -6.508750468492507935e-02 -3.728890717029571533e-01 2.471776120364665985e-02 -3.305365741252899170e-01 1.004209145903587341e-01 -6.845980882644653320e-02 -2.615150436758995056e-02 -2.062198072671890259e-01 1.401847153902053833e-01 -6.057409942150115967e-02 9.728540480136871338e-02 2.627243399620056152e-01 3.065188229084014893e-01 3.104228675365447998e-01 1.090050339698791504e-01 -2.430533915758132935e-01 -2.560658454895019531e-01 -2.325711995363235474e-01 4.889154434204101562e-02 -6.058374792337417603e-02 8.520681411027908325e-02 -8.802685141563415527e-02 2.743220329284667969e-01 -1.259889602661132812e-01 -1.530426740646362305e-01
-2.946352399885654449e-02 1.699978262186050415e-01 -4.724600911140441895e-02 1.955323666334152222e-01 -1.499428004026412964e-01 -1.921548545360565186e-01 -6.832792609930038452e-02 -2.000346034765243530e-01 -3.181483149528503418e-01 -1.143181696534156799e-01 -3.692485988140106201e-01 -1.030577719211578369e-01 6.425023078918457031e-02 1.515987515449523926e-01 -9.870344074442982674e-04 5.365274101495742798e-02 -4.450686648488044739e-02 -1.040965244174003601e-01 1.129817031323909760e-02 -9.353716671466827393e-02 3.384038507938385010e-01 2.231107205152511597e-01 -2.028548270463943481e-01 -5.252212285995483398e-02 -7.822348177433013916e-02 2.938803285360336304e-02 -8.036044239997863770e-02 2.847090661525726318e-01 1.295361369848251343e-01 1.710315346717834473e-01 -3.337592780590057373e-01 -2.293733209371566772e-01
1.453845053911209106e-01 2.694006264209747314e-01 -1.848758608102798462e-01 1.317955851554870605e-01 7.539132982492446899e-02 -6.521628797054290771e-02 -1.672941148281097412e-01 -1.898183673620223999e-01 -2.397728413343429565e-01 -2.824870049953460693e-01 -3.134976625442504883e-01 -4.371816292405128479e-02 -1.261110156774520874e-01 -3.445563465356826782e-02 -1.223737224936485291e-01 4.817098006606101990e-02 3.925345465540885925e-02 3.580106049776077271e-02 1.095184758305549622e-01 -1.120132878422737122e-01 2.698320150375366211e-01 1.235364302992820740e-01 -1.974830478429794312e-01 6.891176849603652954e-02 -3.103828728199005127e-01 -1.237293034791946411e-01 -1.542855799198150635e-01 2.263911217451095581e-01 -2.693065404891967773e-01 1.368891745805740356e-01 -2.349648624658584595e-01 -1.286610513925552368e-01
1.066270917654037476e-01 -8.035158738493919373e-03 -1.884316504001617432e-01 1.287292093038558960e-01 -2.120301872491836548e-01 2.718602716922760010e-01 2.549794018268585205e-01 -1.088126599788665771e-01 -2.723029851913452148e-01 -1.014382317662239075e-01 -3.358898460865020752e-01 2.379114627838134766e-01 1.618839353322982788e-01 1.588607206940650940e-03 1.295307576656341553e-01 1.725161522626876831e-01 -1.075855195522308350e-01 3.568325340747833252e-01 -2.016710340976715088e-01 5.194998160004615784e-02 1.313532441854476929e-01 -2.012131214141845703e-01 -1.179414093494415283e-01 -4.844700172543525696e-02 -1.795680671930313110e-01 -4.997343197464942932e-02 4.925835877656936646e-02 2.519866526126861572e-01 1.357240080833435059e-01 -8.605210483074188232e-02 1.939142681658267975e-02 -1.761187165975570679e-01
1.066751629114151001e-01 1.324047446250915527e-01 2.507672179490327835e-03 1.612192094326019287e-01 -1.269029974937438965e-01 -2.322774231433868408e-01 1.192402169108390808e-01 -9.737168438732624054e-03 -1.388120949268341064e-01 -2.552182376384735107e-01 -3.573964834213256836e-01 -1.787448674440383911e-01 1.725997030735015869e-01 1.111746504902839661e-01 4.297225922346115112e-02 -4.792940244078636169e-02 -1.552100628614425659e-01 1.236619800329208374e-01 -1.340078003704547882e-02 5.260485224425792694e-03 2.323261946439743042e-01 -2.306330502033233643e-01 1.244048494845628738e-02 -1.869971156120300293e-01 -2.220468521118164062e-01 -1.006271541118621826e-01 1.997909396886825562e-01 2.306682765483856201e-01 2.376734167337417603e-01 1.976029872894287109e-01 -2.021549493074417114e-01 -3.154415190219879150e-01
3.263276442885398865e-02 -2.936353683471679688e-01 -1.237244829535484314e-01 4.556372165679931641e-01 -1.124423220753669739e-01 9.525704383850097656e-02 5.620408803224563599e-02 -1.541471034288406372e-01 3.123982436954975128e-02 -2.683914899826049805e-01 -3.526293635368347168e-01 2.360124289989471436e-01 -1.318525522947311401e-02 -4.215775802731513977e-02 1.346685290336608887e-01 -2.408162131905555725e-02 4.852157458662986755e-02 -6.290659308433532715e-02 -1.662683673202991486e-02 -5.198894068598747253e-03 2.476514130830764771e-01 -2.540235221385955811e-01 -9.320822358131408691e-02 -1.588630825281143188e-01 -7.365607470273971558e-02 -2.421952933073043823e-01 -1.279630362987518311e-01 6.946001946926116943e-02 4.497170820832252502e-02 1.283390522003173828e-01 2.899367548525333405e-02 -3.105167448520660400e-01
-3.926841169595718384e-02 1.417682468891143799e-01 -1.701851002871990204e-02 1.438448727130889893e-01 -1.548074483871459961e-01 -2.387591749429702759e-01 9.540733695030212402e-02 -1.756359934806823730e-01 -1.499459594488143921e-01 -2.173624634742736816e-01 -2.801923751831054688e-01 -1.744658350944519043e-01 -7.323440164327621460e-02 5.913337692618370056e-02 2.978042326867580414e-02 -7.460785657167434692e-02 3.092328272759914398e-02 -6.323976069688796997e-02 3.835504874587059021e-02 3.772628679871559143e-02 4.894963800907135010e-01 -5.871203262358903885e-03 -1.368303000926971436e-01 -2.816723287105560303e-02 -1.285676937550306320e-02 1.409145593643188477e-01 1.042218357324600220e-01 1.545786857604980469e-01 4.281281493604183197e-03 3.453337848186492920e-01 -3.445335030555725098e-01 -2.875835299491882324e-01
2.978317812085151672e-02 1.664204746484756470e-01 -3.863602876663208008e-01 -8.557295799255371094e-02 -6.313058733940124512e-02 1.659804582595825195e-01 1.880032569169998169e-01 -7.097445428371429443e-02 -3.350234776735305786e-02 -1.135782897472381592e-01 -2.200362682342529297e-01 2.433415800333023071e-01 2.061037719249725342e-01 -1.455352008342742920e-01 1.577829420566558838e-01 -1.249332539737224579e-02 -5.677140504121780396e-02 1.875203549861907959e-01 2.415627986192703247e-02 8.725769817829132080e-02 9.461729973554611206e-02 -4.091884195804595947e-01 -1.398892104625701904e-01 1.337049454450607300e-01 6.346736103296279907e-03 3.970075026154518127e-02 -1.394184380769729614e-01 3.391145169734954834e-01 -1.382107287645339966e-01 1.990767568349838257e-01 -2.391662597656250000e-01 -1.418926715850830078e-01
-1.048574503511190414e-02 -4.181227087974548340e-02 -5.414004623889923096e-02 2.402855604887008667e-01 -1.408523023128509521e-01 2.450358867645263672e-01 7.654526829719543457e-02 -2.756561934947967529e-01 -1.313714534044265747e-01 -2.315052300691604614e-01 -1.536874324083328247e-01 2.932996153831481934e-01 1.421728730201721191e-01 1.314844787120819092e-01 1.518488377332687378e-01 1.398863196372985840e-01 9.523337334394454956e-02 1.853250116109848022e-01 -1.133829802274703979e-01 1.821507960557937622e-01 1.994682848453521729e-01 -8.530345559120178223e-02 -2.910549044609069824e-01 1.237379834055900574e-01 -1.640150398015975952e-01 8.614962571300566196e-04 -2.781072258949279785e-01 2.091637067496776581e-02 1.434282865375280380e-02 1.092966459691524506e-02 -8.691990375518798828e-02 -4.074558019638061523e-01
-1.150192990899085999e-01 2.218404561281204224e-01 -1.190085113048553467e-01 3.709588944911956787e-01 4.274981096386909485e-02 -3.961208090186119080e-02 -7.506798952817916870e-02 1.213655695319175720e-01 -2.322988510131835938e-01 -4.604736268520355225e-01 -3.163444995880126953e-01 -1.053877025842666626e-01 -8.954887092113494873e-02 1.650580614805221558e-01 1.574924737215042114e-01 4.167611896991729736e-02 -3.783956542611122131e-02 -6.806434690952301025e-02 -9.782930463552474976e-02 -3.872430697083473206e-02 1.462238878011703491e-01 2.362811118364334106e-01 -1.194125562906265259e-01 -9.455228596925735474e-02 1.322344243526458740e-01 5.661882460117340088e-02 -2.303184941411018372e-02 2.163444459438323975e-01 -1.044749543070793152e-01 2.627180814743041992e-01 -1.848751306533813477e-01 -1.528176963329315186e-01
1.218213886022567749e-01 -1.529495418071746826e-01 -8.854859322309494019e-02 2.508017420768737793e-01 -1.729348748922348022e-01 2.250798493623733521e-01 8.540288358926773071e-02 -2.169230133295059204e-01 -2.677106559276580811e-01 -6.273609399795532227e-02 -2.036306411027908325e-01 2.960734069347381592e-01 6.923420727252960205e-02 -8.990440517663955688e-02 -4.752244800329208374e-02 1.120593026280403137e-01 3.698810562491416931e-02 1.495472639799118042e-01 -2.114616483449935913e-01 2.907442450523376465e-01 1.423842012882232666e-01 -7.698322832584381104e-02 -1.310959756374359131e-01 -2.196538448333740234e-02 -5.385660752654075623e-02 -1.345813423395156860e-01 -1.592167615890502930e-01 3.328498825430870056e-02 1.814722865819931030e-01 8.621680736541748047e-02 -2.977666258811950684e-01 -3.877307176589965820e-01
-2.318601459264755249e-01 3.455540537834167480e-01 3.445466607809066772e-02 1.934775263071060181e-01 1.380796730518341064e-01 1.057798936963081360e-01 7.804828137159347534e-02 6.515753269195556641e-02 -2.329889833927154541e-01 -1.873598992824554443e-01 -3.609131872653961182e-01 -1.163002662360668182e-02 2.111419662833213806e-02 -1.740903407335281372e-02 4.186922311782836914e-02 2.022624015808105469e-01 3.174722790718078613e-01 2.587008848786354065e-02 -9.073152393102645874e-02 1.710160076618194580e-01 3.089365661144256592e-01 8.080152422189712524e-02 6.424829829484224319e-03 -2.746464498341083527e-02 -4.031377658247947693e-02 1.307539176195859909e-02 1.584073528647422791e-02 -3.158764243125915527e-01 5.400782078504562378e-02 -5.864524096250534058e-02 -3.447067439556121826e-01 1.253806799650192261e-01
4.620125517249107361e-02 8.384354412555694580e-02 -1.796845346689224243e-01 2.302222698926925659e-01 -2.603952214121818542e-02 -3.914429992437362671e-02 -1.849443838000297546e-02 -1.238052770495414734e-01 -2.105303406715393066e-01 -2.008607685565948486e-01 -2.661934196949005127e-01 -5.291999876499176025e-02 -1.983959078788757324e-01 1.581545025110244751e-01 1.579001694917678833e-01 -2.032843828201293945e-01 2.487080544233322144e-01 -6.304166465997695923e-02 -1.774080470204353333e-02 -1.171486172825098038e-02 2.918874919414520264e-01 9.402601420879364014e-02 -8.870957791805267334e-02 -1.424728780984878540e-01 4.526636004447937012e-02 9.654074162244796753e-02 -1.947880163788795471e-02 2.384179085493087769e-01 9.630189090967178345e-02 2.229058444499969482e-01 -3.395803868770599365e-01 -4.090864956378936768e-01
1.320811659097671509e-01 -1.648568809032440186e-01 -1.359373424202203751e-02 3.480050563812255859e-01 -1.421613544225692749e-01 2.158416062593460083e-01 1.487293392419815063e-01 -3.539940416812896729e-01 -8.906397223472595215e-02 -1.220872327685356140e-01 -1.810287237167358398e-01 1.935383379459381104e-01 1.584029048681259155e-01 3.675835207104682922e-02 1.635064780712127686e-01 1.222245767712593079e-01 -9.269171208143234253e-02 1.157122626900672913e-01 -1.739870607852935791e-01 1.947231441736221313e-01 1.239670887589454651e-01 -2.273207455873489380e-01 -1.135572120547294617e-01 -6.603789515793323517e-03 -9.553900361061096191e-02 -6.317049264907836914e-02 -1.389393359422683716e-01 9.326335787773132324e-02 8.040484040975570679e-02 7.262863218784332275e-02 -3.435912430286407471e-01 -3.429381251335144043e-01
1.628753840923309326e-01 2.151516377925872803e-01 3.922963887453079224e-02 2.080669999122619629e-01 -4.915636032819747925e-02 1.768632978200912476e-02 -5.928163602948188782e-02 -1.010530591011047363e-01 -2.235822677612304688e-01 -3.602019548416137695e-01 -2.439869493246078491e-01 1.205020472407341003e-01 1.803602576255798340e-01 2.392926951870322227e-03 -2.823721170425415039e-01 -2.235572189092636108e-01 3.387767076492309570e-02 -1.706995218992233276e-01 -6.109222397208213806e-02 -3.966172784566879272e-02 2.323130071163177490e-01 1.121712923049926758e-01 -2.317211180925369263e-01 -5.954782664775848389e-02 2.778328396379947662e-02 3.311535120010375977e-01 -2.676313817501068115e-01 2.041095346212387085e-01 1.678712815046310425e-01 -5.302772298455238342e-02 -1.879670321941375732e-01 -2.081329748034477234e-02
5.178532004356384277e-02 -5.809122323989868164e-02 -1.182474642992019653e-01 1.650565564632415771e-01 3.202600032091140747e-02 -1.858474127948284149e-02 -5.691195279359817505e-02 -6.618213839828968048e-03 -1.892211884260177612e-01 -1.009551733732223511e-01 -3.191947042942047119e-01 -5.016340315341949463e-02 -1.291415691375732422e-01 1.200214996933937073e-01 -1.410937607288360596e-01 2.234673053026199341e-01 4.140343368053436279e-01 5.695018172264099121e-02 -9.948576241731643677e-02 -1.279128491878509521e-01 4.601255059242248535e-01 -1.866473406553268433e-01 -1.661353260278701782e-01 2.081175446510314941e-01 -1.261491328477859497e-01 1.894507855176925659e-01 3.282168880105018616e-02 1.597169786691665649e-01 3.045174758881330490e-03 -1.866625845432281494e-01 -2.303836494684219360e-01 1.096524223685264587e-01
1.922343671321868896e-01 2.634208090603351593e-02 9.558057785034179688e-02 1.027148514986038208e-01 -4.162887930870056152e-01 2.185546606779098511e-01 3.770706802606582642e-02 -5.210999399423599243e-02 -2.028028666973114014e-01 -4.317493736743927002e-02 -2.398165464401245117e-01 1.903040707111358643e-01 2.915882170200347900e-01 -4.831211175769567490e-03 5.675193853676319122e-03 -3.973763808608055115e-02 -1.786054577678442001e-03 -3.937445580959320068e-02 -1.498109102249145508e-01 1.082802265882492065e-01 2.746051549911499023e-01 -2.124659121036529541e-01 1.678101532161235809e-02 3.096240758895874023e-01 -2.742114365100860596e-01 4.544760659337043762e-02 1.276323497295379639e-01 8.336272835731506348e-02 4.450457170605659485e-02 -4.987509176135063171e-02 -3.015940785408020020e-01 -2.138773798942565918e-01
2.142305821180343628e-01 -1.132060587406158447e-01 -1.465157326310873032e-02 1.688658595085144043e-01 -4.676749184727668762e-02 4.470398649573326111e-02 -1.015147715806961060e-01 7.548361271619796753e-02 -1.108269393444061279e-02 -3.241579830646514893e-01 -3.685195147991180420e-01 1.766462028026580811e-01 2.320423424243927002e-01 -2.233362048864364624e-01 -9.009070694446563721e-02 -9.871459752321243286e-02 2.132242023944854736e-01 -8.834108710289001465e-03 2.467344403266906738e-01 -6.650936603546142578e-02 1.830259263515472412e-01 -1.225390732288360596e-01 -2.253182530403137207e-01 -4.917166382074356079e-02 -7.871298491954803467e-02 1.825360506772994995e-01 -2.181352525949478149e-01 -1.024102792143821716e-01 3.996096923947334290e-02 6.542295217514038086e-02 -4.087090492248535156e-01 1.245982646942138672e-01
1.164820492267608643e-01 1.397229135036468506e-01 -6.416845135390758514e-04 1.403468996286392212e-01 -1.109597533941268921e-01 -1.717461198568344116e-01 5.663171783089637756e-02 -1.096771508455276489e-01 -2.808872461318969727e-01 -2.188559621572494507e-01 -3.482734262943267822e-01 -2.753496356308460236e-02 -9.269079566001892090e-02 3.419543504714965820e-01 1.047232449054718018e-01 1.299677789211273193e-01 -6.736154109239578247e-02 -1.902769133448600769e-02 -1.594632491469383240e-02 -2.896957844495773315e-02 4.777145981788635254e-01 -1.510366350412368774e-01 -8.282406255602836609e-03 -1.722878068685531616e-01 4.386359453201293945e-02 -1.363304704427719116e-01 -7.001747936010360718e-02 2.169736921787261963e-01 1.711007058620452881e-01 9.544019401073455811e-02 -1.872413158416748047e-01 -2.350187450647354126e-01
8.616413921117782593e-02 -2.732243388891220093e-02 1.421920657157897949e-01 1.568808853626251221e-01 1.135415062308311462e-01 -9.091243147850036621e-02 1.929842531681060791e-01 -7.571167498826980591e-02 -1.618017703294754028e-01 -3.915447741746902466e-02 -1.163040325045585632e-01 2.553817927837371826e-01 -1.070518270134925842e-01 3.724071979522705078e-01 -1.364036500453948975e-01 1.189703419804573059e-01 1.699814200401306152e-01 6.131875142455101013e-02 -6.650884752161800861e-04 8.780810236930847168e-02 2.856364250183105469e-01 -8.451441675424575806e-02 -3.119089007377624512e-01 -8.624268323183059692e-02 -3.330368995666503906e-01 -6.643313914537429810e-03 -8.394414186477661133e-02 2.613878063857555389e-02 1.893229782581329346e-01 1.544724106788635254e-01 -7.789055258035659790e-02 -4.185941815376281738e-01
5.093910172581672668e-02 -1.069213673472404480e-01 -9.374359250068664551e-02 2.905317246913909912e-01 1.876185834407806396e-02 -3.135168179869651794e-02 -7.230838388204574585e-02 -6.900998204946517944e-02 2.950492501258850098e-01 -2.499754577875137329e-01 -2.703368067741394043e-01 4.675967991352081299e-02 1.635423302650451660e-01 7.621292024850845337e-02 -1.907177567481994629e-01 2.052888870239257812e-01 -8.682012557983398438e-02 -1.154052317142486572e-01 6.355313211679458618e-02 1.414428353309631348e-01 3.038471341133117676e-01 -2.166704237461090088e-01 -3.202076554298400879e-01 2.154202461242675781e-01 -2.479547411203384399e-01 2.459603827446699142e-03 -1.446702866815030575e-03 1.360922306776046753e-01 1.021155267953872681e-01 -3.120111115276813507e-02 -2.168157845735549927e-01 -2.721012830734252930e-01
-2.753111347556114197e-02 1.331547647714614868e-01 -1.260479092597961426e-01 2.023741230368614197e-02 -1.411740574985742569e-02 -2.237625718116760254e-01 4.622086882591247559e-02 -1.893084943294525146e-01 -3.215925991535186768e-01 -1.431993097066879272e-01 -2.774410545825958252e-01 9.053479880094528198e-02 1.160223633050918579e-01 1.638942509889602661e-01 2.862155251204967499e-02 -1.764632314443588257e-01 7.901619374752044678e-02 -5.055488646030426025e-02 7.643325626850128174e-02 4.641564562916755676e-02 4.185548126697540283e-01 -2.008707076311111450e-01 -1.519638206809759140e-02 -2.222374528646469116e-01 2.484487602487206459e-03 -1.471056491136550903e-01 5.043818056583404541e-02 2.971874177455902100e-01 1.708262972533702850e-02 1.142760440707206726e-01 -4.020166695117950439e-01 -1.617405861616134644e-01
-2.866310998797416687e-03 -1.410733461380004883e-01 -7.237993925809860229e-02 1.628769338130950928e-01 -5.025145411491394043e-02 2.859140932559967041e-01 7.980024814605712891e-02 -3.218541741371154785e-01 -2.390358410775661469e-02 -1.513126939535140991e-01 -1.855013072490692139e-01 3.352405130863189697e-01 1.107060760259628296e-01 -1.524106711149215698e-01 7.660765200853347778e-02 2.185677438974380493e-01 -2.252805419266223907e-02 -1.401647478342056274e-01 -9.174132347106933594e-02 6.096992269158363342e-02 2.480414807796478271e-01 -1.979887336492538452e-01 -2.518350183963775635e-01 -2.174472510814666748e-01 -7.257121801376342773e-02 -1.547465026378631592e-01 -1.544666141271591187e-01 1.344412863254547119e-01 -1.095499172806739807e-01 -9.186263196170330048e-03 -2.079168409109115601e-01 -3.528804183006286621e-01
8.875367045402526855e-02 -1.992849558591842651e-01 -1.317963153123855591e-01 1.627506762742996216e-01 -9.845426678657531738e-02 2.805309593677520752e-01 1.393333226442337036e-01 -2.461301088333129883e-01 -1.692995578050613403e-01 -1.539510637521743774e-01 -1.037971228361129761e-01 2.038459777832031250e-01 8.886589109897613525e-02 -8.349078893661499023e-02 1.067265868186950684e-01 3.125760704278945923e-02 -7.327719777822494507e-02 3.037700653076171875e-01 -1.253129839897155762e-01 2.045966982841491699e-01 1.087779924273490906e-01 -2.440932840108871460e-01 -1.993668228387832642e-01 1.009640749543905258e-02 -1.031542122364044189e-01 6.881463527679443359e-02 -1.606947183609008789e-01 9.727752953767776489e-02 1.985343545675277710e-01 2.611180022358894348e-02 -3.940189778804779053e-01 -3.094462454319000244e-01
2.764434739947319031e-02 4.974433034658432007e-02 -6.312929093837738037e-02 9.579973667860031128e-02 -1.378758102655410767e-01 -1.379633545875549316e-01 8.093711920082569122e-03 -1.304912120103836060e-01 -3.492771387100219727e-01 7.268936838954687119e-03 -2.412239909172058105e-01 -1.165350601077079773e-01 4.101250320672988892e-02 2.511486411094665527e-01 1.797011047601699829e-01 6.475266814231872559e-02 1.049498170614242554e-01 3.242240101099014282e-02 1.762455105781555176e-01 2.061174958944320679e-01 3.592843413352966309e-01 4.592789709568023682e-02 -3.541101515293121338e-01 -1.552319079637527466e-01 2.100396528840065002e-02 1.371979415416717529e-01 4.092404246330261230e-02 3.812422603368759155e-02 1.480720844119787216e-02 1.356683522462844849e-01 -3.392494916915893555e-01 -3.331595361232757568e-01
-8.392389863729476929e-02 5.511730536818504333e-02 2.310728840529918671e-02 3.219326436519622803e-01 5.048339720815420151e-03 -1.856856644153594971e-01 -9.687611460685729980e-02 1.245228853076696396e-02 5.450863018631935120e-02 -1.893925368785858154e-01 -2.537835240364074707e-01 2.975000441074371338e-01 1.475035548210144043e-01 8.306697010993957520e-02 -1.491920184344053268e-02 -5.537581443786621094e-02 3.132402002811431885e-01 -9.688284248113632202e-02 -9.693617373704910278e-02 2.183085680007934570e-01 6.792817264795303345e-02 -1.571313291788101196e-01 -2.236564457416534424e-01 1.066688448190689087e-01 -1.212369874119758606e-01 3.119198977947235107e-01 -1.261287927627563477e-01 9.017484635114669800e-02 -2.379450947046279907e-01 -1.487183421850204468e-01 -3.490817546844482422e-01 -1.615814417600631714e-01
-1.193072199821472168e-01 9.948627650737762451e-02 1.756124384701251984e-02 1.547316741198301315e-02 -7.380954455584287643e-03 -1.371091753244400024e-01 1.018220931291580200e-01 -2.005464732646942139e-01 7.268115878105163574e-02 -2.133685797452926636e-01 -1.955179423093795776e-01 -2.763994783163070679e-02 2.558040991425514221e-02 1.369523163884878159e-02 4.265747219324111938e-02 7.971306890249252319e-02 -1.657427549362182617e-01 -1.961586922407150269e-01 1.663739681243896484e-01 1.339113563299179077e-01 3.355576992034912109e-01 -2.327334284782409668e-01 -3.239355385303497314e-01 -1.559972763061523438e-01 -2.041103690862655640e-02 -1.432133372873067856e-02 -1.028960049152374268e-01 2.831995785236358643e-01 7.568379491567611694e-02 1.250515282154083252e-01 -2.288417071104049683e-01 -4.840707480907440186e-01
8.579001575708389282e-02 -1.051919087767601013e-01 -1.328323930501937866e-01 3.130656480789184570e-01 -1.793678402900695801e-01 2.802418768405914307e-01 4.734439775347709656e-03 -2.247581928968429565e-01 -5.876684188842773438e-02 -7.054580748081207275e-02 -1.277180016040802002e-01 2.190711647272109985e-01 4.193936288356781006e-02 -5.739209428429603577e-02 2.455394566059112549e-01 -2.410698309540748596e-02 -2.009245753288269043e-02 9.303053468465805054e-02 -2.502975463867187500e-01 2.078845053911209106e-01 2.239008843898773193e-01 -2.051278501749038696e-01 -1.093676313757896423e-01 -4.966083914041519165e-02 -3.610780835151672363e-02 -8.629501610994338989e-02 -5.475180968642234802e-02 1.954405307769775391e-01 2.115551084280014038e-01 5.406013876199722290e-02 -3.355155587196350098e-01 -3.664172589778900146e-01
2.364402264356613159e-02 -1.293756216764450073e-01 -1.032413467764854431e-01 3.293769657611846924e-01 -1.067357584834098816e-01 1.531779319047927856e-01 1.014756634831428528e-01 -1.709028035402297974e-01 -2.246768623590469360e-01 -5.923426151275634766e-02 -1.401715278625488281e-01 1.653880625963211060e-01 1.346827447414398193e-01 -4.655781760811805725e-02 1.311329603195190430e-01 1.724751852452754974e-02 -7.624334841966629028e-02 2.290787994861602783e-01 -1.670400947332382202e-01 2.695069909095764160e-01 1.723423749208450317e-01 -2.838834822177886963e-01 -1.493792831897735596e-01 1.911385357379913330e-02 -6.828590482473373413e-02 -8.742512017488479614e-02 -1.777895689010620117e-01 8.311832696199417114e-02 2.483548074960708618e-01 1.458163559436798096e-02 -3.917954266071319580e-01 -3.039504289627075195e-01
8.633819408714771271e-03 2.351358160376548767e-02 -7.857099175453186035e-02 3.571097552776336670e-02 -7.814184576272964478e-02 -1.214662045240402222e-01 -1.098862960934638977e-01 -1.904162764549255371e-01 -1.515246033668518066e-01 -3.385213017463684082e-01 -2.971484065055847168e-01 8.263070881366729736e-02 1.206354424357414246e-02 1.899777911603450775e-02 -6.396284699440002441e-02 2.378112636506557465e-02 9.467598050832748413e-02 -8.152281492948532104e-02 1.181595027446746826e-01 1.492081023752689362e-02 2.475169897079467773e-01 -2.391196936368942261e-01 -2.356211543083190918e-01 -7.484922558069229126e-02 -2.743458747863769531e-01 2.891486585140228271e-01 1.248692050576210022e-01 5.136959254741668701e-02 1.444314420223236084e-01 1.945888251066207886e-01 -3.059715032577514648e-01 -3.822065591812133789e-01
-9.606271237134933472e-02 9.635939449071884155e-02 -7.846479117870330811e-02 1.030373796820640564e-01 -1.888109892606735229e-01 -1.315526068210601807e-01 -1.408130824565887451e-01 -1.635693162679672241e-01 -4.958304390311241150e-02 -2.827324569225311279e-01 -2.297786623239517212e-01 -3.173550218343734741e-02 6.113835796713829041e-02 3.075664304196834564e-02 -1.196139752864837646e-01 1.127678230404853821e-01 2.026396989822387695e-01 -1.461520045995712280e-01 4.293364658951759338e-02 8.390494436025619507e-02 3.123261034488677979e-01 -2.885160744190216064e-01 -2.906667292118072510e-01 -2.006535828113555908e-01 -2.574268579483032227e-01 1.967036277055740356e-01 1.981384605169296265e-01 1.301662623882293701e-01 1.549069583415985107e-01 2.422573417425155640e-01 -2.177421152591705322e-01 -1.707661002874374390e-01
1.825224049389362335e-02 5.662300810217857361e-02 -1.202935725450515747e-01 1.284897774457931519e-01 -1.204967647790908813e-01 -8.911128342151641846e-02 -1.265400201082229614e-01 -1.954135596752166748e-01 -2.377991378307342529e-01 -3.163052797317504883e-01 -1.814521849155426025e-01 -9.662452340126037598e-02 2.068497426807880402e-02 2.025209963321685791e-01 -4.287061467766761780e-02 3.818918764591217041e-02 3.338798508048057556e-02 -3.129370883107185364e-02 1.199687123298645020e-01 4.878391698002815247e-02 4.189567565917968750e-01 3.978349640965461731e-02 -1.660159230232238770e-01 -5.217576026916503906e-02 6.522782891988754272e-02 1.402999907732009888e-01 1.144177317619323730e-01 3.422183394432067871e-01 8.625718206167221069e-02 -7.347162067890167236e-02 -2.873484194278717041e-01 -4.116007089614868164e-01
3.200471103191375732e-01 -1.632121391594409943e-02 -2.665472403168678284e-02 2.809819877147674561e-01 -2.969755530357360840e-01 -2.232234179973602295e-02 5.073096603155136108e-02 2.835881710052490234e-01 3.435705974698066711e-02 -2.590750455856323242e-01 -1.329272389411926270e-01 1.692628711462020874e-01 3.860596567392349243e-03 -2.272373251616954803e-02 -1.455585211515426636e-01 2.746918499469757080e-01 2.911830544471740723e-01 1.956876218318939209e-01 1.345659494400024414e-01 1.564736366271972656e-01 2.308879792690277100e-01 -4.527022689580917358e-02 -2.169915437698364258e-01 1.020862087607383728e-01 1.280099302530288696e-01 -1.417484134435653687e-01 -8.459150791168212891e-02 7.107676565647125244e-02 -2.478607371449470520e-02 -3.655225969851016998e-03 -3.041955530643463135e-01 -1.173501908779144287e-01
2.243033051490783691e-02 -1.123184114694595337e-01 -1.383104473352432251e-01 1.837763041257858276e-01 -2.836644947528839111e-01 1.724246293306350708e-01 3.513210266828536987e-02 -2.535967230796813965e-01 -6.347233057022094727e-02 -1.468630731105804443e-01 -2.398282140493392944e-01 1.629386246204376221e-01 -1.898082345724105835e-02 -9.427184611558914185e-02 1.428433507680892944e-01 1.089700236916542053e-01 -5.363667011260986328e-02 3.170637786388397217e-01 -1.470910012722015381e-01 3.290470242500305176e-01 1.098173856735229492e-01 -2.779258787631988525e-01 -1.807062476873397827e-01 -1.365511678159236908e-02 -2.306566387414932251e-01 -1.266777217388153076e-01 -1.115143373608589172e-01 1.006664261221885681e-01 1.716175377368927002e-01 5.114601925015449524e-02 -3.216510117053985596e-01 -1.556976437568664551e-01
1.227632910013198853e-01 2.708133682608604431e-02 -9.558606147766113281e-02 4.075729250907897949e-01 3.185850009322166443e-02 -3.063169717788696289e-01 -1.307565718889236450e-01 -1.305449753999710083e-02 1.713263541460037231e-01 4.812639951705932617e-02 -3.390806913375854492e-01 3.925787657499313354e-02 -1.967718303203582764e-01 -4.753895476460456848e-02 -1.626371294260025024e-01 -8.083116263151168823e-03 -1.639517694711685181e-01 1.192633714526891708e-02 -8.214422501623630524e-03 -6.412883847951889038e-02 2.829181551933288574e-01 5.357531085610389709e-02 -2.241117358207702637e-01 -2.060028910636901855e-01 1.153459772467613220e-02 1.229606643319129944e-01 -2.343292161822319031e-02 3.001472353935241699e-01 8.277460001409053802e-03 2.316717654466629028e-01 -2.735145390033721924e-01 -1.998266279697418213e-01
1.139318272471427917e-01 2.099120020866394043e-01 -1.442038360983133316e-02 -2.844655187800526619e-03 -4.808975756168365479e-02 -3.522766381502151489e-02 -9.493976086378097534e-02 -2.546235024929046631e-01 -1.680387854576110840e-01 -2.675818502902984619e-01 -3.509449958801269531e-01 4.823553562164306641e-02 -7.765519618988037109e-02 1.045522987842559814e-01 -1.269450038671493530e-01 -8.398393541574478149e-02 2.311761230230331421e-01 2.058234810829162598e-02 -2.956666797399520874e-02 1.520613878965377808e-01 1.714436262845993042e-01 -2.289218083024024963e-02 -4.053078591823577881e-01 -1.274120658636093140e-01 -9.224987775087356567e-02 9.729851782321929932e-02 -1.941784471273422241e-01 2.373093217611312866e-01 1.662133485078811646e-01 3.249946534633636475e-01 -2.382963746786117554e-01 -9.779781848192214966e-02
-1.055160760879516602e-01 5.912201106548309326e-02 2.294568158686161041e-02 2.781047523021697998e-01 -1.974117308855056763e-01 -1.050667464733123779e-02 -3.642840310931205750e-02 -1.686931401491165161e-01 -6.478293240070343018e-02 -9.311814606189727783e-02 -4.183920621871948242e-01 -7.086055353283882141e-03 -1.534395664930343628e-01 1.784437894821166992e-01 8.863221853971481323e-02 -1.666072569787502289e-02 -8.771416731178760529e-03 -1.880590766668319702e-01 7.966469228267669678e-02 2.669882178306579590e-01 2.996118664741516113e-01 6.434669345617294312e-02 -1.182357892394065857e-01 -1.049948185682296753e-01 8.459112048149108887e-02 6.014216318726539612e-02 -6.776149570941925049e-02 3.733186423778533936e-01 1.060860455036163330e-01 3.289691209793090820e-01 -1.306151449680328369e-01 -2.527783215045928955e-01
9.648595750331878662e-02 -3.172298148274421692e-02 -1.728884875774383545e-02 2.923995852470397949e-01 -1.599100679159164429e-01 4.220116138458251953e-01 -2.185415476560592651e-02 -1.444640010595321655e-01 -1.236980110406875610e-01 -1.145256534218788147e-01 -1.525640785694122314e-01 2.193829119205474854e-01 1.094781532883644104e-01 -7.012814283370971680e-02 1.780453324317932129e-01 1.891379058361053467e-01 1.720542013645172119e-01 3.018814623355865479e-01 2.311569079756736755e-02 2.523084282875061035e-01 2.452133148908615112e-01 -2.487926781177520752e-01 -4.575479403138160706e-02 8.306621015071868896e-02 -1.744708120822906494e-01 4.292885586619377136e-02 4.866575822234153748e-02 4.038193821907043457e-02 5.155204609036445618e-02 2.893618866801261902e-02 -1.867552250623703003e-01 -3.226027786731719971e-01
2.845353819429874420e-02 -9.380808100104331970e-03 6.322880834341049194e-02 2.893412709236145020e-01 8.023430407047271729e-02 1.203028559684753418e-01 -1.277067959308624268e-01 3.220262527465820312e-01 -1.647835671901702881e-01 -5.545845255255699158e-02 -3.754996657371520996e-01 -5.226357281208038330e-02 -1.182782575488090515e-01 -1.098223403096199036e-01 2.091522514820098877e-01 1.842862069606781006e-01 8.264522999525070190e-02 -9.332091361284255981e-02 2.811177447438240051e-02 -2.211435139179229736e-02 1.863943636417388916e-01 -1.921339035034179688e-01 -3.755019903182983398e-01 1.487718969583511353e-01 8.271922171115875244e-02 3.702552989125251770e-03 -3.807256370782852173e-02 2.027162313461303711e-01 -1.628772914409637451e-01 2.151417881250381470e-01 -3.328704237937927246e-01 -9.010957926511764526e-02
-6.685864925384521484e-02 2.189361900091171265e-01 -2.258607149124145508e-01 1.762120872735977173e-01 3.279097378253936768e-02 7.838369905948638916e-02 1.175088360905647278e-01 -1.561452150344848633e-01 -1.769772171974182129e-01 -2.280984222888946533e-01 -4.207803606986999512e-01 -2.546221315860748291e-01 6.564263254404067993e-02 5.086816102266311646e-02 -5.470681190490722656e-02 6.951696425676345825e-02 3.713274598121643066e-01 -2.253199182450771332e-02 -1.480632275342941284e-01 -1.756785959005355835e-01 2.882325053215026855e-01 4.530603811144828796e-02 -3.391019999980926514e-02 1.434379443526268005e-02 -1.042937189340591431e-01 4.513245820999145508e-02 1.601150184869766235e-01 1.534028947353363037e-01 1.377101149410009384e-02 1.359388977289199829e-01 -2.233376353979110718e-01 -2.680818736553192139e-01
2.248835116624832153e-01 6.167954578995704651e-02 2.577730268239974976e-02 1.128319278359413147e-01 -2.050387859344482422e-01 1.977791488170623779e-01 -1.386554241180419922e-01 1.662104129791259766e-01 8.163692057132720947e-02 6.915519386529922485e-02 -2.647119760513305664e-02 2.686250805854797363e-01 5.143806710839271545e-02 -6.933819502592086792e-02 1.303642336279153824e-02 -8.420628309249877930e-02 -1.071167737245559692e-01 2.038328163325786591e-02 -2.064376771450042725e-01 6.274476647377014160e-02 5.634734630584716797e-01 -1.392851322889328003e-01 7.782911509275436401e-02 -6.999184191226959229e-02 -2.940284907817840576e-01 2.058002538979053497e-02 -1.704673916101455688e-01 2.105098962783813477e-01 -2.203728258609771729e-01 -4.972324520349502563e-02 -1.103558763861656189e-01 -2.746463716030120850e-01
1.513471752405166626e-01 2.212730795145034790e-01 2.360803931951522827e-01 4.566687047481536865e-01 -5.779255554080009460e-02 1.488865613937377930e-01 -1.281521022319793701e-01 7.385582476854324341e-02 -1.290603131055831909e-01 -3.513533771038055420e-01 -4.869120940566062927e-02 -1.248116940259933472e-01 -1.099674999713897705e-01 1.248182132840156555e-01 -9.050445258617401123e-02 1.633263677358627319e-01 -1.992505788803100586e-02 4.664636682718992233e-03 -1.486811134964227676e-02 1.308081299066543579e-01 1.911273449659347534e-01 1.049756482243537903e-01 -1.908173598349094391e-02 2.273962646722793579e-02 -3.579972684383392334e-02 2.024759501218795776e-01 7.898303866386413574e-02 2.966098189353942871e-01 -1.133350096642971039e-02 4.076437950134277344e-01 -1.632518768310546875e-01 -1.566512882709503174e-02
1.193648725748062134e-01 -1.486978381872177124e-01 -1.506518572568893433e-01 3.047060966491699219e-01 -1.473346203565597534e-01 1.366602927446365356e-01 1.856491863727569580e-01 -1.703491508960723877e-01 -2.882825732231140137e-01 -9.399901330471038818e-02 -2.279742509126663208e-01 2.593839764595031738e-01 1.211675181984901428e-01 -9.048046171665191650e-02 1.594759076833724976e-01 -3.675377368927001953e-02 -9.806456416845321655e-02 2.922765016555786133e-01 -6.893468648195266724e-02 2.568119764328002930e-01 8.824735134840011597e-02 -2.629669308662414551e-01 -1.130661442875862122e-01 -2.844979614019393921e-02 -1.123846843838691711e-01 -5.291039869189262390e-02 -1.335068494081497192e-01 -3.546397760510444641e-02 1.535517275333404541e-01 1.006196960806846619e-01 -3.303839862346649170e-01 -2.230193614959716797e-01
-2.491441369056701660e-01 -1.189817190170288086e-01 -2.445125021040439606e-02 1.122695803642272949e-01 -1.173414662480354309e-01 1.675919890403747559e-01 1.789338439702987671e-01 -1.926349699497222900e-01 -1.955830678343772888e-02 -3.466523587703704834e-01 -2.589486837387084961e-01 2.482426017522811890e-01 1.085043177008628845e-01 -7.465206831693649292e-02 1.229917109012603760e-01 1.650731861591339111e-01 -2.904382720589637756e-02 9.862433373928070068e-02 -1.549569815397262573e-01 4.010287299752235413e-02 3.444643318653106689e-01 -1.311378777027130127e-01 -2.150239944458007812e-01 1.895593851804733276e-02 -3.279595822095870972e-02 -2.602266371250152588e-01 -2.350764423608779907e-01 6.231428682804107666e-02 -7.890137284994125366e-02 1.172167956829071045e-01 -4.801226779818534851e-02 -3.489838838577270508e-01
-1.177695989608764648e-01 3.172289580106735229e-02 -6.537998467683792114e-02 2.361140102148056030e-01 -9.437049925327301025e-02 -2.732543349266052246e-01 1.269999193027615547e-03 -2.480859309434890747e-01 -1.712346673011779785e-01 -2.935803830623626709e-01 -2.031802386045455933e-01 -2.043798752129077911e-02 -2.086966931819915771e-01 -4.157561063766479492e-02 1.608012467622756958e-01 5.390370264649391174e-02 -1.039724275469779968e-01 -1.474873572587966919e-01 3.778337314724922180e-02 1.381937414407730103e-01 2.402620911598205566e-01 -1.431385576725006104e-01 -2.194202691316604614e-01 -1.126256361603736877e-01 -2.053301781415939331e-03 1.387593001127243042e-01 -3.563000587746500969e-03 3.985308110713958740e-01 1.271340698003768921e-01 7.400216907262802124e-02 -2.600630819797515869e-01 -2.986959815025329590e-01
1.106439828872680664e-01 -9.762220084667205811e-03 -2.150792814791202545e-02 3.905690312385559082e-01 1.505215913057327271e-01 -1.081671491265296936e-01 4.393444582819938660e-02 -1.184348389506340027e-01 -1.719909310340881348e-01 -7.226929068565368652e-02 -2.479339838027954102e-01 1.772578805685043335e-01 1.421456933021545410e-01 -1.559124290943145752e-01 -2.222190499305725098e-01 -1.385547667741775513e-01 3.248748481273651123e-01 -1.494413614273071289e-01 -3.069307804107666016e-01 5.168638005852699280e-02 1.442314386367797852e-01 2.352041192352771759e-02 -1.200544387102127075e-01 3.441286832094192505e-02 5.768270418047904968e-02 -4.950474482029676437e-03 -1.095451265573501587e-01 -1.372163835912942886e-02 -1.087405309081077576e-01 2.327193617820739746e-01 -4.406279623508453369e-01 -7.855112850666046143e-02
-6.427641212940216064e-02 1.900911182165145874e-01 -1.168646439909934998e-01 8.827374875545501709e-02 -4.088043421506881714e-02 5.144394934177398682e-02 -6.625409703701734543e-03 -1.397646069526672363e-01 -1.865033358335494995e-01 -2.026491910219192505e-01 -4.001271426677703857e-01 -1.978064626455307007e-01 -1.014298275113105774e-01 1.176890805363655090e-01 1.373405158519744873e-01 3.075500726699829102e-01 2.587345540523529053e-01 -4.059351980686187744e-02 -2.754656076431274414e-01 3.117962479591369629e-01 2.923889160156250000e-01 2.344315312802791595e-02 -6.717637926340103149e-02 4.922582954168319702e-02 -6.714444607496261597e-02 1.653645932674407959e-01 2.768077328801155090e-02 1.323900967836380005e-01 1.147318854928016663e-01 8.086528629064559937e-02 -2.974160015583038330e-01 9.353454411029815674e-02
1.861785948276519775e-01 6.598225235939025879e-02 2.525676740333437920e-03 4.861882701516151428e-02 -1.857682503759860992e-02 4.901710152626037598e-02 -4.665012285113334656e-02 -8.767788298428058624e-03 -6.386036425828933716e-02 -3.721353113651275635e-01 -1.933041363954544067e-01 7.070311903953552246e-02 1.583351492881774902e-01 1.069424003362655640e-01 -3.615453839302062988e-01 1.392819285392761230e-01 2.381436526775360107e-01 -1.281942278146743774e-01 1.702804677188396454e-02 5.040362104773521423e-02 2.590042650699615479e-01 6.603655964136123657e-02 -3.635134100914001465e-01 -1.327343434095382690e-01 1.569410562515258789e-01 1.148989982903003693e-02 -2.926595807075500488e-01 2.623573839664459229e-01 -6.470172852277755737e-02 2.668293118476867676e-01 -1.727162599563598633e-01 -2.058124542236328125e-02
5.176893621683120728e-02 -1.909947395324707031e-02 -1.625398844480514526e-01 -4.239926859736442566e-02 -1.313920617103576660e-01 -2.644991278648376465e-01 1.189833283424377441e-01 9.555707126855850220e-02 -3.090186119079589844e-01 -3.264366090297698975e-01 -3.192420601844787598e-01 8.646079152822494507e-02 -2.350184470415115356e-01 -5.287153273820877075e-02 -1.533602625131607056e-01 6.332091242074966431e-02 -2.009360641241073608e-01 -1.346933692693710327e-01 -5.005154758691787720e-02 -4.445389658212661743e-02 2.076685726642608643e-01 -1.917891949415206909e-01 -3.471617102622985840e-01 -1.237151324748992920e-01 -2.137024253606796265e-01 -1.089951246976852417e-01 -5.774980038404464722e-02 1.821540296077728271e-01 9.010402858257293701e-02 -1.278224587440490723e-01 -2.496341764926910400e-01 -4.063057526946067810e-02
4.449322074651718140e-02 -1.616521775722503662e-01 -1.609778404235839844e-01 1.494000852108001709e-01 -3.157859742641448975e-01 6.556417793035507202e-02 1.636241674423217773e-01 -1.708489358425140381e-01 -1.673969775438308716e-01 -3.667076677083969116e-02 -1.900437623262405396e-01 2.140282839536666870e-01 1.449345350265502930e-01 -2.611448802053928375e-02 1.506012380123138428e-01 2.362911850214004517e-01 3.150250017642974854e-02 2.047027945518493652e-01 -2.457116693258285522e-01 2.957116663455963135e-01 2.199148833751678467e-01 -1.432960182428359985e-01 -6.743907928466796875e-02 1.802950799465179443e-01 -2.828140743076801300e-02 -7.159696519374847412e-02 -3.023372031748294830e-02 1.036342456936836243e-01 1.282299906015396118e-01 6.678560376167297363e-02 -3.338449597358703613e-01 -3.249276578426361084e-01
3.079262375831604004e-01 -1.109621077775955200e-01 1.322483178228139877e-02 2.528079152107238770e-01 3.644698485732078552e-02 -3.260812908411026001e-02 -1.054214760661125183e-01 -6.895001512020826340e-03 -7.767280191183090210e-02 -4.096517339348793030e-02 -1.905201375484466553e-01 7.898346334695816040e-02 3.075727224349975586e-01 -2.984912395477294922e-01 -1.859301626682281494e-01 2.792303562164306641e-01 -3.730751574039459229e-02 -3.275913894176483154e-01 -9.361329674720764160e-02 8.235182613134384155e-02 3.381287753582000732e-01 2.665114402770996094e-02 -1.406154334545135498e-01 -1.976421475410461426e-01 -2.378006465733051300e-02 2.327580153942108154e-01 1.006103828549385071e-01 2.192946523427963257e-02 -4.695489257574081421e-02 1.347828507423400879e-01 -2.696141898632049561e-01 -1.104822531342506409e-01
-7.203633431345224380e-04 -1.299942433834075928e-01 -2.687057554721832275e-01 2.654277384281158447e-01 -1.791069358587265015e-01 3.053476214408874512e-01 1.687151044607162476e-01 -3.025420606136322021e-01 1.433181669563055038e-02 1.908509992063045502e-02 -6.004330143332481384e-02 4.060571193695068359e-01 1.111098527908325195e-01 -1.210897229611873627e-02 6.895916163921356201e-02 1.100749820470809937e-01 1.300505399703979492e-01 2.017182409763336182e-01 -9.124942868947982788e-02 1.252613682299852371e-02 2.538124620914459229e-01 -1.772750765085220337e-01 -2.830069959163665771e-01 5.842693522572517395e-02 -2.918934524059295654e-01 -4.513675719499588013e-02 -3.672006726264953613e-02 9.206194430589675903e-02 2.762126736342906952e-02 6.508437544107437134e-02 -1.789869815111160278e-01 -1.310475766658782959e-01
2.650008797645568848e-01 -3.282396867871284485e-02 1.511693298816680908e-01 1.811962872743606567e-01 -2.009863853454589844e-01 2.997886762022972107e-02 1.792885661125183105e-01 1.137770116329193115e-01 -1.980931460857391357e-01 -3.304298818111419678e-01 -2.477104812860488892e-01 6.793378293514251709e-02 6.078509613871574402e-02 -1.857031583786010742e-01 -3.291364014148712158e-02 2.110505700111389160e-01 1.431075781583786011e-01 4.363538324832916260e-02 2.003859542310237885e-02 4.252483844757080078e-01 3.578630089759826660e-01 -2.324657142162322998e-02 -8.776374161243438721e-02 1.683566421270370483e-01 2.617581561207771301e-02 -7.901906967163085938e-02 -1.093472242355346680e-01 1.014674678444862366e-01 -2.024569958448410034e-01 1.392191834747791290e-02 -2.231231927871704102e-01 2.018335362663492560e-04
3.498503267765045166e-01 7.378681004047393799e-02 4.414136335253715515e-02 1.044934168457984924e-01 -1.225236207246780396e-01 1.504768058657646179e-02 1.197173893451690674e-01 1.980312168598175049e-01 -1.021905168890953064e-01 -2.163599729537963867e-01 -9.280237555503845215e-02 6.960834562778472900e-02 -5.004698038101196289e-02 -3.549656867980957031e-01 1.649234443902969360e-01 2.591592371463775635e-01 1.719716489315032959e-01 6.056946143507957458e-02 1.375724840909242630e-02 2.738868594169616699e-01 4.190180003643035889e-01 9.367659687995910645e-03 -1.838862746953964233e-01 1.752043962478637695e-01 -5.643011629581451416e-02 -1.132011692970991135e-02 -1.433737576007843018e-01 1.966723501682281494e-01 -1.827899813652038574e-01 1.914769597351551056e-02 -1.761879771947860718e-01 -1.446880102157592773e-01
-5.577059090137481689e-02 2.977883517742156982e-01 -1.289820969104766846e-01 1.937718987464904785e-01 -1.983317881822586060e-01 -8.704493194818496704e-02 -3.637841716408729553e-02 -2.795618772506713867e-02 -4.473126530647277832e-01 -1.244621500372886658e-01 -2.736983001232147217e-01 6.548777222633361816e-02 -3.372717648744583130e-02 1.274333745241165161e-01 -9.332929551601409912e-02 -7.995931059122085571e-02 -7.768397033214569092e-02 2.379413843154907227e-01 1.699347645044326782e-01 -5.012352764606475830e-02 2.699636220932006836e-01 1.004116376861929893e-03 -1.330724656581878662e-01 1.481784693896770477e-02 -8.641820400953292847e-02 -2.244404330849647522e-02 -2.547559738159179688e-01 -6.992150843143463135e-02 -1.714427582919597626e-02 2.190461605787277222e-01 -3.044302761554718018e-01 -2.723717689514160156e-01
6.972500681877136230e-02 -1.355504095554351807e-01 -2.844283282756805420e-01 2.094550877809524536e-01 -2.465526312589645386e-01 2.518699169158935547e-01 4.484412446618080139e-02 -2.335309684276580811e-01 -9.822610020637512207e-02 -1.043836325407028198e-01 -2.884018123149871826e-01 1.788543164730072021e-01 1.170731261372566223e-01 1.352837774902582169e-02 1.270642727613449097e-01 3.037432767450809479e-02 -2.672911807894706726e-02 2.419194728136062622e-01 -1.097198650240898132e-01 2.110910713672637939e-01 9.546180069446563721e-02 -1.375093758106231689e-01 -2.120570093393325806e-01 -2.362958854064345360e-03 -1.123267188668251038e-01 -1.441076993942260742e-01 -4.558680579066276550e-02 3.671126440167427063e-02 1.081504672765731812e-01 1.158691570162773132e-02 -4.146904051303863525e-01 -3.084013462066650391e-01
6.580848246812820435e-02 -5.535487085580825806e-02 -1.167660504579544067e-01 1.756777018308639526e-01 2.872799038887023926e-01 2.853611707687377930e-01 -1.173511445522308350e-01 -1.655478589236736298e-02 -1.319261044263839722e-01 -1.583928801119327545e-02 -1.707794964313507080e-01 -1.552350372076034546e-01 -7.985483109951019287e-02 -5.485616996884346008e-02 -3.447421267628669739e-02 -3.454973548650741577e-02 -5.045277066528797150e-03 -1.202123537659645081e-01 -7.012417912483215332e-02 2.275932729244232178e-01 3.213658034801483154e-01 1.007819622755050659e-01 -3.009380996227264404e-01 -2.365953326225280762e-01 -4.448072612285614014e-02 -2.560766935348510742e-01 3.337988257408142090e-02 1.871639788150787354e-01 -6.771076470613479614e-02 -3.529782220721244812e-02 -4.899007081985473633e-01 -8.195353299379348755e-02
-1.034490298479795456e-03 -9.534976631402969360e-02 -4.433167353272438049e-02 1.748880594968795776e-01 -4.429860785603523254e-02 1.334104090929031372e-01 7.642257213592529297e-02 2.515912055969238281e-01 9.981652349233627319e-02 -1.206852793693542480e-01 -2.184513956308364868e-01 1.464152634143829346e-01 -3.919815272092819214e-02 6.104254722595214844e-02 -1.264028996229171753e-01 -3.644351847469806671e-03 1.301881819963455200e-01 2.983634769916534424e-01 -2.523954212665557861e-01 1.277005076408386230e-01 3.104241192340850830e-01 -5.269607063382863998e-03 2.035774849355220795e-02 -3.436798453330993652e-01 1.116038486361503601e-01 -8.019430935382843018e-02 -7.384257018566131592e-02 5.090607404708862305e-01 -4.645378142595291138e-02 -1.245931722223758698e-02 3.088674508035182953e-02 -2.585837543010711670e-01
1.329962015151977539e-01 1.788640022277832031e-01 -2.155005931854248047e-01 1.652677059173583984e-01 -1.655242294073104858e-01 -1.528066545724868774e-01 4.669797793030738831e-02 -1.530637443065643311e-01 -4.172663092613220215e-01 -1.574328839778900146e-01 -2.348808646202087402e-01 -6.203525513410568237e-02 2.936199121177196503e-02 -6.334840506315231323e-02 -1.874575018882751465e-01 -1.075830534100532532e-01 -1.793519407510757446e-01 1.808678060770034790e-01 1.665700376033782959e-01 1.513265222311019897e-01 4.665512740612030029e-01 1.659450307488441467e-02 -1.185495704412460327e-01 -2.194653898477554321e-01 -9.984871745109558105e-02 7.039287127554416656e-03 2.978094294667243958e-02 8.017179369926452637e-02 9.202698245644569397e-03 7.965879887342453003e-02 -2.512658834457397461e-01 -9.009280800819396973e-02
7.773486524820327759e-02 2.036063522100448608e-01 -9.611444920301437378e-02 2.453013360500335693e-01 -5.659466981887817383e-02 -1.570571810007095337e-01 -2.506468445062637329e-02 -1.115366965532302856e-01 -3.628387451171875000e-01 -3.347947299480438232e-01 -2.873332500457763672e-01 3.475391864776611328e-02 -8.375871926546096802e-02 1.559852212667465210e-01 -8.051376044750213623e-02 9.010914713144302368e-02 -1.707251965999603271e-01 8.869638293981552124e-02 1.989577412605285645e-01 1.692970842123031616e-01 3.776819407939910889e-01 1.384312063455581665e-01 -9.999478608369827271e-02 -2.010682076215744019e-01 -7.627572119235992432e-02 9.477484226226806641e-02 -1.445644795894622803e-01 3.015205450356006622e-02 -1.412378549575805664e-01 1.458043754100799561e-01 -2.233425527811050415e-01 -1.533120423555374146e-01
1.282310932874679565e-01 1.581474989652633667e-01 3.753209486603736877e-02 2.435062378644943237e-01 2.753393948078155518e-01 8.424684405326843262e-02 -4.849291406571865082e-03 2.018544375896453857e-01 -1.606267392635345459e-01 -1.711466908454895020e-01 -2.016548961400985718e-01 -5.411896482110023499e-02 -1.196487620472908020e-01 -1.583184003829956055e-01 4.398889467120170593e-02 4.366146400570869446e-02 -9.320633858442306519e-02 2.740108668804168701e-01 8.258735388517379761e-02 3.826709091663360596e-02 5.643718875944614410e-03 6.317953020334243774e-02 -1.612320244312286377e-01 -3.762041404843330383e-02 -1.968398988246917725e-01 9.018030017614364624e-02 5.874199327081441879e-03 2.732082009315490723e-01 9.020403027534484863e-02 3.229788541793823242e-01 -4.249762892723083496e-01 -3.068469464778900146e-01
-5.364350602030754089e-02 -1.887483298778533936e-01 -1.338335871696472168e-01 1.864878833293914795e-01 -1.502735316753387451e-01 -1.231306195259094238e-01 5.540159344673156738e-02 -1.860349625349044800e-01 -1.159591972827911377e-01 -3.343679010868072510e-01 -1.625513434410095215e-01 2.926418371498584747e-02 9.014536440372467041e-02 2.384546212852001190e-02 1.287782490253448486e-01 6.980002671480178833e-02 2.084446102380752563e-01 -5.788717046380043030e-02 1.505381911993026733e-01 -4.852794110774993896e-02 1.902478188276290894e-01 3.984822034835815430e-01 -1.321851313114166260e-01 -1.645039767026901245e-01 -9.335742145776748657e-02 8.475974947214126587e-02 7.693583518266677856e-02 9.529019892215728760e-02 1.867511570453643799e-01 3.098457753658294678e-01 -3.448612689971923828e-01 -2.422085106372833252e-01
2.487790733575820923e-01 -1.315278708934783936e-01 5.279845371842384338e-02 2.090868353843688965e-01 -2.930038981139659882e-02 -1.740782856941223145e-01 -8.616886916570365429e-04 8.396980166435241699e-02 3.997175954282283783e-03 -3.312581479549407959e-01 -2.596548497676849365e-01 4.146531224250793457e-02 1.095751300454139709e-01 -8.317226916551589966e-02 3.894831985235214233e-02 5.478191375732421875e-02 -4.527511447668075562e-02 2.847465574741363525e-01 1.242954209446907043e-01 -1.374071557074785233e-02 2.155867367982864380e-01 4.169412422925233841e-04 -4.048767685890197754e-01 1.325177103281021118e-01 7.741645723581314087e-02 2.051453888416290283e-01 -3.662170469760894775e-01 -7.209403067827224731e-02 -3.277647122740745544e-02 2.818895876407623291e-01 -1.827784627676010132e-01 -7.545712590217590332e-02
1.251210421323776245e-01 -7.898865640163421631e-02 4.449377302080392838e-03 2.195329815149307251e-01 8.177703619003295898e-02 7.495995610952377319e-02 5.199133604764938354e-02 5.289471894502639771e-02 -2.308917343616485596e-01 -2.639381289482116699e-01 -3.551892042160034180e-01 9.853841364383697510e-02 9.584888815879821777e-02 -1.504593789577484131e-01 -2.915259301662445068e-01 -9.840633720159530640e-02 1.165865585207939148e-01 -1.024258732795715332e-01 -2.143937945365905762e-01 1.674304455518722534e-01 1.752917617559432983e-01 -2.141021192073822021e-01 -1.577291637659072876e-01 -1.334838718175888062e-01 2.355031818151473999e-01 2.027846872806549072e-01 -7.858293247409164906e-04 -2.682012505829334259e-02 8.886694163084030151e-02 2.414850145578384399e-01 -3.637523055076599121e-01 1.164819449186325073e-01
7.058770209550857544e-02 2.774352133274078369e-01 -1.379544585943222046e-01 2.333680987358093262e-01 -1.707591712474822998e-01 -1.235080976039171219e-02 -1.375154256820678711e-01 2.155982702970504761e-02 -3.303525745868682861e-01 -8.891113102436065674e-02 -3.671117424964904785e-01 -6.977092474699020386e-02 -4.097082093358039856e-02 2.178998738527297974e-01 -7.958761602640151978e-02 -1.437182873487472534e-01 -3.221742436289787292e-02 7.136981934309005737e-02 1.064786612987518311e-01 4.284062981605529785e-02 3.715523481369018555e-01 6.041254848241806030e-03 1.023428514599800110e-01 -3.514048457145690918e-01 -2.433010488748550415e-01 1.315412968397140503e-01 -1.093800067901611328e-01 6.562658119946718216e-03 7.195331901311874390e-02 1.217559054493904114e-01 -1.823615580797195435e-01 -1.729992479085922241e-01
-3.991672303527593613e-03 -1.806520670652389526e-01 -9.889940172433853149e-02 2.988358139991760254e-01 -2.805270850658416748e-01 3.526528179645538330e-01 -4.899512976408004761e-02 -2.219251096248626709e-01 -8.140915632247924805e-02 -1.895886659622192383e-01 -1.835875362157821655e-01 1.613579839468002319e-01 1.274125725030899048e-01 -8.457121439278125763e-03 9.988439828157424927e-02 2.019389122724533081e-01 -1.562412530183792114e-01 -3.445812687277793884e-02 6.433480232954025269e-02 2.970088459551334381e-02 3.600564599037170410e-01 -1.608847379684448242e-01 -3.381426334381103516e-01 5.896745249629020691e-02 -1.887584663927555084e-02 -1.193763241171836853e-01 -1.879732906818389893e-01 9.684047847986221313e-02 1.477710530161857605e-02 -3.382018953561782837e-02 -1.269877552986145020e-01 -2.518161833286285400e-01
-2.036265134811401367e-01 -1.990674436092376709e-02 -2.082752138376235962e-01 2.822917699813842773e-01 -1.006104499101638794e-01 3.339017629623413086e-01 7.719534635543823242e-02 -1.939655840396881104e-01 -3.977366536855697632e-02 -1.717635542154312134e-01 -2.999864816665649414e-01 2.018737792968750000e-01 2.074953466653823853e-01 -4.619853571057319641e-02 -1.415572762489318848e-01 4.960294067859649658e-02 -6.306862086057662964e-02 -3.931698948144912720e-02 -1.079065054655075073e-01 1.181296557188034058e-01 1.529966741800308228e-01 -2.004230767488479614e-01 -5.050834640860557556e-02 2.882217802107334137e-02 -3.449329733848571777e-01 -2.224241644144058228e-01 -1.246114671230316162e-01 -1.259720977395772934e-02 -2.743575274944305420e-01 1.065885499119758606e-01 -1.923732012510299683e-01 -1.857450306415557861e-01
2.119837403297424316e-01 -1.796897351741790771e-01 9.887427091598510742e-03 5.655239149928092957e-02 1.214629635214805603e-01 3.269402980804443359e-01 7.493948936462402344e-02 2.536255717277526855e-01 -3.424353897571563721e-02 -9.920554608106613159e-02 -1.077948044985532761e-02 -1.782315224409103394e-01 1.211819499731063843e-01 3.867935389280319214e-02 1.456706374883651733e-01 -1.254617571830749512e-01 4.933452978730201721e-02 -1.673949658870697021e-01 -1.173981651663780212e-01 1.802177876234054565e-01 4.554497003555297852e-01 6.620039045810699463e-02 -2.733134627342224121e-01 -3.519471585750579834e-01 6.974308053031563759e-04 -9.294100850820541382e-02 2.475050464272499084e-02 1.865002512931823730e-01 -9.418456256389617920e-02 2.697629854083061218e-02 -2.670344710350036621e-01 -1.407683938741683960e-01
5.174712464213371277e-02 -1.013924404978752136e-01 -6.809276342391967773e-02 2.908484041690826416e-01 -1.662990003824234009e-01 5.732905119657516479e-02 1.186041906476020813e-01 -3.418117761611938477e-01 -1.887926161289215088e-01 -1.590039581060409546e-01 -1.278329044580459595e-01 2.665227949619293213e-01 1.577271521091461182e-01 -4.512560367584228516e-02 1.629325151443481445e-01 1.323443651199340820e-01 -1.199784129858016968e-02 1.945585459470748901e-01 -1.769607514142990112e-01 1.705882102251052856e-01 3.494888544082641602e-01 -2.880174219608306885e-01 -1.981526762247085571e-01 7.422225922346115112e-02 -9.146704524755477905e-02 -8.251210302114486694e-02 -4.755985736846923828e-02 -8.745459839701652527e-03 8.162645250558853149e-02 -3.734261170029640198e-02 -2.335756719112396240e-01 -2.971216142177581787e-01
-1.976525485515594482e-01 -6.178145110607147217e-02 1.932347416877746582e-01 2.701284885406494141e-01 -4.133962467312812805e-02 2.373655587434768677e-01 -4.937378689646720886e-02 -7.083566486835479736e-02 -4.863445460796356201e-02 -1.829414516687393188e-01 6.719323247671127319e-02 3.340698778629302979e-01 -3.017251007258892059e-02 1.945484578609466553e-01 -4.492612555623054504e-02 1.435024291276931763e-01 6.991653889417648315e-02 2.692097425460815430e-01 1.079725399613380432e-01 7.061521708965301514e-02 2.350045293569564819e-01 -1.343134790658950806e-02 -3.964714705944061279e-01 -4.364326223731040955e-02 -1.731542944908142090e-01 -2.364763021469116211e-01 5.814352259039878845e-02 2.094472199678421021e-02 1.708091497421264648e-01 3.027251362800598145e-01 -1.974673718214035034e-01 -9.968075156211853027e-02
9.511853754520416260e-02 1.486222539097070694e-02 1.328591853380203247e-01 3.654470145702362061e-01 2.028393894433975220e-01 2.011350356042385101e-02 1.351464353501796722e-02 1.229870989918708801e-01 -1.486191600561141968e-01 -1.272285282611846924e-01 -3.135174810886383057e-01 2.307555638253688812e-02 -9.675305336713790894e-02 -1.202107593417167664e-01 -4.065645858645439148e-02 1.699172854423522949e-01 2.055428475141525269e-01 5.645968019962310791e-02 1.629943549633026123e-01 -1.192917674779891968e-02 2.064561247825622559e-01 7.390082627534866333e-02 -4.813354462385177612e-02 1.746381968259811401e-01 2.611841075122356415e-02 2.327190339565277100e-01 -8.468883484601974487e-02 3.322441577911376953e-01 -2.573758065700531006e-01 1.761350631713867188e-01 -3.971806764602661133e-01 -1.037871316075325012e-01
-2.408456429839134216e-02 -1.033352687954902649e-01 -9.675767272710800171e-02 2.684874236583709717e-01 -2.302502989768981934e-01 2.516366541385650635e-01 1.724947243928909302e-02 -3.010819256305694580e-01 -1.542493402957916260e-01 -1.295426115393638611e-02 -2.556810379028320312e-01 2.860229611396789551e-01 4.719202592968940735e-02 -3.356115147471427917e-02 1.739945858716964722e-01 8.211645483970642090e-02 2.890924550592899323e-02 1.009740978479385376e-01 -2.048168629407882690e-01 2.091532647609710693e-01 2.204368412494659424e-01 -2.191172540187835693e-01 -1.288257539272308350e-01 -6.720832735300064087e-02 -1.511759310960769653e-01 -1.100002378225326538e-01 -1.716314703226089478e-01 9.778115153312683105e-02 1.607539504766464233e-01 1.529272645711898804e-02 -2.694672644138336182e-01 -3.184203505516052246e-01
-5.292089655995368958e-02 -3.605520427227020264e-01 -1.038724854588508606e-01 2.317425161600112915e-01 -3.858338296413421631e-02 -2.394916117191314697e-01 -2.431193590164184570e-01 8.526219427585601807e-02 -1.216602250933647156e-01 -9.898557513952255249e-02 -1.479571759700775146e-01 1.021365299820899963e-01 -3.810466453433036804e-02 -1.398153137415647507e-02 2.270215898752212524e-01 1.948325037956237793e-01 3.787093758583068848e-01 -1.032305955886840820e-01 2.676851488649845123e-02 5.333863943815231323e-02 2.902032732963562012e-01 1.877620518207550049e-01 -3.513835966587066650e-01 -3.549099713563919067e-02 -4.836522787809371948e-02 -7.288343459367752075e-02 -1.094853729009628296e-01 1.918010711669921875e-01 1.793405786156654358e-02 4.986250400543212891e-02 -2.142600715160369873e-01 -1.497823596000671387e-01
1.576525419950485229e-01 1.594986617565155029e-01 -1.081109195947647095e-01 2.523634731769561768e-01 4.642136394977569580e-02 -2.217856943607330322e-01 -4.215607419610023499e-02 1.270953118801116943e-01 -2.363149821758270264e-01 -2.754859924316406250e-01 -3.117805123329162598e-01 1.235747560858726501e-01 -1.431562937796115875e-02 2.283875793218612671e-01 -7.766886800527572632e-02 2.533181011676788330e-01 4.529258236289024353e-02 -3.597239404916763306e-02 1.984088271856307983e-01 1.078087911009788513e-01 2.504186630249023438e-01 -4.468367248773574829e-02 -2.052658796310424805e-01 -1.258042156696319580e-01 1.389797329902648926e-01 1.147725060582160950e-01 2.412512451410293579e-01 2.360047698020935059e-01 -6.442805379629135132e-02 9.683269262313842773e-02 -2.613455951213836670e-01 -1.818080842494964600e-01
1.229221671819686890e-01 -1.383553594350814819e-01 -1.537637971341609955e-02 3.423310816287994385e-02 -3.886899948120117188e-01 4.871571809053421021e-02 -3.098455443978309631e-02 2.840583920478820801e-01 -1.301611661911010742e-01 -2.670695483684539795e-01 -4.479626193642616272e-02 -3.360318019986152649e-02 1.421527266502380371e-01 -8.219107240438461304e-02 -1.143621727824211121e-01 2.253715395927429199e-01 -7.623486965894699097e-02 2.746782898902893066e-01 -1.101863011717796326e-01 -2.692424654960632324e-01 3.511110842227935791e-01 1.404735445976257324e-01 -1.144814491271972656e-01 -1.799664199352264404e-01 1.667633354663848877e-01 -2.948587760329246521e-03 6.598994601517915726e-03 5.865754932165145874e-02 -2.046567499637603760e-01 -6.075181812047958374e-02 -2.623732388019561768e-01 -2.165259569883346558e-01
-1.124830842018127441e-01 -1.807398200035095215e-01 -2.351920306682586670e-02 3.999477624893188477e-01 -8.207118511199951172e-02 1.460585296154022217e-01 9.574805945158004761e-02 -3.005190193653106689e-01 -6.979058682918548584e-02 -1.469286829233169556e-01 -2.988100051879882812e-01 2.004549205303192139e-01 8.402127027511596680e-02 -1.715873479843139648e-01 -7.545112818479537964e-02 6.476300209760665894e-02 -6.789650768041610718e-02 -7.682047039270401001e-02 -1.104780659079551697e-01 2.754952758550643921e-02 4.005416333675384521e-01 -1.673871576786041260e-01 -2.151259407401084900e-02 7.746893912553787231e-02 -5.809118598699569702e-02 -5.225919559597969055e-02 -6.439246237277984619e-02 1.733088195323944092e-01 -2.566746063530445099e-02 1.216614525765180588e-02 -1.293823421001434326e-01 -4.336789548397064209e-01
3.045670092105865479e-01 2.964393049478530884e-02 -1.745023578405380249e-01 3.179946243762969971e-01 -5.757026001811027527e-02 -2.798115648329257965e-02 -2.505961991846561432e-02 1.619040220975875854e-01 1.150425374507904053e-01 1.001194268465042114e-01 -2.332304120063781738e-01 -2.059588730335235596e-01 -5.371831357479095459e-02 -1.807612776756286621e-01 1.807766556739807129e-01 -4.866391420364379883e-02 5.166438221931457520e-02 1.537442356348037720e-01 -2.015297412872314453e-01 2.046261727809906006e-01 2.548084557056427002e-01 -7.900819927453994751e-02 -2.370372861623764038e-01 -1.789100915193557739e-01 6.370709161274135113e-05 -2.564176023006439209e-01 -6.094938889145851135e-02 2.811378538608551025e-01 5.705525353550910950e-02 2.458612248301506042e-02 -3.639200925827026367e-01 1.445524767041206360e-02
2.114695459604263306e-01 1.116504967212677002e-01 -2.151684463024139404e-01 1.342436820268630981e-01 -2.206083983182907104e-01 -5.863871891051530838e-03 -1.048116087913513184e-01 1.665271669626235962e-01 8.677760511636734009e-02 -1.976019516587257385e-02 -2.723897099494934082e-01 3.927746713161468506e-01 -9.760056622326374054e-03 1.747514009475708008e-01 7.769076526165008545e-02 2.751631438732147217e-01 1.564849168062210083e-01 -1.137976814061403275e-02 8.445065468549728394e-02 1.124541461467742920e-01 8.343985676765441895e-02 -3.518910333514213562e-02 1.038524210453033447e-01 5.319141969084739685e-02 -1.386924833059310913e-01 -2.166905850172042847e-01 -1.204532384872436523e-01 1.921025365591049194e-01 -1.047892943024635315e-01 3.729272484779357910e-01 -3.019323945045471191e-01 -1.314244270324707031e-01
4.143959656357765198e-02 1.307169198989868164e-01 -9.350844472646713257e-02 2.150041908025741577e-01 -1.056092455983161926e-01 -1.027552187442779541e-01 -3.365833312273025513e-02 8.254224434494972229e-03 -5.383820533752441406e-01 -1.553131788969039917e-01 -2.586566507816314697e-01 -9.151170402765274048e-02 -1.565458811819553375e-02 4.305923730134963989e-02 -7.372015714645385742e-02 5.766571685671806335e-02 -1.211591809988021851e-01 4.168943688273429871e-02 1.465793102979660034e-01 1.206558048725128174e-01 4.481500685214996338e-01 8.602973818778991699e-02 -5.637408420443534851e-02 -1.601984798908233643e-01 -1.824641376733779907e-01 -7.506355643272399902e-02 -7.547610998153686523e-02 -8.567269146442413330e-02 -1.991088390350341797e-01 1.344112753868103027e-01 -2.789351344108581543e-01 -1.617907732725143433e-01
1.349365860223770142e-01 5.083297565579414368e-02 1.216847896575927734e-01 1.907454878091812134e-01 -5.850004032254219055e-02 1.716680675745010376e-01 2.534892857074737549e-01 -1.182387024164199829e-01 6.343521922826766968e-02 -2.731036543846130371e-01 -1.883404329419136047e-02 2.076240479946136475e-01 1.296400874853134155e-01 1.013550534844398499e-01 2.215633541345596313e-01 -4.803086817264556885e-02 1.578017920255661011e-01 1.848376691341400146e-01 2.768843807280063629e-02 -1.505449265241622925e-01 1.536229252815246582e-01 -4.652937129139900208e-02 -4.474551081657409668e-01 1.200939491391181946e-01 -1.043089106678962708e-01 -2.084347605705261230e-01 1.381231993436813354e-01 1.254161074757575989e-02 1.286749355494976044e-02 1.053407564759254456e-01 -3.597017824649810791e-01 -2.814785540103912354e-01
-5.006262287497520447e-02 -1.099784597754478455e-01 -6.910204887390136719e-02 2.365265786647796631e-01 -1.558475047349929810e-01 1.926906853914260864e-01 1.852211952209472656e-01 -2.098269909620285034e-01 -1.924520879983901978e-01 -8.047780394554138184e-02 -1.414341628551483154e-01 1.511730998754501343e-01 -1.108345948159694672e-02 -1.450362801551818848e-01 9.863076359033584595e-02 5.075240135192871094e-02 -3.892829269170761108e-02 2.238295674324035645e-01 -3.064383864402770996e-01 2.429104149341583252e-01 2.146286219358444214e-01 -3.196773231029510498e-01 -2.475018650293350220e-01 4.398239031434059143e-02 -1.619384437799453735e-01 -9.482508152723312378e-02 -1.903149932622909546e-01 3.386603668332099915e-02 2.150558680295944214e-01 7.518836762756109238e-03 -2.970317006111145020e-01 -2.049412131309509277e-01
6.123740598559379578e-02 -1.591556519269943237e-01 -3.249028697609901428e-02 3.932511210441589355e-01 -1.695107668638229370e-02 -8.853125572204589844e-02 -2.121877856552600861e-02 3.141797846183180809e-03 -1.318682879209518433e-01 -1.916223466396331787e-01 -3.098420798778533936e-01 1.644646525382995605e-01 -5.118333175778388977e-02 -2.934080958366394043e-01 -2.589498758316040039e-01 1.021378561854362488e-01 -9.171433746814727783e-02 -1.026267856359481812e-01 -2.602890133857727051e-01 6.562599539756774902e-02 1.682053357362747192e-01 -1.678929850459098816e-02 -3.029472529888153076e-01 1.623856723308563232e-01 1.101436540484428406e-01 1.768168956041336060e-01 -1.030123978853225708e-01 -8.491280488669872284e-03 -9.582613408565521240e-02 2.403094470500946045e-01 -3.233190476894378662e-01 3.129915799945592880e-03
2.695304453372955322e-01 9.632821381092071533e-02 1.164592728018760681e-01 1.751613616943359375e-01 -8.432384580373764038e-02 -2.268040738999843597e-02 3.274920955300331116e-02 2.075919806957244873e-01 -3.339862450957298279e-02 -2.489609420299530029e-01 -1.494866162538528442e-01 1.991179138422012329e-01 9.074530005455017090e-02 -1.358600556850433350e-01 -1.036367416381835938e-01 1.651073396205902100e-01 2.601285278797149658e-01 6.342696398496627808e-02 -9.028356522321701050e-03 3.507004976272583008e-01 2.971094846725463867e-01 2.645927853882312775e-02 -2.209703475236892700e-01 7.109750062227249146e-02 -9.470472112298011780e-03 -2.324425578117370605e-01 -2.575601637363433838e-01 2.031669765710830688e-01 -1.130451634526252747e-01 -3.962736204266548157e-02 -3.443078696727752686e-01 1.878077397122979164e-03
9.491837769746780396e-02 -5.708019435405731201e-02 -2.160210013389587402e-01 3.725916743278503418e-01 -2.090765237808227539e-01 2.527326941490173340e-01 1.188731566071510315e-01 -2.229482680559158325e-01 -1.264762878417968750e-01 -3.197365254163742065e-02 -1.591404080390930176e-01 1.516062170267105103e-01 2.037801966071128845e-02 8.128107525408267975e-03 1.058192923665046692e-01 1.413494944572448730e-01 -4.195701703429222107e-02 2.588435113430023193e-01 -1.255558431148529053e-01 2.841600775718688965e-01 9.599930047988891602e-02 -2.504157721996307373e-01 -2.072514742612838745e-01 6.090067327022552490e-03 -1.218051090836524963e-01 -5.731416493654251099e-02 -1.423048973083496094e-01 5.754313990473747253e-02 2.022553533315658569e-01 -3.906407952308654785e-02 -3.295825421810150146e-01 -2.467892765998840332e-01
1.579297930002212524e-01 -2.192527614533901215e-02 1.110960096120834351e-01 -1.872019842267036438e-02 -1.693064272403717041e-01 -3.936625719070434570e-01 6.106771528720855713e-02 -1.075883731245994568e-01 -1.737620979547500610e-01 -2.803174853324890137e-01 -2.718347907066345215e-01 -2.957261726260185242e-02 -1.461637020111083984e-01 1.052762717008590698e-01 -2.062319815158843994e-01 1.721790134906768799e-01 -1.847863346338272095e-01 4.811250790953636169e-02 -5.632306262850761414e-02 4.708385095000267029e-02 3.270243704319000244e-01 -1.096429675817489624e-01 -1.464668810367584229e-01 -2.694115936756134033e-01 -2.681741714477539062e-01 8.672796189785003662e-02 -4.609959945082664490e-02 6.526886671781539917e-02 -1.440178602933883667e-01 7.042172551155090332e-02 -3.195948004722595215e-01 -7.914663106203079224e-02
6.784971803426742554e-02 -5.729991942644119263e-02 2.480004169046878815e-02 2.858491837978363037e-01 -3.044001199305057526e-02 -7.733489573001861572e-02 -2.925837039947509766e-01 1.688880287110805511e-02 -7.387580722570419312e-02 -4.026441276073455811e-01 -7.008965313434600830e-02 1.295717507600784302e-01 -1.419091597199440002e-02 -2.607634663581848145e-01 -2.979885339736938477e-01 1.409676969051361084e-01 -6.844775378704071045e-02 3.176391124725341797e-01 -1.162415370345115662e-01 7.247466593980789185e-02 2.657489478588104248e-01 7.311877794563770294e-03 -1.212003007531166077e-01 -8.587904158048331738e-04 -1.036126390099525452e-01 1.128569543361663818e-01 -1.375575065612792969e-01 2.306102663278579712e-01 2.102656513452529907e-01 1.601235121488571167e-01 -2.263451218605041504e-01 1.564349830150604248e-01
-2.468369603157043457e-01 2.669112291187047958e-03 1.930490136146545410e-01 1.305091828107833862e-01 -2.242481410503387451e-01 1.632254123687744141e-01 2.821275293827056885e-01 8.975067734718322754e-02 -3.284126892685890198e-02 -1.042620316147804260e-01 -3.186508119106292725e-01 -7.167763262987136841e-02 -2.459509819746017456e-01 1.593303680419921875e-01 -4.032346606254577637e-02 -3.295696079730987549e-01 1.711071841418743134e-02 2.930836938321590424e-02 -9.900521486997604370e-02 1.944683343172073364e-01 2.792951464653015137e-01 -1.071769297122955322e-01 -2.401622235774993896e-01 -2.143934369087219238e-01 -2.122632712125778198e-01 8.905226737260818481e-02 -9.286387264728546143e-02 1.918338835239410400e-01 1.102073267102241516e-01 -6.709920614957809448e-02 -2.042076140642166138e-01 -8.229310065507888794e-02
1.967176347970962524e-01 -6.813406199216842651e-02 -2.603513896465301514e-01 -7.914431393146514893e-03 -1.005861833691596985e-01 -6.105331704020500183e-02 2.832574844360351562e-01 4.933374002575874329e-02 -6.235896423459053040e-02 -1.824939846992492676e-01 -1.084406003355979919e-01 -1.606690324842929840e-02 -1.815373152494430542e-01 7.854298502206802368e-02 -1.633932441473007202e-01 -1.130942031741142273e-01 1.246497482061386108e-01 -2.788249552249908447e-01 8.048813045024871826e-02 1.741101443767547607e-01 1.396629661321640015e-01 7.588746026158332825e-03 -1.009135246276855469e-01 -1.295852512121200562e-01 -3.895330429077148438e-01 1.101652309298515320e-01 -1.089390888810157776e-01 3.960061445832252502e-02 7.746788859367370605e-02 -4.576238617300987244e-02 -5.472017526626586914e-01 -5.506018549203872681e-02
4.257770255208015442e-02 -8.702592551708221436e-02 3.620701609179377556e-03 2.467748224735260010e-01 6.048160791397094727e-02 6.854463368654251099e-02 6.755115091800689697e-02 5.313736945390701294e-02 2.718509137630462646e-01 -5.324403196573257446e-02 -1.999933868646621704e-01 -4.225828452035784721e-04 -2.662335336208343506e-02 -1.788683682680130005e-01 -1.755357384681701660e-01 2.042481303215026855e-01 -2.314598299562931061e-03 -6.938739120960235596e-02 1.479959636926651001e-01 1.517323106527328491e-01 4.547238945960998535e-01 -2.352914065122604370e-01 -2.688765823841094971e-01 -2.245634347200393677e-01 -3.248405456542968750e-02 -3.234145417809486389e-02 -1.437820047140121460e-01 2.492055147886276245e-01 1.037774160504341125e-01 3.731837123632431030e-02 -4.341289028525352478e-02 -3.980729281902313232e-01
-5.678981170058250427e-02 1.276864707469940186e-01 -5.253194272518157959e-02 1.585287898778915405e-01 -2.869676947593688965e-01 1.735497266054153442e-01 2.276238799095153809e-01 -5.469084531068801880e-02 -2.356638461351394653e-01 -1.568234860897064209e-01 -9.083461761474609375e-02 2.962455153465270996e-01 1.092105731368064880e-01 -1.070425380021333694e-02 5.403343215584754944e-02 5.232746526598930359e-02 2.229704558849334717e-01 -5.839528888463973999e-02 -1.635623425245285034e-01 2.594293653964996338e-01 1.251006126403808594e-01 -3.570534288883209229e-01 1.860094070434570312e-02 1.040477380156517029e-01 -2.009723782539367676e-01 8.773433417081832886e-02 9.082717448472976685e-02 2.548355460166931152e-01 -8.581037074327468872e-02 -1.264427304267883301e-01 -2.364113777875900269e-01 -2.990870177745819092e-01
-5.624284967780113220e-02 -2.680786140263080597e-02 -2.568488419055938721e-01 3.770189285278320312e-01 -7.125626504421234131e-02 1.145166251808404922e-02 1.051904410123825073e-01 -1.303460597991943359e-01 -2.871101796627044678e-01 -5.729200690984725952e-02 -3.891123831272125244e-01 1.529837697744369507e-01 -1.356438696384429932e-01 1.127771437168121338e-01 1.305157840251922607e-01 -1.165405139327049255e-01 -7.719139009714126587e-02 -3.541010618209838867e-02 2.736665904521942139e-01 3.164131939411163330e-02 3.358424305915832520e-01 3.098632693290710449e-01 -2.562228739261627197e-01 -8.007428795099258423e-02 -8.438404649496078491e-02 3.526479005813598633e-02 -7.825371623039245605e-02 -3.136875480413436890e-02 -2.474712207913398743e-02 1.110548973083496094e-01 -1.843715906143188477e-01 -7.806259393692016602e-02
-2.296749204397201538e-01 5.493498593568801880e-02 -2.858470194041728973e-02 3.098269701004028320e-01 2.003224799409508705e-03 -2.287831306457519531e-01 6.996437907218933105e-02 -8.075374364852905273e-02 -1.338605582714080811e-01 5.390363559126853943e-02 -2.873725295066833496e-01 -3.748919814825057983e-02 -4.623447358608245850e-02 3.036668300628662109e-01 -1.079213991761207581e-01 1.623957753181457520e-01 -1.350212097167968750e-01 -1.400933712720870972e-01 6.692713126540184021e-03 -1.365966647863388062e-01 2.776967883110046387e-01 -1.519374698400497437e-01 -2.133504599332809448e-01 -1.101022213697433472e-01 -4.671168699860572815e-02 1.715225577354431152e-01 -1.255626231431961060e-01 3.186354935169219971e-01 1.206689998507499695e-01 1.693268269300460815e-01 -3.280001580715179443e-01 -1.798930764198303223e-01
2.979767322540283203e-01 5.413505434989929199e-02 1.148276589810848236e-02 2.855299115180969238e-01 -1.302409023046493530e-01 -1.251403689384460449e-01 1.260640621185302734e-01 1.025170758366584778e-01 1.886370033025741577e-01 1.507739722728729248e-01 -2.274376749992370605e-01 2.519719302654266357e-01 1.726233065128326416e-01 2.079259902238845825e-01 -1.025219410657882690e-01 4.213024303317070007e-02 2.051033973693847656e-01 -6.127761676907539368e-02 -3.129306733608245850e-01 -3.357714787125587463e-02 3.438003063201904297e-01 -6.293059140443801880e-02 -2.604201138019561768e-01 -9.117679297924041748e-02 1.416384726762771606e-01 9.777326881885528564e-02 -1.051849126815795898e-01 7.315901666879653931e-02 -2.047524601221084595e-01 2.053918540477752686e-01 -1.773753017187118530e-01 -6.299556791782379150e-02
-6.868141144514083862e-02 -2.635444700717926025e-02 -8.290841430425643921e-02 3.043653666973114014e-01 2.118847072124481201e-01 -1.379668563604354858e-01 7.084929198026657104e-02 6.167851388454437256e-02 -3.227697610855102539e-01 -3.021198213100433350e-01 -2.349440753459930420e-01 -6.906118243932723999e-02 8.398646116256713867e-02 1.556350737810134888e-01 -6.761073321104049683e-02 2.549456357955932617e-01 6.258032470941543579e-02 -4.921458289027214050e-02 2.690079212188720703e-01 -9.802450239658355713e-02 3.119196891784667969e-01 -7.442482560873031616e-02 1.058733835816383362e-02 -2.218910008668899536e-01 -9.008641541004180908e-02 -5.422769486904144287e-02 2.776367366313934326e-01 2.459065020084381104e-01 -1.749170571565628052e-02 1.182768121361732483e-01 -2.372705042362213135e-01 -7.974410802125930786e-02
-1.223429851233959198e-02 -1.825640499591827393e-01 -4.529924318194389343e-02 3.533639386296272278e-02 -2.514182403683662415e-02 -1.966779530048370361e-01 1.702614575624465942e-01 9.858859330415725708e-02 1.143651083111763000e-01 -2.165818810462951660e-01 -5.095523595809936523e-01 2.047692053020000458e-02 6.716835498809814453e-02 3.172023966908454895e-02 2.152675762772560120e-02 2.211167365312576294e-01 4.960793256759643555e-02 -5.928723141551017761e-02 1.837924309074878693e-02 -1.229324713349342346e-01 2.334289997816085815e-01 -2.228233963251113892e-01 -2.755046784877777100e-01 -1.379916369915008545e-01 -1.796380877494812012e-01 2.380835562944412231e-01 -3.934622928500175476e-02 -9.565463662147521973e-02 1.946478039026260376e-01 2.239260226488113403e-01 -3.118071258068084717e-01 -6.969496607780456543e-02
-2.024316489696502686e-01 -2.361706495285034180e-01 3.595721721649169922e-02 2.277062088251113892e-01 -1.426111608743667603e-01 2.567612230777740479e-01 2.090055942535400391e-01 -2.801862657070159912e-01 -1.574985086917877197e-01 -1.091589033603668213e-01 -2.458636164665222168e-01 2.774733006954193115e-01 1.347417235374450684e-01 -1.365577429533004761e-01 7.466959953308105469e-02 -1.598530448973178864e-02 6.322643905878067017e-02 -1.099204421043395996e-01 3.083278797566890717e-02 5.808758735656738281e-02 3.425449430942535400e-01 -2.890256345272064209e-01 9.844048880040645599e-03 -8.080883882939815521e-03 -1.768760681152343750e-01 -4.132374655455350876e-03 -1.945039778947830200e-01 1.122669056057929993e-01 -4.071692004799842834e-02 -2.951624616980552673e-02 -2.087417244911193848e-01 -2.749067842960357666e-01
6.185272708535194397e-03 -5.909069254994392395e-02 -7.125180214643478394e-02 2.357176840305328369e-01 -1.753950268030166626e-01 2.610862255096435547e-01 2.279555611312389374e-02 -3.042588829994201660e-01 7.361455820500850677e-03 -8.240933530032634735e-04 -3.394513726234436035e-01 3.518883287906646729e-01 1.848416030406951904e-01 -9.515959024429321289e-02 1.377240717411041260e-01 3.068655543029308319e-02 -1.830183155834674835e-02 3.108571469783782959e-02 5.137289687991142273e-02 -2.008038572967052460e-02 3.241520524024963379e-01 -1.854076236486434937e-01 -1.690645515918731689e-01 -1.184429600834846497e-01 -1.445282548666000366e-01 -4.040866345167160034e-02 -3.121228218078613281e-01 -2.110674977302551270e-02 -1.306367069482803345e-01 7.849683612585067749e-02 -1.443328112363815308e-01 -3.011910915374755859e-01
-4.101745411753654480e-02 -1.042922958731651306e-01 -1.090820804238319397e-01 3.856703042984008789e-01 -6.722445040941238403e-02 2.384610176086425781e-01 4.084009677171707153e-02 -2.651655673980712891e-01 -1.665700674057006836e-01 -1.410741358995437622e-01 -1.179254055023193359e-01 2.818970978260040283e-01 -6.571432203054428101e-02 -3.876772895455360413e-02 9.561694413423538208e-02 1.414881944656372070e-01 -4.878148809075355530e-02 -4.059208184480667114e-02 -1.104483008384704590e-01 1.719069480895996094e-01 3.263062238693237305e-01 -7.032971829175949097e-02 -1.574044674634933472e-01 -9.658948332071304321e-02 -1.570104956626892090e-01 -1.141586378216743469e-01 -2.288784682750701904e-01 3.731361776590347290e-02 -7.039517909288406372e-02 -1.697998493909835815e-01 -6.960624456405639648e-02 -4.427565932273864746e-01
1.312534511089324951e-01 -1.869666948914527893e-02 1.158132255077362061e-01 1.021436527371406555e-01 -2.047631442546844482e-01 -7.465001940727233887e-02 -5.430136248469352722e-02 -6.043132022023200989e-02 -2.936078608036041260e-02 -3.759170472621917725e-01 -3.906835019588470459e-01 8.321081846952438354e-02 2.560499310493469238e-01 1.192295774817466736e-01 -1.807525306940078735e-01 1.719342917203903198e-01 2.026691436767578125e-01 2.377210184931755066e-03 -1.574156433343887329e-02 -3.020778857171535492e-02 1.357207745313644409e-01 2.902798168361186981e-02 -3.245583176612854004e-01 -7.092523574829101562e-02 -1.674662381410598755e-01 1.826619356870651245e-01 -2.930220067501068115e-01 -9.639117121696472168e-02 7.311434298753738403e-02 2.654584646224975586e-01 -2.033871859312057495e-01 1.229486241936683655e-01
-5.240986123681068420e-02 -1.025531738996505737e-01 -8.390445262193679810e-02 1.465643793344497681e-01 -1.422830205410718918e-02 -3.184510022401809692e-02 -3.857958018779754639e-01 -1.669992879033088684e-02 -1.243871524930000305e-01 -4.036107957363128662e-01 -3.148680329322814941e-01 1.390387713909149170e-01 1.104175113141536713e-03 1.868987828493118286e-02 -7.728388160467147827e-02 -7.966395467519760132e-02 1.614129990339279175e-01 -9.363480657339096069e-02 -1.031736955046653748e-01 1.132959872484207153e-01 3.361079394817352295e-01 1.359452158212661743e-01 -3.001509010791778564e-01 -2.123197019100189209e-01 -2.412866950035095215e-01 8.465554565191268921e-02 -1.887100636959075928e-01 1.322094947099685669e-01 1.438293308019638062e-01 6.592725962400436401e-02 -1.675540804862976074e-01 -4.309849441051483154e-02
1.098622307181358337e-01 1.548794563859701157e-02 -1.646991819143295288e-01 1.804959177970886230e-01 2.415100112557411194e-02 1.409402936697006226e-01 -2.925917878746986389e-02 -2.761695981025695801e-01 -3.008372783660888672e-01 -6.293680518865585327e-02 -2.494902312755584717e-01 3.548498451709747314e-01 -1.889129728078842163e-02 9.210345149040222168e-02 -4.613942652940750122e-02 7.321614772081375122e-03 -5.839429795742034912e-02 4.720723256468772888e-02 1.948994100093841553e-01 1.798497885465621948e-01 4.368672370910644531e-01 3.160661160945892334e-01 -5.121523886919021606e-02 -4.357568547129631042e-02 -1.319630742073059082e-01 2.401132136583328247e-01 -6.430462002754211426e-02 2.195177786052227020e-02 5.893933773040771484e-02 1.993596702814102173e-01 -1.269495338201522827e-01 -1.627872735261917114e-01
3.750927373766899109e-02 1.791084371507167816e-02 -7.706555724143981934e-02 8.168191462755203247e-02 -2.868965268135070801e-01 -2.444541007280349731e-01 -1.133210137486457825e-01 -7.935486733913421631e-02 -9.749290347099304199e-02 -2.154412567615509033e-01 -1.789114475250244141e-01 9.164091944694519043e-02 1.193887814879417419e-01 2.631179289892315865e-03 2.314976602792739868e-01 -1.009165961295366287e-02 2.290613502264022827e-01 -2.251514941453933716e-01 5.551840364933013916e-02 7.203462719917297363e-02 3.173587918281555176e-01 2.398232817649841309e-01 -1.368574053049087524e-01 -1.850172877311706543e-01 -3.116916716098785400e-01 1.276649087667465210e-01 -6.707622110843658447e-02 2.919943630695343018e-01 1.266571879386901855e-01 1.599403768777847290e-01 -2.088600397109985352e-01 -2.215669453144073486e-01
9.792049974203109741e-02 1.488796994090080261e-02 -9.117645025253295898e-02 8.157711476087570190e-03 8.756863325834274292e-02 -3.125955536961555481e-02 -1.315175592899322510e-01 -6.367601454257965088e-02 -2.460014224052429199e-01 -4.760880470275878906e-01 -1.117825582623481750e-01 1.854344010353088379e-01 3.427376449108123779e-01 3.779414296150207520e-02 -9.826618432998657227e-02 2.065104395151138306e-01 8.001431077718734741e-02 -9.493746608495712280e-02 -1.008612141013145447e-01 -9.846181422472000122e-02 1.563923805952072144e-01 4.893502965569496155e-02 -2.950221896171569824e-01 -4.716108739376068115e-02 -1.215499341487884521e-01 2.114750593900680542e-01 -3.249647915363311768e-01 2.338010966777801514e-01 6.272773444652557373e-02 2.138809561729431152e-01 -1.502507328987121582e-01 5.603860318660736084e-02
-1.011578813195228577e-01 2.000054344534873962e-02 -1.330700516700744629e-01 -8.208296447992324829e-02 -1.513239741325378418e-01 -4.965043067932128906e-02 -1.693836450576782227e-01 -5.189307034015655518e-02 -5.918500572443008423e-02 -3.302322924137115479e-01 -2.445697933435440063e-01 6.537427753210067749e-02 -3.471911326050758362e-02 2.059778571128845215e-01 1.622314564883708954e-02 2.284347563982009888e-01 7.395952939987182617e-02 -7.344907522201538086e-02 -1.218654494732618332e-02 5.185430496931076050e-02 2.481990754604339600e-01 -3.299664855003356934e-01 -3.001073300838470459e-01 -1.334004849195480347e-01 -2.579289972782135010e-01 2.110348492860794067e-01 -9.037064015865325928e-02 3.420998156070709229e-02 1.282003372907638550e-01 2.578052580356597900e-01 -2.062013894319534302e-01 -3.123948872089385986e-01
2.093564271926879883e-01 -8.731501549482345581e-02 -8.651178330183029175e-02 1.748633533716201782e-01 -3.160820305347442627e-01 1.088632196187973022e-01 4.588152468204498291e-02 2.206082083284854889e-02 5.856843292713165283e-02 -1.903271824121475220e-01 -1.596159785985946655e-01 3.356754779815673828e-02 1.140849441289901733e-01 -1.141339167952537537e-01 1.199384033679962158e-01 -1.387468129396438599e-01 2.600105702877044678e-01 1.344871222972869873e-01 -4.458650946617126465e-02 2.135013341903686523e-01 2.293892800807952881e-01 -8.891208469867706299e-02 -2.194895148277282715e-01 1.506583094596862793e-01 8.263587206602096558e-02 9.612998366355895996e-02 1.132193952798843384e-01 2.107433080673217773e-01 -2.563435733318328857e-01 3.443690240383148193e-01 -3.835258185863494873e-01 2.899339608848094940e-02
1.880472898483276367e-01 4.260076954960823059e-02 -1.508115082979202271e-01 4.184753075242042542e-02 6.805510818958282471e-02 2.177551388740539551e-01 -6.072738766670227051e-02 2.461663782596588135e-01 -1.862542033195495605e-01 -2.302395254373550415e-01 -3.033587336540222168e-01 3.462407365441322327e-02 2.142896316945552826e-02 6.444348394870758057e-02 -5.327231064438819885e-02 1.498011946678161621e-01 -2.507962845265865326e-02 1.304966509342193604e-01 3.894137740135192871e-01 1.990149170160293579e-02 3.110821545124053955e-01 3.210302442312240601e-02 -2.123051732778549194e-01 -2.648795545101165771e-01 -3.318933397531509399e-02 1.821121871471405029e-01 -1.987442746758460999e-02 -3.400468081235885620e-02 -2.065674513578414917e-01 2.278656512498855591e-01 -2.976970076560974121e-01 -9.699371457099914551e-02
2.945805788040161133e-01 1.328575164079666138e-01 -1.626516431570053101e-01 9.692279249429702759e-02 -4.061694070696830750e-02 2.270491868257522583e-01 2.070227824151515961e-02 1.821978539228439331e-01 -3.613682091236114502e-02 -3.510244786739349365e-01 -2.066030167043209076e-02 4.294227063655853271e-01 8.936579525470733643e-02 1.022968143224716187e-01 9.721545130014419556e-02 3.734525144100189209e-01 1.042839214205741882e-01 1.031592488288879395e-01 -8.807682245969772339e-02 2.494550775736570358e-03 2.598510682582855225e-01 -2.103340774774551392e-01 -1.737598702311515808e-02 -1.595261543989181519e-01 -5.939292162656784058e-02 -1.412414312362670898e-01 4.165653511881828308e-02 2.157920002937316895e-01 -2.087435498833656311e-02 1.649551540613174438e-01 -1.622710525989532471e-01 6.018555536866188049e-02
2.049532979726791382e-01 2.230719476938247681e-01 2.005088701844215393e-02 2.583658397197723389e-01 3.779944777488708496e-02 1.497087180614471436e-01 -1.270284801721572876e-01 7.797873020172119141e-02 -8.453463762998580933e-02 -2.108033150434494019e-01 -2.239485830068588257e-01 -1.919643580913543701e-01 -7.769242674112319946e-02 -4.701825603842735291e-02 -3.403829410672187805e-02 -1.035496667027473450e-01 -2.094471305608749390e-01 2.310986258089542389e-02 -1.463095992803573608e-01 6.320248544216156006e-02 3.983781933784484863e-01 2.755171656608581543e-01 -1.777048408985137939e-01 -2.939484417438507080e-01 -3.989780321717262268e-02 -4.641705006361007690e-02 -7.158942520618438721e-02 1.826807111501693726e-01 3.067656159400939941e-01 7.934653013944625854e-02 -2.517351806163787842e-01 8.880442380905151367e-02
2.108193039894104004e-01 7.274916768074035645e-02 1.633846461772918701e-01 3.287373185157775879e-01 8.904785849153995514e-03 3.026796877384185791e-02 3.139125406742095947e-01 2.918418049812316895e-01 -8.483888208866119385e-02 -3.405005037784576416e-01 -4.685604572296142578e-02 2.552191913127899170e-01 1.743240468204021454e-02 5.378689989447593689e-02 1.095056682825088501e-01 1.869671940803527832e-01 2.839338183403015137e-01 -2.152719497680664062e-01 3.149995952844619751e-02 3.223324567079544067e-02 -3.235174575820565224e-03 1.527031138539314270e-02 -9.985697269439697266e-02 -6.709412485361099243e-02 -1.804837286472320557e-01 4.335347190499305725e-02 -1.507248133420944214e-01 2.666069865226745605e-01 -9.261745959520339966e-03 -8.487777784466743469e-03 -3.306804299354553223e-01 -9.332308173179626465e-02
5.658231303095817566e-02 2.487291581928730011e-02 -2.308669835329055786e-01 2.569594383239746094e-01 -2.180873304605484009e-01 2.957646548748016357e-02 5.095799267292022705e-02 -1.404825448989868164e-01 -2.463641166687011719e-01 -5.221683531999588013e-03 -4.589466154575347900e-01 6.072183325886726379e-02 -1.588093675673007965e-02 4.622519761323928833e-02 -2.276077680289745331e-02 -1.297147870063781738e-01 -1.475014090538024902e-01 -7.900451868772506714e-02 1.826898455619812012e-01 1.168559640645980835e-01 4.434649050235748291e-01 2.838674485683441162e-01 -2.279813736677169800e-01 -5.886071175336837769e-02 -9.311777539551258087e-03 8.733443915843963623e-02 -1.003616526722908020e-01 5.332008376717567444e-02 9.765606373548507690e-02 2.161479443311691284e-01 -1.285252720117568970e-01 -1.009580865502357483e-01
3.511911332607269287e-01 1.059738397598266602e-01 -1.976333744823932648e-02 1.956930011510848999e-01 1.301990598440170288e-01 2.023960277438163757e-02 -7.885348796844482422e-02 1.441185027360916138e-01 -2.431743964552879333e-02 -7.483905553817749023e-02 1.253768242895603180e-02 -1.561037600040435791e-01 -2.671838179230690002e-02 9.866561740636825562e-03 3.891733661293983459e-02 1.908953301608562469e-02 7.014071196317672729e-02 7.926839590072631836e-02 -1.052908971905708313e-02 4.311899468302726746e-02 5.142726302146911621e-01 1.980617791414260864e-01 -3.261819481849670410e-01 -2.893697619438171387e-01 -1.047623008489608765e-01 -2.359762638807296753e-01 -4.878737032413482666e-02 1.258631646633148193e-01 -1.894105480459984392e-05 1.762752421200275421e-02 -3.613713979721069336e-01 1.618678718805313110e-01
-5.194535478949546814e-02 -1.586858034133911133e-01 5.465222150087356567e-02 1.475546509027481079e-01 -6.106570735573768616e-02 2.988103032112121582e-02 1.489705443382263184e-01 1.508833318948745728e-01 1.046725288033485413e-01 -2.434176653623580933e-01 4.132559522986412048e-02 -1.271367967128753662e-01 -1.174381468445062637e-02 1.114626508206129074e-02 -9.968635439872741699e-02 -2.902277410030364990e-01 1.348234862089157104e-01 1.885309070348739624e-01 -3.317176699638366699e-01 -5.324253067374229431e-02 2.831136584281921387e-01 -3.309989571571350098e-01 -5.663526058197021484e-02 -2.777849733829498291e-01 -1.647947877645492554e-01 1.486337464302778244e-02 -1.485936194658279419e-01 3.784129023551940918e-01 -1.835147105157375336e-02 1.265433430671691895e-01 -2.637811303138732910e-01 -2.474651206284761429e-03
1.957587301731109619e-01 -1.324886828660964966e-01 1.787128746509552002e-01 1.106211468577384949e-01 -5.577302351593971252e-02 1.214763745665550232e-01 -2.024719566106796265e-01 2.332141697406768799e-01 -9.265013784170150757e-02 -2.646990716457366943e-01 -2.775055766105651855e-01 5.247985571622848511e-02 5.691101029515266418e-02 8.047007769346237183e-02 5.565311014652252197e-02 1.068456396460533142e-01 2.014334052801132202e-01 -6.919463723897933960e-02 -8.047267049551010132e-02 -2.491729520261287689e-02 2.984140515327453613e-01 2.445780858397483826e-02 -2.361008524894714355e-01 -1.324069499969482422e-01 -4.505982398986816406e-01 2.294961810111999512e-01 -8.203788846731185913e-02 -4.733772948384284973e-02 1.858135908842086792e-01 1.458451151847839355e-01 -2.424126118421554565e-01 9.713087975978851318e-02
3.594470322132110596e-01 -6.659046560525894165e-02 1.764038205146789551e-01 1.707259714603424072e-01 -1.455816328525543213e-01 9.890735149383544922e-02 1.005347818136215210e-01 6.946998834609985352e-02 -1.198890507221221924e-01 -2.439194619655609131e-01 -1.809175014495849609e-01 2.284011542797088623e-01 6.814631819725036621e-02 -2.439436465501785278e-01 7.613562792539596558e-02 1.188662052154541016e-01 2.956423759460449219e-01 1.926962658762931824e-02 -1.573534496128559113e-02 2.553839385509490967e-01 3.790049850940704346e-01 5.801201239228248596e-02 -7.947744429111480713e-02 1.472126692533493042e-01 -8.950252085924148560e-02 -1.110170707106590271e-01 -1.161123737692832947e-01 2.571000754833221436e-01 -1.390629410743713379e-01 9.831020236015319824e-02 -2.369837313890457153e-01 -6.337051093578338623e-02
2.464895695447921753e-01 -1.074097827076911926e-01 1.425406336784362793e-01 3.733012676239013672e-01 -8.686999976634979248e-02 5.022225901484489441e-02 1.283558905124664307e-01 1.271286755800247192e-01 9.495759010314941406e-02 -1.219079922884702682e-02 -8.660970628261566162e-02 2.130588889122009277e-01 9.878586232662200928e-02 2.321868538856506348e-01 -1.751894503831863403e-01 8.564123511314392090e-02 3.341115415096282959e-01 -5.272023752331733704e-02 -2.858280241489410400e-01 -2.356470189988613129e-02 2.094902098178863525e-01 6.470997631549835205e-02 -4.665894508361816406e-01 -1.240470111370086670e-01 5.584253743290901184e-02 9.026780724525451660e-02 1.448201760649681091e-02 2.018254250288009644e-01 -1.411118917167186737e-02 3.042679652571678162e-02 -1.704145520925521851e-01 3.697418794035911560e-02
6.112253293395042419e-02 -7.330854237079620361e-02 -6.318510323762893677e-02 4.459461867809295654e-01 -2.605483531951904297e-01 8.413181640207767487e-03 -1.925407908856868744e-02 3.884172812104225159e-02 -1.487041711807250977e-01 -2.605156600475311279e-01 -3.158863186836242676e-01 -9.624768048524856567e-02 1.409933120012283325e-01 -2.439354062080383301e-01 7.275225967168807983e-02 1.567900297231972218e-03 3.818186819553375244e-01 8.678330481052398682e-02 1.811763793230056763e-01 4.649208858609199524e-02 8.699615299701690674e-02 -2.009939104318618774e-01 1.321059744805097580e-02 -3.302554786205291748e-02 6.659533083438873291e-02 2.098714709281921387e-01 9.359538555145263672e-02 1.777975261211395264e-01 1.914125233888626099e-01 -9.485098719596862793e-02 -2.479534149169921875e-01 -3.132640197873115540e-02
-2.857781015336513519e-02 1.200628653168678284e-02 -1.320430636405944824e-01 2.853691279888153076e-01 -6.871468573808670044e-02 2.594398856163024902e-01 2.878698147833347321e-02 -2.419211268424987793e-01 -7.924804836511611938e-02 -2.219651341438293457e-01 -1.471741944551467896e-01 2.557035684585571289e-01 9.290792793035507202e-02 -8.630548603832721710e-03 1.083134338259696960e-01 6.580450385808944702e-02 -8.123084902763366699e-03 1.617627292871475220e-01 1.504145096987485886e-03 3.575621545314788818e-02 4.050035774707794189e-01 -2.121641039848327637e-01 -2.187951803207397461e-01 -4.394309595227241516e-02 -5.004469677805900574e-02 -2.770588397979736328e-01 -2.719607949256896973e-01 4.785949736833572388e-02 -1.689266972243785858e-02 -3.894880414009094238e-02 -1.957023590803146362e-01 -3.456044197082519531e-01
-5.291819199919700623e-02 -2.445615082979202271e-01 1.739734858274459839e-01 2.346461415290832520e-01 -1.090765893459320068e-01 -8.118754625320434570e-02 -1.490052044391632080e-01 1.877381056547164917e-01 -2.030451409518718719e-02 1.072473973035812378e-01 -2.070672810077667236e-01 1.255053654313087463e-02 -8.512888103723526001e-02 1.049027871340513229e-02 2.551810741424560547e-01 5.636613816022872925e-03 4.707022905349731445e-01 -8.218836970627307892e-03 1.161630004644393921e-01 8.694000542163848877e-02 3.214022815227508545e-01 5.383295193314552307e-02 -1.826557517051696777e-01 -2.769436836242675781e-01 -1.262019872665405273e-01 2.238534539937973022e-01 5.911281332373619080e-03 1.684422343969345093e-01 9.546208381652832031e-02 2.242993712425231934e-01 -1.634794920682907104e-01 -9.559813141822814941e-02
-1.430465281009674072e-01 -7.729738205671310425e-02 1.441790759563446045e-01 2.201074659824371338e-01 -3.025911748409271240e-02 -1.715599000453948975e-02 -2.071795053780078888e-02 7.931590080261230469e-02 -1.685284674167633057e-01 -4.598919302225112915e-03 -1.489218026399612427e-01 2.680304646492004395e-01 -2.959416806697845459e-02 -9.418720752000808716e-02 -1.341269761323928833e-01 -5.878541618585586548e-02 1.394250243902206421e-01 -2.815079092979431152e-01 -9.655257314443588257e-02 2.014715671539306641e-01 4.056442677974700928e-01 2.302756905555725098e-01 1.083904039114713669e-02 -1.503284554928541183e-02 6.671705096960067749e-02 1.865943223237991333e-01 1.308505088090896606e-01 5.466207489371299744e-02 1.797973662614822388e-01 2.501434981822967529e-01 -3.841719627380371094e-01 -2.727298736572265625e-01
8.065105229616165161e-02 1.027026250958442688e-01 -1.564736366271972656e-01 1.077427715063095093e-01 5.182588472962379456e-02 -2.352845072746276855e-01 2.364328950643539429e-01 2.065168917179107666e-01 -9.635595232248306274e-02 -2.438588589429855347e-01 -2.062544226646423340e-01 -2.466616928577423096e-01 -1.345454305410385132e-01 -7.824893109500408173e-03 -1.023820117115974426e-01 -6.996343284845352173e-02 -1.723650395870208740e-01 -4.791118204593658447e-02 -4.544336721301078796e-02 1.317974179983139038e-02 1.369467824697494507e-01 7.779403030872344971e-02 -3.222358226776123047e-01 -2.055711299180984497e-01 -1.243908032774925232e-01 3.330116719007492065e-02 -2.434049844741821289e-01 2.326216846704483032e-01 -5.228292196989059448e-02 2.089596539735794067e-01 -4.381083548069000244e-01 -1.056519299745559692e-01
3.181982785463333130e-02 2.347478456795215607e-02 1.143231317400932312e-01 3.109254837036132812e-01 -3.098008334636688232e-01 6.885654293000698090e-03 1.319384276866912842e-01 1.066026538610458374e-01 -6.801490485668182373e-02 -6.393405050039291382e-02 -1.617463976144790649e-01 -2.023741155862808228e-01 -1.255145072937011719e-01 2.327937334775924683e-01 3.338800966739654541e-01 3.948801159858703613e-01 1.868191361427307129e-01 1.998079419136047363e-01 -1.000722348690032959e-01 -6.721805315464735031e-03 3.052511215209960938e-01 1.220123842358589172e-01 -1.252177804708480835e-01 -1.635400354862213135e-01 -1.715843230485916138e-01 1.370144784450531006e-01 -1.948622912168502808e-01 -5.073446780443191528e-02 8.345252275466918945e-02 -6.560315936803817749e-02 -1.139440387487411499e-01 4.824015125632286072e-02
-1.844109967350959778e-02 -8.794482052326202393e-02 9.383945167064666748e-02 3.585507720708847046e-02 3.783998265862464905e-02 3.752087429165840149e-02 -1.404114812612533569e-01 -1.285622119903564453e-01 -4.161763489246368408e-01 -1.694625020027160645e-01 -1.223114058375358582e-01 -1.578365452587604523e-02 1.426728516817092896e-01 1.107262894511222839e-01 5.799444764852523804e-02 1.321872174739837646e-01 2.763034999370574951e-01 -1.531407237052917480e-01 -9.524940699338912964e-02 -2.902648970484733582e-02 3.877103924751281738e-01 6.831388175487518311e-02 -2.766090333461761475e-01 -1.493234187364578247e-01 -3.182181417942047119e-01 1.331932246685028076e-01 -1.065082922577857971e-01 -8.296576887369155884e-02 -1.095168665051460266e-01 2.132638245820999146e-01 -3.375535011291503906e-01 -3.694689366966485977e-03
7.233914732933044434e-02 1.451447326689958572e-02 -1.362304668873548508e-02 3.427595645189285278e-02 -5.104189738631248474e-02 1.590324044227600098e-01 -2.509722709655761719e-01 -1.243809759616851807e-01 -2.257208079099655151e-01 -4.670102596282958984e-01 -2.539964020252227783e-01 -5.093238316476345062e-03 -2.070491388440132141e-02 -5.159801244735717773e-02 1.260078996419906616e-01 2.052544057369232178e-01 1.278196722269058228e-01 -1.157288327813148499e-01 -1.798659712076187134e-01 1.303403917700052261e-02 1.915375441312789917e-01 1.546579748392105103e-01 -2.914450168609619141e-01 -2.253056615591049194e-01 -2.799910604953765869e-01 -9.993167966604232788e-02 -3.009160794317722321e-02 -1.229193136096000671e-01 -1.192659065127372742e-01 2.396610975265502930e-01 -2.324057966470718384e-01 -5.935620889067649841e-02
5.976030603051185608e-02 -4.648113623261451721e-02 -9.024450927972793579e-02 2.739222347736358643e-01 3.339932262897491455e-01 1.560752391815185547e-01 8.636750280857086182e-02 1.267260760068893433e-01 2.126474380493164062e-01 -8.928626030683517456e-02 -3.032458126544952393e-01 1.925288140773773193e-01 2.784563302993774414e-01 4.848067089915275574e-02 -1.296004652976989746e-01 -2.417494356632232666e-02 1.614079028367996216e-01 1.553585976362228394e-01 -8.000794798135757446e-02 2.530659139156341553e-01 3.991354703903198242e-01 -1.040811017155647278e-01 -1.015957072377204895e-01 -1.949596405029296875e-01 -3.513192012906074524e-02 1.197904199361801147e-01 -8.984591811895370483e-02 2.008888423442840576e-01 -6.735670566558837891e-02 -4.671424161642789841e-03 -1.072777956724166870e-01 -2.301960438489913940e-01
-1.109660193324089050e-01 2.330133914947509766e-01 7.273634523153305054e-02 1.779859513044357300e-01 -6.118465587496757507e-02 7.973682135343551636e-02 2.347188293933868408e-01 6.347628682851791382e-02 -1.230628322809934616e-02 -2.550348341464996338e-01 -1.945710331201553345e-01 -8.138865977525711060e-02 -3.868825137615203857e-01 1.349238306283950806e-01 -6.891775876283645630e-02 -2.288675904273986816e-01 -1.029558554291725159e-01 6.677951663732528687e-02 -1.578287631273269653e-01 1.314378976821899414e-01 3.024702966213226318e-01 -3.149850070476531982e-01 -1.776800155639648438e-01 -1.841292232275009155e-01 -1.745230555534362793e-01 4.706965759396553040e-02 -3.378021344542503357e-02 3.159458935260772705e-01 -9.347999095916748047e-02 4.252492636442184448e-02 -1.868167519569396973e-01 -1.483095111325383186e-03
2.042050957679748535e-01 -1.372673660516738892e-01 5.130521580576896667e-02 1.957926750183105469e-01 -2.738933861255645752e-01 1.235594004392623901e-01 1.992444097995758057e-01 3.482196629047393799e-01 4.348611459136009216e-02 -1.978760510683059692e-01 -8.553740568459033966e-03 2.374338507652282715e-01 -1.808989472920075059e-04 -1.563278585672378540e-01 -2.547645568847656250e-01 2.118249982595443726e-01 2.832057774066925049e-01 1.277287304401397705e-01 5.276839807629585266e-02 2.824053913354873657e-02 1.832441240549087524e-01 2.419108897447586060e-02 -1.696377992630004883e-01 -1.016566976904869080e-01 -5.503378435969352722e-02 -6.659169495105743408e-02 1.995671391487121582e-01 2.748086750507354736e-01 4.558386281132698059e-02 -1.622918248176574707e-02 -3.363312184810638428e-01 -6.242656335234642029e-02
2.188253551721572876e-01 7.027380168437957764e-02 -2.233534604310989380e-01 3.834804892539978027e-01 6.172886863350868225e-02 -1.435078978538513184e-01 -1.685456037521362305e-01 -1.908547133207321167e-01 3.515648096799850464e-02 -1.354495435953140259e-01 -2.496479004621505737e-01 4.209510236978530884e-02 1.378831714391708374e-01 6.695681810379028320e-02 -1.815359145402908325e-01 2.044528275728225708e-01 -1.115012019872665405e-01 2.322311401367187500e-01 1.129828765988349915e-01 9.906819462776184082e-02 1.792152523994445801e-01 2.214302718639373779e-01 -2.721605598926544189e-01 -3.131230175495147705e-02 -4.257327318191528320e-02 2.382886707782745361e-01 -2.820276021957397461e-01 -5.608539283275604248e-02 8.594605326652526855e-02 1.508640050888061523e-01 -1.803499609231948853e-01 -1.731137484312057495e-01
-2.504381537437438965e-02 -1.727835386991500854e-01 -2.365730404853820801e-01 2.674976587295532227e-01 -1.895074397325515747e-01 2.679746448993682861e-01 1.857934594154357910e-01 -1.802104711532592773e-01 -1.942459344863891602e-01 -4.821563512086868286e-02 -2.336948513984680176e-01 1.461483389139175415e-01 3.495168313384056091e-02 -2.579299546778202057e-02 1.390840411186218262e-01 -7.223702222108840942e-02 -2.917860262095928192e-02 2.746271491050720215e-01 -2.136933505535125732e-01 2.230772674083709717e-01 1.297619491815567017e-01 -1.990462839603424072e-01 -1.978756636381149292e-01 1.205052714794874191e-02 -1.258799284696578979e-01 -9.229817241430282593e-02 -7.612797617912292480e-02 -1.084185950458049774e-02 1.781861186027526855e-01 7.485736906528472900e-02 -3.503248989582061768e-01 -2.588122189044952393e-01
1.971763223409652710e-01 3.883771970868110657e-02 2.371864765882492065e-02 3.258635103702545166e-01 -1.146677359938621521e-01 1.642097085714340210e-01 7.320906966924667358e-02 2.383744716644287109e-01 1.056104749441146851e-01 -1.581800431013107300e-01 -1.498274207115173340e-01 1.974378526210784912e-02 3.129379451274871826e-02 2.130471169948577881e-02 -3.834440931677818298e-02 4.130555093288421631e-01 2.814174592494964600e-01 1.484152078628540039e-01 5.383376777172088623e-02 5.176957324147224426e-02 1.839609742164611816e-01 -1.428689807653427124e-02 -2.832356095314025879e-01 -1.183293759822845459e-01 1.681520044803619385e-01 -6.693729758262634277e-02 -1.768108922988176346e-03 1.422845572233200073e-01 -2.504764199256896973e-01 2.239545285701751709e-01 -3.415462672710418701e-01 2.036792784929275513e-02
7.483517378568649292e-02 -2.072179019451141357e-01 -1.709890216588973999e-01 2.299075871706008911e-01 -1.610636413097381592e-01 2.480763494968414307e-01 1.743800342082977295e-01 -1.636091619729995728e-01 -1.264996528625488281e-01 -1.170261278748512268e-01 -1.748898625373840332e-01 2.141973972320556641e-01 4.342129826545715332e-02 -5.315881967544555664e-02 1.149852573871612549e-01 9.400723129510879517e-02 -2.049576956778764725e-03 2.503879666328430176e-01 -1.818292587995529175e-01 1.585488766431808472e-01 2.483563870191574097e-01 -2.341121584177017212e-01 -1.809789687395095825e-01 -3.212270513176918030e-02 -7.631172239780426025e-02 -2.072696387767791748e-01 -2.028930783271789551e-01 -1.983887143433094025e-02 1.991130858659744263e-01 3.540008515119552612e-02 -3.447108566761016846e-01 -2.655762732028961182e-01
3.186712041497230530e-02 -1.720104217529296875e-01 -1.728388220071792603e-01 2.093427926301956177e-01 2.356969565153121948e-01 5.124968662858009338e-02 1.106666252017021179e-01 -1.220055297017097473e-01 1.788216680288314819e-01 -1.836489588022232056e-01 -2.251366227865219116e-01 2.276532053947448730e-01 1.787788420915603638e-01 8.445147424936294556e-02 -6.498084217309951782e-02 1.334736347198486328e-01 5.365629866719245911e-02 -4.123515635728836060e-02 -7.168451696634292603e-02 -9.085955470800399780e-02 5.344370603561401367e-01 -1.644848138093948364e-01 -9.405101090669631958e-02 6.061105802655220032e-02 -2.300838977098464966e-01 -9.598927944898605347e-02 -1.989312618970870972e-01 8.175862580537796021e-02 -1.745161414146423340e-01 -3.326974110677838326e-03 -1.235023215413093567e-01 -2.893744111061096191e-01
1.732708066701889038e-01 2.270995974540710449e-01 1.904129683971405029e-01 3.082839846611022949e-01 9.389325976371765137e-02 1.202756166458129883e-02 1.715023219585418701e-01 2.255692481994628906e-01 6.196745112538337708e-02 -9.359968453645706177e-02 -2.529748082160949707e-01 1.963497102260589600e-01 -1.292387954890727997e-02 -2.340403646230697632e-01 -7.900672033429145813e-03 9.448949992656707764e-02 1.560931503772735596e-01 2.646769881248474121e-01 -3.493061959743499756e-01 -9.872059524059295654e-02 2.392673790454864502e-01 -9.265489131212234497e-02 -3.027819097042083740e-01 -1.470409482717514038e-01 -1.297606229782104492e-01 7.920291274785995483e-02 1.501128077507019043e-01 4.577661305665969849e-02 -2.348420768976211548e-01 1.560190413147211075e-02 -9.000041335821151733e-02 -4.714825749397277832e-02
1.969836354255676270e-01 1.668131798505783081e-01 -2.246215343475341797e-01 2.930946350097656250e-01 -9.547095000743865967e-02 1.535128504037857056e-01 -1.840283274650573730e-01 -2.408629283308982849e-02 1.266856398433446884e-02 -2.068533748388290405e-01 -4.598598480224609375e-01 1.603793352842330933e-02 1.356151849031448364e-01 2.018619701266288757e-02 4.801918193697929382e-02 2.941657006740570068e-01 2.175419032573699951e-01 -6.571081280708312988e-02 -1.280125081539154053e-01 -6.582040805369615555e-04 6.473959237337112427e-02 -3.074786439538002014e-02 -2.952561378479003906e-01 -3.984754905104637146e-03 -2.070111632347106934e-01 2.592808902263641357e-01 -1.033264771103858948e-01 -6.732676923274993896e-02 1.557133644819259644e-01 1.898144930601119995e-01 -1.136898770928382874e-01 9.337497502565383911e-02
1.361889541149139404e-01 -1.967139095067977905e-01 -2.019523084163665771e-01 2.177073657512664795e-01 -3.213058114051818848e-01 1.178178116679191589e-01 1.841355413198471069e-01 -1.941765993833541870e-01 -3.141328990459442139e-01 -1.825360506772994995e-01 -1.831749081611633301e-01 5.409767106175422668e-02 -1.089620124548673630e-02 -4.252024367451667786e-02 -1.511885821819305420e-01 3.445160388946533203e-02 1.402512341737747192e-01 1.999925076961517334e-01 -1.517403572797775269e-01 7.141991704702377319e-02 1.475338786840438843e-01 -2.385582178831100464e-01 -2.481401860713958740e-01 -6.857510656118392944e-02 2.088371515274047852e-01 -8.191513270139694214e-02 -1.418094485998153687e-01 -1.869854517281055450e-02 1.086539477109909058e-01 -7.336321473121643066e-02 -3.249183595180511475e-01 -2.123865485191345215e-01
1.676037907600402832e-01 -1.164923384785652161e-01 -9.808086603879928589e-02 2.725761234760284424e-01 -3.050482273101806641e-01 1.293915808200836182e-01 -1.238351571373641491e-03 2.040808945894241333e-01 8.199271559715270996e-02 -1.409428566694259644e-01 -1.255769580602645874e-01 2.330431900918483734e-02 2.286552637815475464e-01 5.298158898949623108e-02 2.482841722667217255e-02 -4.276087507605552673e-02 3.491743803024291992e-01 8.413002826273441315e-03 4.220077395439147949e-02 4.820910096168518066e-02 4.134556055068969727e-01 -1.048997119069099426e-01 -2.692682147026062012e-01 1.665069907903671265e-01 3.332825750112533569e-02 2.408204600214958191e-02 1.702815890312194824e-01 -3.258995013311505318e-03 -9.058181941509246826e-02 2.309752553701400757e-01 -3.479536473751068115e-01 3.060618229210376740e-02
3.172822296619415283e-02 -4.746802896261215210e-02 -9.687236696481704712e-02 2.774510681629180908e-01 -1.125148683786392212e-01 3.863162174820899963e-02 1.126350462436676025e-01 2.884592711925506592e-01 3.291879221796989441e-02 -1.417493075132369995e-01 -1.592831164598464966e-01 -3.153897821903228760e-02 1.679149270057678223e-01 1.124982833862304688e-01 -3.656495362520217896e-02 -1.245689950883388519e-02 4.725674390792846680e-01 1.038108095526695251e-01 -5.187992006540298462e-02 -1.702218130230903625e-02 3.725233078002929688e-01 -5.183223634958267212e-02 -3.046796917915344238e-01 2.167614549398422241e-01 1.166653633117675781e-01 -1.238212548196315765e-02 -4.725719802081584930e-03 1.131691783666610718e-01 -7.527583837509155273e-02 2.064846009016036987e-01 -3.406594991683959961e-01 -3.384289145469665527e-02
6.852669268846511841e-02 7.243267446756362915e-02 1.186794340610504150e-01 3.819043934345245361e-02 1.055068001151084900e-01 -4.003832489252090454e-02 -3.821245208382606506e-02 3.050771483685821295e-04 -6.292527914047241211e-02 -2.754621505737304688e-01 -3.685759752988815308e-02 4.553973674774169922e-01 -1.576210707426071167e-01 1.277061253786087036e-01 -4.736587405204772949e-02 2.799643203616142273e-02 4.609306156635284424e-02 2.224489301443099976e-01 -7.937622070312500000e-02 -1.859640926122665405e-01 4.069064557552337646e-01 -1.421435475349426270e-01 -2.636226713657379150e-01 -4.796411097049713135e-02 -2.456490248441696167e-01 -1.758913546800613403e-01 4.765249788761138916e-02 -9.610420465469360352e-02 2.336153984069824219e-01 1.319742202758789062e-01 -2.808150053024291992e-01 -1.544331312179565430e-01
8.494185656309127808e-02 -1.521622985601425171e-01 5.585440248250961304e-02 1.072081923484802246e-01 -3.772521615028381348e-01 1.157186627388000488e-01 9.468259662389755249e-02 2.008277326822280884e-01 7.057181745767593384e-02 -2.282609045505523682e-01 -2.292029857635498047e-01 2.151688188314437866e-01 3.795020282268524170e-03 -1.851439774036407471e-01 6.238036975264549255e-02 1.695314794778823853e-01 1.195589900016784668e-01 2.831256762146949768e-02 -3.067413866519927979e-01 2.972918748855590820e-01 3.141124546527862549e-01 1.033059656620025635e-01 -8.146189898252487183e-02 7.627007365226745605e-02 2.147687077522277832e-01 1.017063930630683899e-01 -9.613526612520217896e-02 9.567965567111968994e-02 -2.512251436710357666e-01 1.055251359939575195e-01 -2.132922708988189697e-01 -1.148974373936653137e-01
5.449327453970909119e-02 -9.329219162464141846e-02 -1.592863500118255615e-01 2.796266674995422363e-01 -1.919845640659332275e-01 1.510657519102096558e-01 2.228127121925354004e-01 -1.922117918729782104e-01 -9.438811242580413818e-02 -6.307262927293777466e-02 -2.034927308559417725e-01 2.062647938728332520e-01 -3.030029870569705963e-02 -6.599806249141693115e-02 1.558884680271148682e-01 1.665391493588685989e-03 -1.036720201373100281e-01 3.323593437671661377e-01 -1.527244150638580322e-01 2.904792428016662598e-01 5.547874048352241516e-02 -2.409308105707168579e-01 -1.858730018138885498e-01 5.615876615047454834e-02 -8.149068802595138550e-02 4.721260629594326019e-03 -1.288419216871261597e-01 1.757611185312271118e-01 2.006029337644577026e-01 6.296485662460327148e-02 -3.268023431301116943e-01 -2.813745439052581787e-01
-1.019936427474021912e-01 4.288091510534286499e-02 6.986690312623977661e-02 2.845396399497985840e-01 -1.333013176918029785e-01 2.864116430282592773e-01 -8.761668205261230469e-02 -2.194576524198055267e-02 2.030450105667114258e-02 -2.876712679862976074e-01 1.048936843872070312e-01 -1.539268046617507935e-01 3.578104823827743530e-02 3.018682599067687988e-01 -2.121884971857070923e-01 3.885260522365570068e-01 -1.385063081979751587e-01 1.254442930221557617e-01 -1.311245933175086975e-02 8.958403952419757843e-03 4.231378734111785889e-01 9.652436524629592896e-02 -2.065498828887939453e-01 3.339741751551628113e-02 -1.058999747037887573e-01 5.236307159066200256e-02 -9.343025088310241699e-02 2.078927606344223022e-01 -1.891582012176513672e-01 -1.822429336607456207e-02 -1.062524467706680298e-01 8.420059084892272949e-02
3.554489612579345703e-01 6.167836114764213562e-02 1.449109613895416260e-01 5.867848545312881470e-02 -1.033094152808189392e-01 4.230512678623199463e-02 2.784033417701721191e-01 7.477452605962753296e-02 -8.272773772478103638e-02 -3.580302596092224121e-01 -9.577201306819915771e-02 2.151893377304077148e-01 -7.647417485713958740e-02 -1.645358055830001831e-01 1.524134576320648193e-01 1.022417768836021423e-01 1.965409219264984131e-01 1.937988698482513428e-01 9.724832326173782349e-02 2.537627518177032471e-01 3.420771360397338867e-01 -1.563455723226070404e-02 4.214036837220191956e-02 -7.018986344337463379e-02 -9.410613216459751129e-03 -1.028735423460602760e-03 -1.616868525743484497e-01 1.591553241014480591e-01 -2.721254825592041016e-01 1.078093126416206360e-01 -2.749768197536468506e-01 7.669917494058609009e-02
1.614423990249633789e-01 -1.247574463486671448e-01 -1.139767467975616455e-01 2.850313782691955566e-01 -2.314312309026718140e-01 2.254670262336730957e-01 2.235885560512542725e-01 -2.618438601493835449e-01 -1.637985706329345703e-01 -1.485347598791122437e-01 -2.103774696588516235e-01 2.214892804622650146e-01 1.353729516267776489e-01 6.011223420500755310e-02 1.702056229114532471e-01 4.847713280469179153e-03 1.725329272449016571e-02 2.263453900814056396e-01 -1.885474771261215210e-01 1.569633334875106812e-01 1.459601670503616333e-01 -2.378344535827636719e-01 -2.901991605758666992e-01 2.429543249309062958e-02 -4.456503689289093018e-02 -8.728463947772979736e-02 -1.392165422439575195e-01 1.120726577937602997e-02 1.570722907781600952e-01 7.311664521694183350e-02 -2.614434063434600830e-01 -2.148766368627548218e-01
4.429426044225692749e-02 -1.347451210021972656e-01 -7.706751674413681030e-02 2.958599627017974854e-01 3.412035480141639709e-02 -1.144844572991132736e-02 3.206595033407211304e-02 8.593370020389556885e-02 3.900589942932128906e-01 -1.538172364234924316e-01 -2.677490115165710449e-01 2.008728981018066406e-01 7.510215044021606445e-02 5.341312289237976074e-02 -1.391976773738861084e-01 1.613525599241256714e-01 -1.169287040829658508e-01 7.512704282999038696e-02 -6.036827340722084045e-02 3.332239016890525818e-02 4.816538393497467041e-01 -2.476515918970108032e-01 -1.331829875707626343e-01 -1.105696856975555420e-01 -1.892537772655487061e-01 -1.173324733972549438e-01 -1.756397485733032227e-01 -4.123733192682266235e-02 4.659853130578994751e-02 8.112397789955139160e-02 -1.372411400079727173e-01 -2.790604233741760254e-01
1.541173309087753296e-01 3.107126951217651367e-01 7.290615141391754150e-02 2.639599442481994629e-01 2.984153293073177338e-02 1.228102669119834900e-01 -7.186426222324371338e-02 1.836579144001007080e-01 -1.852576434612274170e-01 -3.291225433349609375e-01 -8.402980864048004150e-02 -1.353439539670944214e-01 3.389111161231994629e-02 2.311408817768096924e-01 -1.815472692251205444e-01 1.191018968820571899e-01 1.181751862168312073e-01 -6.274809688329696655e-02 7.130011171102523804e-02 1.444100867956876755e-02 2.240064293146133423e-01 2.206300795078277588e-01 -8.647977560758590698e-02 -2.868583612143993378e-02 -1.514999717473983765e-01 4.085886757820844650e-03 -1.627797931432723999e-01 3.190647363662719727e-01 -4.352164268493652344e-02 3.220472633838653564e-01 -3.022512495517730713e-01 -3.900514543056488037e-02
1.413164883852005005e-01 2.654067240655422211e-02 -3.062301129102706909e-02 1.976426988840103149e-01 -2.845394015312194824e-01 4.051475822925567627e-01 1.892798840999603271e-01 -9.761526435613632202e-02 -1.036200150847434998e-01 -8.878710120916366577e-02 -1.434393227100372314e-01 2.948568165302276611e-01 1.682288199663162231e-02 8.086457103490829468e-02 5.178811773657798767e-02 1.167679298669099808e-02 1.253188401460647583e-01 2.521890103816986084e-01 -1.420682668685913086e-01 1.626382619142532349e-01 2.135597765445709229e-01 -2.613136470317840576e-01 -2.191811800003051758e-01 1.678709834814071655e-01 -1.268988996744155884e-01 -8.262795209884643555e-02 -3.949146345257759094e-02 2.022454142570495605e-01 8.774191886186599731e-02 4.261371493339538574e-02 -2.298943251371383667e-01 -2.632000148296356201e-01
1.152827590703964233e-01 3.280492499470710754e-02 5.239713564515113831e-02 2.703941762447357178e-01 9.065033495426177979e-02 1.121887490153312683e-01 2.181418836116790771e-01 -1.342476308345794678e-01 6.943266838788986206e-02 5.037230998277664185e-02 -3.123100697994232178e-01 -1.667858660221099854e-02 1.050088629126548767e-01 -2.583379112184047699e-02 -1.223845407366752625e-01 -2.495429962873458862e-01 2.801865935325622559e-01 4.294476211071014404e-01 -1.200375258922576904e-01 1.950555741786956787e-01 3.506903052330017090e-01 -1.033712550997734070e-01 -7.655680179595947266e-02 -3.063104450702667236e-01 -1.628351211547851562e-02 6.282602902501821518e-03 -1.703389547765254974e-02 1.287729442119598389e-01 -1.647832244634628296e-01 1.693290472030639648e-02 -1.703544855117797852e-01 -8.285833150148391724e-02
5.193575099110603333e-02 1.171324253082275391e-01 9.447538107633590698e-02 -8.382538333535194397e-03 -5.918411538004875183e-03 1.134019792079925537e-01 -5.633035302162170410e-02 -2.298730611801147461e-01 6.386136263608932495e-02 -3.423608839511871338e-01 -3.333175182342529297e-02 1.270817071199417114e-01 9.470098465681076050e-02 2.143221795558929443e-01 -8.584878593683242798e-02 -7.878390606492757797e-04 7.929125428199768066e-02 7.688606530427932739e-02 -2.166511714458465576e-01 -4.963922873139381409e-02 5.049611926078796387e-01 -2.209741808474063873e-02 -3.404719531536102295e-01 -2.432484328746795654e-01 -6.944721937179565430e-02 1.046992167830467224e-01 -6.165964063256978989e-03 -7.738679647445678711e-02 2.795982658863067627e-01 1.247051805257797241e-01 -1.708649992942810059e-01 -2.606832087039947510e-01
1.513393372297286987e-01 -2.315259128808975220e-01 1.202019676566123962e-01 1.833750158548355103e-01 2.504299627617001534e-03 4.619912058115005493e-02 -1.624882966279983521e-02 -7.449561357498168945e-02 -2.094900906085968018e-01 -4.701691865921020508e-01 -1.749258041381835938e-01 6.723996996879577637e-02 1.193544492125511169e-01 -1.884010434150695801e-01 -2.577267587184906006e-01 1.862709522247314453e-01 -1.775090694427490234e-01 1.350208669900894165e-01 -1.075559332966804504e-01 -2.543571777641773224e-02 1.137730106711387634e-01 -5.016449466347694397e-02 2.303395606577396393e-02 4.772242531180381775e-02 -1.284844875335693359e-01 2.385692596435546875e-01 -1.059323698282241821e-01 2.589710354804992676e-01 1.202095076441764832e-01 2.074533551931381226e-01 -3.399338126182556152e-01 1.075151190161705017e-01
-2.719713151454925537e-01 2.927990555763244629e-01 -1.822101771831512451e-01 3.825232982635498047e-01 7.980345189571380615e-02 2.721672654151916504e-01 3.600170910358428955e-01 8.776511996984481812e-02 -1.071756929159164429e-01 -2.473846226930618286e-01 1.536934971809387207e-01 -1.106718927621841431e-02 4.968359693884849548e-02 7.871419191360473633e-02 -8.817613124847412109e-03 -1.604095548391342163e-01 1.024281010031700134e-01 -1.165258586406707764e-01 -1.333585754036903381e-02 -6.239892449229955673e-03 2.567949593067169189e-01 -1.237056553363800049e-01 -1.254631429910659790e-01 -1.713656485080718994e-01 -5.028648301959037781e-02 2.423927634954452515e-01 -8.695366233587265015e-02 4.849041625857353210e-02 5.123719573020935059e-02 -9.354926645755767822e-02 -2.622866332530975342e-01 -1.005340442061424255e-01
2.275358289480209351e-01 -2.328660488128662109e-01 1.306978799402713776e-02 3.648920357227325439e-01 -8.479054085910320282e-03 1.126324981451034546e-01 8.805646747350692749e-02 -2.691138684749603271e-01 -1.792310178279876709e-01 -2.339938282966613770e-02 -2.962645888328552246e-01 1.215449273586273193e-01 8.843688666820526123e-02 8.018310368061065674e-02 3.018967434763908386e-02 -1.758821904659271240e-01 2.331759780645370483e-01 2.076198160648345947e-01 -1.854353398084640503e-01 2.443151921033859253e-01 1.861449629068374634e-01 -1.852982491254806519e-01 7.688842713832855225e-02 -2.910272777080535889e-01 4.899153020232915878e-03 1.233159452676773071e-01 -8.434503525495529175e-02 1.207402572035789490e-01 -9.615404158830642700e-02 -8.207084983587265015e-02 -2.663252651691436768e-01 -1.070298999547958374e-01
3.575605573132634163e-03 -1.638937890529632568e-01 -2.551003172993659973e-02 3.231694400310516357e-01 -7.932360470294952393e-02 1.620369702577590942e-01 7.518537342548370361e-02 3.266243040561676025e-01 1.068260222673416138e-01 -1.409386694431304932e-01 -1.666138023138046265e-01 9.418970346450805664e-02 2.179756462574005127e-01 3.410395467653870583e-03 -3.931798785924911499e-02 -5.603668093681335449e-02 4.109645187854766846e-01 9.925286471843719482e-02 -5.715841054916381836e-02 1.056346222758293152e-01 3.636293113231658936e-01 -8.470495790243148804e-02 -2.263620346784591675e-01 1.279047280550003052e-01 8.637883514165878296e-02 -8.159365504980087280e-02 3.167456015944480896e-02 1.310912072658538818e-01 -1.742764376103878021e-03 2.367267757654190063e-01 -3.184237778186798096e-01 -1.145479008555412292e-01
1.561936587095260620e-01 -8.477520197629928589e-02 1.997623890638351440e-01 3.130987882614135742e-01 -6.819389760494232178e-02 6.168911606073379517e-02 -1.901846975088119507e-01 1.575853675603866577e-01 -3.209147602319717407e-02 -2.342771291732788086e-01 -3.060986995697021484e-01 3.408397734165191650e-01 2.652746737003326416e-01 -1.571372598409652710e-01 -1.568288542330265045e-02 -4.848779737949371338e-02 3.403649926185607910e-01 1.340310871601104736e-01 -2.129991166293621063e-02 1.297786980867385864e-01 7.163155078887939453e-02 5.337852239608764648e-02 -2.572754025459289551e-01 -4.379056766629219055e-02 -2.084710448980331421e-01 3.152852132916450500e-02 -1.044251844286918640e-01 -9.118318557739257812e-02 -6.414116173982620239e-02 1.904747635126113892e-01 -2.516162991523742676e-01 5.478826537728309631e-02
5.961885675787925720e-02 8.543606102466583252e-02 -4.562470316886901855e-02 3.806245028972625732e-01 -3.289175629615783691e-01 1.635960340499877930e-01 1.606510430574417114e-01 -3.602973222732543945e-01 -5.736831948161125183e-02 -2.491064518690109253e-01 -1.015003770589828491e-01 1.667566597461700439e-01 1.636085659265518188e-01 -9.077630192041397095e-02 -1.254152655601501465e-01 2.160388417541980743e-02 7.827527076005935669e-02 1.904051601886749268e-01 -8.999938517808914185e-02 1.626012772321701050e-01 1.770202666521072388e-01 -2.263548821210861206e-01 -3.607915714383125305e-02 3.836454823613166809e-03 1.504158079624176025e-01 -2.075711339712142944e-01 -9.726545214653015137e-02 1.565777808427810669e-01 1.147411949932575226e-02 3.368857130408287048e-02 -3.430721759796142578e-01 -1.322687119245529175e-01
1.455488204956054688e-01 7.758489996194839478e-02 -9.472942352294921875e-02 3.323590159416198730e-01 -2.145503908395767212e-01 -4.756800364702939987e-03 -5.086077749729156494e-02 -1.710702180862426758e-01 -4.611062407493591309e-01 -1.466998606920242310e-01 -3.570837676525115967e-01 -5.452487617731094360e-02 1.816240511834621429e-02 1.210984736680984497e-01 -1.532796472311019897e-01 5.138473585247993469e-02 -2.504539787769317627e-01 1.135600432753562927e-01 1.395318359136581421e-01 4.093528538942337036e-02 3.273750245571136475e-01 8.881373703479766846e-02 -9.742237627506256104e-02 -2.376203089952468872e-01 -1.045513898134231567e-01 9.136100416071712971e-04 3.575478121638298035e-02 1.863038726150989532e-02 -8.434370905160903931e-02 5.821143835783004761e-02 -1.723773032426834106e-01 -1.978478282690048218e-01
2.062303423881530762e-01 -5.389903113245964050e-02 1.749880462884902954e-01 1.810709089040756226e-01 -2.446581237018108368e-02 7.860335707664489746e-02 1.905213147401809692e-01 1.137147918343544006e-01 -6.052283942699432373e-02 -3.414860367774963379e-01 -1.400332152843475342e-01 2.308562695980072021e-01 1.207440122961997986e-01 -2.606273293495178223e-01 1.297794878482818604e-01 1.297166645526885986e-01 1.843982487916946411e-01 2.127561531960964203e-02 1.485214978456497192e-01 3.925879895687103271e-01 4.138830006122589111e-01 -7.247417420148849487e-02 -1.101096794009208679e-01 1.329528391361236572e-01 -3.502766788005828857e-02 4.750005155801773071e-02 3.212968632578849792e-02 2.279995232820510864e-01 -6.328492611646652222e-02 -4.870763793587684631e-02 -1.978030353784561157e-01 -8.247003704309463501e-02
-5.008989572525024414e-02 2.555683553218841553e-01 4.942463710904121399e-02 -4.481401294469833374e-03 -8.703221380710601807e-02 -4.928297549486160278e-02 2.092457562685012817e-01 3.211534395813941956e-02 -1.358125805854797363e-01 -2.388595342636108398e-01 -7.358183711767196655e-02 5.153983365744352341e-04 -1.818563193082809448e-01 -1.118660196661949158e-01 1.096724197268486023e-01 -5.233025178313255310e-02 -1.658270806074142456e-01 -5.492991954088211060e-02 -2.393745779991149902e-01 2.293517440557479858e-01 1.303084194660186768e-01 -1.579146832227706909e-01 -2.900422215461730957e-01 -4.591089487075805664e-01 -3.789702057838439941e-02 1.179738193750381470e-01 -2.796208858489990234e-01 3.012918233871459961e-01 5.428164079785346985e-02 5.740501731634140015e-02 -2.382252663373947144e-01 -9.526618570089340210e-02
1.889495700597763062e-01 1.363481301814317703e-02 8.082833141088485718e-02 1.576013714075088501e-01 -1.037824749946594238e-01 -2.044359222054481506e-02 -8.409691601991653442e-02 1.083193346858024597e-01 1.568055450916290283e-01 -4.258684515953063965e-01 -3.667013347148895264e-01 1.697449535131454468e-01 2.149197608232498169e-01 -6.064340844750404358e-02 1.116504147648811340e-01 2.971818670630455017e-02 2.388570457696914673e-01 2.339134067296981812e-01 -2.730456739664077759e-02 2.996581792831420898e-01 3.699648082256317139e-01 -1.392637044191360474e-01 -4.490310698747634888e-02 6.538056302815675735e-03 1.271479483693838120e-02 1.106894239783287048e-01 -3.062379546463489532e-02 4.995344206690788269e-02 -1.019233539700508118e-01 -1.225475892424583435e-01 -2.613819241523742676e-01 9.194709360599517822e-03
2.127987332642078400e-02 -2.639815211296081543e-02 -9.483528882265090942e-02 2.452809512615203857e-01 1.294435709714889526e-01 -7.711837440729141235e-02 6.402672082185745239e-02 -9.250868856906890869e-02 1.229361519217491150e-01 -1.802107393741607666e-01 -1.824460923671722412e-01 3.558335304260253906e-01 1.134077459573745728e-01 -1.029917672276496887e-01 -3.727868944406509399e-02 -6.059807911515235901e-02 -1.752729713916778564e-01 3.028252720832824707e-01 -2.212581038475036621e-01 3.488134220242500305e-02 3.559678792953491211e-01 -3.679917007684707642e-02 5.352764949202537537e-02 8.111814968287944794e-04 -1.316062361001968384e-01 -4.782928898930549622e-02 1.752102226018905640e-01 3.753376901149749756e-01 -3.534372746944427490e-01 6.323244422674179077e-02 -1.779521554708480835e-01 -5.489176511764526367e-02
3.334155380725860596e-01 -1.846394687891006470e-02 5.348630622029304504e-02 2.224794626235961914e-01 -2.059526145458221436e-01 -2.342734113335609436e-02 -2.462089806795120239e-02 3.278429210186004639e-01 -7.613265514373779297e-02 -3.165915310382843018e-01 -8.272759616374969482e-02 2.655043303966522217e-01 9.690485149621963501e-02 5.638406611979007721e-03 -2.018218636512756348e-01 2.184391021728515625e-01 3.023496568202972412e-01 1.635442078113555908e-01 -3.069882281124591827e-02 -3.919722512364387512e-02 2.151178121566772461e-01 -2.931111305952072144e-02 -2.263614982366561890e-01 -5.015673860907554626e-02 5.966976657509803772e-02 -7.303740829229354858e-03 7.557189464569091797e-02 2.349940687417984009e-01 -1.445529516786336899e-02 6.598433107137680054e-02 -3.156607449054718018e-01 1.164787709712982178e-01
2.607369981706142426e-02 -9.653637558221817017e-02 -3.556386381387710571e-02 -5.416985601186752319e-03 8.712159469723701477e-03 3.620737791061401367e-02 -4.543386399745941162e-02 -3.205263288691639900e-03 -1.458623353391885757e-02 -1.942973434925079346e-01 -1.287971585988998413e-01 2.141177505254745483e-01 2.390809953212738037e-01 1.103420406579971313e-01 -5.098805576562881470e-02 2.026975303888320923e-01 -6.383805721998214722e-02 1.204960048198699951e-01 -9.699767827987670898e-02 -1.534287482500076294e-01 2.832016944885253906e-01 6.117505207657814026e-02 -3.832120299339294434e-01 -8.728834986686706543e-02 -2.298430353403091431e-01 -1.620985120534896851e-01 1.876188442111015320e-02 -8.116646856069564819e-02 3.111680746078491211e-01 4.272558689117431641e-01 -2.433638274669647217e-01 -2.392117977142333984e-01
-1.100190877914428711e-01 -3.841936960816383362e-02 -1.007194072008132935e-02 1.964885145425796509e-01 -8.190020173788070679e-02 1.783230006694793701e-01 -1.477054357528686523e-01 8.600347489118576050e-02 -2.468627691268920898e-02 -2.526251971721649170e-01 -2.605621470138430595e-03 -1.463083028793334961e-01 -2.016594447195529938e-02 6.836449354887008667e-02 2.093643844127655029e-01 1.949772983789443970e-01 -7.840421795845031738e-02 1.836186498403549194e-01 -1.680393964052200317e-01 -1.303749978542327881e-01 2.302124649286270142e-01 1.998853981494903564e-01 -2.719283699989318848e-01 -2.925652563571929932e-01 -2.782791554927825928e-01 3.080336451530456543e-01 -1.479147225618362427e-01 3.010101020336151123e-01 7.073573023080825806e-02 -1.141062304377555847e-01 -2.163806706666946411e-01 -1.413324922323226929e-01
-4.898714646697044373e-02 -6.931103020906448364e-02 -1.815200038254261017e-02 1.956562250852584839e-01 -5.562195926904678345e-02 -1.008509621024131775e-01 1.094791218638420105e-01 -5.774274468421936035e-02 -2.558138966560363770e-01 -1.082528010010719299e-01 -1.567379087209701538e-01 2.364490330219268799e-01 -1.504763811826705933e-01 -2.982856705784797668e-02 -3.731316328048706055e-02 -1.726828813552856445e-01 1.324798613786697388e-01 -2.288352847099304199e-01 -3.211619704961776733e-02 2.581890486180782318e-02 3.520503342151641846e-01 1.654613316059112549e-01 -2.509241104125976562e-01 -4.074703902006149292e-03 1.994557380676269531e-01 1.361745446920394897e-01 1.680088937282562256e-01 2.065262794494628906e-01 4.325034469366073608e-02 3.634404242038726807e-01 -3.442896902561187744e-01 -2.135642319917678833e-01
1.214823275804519653e-01 -4.366435110569000244e-02 -1.249292418360710144e-01 3.498556017875671387e-01 -9.067223966121673584e-02 8.937826380133628845e-03 4.622303321957588196e-02 2.439100742340087891e-01 1.039678081870079041e-01 -1.860182285308837891e-01 -2.424816638231277466e-01 4.271850921213626862e-03 1.735227704048156738e-01 3.288144990801811218e-02 -9.157795459032058716e-02 4.432154074311256409e-02 3.887919485569000244e-01 4.447481781244277954e-02 -5.829736217856407166e-02 6.694491952657699585e-02 3.614743351936340332e-01 8.777231723070144653e-02 -3.770151734352111816e-01 4.653815925121307373e-02 2.145694643259048462e-01 -1.262911856174468994e-01 1.406720727682113647e-01 8.328526467084884644e-02 -4.165272787213325500e-02 1.715775579214096069e-01 -2.525973021984100342e-01 -4.737178981304168701e-02
-2.894871309399604797e-02 -1.228815168142318726e-01 -2.672169208526611328e-01 3.052476048469543457e-01 -1.891171634197235107e-01 8.165393024682998657e-02 -1.803793385624885559e-02 9.450801648199558258e-03 -1.458068042993545532e-01 -3.050640225410461426e-01 -3.354649543762207031e-01 -1.854568161070346832e-02 9.606337174773216248e-03 -2.936909794807434082e-01 -7.495026569813489914e-03 2.037507891654968262e-01 3.826145827770233154e-01 -1.151189729571342468e-01 -7.632691413164138794e-02 1.833855360746383667e-01 1.771721094846725464e-01 -1.867130547761917114e-01 -2.426908165216445923e-01 -8.700215071439743042e-02 6.469099968671798706e-02 7.090225815773010254e-02 1.908408999443054199e-01 1.395125836133956909e-01 -6.457363814115524292e-02 -6.821150332689285278e-02 -1.214452087879180908e-01 3.197611123323440552e-02
1.971515268087387085e-01 -2.664967812597751617e-02 1.637497544288635254e-02 4.962918758392333984e-01 -7.817405462265014648e-02 1.408711541444063187e-02 -8.184958994388580322e-02 -2.628528140485286713e-02 -1.953366212546825409e-02 -1.261977553367614746e-01 -2.089597731828689575e-01 5.523499846458435059e-02 2.661237418651580811e-01 -1.753474026918411255e-02 -5.895226821303367615e-02 2.148839086294174194e-01 3.740466898307204247e-03 -8.720573037862777710e-03 -1.193594262003898621e-01 1.140730306506156921e-01 -1.003390830010175705e-02 6.093575432896614075e-02 -1.989347189664840698e-01 -2.976611023768782616e-03 5.716542899608612061e-02 4.560560882091522217e-01 -5.445097386837005615e-02 -1.242093741893768311e-01 1.442101001739501953e-01 2.861431539058685303e-01 -2.697695493698120117e-01 -2.012463957071304321e-01
3.149504959583282471e-02 -2.156833708286285400e-01 4.836095497012138367e-02 4.760622978210449219e-02 -1.305256485939025879e-01 1.264100074768066406e-01 -3.421610221266746521e-02 -1.652033301070332527e-03 -4.575824737548828125e-02 -6.069477647542953491e-02 8.131165802478790283e-02 4.477785229682922363e-01 1.055084839463233948e-01 -4.127286002039909363e-02 1.263880878686904907e-01 1.989977806806564331e-01 2.094685137271881104e-01 2.156200855970382690e-01 8.743358403444290161e-02 1.060212925076484680e-01 3.271495699882507324e-01 -7.039739936590194702e-02 -1.915079951286315918e-01 -1.800465732812881470e-01 -4.324220865964889526e-02 -1.163686513900756836e-01 2.552091181278228760e-01 1.946184486150741577e-01 1.647110581398010254e-01 -1.393936295062303543e-02 -3.625051677227020264e-01 -2.547682523727416992e-01
7.347790896892547607e-02 7.247460633516311646e-02 -7.684683054685592651e-02 2.871043980121612549e-01 2.789504826068878174e-01 -2.032693177461624146e-01 -5.482471361756324768e-02 3.449884057044982910e-02 -2.914939224720001221e-01 -2.871577441692352295e-01 -2.959243059158325195e-01 1.389081310480833054e-02 2.739367820322513580e-02 2.170581221580505371e-01 -9.368733316659927368e-02 2.839365005493164062e-01 1.002816334366798401e-01 7.965606451034545898e-02 2.017888426780700684e-01 2.224272489547729492e-02 2.989355027675628662e-01 -3.537198156118392944e-02 -1.333336830139160156e-01 -1.881027221679687500e-01 -1.026508286595344543e-01 1.334719657897949219e-01 1.698333770036697388e-02 1.937648206949234009e-01 5.531096085906028748e-02 2.509415894746780396e-02 -2.346784174442291260e-01 -2.426825910806655884e-01
2.344197779893875122e-01 -1.507172640413045883e-02 1.769818365573883057e-01 2.864702641963958740e-01 3.186618909239768982e-03 9.132948517799377441e-02 -8.491181582212448120e-02 -1.426885873079299927e-01 -2.565582096576690674e-01 -1.573377400636672974e-01 -2.672617435455322266e-01 2.058833539485931396e-01 3.565191626548767090e-01 -2.477562129497528076e-01 -3.067401647567749023e-01 3.461665660142898560e-02 1.751493215560913086e-01 1.347087472677230835e-01 -1.888305395841598511e-01 3.229914233088493347e-02 3.013685941696166992e-01 6.205870211124420166e-02 -2.206591367721557617e-01 -1.335522383451461792e-01 1.343635022640228271e-01 4.934298992156982422e-02 7.490742136724293232e-04 -4.341992735862731934e-02 7.318095117807388306e-02 -6.232915073633193970e-02 -9.492069482803344727e-02 -1.413886249065399170e-01
1.775404959917068481e-01 -7.688451092690229416e-03 4.082584753632545471e-02 2.978122532367706299e-01 -9.314608573913574219e-02 2.644653916358947754e-01 2.930841147899627686e-01 -2.035998553037643433e-02 4.051352292299270630e-02 1.946672424674034119e-02 -2.498790472745895386e-01 -8.589692413806915283e-02 2.345260046422481537e-02 1.058721691370010376e-01 2.241680175065994263e-01 2.709430754184722900e-01 1.068331077694892883e-01 7.603374123573303223e-02 -2.477731406688690186e-01 -7.997727394104003906e-02 2.009124904870986938e-01 4.033902951050549746e-04 -1.204901412129402161e-01 -2.972806692123413086e-01 -2.312142699956893921e-01 1.672579646110534668e-01 1.591548174619674683e-01 7.592218462377786636e-03 -2.576602101325988770e-01 1.468282788991928101e-01 -2.147111445665359497e-01 1.917253136634826660e-01
2.553113996982574463e-01 -9.072302281856536865e-02 -2.076889127492904663e-01 1.148052364587783813e-01 -2.885093092918395996e-01 -6.121799722313880920e-02 2.131717503070831299e-01 1.449840366840362549e-01 -1.726152896881103516e-01 -2.578643895685672760e-02 1.083079725503921509e-01 -3.055488504469394684e-02 -2.957383692264556885e-01 -4.800364747643470764e-02 1.830506622791290283e-01 1.344411522150039673e-01 2.746491506695747375e-02 1.629253029823303223e-01 7.996506989002227783e-03 -2.019926160573959351e-02 6.271642446517944336e-02 -2.412269823253154755e-02 -2.635478973388671875e-01 -2.175449766218662262e-02 -3.812638819217681885e-01 7.549422234296798706e-02 -4.060034640133380890e-03 2.162080854177474976e-01 1.724742650985717773e-01 2.741486430168151855e-01 -2.878232002258300781e-01 -2.110970914363861084e-01
1.386969536542892456e-01 -1.155830025672912598e-01 2.786639332771301270e-02 2.935327887535095215e-01 -4.616161808371543884e-02 1.010792329907417297e-01 -2.110920399427413940e-01 -7.661760598421096802e-02 -8.300641924142837524e-02 -4.249516725540161133e-01 -2.921595871448516846e-01 1.491626799106597900e-01 2.442838996648788452e-01 -1.480685174465179443e-01 -1.672885566949844360e-01 1.147285997867584229e-01 -9.467393904924392700e-02 1.147139146924018860e-01 -1.156273484230041504e-01 3.057534620165824890e-02 8.519769459962844849e-02 4.293942078948020935e-02 -1.071157678961753845e-01 -6.961045414209365845e-02 -1.587137766182422638e-02 1.529643535614013672e-01 -3.336202800273895264e-01 2.207463532686233521e-01 1.092142760753631592e-01 2.923133075237274170e-01 -2.130021154880523682e-01 1.076337397098541260e-01
2.921591401100158691e-01 2.899212837219238281e-01 -2.998836636543273926e-01 2.136743217706680298e-01 -1.669685393571853638e-01 7.921551167964935303e-02 -3.871618537232279778e-03 1.168654412031173706e-01 -2.807123400270938873e-02 -2.034049183130264282e-01 2.429179660975933075e-02 3.446595966815948486e-01 1.189342364668846130e-01 2.136825919151306152e-01 1.051273718476295471e-01 2.485629320144653320e-01 1.665123999118804932e-01 -1.279468238353729248e-01 5.356837064027786255e-02 2.533438056707382202e-02 3.045478463172912598e-01 -1.124094501137733459e-01 -1.004105582833290100e-01 -5.629290640354156494e-02 1.361327618360519409e-01 -1.224019825458526611e-01 -2.603294327855110168e-03 1.472314894199371338e-01 -2.262321673333644867e-02 2.280808836221694946e-01 -2.743060588836669922e-01 -6.143071874976158142e-02
2.276140600442886353e-01 -1.145808994770050049e-01 4.388635978102684021e-02 3.486673533916473389e-01 -2.109961211681365967e-01 -4.336752369999885559e-02 -6.780738011002540588e-03 3.653643727302551270e-01 7.792963832616806030e-02 -2.719968557357788086e-01 -1.153925880789756775e-01 8.367312699556350708e-02 -2.401383779942989349e-02 -1.358819752931594849e-02 -2.465106248855590820e-01 1.822633445262908936e-01 3.502444624900817871e-01 1.167160198092460632e-01 -3.346524201333522797e-03 -6.226874887943267822e-02 1.303703486919403076e-01 5.568582564592361450e-02 -1.225118562579154968e-01 -8.908582478761672974e-02 3.714955598115921021e-02 -5.370352882891893387e-03 1.801466941833496094e-01 2.423930615186691284e-01 6.005612388253211975e-02 8.512800186872482300e-02 -3.473454117774963379e-01 -1.707822829484939575e-01
1.666638106107711792e-01 2.438241243362426758e-02 -2.575187981128692627e-01 1.330265402793884277e-01 4.484080895781517029e-02 -5.169834941625595093e-02 -1.341778486967086792e-01 1.851385682821273804e-01 -2.718837857246398926e-01 -8.830624073743820190e-02 -2.917596101760864258e-01 7.867425680160522461e-02 2.227985300123691559e-02 1.189107149839401245e-01 -1.859151571989059448e-01 1.685328483581542969e-01 -1.381620615720748901e-01 -1.286559849977493286e-01 1.489238142967224121e-01 -6.523273885250091553e-02 1.605219244956970215e-01 -2.016688138246536255e-01 -1.268095225095748901e-01 -1.873215138912200928e-01 -2.707169651985168457e-01 1.402440816164016724e-01 -4.332346841692924500e-03 2.248497009277343750e-01 9.594603627920150757e-02 9.133168309926986694e-02 -3.036999702453613281e-01 -3.834346532821655273e-01
8.790607005357742310e-02 1.419420391321182251e-01 1.264976263046264648e-01 3.304367959499359131e-01 4.537985473871231079e-02 -2.522928640246391296e-03 -1.753039956092834473e-01 1.640374511480331421e-01 -1.782754808664321899e-01 -2.018934041261672974e-01 -2.685234844684600830e-01 1.491551399230957031e-01 -1.364370584487915039e-01 -1.286444514989852905e-01 -2.040910124778747559e-01 3.444369733333587646e-01 -1.061069220304489136e-01 -6.811631470918655396e-02 -2.033621519804000854e-01 -9.299798309803009033e-02 2.581691443920135498e-01 3.832836449146270752e-02 -1.737168431282043457e-01 2.660392597317695618e-02 1.337575912475585938e-01 2.561356425285339355e-01 -1.341205835342407227e-02 1.362042576074600220e-01 -1.655503734946250916e-02 1.805910915136337280e-01 -2.565474808216094971e-01 -2.429794073104858398e-01
2.233565151691436768e-01 3.763771802186965942e-02 -6.134063005447387695e-02 2.265359759330749512e-01 7.084071636199951172e-02 2.571666846051812172e-03 -1.372884809970855713e-01 -2.002381980419158936e-01 -1.583646237850189209e-01 -6.360536068677902222e-02 -1.971496343612670898e-01 6.753617897629737854e-03 6.739282608032226562e-02 1.031540185213088989e-01 -4.034139215946197510e-01 4.411383718252182007e-02 -1.457737386226654053e-01 7.670015096664428711e-02 -1.634305119514465332e-01 -7.570014148950576782e-02 3.096473515033721924e-01 3.463539481163024902e-02 -1.367117166519165039e-01 -8.231999725103378296e-02 -6.462305039167404175e-02 1.577902734279632568e-01 -3.576988279819488525e-01 2.479630559682846069e-01 2.172711044549942017e-01 2.808394432067871094e-01 -2.265475392341613770e-01 6.087202206254005432e-02
-7.249291520565748215e-03 5.628944933414459229e-02 -8.777632564306259155e-02 4.428208246827125549e-02 2.894740737974643707e-02 -1.166746094822883606e-01 -1.746654510498046875e-01 1.132027581334114075e-01 -2.722657918930053711e-01 -1.618865132331848145e-01 -2.360565215349197388e-01 2.958271838724613190e-02 2.332323342561721802e-01 -2.525846706703305244e-03 -1.585895419120788574e-01 3.242253363132476807e-01 3.250135779380798340e-01 6.198314577341079712e-02 2.596721649169921875e-01 6.607174873352050781e-02 2.447133511304855347e-01 -1.337684392929077148e-01 -1.761819124221801758e-01 -7.659038156270980835e-02 -2.896474674344062805e-02 -9.983266144990921021e-02 1.159896701574325562e-02 3.125237524509429932e-01 4.465055093169212341e-02 9.717609733343124390e-03 -3.157625496387481689e-01 -2.852515280246734619e-01
-1.874869130551815033e-02 8.859383314847946167e-02 9.815119206905364990e-03 1.632675379514694214e-01 -7.228262722492218018e-02 1.030381917953491211e-01 1.565838903188705444e-01 2.422359287738800049e-01 -7.073983550071716309e-02 -5.895337089896202087e-02 -2.580625563859939575e-02 1.930754259228706360e-02 3.130307793617248535e-02 1.067355424165725708e-01 -2.742200791835784912e-01 3.500973880290985107e-01 -1.396584212779998779e-01 2.977101504802703857e-01 -5.855929106473922729e-02 1.864196062088012695e-01 3.020124137401580811e-01 4.586086422204971313e-02 2.154575139284133911e-01 -1.472788453102111816e-01 9.087878465652465820e-02 2.559552788734436035e-01 -2.369614094495773315e-01 2.783373296260833740e-01 1.144417934119701385e-02 1.032132208347320557e-01 -1.577372848987579346e-01 -3.091095983982086182e-01
1.695596426725387573e-02 1.236421018838882446e-01 -1.170360967516899109e-01 1.437750160694122314e-01 -3.680219650268554688e-01 4.068635031580924988e-02 2.277829945087432861e-01 -2.121196500957012177e-02 -2.354791760444641113e-01 -4.748921468853950500e-02 -2.664330601692199707e-01 2.551604211330413818e-01 2.674032151699066162e-01 -3.729280084371566772e-02 -8.916031569242477417e-03 4.399567469954490662e-02 2.134954333305358887e-01 -4.840860888361930847e-02 -2.723220884799957275e-01 3.899437189102172852e-01 7.875666022300720215e-02 -1.417028158903121948e-01 -2.107630483806133270e-02 1.214695349335670471e-01 -8.918195962905883789e-02 -4.163140058517456055e-02 8.046487718820571899e-02 1.663386821746826172e-01 -7.339990884065628052e-02 1.084966398775577545e-02 -2.020515799522399902e-01 -2.934895753860473633e-01
2.206896692514419556e-01 -5.607607215642929077e-02 -1.915968582034111023e-02 3.017267882823944092e-01 -3.342923223972320557e-01 6.904304772615432739e-02 5.181716009974479675e-02 -1.221330929547548294e-02 -4.928072541952133179e-02 -1.763979345560073853e-01 -1.718654632568359375e-01 1.300668865442276001e-01 1.409430950880050659e-01 -9.276703000068664551e-02 6.765834242105484009e-02 -7.950979471206665039e-02 3.009943962097167969e-01 1.819608956575393677e-01 -5.910499021410942078e-02 2.333253175020217896e-01 2.872821986675262451e-01 -6.134501099586486816e-02 -1.633046567440032959e-01 9.543105214834213257e-02 2.539910003542900085e-02 1.282950043678283691e-01 2.535932064056396484e-01 8.321589976549148560e-02 -3.501980900764465332e-01 2.312341481447219849e-01 -2.061036974191665649e-01 8.594105392694473267e-02
1.458610594272613525e-02 1.171425431966781616e-01 -1.768259704113006592e-01 1.408355236053466797e-01 -1.858055144548416138e-01 -4.575775936245918274e-02 -1.373918503522872925e-01 -9.251496195793151855e-02 -1.455364227294921875e-01 -3.074600696563720703e-01 -2.894662022590637207e-01 9.377163648605346680e-02 6.461636722087860107e-02 1.020667478442192078e-01 -1.796541363000869751e-02 7.732480019330978394e-02 2.533100843429565430e-01 -8.072713017463684082e-02 -1.497543901205062866e-01 7.656824309378862381e-03 3.183565437793731689e-01 -1.796980500221252441e-01 -3.941314220428466797e-01 -2.376758307218551636e-01 -2.459143847227096558e-01 1.729384511709213257e-01 4.614321142435073853e-02 -8.484644442796707153e-02 2.306169569492340088e-01 1.368910670280456543e-01 -8.914759010076522827e-02 -1.532930284738540649e-01
2.428066730499267578e-01 3.482535779476165771e-01 -3.667915165424346924e-01 1.545246392488479614e-01 -3.497921675443649292e-02 1.389202624559402466e-01 1.848293542861938477e-01 1.595019251108169556e-01 -1.508278101682662964e-01 -1.970895975828170776e-01 -4.743292555212974548e-02 1.731560528278350830e-01 1.255810856819152832e-01 3.415753543376922607e-01 3.908270969986915588e-02 1.963927000761032104e-01 2.243304997682571411e-01 8.823859691619873047e-02 -1.691520810127258301e-01 -1.410806644707918167e-02 3.324971199035644531e-01 -9.102020994760096073e-04 2.488034777343273163e-02 1.775744259357452393e-01 6.073726713657379150e-02 -8.221566677093505859e-02 -3.443427151069045067e-03 5.624840408563613892e-02 1.163258031010627747e-01 9.176195412874221802e-02 -1.981936097145080566e-01 -1.018422320485115051e-01
1.417218148708343506e-01 -5.266045033931732178e-02 1.036399155855178833e-01 6.827916204929351807e-02 -7.346560806035995483e-02 3.288406431674957275e-01 -1.977752894163131714e-02 6.030074879527091980e-02 -8.044755458831787109e-02 -2.047991156578063965e-01 4.809619858860969543e-02 1.291386336088180542e-01 1.269337385892868042e-01 6.402815878391265869e-02 -2.570067346096038818e-01 3.256863914430141449e-03 1.782574951648712158e-01 2.309428304433822632e-01 -2.528758943080902100e-01 7.616797834634780884e-02 4.961572587490081787e-01 -2.203654199838638306e-01 2.231747955083847046e-01 -3.700760379433631897e-02 -3.022448159754276276e-03 -4.202489927411079407e-02 1.396878808736801147e-01 3.199743032455444336e-01 1.167406812310218811e-01 1.620950102806091309e-01 -1.226673126220703125e-01 -1.053990423679351807e-01
1.493084579706192017e-01 -1.610711067914962769e-01 -1.942975819110870361e-01 5.302966013550758362e-02 -4.399474263191223145e-01 1.527125537395477295e-01 1.897563040256500244e-01 1.098792254924774170e-01 1.194185316562652588e-01 -2.055050730705261230e-01 -1.097735576331615448e-02 -5.841741338372230530e-02 -2.408374398946762085e-01 6.930892169475555420e-02 -3.647721558809280396e-02 1.582569330930709839e-01 -1.493179202079772949e-01 4.957755655050277710e-02 -3.501618281006813049e-02 1.658506691455841064e-01 -2.536971308290958405e-02 1.432071477174758911e-01 -2.542972862720489502e-01 -1.705781072378158569e-01 -1.099640130996704102e-01 6.912426650524139404e-02 6.648261845111846924e-02 2.071700096130371094e-01 -1.569356918334960938e-01 1.447058469057083130e-01 -4.625641405582427979e-01 -6.992308050394058228e-02
-1.055490896105766296e-01 7.939270883798599243e-02 -6.694316118955612183e-02 -5.355504900217056274e-02 -4.218233823776245117e-01 1.012765616178512573e-01 1.135448589920997620e-01 1.825044006109237671e-01 3.182380646467208862e-02 -2.764737606048583984e-01 -1.177220270037651062e-01 -1.793103218078613281e-01 -9.637319296598434448e-02 -9.557205438613891602e-02 1.420020163059234619e-01 2.739613056182861328e-01 1.432175487279891968e-01 1.979419589042663574e-02 -6.979124993085861206e-02 -5.635171011090278625e-02 2.805646061897277832e-01 2.203546762466430664e-01 -3.466615825891494751e-02 -2.763276696205139160e-01 2.622995525598526001e-02 1.728847920894622803e-01 -3.454606533050537109e-01 1.529862135648727417e-01 -6.903275847434997559e-02 2.081811726093292236e-01 -2.184296101331710815e-01 -2.810496278107166290e-02
-1.221068054437637329e-01 1.696151047945022583e-01 2.348059229552745819e-02 3.459842801094055176e-01 8.119595795869827271e-02 -4.855972900986671448e-02 8.271228522062301636e-03 -9.793068468570709229e-02 -2.052496075630187988e-01 -1.100669503211975098e-01 -1.513922214508056641e-01 4.493394866585731506e-02 -1.372687965631484985e-01 -1.355788111686706543e-01 -3.369735479354858398e-01 8.285500109195709229e-02 5.066812410950660706e-02 -1.576505899429321289e-01 -2.661312557756900787e-02 -1.616173423826694489e-02 2.244647890329360962e-01 1.816869340837001801e-02 -1.844960600137710571e-01 -1.737327128648757935e-01 -4.457538947463035583e-02 4.499794244766235352e-01 -1.097581535577774048e-01 3.062973916530609131e-01 1.320316828787326813e-02 2.815209329128265381e-01 -1.611297130584716797e-01 -1.469078660011291504e-01
-1.284671889152377844e-04 2.006417959928512573e-01 -4.621918499469757080e-02 2.478413283824920654e-01 -2.256724983453750610e-01 -1.344826966524124146e-01 -6.768532097339630127e-02 -7.690020650625228882e-02 -5.686209201812744141e-01 -1.760528683662414551e-01 -2.716596424579620361e-01 -1.636268571019172668e-02 -1.903904788196086884e-02 1.324931718409061432e-02 -1.243066508322954178e-02 -3.472518548369407654e-02 -1.783449053764343262e-01 7.608135044574737549e-02 1.719188243150711060e-01 7.327325642108917236e-02 2.910903394222259521e-01 1.161496154963970184e-02 -1.449456065893173218e-01 -1.894707977771759033e-01 -1.036448776721954346e-01 -3.852814435958862305e-02 -9.269811958074569702e-02 1.576987504959106445e-01 -2.111101597547531128e-01 -2.178886160254478455e-02 -2.387559413909912109e-01 -1.560475528240203857e-01
3.609846532344818115e-02 1.522182524204254150e-01 -1.209631445817649364e-03 1.849092245101928711e-01 3.001999855041503906e-01 3.999760374426841736e-02 5.576648190617561340e-02 5.736617371439933777e-02 -2.149357348680496216e-01 -4.380175843834877014e-02 -2.194102555513381958e-01 3.077780082821846008e-02 9.943389333784580231e-03 -6.409434974193572998e-02 -1.279567629098892212e-01 7.552406191825866699e-02 2.576342411339282990e-02 -4.250546917319297791e-02 -2.753880023956298828e-01 -7.365444302558898926e-02 3.230728805065155029e-01 1.260659545660018921e-01 -2.296689003705978394e-01 -3.844824433326721191e-01 4.877290129661560059e-02 2.568565309047698975e-01 -8.863975293934345245e-03 3.365383446216583252e-01 2.019465863704681396e-01 1.689146012067794800e-01 -2.516774535179138184e-01 -2.830133587121963501e-02
7.201229035854339600e-02 3.292423486709594727e-01 -2.067819423973560333e-02 2.989627420902252197e-01 7.361711561679840088e-02 2.345735132694244385e-01 2.746715955436229706e-02 8.210243284702301025e-02 6.964040920138359070e-03 -1.495178490877151489e-01 -9.316045790910720825e-02 2.440655678510665894e-01 -6.169947981834411621e-02 2.573917508125305176e-01 1.011286228895187378e-01 7.406771928071975708e-02 -1.281678974628448486e-01 2.920204102993011475e-01 7.571242749691009521e-02 -4.167029261589050293e-02 2.501788437366485596e-01 -1.558963209390640259e-01 -2.578288912773132324e-01 -4.427629709243774414e-02 -1.524884849786758423e-01 -2.144197374582290649e-01 -3.305531339719891548e-03 -1.529448032379150391e-01 1.549787223339080811e-01 6.486060470342636108e-02 -2.425640821456909180e-01 -3.287117779254913330e-01
-1.409910023212432861e-01 1.773181855678558350e-01 2.157052457332611084e-01 1.022478267550468445e-01 2.588105574250221252e-02 -3.086461126804351807e-01 1.570079624652862549e-01 -3.070346117019653320e-01 -1.862479597330093384e-01 -3.255103230476379395e-01 -1.534151434898376465e-01 1.544130295515060425e-01 -8.300812332890927792e-04 2.037841826677322388e-02 -9.815677255392074585e-02 1.234848275780677795e-01 1.971623003482818604e-01 1.369153410196304321e-01 -7.161669433116912842e-03 4.589078202843666077e-02 2.872790098190307617e-01 -5.160409584641456604e-02 -4.345148336142301559e-03 -2.103292346000671387e-01 -2.142204046249389648e-01 6.344217807054519653e-02 -5.035146325826644897e-02 1.082619950175285339e-01 -5.865435014129616320e-05 3.909566998481750488e-01 -1.630613356828689575e-01 -1.751728653907775879e-01
-6.282547861337661743e-02 1.386058609932661057e-02 1.964042335748672485e-01 -7.037464529275894165e-02 -1.523367464542388916e-01 6.484545767307281494e-02 2.349746823310852051e-01 -1.696320176124572754e-01 -1.654646396636962891e-01 -3.440854549407958984e-01 5.776595696806907654e-02 1.431202739477157593e-01 -3.068187534809112549e-01 1.380510926246643066e-01 1.752735823392868042e-01 5.291151627898216248e-02 -1.518238633871078491e-01 -4.480959102511405945e-02 -2.354815006256103516e-01 6.032433360815048218e-02 2.712887227535247803e-01 -7.359077781438827515e-02 -1.766929179430007935e-01 -3.023642003536224365e-01 7.170544564723968506e-02 3.081866502761840820e-01 -1.441280245780944824e-01 9.175654500722885132e-02 -8.764837682247161865e-02 4.063277039676904678e-03 -2.828080356121063232e-01 -1.477344334125518799e-01
-1.019139066338539124e-01 7.547929883003234863e-02 1.224269419908523560e-01 9.989970177412033081e-02 2.632861137390136719e-01 1.093897297978401184e-01 4.077691584825515747e-02 4.623753484338521957e-03 -2.165054976940155029e-01 -5.604678019881248474e-02 -2.423888146877288818e-01 -4.484809935092926025e-02 -2.964242547750473022e-02 -5.780893564224243164e-02 -3.318947181105613708e-02 8.006063103675842285e-02 -2.555063068866729736e-01 8.944128453731536865e-02 -2.966506183147430420e-01 5.985687300562858582e-02 3.629662394523620605e-01 1.026364639401435852e-01 -3.409996032714843750e-01 -2.451385557651519775e-01 4.220630973577499390e-02 3.230567276477813721e-01 -3.620201721787452698e-02 2.218627631664276123e-01 -5.963658541440963745e-02 2.584149539470672607e-01 -2.071965485811233521e-01 1.000784221105277538e-03
-3.461496206000447273e-03 8.210615068674087524e-02 1.397955864667892456e-01 3.074992299079895020e-01 1.023327112197875977e-01 1.776536703109741211e-01 -1.152630522847175598e-01 7.874892652034759521e-02 -1.152992025017738342e-01 -1.239129006862640381e-01 -4.021072685718536377e-01 1.863404363393783569e-01 3.405309915542602539e-01 -1.628755033016204834e-01 -2.493913322687149048e-01 -9.583659470081329346e-02 5.151090025901794434e-02 -9.280762076377868652e-02 -8.459690213203430176e-02 -8.523611724376678467e-02 2.309343665838241577e-01 -2.057876437902450562e-01 -3.838222920894622803e-01 -1.028649732470512390e-01 -1.573276333510875702e-02 7.495079934597015381e-02 -3.698747605085372925e-02 1.871094703674316406e-01 -9.114027768373489380e-02 -5.294470861554145813e-02 -1.830773651599884033e-01 1.120629161596298218e-01
-1.030760034918785095e-01 2.236825525760650635e-01 1.424384266138076782e-01 2.992756068706512451e-01 -2.918763756752014160e-01 3.713359236717224121e-01 -2.155509740114212036e-01 3.843189030885696411e-02 -1.002451628446578979e-01 -7.828864455223083496e-02 -2.657085284590721130e-02 7.869584113359451294e-02 5.503551103174686432e-03 8.047133684158325195e-03 1.082935035228729248e-01 1.837600022554397583e-01 -1.567649245262145996e-01 2.151219174265861511e-03 -1.757923960685729980e-01 -1.072502881288528442e-01 1.597407162189483643e-01 1.709969788789749146e-01 -4.273405075073242188e-01 -2.834644317626953125e-01 -1.834623962640762329e-01 7.607511430978775024e-02 -7.982223480939865112e-02 1.069245263934135437e-01 5.933377146720886230e-02 8.201623335480690002e-03 -2.080838680267333984e-01 3.076441586017608643e-02
1.078200191259384155e-01 4.521889984607696533e-02 2.590864300727844238e-01 2.701323628425598145e-01 1.053126081824302673e-01 1.043293103575706482e-01 1.866107620298862457e-02 1.991416960954666138e-01 -1.545235812664031982e-01 -2.204975187778472900e-01 -4.090624153614044189e-01 -3.453186526894569397e-02 5.597759410738945007e-02 9.003306180238723755e-02 -1.154034119099378586e-02 1.844383925199508667e-01 -2.323060780763626099e-01 1.883901953697204590e-01 1.814599037170410156e-01 -5.114274844527244568e-02 1.032326091080904007e-02 1.472207307815551758e-01 -3.460472226142883301e-01 -9.230427443981170654e-02 -2.839369885623455048e-02 2.228886634111404419e-02 2.228705957531929016e-02 3.117660582065582275e-01 -1.882261224091053009e-02 1.710528880357742310e-01 -2.508577704429626465e-01 -1.767771095037460327e-01
2.635902166366577148e-01 -3.297726064920425415e-02 8.565852791070938110e-02 1.472142487764358521e-01 -1.315769106149673462e-01 2.010727971792221069e-01 1.722712069749832153e-01 2.035802602767944336e-02 1.891846805810928345e-01 -1.136418133974075317e-01 -2.003138810396194458e-01 7.958526909351348877e-02 3.825294077396392822e-01 -8.976697176694869995e-02 -3.255159556865692139e-01 4.936268925666809082e-02 6.423459947109222412e-02 2.242528647184371948e-01 -3.215519338846206665e-02 2.198013663291931152e-01 2.764458060264587402e-01 -1.303976029157638550e-01 -1.056303232908248901e-01 -1.567331850528717041e-01 -1.953229904174804688e-01 -1.029925718903541565e-01 -1.135997287929058075e-02 2.888178527355194092e-01 -1.812420189380645752e-01 -5.814404692500829697e-03 -5.916894972324371338e-02 -2.303090840578079224e-01
-2.471431195735931396e-01 4.483834654092788696e-02 -3.759759664535522461e-02 2.957103848457336426e-01 2.212695218622684479e-02 1.094306930899620056e-01 1.028957441449165344e-01 1.884909868240356445e-01 -5.058972164988517761e-02 -2.457482367753982544e-01 -1.076730936765670776e-01 8.563252538442611694e-02 -2.528693974018096924e-01 -2.337981462478637695e-01 2.901168726384639740e-02 1.188457608222961426e-01 3.435333073139190674e-01 -6.783618777990341187e-02 -1.726722121238708496e-01 -2.362023293972015381e-01 2.645236253738403320e-01 -3.436246886849403381e-02 -4.404867291450500488e-01 -1.350516676902770996e-01 -3.890179097652435303e-02 9.254502505064010620e-02 -5.952586233615875244e-02 5.974369123578071594e-02 -5.142766237258911133e-02 1.432844847440719604e-01 6.833895109593868256e-03 -2.048519849777221680e-01
-7.756871730089187622e-02 1.266509741544723511e-01 -1.218369603157043457e-01 1.181519627571105957e-01 -3.560747206211090088e-02 -4.042983949184417725e-01 -3.100268356502056122e-02 -1.034913510084152222e-01 -2.566761374473571777e-01 -7.556840032339096069e-02 -2.092703878879547119e-01 6.493516266345977783e-02 9.784313850104808807e-03 9.201772511005401611e-02 9.330787509679794312e-02 1.289577186107635498e-01 6.519160419702529907e-02 2.699779868125915527e-01 -7.261689752340316772e-02 5.272000283002853394e-02 3.408048450946807861e-01 -1.585444808006286621e-01 -4.314631223678588867e-02 -2.263912558555603027e-01 -5.869430676102638245e-02 -4.999800771474838257e-02 4.190842807292938232e-02 2.288628369569778442e-01 9.159453958272933960e-02 1.280606910586357117e-02 -2.520649433135986328e-01 -4.554989337921142578e-01
1.302444487810134888e-01 6.998642534017562866e-02 5.501794442534446716e-02 3.241138160228729248e-01 4.924581944942474365e-02 2.944941259920597076e-02 2.920144796371459961e-01 4.501964449882507324e-01 -1.692433208227157593e-01 -2.513484954833984375e-01 -1.234368607401847839e-01 1.742689162492752075e-01 2.196220904588699341e-01 -1.529212594032287598e-01 1.132412627339363098e-01 1.362505257129669189e-01 1.168768331408500671e-01 1.544318795204162598e-01 6.136057525873184204e-02 1.073460951447486877e-01 1.362134963274002075e-01 -2.552484348416328430e-02 -4.266458377242088318e-02 -1.880295947194099426e-02 -5.735650286078453064e-02 -1.317118853330612183e-01 -2.349385768175125122e-01 2.257875502109527588e-01 1.231879368424415588e-01 -6.378511339426040649e-02 -3.437256813049316406e-01 2.305472036823630333e-03
-1.727998256683349609e-01 5.875823646783828735e-02 -5.628614127635955811e-02 -9.056661278009414673e-03 -1.245016604661941528e-01 2.396946102380752563e-01 -5.085165612399578094e-03 2.210957556962966919e-01 2.140439599752426147e-01 -1.280942559242248535e-01 -1.777150779962539673e-01 3.611504733562469482e-01 2.480046302080154419e-01 1.448201537132263184e-01 -7.361438125371932983e-02 4.613688215613365173e-02 1.018239781260490417e-01 -1.951972693204879761e-01 -9.682729095220565796e-02 -7.815027981996536255e-02 4.478178918361663818e-01 4.641691222786903381e-03 -7.696475088596343994e-02 7.388569414615631104e-02 -1.219702698290348053e-02 2.142981290817260742e-01 -1.295305043458938599e-01 3.910719156265258789e-01 -9.682220220565795898e-02 2.450476959347724915e-02 -1.558166593313217163e-01 -3.703982010483741760e-02
1.538379341363906860e-01 1.950385123491287231e-01 -5.068467929959297180e-02 -9.966814517974853516e-02 3.032078035175800323e-02 -9.367790818214416504e-02 5.832623690366744995e-02 2.507622539997100830e-01 -1.203085705637931824e-01 -3.300991356372833252e-01 -1.224122717976570129e-01 9.325011819601058960e-02 -6.935032433830201626e-04 -4.473797604441642761e-02 -2.627440728247165680e-02 6.509967352030798793e-05 1.473158299922943115e-01 2.667406201362609863e-01 2.222653478384017944e-01 -1.738940626382827759e-01 3.362684547901153564e-01 1.386689096689224243e-01 -1.098428666591644287e-01 -1.453168392181396484e-01 -3.104625046253204346e-01 1.525458246469497681e-01 -2.325628250837326050e-01 1.747638285160064697e-01 -1.932474784553050995e-02 3.431611359119415283e-01 -1.014157608151435852e-01 -1.712184399366378784e-01
-2.963072620332241058e-02 4.187096655368804932e-02 -5.888202786445617676e-02 9.459684044122695923e-02 -1.291799172759056091e-02 -1.554912030696868896e-01 4.750067368149757385e-02 -1.482023149728775024e-01 -4.266008734703063965e-01 -1.024029925465583801e-01 -3.061815500259399414e-01 -4.049456492066383362e-02 -1.551473885774612427e-02 3.135078847408294678e-01 2.555252611637115479e-02 2.163381725549697876e-01 4.294338077306747437e-02 3.428404331207275391e-01 9.154143184423446655e-02 9.486210346221923828e-02 3.419147729873657227e-01 -2.470034658908843994e-01 4.677985981106758118e-02 -1.918285191059112549e-01 2.883400581777095795e-02 1.407765503972768784e-02 1.349253021180629730e-02 1.446175873279571533e-01 -4.737354349344968796e-03 1.169700846076011658e-01 -2.660135030746459961e-01 -2.056339085102081299e-01
1.225993633270263672e-01 1.385733783245086670e-01 -1.222793236374855042e-01 8.968451619148254395e-02 -5.339971929788589478e-02 -1.565025299787521362e-01 2.722429335117340088e-01 -2.727128267288208008e-01 -2.963727712631225586e-01 -3.159746825695037842e-01 -2.352986633777618408e-01 -2.540734410285949707e-02 -6.280764192342758179e-02 1.000475957989692688e-01 -2.219761312007904053e-01 1.672421246767044067e-01 4.231821000576019287e-02 7.976512424647808075e-03 8.034642040729522705e-02 1.694005280733108521e-01 1.428064703941345215e-01 -1.795998662710189819e-01 -1.751571744680404663e-01 -1.879331916570663452e-01 -1.986506581306457520e-01 -1.817308217287063599e-01 -1.151715144515037537e-01 -6.061058118939399719e-02 8.256004005670547485e-02 1.181667745113372803e-01 -4.035768806934356689e-01 5.759657919406890869e-02
1.164675131440162659e-01 4.722489044070243835e-02 -7.474004477262496948e-02 2.201439142227172852e-01 -6.470389664173126221e-02 2.903606593608856201e-01 1.520117819309234619e-01 -1.622805558145046234e-02 -7.318332791328430176e-02 -1.713618338108062744e-01 -7.033028453588485718e-02 4.390503466129302979e-01 3.374486267566680908e-01 1.387058049440383911e-01 -2.435616031289100647e-02 6.964946538209915161e-02 5.113734398037195206e-03 1.294102966785430908e-01 -1.601630896329879761e-01 2.453377693891525269e-01 1.670468151569366455e-01 -1.382904946804046631e-01 1.666874587535858154e-01 3.760490799322724342e-03 -2.424484342336654663e-01 1.850371621549129486e-02 -1.381710767745971680e-01 5.574069917201995850e-02 -1.262850314378738403e-01 4.053922891616821289e-01 -7.316704094409942627e-02 5.377291142940521240e-02
1.429650932550430298e-01 5.208123475313186646e-02 1.306681931018829346e-01 5.894788727164268494e-02 1.444973633624613285e-03 1.479112729430198669e-02 2.955449819564819336e-01 -4.817862436175346375e-02 -1.120891124010086060e-01 -7.435502856969833374e-02 -4.675152525305747986e-02 3.244017064571380615e-01 -4.915639385581016541e-02 1.517018079757690430e-01 3.146339207887649536e-02 -3.968699276447296143e-02 1.355648934841156006e-01 3.693823218345642090e-01 1.693281084299087524e-01 -5.841201916337013245e-02 4.106622636318206787e-01 -4.473599418997764587e-02 -1.198062822222709656e-01 1.644687503576278687e-01 -2.794079780578613281e-01 -7.708839327096939087e-02 1.975271254777908325e-01 2.219323217868804932e-01 1.853042989969253540e-01 -8.844818221405148506e-04 -3.119998574256896973e-01 -9.991421550512313843e-02
1.444533560425043106e-02 2.538041174411773682e-01 1.614700816571712494e-02 2.627536654472351074e-01 4.931338503956794739e-02 -5.145304836332798004e-03 9.869349747896194458e-02 -7.149111479520797729e-02 -1.615091413259506226e-02 -2.128694057464599609e-01 6.778211891651153564e-02 -1.454396545886993408e-01 -1.974585801362991333e-01 -6.153495237231254578e-02 -3.571491315960884094e-02 8.590256422758102417e-02 -1.803779006004333496e-01 7.342986762523651123e-02 -2.003866136074066162e-01 1.884955018758773804e-01 3.784148097038269043e-01 8.556381799280643463e-03 -2.570753693580627441e-01 -3.604590296745300293e-01 4.216443002223968506e-02 -1.084667742252349854e-01 -1.366481035947799683e-01 3.830354213714599609e-01 9.964823722839355469e-02 -8.618567883968353271e-02 -2.651554644107818604e-01 8.070048689842224121e-02
2.151244692504405975e-02 -2.520705200731754303e-02 8.216188848018646240e-02 3.560766279697418213e-01 1.856750436127185822e-02 -2.373225241899490356e-02 8.427187800407409668e-02 1.027589812874794006e-01 -1.022338941693305969e-01 -8.107750862836837769e-02 -2.111502289772033691e-01 5.918807536363601685e-02 3.215787708759307861e-01 3.025488853454589844e-01 -2.729870192706584930e-02 3.414063155651092529e-01 1.236134320497512817e-01 6.208855193108320236e-03 3.403487429022789001e-02 -1.196263432502746582e-01 6.471469998359680176e-02 -1.829132735729217529e-01 -4.745528399944305420e-01 1.319363117218017578e-01 8.479860611259937286e-03 2.602308690547943115e-01 -1.066954061388969421e-01 7.669319957494735718e-02 -3.283825516700744629e-02 1.277749538421630859e-01 -2.299119085073471069e-01 -5.535257607698440552e-02
3.844087719917297363e-01 7.193838804960250854e-02 1.286594122648239136e-01 2.472174018621444702e-01 4.156437143683433533e-02 -8.154286444187164307e-02 6.265688687562942505e-02 2.769048139452934265e-02 -7.768765836954116821e-02 3.296617045998573303e-02 -3.540956377983093262e-01 -1.422260515391826630e-02 1.705286093056201935e-03 -9.157766401767730713e-02 7.766907569020986557e-03 2.288285642862319946e-02 1.472777724266052246e-01 8.426216244697570801e-02 -3.083663247525691986e-02 2.678551375865936279e-01 3.844956755638122559e-01 -7.385464757680892944e-02 -3.972066938877105713e-01 -3.204158693552017212e-02 5.382965505123138428e-02 -1.958579570055007935e-01 1.070812623947858810e-02 2.071574032306671143e-01 -2.683773636817932129e-01 4.903291538357734680e-02 -2.048875391483306885e-01 -1.894097775220870972e-02
2.722513675689697266e-02 -1.358403265476226807e-01 -1.137977167963981628e-01 2.987801134586334229e-01 -3.007214963436126709e-01 2.643947601318359375e-01 3.782067680731415749e-03 -1.577571034431457520e-01 -3.744491636753082275e-01 -1.905072480440139771e-01 -2.539641261100769043e-01 -3.818358061835169792e-03 1.060399711132049561e-01 -9.697308391332626343e-02 -8.884074166417121887e-03 4.553906619548797607e-02 7.373044639825820923e-02 1.723095923662185669e-01 -2.225727885961532593e-01 2.078770846128463745e-01 8.376173675060272217e-02 -1.276040077209472656e-01 -2.487059533596038818e-01 -9.466197341680526733e-02 2.147040963172912598e-01 -1.305080056190490723e-01 1.710795797407627106e-02 -4.892711341381072998e-02 8.635997027158737183e-02 4.072499647736549377e-02 -2.516773045063018799e-01 -2.631752789020538330e-01
1.629332602024078369e-01 -2.967959642410278320e-01 -1.557914912700653076e-01 5.839847922325134277e-01 -2.820520699024200439e-01 8.732406795024871826e-02 -2.392927184700965881e-03 2.675982415676116943e-01 -2.522450387477874756e-01 -1.439652442932128906e-01 -1.562213599681854248e-01 1.124800965189933777e-01 4.693893343210220337e-02 3.247515857219696045e-02 -1.384625434875488281e-01 1.857813745737075806e-01 -4.012963175773620605e-02 -2.549153938889503479e-02 -6.292852014303207397e-02 -1.877105385065078735e-01 -8.814754337072372437e-02 6.470475345849990845e-02 -6.103719118982553482e-03 -2.111729979515075684e-01 8.338387124240398407e-03 5.361356958746910095e-02 2.925353683531284332e-02 1.973178535699844360e-01 -1.078860983252525330e-01 6.027608364820480347e-02 -9.864290058612823486e-02 -1.308690160512924194e-01
-5.635149404406547546e-02 2.745053768157958984e-01 -3.200394287705421448e-02 3.227217793464660645e-01 -1.290370672941207886e-01 6.723852455615997314e-02 3.190480172634124756e-01 1.856258660554885864e-01 4.947200417518615723e-02 -3.803444206714630127e-01 8.237975090742111206e-02 -1.020206660032272339e-01 1.264127492904663086e-01 1.862908750772476196e-01 8.721085637807846069e-02 1.959875077009201050e-01 8.079840987920761108e-02 3.754703700542449951e-02 -2.666525729000568390e-02 -4.625959321856498718e-02 2.043737024068832397e-01 4.364329203963279724e-02 -1.248000040650367737e-01 3.553134202957153320e-02 -1.418919861316680908e-01 1.534278839826583862e-01 -3.150681555271148682e-01 5.093516781926155090e-02 -3.577663302421569824e-01 -1.367320306599140167e-02 -2.070199102163314819e-01 9.997714310884475708e-02
-2.485807985067367554e-02 8.631256967782974243e-02 5.082714185118675232e-02 2.176451832056045532e-01 -4.144874513149261475e-01 2.480597794055938721e-01 -2.884065173566341400e-02 1.549673732370138168e-02 -1.355178281664848328e-02 -5.736156180500984192e-02 -2.535854876041412354e-01 3.236224651336669922e-01 3.207866251468658447e-01 3.153834491968154907e-02 -6.763691455125808716e-02 8.643601089715957642e-02 2.738980650901794434e-01 -2.277328670024871826e-01 -2.243631780147552490e-01 2.034494876861572266e-01 2.839931249618530273e-01 -8.141764253377914429e-02 1.187231689691543579e-01 1.149763353168964386e-02 -7.106950879096984863e-02 -2.043863385915756226e-02 -9.245508164167404175e-02 1.120351478457450867e-01 -6.356228888034820557e-02 -9.708130359649658203e-02 -1.641173958778381348e-01 -1.789663732051849365e-01
1.682291030883789062e-01 1.003241091966629028e-01 1.971190273761749268e-01 3.235735297203063965e-01 -2.112492769956588745e-01 1.901062577962875366e-02 1.555488258600234985e-01 3.699754476547241211e-01 -7.953280583024024963e-03 -1.012269631028175354e-01 -1.921161264181137085e-01 7.358083873987197876e-02 2.390630394220352173e-01 -9.303107857704162598e-02 2.127398401498794556e-01 5.974050238728523254e-02 5.947403609752655029e-02 -2.171194404363632202e-01 -1.358163543045520782e-03 3.818213567137718201e-02 -1.116306427866220474e-02 3.064454533159732819e-02 -2.250913679599761963e-01 7.166734337806701660e-02 -2.878387272357940674e-01 -5.069291219115257263e-03 -1.748545765876770020e-01 9.185948222875595093e-02 2.074621468782424927e-01 -2.873280085623264313e-02 -3.760850727558135986e-01 -1.689631193876266479e-01
4.298386722803115845e-02 1.575806140899658203e-01 1.129135042428970337e-01 2.275083512067794800e-01 6.730926781892776489e-02 1.512808948755264282e-01 5.576774477958679199e-02 -4.399660229682922363e-02 -1.026799976825714111e-01 -1.566610336303710938e-01 -8.242151886224746704e-02 2.605035901069641113e-01 -1.693399436771869659e-02 -5.454161763191223145e-02 -9.437051415443420410e-02 -1.104361340403556824e-01 -3.977046161890029907e-02 2.606334090232849121e-01 1.553384661674499512e-01 1.502128597348928452e-02 3.995150923728942871e-01 -5.300796031951904297e-02 -3.867760598659515381e-01 1.583240926265716553e-01 8.116040844470262527e-04 -5.205089598894119263e-02 5.598904192447662354e-02 2.106217294931411743e-01 3.305079638957977295e-01 9.872208535671234131e-02 -1.058581173419952393e-01 -3.617994487285614014e-01
1.792365163564682007e-01 -7.534328848123550415e-03 9.763024002313613892e-02 1.128314509987831116e-01 -3.539921343326568604e-01 7.690327614545822144e-02 7.359612733125686646e-02 2.098570913076400757e-01 -7.945038378238677979e-02 -3.263543546199798584e-01 -2.874036431312561035e-01 1.054760441184043884e-01 -1.820244942791759968e-03 -9.762436151504516602e-02 8.143267035484313965e-02 -8.406584151089191437e-03 1.317439377307891846e-01 3.325835466384887695e-01 -1.448279470205307007e-01 1.789254844188690186e-01 2.238208204507827759e-01 8.297265507280826569e-03 -2.271204441785812378e-01 2.398581653833389282e-01 -4.550371691584587097e-02 8.285768330097198486e-02 3.735168650746345520e-02 -1.178505197167396545e-01 -1.364235877990722656e-01 -2.176240980625152588e-01 -3.277233541011810303e-01 -6.527470052242279053e-02
1.891342401504516602e-01 -2.208082526922225952e-01 -2.918246686458587646e-01 8.134342730045318604e-02 -3.225293755531311035e-02 -6.366370618343353271e-02 -1.477561192587018013e-03 -2.524845860898494720e-02 -1.379858702421188354e-01 -4.383085966110229492e-01 -1.269528269767761230e-01 -3.250738605856895447e-02 -1.997778862714767456e-01 -1.071246936917304993e-01 -2.011961340904235840e-01 1.765117645263671875e-01 -1.531623601913452148e-01 1.723822392523288727e-02 -5.257721245288848877e-02 8.319952338933944702e-02 2.483460865914821625e-02 -1.304911077022552490e-01 -2.949794232845306396e-01 -1.440857201814651489e-01 -1.254381537437438965e-01 1.290194243192672729e-01 -2.797670960426330566e-01 2.385753244161605835e-01 2.108249440789222717e-02 2.076389044523239136e-01 -3.095822334289550781e-01 2.793493494391441345e-02
7.749328017234802246e-02 5.626267939805984497e-02 -1.702869236469268799e-01 2.639462351799011230e-01 -2.620005011558532715e-01 -2.944359369575977325e-02 7.028365042060613632e-03 -8.251040428876876831e-02 -4.128730297088623047e-01 4.979268833994865417e-02 -3.615808188915252686e-01 1.828852295875549316e-02 -7.535165641456842422e-03 -4.270302876830101013e-02 -9.044025838375091553e-02 4.438709467649459839e-02 -2.326861768960952759e-01 1.016375049948692322e-01 1.739312708377838135e-01 1.524431854486465454e-01 4.209053218364715576e-01 2.308499813079833984e-01 -5.950183793902397156e-02 -1.633123904466629028e-01 -1.406060606241226196e-01 6.743210554122924805e-02 -3.852434456348419189e-02 1.290426254272460938e-01 1.549291610717773438e-02 2.954830415546894073e-02 -1.793442368507385254e-01 -2.130437195301055908e-01
2.833428680896759033e-01 1.122749224305152893e-01 -2.059804052114486694e-01 6.329889595508575439e-02 -7.156144827604293823e-02 1.985208503901958466e-02 1.712570637464523315e-01 4.939421266317367554e-02 -7.686702907085418701e-02 -1.593226343393325806e-01 -1.859907358884811401e-01 -8.867458440363407135e-03 -8.698464930057525635e-02 2.042098492383956909e-01 -2.300803214311599731e-01 6.545345298945903778e-03 -2.470118701457977295e-01 -6.156538799405097961e-02 1.451538652181625366e-01 -2.704948931932449341e-02 3.710318207740783691e-01 -1.863344907760620117e-01 -2.552993595600128174e-01 -1.831543147563934326e-01 -1.138548105955123901e-01 9.086845070123672485e-02 -1.077232807874679565e-01 2.012591511011123657e-01 1.985082775354385376e-01 2.750013470649719238e-01 -1.840057224035263062e-01 -2.743128240108489990e-01
3.441980481147766113e-01 8.347491174936294556e-02 4.742635414004325867e-03 1.693635582923889160e-01 -1.590051352977752686e-01 1.393980979919433594e-01 8.645545691251754761e-02 2.205761969089508057e-01 -1.552586108446121216e-01 -1.699429452419281006e-01 -1.745267659425735474e-01 4.031746089458465576e-01 1.831044405698776245e-01 -3.919310122728347778e-02 7.180839031934738159e-02 2.962954640388488770e-01 1.865011155605316162e-01 1.503252983093261719e-01 1.075226292014122009e-01 6.732192635536193848e-02 2.156961858272552490e-01 -2.080277800559997559e-01 1.658093333244323730e-01 -1.236261576414108276e-01 3.666571527719497681e-02 -8.540822565555572510e-02 -2.339722774922847748e-02 9.732217341661453247e-02 -1.161781772971153259e-01 1.484952270984649658e-01 -3.294614851474761963e-01 4.693718254566192627e-02
1.038997471332550049e-01 1.327529251575469971e-01 3.790012001991271973e-02 3.226599097251892090e-01 -4.110397994518280029e-01 1.702366024255752563e-01 1.890947371721267700e-01 -2.042885422706604004e-01 3.476016968488693237e-02 -3.084564805030822754e-01 1.063166279345750809e-02 2.028248906135559082e-01 1.521674990653991699e-01 -7.346788048744201660e-02 -7.085657864809036255e-02 -1.593418046832084656e-02 1.562113910913467407e-01 2.234205454587936401e-01 -9.891627728939056396e-02 2.061362117528915405e-01 3.313442766666412354e-01 -9.451727382838726044e-03 5.931108817458152771e-02 1.438938081264495850e-01 5.909710004925727844e-02 -1.828077137470245361e-01 -1.736466884613037109e-01 1.876722723245620728e-01 8.556439727544784546e-02 1.607651263475418091e-01 -1.310417652130126953e-01 -7.654117792844772339e-02
3.459506854414939880e-02 -1.382309943437576294e-01 -1.449098587036132812e-01 3.299413621425628662e-01 -2.198275774717330933e-01 6.235698610544204712e-02 1.512502729892730713e-01 -2.470894902944564819e-01 -4.595856368541717529e-01 -1.253506541252136230e-01 -1.868633627891540527e-01 5.936548858880996704e-02 9.266737103462219238e-02 -1.091342791914939880e-01 2.836786955595016479e-02 4.576903581619262695e-02 1.269297301769256592e-01 1.931232064962387085e-01 -1.343605667352676392e-01 1.672805547714233398e-01 1.052694544196128845e-01 -1.020334810018539429e-01 -3.120004534721374512e-01 -3.684141486883163452e-02 1.354985088109970093e-01 -2.337567359209060669e-01 -1.514302641153335571e-01 4.553407430648803711e-02 9.275574237108230591e-02 -9.290613234043121338e-03 -2.490786314010620117e-01 -1.911750435829162598e-01
-4.513731971383094788e-02 4.321611300110816956e-02 2.662585489451885223e-02 2.156164646148681641e-01 -1.234293952584266663e-01 2.182661592960357666e-01 2.998706325888633728e-02 2.094210684299468994e-01 -2.490741312503814697e-01 -1.223941743373870850e-01 -1.380179375410079956e-01 2.666528150439262390e-02 1.833124160766601562e-01 2.953897714614868164e-01 -1.814592778682708740e-01 -1.001877151429653168e-02 -1.803866922855377197e-01 1.374595761299133301e-01 -3.939494490623474121e-01 2.028039097785949707e-01 2.371258139610290527e-01 5.872079730033874512e-02 2.044729143381118774e-01 -3.694700822234153748e-02 -1.039410978555679321e-01 3.542697429656982422e-01 5.454594641923904419e-02 2.023538649082183838e-01 -6.466697156429290771e-02 -2.284525195136666298e-03 -2.108324021100997925e-01 -1.054414734244346619e-01
2.791998088359832764e-01 -9.809520840644836426e-02 9.183811396360397339e-02 2.985531687736511230e-01 -4.231127351522445679e-02 9.702923148870468140e-02 3.358528763055801392e-02 -1.269844081252813339e-02 -2.400122582912445068e-01 -1.883290410041809082e-01 -1.150813326239585876e-01 2.656334638595581055e-01 5.875489115715026855e-02 -1.835486441850662231e-01 1.101364716887474060e-01 3.108403682708740234e-01 2.589291632175445557e-01 3.292722254991531372e-02 5.063446238636970520e-02 2.352437227964401245e-01 3.115358352661132812e-01 7.140553742647171021e-02 -3.181958198547363281e-02 8.579786866903305054e-02 -1.794954091310501099e-01 -1.742788702249526978e-01 -1.246863827109336853e-01 7.839481532573699951e-02 -2.347341924905776978e-01 -6.036823615431785583e-03 -2.995812892913818359e-01 1.177334710955619812e-01
4.237785935401916504e-02 7.631580531597137451e-02 -2.593362145125865936e-02 1.247112900018692017e-01 1.388572305440902710e-01 2.799246087670326233e-02 6.504853069782257080e-02 -1.332008093595504761e-01 -1.915266066789627075e-01 9.316857159137725830e-02 -1.973577290773391724e-01 6.803771248087286949e-04 -1.151102036237716675e-02 -1.001316457986831665e-01 -1.182576119899749756e-01 -3.165470063686370850e-02 -5.640640854835510254e-02 4.386136308312416077e-02 -2.694422006607055664e-01 -1.038597673177719116e-01 4.750951230525970459e-01 1.596435904502868652e-01 -2.489076405763626099e-01 -1.546077728271484375e-01 7.075966894626617432e-02 3.199563920497894287e-01 -6.667117774486541748e-02 3.998614251613616943e-01 9.620577096939086914e-02 2.761823832988739014e-01 -1.990965455770492554e-01 -4.712352529168128967e-02
5.794499069452285767e-02 1.644137501716613770e-02 -1.587700843811035156e-01 3.749081790447235107e-01 -1.461608707904815674e-01 -7.866743952035903931e-02 2.645415812730789185e-02 -7.020600140094757080e-02 -3.551958501338958740e-01 -3.494653105735778809e-02 -3.974307179450988770e-01 1.008730158209800720e-01 6.169129908084869385e-02 -2.074576914310455322e-02 -2.936628414317965508e-03 1.002602875232696533e-01 -2.326806783676147461e-01 2.062535434961318970e-01 2.656552791595458984e-01 1.749711856245994568e-02 3.522735834121704102e-01 2.718782424926757812e-01 -2.512495778501033783e-02 -1.066852807998657227e-01 -1.522912532091140747e-01 -1.066562980413436890e-01 -9.527935087680816650e-02 8.874166011810302734e-02 -1.600187569856643677e-01 1.086283102631568909e-01 -6.560104340314865112e-02 -1.296167969703674316e-01
9.995859116315841675e-02 1.708691939711570740e-02 2.014380395412445068e-01 2.526785135269165039e-01 -1.244874894618988037e-01 2.585273385047912598e-01 7.265618070960044861e-03 -1.518303751945495605e-01 1.844551414251327515e-01 -2.595062553882598877e-01 -2.295380681753158569e-01 1.760996580123901367e-01 -2.726990282535552979e-01 -1.837764307856559753e-02 -1.259006857872009277e-01 1.341343522071838379e-01 5.035013332962989807e-02 -6.486923992633819580e-02 1.051759496331214905e-01 5.833306908607482910e-02 2.744303345680236816e-01 8.342397212982177734e-02 -3.107361495494842529e-01 -2.415671795606613159e-01 2.093532588332891464e-03 1.159050688147544861e-01 1.936823278665542603e-01 7.911472022533416748e-02 3.301029801368713379e-01 1.973197050392627716e-02 -8.226110041141510010e-02 -2.334878593683242798e-01
-2.447593025863170624e-02 -1.442745774984359741e-01 2.940585911273956299e-01 2.538398802280426025e-01 9.819677472114562988e-02 1.991374790668487549e-01 3.376528620719909668e-02 -6.063893437385559082e-02 -3.867508098483085632e-02 -3.205605223774909973e-02 -2.100640684366226196e-01 3.478369116783142090e-01 1.052155792713165283e-01 -1.519942749291658401e-02 1.743206381797790527e-01 1.089046001434326172e-01 1.391058564186096191e-01 2.253143638372421265e-01 -1.065029799938201904e-01 5.261308327317237854e-02 2.929076850414276123e-01 -5.459955893456935883e-03 -2.114499509334564209e-01 1.674012988805770874e-01 -1.702680885791778564e-01 -3.295617103576660156e-01 -1.367368549108505249e-02 7.912936061620712280e-02 2.708757109940052032e-02 3.699205815792083740e-02 -3.321707844734191895e-01 -2.304298281669616699e-01
2.219211906194686890e-01 -4.650331288576126099e-02 -3.895262256264686584e-02 3.324447870254516602e-01 -6.284770369529724121e-02 -1.543324142694473267e-01 -1.201047897338867188e-01 -6.816519796848297119e-02 1.755448244512081146e-02 -2.434808062389492989e-03 -4.067644476890563965e-01 1.784343570470809937e-01 7.347713410854339600e-02 -3.738128021359443665e-02 3.496690839529037476e-02 1.225741505622863770e-01 -2.713662385940551758e-02 1.131836995482444763e-01 1.693155989050865173e-02 1.010749340057373047e-01 2.117404937744140625e-01 -7.062925398349761963e-02 -5.033361911773681641e-01 9.485976397991180420e-02 7.490710704587399960e-04 2.959553003311157227e-01 -1.489335894584655762e-01 -4.510437697172164917e-02 1.713810265064239502e-01 1.757949590682983398e-01 -2.202202081680297852e-01 1.107333973050117493e-01
9.532258659601211548e-02 -5.353724583983421326e-02 9.781893342733383179e-02 1.738912612199783325e-01 1.094558984041213989e-01 2.090563625097274780e-01 1.349891424179077148e-01 2.954014018177986145e-02 -6.046753004193305969e-02 -1.773039251565933228e-01 5.646822229027748108e-02 3.188637495040893555e-01 -1.066444218158721924e-01 2.126511782407760620e-01 1.788691878318786621e-01 1.039407495409250259e-02 -2.531342441216111183e-03 3.476113080978393555e-01 -1.705113053321838379e-02 -8.046679943799972534e-02 3.593418002128601074e-01 -1.196446716785430908e-01 -3.947549462318420410e-01 -1.666594594717025757e-01 -2.685780636966228485e-02 -2.429501712322235107e-01 9.318429976701736450e-02 6.046922877430915833e-02 5.271266400814056396e-02 2.532173693180084229e-01 -1.798436492681503296e-01 -1.372150629758834839e-01
9.808572940528392792e-03 5.084668472409248352e-02 -2.044855505228042603e-01 2.137432992458343506e-01 -1.232690736651420593e-02 -7.246942073106765747e-02 1.385651528835296631e-01 -1.307169348001480103e-01 -2.835147976875305176e-01 -8.688965439796447754e-02 -2.687056362628936768e-01 2.810285389423370361e-01 -9.714525938034057617e-02 -8.750978857278823853e-02 -9.790113568305969238e-02 8.155006915330886841e-03 -4.652349650859832764e-02 8.936571329832077026e-02 2.941007912158966064e-01 9.395790845155715942e-02 2.704934775829315186e-01 2.779574990272521973e-01 -9.737361222505569458e-02 -1.496190875768661499e-01 9.871393442153930664e-03 3.907305002212524414e-01 -3.132966905832290649e-02 1.816829293966293335e-01 1.400822848081588745e-01 2.599904537200927734e-01 -1.568603515625000000e-01 -1.261766403913497925e-01
1.676061600446701050e-01 2.491496317088603973e-02 -2.933026058599352837e-03 3.331941962242126465e-01 -4.391199722886085510e-02 1.958588510751724243e-01 1.774404793977737427e-01 1.726232618093490601e-01 9.077434241771697998e-02 -7.617121934890747070e-02 -1.552924513816833496e-01 -6.426385603845119476e-03 1.148643940687179565e-01 6.565747316926717758e-03 -2.681063413619995117e-01 -1.614075154066085815e-01 3.817315101623535156e-01 3.791994750499725342e-01 -1.952286362648010254e-01 1.523571908473968506e-01 1.195484623312950134e-01 -6.380826979875564575e-02 -1.065736413002014160e-01 -1.952219605445861816e-01 -1.173020824790000916e-01 2.158859744668006897e-02 5.631732568144798279e-02 2.768087089061737061e-01 -1.354344338178634644e-01 1.264274865388870239e-01 -1.544809192419052124e-01 -1.960507482290267944e-01
4.642401635646820068e-02 5.641909316182136536e-02 -5.289309844374656677e-02 1.925226598978042603e-01 -7.603102177381515503e-02 6.733921170234680176e-02 2.702326178550720215e-01 1.895480453968048096e-01 -1.052147820591926575e-01 -2.318060398101806641e-01 1.340301632881164551e-01 -6.438850611448287964e-02 -1.359770447015762329e-01 1.383707374334335327e-01 -2.493966072797775269e-01 9.689995087683200836e-03 -1.439039111137390137e-01 3.888101875782012939e-02 -3.625428080558776855e-01 2.793847024440765381e-01 1.710983812808990479e-01 2.137435972690582275e-02 -1.241445839405059814e-01 -1.233991906046867371e-01 -2.486700862646102905e-01 3.704610168933868408e-01 -4.152607172727584839e-02 2.274864614009857178e-01 -1.594409719109535217e-02 2.436850666999816895e-01 -1.998640447854995728e-01 -6.684239953756332397e-02
6.067879498004913330e-02 2.338459491729736328e-01 -2.869770526885986328e-01 1.954467147588729858e-01 -2.434290349483489990e-01 1.872039437294006348e-01 1.277469843626022339e-01 -7.926824688911437988e-02 -2.402862012386322021e-01 -7.749641686677932739e-02 -5.420689657330513000e-02 -1.745648332871496677e-04 -1.146600232459604740e-03 1.593090146780014038e-01 -1.566112190485000610e-01 1.729844659566879272e-01 8.545805513858795166e-02 -9.816982597112655640e-02 -1.237545534968376160e-02 3.752237930893898010e-02 -1.851488649845123291e-01 -1.293083187192678452e-02 -1.902279555797576904e-01 -2.544336616992950439e-01 -1.031459346413612366e-01 1.108565106987953186e-01 -3.791807219386100769e-02 2.945805788040161133e-01 -2.217041105031967163e-01 1.683722883462905884e-01 -2.740747034549713135e-01 -3.741999566555023193e-01
1.772737652063369751e-01 1.682942062616348267e-01 8.295603841543197632e-02 3.202159702777862549e-01 -1.260508298873901367e-01 -2.767274854704737663e-03 1.003821790218353271e-01 4.489570856094360352e-01 -1.186295896768569946e-01 -1.684530824422836304e-01 -8.045489341020584106e-02 5.565010756254196167e-02 4.136365279555320740e-02 1.554036885499954224e-01 -2.912100218236446381e-02 2.308214455842971802e-01 1.559236049652099609e-01 1.391868889331817627e-01 -3.306360915303230286e-02 -5.176298320293426514e-02 3.744278475642204285e-02 -1.021544113755226135e-01 -2.080649137496948242e-01 1.442473009228706360e-02 5.247384309768676758e-02 -3.398782387375831604e-02 -7.021491229534149170e-02 1.150205880403518677e-01 1.207066327333450317e-01 -9.290522336959838867e-02 -5.599612593650817871e-01 -9.832351654767990112e-02
1.316995918750762939e-01 1.813638359308242798e-01 1.148674041032791138e-01 1.201160028576850891e-01 -4.565406590700149536e-02 3.451285064220428467e-01 9.875164926052093506e-02 6.346873939037322998e-02 9.576968103647232056e-02 -2.505950629711151123e-01 2.292418852448463440e-02 2.695567607879638672e-01 -1.014738455414772034e-01 2.136913686990737915e-01 2.040269225835800171e-02 1.238253116607666016e-01 -4.045037925243377686e-02 2.247724831104278564e-01 -7.064943015575408936e-02 -8.678269386291503906e-02 3.893828988075256348e-01 -7.329012150876224041e-04 -3.188715279102325439e-01 5.871567502617835999e-02 -1.262380182743072510e-01 -2.275395691394805908e-01 -5.553414672613143921e-02 2.228988111019134521e-01 1.056336909532546997e-01 -1.139888837933540344e-01 -4.719818755984306335e-02 -3.193906843662261963e-01
-1.243538707494735718e-01 1.439100056886672974e-01 -6.301923096179962158e-02 2.555487453937530518e-01 -9.571354091167449951e-02 5.141438171267509460e-02 -5.654478911310434341e-03 6.803733110427856445e-02 -1.451125741004943848e-01 -1.266686767339706421e-01 3.260782361030578613e-02 -1.434441804885864258e-01 1.266357004642486572e-01 1.907427310943603516e-01 -3.448796272277832031e-01 5.670048296451568604e-02 -2.601031064987182617e-01 2.361662834882736206e-01 -1.645317524671554565e-01 9.214247018098831177e-02 4.773395061492919922e-01 -5.138493701815605164e-02 -8.741742372512817383e-02 -1.211051866412162781e-01 -1.787661761045455933e-02 3.308108448982238770e-01 6.810323894023895264e-02 1.388444900512695312e-01 7.254859805107116699e-02 1.954670548439025879e-01 -8.238918334245681763e-02 -2.214607298374176025e-01
2.526870667934417725e-01 6.015396118164062500e-02 -1.752823740243911743e-01 -1.200657710433006287e-02 -1.105907857418060303e-01 -1.055298820137977600e-01 1.395190209150314331e-01 1.369978040456771851e-01 -1.567664742469787598e-01 -3.957056999206542969e-01 -1.440880894660949707e-01 7.079432904720306396e-02 -1.506985276937484741e-01 1.819634139537811279e-01 -2.133042663335800171e-01 -9.011878073215484619e-02 4.510640725493431091e-02 -1.655918657779693604e-01 5.085512995719909668e-02 1.407167129218578339e-02 1.330164968967437744e-01 1.242477744817733765e-01 -2.251417338848114014e-01 -1.017760261893272400e-01 -3.679977655410766602e-01 3.733157366514205933e-02 -4.029294103384017944e-02 2.417629212141036987e-01 -1.717866398394107819e-03 2.876293957233428955e-01 -3.427242934703826904e-01 1.375520415604114532e-02
3.958904445171356201e-01 7.255200296640396118e-02 -1.225400865077972412e-01 1.060397103428840637e-01 -1.316032260656356812e-01 1.997358947992324829e-01 7.862237840890884399e-02 1.801819503307342529e-01 -5.789309740066528320e-02 -4.450939223170280457e-02 -2.464828547090291977e-03 3.060785830020904541e-01 9.257052093744277954e-02 5.884402245283126831e-02 9.296101331710815430e-02 3.985902070999145508e-01 1.312571763992309570e-01 -8.341595530509948730e-02 6.944050639867782593e-02 6.078721955418586731e-02 3.533425629138946533e-01 1.557379402220249176e-02 5.192214995622634888e-02 -7.014588266611099243e-02 3.486907482147216797e-02 -1.471825987100601196e-01 -3.057920038700103760e-01 9.720645099878311157e-02 4.281916096806526184e-02 6.647668033838272095e-02 -3.739068210124969482e-01 2.483997726812958717e-03
3.639074563980102539e-01 -3.650723397731781006e-02 -7.683918625116348267e-02 2.380181550979614258e-01 1.071932092308998108e-01 7.310728728771209717e-02 3.277682065963745117e-01 7.464481145143508911e-02 -1.538880467414855957e-01 -2.520516812801361084e-01 2.219369448721408844e-02 -2.298100441694259644e-01 3.046910045668482780e-03 -3.662583231925964355e-02 -5.645680055022239685e-02 2.661543190479278564e-01 -9.451892226934432983e-02 3.192342817783355713e-01 1.146378293633460999e-01 -1.276403814554214478e-01 1.672217249870300293e-01 2.031081467866897583e-01 -1.570816338062286377e-01 -9.056390076875686646e-02 5.026638880372047424e-02 1.098077520728111267e-01 -1.947439089417457581e-02 1.444020271301269531e-01 3.634058311581611633e-02 2.890120744705200195e-01 -3.008204698562622070e-01 -6.649662554264068604e-02
8.855707198381423950e-02 3.070318102836608887e-01 -1.162039265036582947e-01 1.146259456872940063e-01 -1.405929401516914368e-02 3.724821656942367554e-02 2.796630263328552246e-01 2.773912250995635986e-01 5.427418276667594910e-02 5.405348911881446838e-02 -5.586570501327514648e-02 8.587285876274108887e-02 1.128033027052879333e-01 -1.291422545909881592e-01 -1.542847454547882080e-01 3.514730185270309448e-02 1.142098307609558105e-01 1.043267622590065002e-01 -1.575579047203063965e-01 1.427331566810607910e-02 1.530461460351943970e-01 -1.095946580171585083e-01 -3.121774196624755859e-01 2.496716752648353577e-02 2.477922849357128143e-02 2.049748450517654419e-01 1.042494922876358032e-01 4.422306120395660400e-01 2.362364381551742554e-01 3.660310804843902588e-01 -1.032072603702545166e-01 -1.083006784319877625e-01
2.121072560548782349e-01 9.721483290195465088e-02 -1.414771378040313721e-01 -9.396152943372726440e-02 -1.445147395133972168e-01 7.665835320949554443e-02 -4.714215546846389771e-02 6.327797472476959229e-02 -2.676081359386444092e-01 -4.177413880825042725e-02 -3.244323432445526123e-01 1.267770119011402130e-02 5.705470964312553406e-02 3.051938414573669434e-01 -9.349123388528823853e-02 -4.185550659894943237e-02 -2.932472229003906250e-01 2.374259056523442268e-03 1.810079962015151978e-01 -6.646984070539474487e-02 2.674280405044555664e-01 -2.391341626644134521e-01 -2.322003990411758423e-01 -2.383786141872406006e-01 -1.850756406784057617e-01 1.306467503309249878e-01 -2.181415408849716187e-01 1.515931934118270874e-01 8.703686296939849854e-03 2.071491032838821411e-01 -1.545690596103668213e-01 -2.160287350416183472e-01
-1.346121281385421753e-01 2.137966752052307129e-01 -5.637811124324798584e-02 2.966598272323608398e-01 -1.866677254438400269e-01 -2.768497541546821594e-02 2.397916167974472046e-01 -5.787624046206474304e-02 9.547320753335952759e-02 -1.377093940973281860e-01 1.651968434453010559e-02 -5.072744563221931458e-02 1.319011114537715912e-02 1.869859546422958374e-01 2.810783684253692627e-01 2.085326313972473145e-01 2.088573127985000610e-01 8.203340321779251099e-02 3.109245747327804565e-02 4.176677763462066650e-02 2.484711855649948120e-01 1.478641331195831299e-01 -3.271239101886749268e-01 -1.415407061576843262e-01 -2.571463882923126221e-01 3.177982866764068604e-01 -3.434554040431976318e-01 -1.064236741513013840e-02 -2.303842268884181976e-02 -5.162867903709411621e-02 -8.745464682579040527e-02 1.493971422314643860e-02
8.167792111635208130e-03 5.579777061939239502e-02 -8.746026456356048584e-02 1.391286104917526245e-01 2.009746879339218140e-01 -8.013057708740234375e-02 2.436011284589767456e-02 4.071727022528648376e-02 -2.018992304801940918e-01 -7.719171792268753052e-02 -2.303186058998107910e-01 3.873360157012939453e-01 -6.268741935491561890e-02 -1.212034076452255249e-01 3.086087061092257500e-03 -1.257871836423873901e-01 -9.750073659233748913e-04 -8.513820916414260864e-02 8.826497197151184082e-02 -6.241819635033607483e-02 3.047627508640289307e-01 1.671596169471740723e-01 -8.913908898830413818e-02 -1.134026125073432922e-01 -2.136252224445343018e-01 5.085228681564331055e-01 -1.826094388961791992e-01 1.988332867622375488e-01 -8.008813858032226562e-02 1.717193424701690674e-01 -2.508148252964019775e-01 3.801163984462618828e-03
4.764457792043685913e-02 2.202755659818649292e-01 1.617565937340259552e-02 2.272228300571441650e-01 -1.297066509723663330e-01 3.485745787620544434e-01 -1.703745573759078979e-01 6.577882915735244751e-02 1.207167059183120728e-01 -1.059499830007553101e-01 -1.062870696187019348e-01 3.386361896991729736e-01 3.482889831066131592e-01 1.903836876153945923e-01 -1.485335975885391235e-01 -8.468687534332275391e-02 1.033540442585945129e-01 1.822603642940521240e-01 -1.474057137966156006e-02 1.828787662088871002e-02 2.780669629573822021e-01 -1.787033826112747192e-01 -5.834733322262763977e-02 2.312269061803817749e-02 -1.410406529903411865e-01 -9.235072135925292969e-02 1.542603503912687302e-02 2.809891998767852783e-01 -7.638282608240842819e-03 2.630988955497741699e-01 1.125523354858160019e-02 -2.289366722106933594e-01
-9.070750325918197632e-02 -2.379020452499389648e-01 -2.200048714876174927e-01 7.532171905040740967e-02 -1.460666507482528687e-01 3.154295384883880615e-01 2.309724241495132446e-01 -3.048041760921478271e-01 -6.033183261752128601e-02 -2.668121159076690674e-01 -2.609702944755554199e-01 2.761436402797698975e-01 1.310330927371978760e-01 -9.228783845901489258e-02 1.483533298596739769e-03 -4.554647207260131836e-02 1.708486862480640411e-02 -9.575966745615005493e-03 -8.570121973752975464e-02 4.770433530211448669e-03 2.961076200008392334e-01 7.608015555888414383e-03 2.826732583343982697e-02 8.890784531831741333e-02 -2.687041163444519043e-01 -3.338165208697319031e-02 -1.043276861310005188e-01 1.091783642768859863e-01 -2.536010444164276123e-01 1.014855578541755676e-01 -1.800794154405593872e-01 -2.443504929542541504e-01
-1.404042541980743408e-01 1.591174304485321045e-01 8.064635843038558960e-02 4.949836432933807373e-02 -1.139779984951019287e-01 6.166132539510726929e-02 1.177130565047264099e-01 8.474863320589065552e-02 -3.234051167964935303e-02 -1.959322094917297363e-01 -1.216136291623115540e-01 -8.895849436521530151e-02 -2.614521384239196777e-01 -1.993555575609207153e-02 -5.143428593873977661e-02 -7.848917692899703979e-02 -1.444011181592941284e-01 6.406350433826446533e-02 -1.058756187558174133e-01 3.248497545719146729e-01 7.770089060068130493e-02 -2.369624227285385132e-01 -2.310929745435714722e-01 -4.966691136360168457e-01 -1.119009554386138916e-01 1.630796194076538086e-01 -1.503682881593704224e-01 2.294182479381561279e-01 1.157067716121673584e-02 -3.242882713675498962e-02 -3.750328421592712402e-01 -9.122496843338012695e-02
2.030996829271316528e-01 -1.684990972280502319e-01 7.536078989505767822e-02 3.882747888565063477e-01 -1.334245200268924236e-03 1.181363314390182495e-01 1.367140412330627441e-01 4.616764187812805176e-02 1.233273819088935852e-01 -1.165055390447378159e-02 -1.846349239349365234e-01 2.322615534067153931e-01 3.995146229863166809e-02 -2.480484545230865479e-01 -2.043863981962203979e-01 -1.283660084009170532e-01 1.656043678522109985e-01 -9.186657518148422241e-02 -2.919764518737792969e-01 2.426099181175231934e-01 4.190213084220886230e-01 4.504827409982681274e-02 -1.955258548259735107e-01 -1.945305913686752319e-01 -4.334520548582077026e-02 -5.865448154509067535e-03 1.149099413305521011e-02 2.158294171094894409e-01 -1.082053929567337036e-01 1.188572496175765991e-02 -1.221717894077301025e-01 7.298761606216430664e-02
8.507019840180873871e-03 2.215075492858886719e-02 -8.117744326591491699e-02 2.759453840553760529e-02 2.176826819777488708e-02 -1.062861084938049316e-02 1.414867192506790161e-01 7.185245305299758911e-02 -1.100322902202606201e-01 -1.590702682733535767e-01 8.419175446033477783e-02 1.646271347999572754e-01 -7.557809352874755859e-02 1.766509115695953369e-01 1.751179546117782593e-01 3.601563721895217896e-02 -2.859436273574829102e-01 -4.856703802943229675e-02 -1.044385805726051331e-01 -2.083076909184455872e-02 2.817251384258270264e-01 -9.509114176034927368e-02 -2.994270622730255127e-01 -6.095238029956817627e-02 -3.891219198703765869e-01 3.272449076175689697e-01 -1.608109772205352783e-01 2.717331349849700928e-01 9.952068328857421875e-03 -5.684079974889755249e-02 -3.488290011882781982e-01 2.556815147399902344e-01
-2.285397984087467194e-02 -1.936262100934982300e-01 -4.574702680110931396e-02 2.116576731204986572e-01 -1.357112228870391846e-01 3.210942149162292480e-01 3.560177609324455261e-02 -1.309596188366413116e-02 1.575074940919876099e-01 -1.061163693666458130e-01 -9.624274075031280518e-02 1.796028316020965576e-01 2.162279188632965088e-01 -1.538141518831253052e-01 -8.281904458999633789e-02 -1.237014755606651306e-01 -1.489802747964859009e-01 1.950608640909194946e-01 1.150419712066650391e-01 -8.825431764125823975e-02 5.406682491302490234e-01 2.854818291962146759e-02 -6.236037611961364746e-02 5.786103010177612305e-02 -2.918130755424499512e-01 5.355727672576904297e-02 -9.753568470478057861e-02 3.087459504604339600e-01 -1.841144859790802002e-01 -5.888007953763008118e-02 -7.448612898588180542e-02 -6.751550734043121338e-02
1.863285154104232788e-02 7.053093612194061279e-02 -9.134308248758316040e-02 5.249962955713272095e-02 -2.612757384777069092e-01 -1.018573641777038574e-01 7.503468543291091919e-02 1.504555344581604004e-01 -2.374334931373596191e-01 -1.037317365407943726e-01 1.569117307662963867e-01 2.168467044830322266e-01 -2.417712062597274780e-01 -2.259568423032760620e-01 1.405723206698894501e-02 -3.708007931709289551e-02 1.152472943067550659e-01 2.286500930786132812e-01 -8.521857857704162598e-02 -2.461823821067810059e-02 3.995127975940704346e-02 8.177869766950607300e-02 -1.446644663810729980e-01 7.926946505904197693e-03 -3.012844920158386230e-01 1.973984092473983765e-01 -1.087126880884170532e-01 2.862598299980163574e-01 1.533755213022232056e-01 1.393610835075378418e-01 -2.747232913970947266e-01 -4.268310070037841797e-01
-3.308103233575820923e-02 9.642191231250762939e-02 1.005379781126976013e-01 1.906392276287078857e-01 -7.516224868595600128e-04 5.292098596692085266e-02 1.201092898845672607e-01 -6.319957226514816284e-02 -1.021271049976348877e-01 -2.482088059186935425e-01 3.268406167626380920e-02 -4.401502013206481934e-02 -2.991136014461517334e-01 -9.909090399742126465e-02 1.151855513453483582e-01 -1.762680150568485260e-02 -1.461798846721649170e-01 -1.803299970924854279e-02 -3.178773522377014160e-01 2.110559195280075073e-01 2.680238783359527588e-01 2.267395891249179840e-02 -2.157393842935562134e-01 -3.742414116859436035e-01 -4.060044139623641968e-02 1.036273986101150513e-01 -2.093190848827362061e-01 3.459383547306060791e-01 -2.337035350501537323e-02 -1.691220253705978394e-01 -3.180651068687438965e-01 -4.002404585480690002e-02
1.671257615089416504e-01 4.720870777964591980e-02 8.501721173524856567e-02 3.142418265342712402e-01 -1.251714229583740234e-01 -1.323181986808776855e-01 -5.392267927527427673e-02 4.016664922237396240e-01 -1.025835052132606506e-01 -1.613234281539916992e-01 -3.625933825969696045e-02 1.820524483919143677e-01 9.089063107967376709e-02 -2.908661216497421265e-02 -8.186858892440795898e-02 1.911508589982986450e-01 2.607176303863525391e-01 1.433337181806564331e-01 2.377535216510295868e-02 -1.232310980558395386e-01 1.525156050920486450e-01 -6.150759384036064148e-02 -1.486158072948455811e-01 6.293674930930137634e-03 -1.034900359809398651e-02 -3.922469541430473328e-02 1.132420152425765991e-01 2.610588967800140381e-01 -7.660990580916404724e-03 -1.014539897441864014e-01 -5.370430946350097656e-01 -9.089620411396026611e-02
-6.109701097011566162e-02 1.288376450538635254e-01 8.293715864419937134e-02 3.684808909893035889e-01 3.748491033911705017e-02 -1.168417744338512421e-02 9.635107219219207764e-02 -4.256479442119598389e-02 8.488554507493972778e-02 -2.232909947633743286e-01 -1.513057760894298553e-02 1.306247413158416748e-01 -2.057711333036422729e-01 -8.005517884157598019e-04 -3.078580088913440704e-02 2.631046473979949951e-01 8.742583543062210083e-02 -1.021221876144409180e-01 1.504899561405181885e-01 1.057480052113533020e-01 2.312912046909332275e-01 -4.715222492814064026e-02 -2.782761752605438232e-01 -1.347519308328628540e-01 -2.948489487171173096e-01 4.274671077728271484e-01 -1.683395206928253174e-01 1.560196131467819214e-01 2.898879945278167725e-01 1.377214491367340088e-01 -9.414381533861160278e-02 8.799443021416664124e-03
3.135809302330017090e-01 -2.952455170452594757e-02 1.169647425413131714e-01 4.113650918006896973e-01 -1.866864114999771118e-01 8.510129898786544800e-02 1.519562117755413055e-02 1.874516308307647705e-01 7.970792800188064575e-02 -1.341751664876937866e-01 -9.521532058715820312e-02 2.231160849332809448e-01 1.297712624073028564e-01 -4.135289415717124939e-02 -2.716392576694488525e-01 1.849399805068969727e-01 3.423098027706146240e-01 1.060986891388893127e-01 -1.848514676094055176e-01 6.570914387702941895e-02 2.009282708168029785e-01 -5.528341606259346008e-02 -2.597775757312774658e-01 -1.477078050374984741e-01 1.422807723283767700e-01 -6.972239911556243896e-02 8.722771704196929932e-02 8.467996120452880859e-02 -1.087056472897529602e-01 1.433659642934799194e-01 -2.424439340829849243e-01 7.647193851880729198e-04
7.458348572254180908e-02 -8.130527287721633911e-02 6.647348403930664062e-02 2.828707695007324219e-01 -3.345948159694671631e-01 1.698165535926818848e-01 1.118930131196975708e-01 9.081816673278808594e-02 -1.114067956805229187e-01 -2.492055594921112061e-01 -4.025635775178670883e-03 1.172748431563377380e-01 2.283272333443164825e-02 -1.541030108928680420e-01 -1.893604099750518799e-01 1.821911036968231201e-01 3.202488587703555822e-04 1.068730354309082031e-01 -1.520294696092605591e-01 -2.968117594718933105e-01 2.097843587398529053e-01 3.815082833170890808e-02 1.101600155234336853e-01 -2.590856552124023438e-01 1.408422738313674927e-01 5.978274717926979065e-02 6.325986981391906738e-02 8.174262940883636475e-02 -1.130427941679954529e-01 2.511495947837829590e-01 -3.262368440628051758e-01 -3.106301426887512207e-01
4.648419097065925598e-02 -2.042849957942962646e-01 -2.326063364744186401e-01 3.887739181518554688e-01 1.713777929544448853e-01 3.296237066388130188e-02 7.682382315397262573e-02 5.735346302390098572e-02 2.030322551727294922e-01 -2.429817169904708862e-01 -2.156028449535369873e-01 8.550691604614257812e-02 8.763971924781799316e-02 1.717314720153808594e-01 5.301850661635398865e-02 1.940227448940277100e-01 1.449765264987945557e-02 -5.868812650442123413e-02 4.943999648094177246e-02 -5.204641725867986679e-03 5.567232966423034668e-01 -1.679413318634033203e-01 -6.199051439762115479e-02 -5.870197713375091553e-02 -1.298404633998870850e-01 5.641784518957138062e-03 6.470624357461929321e-03 4.857074096798896790e-02 -1.513987872749567032e-02 4.158117622137069702e-02 -4.737704619765281677e-02 -3.232145011425018311e-01
1.229625102132558823e-02 1.119903624057769775e-01 1.402973532676696777e-01 1.032577529549598694e-01 -3.501965105533599854e-02 1.580489426851272583e-01 5.494778975844383240e-02 1.086856052279472351e-01 2.846294343471527100e-01 -2.541069686412811279e-02 -1.987575739622116089e-01 7.894143462181091309e-02 3.233602941036224365e-01 4.549103789031505585e-03 -1.977724283933639526e-01 -3.799602761864662170e-02 8.023671060800552368e-02 -2.396949231624603271e-01 -1.623373776674270630e-01 -1.101668551564216614e-01 3.620558977127075195e-01 -2.945451736450195312e-01 -2.540022134780883789e-01 -2.292091101408004761e-01 -1.030527241528034210e-02 1.241588518023490906e-01 -1.084093004465103149e-01 1.054203212261199951e-01 1.356030404567718506e-01 1.333277374505996704e-01 -3.369966149330139160e-01 -1.341332346200942993e-01
8.353407494723796844e-03 2.149960249662399292e-01 -3.452723622322082520e-01 2.438939362764358521e-01 -1.021800115704536438e-01 1.040669456124305725e-01 1.698397099971771240e-01 7.072042673826217651e-02 -1.574543863534927368e-01 2.583875954151153564e-01 3.109768591821193695e-02 -3.799930587410926819e-02 3.452621996402740479e-01 1.441156715154647827e-01 -1.263193041086196899e-01 -6.816315650939941406e-02 -8.997186273336410522e-02 5.447456613183021545e-02 -2.341288477182388306e-01 1.897904872894287109e-01 3.069224357604980469e-01 1.393633931875228882e-01 -2.963467836380004883e-01 -2.929248474538326263e-02 -2.002976238727569580e-01 1.363878399133682251e-01 -9.537060558795928955e-02 -7.904415018856525421e-03 -1.012250632047653198e-01 2.836780548095703125e-01 -4.912419244647026062e-02 -1.153207477182149887e-02
-4.541275277733802795e-02 1.058233305811882019e-01 1.392946839332580566e-01 2.008787095546722412e-01 -1.406366676092147827e-01 1.037627533078193665e-01 -1.877518147230148315e-01 6.776140630245208740e-02 -9.699752926826477051e-02 -6.678694393485784531e-03 -4.751205071806907654e-02 3.541022241115570068e-01 1.397943347692489624e-01 -5.422045290470123291e-02 -2.779739536345005035e-02 -1.204988062381744385e-01 8.216989785432815552e-02 1.556281149387359619e-01 -2.418685145676136017e-02 -2.077639475464820862e-02 2.576881051063537598e-01 -2.443274706602096558e-01 -4.620265066623687744e-01 4.419252276420593262e-02 -1.058903113007545471e-01 3.469984978437423706e-02 -5.650256574153900146e-02 1.096665263175964355e-01 3.138621449470520020e-01 1.888253390789031982e-01 -1.048072651028633118e-01 -3.680054545402526855e-01
-4.050656035542488098e-02 2.994362413883209229e-01 -2.653895914554595947e-01 1.226599588990211487e-01 -3.383183851838111877e-02 2.542354762554168701e-01 -5.022738501429557800e-02 2.755980193614959717e-01 -1.229569874703884125e-02 -3.420875668525695801e-01 2.296653017401695251e-02 -2.059071324765682220e-03 1.134792193770408630e-01 -2.085631713271141052e-02 -1.099838167428970337e-01 1.013320013880729675e-01 -1.563137024641036987e-01 5.667825415730476379e-02 -1.044491752982139587e-01 2.746962606906890869e-01 5.998015403747558594e-02 -1.387428492307662964e-02 1.544387340545654297e-01 -3.499644622206687927e-02 -4.241100512444972992e-03 3.603419288992881775e-02 -3.906481713056564331e-02 3.210928142070770264e-01 7.770572323352098465e-03 2.524852156639099121e-01 -3.614087402820587158e-01 -2.869320511817932129e-01
1.439851969480514526e-01 1.163684576749801636e-01 7.687149941921234131e-02 2.639496922492980957e-01 9.504896402359008789e-02 9.925412386655807495e-02 -1.140862479805946350e-01 -1.353409886360168457e-01 -1.034412533044815063e-01 -2.574272155761718750e-01 -1.675341129302978516e-01 1.277694702148437500e-01 2.878479659557342529e-01 -3.238990902900695801e-02 -2.908438146114349365e-01 -5.637627840042114258e-02 9.340899437665939331e-02 -5.081144720315933228e-02 -3.516263365745544434e-01 7.361639291048049927e-02 3.079137206077575684e-01 -1.832733601331710815e-01 -3.524098098278045654e-01 -5.682076513767242432e-02 1.119366735219955444e-01 9.071257896721363068e-03 -7.965501397848129272e-02 2.083153128623962402e-01 -9.263088554143905640e-02 1.999829560518264771e-01 -1.965810060501098633e-01 3.368920087814331055e-02
-7.080735266208648682e-02 1.597606837749481201e-01 -2.799685597419738770e-01 3.364034295082092285e-01 -2.190583758056163788e-02 3.239740058779716492e-02 1.621110141277313232e-01 3.008630573749542236e-01 -1.829535812139511108e-01 3.323323279619216919e-02 1.797892451286315918e-01 2.510378062725067139e-01 1.584505587816238403e-01 -8.237050846219062805e-03 -1.648422330617904663e-01 -4.832054302096366882e-02 5.994471162557601929e-02 1.177174672484397888e-01 -3.725034743547439575e-02 -1.951303482055664062e-01 4.027989208698272705e-01 2.673722505569458008e-01 -6.665743142366409302e-02 2.123803459107875824e-02 -1.305026412010192871e-01 1.426542699337005615e-01 -1.813944578170776367e-01 3.350437805056571960e-02 -1.749852150678634644e-01 -5.133324861526489258e-02 -1.384441256523132324e-01 -2.358168065547943115e-01
5.980091169476509094e-02 -2.158364653587341309e-01 -6.538168340921401978e-02 2.699753344058990479e-01 -2.112787663936614990e-01 1.641844958066940308e-01 1.173597127199172974e-01 -3.208544552326202393e-01 -3.754980266094207764e-01 -2.231301814317703247e-01 -2.303063720464706421e-01 8.336760103702545166e-02 8.391010016202926636e-02 3.044817782938480377e-02 8.527146279811859131e-02 -3.678284212946891785e-02 1.055917888879776001e-01 2.627253234386444092e-01 -2.453880310058593750e-01 1.651496887207031250e-01 1.314865052700042725e-01 -1.365283429622650146e-01 -2.605263888835906982e-01 -1.396417710930109024e-02 1.742759793996810913e-01 -1.456851959228515625e-01 -1.116693764925003052e-01 -9.140330366790294647e-03 3.776242956519126892e-02 6.036037206649780273e-02 -2.605511546134948730e-01 -9.068603813648223877e-02
-1.730993837118148804e-01 -1.607110947370529175e-01 -3.677260130643844604e-02 2.564864456653594971e-01 1.351331174373626709e-02 2.225807607173919678e-01 1.519930809736251831e-01 -2.974762618541717529e-01 -3.203097358345985413e-02 -1.520441472530364990e-01 -2.544415295124053955e-01 2.168035060167312622e-01 2.170750796794891357e-01 8.196739107370376587e-02 -7.565969228744506836e-02 2.385288923978805542e-01 1.422814000397920609e-02 2.966743707656860352e-02 1.205620914697647095e-01 1.515044718980789185e-01 2.830998003482818604e-01 -2.780727744102478027e-01 1.316277831792831421e-01 -1.361613441258668900e-02 -6.206918135285377502e-02 -1.778736338019371033e-02 -3.424772322177886963e-01 1.657220423221588135e-01 -1.371738761663436890e-01 1.726523227989673615e-02 -1.550243943929672241e-01 -2.403756529092788696e-01
7.971227169036865234e-02 -1.709295511245727539e-01 2.167652174830436707e-02 2.484038025140762329e-01 -4.824547469615936279e-02 4.022897779941558838e-02 -1.395449787378311157e-01 -4.164510220289230347e-02 4.574222024530172348e-03 -4.403806924819946289e-01 -1.607745885848999023e-01 1.154843494296073914e-01 1.148649677634239197e-01 -2.364107519388198853e-01 -1.840207427740097046e-01 1.234854534268379211e-01 -1.857282407581806183e-02 8.022151142358779907e-02 -1.124264374375343323e-01 9.625466912984848022e-02 1.233042925596237183e-01 2.654898539185523987e-02 -1.631274372339248657e-01 4.089600592851638794e-02 -1.168857589364051819e-01 1.170053780078887939e-01 -2.351221442222595215e-01 2.406819164752960205e-01 2.441752105951309204e-01 2.646745741367340088e-01 -3.737274110317230225e-01 2.073123008012771606e-01
-1.908015906810760498e-01 -1.837209612131118774e-02 -1.574580371379852295e-02 3.009365499019622803e-01 -1.270358562469482422e-01 -2.212470583617687225e-02 5.821525678038597107e-02 -8.576066233217716217e-03 -2.198197990655899048e-01 4.264764022082090378e-03 -1.153031587600708008e-01 1.292603909969329834e-01 3.024777770042419434e-02 2.820797264575958252e-02 -8.732567727565765381e-02 -1.689305901527404785e-02 1.693166196346282959e-01 -4.042126238346099854e-01 -1.612983830273151398e-02 8.764740079641342163e-02 3.112576305866241455e-01 1.634425967931747437e-01 -1.565974801778793335e-01 -8.694319427013397217e-02 2.492165118455886841e-01 8.007472008466720581e-02 7.032147049903869629e-02 8.861011266708374023e-02 -7.688845694065093994e-02 3.342294096946716309e-01 -4.301064312458038330e-01 -1.574399173259735107e-01
2.130825370550155640e-01 7.203172147274017334e-02 -1.299398243427276611e-01 2.970432043075561523e-01 -3.313977038487792015e-03 5.014175176620483398e-02 -4.261085018515586853e-02 -9.313554316759109497e-02 -7.578419148921966553e-02 -3.336427211761474609e-01 -2.798418998718261719e-01 1.259909570217132568e-01 1.435897201299667358e-01 -7.858399301767349243e-02 -2.662008106708526611e-01 2.343582808971405029e-01 1.398283336311578751e-02 1.533743441104888916e-01 -2.091110870242118835e-02 8.052006363868713379e-02 -6.691330578178167343e-03 5.603204015642404556e-03 -1.329445838928222656e-01 1.488533169031143188e-01 -7.261445373296737671e-02 4.783064499497413635e-02 -3.158179223537445068e-01 1.251225471496582031e-01 2.066669166088104248e-01 2.441359460353851318e-01 -3.826433718204498291e-01 1.587853580713272095e-01
1.445553749799728394e-01 -1.365691870450973511e-01 -2.521270513534545898e-01 1.194887310266494751e-01 -5.679470300674438477e-02 3.772341646254062653e-03 5.408332496881484985e-02 -1.202161833643913269e-01 -4.096087217330932617e-01 4.614237323403358459e-02 -2.875147461891174316e-01 3.336251080036163330e-01 -5.726349726319313049e-02 1.155855506658554077e-02 2.589937485754489899e-02 9.937836974859237671e-02 -1.052399799227714539e-01 1.302170455455780029e-01 2.332916706800460815e-01 3.873114660382270813e-02 2.431621849536895752e-01 3.673249781131744385e-01 -1.042124256491661072e-01 -1.251576095819473267e-01 -1.550092697143554688e-01 2.207075618207454681e-02 -9.750411659479141235e-02 1.361388117074966431e-01 -3.487920388579368591e-03 2.552412450313568115e-01 -2.252882570028305054e-01 -1.055629178881645203e-01
2.429794222116470337e-01 -1.820400357246398926e-02 -9.317093342542648315e-02 4.794242382049560547e-01 1.625997945666313171e-02 5.475264787673950195e-02 5.243837833404541016e-02 4.450334981083869934e-02 3.494880348443984985e-02 -9.731490164995193481e-03 -5.328555405139923096e-02 -6.622157245874404907e-02 8.882587403059005737e-02 1.932861953973770142e-01 -2.724056877195835114e-02 -1.181531026959419250e-01 1.255882382392883301e-01 -4.025169461965560913e-02 -2.953566908836364746e-01 2.175295203924179077e-01 4.111073315143585205e-01 -6.376817077398300171e-02 -9.827210009098052979e-02 -2.719981074333190918e-01 -1.673204600811004639e-01 -1.385050863027572632e-01 -1.560639441013336182e-01 3.471501767635345459e-01 -1.020748987793922424e-01 -1.082885339856147766e-01 -4.685101285576820374e-02 2.372771874070167542e-02
-1.789733022451400757e-01 -1.031526997685432434e-01 4.847681522369384766e-02 2.597640752792358398e-01 2.973121963441371918e-02 1.448643952608108521e-01 6.479917466640472412e-02 3.728933334350585938e-01 1.232947502285242081e-02 -8.965711295604705811e-02 -1.277397572994232178e-01 2.506159245967864990e-03 -9.385719150304794312e-02 5.810982361435890198e-02 -2.861852645874023438e-01 1.594825647771358490e-02 -9.126274846494197845e-03 3.817301690578460693e-01 -6.429222226142883301e-02 -1.810643705539405346e-03 3.522640168666839600e-01 -1.271439492702484131e-01 1.355497837066650391e-01 -1.600905209779739380e-01 -1.125179603695869446e-01 1.715965382754802704e-02 -2.391006238758563995e-02 4.663285315036773682e-01 -6.886101793497800827e-03 -4.383660480380058289e-02 -1.640363484621047974e-01 -9.728549420833587646e-02
-5.948503687977790833e-02 7.931108027696609497e-02 -2.218282371759414673e-01 1.742527037858963013e-01 -5.165700986981391907e-02 3.747104853391647339e-02 1.804071515798568726e-01 6.729727983474731445e-02 -3.633759617805480957e-01 -8.491756021976470947e-02 -2.161110788583755493e-01 -1.727728098630905151e-01 7.368662953376770020e-02 2.542208135128021240e-02 -1.412902027368545532e-01 -5.728280171751976013e-02 -3.730633854866027832e-02 -1.286769062280654907e-01 1.472796648740768433e-01 -5.447537824511528015e-02 3.324651122093200684e-01 -5.075100436806678772e-02 -9.342331439256668091e-02 -1.452722102403640747e-01 -3.210512995719909668e-01 1.877022236585617065e-01 -1.481321007013320923e-01 2.733850777149200439e-01 1.118826568126678467e-01 3.895401656627655029e-01 -7.679236121475696564e-03 -1.986645907163619995e-01
-1.420956552028656006e-01 1.996469050645828247e-01 1.297963410615921021e-01 3.428843617439270020e-01 -1.323461681604385376e-01 1.511418819427490234e-01 -5.272995680570602417e-02 2.218945920467376709e-01 -9.428689628839492798e-02 -2.182131409645080566e-01 6.461593508720397949e-02 -6.716091930866241455e-02 -1.837347820401191711e-02 1.559766754508018494e-02 2.135614305734634399e-01 1.274354010820388794e-01 -9.156677126884460449e-02 9.440022706985473633e-02 -5.444467440247535706e-02 -3.768871724605560303e-02 1.671355366706848145e-01 2.762176394462585449e-01 -3.156220316886901855e-01 -7.355158776044845581e-02 -3.764989972114562988e-01 2.558709383010864258e-01 -8.157908171415328979e-02 2.492082566022872925e-01 4.413282498717308044e-02 5.618864670395851135e-02 -2.538212239742279053e-01 -9.531370550394058228e-02
2.091509997844696045e-01 2.856355011463165283e-01 -1.800414770841598511e-01 1.096699088811874390e-01 -8.304691314697265625e-02 1.220111921429634094e-01 -9.852298349142074585e-02 6.849557161331176758e-02 -5.750993266701698303e-02 -9.860333800315856934e-02 -1.422144323587417603e-01 3.560189306735992432e-01 2.026112824678421021e-01 5.667672306299209595e-02 1.230279281735420227e-01 4.386509358882904053e-01 5.763268843293190002e-02 5.942449346184730530e-02 1.552594751119613647e-01 6.526134163141250610e-02 2.387047559022903442e-01 4.432993009686470032e-02 1.586384028196334839e-01 -9.262973070144653320e-02 -1.403803471475839615e-02 -1.706009805202484131e-01 -6.181807443499565125e-02 1.828505545854568481e-01 -6.897380575537681580e-03 2.465322017669677734e-01 -3.510970771312713623e-01 -6.053261831402778625e-02
1.856214702129364014e-01 -1.361658126115798950e-01 -3.867749497294425964e-02 2.051962614059448242e-01 -9.797209501266479492e-02 9.546426683664321899e-02 1.461639255285263062e-01 -8.125586062669754028e-02 1.016096100211143494e-01 2.605189336463809013e-03 -2.397385090589523315e-01 -9.645675122737884521e-02 -3.344981232658028603e-03 2.738667652010917664e-02 -1.659436523914337158e-01 -1.890283226966857910e-01 3.473607599735260010e-01 4.056700766086578369e-01 -2.407197952270507812e-01 2.012652903795242310e-01 3.329229950904846191e-01 -5.064892023801803589e-02 -9.150496870279312134e-02 -2.155408114194869995e-01 -4.252801090478897095e-02 4.877935722470283508e-02 -9.046449512243270874e-02 2.314188182353973389e-01 -1.437761187553405762e-01 4.315433278679847717e-02 -2.741790413856506348e-01 -5.800227168947458267e-03
3.520983457565307617e-02 -1.168955266475677490e-01 -4.041971638798713684e-02 2.560804486274719238e-01 -2.995800971984863281e-01 8.752833306789398193e-02 2.021411508321762085e-01 -3.757770657539367676e-01 -4.096745252609252930e-01 -1.916493773460388184e-01 -1.501296162605285645e-01 1.111026108264923096e-01 1.207579299807548523e-02 -9.007471054792404175e-02 -6.995285302400588989e-02 3.980226814746856689e-02 8.721826225519180298e-02 2.247267216444015503e-01 -2.002785503864288330e-01 1.181193292140960693e-01 2.156157493591308594e-01 -1.118118092417716980e-01 -2.308362573385238647e-01 1.158032286912202835e-02 1.750162839889526367e-01 -6.155052408576011658e-02 -3.270005807280540466e-02 3.169485926628112793e-02 8.313843607902526855e-02 6.219563260674476624e-02 -2.753061950206756592e-01 -1.912394165992736816e-01
1.056181341409683228e-01 2.009191736578941345e-02 1.358458697795867920e-01 -6.352806836366653442e-02 -3.180113434791564941e-01 -4.854460060596466064e-02 -1.453431397676467896e-01 2.216994017362594604e-01 -1.253601461648941040e-01 -1.680823117494583130e-01 -2.245236486196517944e-01 3.828576803207397461e-01 -1.031802818179130554e-01 -5.228729546070098877e-02 -2.262576296925544739e-02 1.341638118028640747e-01 1.749010533094406128e-01 1.485418975353240967e-01 2.472011372447013855e-02 7.065374404191970825e-02 2.606289982795715332e-01 -5.052874609827995300e-02 -2.145798653364181519e-01 2.392733655869960785e-02 2.363565564155578613e-01 4.387729335576295853e-03 9.168014675378799438e-02 1.972111761569976807e-01 -1.541597396135330200e-01 1.089675202965736389e-01 -4.528954923152923584e-01 -6.939342245459556580e-03
8.135797083377838135e-02 -9.620129317045211792e-02 -1.407512724399566650e-01 2.278179079294204712e-01 1.095430850982666016e-01 1.726716756820678711e-01 -1.802991777658462524e-01 -2.052512019872665405e-02 -2.282108962535858154e-01 -2.978424429893493652e-01 -1.606150418519973755e-01 6.119292601943016052e-02 -6.267019361257553101e-02 -1.827456802129745483e-01 -2.148796468973159790e-01 -4.352406598627567291e-03 -1.751125454902648926e-01 2.720580399036407471e-01 -1.903490424156188965e-01 -1.899333447217941284e-01 1.549386680126190186e-01 -8.504098653793334961e-02 -3.378573805093765259e-02 -1.548115070909261703e-02 -5.436886101961135864e-02 8.422868698835372925e-02 -2.421614974737167358e-01 1.776826679706573486e-01 1.321157217025756836e-01 3.164220154285430908e-01 -3.948568999767303467e-01 2.150400727987289429e-02
1.550565659999847412e-01 -3.103209659457206726e-03 -1.922765821218490601e-01 2.523572742938995361e-01 -3.164236545562744141e-01 -5.084858834743499756e-02 -2.136949636042118073e-02 -1.008422002196311951e-01 -4.083963930606842041e-01 -9.922775626182556152e-02 -3.686415255069732666e-01 9.507256746292114258e-02 -4.151875898241996765e-02 -4.609217494726181030e-02 -1.299696713685989380e-01 1.122609060257673264e-02 -1.564539968967437744e-01 8.251760900020599365e-02 2.317532747983932495e-01 2.643104828894138336e-02 2.921712696552276611e-01 1.708845943212509155e-01 -6.963277608156204224e-02 -1.431438028812408447e-01 -4.949451610445976257e-02 3.767011314630508423e-02 -1.413296312093734741e-01 4.618487879633903503e-02 -2.573644518852233887e-01 1.283604931086301804e-02 -2.421368211507797241e-01 -2.071607261896133423e-01
2.896805480122566223e-02 2.559499442577362061e-01 1.300848573446273804e-01 2.111111581325531006e-01 1.438571065664291382e-01 1.664472222328186035e-01 4.113591313362121582e-01 -1.536725014448165894e-01 3.178140148520469666e-02 -2.650898098945617676e-01 7.589732110500335693e-02 1.672662943601608276e-01 1.335325092077255249e-01 -2.272534072399139404e-01 -9.848304092884063721e-02 1.680955439805984497e-01 1.526820287108421326e-02 8.211039751768112183e-02 -1.734903156757354736e-01 4.744402319192886353e-02 2.419294863939285278e-01 1.582304537296295166e-01 7.139459997415542603e-02 -2.003003060817718506e-01 -3.295315504074096680e-01 1.498886793851852417e-01 -2.381004840135574341e-01 4.156590253114700317e-02 -6.525526195764541626e-02 3.525807708501815796e-02 -1.682709157466888428e-02 -2.347490787506103516e-01
1.153948903083801270e-01 -8.274660259485244751e-02 1.612603813409805298e-01 1.434761285781860352e-01 -4.322750493884086609e-02 2.822613343596458435e-02 -1.516483277082443237e-01 1.301040500402450562e-01 -5.202526971697807312e-02 -3.558633029460906982e-01 -3.635880053043365479e-01 1.942294985055923462e-01 2.846558392047882080e-01 -1.413423418998718262e-01 4.428246524184942245e-03 7.635679095983505249e-02 1.386020779609680176e-01 -5.511323362588882446e-02 -1.216330751776695251e-02 5.552924796938896179e-02 5.145881697535514832e-02 6.032293289899826050e-02 -3.175821602344512939e-01 -2.168319225311279297e-01 -1.911192387342453003e-01 2.607444822788238525e-01 -1.859727352857589722e-01 -8.273515105247497559e-02 1.270391643047332764e-01 4.118013381958007812e-02 -3.720626235008239746e-01 5.179343745112419128e-02
-7.983282953500747681e-02 -6.371268630027770996e-02 -4.141695052385330200e-02 2.315005511045455933e-01 -1.580932289361953735e-01 4.769023135304450989e-02 1.785998195409774780e-01 1.784322708845138550e-01 -4.718150943517684937e-02 -2.548958361148834229e-01 -1.921084523200988770e-01 -2.516775205731391907e-02 1.132138594985008240e-01 -4.033765494823455811e-01 2.155068963766098022e-01 -2.434048429131507874e-02 1.844269596040248871e-02 2.368995398283004761e-01 -2.085297256708145142e-01 -5.380848422646522522e-02 1.955861449241638184e-01 4.833059757947921753e-02 -1.552653014659881592e-01 -1.115929111838340759e-01 -7.671575993299484253e-02 -9.383241087198257446e-02 2.068606764078140259e-01 1.580723561346530914e-02 -3.452295362949371338e-01 1.407156884670257568e-01 -2.152428179979324341e-01 -3.048224151134490967e-01
-1.011741906404495239e-01 4.520290065556764603e-03 -1.684345901012420654e-01 7.175043225288391113e-02 -1.240697801113128662e-01 1.901338547468185425e-01 5.527941882610321045e-02 2.264094799757003784e-01 -1.759777367115020752e-01 -2.087112069129943848e-01 -7.559875398874282837e-02 -5.942318215966224670e-02 1.620946377515792847e-01 1.193911880254745483e-01 8.616453409194946289e-02 1.886422187089920044e-01 -3.854232728481292725e-01 6.199802830815315247e-02 -1.850254535675048828e-01 3.543277084827423096e-01 3.912077844142913818e-01 9.788698703050613403e-02 -1.467611789703369141e-01 -6.917621940374374390e-02 -1.051132231950759888e-01 2.010027468204498291e-01 9.500091522932052612e-02 2.966439723968505859e-01 4.863774031400680542e-02 1.325354427099227905e-01 -2.727363258600234985e-02 -1.130215078592300415e-01
-1.400208026170730591e-01 7.038547843694686890e-02 -1.214069649577140808e-01 9.874492883682250977e-02 -1.634267270565032959e-01 -8.411347866058349609e-02 -1.527250707149505615e-01 -1.694762855768203735e-01 -1.704308092594146729e-01 -3.718636929988861084e-01 -2.597993612289428711e-01 -5.244776234030723572e-02 7.831901311874389648e-02 9.220502525568008423e-02 -1.472619026899337769e-01 1.424202620983123779e-01 1.641084402799606323e-01 -4.820593073964118958e-02 -1.898668706417083740e-01 -9.478162974119186401e-03 2.923249602317810059e-01 -1.432360112667083740e-01 -3.426856696605682373e-01 -1.715240180492401123e-01 -3.638493716716766357e-01 1.593748629093170166e-01 2.623840048909187317e-02 7.388175278902053833e-02 1.922311931848526001e-01 1.274730265140533447e-01 -1.527490764856338501e-01 -1.106845587491989136e-01
-4.122128337621688843e-02 -1.467022299766540527e-01 -1.277594119310379028e-01 4.071071445941925049e-01 -3.618896901607513428e-01 2.326044067740440369e-02 -5.258659273386001587e-02 3.271134793758392334e-01 -9.923103451728820801e-02 -1.952139884233474731e-01 -1.388401687145233154e-01 -2.836656384170055389e-02 1.268397420644760132e-01 -2.490134537220001221e-01 -1.109448671340942383e-01 1.382269263267517090e-01 1.262486279010772705e-01 2.525676786899566650e-01 -1.325509399175643921e-01 -4.300296306610107422e-03 1.136355847120285034e-01 8.769235014915466309e-02 3.437439352273941040e-02 -1.605772078037261963e-01 1.771194636821746826e-01 -6.523623317480087280e-02 1.250650733709335327e-01 -5.116019770503044128e-02 -8.497451990842819214e-02 2.614577412605285645e-01 -3.050201535224914551e-01 -9.223897010087966919e-02
2.963631153106689453e-01 2.459265291690826416e-01 -1.835813969373703003e-01 1.496312469244003296e-01 -2.017730176448822021e-01 1.808431744575500488e-01 -8.537770062685012817e-02 1.805167943239212036e-01 -1.001455336809158325e-01 -2.058538794517517090e-01 -4.768833145499229431e-02 4.637171626091003418e-01 1.006733998656272888e-01 1.799123883247375488e-01 7.238668203353881836e-02 3.638583123683929443e-01 9.104121476411819458e-02 1.252014636993408203e-01 1.975696999579668045e-03 -1.536925230175256729e-02 2.591497898101806641e-01 -2.071351706981658936e-01 4.379025846719741821e-02 -9.612832218408584595e-02 -2.611752599477767944e-02 -2.791327424347400665e-02 -1.290361136198043823e-01 3.493123501539230347e-02 9.773539379239082336e-03 1.665113419294357300e-01 -1.994695961475372314e-01 -9.433018974959850311e-03
-7.944099605083465576e-02 2.471599169075489044e-02 3.637956455349922180e-02 2.858079224824905396e-02 -8.346931636333465576e-02 1.902600936591625214e-02 -2.422434389591217041e-01 2.158433198928833008e-02 -6.287852674722671509e-02 -9.581388533115386963e-02 -4.047093689441680908e-01 3.199075581505894661e-03 1.107984483242034912e-01 6.967384368181228638e-02 1.490652188658714294e-02 3.180296719074249268e-01 3.028610646724700928e-01 -1.507740467786788940e-01 -2.580230236053466797e-01 -7.475268840789794922e-02 1.714625805616378784e-01 -1.686821132898330688e-01 -1.354339271783828735e-01 -5.616799741983413696e-02 -1.569763869047164917e-01 2.639413475990295410e-01 -2.800108194351196289e-01 7.342638820409774780e-02 1.597527414560317993e-01 -2.971037849783897400e-02 -3.651444315910339355e-01 -1.588122844696044922e-01
-2.825002744793891907e-02 1.897277683019638062e-01 2.437783181667327881e-01 3.466927707195281982e-01 -7.156704552471637726e-03 -1.587884426116943359e-01 3.605060279369354248e-02 -3.904544115066528320e-01 -2.126389890909194946e-01 -3.395761549472808838e-01 -1.546459197998046875e-01 1.520462781190872192e-01 5.804826505482196808e-03 7.626486569643020630e-02 1.216459646821022034e-01 1.133369952440261841e-01 9.783320873975753784e-02 1.286347210407257080e-01 1.198075264692306519e-01 3.694911673665046692e-02 1.741200983524322510e-01 -1.028730198740959167e-01 1.508032083511352539e-01 -3.338108062744140625e-01 -5.189561098814010620e-02 -4.173076525330543518e-02 -1.781453937292098999e-01 1.396051943302154541e-01 1.236242651939392090e-01 1.984913796186447144e-01 -1.063230857253074646e-01 -1.579643785953521729e-01
1.155112534761428833e-01 -3.365058079361915588e-02 2.768533229827880859e-01 3.413557708263397217e-01 9.322746098041534424e-02 1.574520766735076904e-01 1.564729064702987671e-01 2.103464454412460327e-01 -1.764262169599533081e-01 -1.925881206989288330e-01 -2.425159662961959839e-01 -4.955122247338294983e-02 -1.024523526430130005e-01 -4.215375334024429321e-02 -1.117005199193954468e-01 7.493104785680770874e-02 -1.857210248708724976e-01 1.995340585708618164e-01 8.825732767581939697e-02 -1.750097423791885376e-01 1.145292967557907104e-01 9.389919042587280273e-02 -3.805751800537109375e-01 3.222047351300716400e-03 -7.068096846342086792e-02 3.395964577794075012e-02 4.419104754924774170e-02 1.591018736362457275e-01 -3.277465701103210449e-02 2.166473120450973511e-01 -3.663223385810852051e-01 -1.875296235084533691e-01
1.634195446968078613e-01 9.690414369106292725e-02 2.132415212690830231e-02 1.789130866527557373e-01 -6.873897463083267212e-02 6.372253410518169403e-03 -4.726467281579971313e-02 -7.399599254131317139e-02 -1.594302505254745483e-01 -1.125693395733833313e-01 -3.782181143760681152e-01 1.932869255542755127e-01 -6.799398362636566162e-02 -2.280909940600395203e-02 4.660174623131752014e-02 4.537500068545341492e-02 -3.086671829223632812e-01 5.328911915421485901e-02 2.649519145488739014e-01 5.457177013158798218e-02 4.874739944934844971e-01 2.140322625637054443e-01 -1.894129067659378052e-01 -2.501294910907745361e-01 -1.157192513346672058e-01 2.189529687166213989e-01 -5.791072547435760498e-02 -5.002977699041366577e-02 2.745820768177509308e-02 2.243195772171020508e-01 -1.060885488986968994e-01 -9.165051579475402832e-02
-4.246553033590316772e-02 2.085922658443450928e-02 -1.675612777471542358e-01 1.380846798419952393e-01 -7.919787429273128510e-03 5.676982551813125610e-02 1.404718458652496338e-01 1.018542982637882233e-02 1.420284658670425415e-01 -2.256918549537658691e-01 -2.769791483879089355e-01 2.544618248939514160e-01 2.151020020246505737e-01 -1.095372214913368225e-01 -9.320678561925888062e-02 -8.827123790979385376e-02 -1.232163310050964355e-01 2.814785838127136230e-01 -1.738719195127487183e-01 -1.234034523367881775e-01 4.438424706459045410e-01 4.345538839697837830e-02 -6.722538266330957413e-03 -3.396222135052084923e-03 -2.495378404855728149e-01 -4.843535646796226501e-02 1.268862336874008179e-01 2.949531674385070801e-01 -3.230468034744262695e-01 -1.063104718923568726e-01 -1.326853334903717041e-01 -1.947971060872077942e-02
1.272122412919998169e-01 2.028299570083618164e-01 -1.279810070991516113e-01 2.641983628273010254e-01 -2.572052478790283203e-01 -1.374810338020324707e-01 -2.113090269267559052e-02 -6.447702646255493164e-02 -2.870589792728424072e-01 -9.620770812034606934e-02 -3.854286670684814453e-01 1.456564664840698242e-01 -5.622401461005210876e-02 3.217506408691406250e-02 -2.768650054931640625e-01 2.513990178704261780e-02 -2.649759352207183838e-01 1.166452318429946899e-01 2.142998576164245605e-01 1.378398835659027100e-01 4.082355499267578125e-01 1.110614687204360962e-01 -1.174212470650672913e-01 -5.061480402946472168e-02 -1.807711869478225708e-01 9.343276172876358032e-02 -1.034514307975769043e-01 3.211206942796707153e-02 -4.289750382304191589e-02 1.125355064868927002e-02 -1.267747730016708374e-01 -9.307135641574859619e-02
1.014533359557390213e-02 2.060717940330505371e-01 -2.359168082475662231e-01 2.201450020074844360e-01 -6.744794547557830811e-02 4.264376685023307800e-02 2.620862722396850586e-01 8.142840862274169922e-02 -1.972929835319519043e-01 -8.125629276037216187e-02 -3.575577139854431152e-01 -7.132158428430557251e-02 -1.418411266058683395e-02 1.235407516360282898e-01 -1.583291739225387573e-01 1.244440451264381409e-01 -2.344402670860290527e-01 -3.263922408223152161e-02 2.346998453140258789e-01 -5.555229261517524719e-02 2.987700700759887695e-01 -2.809569798409938812e-02 -2.473935186862945557e-01 -1.712970137596130371e-01 -1.939036697149276733e-01 1.405690312385559082e-01 -9.408388286828994751e-02 1.147117540240287781e-01 2.517208158969879150e-01 2.852079868316650391e-01 -4.938828200101852417e-02 -1.258264333009719849e-01
-1.117139533162117004e-01 8.020151406526565552e-02 -8.652562648057937622e-02 1.700067073106765747e-01 1.002472862601280212e-01 -4.396977275609970093e-02 2.426443248987197876e-02 -5.882812291383743286e-02 -1.629860103130340576e-01 -4.596007987856864929e-02 -2.199489027261734009e-01 2.423699498176574707e-01 -2.446585595607757568e-01 7.541149109601974487e-02 -5.411392450332641602e-02 1.664569787681102753e-02 3.244006633758544922e-02 -7.396627962589263916e-02 -1.192722544074058533e-01 5.596192181110382080e-02 2.046080380678176880e-01 1.769935786724090576e-01 -1.475225090980529785e-01 -1.059742569923400879e-01 1.973882168531417847e-01 2.830045521259307861e-01 -2.240264266729354858e-01 3.075844608247280121e-02 3.269547224044799805e-02 4.304131865501403809e-01 -4.029178023338317871e-01 -2.742234170436859131e-01
2.624382376670837402e-01 -5.622984096407890320e-02 -9.686221182346343994e-02 3.100341260433197021e-01 -2.466594874858856201e-01 8.951703459024429321e-02 1.414093375205993652e-01 -3.242978453636169434e-01 -3.931741416454315186e-01 -7.760199159383773804e-02 -2.476058006286621094e-01 6.694620102643966675e-02 2.787432633340358734e-02 6.692370865494012833e-03 -8.215372264385223389e-02 9.828003495931625366e-02 1.326844096183776855e-01 1.220989674329757690e-01 -2.193892002105712891e-01 8.484842628240585327e-02 1.813932210206985474e-01 -1.529464274644851685e-01 -3.310262262821197510e-01 8.677964657545089722e-02 1.431290805339813232e-01 -1.365147233009338379e-01 -1.073548272252082825e-01 2.825414575636386871e-02 6.246948614716529846e-02 -2.769403159618377686e-02 -2.327415347099304199e-01 -1.152388602495193481e-01
1.466512978076934814e-01 -6.473136693239212036e-02 5.226766690611839294e-02 3.482204079627990723e-01 -8.450293540954589844e-02 1.792298406362533569e-01 -1.744216382503509521e-01 2.135279402136802673e-02 -1.445837765932083130e-01 -3.676206767559051514e-01 -1.750935614109039307e-01 9.366328269243240356e-02 -8.161063492298126221e-02 -1.514592468738555908e-01 -1.862132549285888672e-01 7.279942929744720459e-02 -1.658767610788345337e-01 2.643359601497650146e-01 -7.650440931320190430e-02 -2.580357491970062256e-01 1.198572739958763123e-01 1.022192239761352539e-01 -6.378690898418426514e-02 5.130057036876678467e-02 -1.511105149984359741e-01 -4.913714900612831116e-02 -1.594081073999404907e-01 2.394715398550033569e-01 2.506575286388397217e-01 2.125291377305984497e-01 -3.114975392818450928e-01 2.723366953432559967e-02
2.084912061691284180e-01 -2.255488932132720947e-01 -2.187505364418029785e-01 1.976079195737838745e-01 -2.821443378925323486e-01 1.950163543224334717e-01 9.039319306612014771e-02 -2.739193737506866455e-01 -2.541645765304565430e-01 -9.066154807806015015e-02 -2.817360758781433105e-01 3.837202861905097961e-02 -3.363866731524467468e-02 -8.473545312881469727e-03 -7.934591919183731079e-02 6.182483211159706116e-02 2.407337874174118042e-01 5.251515284180641174e-02 -2.373212277889251709e-01 4.335334897041320801e-02 2.735940515995025635e-01 -2.888238728046417236e-01 -1.315560787916183472e-01 -8.656721562147140503e-02 1.944197565317153931e-01 -1.063000336289405823e-01 5.508203431963920593e-02 4.451821371912956238e-02 2.794726751744747162e-02 1.091868430376052856e-01 -2.445755451917648315e-01 -1.559191048145294189e-01
1.372277438640594482e-01 3.314778208732604980e-02 -3.064645826816558838e-02 1.189089417457580566e-01 -7.141447067260742188e-02 5.946787819266319275e-02 -1.805864721536636353e-01 6.225437298417091370e-02 -5.021910369396209717e-02 -4.384408295154571533e-01 9.835950098931789398e-03 -6.036156788468360901e-02 1.549467444419860840e-03 1.989077925682067871e-01 1.411128789186477661e-01 2.313463687896728516e-01 2.739312648773193359e-01 -7.176003605127334595e-02 1.471382975578308105e-01 -3.434924781322479248e-02 2.577435374259948730e-01 2.977265715599060059e-01 8.947599562816321850e-04 -9.773379564285278320e-02 -8.007823675870895386e-02 1.429543197154998779e-01 -8.073186129331588745e-02 3.582887649536132812e-01 -1.394483912736177444e-02 1.168733909726142883e-01 -3.253026902675628662e-01 -2.435546964406967163e-01
2.949717640876770020e-02 7.688365131616592407e-02 1.723561435937881470e-01 1.779632270336151123e-01 3.380986675620079041e-02 -1.349267065525054932e-01 1.416407525539398193e-01 -9.608529508113861084e-03 2.311479151248931885e-01 -3.590031862258911133e-01 -2.415897399187088013e-01 2.265568971633911133e-01 1.243165507912635803e-01 8.194124698638916016e-02 -9.388910979032516479e-02 -5.494152009487152100e-02 5.422377586364746094e-02 -1.768917143344879150e-01 -3.110932409763336182e-01 6.615638732910156250e-02 3.088718056678771973e-01 -1.896783262491226196e-01 -2.401637285947799683e-01 -1.677747964859008789e-01 -1.997365951538085938e-01 1.481852382421493530e-01 3.910386189818382263e-02 -5.655265226960182190e-02 4.558094963431358337e-02 8.464131504297256470e-02 -1.073354333639144897e-01 -3.555175364017486572e-01
2.337412983179092407e-01 -3.522828593850135803e-02 -1.718007773160934448e-01 1.819138973951339722e-01 -1.071224808692932129e-01 -9.185818023979663849e-03 -1.058137044310569763e-01 1.579464375972747803e-01 -2.962030470371246338e-01 -2.074337452650070190e-01 -2.143824249505996704e-01 8.778075873851776123e-02 3.209743276238441467e-02 1.038742437958717346e-01 -1.149415299296379089e-01 2.719261944293975830e-01 3.089001178741455078e-01 2.897287532687187195e-02 2.176017463207244873e-01 -3.970527276396751404e-02 1.574688255786895752e-01 -2.300125062465667725e-01 -1.802416443824768066e-01 -1.133079826831817627e-01 1.324685364961624146e-01 -2.469223439693450928e-01 7.861524075269699097e-02 3.181232213973999023e-01 8.946257084608078003e-02 5.314419418573379517e-02 -2.839903235435485840e-01 -6.938096135854721069e-02
-8.472005277872085571e-02 7.977230846881866455e-02 6.155269593000411987e-02 2.562213540077209473e-01 -7.054376602172851562e-02 1.634564250707626343e-01 4.419857561588287354e-01 -1.425381451845169067e-01 3.758486127480864525e-03 2.578406780958175659e-02 -1.851846128702163696e-01 -3.662650287151336670e-02 1.847148239612579346e-01 4.958933964371681213e-02 2.478450834751129150e-01 3.582156598567962646e-01 9.380676597356796265e-02 4.993686825037002563e-02 -9.685857594013214111e-02 -5.386535450816154480e-02 2.402379512786865234e-01 -2.193089574575424194e-02 -2.882902920246124268e-01 -1.722618639469146729e-01 -7.825087010860443115e-02 1.155584231019020081e-01 1.019586343318223953e-03 1.097298786044120789e-01 -1.776539832353591919e-01 3.105318248271942139e-01 -9.020467847585678101e-02 2.116982340812683105e-01
3.319320827722549438e-02 -1.125739216804504395e-01 -1.566923707723617554e-01 4.002657830715179443e-01 2.257427573204040527e-01 2.837950363755226135e-02 8.064265549182891846e-02 1.026023253798484802e-01 1.820347905158996582e-01 -1.811749041080474854e-01 -3.486217558383941650e-01 7.547217607498168945e-02 7.516991347074508667e-02 -1.957218721508979797e-02 -3.212010860443115234e-02 1.123852953314781189e-01 1.033742502331733704e-01 -2.145713753998279572e-02 1.458640489727258682e-02 2.137111127376556396e-02 4.299140274524688721e-01 -2.097531557083129883e-01 -7.125753164291381836e-02 -3.600624948740005493e-02 -1.073078438639640808e-01 -8.939481526613235474e-02 -2.333166301250457764e-01 1.028600707650184631e-01 1.068003550171852112e-01 5.405128002166748047e-02 -9.483406692743301392e-02 -4.061002433300018311e-01
2.155864685773849487e-01 -2.176527976989746094e-01 -1.897607892751693726e-01 1.595244705677032471e-01 -2.443551830947399139e-02 -1.593276411294937134e-01 -7.868311367928981781e-03 -9.513136744499206543e-02 1.803449094295501709e-01 -2.895404100418090820e-01 -3.224437236785888672e-01 7.426244765520095825e-02 9.513394534587860107e-02 3.163225203752517700e-02 -1.299153454601764679e-02 5.462983995676040649e-02 1.637451797723770142e-01 1.537058800458908081e-01 -3.370416909456253052e-02 5.235661566257476807e-02 3.552425205707550049e-01 -2.770149707794189453e-01 -1.106096506118774414e-01 6.446125358343124390e-02 -2.014772444963455200e-01 3.189552128314971924e-01 1.326463967561721802e-01 -5.329300835728645325e-02 5.894043669104576111e-02 3.299954235553741455e-01 -1.436586976051330566e-01 -3.380056470632553101e-02
1.502218991518020630e-01 -2.275222726166248322e-02 -1.661572754383087158e-01 2.698653340339660645e-01 -1.786718517541885376e-01 2.293538004159927368e-01 -5.808018147945404053e-03 -2.350411564111709595e-01 -3.485552072525024414e-01 -1.837113648653030396e-01 -1.149360463023185730e-01 9.567801654338836670e-02 2.255762368440628052e-01 4.734049737453460693e-02 -7.004785537719726562e-02 -7.780434191226959229e-02 2.324788868427276611e-01 1.918861865997314453e-01 -2.000948041677474976e-01 1.687637865543365479e-01 2.277961224317550659e-01 -1.630993336439132690e-01 -2.038659453392028809e-01 -1.532817333936691284e-01 2.180753797292709351e-01 -3.141327202320098877e-02 -2.000318467617034912e-01 -1.575924456119537354e-02 3.810549527406692505e-02 -4.596742615103721619e-02 -2.510784268379211426e-01 -1.914138793945312500e-01
2.224716842174530029e-01 -1.188781112432479858e-01 1.009798049926757812e-01 2.643147706985473633e-01 -4.293567314743995667e-02 1.340908706188201904e-01 4.011214897036552429e-02 2.484961599111557007e-01 7.488775998353958130e-03 -2.962811291217803955e-01 -1.832491159439086914e-01 2.417462915182113647e-01 2.317399680614471436e-01 -1.053617894649505615e-01 -2.199132554233074188e-02 1.392277628183364868e-01 3.353264927864074707e-01 8.892444521188735962e-02 6.302521377801895142e-02 3.299052417278289795e-01 2.571595609188079834e-01 -1.076245564036071301e-03 -2.008453607559204102e-01 8.318132162094116211e-02 5.438792333006858826e-02 -7.910649478435516357e-02 1.847254298627376556e-02 2.128023952245712280e-01 -4.018131643533706665e-02 1.305984705686569214e-01 -2.965396642684936523e-01 2.448981069028377533e-02
2.373706698417663574e-01 -1.014972031116485596e-01 -8.047238923609256744e-03 2.634954750537872314e-01 -1.555861383676528931e-01 2.773672640323638916e-01 1.706274896860122681e-01 -1.564295887947082520e-01 6.208375841379165649e-02 -1.919964551925659180e-01 -3.095354437828063965e-01 1.627844721078872681e-01 2.318785898387432098e-02 -1.334839016199111938e-01 1.041970774531364441e-01 6.200979650020599365e-02 -5.742157995700836182e-02 -4.225554689764976501e-02 -1.705416738986968994e-01 4.490345343947410583e-02 3.455055654048919678e-01 -2.095188647508621216e-01 -5.327048897743225098e-02 2.564281225204467773e-02 -1.948889493942260742e-01 -1.235190313309431076e-02 -3.272884786128997803e-01 -1.374192386865615845e-01 -1.119185760617256165e-01 -1.228777766227722168e-01 -6.684059649705886841e-02 -3.374458551406860352e-01
1.188481301069259644e-01 -4.451901093125343323e-02 -4.172710776329040527e-01 -2.302984520792961121e-02 -1.460134387016296387e-01 4.656151533126831055e-01 1.055753082036972046e-01 1.414751112461090088e-01 -1.604412049055099487e-01 -1.812902241945266724e-01 -1.402052938938140869e-01 2.766061425209045410e-01 2.248078733682632446e-01 -4.180457815527915955e-02 9.822534024715423584e-02 -7.990662753582000732e-02 2.559737302362918854e-02 1.429830193519592285e-01 -1.568110883235931396e-01 6.948263943195343018e-02 1.477992683649063110e-01 -2.159377634525299072e-01 -7.121676951646804810e-02 -2.732332982122898102e-02 -3.350204229354858398e-01 -1.914009079337120056e-02 -1.825293302536010742e-01 7.431540638208389282e-02 6.443296442739665508e-04 7.107584923505783081e-02 -1.651874631643295288e-01 -9.099670499563217163e-02
-1.697704344987869263e-01 2.373365312814712524e-01 -2.294521406292915344e-02 2.241418063640594482e-01 -1.434025168418884277e-01 -8.906905353069305420e-02 -6.162439472973346710e-03 -1.204960793256759644e-01 -1.130440458655357361e-01 -1.252638846635818481e-01 -1.396078914403915405e-01 -2.489655651152133942e-02 2.034699469804763794e-01 -1.149099767208099365e-01 5.478347092866897583e-02 3.790837228298187256e-01 2.657947540283203125e-01 -3.521621972322463989e-02 -2.430019676685333252e-01 -1.715386658906936646e-02 2.046092897653579712e-01 -6.729637831449508667e-02 -3.327848762273788452e-02 2.310571447014808655e-02 -2.067848443984985352e-01 1.560146957635879517e-01 2.680051028728485107e-01 7.254340499639511108e-02 2.327228784561157227e-01 -5.026970431208610535e-02 -4.196552038192749023e-01 -1.220026686787605286e-01
2.257931381464004517e-01 -4.420749377459287643e-03 -1.909977197647094727e-01 -5.134732648730278015e-02 -8.030612766742706299e-02 -5.265878140926361084e-02 2.018612027168273926e-01 1.372871268540620804e-02 -4.598633944988250732e-02 -2.459889054298400879e-01 -2.738781571388244629e-01 1.100790649652481079e-01 -1.882661581039428711e-01 9.994719922542572021e-02 -2.402165830135345459e-01 3.756619095802307129e-01 -1.166127845644950867e-01 -4.362020641565322876e-02 1.547338515520095825e-01 2.024720758199691772e-01 3.654507994651794434e-01 -1.194193884730339050e-01 -2.330862879753112793e-01 -1.905458122491836548e-01 -1.423460245132446289e-01 2.235158234834671021e-01 1.489913612604141235e-01 -5.641211196780204773e-02 -2.510168030858039856e-02 6.871391832828521729e-02 -1.402001082897186279e-01 -1.618955284357070923e-01
2.894723042845726013e-02 4.333290085196495056e-02 9.139052778482437134e-02 9.915135055780410767e-02 -6.127319857478141785e-02 -2.606100738048553467e-01 -8.613774180412292480e-02 9.993929415941238403e-02 1.638865321874618530e-01 -1.829599142074584961e-01 -2.522197067737579346e-01 1.630306243896484375e-01 2.367351576685905457e-02 -3.890256956219673157e-02 1.686448156833648682e-01 6.577235460281372070e-02 2.709754109382629395e-01 -1.466216742992401123e-01 -1.758088767528533936e-01 -4.761847108602523804e-02 2.318716943264007568e-01 -3.104911744594573975e-01 -3.073460161685943604e-01 -4.935196787118911743e-02 6.673059612512588501e-02 4.323028028011322021e-02 -2.250879108905792236e-01 2.232252061367034912e-01 2.548696845769882202e-02 1.499437987804412842e-01 -3.648440539836883545e-01 -2.577322721481323242e-01
6.795998662710189819e-02 2.959665358066558838e-01 -6.286529451608657837e-02 -9.446240030229091644e-03 -2.339122742414474487e-01 -1.994943022727966309e-01 1.229168102145195007e-01 -2.239105254411697388e-01 -1.398359388113021851e-01 -4.057644009590148926e-01 -9.100747853517532349e-02 1.227953284978866577e-02 -1.254678666591644287e-01 1.715988814830780029e-01 5.398792773485183716e-02 -1.514609307050704956e-01 9.726374596357345581e-02 4.144161939620971680e-02 1.422457545995712280e-01 1.869473792612552643e-02 4.019060134887695312e-01 7.313976436853408813e-02 -1.906083822250366211e-01 -3.801641613245010376e-02 -3.170378506183624268e-01 -3.215413540601730347e-02 -1.759524047374725342e-01 1.639324277639389038e-01 3.717017918825149536e-02 2.135705798864364624e-01 -1.827928125858306885e-01 -6.409444659948348999e-02
2.401010394096374512e-01 -1.498761326074600220e-01 -4.439890384674072266e-02 1.147168651223182678e-01 -8.324287086725234985e-02 9.191254526376724243e-02 1.099923849105834961e-01 -9.072450548410415649e-02 -3.028497099876403809e-01 -5.533664301037788391e-02 -2.952959239482879639e-01 2.116652727127075195e-01 2.255326807498931885e-01 4.100388288497924805e-02 2.812112569808959961e-01 -1.250295788049697876e-01 2.985069751739501953e-01 1.844927668571472168e-01 -1.631455272436141968e-01 1.049617603421211243e-01 2.829312384128570557e-01 -3.178464248776435852e-03 9.475840628147125244e-02 1.103916205465793610e-03 1.792196370661258698e-02 1.453003138303756714e-01 -2.328602820634841919e-01 1.638275235891342163e-01 -6.120849400758743286e-02 -9.694523364305496216e-02 -1.851816475391387939e-01 -3.086401522159576416e-01
-9.555520489811897278e-03 4.964477196335792542e-02 -1.356949359178543091e-01 1.415369957685470581e-01 2.687389962375164032e-02 -2.276588529348373413e-01 -3.454316034913063049e-02 -3.100590966641902924e-02 8.667964488267898560e-02 -5.045849364250898361e-03 -2.445867061614990234e-01 1.523854285478591919e-01 1.570552140474319458e-01 1.111470758914947510e-01 8.778745681047439575e-02 3.560340106487274170e-01 -1.930971629917621613e-02 -3.093447163701057434e-02 -2.890055179595947266e-01 -5.826197937130928040e-02 2.763921320438385010e-01 -1.195030212402343750e-01 1.659540235996246338e-01 -3.683434799313545227e-02 -1.598996520042419434e-01 7.390549778938293457e-02 -6.939921528100967407e-02 8.448540419340133667e-02 7.581493258476257324e-02 1.419049948453903198e-01 -5.970351099967956543e-01 -9.531002491712570190e-02
9.463051706552505493e-02 8.192703127861022949e-02 -2.795400023460388184e-01 6.211721897125244141e-02 -1.268074512481689453e-01 6.167104840278625488e-02 2.009700238704681396e-01 -9.795799851417541504e-02 -3.138772249221801758e-01 -2.187555432319641113e-01 -9.481460601091384888e-02 -1.387573629617691040e-01 -1.124337911605834961e-01 2.109205722808837891e-01 -6.354293227195739746e-02 7.025162875652313232e-02 -1.070128530263900757e-01 -6.032793223857879639e-02 2.715272903442382812e-01 7.642679661512374878e-02 1.447754055261611938e-01 -1.457421034574508667e-01 -3.058716952800750732e-01 -2.276494503021240234e-01 -1.158544793725013733e-01 2.908111810684204102e-01 -9.779844433069229126e-02 3.587967455387115479e-01 -9.047532826662063599e-02 1.012711077928543091e-01 -2.120155990123748779e-01 -9.908911585807800293e-02
1.979990154504776001e-01 -1.819444000720977783e-01 1.355042159557342529e-01 1.420431286096572876e-01 -1.488293409347534180e-01 1.091208308935165405e-02 -5.952969193458557129e-02 9.515806287527084351e-02 -4.520779103040695190e-02 -3.912503421306610107e-01 -1.622528582811355591e-01 2.374977320432662964e-01 1.125348284840583801e-01 -2.794010937213897705e-01 1.506489068269729614e-01 7.860931754112243652e-02 2.147062867879867554e-01 9.223313629627227783e-02 1.472979225218296051e-02 3.321374654769897461e-01 4.102323055267333984e-01 -4.206383228302001953e-02 -1.092830523848533630e-01 5.496079847216606140e-02 -7.498764246702194214e-02 -2.046218700706958771e-02 2.225821651518344879e-02 2.229364067316055298e-01 -1.036376655101776123e-01 -2.527465857565402985e-02 -2.783168256282806396e-01 -3.990545123815536499e-02
-7.252189517021179199e-02 -4.454818740487098694e-02 1.891339570283889771e-02 -3.182103857398033142e-02 -1.568838655948638916e-01 7.005887478590011597e-02 1.693045198917388916e-01 3.312630811706185341e-03 -1.423199027776718140e-01 -3.596846163272857666e-01 7.102442532777786255e-02 5.906379967927932739e-02 -1.510266512632369995e-01 3.262989223003387451e-02 1.585466712713241577e-01 9.473636746406555176e-03 -7.087592035531997681e-02 5.924280360341072083e-02 -2.284729331731796265e-01 8.397156000137329102e-02 2.793419957160949707e-01 9.209967404603958130e-02 -3.051031529903411865e-01 -4.145314991474151611e-01 -6.208178028464317322e-02 1.313878446817398071e-01 -3.205594420433044434e-01 1.298456341028213501e-01 1.040358021855354309e-01 -1.839129775762557983e-01 -3.450455665588378906e-01 4.760953783988952637e-02
4.522268101572990417e-02 8.097692392766475677e-03 -1.847419887781143188e-01 3.496111929416656494e-01 7.971359044313430786e-02 -1.382699310779571533e-01 9.199357032775878906e-02 -2.199747711420059204e-01 -2.883580625057220459e-01 -1.072307899594306946e-01 -2.449598163366317749e-01 2.042072117328643799e-01 -6.019263714551925659e-02 1.066503822803497314e-01 3.574507683515548706e-02 -2.325676195323467255e-02 -7.253010571002960205e-02 -9.901963919401168823e-02 1.353431027382612228e-02 1.977873444557189941e-01 3.087974488735198975e-01 3.773898184299468994e-01 -1.301262080669403076e-01 -1.587841063737869263e-01 -1.098875924944877625e-01 1.434786319732666016e-01 4.005624726414680481e-02 1.719266623258590698e-01 -2.230521291494369507e-02 3.430506289005279541e-01 -1.383520215749740601e-01 -1.029392853379249573e-01
-1.515795439481735229e-01 1.364778280258178711e-01 -1.313493102788925171e-01 2.211723625659942627e-01 -1.889755725860595703e-01 -4.059813171625137329e-02 -1.824395060539245605e-01 -2.934943437576293945e-01 -7.858689874410629272e-02 -2.530007958412170410e-01 -1.118198335170745850e-01 2.139531224966049194e-01 -4.141782224178314209e-02 1.330194622278213501e-01 4.589252173900604248e-02 -1.045913770794868469e-01 4.702058061957359314e-02 -9.030515700578689575e-02 1.035018190741539001e-01 2.057519704103469849e-01 2.826894223690032959e-01 2.256731688976287842e-01 -1.916451007127761841e-01 -1.757103353738784790e-01 -2.047717124223709106e-01 3.816320300102233887e-01 -1.613384112715721130e-02 -3.714786143973469734e-03 1.516723930835723877e-01 6.435777246952056885e-02 -2.510367631912231445e-01 -1.861558705568313599e-01
1.309579163789749146e-01 -4.171064868569374084e-02 -1.760704517364501953e-01 3.586772978305816650e-01 -3.708970546722412109e-01 1.885155141353607178e-01 1.117150187492370605e-01 1.182379201054573059e-01 2.046456746757030487e-02 -2.656059563159942627e-01 1.627118326723575592e-02 -6.440336257219314575e-02 -2.282816469669342041e-01 7.336223125457763672e-02 -1.574342399835586548e-01 1.164008453488349915e-01 -3.651110082864761353e-02 -5.487486720085144043e-02 1.879322975873947144e-01 7.322095334529876709e-02 -1.111618429422378540e-01 9.955637902021408081e-02 -2.491884678602218628e-01 -1.209850460290908813e-01 -1.121643707156181335e-01 1.602177172899246216e-01 1.338395942002534866e-02 2.195316404104232788e-01 -3.544126078486442566e-02 3.725837171077728271e-02 -4.470693469047546387e-01 -1.323846727609634399e-01
6.311003863811492920e-02 1.363413333892822266e-01 1.663640737533569336e-01 2.822281718254089355e-01 1.811204105615615845e-02 3.746292293071746826e-01 3.578555583953857422e-02 1.540838629007339478e-01 -9.908775240182876587e-02 9.745454415678977966e-03 -3.782657086849212646e-01 -2.421372104436159134e-03 -1.158496960997581482e-01 -6.925040483474731445e-02 -7.859308272600173950e-02 -1.212285365909337997e-02 3.305520862340927124e-02 2.225963622331619263e-01 2.789561823010444641e-02 -3.288756683468818665e-02 2.096804231405258179e-01 2.316378057003021240e-01 -1.325124651193618774e-01 -2.718397080898284912e-01 -3.696217015385627747e-02 3.647451996803283691e-01 9.056144952774047852e-02 1.520211100578308105e-01 -2.635038271546363831e-02 2.812804281711578369e-01 -1.762588471174240112e-01 9.316080808639526367e-02
-7.783582806587219238e-02 9.351506829261779785e-03 -2.847476899623870850e-01 2.847141027450561523e-01 -4.063935577869415283e-02 8.375316113233566284e-02 8.239550888538360596e-02 3.267920911312103271e-01 -4.077003803104162216e-03 -2.803593873977661133e-01 -2.282411754131317139e-01 3.831625357270240784e-02 8.764510601758956909e-02 1.939353048801422119e-01 -5.569927766919136047e-02 -1.220117211341857910e-01 3.755182027816772461e-01 8.952298015356063843e-02 -1.798162907361984253e-01 -7.507172971963882446e-02 2.248786389827728271e-01 -7.837283611297607422e-02 -2.079302221536636353e-01 2.436855137348175049e-01 1.153216436505317688e-01 1.674558967351913452e-01 -7.739086449146270752e-02 8.962292224168777466e-02 1.424109041690826416e-01 6.414935737848281860e-02 -2.963199019432067871e-01 -1.041899807751178741e-02
-1.227760165929794312e-01 2.628591954708099365e-01 7.313895970582962036e-02 1.065738275647163391e-01 -1.978259831666946411e-01 -1.897014528512954712e-01 -3.014555945992469788e-02 -1.737551987171173096e-01 -1.896858364343643188e-01 -2.925526201725006104e-01 -2.141775190830230713e-01 -1.130747701972723007e-02 3.477960079908370972e-02 1.565852016210556030e-02 -1.679176390171051025e-01 5.246730521321296692e-02 1.751177906990051270e-01 -6.666001677513122559e-02 -1.350494772195816040e-01 -8.767610788345336914e-02 1.911000907421112061e-01 -2.232958972454071045e-01 -3.956408798694610596e-01 -2.789060771465301514e-01 -1.932014822959899902e-01 1.213322132825851440e-01 -4.293456673622131348e-02 9.281232021749019623e-03 1.255878657102584839e-01 8.009679615497589111e-02 -2.369377464056015015e-01 -2.808733284473419189e-01
2.175450772047042847e-01 1.207934543490409851e-01 2.011774927377700806e-01 2.868014276027679443e-01 -5.706143379211425781e-02 1.378413587808609009e-01 -4.354522004723548889e-02 2.653411030769348145e-01 -1.680453568696975708e-01 -2.596486806869506836e-01 -3.055878877639770508e-01 -1.492866501212120056e-02 1.006934791803359985e-01 9.843396954238414764e-03 -1.691018640995025635e-01 1.921220868825912476e-01 2.050953060388565063e-01 3.787998482584953308e-02 1.554644405841827393e-01 -1.046461146324872971e-02 2.215721011161804199e-01 1.620639115571975708e-01 -1.104766726493835449e-01 -1.336613744497299194e-01 -7.395470142364501953e-02 7.267449796199798584e-02 3.464981913566589355e-02 2.199378311634063721e-01 -2.115762680768966675e-01 4.132829606533050537e-01 -7.108547538518905640e-02 4.049444198608398438e-02
2.958187758922576904e-01 -1.363707929849624634e-01 1.488335132598876953e-01 2.386638671159744263e-01 1.230051834136247635e-02 1.292539946734905243e-02 -1.081580817699432373e-01 1.096457708626985550e-02 -3.272199258208274841e-02 3.111506700515747070e-01 -1.246174499392509460e-01 3.595227599143981934e-01 -1.410061120986938477e-02 -1.215480417013168335e-01 -3.465388203039765358e-03 1.357921808958053589e-01 3.641977906227111816e-02 1.382441371679306030e-01 -2.701354622840881348e-01 -4.237164929509162903e-02 2.912174165248870850e-01 -1.375540047883987427e-01 -2.745819687843322754e-01 -2.037996351718902588e-01 2.988345455378293991e-03 2.674441337585449219e-01 -1.728899180889129639e-01 1.103163659572601318e-01 -1.478234827518463135e-01 1.212935596704483032e-01 -1.009283661842346191e-01 -2.243634611368179321e-01
1.082395985722541809e-01 -1.796247661113739014e-01 1.078140512108802795e-01 3.293445110321044922e-01 -3.720975816249847412e-01 1.527203945443034172e-03 1.217022817581892014e-02 3.232901096343994141e-01 -2.052313983440399170e-01 -1.156369596719741821e-01 -2.795523963868618011e-02 5.091492086648941040e-02 7.204204052686691284e-02 -2.247962504625320435e-01 -1.081402823328971863e-01 2.449474036693572998e-01 5.891500506550073624e-03 1.247254610061645508e-01 -1.901541501283645630e-01 -2.155369669198989868e-01 2.304781377315521240e-01 -7.451365236192941666e-03 6.224406883120536804e-02 -2.227379679679870605e-01 6.641522049903869629e-02 -2.205333486199378967e-02 -2.081460505723953247e-02 8.692265301942825317e-02 -1.779946684837341309e-01 1.598189026117324829e-01 -3.246570825576782227e-01 -1.616806834936141968e-01
-5.783436074852943420e-02 -2.934153308160603046e-04 -6.434033066034317017e-02 3.162483870983123779e-01 -8.199790120124816895e-02 -1.825028797611594200e-03 4.208197072148323059e-02 2.210300117731094360e-01 -1.247260868549346924e-01 -3.654364868998527527e-02 -1.147662177681922913e-01 4.139333218336105347e-02 7.100780028849840164e-03 1.546727567911148071e-01 -3.902728855609893799e-01 2.088193744421005249e-01 -1.243140175938606262e-01 1.980414688587188721e-01 -3.532755970954895020e-01 9.831057488918304443e-02 3.302075564861297607e-01 -1.752977445721626282e-02 2.975880503654479980e-01 -1.290359944105148315e-01 4.383694846183061600e-03 2.047754228115081787e-01 -1.662757098674774170e-01 1.642806380987167358e-01 -1.731616854667663574e-01 1.788335591554641724e-01 -7.613095641136169434e-02 -1.242355927824974060e-01
-4.599915817379951477e-02 -1.129121556878089905e-01 3.294890746474266052e-02 2.359115779399871826e-01 -9.123727679252624512e-02 1.705892384052276611e-01 2.894234657287597656e-01 1.279576420783996582e-01 1.123962085694074631e-02 -2.236465513706207275e-01 -3.624444827437400818e-02 3.497222438454627991e-02 -1.559098362922668457e-01 3.359995484352111816e-01 9.163062274456024170e-02 -2.023946195840835571e-01 3.206112887710332870e-04 1.140686944127082825e-01 2.069246582686901093e-02 3.256423175334930420e-01 3.008818924427032471e-01 -1.379719078540802002e-01 -6.002531945705413818e-02 -3.038148581981658936e-01 1.939015649259090424e-02 1.747995167970657349e-01 -4.937437549233436584e-02 3.736275136470794678e-01 -9.282094240188598633e-02 1.662621349096298218e-01 -1.251403838396072388e-01 4.178662598133087158e-02
-3.595292940735816956e-02 1.567826122045516968e-01 -1.903029531240463257e-02 8.665747195482254028e-02 -8.113434910774230957e-02 -1.338758766651153564e-01 4.426714479923248291e-01 8.199504762887954712e-02 -8.748337626457214355e-02 -2.640399932861328125e-01 -8.056010305881500244e-02 1.855533868074417114e-01 -2.267970740795135498e-01 1.694635003805160522e-01 -2.202927134931087494e-02 1.003104448318481445e-01 -2.376126348972320557e-01 -2.053544819355010986e-01 -1.688908636569976807e-01 1.381908357143402100e-01 2.275317758321762085e-01 6.597434729337692261e-02 -2.805625796318054199e-01 -2.368925809860229492e-01 -5.209799855947494507e-02 1.941816806793212891e-01 8.172575384378433228e-02 1.704953014850616455e-01 1.504792720079421997e-01 -8.185325562953948975e-02 -2.872959971427917480e-01 6.939964741468429565e-02
4.105534777045249939e-02 5.980336666107177734e-02 -5.846726521849632263e-02 -1.044867187738418579e-01 -1.219025161117315292e-02 -3.891969332471489906e-03 1.152539625763893127e-01 -5.743041634559631348e-02 4.764472693204879761e-02 -2.372678518295288086e-01 -2.529561221599578857e-01 2.433022707700729370e-01 -9.980739653110504150e-02 1.162468045949935913e-01 -9.043981879949569702e-02 2.452762722969055176e-01 1.063150912523269653e-01 3.097971975803375244e-01 -3.945840150117874146e-02 -1.568065434694290161e-01 2.525291144847869873e-01 -5.895595252513885498e-02 -3.959962129592895508e-01 -1.558515280485153198e-01 -2.334425151348114014e-01 1.061642691493034363e-01 -3.187546879053115845e-02 -7.648000866174697876e-02 9.377325326204299927e-02 1.591758877038955688e-01 2.582457475364208221e-02 -4.482102096080780029e-01
-1.048440858721733093e-02 -2.755528986454010010e-01 -2.134726792573928833e-01 2.631572484970092773e-01 -1.119856312870979309e-01 1.575740277767181396e-01 2.251335978507995605e-01 -3.070884943008422852e-01 -2.675309479236602783e-01 -6.788442283868789673e-02 -1.567827463150024414e-01 1.002960950136184692e-01 1.239621415734291077e-01 -7.171657681465148926e-02 1.346555799245834351e-01 1.413671225309371948e-01 -4.847650602459907532e-02 2.279741764068603516e-01 -2.045140415430068970e-01 1.442607194185256958e-01 3.285779654979705811e-01 -1.835402250289916992e-01 -1.219108104705810547e-01 7.987558096647262573e-02 -8.297555893659591675e-02 -1.027564238756895065e-02 -1.833262108266353607e-02 -1.846334151923656464e-02 8.555890619754791260e-02 3.677708283066749573e-02 -2.801613509654998779e-01 -2.874866127967834473e-01
-6.295634806156158447e-02 1.806886792182922363e-01 1.993930339813232422e-01 6.731262803077697754e-02 -2.947185561060905457e-02 -1.290659047663211823e-02 3.091637492179870605e-01 -1.062299609184265137e-01 -1.929242610931396484e-01 -4.025210142135620117e-01 -6.098602712154388428e-02 -1.179675944149494171e-02 -3.128357827663421631e-01 -1.249519810080528259e-01 8.269625157117843628e-02 1.116163507103919983e-01 -2.466150186955928802e-02 1.858270317316055298e-01 -1.104929372668266296e-01 9.552188962697982788e-02 2.725820541381835938e-01 -2.144645713269710541e-02 -1.458643972873687744e-01 -3.082098960876464844e-01 1.053252909332513809e-02 1.976452469825744629e-01 -9.362339228391647339e-02 1.571604013442993164e-01 1.964970529079437256e-01 -1.015764847397804260e-01 -3.172945082187652588e-01 -7.464662194252014160e-02
1.052701380103826523e-02 2.567856013774871826e-01 1.413266523741185665e-03 1.436406970024108887e-01 4.012872651219367981e-02 2.520911395549774170e-01 8.317631483078002930e-02 -1.259558647871017456e-01 -9.245973080396652222e-02 -3.029077947139739990e-01 -1.908927857875823975e-01 -2.942692637443542480e-01 -4.671896807849407196e-03 -4.201123118400573730e-02 -2.475218772888183594e-01 -2.929380722343921661e-02 3.231774270534515381e-02 7.072581350803375244e-02 1.303502768278121948e-01 -1.047212854027748108e-01 1.531109213829040527e-01 7.393737905658781528e-04 -2.351832389831542969e-01 -6.597683578729629517e-02 -5.393476784229278564e-02 2.255263775587081909e-01 -2.557993233203887939e-01 1.196726486086845398e-01 -3.005233407020568848e-02 2.736082077026367188e-01 -4.436179101467132568e-01 -1.221667602658271790e-01
-9.296689182519912720e-02 8.994065970182418823e-02 9.624130278825759888e-02 8.595788478851318359e-02 -2.332980558276176453e-02 3.211841359734535217e-02 1.289282441139221191e-01 5.788934603333473206e-02 -1.444416493177413940e-01 -2.194692194461822510e-01 -5.433195084333419800e-02 -9.663305431604385376e-02 -2.834421694278717041e-01 -7.134412974119186401e-02 2.228530123829841614e-02 -1.834845356643199921e-02 -1.340744644403457642e-01 1.377987414598464966e-01 -2.426984310150146484e-01 2.388905584812164307e-01 3.591998219490051270e-01 -1.171810030937194824e-01 -2.735353410243988037e-01 -4.614114761352539062e-01 1.414918340742588043e-02 1.239258050918579102e-01 -1.321339160203933716e-01 2.420151382684707642e-01 6.627129018306732178e-02 -5.434281006455421448e-02 -3.069083988666534424e-01 -3.073055855929851532e-02
1.466725617647171021e-01 -1.080096215009689331e-01 -3.123785182833671570e-02 4.236199706792831421e-02 -3.794682621955871582e-01 -1.000238116830587387e-03 1.194601133465766907e-01 3.063000142574310303e-01 -2.271436154842376709e-01 -2.700653672218322754e-01 -3.465163707733154297e-02 -3.255447745323181152e-02 -6.301239132881164551e-02 2.595180086791515350e-02 -2.754534780979156494e-01 1.265732049942016602e-01 1.221547201275825500e-01 3.053287044167518616e-02 3.929537907242774963e-02 1.141907274723052979e-01 -1.314842402935028076e-01 1.068453341722488403e-01 -2.159248888492584229e-01 -9.997719526290893555e-02 -2.025285661220550537e-01 -6.783036142587661743e-02 -1.731131039559841156e-02 1.695748269557952881e-01 -8.867400139570236206e-02 9.154341369867324829e-02 -5.263056755065917969e-01 -7.041479647159576416e-02
-1.004959642887115479e-01 -1.284617930650711060e-01 -3.331363797187805176e-01 1.904445141553878784e-01 1.427287906408309937e-01 -2.440986335277557373e-01 3.218514472246170044e-02 -2.054159045219421387e-01 -2.787245810031890869e-01 -2.372434288263320923e-01 -2.204717695713043213e-01 6.559177488088607788e-02 2.762728556990623474e-02 8.651059120893478394e-02 9.132187068462371826e-02 2.193984538316726685e-01 -6.157827749848365784e-02 1.288257390260696411e-01 1.358928382396697998e-01 1.828406453132629395e-01 3.156137168407440186e-01 1.694419831037521362e-01 -1.027860268950462341e-01 -1.485771387815475464e-01 3.411051293369382620e-04 1.345631629228591919e-01 8.695273846387863159e-02 6.852236390113830566e-02 -9.417593479156494141e-02 2.425295412540435791e-01 -2.982569932937622070e-01 -1.763484627008438110e-01
-9.953594952821731567e-02 8.359961956739425659e-02 -2.786143422126770020e-01 4.354330301284790039e-01 -5.700113251805305481e-02 -1.925171166658401489e-02 6.511764228343963623e-02 -1.738083958625793457e-01 -2.470808476209640503e-01 -5.506291240453720093e-02 -3.170856535434722900e-01 5.320608243346214294e-02 -8.242899179458618164e-02 -4.535276070237159729e-02 5.925056058913469315e-03 -5.823373794555664062e-02 -1.595876067876815796e-01 -9.038166143000125885e-03 2.183550000190734863e-01 1.622103452682495117e-01 4.192135334014892578e-01 2.718845307826995850e-01 -1.591025739908218384e-01 -7.884688675403594971e-02 -1.465251743793487549e-01 1.745884120464324951e-02 -7.194269448518753052e-02 4.869199544191360474e-02 2.510297670960426331e-02 2.558905184268951416e-01 -1.296395808458328247e-01 -7.143811881542205811e-02
3.536030948162078857e-01 -4.162452742457389832e-02 2.359380424022674561e-01 2.364849001169204712e-01 8.205284923315048218e-02 -6.591716408729553223e-02 1.426831334829330444e-01 1.219725087285041809e-01 -2.499167434871196747e-02 1.438223868608474731e-01 -2.492424994707107544e-01 -8.097986131906509399e-02 -3.195548430085182190e-02 -1.124788969755172729e-01 -1.493747681379318237e-01 4.544360563158988953e-02 1.752113103866577148e-01 1.565127223730087280e-01 1.103188544511795044e-01 1.348932683467864990e-01 2.936470806598663330e-01 -1.697180867195129395e-01 -4.100202322006225586e-01 -1.340930536389350891e-02 -7.948365062475204468e-02 -3.573109582066535950e-02 -2.011906914412975311e-02 1.913584023714065552e-01 -1.181948110461235046e-01 1.877663880586624146e-01 -3.481727540493011475e-01 -5.769461765885353088e-02
5.098051950335502625e-02 -1.054069101810455322e-01 -1.700231581926345825e-01 -9.045963734388351440e-02 -2.413635887205600739e-02 5.286955088376998901e-02 1.665779501199722290e-01 5.469624698162078857e-02 -7.733973860740661621e-02 -2.803685069084167480e-01 -2.768651545047760010e-01 2.503968477249145508e-01 -2.526815533638000488e-01 4.143579676747322083e-02 -2.383923530578613281e-01 2.658617496490478516e-01 -7.162284106016159058e-03 -3.336625918745994568e-02 1.035476997494697571e-01 1.155681163072586060e-01 2.988465726375579834e-01 -9.442535787820816040e-02 -3.781221807003021240e-01 -1.491716951131820679e-01 -1.899790763854980469e-01 1.420417279005050659e-01 3.446485102176666260e-02 -1.358866095542907715e-01 -1.855929195880889893e-01 3.035753071308135986e-01 -4.712394997477531433e-02 -6.798467040061950684e-02
9.032736718654632568e-02 1.054789945483207703e-01 -8.960817940533161163e-03 2.474579513072967529e-01 2.021869868040084839e-01 1.212778985500335693e-01 -1.738544739782810211e-02 1.543301939964294434e-01 -2.766141593456268311e-01 -2.595563232898712158e-01 -2.841889560222625732e-01 2.092495411634445190e-01 2.721991837024688721e-01 -1.644022390246391296e-02 -1.307975053787231445e-01 -1.233731210231781006e-02 1.246128305792808533e-01 -1.905674040317535400e-01 -2.094719260931015015e-01 -9.304610081017017365e-03 1.396129578351974487e-01 -1.434142142534255981e-01 -3.402884602546691895e-01 -8.581450581550598145e-02 -9.236633777618408203e-02 -1.190563365817070007e-01 -1.342359632253646851e-01 3.067760467529296875e-01 -1.536523103713989258e-01 2.333825826644897461e-01 -2.225987799465656281e-02 8.483677357435226440e-02
1.784921735525131226e-01 -4.682675004005432129e-02 1.384487748146057129e-01 2.175396829843521118e-01 -7.864183187484741211e-02 6.680439412593841553e-02 -7.759615778923034668e-02 -7.631043344736099243e-02 -5.246348679065704346e-02 -3.574047088623046875e-01 -1.598627716302871704e-01 1.575561314821243286e-01 3.401946276426315308e-02 4.846310988068580627e-02 -6.051576882600784302e-02 -1.807977259159088135e-01 -4.238358233124017715e-03 -1.083391904830932617e-01 -2.820471823215484619e-01 -6.516494601964950562e-02 4.122361838817596436e-01 -1.036383360624313354e-01 -3.236970007419586182e-01 -1.623117178678512573e-01 -3.160843625664710999e-02 1.278917342424392700e-01 8.611319959163665771e-02 -2.172619551420211792e-01 7.998494058847427368e-02 2.192078977823257446e-01 -1.111633852124214172e-01 -3.318137526512145996e-01
8.793785423040390015e-02 2.451734840869903564e-01 -6.427884846925735474e-02 2.260720729827880859e-01 -2.451993674039840698e-01 3.359065623953938484e-03 6.307245045900344849e-02 -1.228935047984123230e-01 -4.517146646976470947e-01 -2.607320668175816536e-03 -3.409444391727447510e-01 8.365476876497268677e-02 1.483095288276672363e-01 2.137598954141139984e-02 -4.349919408559799194e-02 -5.684731155633926392e-02 -2.274720370769500732e-01 8.059348911046981812e-02 2.234344035387039185e-01 1.285030543804168701e-01 4.127210676670074463e-01 7.709265500307083130e-02 2.414320595562458038e-02 -1.896273344755172729e-01 -1.492879092693328857e-01 1.083230525255203247e-01 -5.692104622721672058e-02 6.102705374360084534e-02 -1.184760257601737976e-01 9.782200306653976440e-02 -1.652852445840835571e-01 -1.158572062849998474e-01
6.162680685520172119e-02 2.953356690704822540e-02 2.457081899046897888e-02 1.324766725301742554e-01 2.037346661090850830e-01 4.606660455465316772e-02 1.647836714982986450e-01 -2.422798052430152893e-02 1.806965656578540802e-02 -1.147352233529090881e-01 -1.902291364967823029e-02 3.364428281784057617e-01 8.006142079830169678e-02 1.859212517738342285e-01 -4.976994171738624573e-02 -5.006700754165649414e-02 8.348116278648376465e-02 3.166358172893524170e-01 -7.847353070974349976e-02 -1.825450733304023743e-02 1.057911142706871033e-01 -4.329539090394973755e-02 -3.779504597187042236e-01 -1.548861386254429817e-03 -2.312970608472824097e-01 1.363844424486160278e-01 3.718094900250434875e-02 4.872924089431762695e-02 3.043992221355438232e-01 3.423110842704772949e-01 -2.986018657684326172e-01 -2.971704006195068359e-01
7.082987576723098755e-02 1.511430442333221436e-01 -5.240781605243682861e-02 1.908655911684036255e-01 7.245981693267822266e-02 -7.956556975841522217e-02 1.415819972753524780e-01 -4.445732757449150085e-02 -1.759820282459259033e-01 -3.074601106345653534e-02 -2.999301552772521973e-01 3.987706825137138367e-02 -9.476121515035629272e-03 1.411079764366149902e-01 -1.003426015377044678e-01 -3.356438502669334412e-02 -1.563661396503448486e-01 2.267846316099166870e-01 1.592257916927337646e-01 -9.090417996048927307e-03 3.359043002128601074e-01 3.051877915859222412e-01 -1.889897584915161133e-01 -2.192013263702392578e-01 -1.324544548988342285e-01 2.230000346899032593e-01 -2.149318158626556396e-01 8.675362169742584229e-02 2.853102050721645355e-02 4.006932377815246582e-01 -1.703720539808273315e-01 -2.055585682392120361e-01
1.846808046102523804e-01 -1.457014530897140503e-01 -1.272736862301826477e-02 1.826834231615066528e-01 -3.982257544994354248e-01 4.173205420374870300e-02 -1.864412575960159302e-01 1.388171613216400146e-01 7.087293267250061035e-02 -7.328639179468154907e-02 -2.595138251781463623e-01 2.402898296713829041e-02 9.963703155517578125e-02 -5.653628706932067871e-02 5.448995903134346008e-02 -5.322572961449623108e-02 1.455615311861038208e-01 1.733080446720123291e-01 1.253482699394226074e-01 2.922483980655670166e-01 3.681565523147583008e-01 -7.244482636451721191e-02 4.620047286152839661e-02 1.103602126240730286e-01 -1.193615794181823730e-01 1.686020791530609131e-01 1.932014971971511841e-01 -1.236439794301986694e-01 -1.876798272132873535e-01 2.820451259613037109e-01 -2.855093181133270264e-01 -2.246459200978279114e-02
-1.712218225002288818e-01 3.928460478782653809e-01 -1.643073260784149170e-01 2.237465977668762207e-01 -1.592933833599090576e-01 9.765047580003738403e-02 -3.647648543119430542e-02 2.998655140399932861e-01 -1.588069051504135132e-01 2.120636217296123505e-02 -1.692046523094177246e-01 1.319453567266464233e-01 1.044580116868019104e-01 3.381875110790133476e-03 -1.541945934295654297e-01 -3.171916306018829346e-02 4.287393391132354736e-02 7.722492516040802002e-02 -2.934500873088836670e-01 1.005849540233612061e-01 1.996426656842231750e-02 -1.681798994541168213e-01 4.064673557877540588e-02 -3.578498661518096924e-01 -1.343291811645030975e-02 1.934258826076984406e-02 -2.311828136444091797e-01 1.259648352861404419e-01 -1.164120361208915710e-01 3.833037018775939941e-01 -1.081782951951026917e-01 -3.541933745145797729e-02
1.246693134307861328e-01 3.158856034278869629e-01 -9.221171587705612183e-02 1.427616626024246216e-01 8.772220462560653687e-02 1.788773834705352783e-01 2.936177253723144531e-01 1.647109240293502808e-01 -1.305841375142335892e-02 -4.441521316766738892e-02 -1.479954868555068970e-01 4.877190291881561279e-02 3.300330340862274170e-01 -1.281118094921112061e-01 5.368261411786079407e-02 1.385755389928817749e-01 1.817064881324768066e-01 -9.049504250288009644e-02 -1.402798593044281006e-01 9.321556985378265381e-02 2.097361385822296143e-01 -9.288438409566879272e-02 -1.237920820713043213e-01 -1.475095301866531372e-01 -3.376187058165669441e-03 7.145958393812179565e-02 1.350692939013242722e-03 3.702128231525421143e-01 1.550687253475189209e-01 4.194290041923522949e-01 -1.034833416342735291e-01 1.295574903488159180e-01
-1.374035477638244629e-01 5.848748981952667236e-02 8.079984039068222046e-02 2.969568669795989990e-01 -9.410875849425792694e-03 3.762694448232650757e-02 3.181738853454589844e-01 -4.707570746541023254e-02 1.580244153738021851e-01 -2.157598435878753662e-01 -2.079742550849914551e-01 7.202418148517608643e-02 -2.877244949340820312e-01 -1.245416235178709030e-02 -2.315065078437328339e-02 1.615274399518966675e-01 4.421686008572578430e-02 -1.293154507875442505e-01 1.294205337762832642e-01 -4.119778517633676529e-03 1.698553711175918579e-01 -2.968104928731918335e-02 -2.920081615447998047e-01 -9.654567390680313110e-02 -2.708565294742584229e-01 2.974838912487030029e-01 -7.840483635663986206e-02 2.381033450365066528e-02 2.995356917381286621e-01 8.313817530870437622e-02 -3.402495980262756348e-01 -8.807229995727539062e-02
2.990628182888031006e-01 1.044099926948547363e-01 1.411237418651580811e-01 2.405381649732589722e-01 -2.590251564979553223e-01 1.113721951842308044e-01 1.320145558565855026e-02 1.962500214576721191e-01 -7.798989117145538330e-02 -2.069407999515533447e-01 -4.823337867856025696e-02 2.113424837589263916e-01 -2.166068553924560547e-02 -2.705240249633789062e-01 6.286061555147171021e-02 1.743771582841873169e-01 2.415765821933746338e-01 4.619907587766647339e-03 -1.875313371419906616e-01 3.524979650974273682e-01 1.954319179058074951e-01 -7.821623980998992920e-02 -4.306000471115112305e-02 1.902495622634887695e-01 -4.515032470226287842e-02 1.789383888244628906e-01 -3.006052412092685699e-02 2.478347122669219971e-01 -9.718136489391326904e-02 -3.508881106972694397e-02 -1.904793530702590942e-01 -2.372432053089141846e-01
-2.242611944675445557e-01 -1.414249688386917114e-01 -2.151888906955718994e-01 1.683212667703628540e-01 -1.091260910034179688e-01 2.769376635551452637e-01 5.146664753556251526e-02 4.496519267559051514e-01 -1.011602282524108887e-01 -2.508331462740898132e-02 -8.877980709075927734e-02 9.222073853015899658e-02 7.446350157260894775e-02 1.097380816936492920e-01 8.628828078508377075e-02 -8.691546320915222168e-02 2.427760064601898193e-01 -1.041229292750358582e-01 -1.503076255321502686e-01 -1.780296117067337036e-01 4.227769076824188232e-01 -2.195758670568466187e-01 -1.620010137557983398e-01 -1.491082645952701569e-02 -5.231113359332084656e-02 1.146530061960220337e-01 -1.510962564498186111e-02 4.168066754937171936e-02 -1.005608290433883667e-01 4.636857286095619202e-02 -2.285189330577850342e-01 -2.048720866441726685e-01
4.833087697625160217e-02 1.470114588737487793e-01 -1.500255614519119263e-01 2.452656924724578857e-01 -2.799495458602905273e-01 2.309389598667621613e-02 -1.452681515365839005e-02 -1.640352755784988403e-01 -4.543534219264984131e-01 -2.305089086294174194e-01 -2.879088819026947021e-01 -5.494983121752738953e-02 8.485642075538635254e-02 4.464443773031234741e-02 -5.944780260324478149e-02 5.219618603587150574e-02 -2.028740942478179932e-01 8.076418191194534302e-02 1.706489622592926025e-01 1.873710304498672485e-01 3.909421861171722412e-01 2.091022431850433350e-01 -1.364964693784713745e-01 -1.281881630420684814e-01 -1.295004934072494507e-01 1.315429154783487320e-02 -6.812424212694168091e-02 6.711675226688385010e-02 -1.994107663631439209e-01 -3.010142827406525612e-03 -1.303754001855850220e-01 -6.112420465797185898e-03
5.033128894865512848e-03 -6.340065598487854004e-02 -8.451222628355026245e-02 2.634514272212982178e-01 1.313553452491760254e-01 1.569066941738128662e-01 -1.148201078176498413e-01 -1.139565706253051758e-01 -4.200899973511695862e-02 -1.789430528879165649e-01 -2.090410292148590088e-01 3.494735807180404663e-02 2.127757370471954346e-01 -5.775867775082588196e-02 -1.926946491003036499e-01 -1.674789488315582275e-01 -2.043787203729152679e-02 2.541019767522811890e-02 -1.285362094640731812e-01 -2.311262637376785278e-01 2.056701928377151489e-01 4.872739687561988831e-02 -1.953899860382080078e-01 -1.700535267591476440e-01 -8.010210096836090088e-02 2.543366551399230957e-01 -1.944223791360855103e-02 4.246649742126464844e-01 1.591292768716812134e-01 3.201268613338470459e-01 -2.658407390117645264e-01 1.606139391660690308e-01
-2.693274915218353271e-01 -5.934358015656471252e-02 1.462949663400650024e-01 3.397713303565979004e-01 -1.822365820407867432e-01 -1.257059350609779358e-02 8.551903883926570415e-04 -1.781771704554557800e-02 3.877533972263336182e-02 -1.361060440540313721e-01 9.778936207294464111e-02 -6.421014666557312012e-02 1.185087785124778748e-01 2.664416432380676270e-01 -3.802693635225296021e-02 2.189443260431289673e-01 1.088160797953605652e-01 9.471201896667480469e-02 -2.287460267543792725e-01 7.987644523382186890e-02 3.190844357013702393e-01 -1.899947971105575562e-01 -2.131442725658416748e-01 -1.719544678926467896e-01 -1.657134890556335449e-01 9.463404119014739990e-02 -2.416112273931503296e-01 1.226649880409240723e-01 -3.960087001323699951e-01 6.450758874416351318e-02 -1.444391757249832153e-01 -3.407948091626167297e-02
-2.162472158670425415e-01 1.561348438262939453e-01 -6.426756829023361206e-02 1.490422487258911133e-01 -8.829750120639801025e-02 -5.161542817950248718e-02 7.346475869417190552e-02 -2.642367593944072723e-02 -3.930948376655578613e-01 -2.817141115665435791e-01 -3.986293673515319824e-01 -1.451596021652221680e-01 2.361208945512771606e-02 1.469891220331192017e-01 -3.190249577164649963e-02 1.197894737124443054e-01 2.784910202026367188e-01 5.947971716523170471e-02 -1.677233725786209106e-01 -6.642636656761169434e-02 2.472329288721084595e-01 -1.108653470873832703e-01 -1.580300778150558472e-01 7.096111029386520386e-02 -1.955935806035995483e-01 2.442329823970794678e-01 9.196198731660842896e-02 1.861865371465682983e-01 1.425335407257080078e-01 1.467809826135635376e-01 -1.191397607326507568e-01 -1.428943723440170288e-01
-1.554892510175704956e-01 -1.324728131294250488e-01 8.337569423019886017e-03 3.230689167976379395e-01 -1.008179858326911926e-01 1.137490347027778625e-01 -4.786494653671979904e-03 5.715562729164958000e-04 -1.178170517086982727e-01 -9.536930918693542480e-02 -1.948877424001693726e-01 1.876824796199798584e-01 -1.765807867050170898e-01 1.093681901693344116e-01 5.692792683839797974e-02 -1.536516398191452026e-01 2.739951945841312408e-02 -3.594153821468353271e-01 1.310400664806365967e-01 -3.967189416289329529e-02 3.293866217136383057e-01 2.150294333696365356e-01 -1.282156109809875488e-01 9.211776405572891235e-02 1.006174087524414062e-01 1.723565459251403809e-01 -1.058614347130060196e-02 1.379443705081939697e-01 4.324617609381675720e-02 1.696994453668594360e-01 -4.293805360794067383e-01 -2.493788748979568481e-01
8.546055853366851807e-02 -7.750120013952255249e-02 -2.554261386394500732e-01 3.124673068523406982e-01 2.107833772897720337e-01 1.271605193614959717e-01 4.486821591854095459e-03 1.754473447799682617e-01 2.407551705837249756e-01 -2.727011442184448242e-01 -1.288644969463348389e-01 1.967806220054626465e-01 1.180165708065032959e-01 1.156216785311698914e-01 5.803342442959547043e-03 2.349691987037658691e-01 7.345843315124511719e-02 -1.320945378392934799e-02 -2.649770490825176239e-02 -1.293302397243678570e-03 4.754016995429992676e-01 -1.716995090246200562e-01 -1.226451173424720764e-01 -1.374280080199241638e-02 -1.179084330797195435e-01 -1.077961027622222900e-01 -1.547293365001678467e-01 6.082520633935928345e-02 1.272482331842184067e-02 9.468861855566501617e-03 -1.293175667524337769e-01 -3.392371535301208496e-01
-5.242708697915077209e-02 -1.364463418722152710e-01 -2.495035976171493530e-01 1.393630504608154297e-01 -1.408298611640930176e-01 2.324472516775131226e-01 1.896348893642425537e-01 -2.156425118446350098e-01 -2.335505634546279907e-01 -1.002480387687683105e-01 -1.354892402887344360e-01 2.628016769886016846e-01 1.530082076787948608e-01 5.759862065315246582e-02 1.499745994806289673e-01 1.000800356268882751e-01 2.682969160377979279e-02 2.344225347042083740e-01 -2.589099407196044922e-01 1.506991982460021973e-01 1.566892415285110474e-01 -1.223871558904647827e-01 -1.720033288002014160e-01 -6.023079156875610352e-02 -1.411161106079816818e-02 -9.913184493780136108e-02 -1.664467006921768188e-01 -1.906342618167400360e-02 5.965230986475944519e-02 1.657971367239952087e-02 -3.588142693042755127e-01 -3.748871088027954102e-01
7.451058924198150635e-02 7.248830050230026245e-02 -5.580468103289604187e-02 2.723173201084136963e-01 5.245446041226387024e-02 1.917395442724227905e-01 1.793351024389266968e-02 -9.152207523584365845e-02 -3.624766692519187927e-02 -2.051386423408985138e-02 -2.046662271022796631e-01 -1.225167065858840942e-01 4.588336870074272156e-02 3.090285928919911385e-03 -1.201961115002632141e-01 -1.866140961647033691e-01 -2.054444551467895508e-01 -1.200582459568977356e-01 8.023216575384140015e-02 -1.654352396726608276e-01 4.321766495704650879e-01 7.901345193386077881e-02 -2.018641978502273560e-01 -2.296150475740432739e-01 1.165434569120407104e-01 2.465413808822631836e-01 3.823180869221687317e-02 2.270056903362274170e-01 -4.199581593275070190e-02 2.806386351585388184e-01 -3.776685297489166260e-01 -1.620378941297531128e-01
-9.246818721294403076e-02 -1.599926948547363281e-01 2.308361046016216278e-02 3.160131573677062988e-01 -2.165842652320861816e-01 9.730421751737594604e-02 1.010022610425949097e-01 -3.103883564472198486e-01 -7.976780831813812256e-02 5.394052248448133469e-03 -2.334995716810226440e-01 2.039226293563842773e-01 1.945554614067077637e-01 1.470759394578635693e-03 -1.762738376855850220e-01 -6.282965838909149170e-02 -1.180412061512470245e-02 -1.776547580957412720e-01 -1.355394273996353149e-01 -3.087825886905193329e-02 2.371241748332977295e-01 -8.375231176614761353e-02 4.271314293146133423e-02 1.363419927656650543e-02 -2.566809356212615967e-01 -2.175418138504028320e-01 -4.547831118106842041e-01 1.282735168933868408e-01 -3.316469490528106689e-02 9.022268652915954590e-02 -2.451523542404174805e-01 -7.109420001506805420e-02
2.546085715293884277e-01 -2.412353083491325378e-02 1.334296911954879761e-01 1.159991398453712463e-01 -1.647229790687561035e-01 -3.494901955127716064e-02 1.518914401531219482e-01 3.376429378986358643e-01 4.329906776547431946e-02 -3.918879330158233643e-01 -1.388409584760665894e-01 1.849646866321563721e-01 -3.695953264832496643e-02 -1.253781169652938843e-01 2.193586528301239014e-02 9.065100550651550293e-02 9.187229722738265991e-02 7.923260331153869629e-02 -1.383511722087860107e-01 3.646998405456542969e-01 2.764095664024353027e-01 6.527503579854965210e-02 -1.007996499538421631e-01 5.996757745742797852e-02 -7.091378420591354370e-02 -2.239197492599487305e-01 3.444228693842887878e-02 1.459222882986068726e-01 -3.099447861313819885e-02 -1.257647871971130371e-01 -3.004889786243438721e-01 -2.391142696142196655e-01
6.401339173316955566e-02 -2.459973543882369995e-01 1.208982337266206741e-02 1.864576935768127441e-01 -2.474598288536071777e-01 1.666611433029174805e-01 9.462129324674606323e-02 -3.418664038181304932e-01 -3.406962454319000244e-01 -8.869988471269607544e-02 -2.222970873117446899e-01 2.247756533324718475e-02 1.772083640098571777e-01 -1.132160201668739319e-01 -1.615094989538192749e-01 9.083101898431777954e-02 1.889687329530715942e-01 1.545999348163604736e-01 -2.000421285629272461e-01 1.693052649497985840e-01 1.417778283357620239e-01 -8.863712847232818604e-02 -2.466347515583038330e-01 -6.498061865568161011e-02 1.848466545343399048e-01 -8.865536004304885864e-02 -2.101244032382965088e-02 4.109124839305877686e-02 9.806734323501586914e-02 7.974053919315338135e-02 -3.466387391090393066e-01 -1.778357326984405518e-01
-1.287371665239334106e-01 -4.459133744239807129e-02 -1.743935942649841309e-01 1.841240674257278442e-01 1.345170848071575165e-02 1.118211597204208374e-01 6.813324242830276489e-02 3.510004281997680664e-01 3.581243008375167847e-02 -1.664521098136901855e-01 -2.569171488285064697e-01 5.879244953393936157e-02 3.077522218227386475e-01 1.107710972428321838e-01 -5.598268285393714905e-02 -4.682910814881324768e-02 3.629999458789825439e-01 -8.039426058530807495e-02 -6.842707097530364990e-02 -1.764617487788200378e-02 3.555493056774139404e-01 -1.024564132094383240e-01 -2.403640151023864746e-01 2.186033129692077637e-01 1.060380116105079651e-01 9.775534272193908691e-02 -9.709975868463516235e-02 1.378178745508193970e-01 1.179518178105354309e-01 1.298728287220001221e-01 -2.970661520957946777e-01 -1.090130954980850220e-01
-4.821342602372169495e-02 2.108641900122165680e-02 1.312932074069976807e-01 2.390481233596801758e-01 1.303764879703521729e-01 7.084941118955612183e-02 1.313195675611495972e-01 2.085230946540832520e-01 2.339406013488769531e-01 7.493026554584503174e-02 -2.997388243675231934e-01 2.838951647281646729e-01 2.092877477407455444e-01 1.178214251995086670e-01 -2.307579070329666138e-01 -9.988065063953399658e-02 9.425492584705352783e-02 1.527567207813262939e-02 -1.690595746040344238e-01 1.367397606372833252e-02 3.630445599555969238e-01 -1.393429338932037354e-01 -2.757626771926879883e-01 -1.967180073261260986e-01 8.576178550720214844e-02 1.724699288606643677e-01 -6.249318644404411316e-02 2.466227859258651733e-01 5.580538511276245117e-02 1.165535822510719299e-01 -2.507058382034301758e-01 -5.643945187330245972e-02
1.186361163854598999e-01 1.712470054626464844e-01 -2.149104773998260498e-01 5.462529882788658142e-02 -8.853310719132423401e-03 1.630365550518035889e-01 1.827315688133239746e-01 2.788921892642974854e-01 -1.359734386205673218e-01 -2.345890179276466370e-02 -1.780453175306320190e-01 3.617938160896301270e-01 -1.004304084926843643e-02 -4.407976940274238586e-02 1.990676373243331909e-01 6.538967043161392212e-02 -6.896270066499710083e-02 8.804640918970108032e-02 -2.388664931058883667e-01 3.182790800929069519e-02 2.675617039203643799e-01 -1.193285435438156128e-01 -7.716001570224761963e-02 -2.423226833343505859e-01 2.175547182559967041e-02 -1.813972741365432739e-02 -2.109906822443008423e-01 5.216559022665023804e-02 5.734900385141372681e-02 4.867171049118041992e-01 2.118694782257080078e-02 1.796226650476455688e-01
-6.472573429346084595e-02 -8.002518862485885620e-02 -9.169728495180606842e-03 2.095482051372528076e-01 -1.777278184890747070e-01 -7.211083173751831055e-02 7.887795567512512207e-02 1.336698979139328003e-01 1.965199783444404602e-02 -1.684698909521102905e-01 -2.117622196674346924e-01 2.232743203639984131e-01 2.254526019096374512e-01 -8.969236910343170166e-02 -1.592925749719142914e-02 3.255761563777923584e-01 2.472808361053466797e-01 -8.970993012189865112e-02 5.445053055882453918e-02 -1.752128303050994873e-01 2.034571170806884766e-01 -2.649334073066711426e-02 -2.800165712833404541e-01 -5.747783556580543518e-02 4.200402200222015381e-01 -1.047793179750442505e-01 -7.775021344423294067e-02 3.496204316616058350e-01 -4.733878374099731445e-02 8.724383264780044556e-02 -2.027710974216461182e-01 -5.113843828439712524e-02
1.203889325261116028e-01 -2.634634450078010559e-02 -5.302941054105758667e-02 -5.690137669444084167e-02 -3.492144122719764709e-02 -7.896204292774200439e-02 2.877593934535980225e-01 -2.685843966901302338e-02 -8.044500648975372314e-02 -3.466890752315521240e-02 -1.792279630899429321e-01 1.042083427309989929e-01 -1.297812163829803467e-01 7.651664316654205322e-03 7.175693660974502563e-02 7.717543095350265503e-02 -3.298628926277160645e-01 -3.832704620435833931e-03 -1.091767922043800354e-01 1.638950109481811523e-01 3.567803502082824707e-01 -8.703685365617275238e-03 -1.691659688949584961e-01 -1.868777275085449219e-01 -2.897312045097351074e-01 3.886567652225494385e-01 -1.166492998600006104e-01 2.060666680335998535e-03 9.658804535865783691e-02 -3.966440632939338684e-02 -4.425963461399078369e-01 1.232952997088432312e-01
1.218080669641494751e-01 2.347083687782287598e-01 -1.496953964233398438e-01 2.035893052816390991e-01 -5.588795244693756104e-02 5.229468643665313721e-02 1.724679023027420044e-01 2.300672605633735657e-02 -1.803814917802810669e-01 -1.702866554260253906e-01 -1.565752774477005005e-01 5.009977221488952637e-01 -7.278956472873687744e-02 1.455167382955551147e-01 1.905719400383532047e-03 3.850030004978179932e-01 9.479578584432601929e-02 2.534467279911041260e-01 6.671851873397827148e-02 -1.385571062564849854e-01 1.718227565288543701e-01 -4.404772818088531494e-02 1.367615163326263428e-01 4.271508753299713135e-02 -1.433240771293640137e-01 -1.729597747325897217e-01 4.744512028992176056e-03 -6.230872124433517456e-02 -1.537175625562667847e-01 2.157591097056865692e-02 -3.003420531749725342e-01 -2.840399183332920074e-02
1.020836606621742249e-01 -1.932160556316375732e-01 1.120472252368927002e-01 4.057191312313079834e-02 -3.897630050778388977e-02 9.601491689682006836e-02 -1.347270756959915161e-01 -3.030560910701751709e-02 -9.442760609090328217e-03 -3.484743833541870117e-01 -3.204228579998016357e-01 6.337733566761016846e-02 1.756147444248199463e-01 -1.370822638273239136e-01 -1.166893355548381805e-02 7.516933977603912354e-02 2.768830060958862305e-01 4.944197088479995728e-02 -1.057645380496978760e-01 -4.983830824494361877e-02 5.471524968743324280e-02 1.105540711432695389e-02 -3.136952817440032959e-01 -2.101244628429412842e-01 -3.842115998268127441e-01 3.050210773944854736e-01 -2.909731864929199219e-02 4.034544527530670166e-02 1.176005527377128601e-01 6.009335815906524658e-02 -3.446944653987884521e-01 -8.228218555450439453e-02
-3.250666335225105286e-02 4.328505992889404297e-01 -4.664980620145797729e-02 8.092076331377029419e-02 -8.343019336462020874e-02 6.972612440586090088e-02 1.435099840164184570e-01 -1.216330528259277344e-01 -2.119474858045578003e-01 -3.633766472339630127e-01 -2.318536490201950073e-01 -1.767989546060562134e-01 -1.452356204390525818e-02 -1.329372823238372803e-01 -2.503392696380615234e-01 7.865802198648452759e-02 1.188595890998840332e-01 7.441842555999755859e-02 1.236167475581169128e-01 -1.940428279340267181e-02 4.866448044776916504e-02 3.239125758409500122e-02 -2.262384444475173950e-01 -1.053720042109489441e-01 2.620541676878929138e-02 2.545284628868103027e-01 -9.880860894918441772e-02 1.226357370615005493e-01 -1.076285243034362793e-01 3.186189234256744385e-01 -3.201837539672851562e-01 -2.721066819503903389e-03
-5.378041043877601624e-02 -4.702814295887947083e-02 1.543388515710830688e-01 2.443489283323287964e-01 -1.276326328516006470e-01 2.054159343242645264e-01 8.980366587638854980e-02 3.443854153156280518e-01 8.829105645418167114e-02 -3.430182114243507385e-02 -8.406589925289154053e-02 9.506677836179733276e-02 -2.757453173398971558e-02 -5.143982917070388794e-02 -2.428419142961502075e-01 7.388274534605443478e-04 1.113017722964286804e-01 3.898915946483612061e-01 -1.690987050533294678e-01 -6.734642083756625652e-04 3.447443246841430664e-01 -1.376183182001113892e-01 5.449292436242103577e-02 -7.351299375295639038e-02 -1.728256493806838989e-01 -1.536634862422943115e-01 -1.008992567658424377e-01 3.674914538860321045e-01 -4.788184538483619690e-02 -1.590657234191894531e-01 -2.553601264953613281e-01 -8.992666751146316528e-02
1.558837592601776123e-01 -3.606779277324676514e-01 -1.701738871634006500e-02 3.040882050991058350e-01 -1.068442761898040771e-01 1.625885069370269775e-01 7.821628451347351074e-02 5.370519310235977173e-02 1.975560635328292847e-01 -1.109488084912300110e-01 -1.845107674598693848e-01 2.269219420850276947e-02 -1.034905910491943359e-01 1.423820704221725464e-01 -5.513510853052139282e-02 6.561543047428131104e-02 9.901329874992370605e-02 -1.732051186263561249e-02 -1.849919408559799194e-01 2.869522273540496826e-01 3.358404338359832764e-01 -1.688690483570098877e-01 3.690202906727790833e-02 -1.008972153067588806e-01 -2.911578118801116943e-01 -2.713584154844284058e-02 -6.039538979530334473e-02 -2.418482117354869843e-02 1.348707228899002075e-01 -5.808665975928306580e-02 -1.858107000589370728e-01 -3.955098688602447510e-01
-1.512148678302764893e-01 1.304785311222076416e-01 -2.684069275856018066e-01 2.933895885944366455e-01 -6.231872737407684326e-02 1.341276168823242188e-01 1.234788000583648682e-01 1.175786405801773071e-01 2.190776467323303223e-01 -1.160012781620025635e-01 -2.298937365412712097e-02 4.309489205479621887e-02 -2.303857803344726562e-01 4.419935494661331177e-02 -2.679702080786228180e-02 1.088490188121795654e-01 8.895359933376312256e-02 -4.622080922126770020e-02 2.092275023460388184e-01 5.369780957698822021e-02 4.160057008266448975e-01 -2.018592208623886108e-01 -3.019176125526428223e-01 -1.607947498559951782e-01 -5.331374704837799072e-02 9.782608598470687866e-02 -1.694838851690292358e-01 2.314820885658264160e-02 -8.220365643501281738e-02 2.902772724628448486e-01 -4.564241692423820496e-02 -3.119448125362396240e-01
1.205392405390739441e-01 -2.189772874116897583e-01 2.855010889470577240e-02 2.301929891109466553e-01 7.451615482568740845e-02 2.028937339782714844e-01 1.332796216011047363e-01 -1.369572244584560394e-02 -1.604545265436172485e-01 -2.416576296091079712e-01 -2.947348058223724365e-01 3.114170432090759277e-01 5.203488096594810486e-02 -6.047218665480613708e-02 7.222262024879455566e-02 1.221437454223632812e-01 2.425221651792526245e-01 8.404511213302612305e-02 3.219943866133689880e-02 3.335978090763092041e-01 3.608854115009307861e-01 5.734994262456893921e-02 -8.624184131622314453e-02 1.608117073774337769e-01 1.547338627278804779e-02 -1.586573272943496704e-01 -6.322484463453292847e-02 6.856027990579605103e-02 -2.218080461025238037e-01 -8.393643051385879517e-02 -2.936331629753112793e-01 5.430013686418533325e-02
3.332457840442657471e-01 -6.565757840871810913e-02 8.516571670770645142e-02 2.502315342426300049e-01 -1.560126245021820068e-01 -1.684201508760452271e-01 1.100480481982231140e-01 -1.394126862287521362e-01 3.433829918503761292e-02 -3.079769313335418701e-01 -1.603164523839950562e-01 2.577573359012603760e-01 3.236170858144760132e-02 1.503129601478576660e-01 1.343688815832138062e-01 3.710790723562240601e-02 1.563831418752670288e-01 9.889485687017440796e-02 -2.633403800427913666e-02 3.700313270092010498e-01 3.185345530509948730e-01 -7.214210927486419678e-02 -2.638341486454010010e-02 -1.108895614743232727e-01 1.474578529596328735e-01 2.013695538043975830e-01 -1.480852067470550537e-01 1.115190461277961731e-01 -1.972097307443618774e-01 -2.199757397174835205e-01 -1.498237550258636475e-01 3.703983128070831299e-02
2.824749052524566650e-01 -6.065389513969421387e-02 1.093939095735549927e-01 8.840667456388473511e-02 -8.457269519567489624e-02 -6.293879449367523193e-02 -2.795678935945034027e-02 1.163068413734436035e-02 2.583115361630916595e-02 -3.832896053791046143e-01 -2.308772057294845581e-01 2.725646793842315674e-01 9.630740433931350708e-02 -9.502149373292922974e-02 1.315144151449203491e-01 9.386873245239257812e-02 1.797877252101898193e-01 4.688249528408050537e-02 2.336656115949153900e-02 3.228682875633239746e-01 5.168615579605102539e-01 -5.887332186102867126e-02 -1.487831175327301025e-01 5.552477389574050903e-02 -6.385932117700576782e-02 6.936042755842208862e-02 -9.166936576366424561e-02 1.559066921472549438e-01 -2.205157727003097534e-01 -1.047284007072448730e-01 -1.457236409187316895e-01 -8.693318068981170654e-02
1.097944751381874084e-01 3.061068058013916016e-01 -1.626652181148529053e-01 1.225976571440696716e-01 1.974903047084808350e-01 2.598360180854797363e-02 8.418422192335128784e-02 6.971800327301025391e-02 -2.898265719413757324e-01 -8.886033296585083008e-02 -3.466286659240722656e-01 1.315200030803680420e-01 3.340436518192291260e-02 2.284976989030838013e-01 -8.255689591169357300e-02 1.582260876893997192e-01 -2.364626387134194374e-03 2.205268666148185730e-02 3.557438254356384277e-01 1.021146103739738464e-01 3.173917233943939209e-01 1.323504596948623657e-01 -7.481257617473602295e-02 -2.518534064292907715e-01 -1.189463809132575989e-01 1.173435822129249573e-01 -2.099364809691905975e-02 2.161178439855575562e-01 -6.921534426510334015e-03 8.408729732036590576e-02 -2.604001462459564209e-01 -1.089010164141654968e-01
2.771585062146186829e-02 -2.833344787359237671e-02 1.320902854204177856e-01 3.465276658535003662e-01 -2.705741301178932190e-02 1.478154808282852173e-01 -2.622571587562561035e-01 -8.646780252456665039e-02 -7.680758833885192871e-02 -1.909205764532089233e-01 -1.717306077480316162e-01 4.613772034645080566e-02 1.004912853240966797e-01 -1.121939439326524734e-02 -2.747816443443298340e-01 -7.956527173519134521e-02 -1.016205549240112305e-01 5.260039493441581726e-02 -1.249643564224243164e-01 4.729518666863441467e-02 1.467685848474502563e-01 -2.997761666774749756e-01 -2.172266095876693726e-01 9.538248181343078613e-02 -1.356197446584701538e-01 1.253106743097305298e-01 -3.215000629425048828e-01 3.965563774108886719e-01 -1.025899276137351990e-01 1.449120938777923584e-01 -1.859198808670043945e-01 1.912828236818313599e-01
1.316017359495162964e-01 1.017150133848190308e-01 -7.872927188873291016e-02 4.790017381310462952e-02 -3.216215223073959351e-02 3.011587075889110565e-02 1.507316082715988159e-01 -3.116691857576370239e-02 -1.792017742991447449e-02 -1.544187366962432861e-01 -4.008264541625976562e-01 -2.158687412738800049e-01 1.990968585014343262e-01 -8.029838651418685913e-02 -9.200049191713333130e-02 2.017172724008560181e-01 2.549836337566375732e-01 -2.822708338499069214e-02 -2.092649042606353760e-01 2.094309180974960327e-01 3.954756855964660645e-01 9.101174026727676392e-02 6.820487231016159058e-02 2.410330921411514282e-01 -2.159360647201538086e-01 -9.648752212524414062e-02 3.799497708678245544e-02 9.199428558349609375e-02 4.031617939472198486e-02 -9.633864462375640869e-02 -3.640805482864379883e-01 -1.460667401552200317e-01
1.514973491430282593e-01 -1.160727590322494507e-01 -2.473907619714736938e-01 -1.239613592624664307e-01 -1.118222177028656006e-01 -9.410952776670455933e-02 1.715171709656715393e-02 1.055679991841316223e-01 -1.105436310172080994e-01 -3.753520846366882324e-01 -1.203116625547409058e-01 -1.003400310873985291e-01 9.515465795993804932e-02 -1.678888686001300812e-02 -1.123213768005371094e-01 1.239125356078147888e-01 -1.365938931703567505e-01 -1.806544363498687744e-01 -4.954670742154121399e-02 1.584665775299072266e-01 8.956398814916610718e-02 -2.839714847505092621e-02 -4.023745954036712646e-01 -5.140200629830360413e-02 -3.602281212806701660e-01 1.224838048219680786e-01 -8.249918371438980103e-02 7.235013693571090698e-02 7.138267159461975098e-02 1.176756545901298523e-01 -4.471914470195770264e-01 -1.062167435884475708e-01
-2.788827195763587952e-02 1.543097943067550659e-01 4.581966623663902283e-02 -2.880485169589519501e-02 5.967774614691734314e-02 -2.446186989545822144e-01 8.559603593312203884e-04 1.462202668190002441e-01 -1.137862130999565125e-01 -2.865762412548065186e-01 -4.599241912364959717e-02 2.123767435550689697e-01 2.034693397581577301e-02 -9.273100644350051880e-02 -1.714047044515609741e-01 -7.173539698123931885e-02 5.145166069269180298e-02 1.767380833625793457e-01 1.401309072971343994e-01 -4.297860339283943176e-02 3.231577873229980469e-01 2.609721720218658447e-01 -1.286882758140563965e-01 -2.508385479450225830e-01 -3.706713914871215820e-01 1.452420502901077271e-01 -2.474289238452911377e-01 2.218667119741439819e-01 -3.226432204246520996e-02 1.565164625644683838e-01 -1.617522835731506348e-01 -2.717412114143371582e-01
1.908712536096572876e-01 -1.015791222453117371e-01 -1.388019770383834839e-01 4.004140794277191162e-01 -3.391762077808380127e-01 1.396027505397796631e-01 2.079057693481445312e-02 1.944962739944458008e-01 -3.531745374202728271e-01 -1.434920877218246460e-01 -1.285497397184371948e-01 7.880577445030212402e-02 -2.791535854339599609e-02 -2.978772111237049103e-02 -7.913219183683395386e-02 -1.276624947786331177e-02 6.620708853006362915e-03 -1.037480458617210388e-01 3.679651767015457153e-02 -3.064109981060028076e-01 2.163782343268394470e-02 3.567314147949218750e-02 2.445978671312332153e-02 -1.836024075746536255e-01 1.601411849260330200e-01 2.970987558364868164e-01 -2.167823463678359985e-01 2.117301374673843384e-01 -4.444665089249610901e-02 5.450083315372467041e-02 -2.326635569334030151e-01 -1.334151774644851685e-01
1.122360154986381531e-01 -2.315906286239624023e-01 -1.422735899686813354e-01 1.424642652273178101e-01 -1.847569793462753296e-01 1.873856633901596069e-01 2.534167170524597168e-01 -2.013955265283584595e-01 -2.167498320341110229e-01 -2.635605931282043457e-01 -8.058562129735946655e-02 3.777984976768493652e-01 4.484484717249870300e-02 -1.184936165809631348e-01 -4.268315434455871582e-02 2.923379279673099518e-02 -1.594635397195816040e-01 9.164715558290481567e-02 -9.716343134641647339e-02 4.158876091241836548e-02 2.410383373498916626e-01 -2.150768637657165527e-01 -5.115875974297523499e-03 1.649833470582962036e-01 -2.960469722747802734e-01 -6.110962852835655212e-02 -1.108696535229682922e-01 3.560171425342559814e-01 -1.636637607589364052e-03 1.146371960639953613e-01 -5.654759332537651062e-02 -1.069670543074607849e-01
6.011019274592399597e-02 -5.040450021624565125e-02 -2.879983484745025635e-01 3.147008419036865234e-01 -1.868738979101181030e-01 1.305465251207351685e-01 1.154898181557655334e-01 -4.312367364764213562e-02 -2.356907874345779419e-01 -2.672232985496520996e-01 5.013305321335792542e-02 -9.855331480503082275e-02 -2.830690145492553711e-02 1.494218409061431885e-01 -1.297361403703689575e-01 7.653414458036422729e-02 -2.140955328941345215e-01 -3.028957545757293701e-01 -4.438200034201145172e-03 -1.760720461606979370e-01 5.304047092795372009e-02 -1.040461882948875427e-01 -1.211572140455245972e-01 -9.708611667156219482e-02 3.743282984942197800e-03 3.273122310638427734e-01 -1.739572435617446899e-01 2.472426146268844604e-01 -5.300603806972503662e-02 1.211700886487960815e-01 -3.322840332984924316e-01 -1.640543192625045776e-01
4.949929937720298767e-02 8.329062163829803467e-02 1.273988466709852219e-02 3.493496333248913288e-04 -5.258077755570411682e-02 -1.300118714570999146e-01 1.967383474111557007e-01 -7.691010087728500366e-02 -3.323758244514465332e-01 -1.487504839897155762e-01 -3.395603597164154053e-01 2.155190110206604004e-01 -1.803847402334213257e-01 -6.289197504520416260e-02 -1.681601852178573608e-01 1.817335486412048340e-01 -2.299040406942367554e-01 -1.221515163779258728e-01 1.431785821914672852e-01 4.584265872836112976e-02 3.438251316547393799e-01 -1.394862234592437744e-01 -1.007757633924484253e-01 -2.215412110090255737e-01 -3.369492888450622559e-01 2.050714567303657532e-02 8.886889368295669556e-02 -8.353146910667419434e-02 -8.829040825366973877e-02 1.716528087854385376e-01 -2.431521713733673096e-01 -1.466685384511947632e-01
-5.246416851878166199e-02 4.439494013786315918e-02 -8.604071289300918579e-02 2.375343441963195801e-01 -8.172450214624404907e-02 -2.572185695171356201e-01 1.011570394039154053e-01 -2.075895667076110840e-01 -2.971782982349395752e-01 -2.575061917304992676e-01 -2.774347960948944092e-01 -3.077302244491875172e-04 -1.358502209186553955e-01 2.184375822544097900e-01 1.472690552473068237e-01 7.193949818611145020e-02 -9.158450365066528320e-02 1.505115479230880737e-01 9.220246225595474243e-02 8.205154538154602051e-02 2.577131092548370361e-01 -1.315627247095108032e-01 -1.010817661881446838e-02 -1.528272926807403564e-01 1.408792659640312195e-02 -2.691057324409484863e-02 6.121541187167167664e-02 2.549825906753540039e-01 2.032565921545028687e-01 1.878729909658432007e-01 -2.987005710601806641e-01 -3.027876317501068115e-01
6.135780364274978638e-02 2.832036614418029785e-01 -7.052839547395706177e-02 1.031458899378776550e-01 1.082146391272544861e-01 1.637253612279891968e-01 -6.417001783847808838e-02 7.197119295597076416e-02 -1.910210847854614258e-01 -2.895684838294982910e-01 8.085437119007110596e-02 1.985840648412704468e-01 1.726989299058914185e-01 8.904023468494415283e-02 3.448737040162086487e-02 1.951543539762496948e-01 -3.699201345443725586e-01 9.950732439756393433e-02 -1.650022566318511963e-01 3.194624781608581543e-01 2.818882167339324951e-01 1.202163845300674438e-01 1.215530037879943848e-01 2.332026697695255280e-02 -2.185945063829421997e-01 2.482797205448150635e-02 4.120500013232231140e-02 2.207555174827575684e-01 4.799723625183105469e-03 1.660135090351104736e-01 -2.812835574150085449e-01 -1.359138637781143188e-01
-1.002307459712028503e-01 7.003654539585113525e-02 3.339211270213127136e-02 5.134258046746253967e-02 -2.160108387470245361e-01 1.059450507164001465e-01 1.674372255802154541e-01 -1.863555610179901123e-02 -1.647883653640747070e-02 -2.675441503524780273e-01 4.246629402041435242e-02 -1.228628978133201599e-01 -1.256147623062133789e-01 2.278427630662918091e-01 1.804591864347457886e-01 1.884533017873764038e-01 4.898366332054138184e-02 2.379619181156158447e-01 -2.236232161521911621e-01 -3.474272042512893677e-02 3.672145009040832520e-01 8.139434456825256348e-02 -1.377599090337753296e-01 -1.375796943902969360e-01 -1.169053912162780762e-01 2.357538640499114990e-01 -2.830674946308135986e-01 2.038398236036300659e-01 1.393042951822280884e-01 -2.100244611501693726e-01 -3.515793979167938232e-01 5.331706628203392029e-02
-1.660723984241485596e-01 1.713162362575531006e-01 -7.246537506580352783e-02 2.709655761718750000e-01 -5.956509616225957870e-03 2.912563383579254150e-01 1.854037344455718994e-01 3.448275923728942871e-01 -1.649196594953536987e-01 -2.523635923862457275e-01 -5.199936777353286743e-02 -6.235391274094581604e-02 1.699516624212265015e-01 1.255685687065124512e-01 -5.678578838706016541e-02 3.058560192584991455e-01 -8.812679350376129150e-02 2.120378613471984863e-01 -2.052274942398071289e-01 8.239046484231948853e-02 2.603213489055633545e-01 -4.571001511067152023e-03 -1.918471008539199829e-01 -1.172462329268455505e-01 -3.692024052143096924e-01 -6.857299059629440308e-02 -3.636873885989189148e-02 9.352423995733261108e-02 8.547054231166839600e-02 -8.170361816883087158e-02 -2.923284657299518585e-02 -3.819913044571876526e-02
2.451701909303665161e-01 2.419336140155792236e-01 -2.189651280641555786e-01 5.244862288236618042e-02 -8.743639290332794189e-02 2.937155067920684814e-01 1.492036730051040649e-01 1.709965616464614868e-01 -1.040276214480400085e-01 -1.306042373180389404e-01 -9.336642920970916748e-02 3.506035804748535156e-01 6.915349513292312622e-02 2.232185453176498413e-01 -5.819483846426010132e-02 2.368929684162139893e-01 -2.711830846965312958e-02 -8.381429314613342285e-02 6.892798095941543579e-02 1.550820656120777130e-02 2.804101407527923584e-01 -1.432887613773345947e-01 -3.541257232427597046e-02 5.964588001370429993e-02 5.041372403502464294e-02 -2.590534389019012451e-01 -2.492586225271224976e-01 8.870770037174224854e-02 6.355670746415853500e-03 2.487459480762481689e-01 -3.030773699283599854e-01 -3.833598271012306213e-02
4.109637066721916199e-02 1.043121963739395142e-01 -4.950708243995904922e-03 2.563371956348419189e-01 -4.274536371231079102e-01 -1.506843268871307373e-01 7.916806638240814209e-02 3.408394753932952881e-01 -1.553335934877395630e-01 -1.500843763351440430e-01 2.281019277870655060e-02 1.980268210172653198e-02 2.241041064262390137e-01 -2.467749714851379395e-01 -2.122734040021896362e-01 4.377529025077819824e-02 1.484836488962173462e-01 2.578157484531402588e-01 -1.684021353721618652e-01 -1.024642363190650940e-01 2.651228308677673340e-01 -7.868166081607341766e-03 6.287761032581329346e-02 -1.438711881637573242e-01 1.309472918510437012e-01 4.841047152876853943e-02 6.246693804860115051e-02 1.143867801874876022e-02 2.034645527601242065e-02 1.256425231695175171e-01 -3.528328835964202881e-01 -3.972692787647247314e-02
4.567752033472061157e-02 -9.946753829717636108e-02 -2.290942072868347168e-01 1.297641098499298096e-01 -1.324129849672317505e-01 -1.263947039842605591e-01 2.139284834265708923e-02 1.970124542713165283e-01 -4.356141760945320129e-02 -2.066815346479415894e-01 -6.118719000369310379e-03 2.753293514251708984e-01 2.573679089546203613e-01 -2.316093891859054565e-01 -2.437504380941390991e-01 -1.100345980376005173e-02 -2.162265181541442871e-01 -1.121043111197650433e-03 4.532863199710845947e-02 6.579212099313735962e-02 3.388633728027343750e-01 -1.151947677135467529e-01 2.551496624946594238e-01 -1.676345318555831909e-01 1.110824570059776306e-01 -2.485170960426330566e-02 -2.162359207868576050e-01 2.282243221998214722e-01 -9.668782353401184082e-02 1.066497713327407837e-01 -3.720147907733917236e-01 2.614057995378971100e-02
-9.047203510999679565e-02 8.420762605965137482e-03 -1.492693722248077393e-01 5.965629592537879944e-02 6.571768224239349365e-02 2.209240011870861053e-02 -1.164843961596488953e-01 3.046284802258014679e-02 -2.433374971151351929e-01 -7.874591648578643799e-02 -9.880221635103225708e-02 3.023150563240051270e-01 -8.572259545326232910e-02 -1.397282183170318604e-01 -5.722718313336372375e-02 6.941274553537368774e-02 -6.279017776250839233e-02 -7.887966185808181763e-02 1.751047223806381226e-01 2.876642625778913498e-03 3.887241482734680176e-01 2.221693396568298340e-01 -3.525443375110626221e-01 -1.796734035015106201e-01 -1.389857288450002670e-02 3.928400874137878418e-01 -2.103147357702255249e-01 1.003121435642242432e-01 -1.282474845647811890e-01 1.398274302482604980e-01 -2.345956116914749146e-01 -2.175976783037185669e-01
1.056731343269348145e-01 2.058410793542861938e-01 -3.008697926998138428e-01 1.199865117669105530e-01 -1.724024713039398193e-01 2.669091820716857910e-01 2.652433142066001892e-02 2.184482067823410034e-01 -1.879439055919647217e-01 -3.823313862085342407e-02 -2.780875563621520996e-02 2.768379449844360352e-01 -6.203875690698623657e-02 3.175477385520935059e-01 2.444353848695755005e-01 2.425993829965591431e-01 -3.810227289795875549e-02 -8.904714137315750122e-02 -1.391455996781587601e-03 5.999139323830604553e-02 3.294188380241394043e-01 -9.066874533891677856e-02 -7.536055147647857666e-02 2.003414034843444824e-01 8.437602967023849487e-02 -9.679801017045974731e-02 -1.805368363857269287e-01 1.106671392917633057e-01 -2.371731773018836975e-02 1.060799881815910339e-01 -3.228075206279754639e-01 -4.225555807352066040e-02
9.205403737723827362e-03 1.035845428705215454e-01 -2.286737561225891113e-01 1.616438180208206177e-01 -2.224056124687194824e-01 -6.594390422105789185e-02 2.646922878921031952e-02 -5.657192319631576538e-02 -5.635405778884887695e-01 -1.977954059839248657e-01 -3.259684145450592041e-01 -8.443926274776458740e-02 7.190183550119400024e-02 8.425714075565338135e-02 7.053150981664657593e-02 1.064425706863403320e-01 -1.538394689559936523e-01 1.442950516939163208e-01 9.125037491321563721e-02 7.213401049375534058e-02 3.448462784290313721e-01 -6.773412227630615234e-03 -3.368258103728294373e-02 -1.670151501893997192e-01 4.303590953350067139e-02 1.211694404482841492e-01 6.663215905427932739e-02 6.860697269439697266e-02 -2.601608633995056152e-01 1.504482775926589966e-01 -8.489174395799636841e-02 -1.586636155843734741e-01
2.484848350286483765e-01 1.651632934808731079e-01 -2.243149578571319580e-01 3.474449217319488525e-01 5.115754902362823486e-02 1.842420250177383423e-01 -5.019905790686607361e-02 2.630943953990936279e-01 -2.051055282354354858e-01 -1.439144611358642578e-01 -1.996590942144393921e-01 1.372970491647720337e-01 -8.907612413167953491e-02 9.327659010887145996e-02 5.469473078846931458e-02 5.912784114480018616e-02 1.198887825012207031e-01 5.184369906783103943e-02 3.041296005249023438e-01 1.307570636272430420e-01 2.543786168098449707e-01 4.926875978708267212e-02 -2.925423979759216309e-01 -1.556805968284606934e-01 -2.162868380546569824e-01 1.356797069311141968e-01 7.834260910749435425e-02 -4.056743904948234558e-02 -2.086165994405746460e-01 -1.083500124514102936e-02 -8.848591148853302002e-02 -2.428513467311859131e-01
1.681495644152164459e-02 -2.125412039458751678e-02 -1.773913204669952393e-02 2.593094110488891602e-01 1.294321119785308838e-01 1.042730640619993210e-03 2.206881530582904816e-02 -2.167537063360214233e-01 -2.140774279832839966e-01 -7.761728763580322266e-02 -1.142949834465980530e-01 2.866093814373016357e-01 -2.355851083993911743e-01 1.777035370469093323e-02 -1.604468226432800293e-01 8.604122698307037354e-02 -2.913594618439674377e-02 -1.354433298110961914e-01 -7.344742864370346069e-02 1.352953463792800903e-01 2.931563258171081543e-01 3.029302060604095459e-01 -1.399115025997161865e-01 -1.026427373290061951e-01 -6.127000600099563599e-02 3.707218468189239502e-01 1.963693089783191681e-02 1.782449632883071899e-01 9.249121695756912231e-02 2.697377502918243408e-01 -2.425712794065475464e-01 -2.593292891979217529e-01
3.287212848663330078e-01 6.033495441079139709e-02 -1.133352592587471008e-01 9.566032141447067261e-02 -5.545230582356452942e-02 -1.567309796810150146e-01 -2.003408409655094147e-02 2.024933136999607086e-02 -2.205095738172531128e-01 -3.476858139038085938e-01 -1.660810261964797974e-01 3.544747829437255859e-02 1.214990392327308655e-01 -1.658807247877120972e-01 -3.375031352043151855e-01 1.241597011685371399e-01 7.574802637100219727e-02 1.616822481155395508e-01 -9.012908488512039185e-02 -1.135440766811370850e-01 8.261445164680480957e-02 -1.103926450014114380e-01 -1.205967143177986145e-01 -1.386812180280685425e-01 1.156321763992309570e-01 5.983038619160652161e-02 -2.656263411045074463e-01 2.918003499507904053e-01 1.692549437284469604e-01 1.946910470724105835e-01 -3.480574190616607666e-01 4.324762523174285889e-02
1.965696960687637329e-01 1.679844111204147339e-01 2.513554692268371582e-01 2.120884209871292114e-01 -2.842625677585601807e-01 -5.445038154721260071e-02 2.888192534446716309e-01 2.616014480590820312e-01 -8.215205371379852295e-02 -1.647081971168518066e-01 -1.209339424967765808e-01 1.057125627994537354e-01 1.166768446564674377e-01 -8.047495782375335693e-02 9.362041950225830078e-02 1.664696782827377319e-01 6.641674786806106567e-02 3.951378539204597473e-02 -4.076699260622262955e-03 2.314557582139968872e-01 -4.812241345643997192e-02 2.448844760656356812e-01 -1.189374774694442749e-01 -2.208687737584114075e-02 -1.613505929708480835e-01 -2.362361550331115723e-02 -1.888475418090820312e-01 1.273706555366516113e-01 -1.233250088989734650e-02 -1.951331049203872681e-01 -4.540143013000488281e-01 -1.174665912985801697e-01
8.070850372314453125e-02 4.091091454029083252e-02 2.913211286067962646e-01 3.554846048355102539e-01 9.974046051502227783e-02 4.535951837897300720e-02 1.164724975824356079e-01 1.937074214220046997e-01 3.015041584149003029e-03 -8.887313306331634521e-02 -1.357971280813217163e-01 -8.401425555348396301e-03 5.743589252233505249e-02 -6.435815244913101196e-02 1.858589351177215576e-01 -4.266388341784477234e-02 -1.163863986730575562e-01 9.496247768402099609e-02 2.030586898326873779e-01 -1.621379256248474121e-01 6.069663539528846741e-02 -1.081616152077913284e-02 -3.925537168979644775e-01 8.586999960243701935e-03 -1.576917618513107300e-01 6.931734830141067505e-02 1.069371961057186127e-02 2.502278685569763184e-01 -6.007150933146476746e-02 3.038705289363861084e-01 -4.358662664890289307e-01 -1.444779783487319946e-01
-7.048990577459335327e-02 -1.575409322977066040e-01 -1.986796706914901733e-01 3.290334641933441162e-01 -1.410456746816635132e-01 -1.858978569507598877e-01 -6.064245849847793579e-02 9.772418998181819916e-03 -7.205918431282043457e-02 1.471791602671146393e-02 -1.428557783365249634e-01 1.589154452085494995e-01 -6.804534047842025757e-02 6.638385355472564697e-02 6.206702068448066711e-02 -1.130627840757369995e-02 -6.174284033477306366e-03 -8.444894105195999146e-03 1.995368897914886475e-01 8.375629037618637085e-02 4.546364545822143555e-01 3.496767282485961914e-01 -2.444425597786903381e-02 3.565918654203414917e-03 -1.468263268470764160e-01 2.009167373180389404e-01 8.811704814434051514e-02 2.604562044143676758e-02 2.061369270086288452e-01 1.822091192007064819e-01 -3.174168169498443604e-01 -2.771824002265930176e-01
-8.317018859088420868e-03 -9.962367266416549683e-02 -4.662285000085830688e-02 2.455863952636718750e-01 -2.864272892475128174e-02 1.767520159482955933e-01 6.251667439937591553e-02 -2.511798739433288574e-01 -1.869068294763565063e-01 -1.026527658104896545e-01 -3.430774807929992676e-02 3.332026600837707520e-01 1.997562646865844727e-01 1.653115078806877136e-02 -1.680174767971038818e-01 4.474491998553276062e-02 -2.498152107000350952e-01 -4.452631250023841858e-02 1.834797263145446777e-01 5.983636900782585144e-02 3.305764794349670410e-01 -1.058567315340042114e-01 -1.766697615385055542e-01 7.330133765935897827e-02 -1.902551949024200439e-01 -1.839141249656677246e-01 -2.700925767421722412e-01 1.869065314531326294e-01 6.873136386275291443e-03 1.407477855682373047e-01 -8.235502988100051880e-02 -3.703044056892395020e-01
3.178255856037139893e-01 4.466235265135765076e-02 5.107706785202026367e-02 3.802458643913269043e-01 -7.659479230642318726e-02 1.182582303881645203e-01 1.208449676632881165e-01 -2.867379039525985718e-02 2.243009954690933228e-01 6.724619865417480469e-02 -3.836298584938049316e-01 2.040880620479583740e-01 4.367049783468246460e-02 -1.565080434083938599e-01 -9.418543428182601929e-02 3.146240487694740295e-02 3.349945545196533203e-01 -9.673949331045150757e-02 -1.778475046157836914e-01 4.709202423691749573e-02 2.970010638236999512e-01 -3.791755065321922302e-02 -3.174349963665008545e-01 -8.515109866857528687e-02 -2.858645096421241760e-02 -1.477166265249252319e-02 -1.182763725519180298e-01 1.207368746399879456e-01 -3.862881660461425781e-02 2.250951156020164490e-02 -9.855797141790390015e-02 -2.004851698875427246e-01
1.129685863852500916e-01 -4.296193644404411316e-02 4.330987110733985901e-03 2.845349609851837158e-01 -2.847196757793426514e-01 3.443909585475921631e-01 5.378295108675956726e-02 -1.905205100774765015e-01 -5.615551769733428955e-02 4.964128136634826660e-02 -2.751578986644744873e-01 2.217848151922225952e-01 7.056106626987457275e-02 -1.340863704681396484e-01 5.971195548772811890e-02 2.552887797355651855e-01 -5.060236901044845581e-02 -2.504317648708820343e-02 -1.964982971549034119e-02 1.317747086286544800e-01 3.525202870368957520e-01 -1.264007836580276489e-01 -8.874478936195373535e-02 -1.018626615405082703e-01 -3.965345025062561035e-02 -9.187523275613784790e-02 -2.274532616138458252e-01 -5.495248362421989441e-02 4.596668854355812073e-02 -1.466004401445388794e-01 -1.531098634004592896e-01 -3.899811208248138428e-01
-1.304787546396255493e-01 2.384229004383087158e-01 -1.774522811174392700e-01 1.263982206583023071e-01 3.488841652870178223e-02 -1.369630247354507446e-01 -9.486816823482513428e-02 -1.258083581924438477e-01 -1.650632917881011963e-01 -3.135048449039459229e-01 -4.137808680534362793e-01 -9.628514945507049561e-02 7.642729580402374268e-02 2.108923159539699554e-02 3.421885147690773010e-02 9.123198688030242920e-02 2.991570532321929932e-01 4.124790057539939880e-02 -1.508835237473249435e-02 5.621415004134178162e-02 3.587744534015655518e-01 -1.350598931312561035e-01 -1.458588689565658569e-01 -1.765183508396148682e-01 -5.503263324499130249e-02 2.558319866657257080e-01 4.962720349431037903e-02 2.359755337238311768e-01 1.789612025022506714e-01 -3.676625713706016541e-02 -1.847859770059585571e-01 -1.547097265720367432e-01
4.800342395901679993e-02 1.767903566360473633e-01 -6.020074710249900818e-03 3.297248482704162598e-01 7.862861454486846924e-02 1.819779127836227417e-01 2.354882098734378815e-02 -8.490943163633346558e-02 -1.410928368568420410e-01 6.486888229846954346e-02 -1.198956742882728577e-01 -1.516329199075698853e-01 -3.935324400663375854e-02 -1.414377540349960327e-01 1.970138773322105408e-02 -6.168204173445701599e-02 -2.324675023555755615e-01 -1.110041290521621704e-01 -6.728632003068923950e-02 -5.573534220457077026e-02 3.261649608612060547e-01 9.866210073232650757e-02 -3.249876499176025391e-01 -3.470133841037750244e-01 4.981685429811477661e-02 2.468966990709304810e-01 -1.708224415779113770e-01 2.586341202259063721e-01 -4.217111691832542419e-02 2.347329258918762207e-01 -2.793680131435394287e-01 -1.131756752729415894e-01
2.029817253351211548e-01 7.821866124868392944e-02 2.384946793317794800e-01 2.296675741672515869e-01 -1.368481516838073730e-01 6.332596391439437866e-02 -6.325238198041915894e-02 7.353096455335617065e-02 -1.992838829755783081e-01 -1.988008767366409302e-01 -1.764011532068252563e-01 9.927996248006820679e-02 -9.106727689504623413e-02 -1.721704900264739990e-01 1.772166974842548370e-02 1.733619570732116699e-01 1.912958920001983643e-01 6.099205836653709412e-02 -1.089263823814690113e-03 1.521423906087875366e-01 3.045615851879119873e-01 -1.924474723637104034e-02 -7.839266210794448853e-02 2.250954806804656982e-01 4.818150401115417480e-02 1.609889864921569824e-01 -1.526049226522445679e-01 1.476211696863174438e-01 -4.187485277652740479e-01 -3.969518095254898071e-02 -3.736158013343811035e-01 -1.384051591157913208e-01
8.323092013597488403e-02 -1.374105811119079590e-01 -1.512568444013595581e-01 2.882853150367736816e-01 -9.771200269460678101e-02 1.133831962943077087e-01 2.709530480206012726e-02 -2.992947399616241455e-01 -2.853738069534301758e-01 -2.301440834999084473e-01 -2.150992453098297119e-01 1.807336360216140747e-01 1.860229372978210449e-01 2.832008711993694305e-02 -1.808453202247619629e-01 3.970944508910179138e-02 1.790269762277603149e-01 2.277092784643173218e-01 -2.065560370683670044e-01 2.239239960908889771e-01 1.357516050338745117e-01 -2.126546502113342285e-01 -2.437056154012680054e-01 -1.704779081046581268e-02 2.382055819034576416e-01 3.315876424312591553e-02 -1.048191040754318237e-01 5.571315996348857880e-03 -5.637434870004653931e-02 -2.246824838221073151e-02 -3.000455796718597412e-01 -9.925188869237899780e-02
-2.136136963963508606e-02 2.361025661230087280e-02 -9.896213561296463013e-02 2.334967106580734253e-01 -1.595181040465831757e-02 1.860477179288864136e-01 -2.495311200618743896e-01 1.685474216938018799e-01 -2.251901030540466309e-01 -2.814734280109405518e-01 -3.934171795845031738e-02 1.901157647371292114e-01 6.870868802070617676e-02 -8.389049768447875977e-02 -3.562223017215728760e-01 7.768810540437698364e-02 -5.248505622148513794e-02 1.551637947559356689e-01 -3.501927852630615234e-02 -1.065408885478973389e-01 1.953999847173690796e-01 3.374001709744334221e-03 -1.056292466819286346e-02 3.622959926724433899e-02 -1.331363320350646973e-01 1.585005596280097961e-02 -2.247165590524673462e-01 2.883545160293579102e-01 3.337529599666595459e-01 2.897376120090484619e-01 -2.495284676551818848e-01 -9.252957254648208618e-02
3.144596517086029053e-01 -4.315158352255821228e-02 3.094932734966278076e-01 5.052047222852706909e-02 1.834670305252075195e-01 -6.338461767882108688e-03 1.698385328054428101e-01 1.793105006217956543e-01 -2.344316542148590088e-01 -1.233564168214797974e-01 -4.165689274668693542e-02 -4.973604902625083923e-02 -7.804591953754425049e-02 -1.237180829048156738e-01 -5.557895451784133911e-02 1.390331834554672241e-01 3.325887769460678101e-02 2.834064662456512451e-01 1.193432882428169250e-01 2.090371847152709961e-01 3.801551163196563721e-01 -2.188703604042530060e-02 -2.171794623136520386e-01 -3.259226679801940918e-02 -2.032716423273086548e-01 9.054643660783767700e-02 -1.759376004338264465e-02 1.735728234052658081e-01 -4.184104129672050476e-02 3.163964450359344482e-01 -2.600685358047485352e-01 7.731460034847259521e-02
-1.720151677727699280e-02 1.278529763221740723e-01 3.325734138488769531e-01 2.620289325714111328e-01 -1.183230653405189514e-01 2.672538161277770996e-01 1.419951487332582474e-02 -5.950223654508590698e-02 4.172648489475250244e-02 1.314300596714019775e-01 -2.312664538621902466e-01 1.495231240987777710e-01 -1.823711693286895752e-01 -5.071747675538063049e-02 -3.743248432874679565e-02 1.890752166509628296e-01 1.809801310300827026e-01 8.997797220945358276e-02 -9.003962576389312744e-02 -1.739605516195297241e-01 2.914175093173980713e-01 2.670342922210693359e-01 -3.446407914161682129e-01 -1.473412066698074341e-01 -8.197610825300216675e-02 1.414606273174285889e-01 7.270055264234542847e-02 2.691785991191864014e-01 4.767714440822601318e-02 1.288960874080657959e-01 -2.172168642282485962e-01 2.462608553469181061e-02
-5.532193183898925781e-02 8.378352224826812744e-02 9.574447572231292725e-02 2.714087069034576416e-01 -6.724057346582412720e-02 1.402451843023300171e-01 1.078845467418432236e-02 1.999180763959884644e-01 -1.041772589087486267e-01 6.778436712920665741e-03 -9.646890312433242798e-02 1.846873015165328979e-02 1.927224844694137573e-01 1.949548423290252686e-01 -3.079239428043365479e-01 3.672261163592338562e-02 -1.712621748447418213e-01 1.916763484477996826e-01 -3.376977443695068359e-01 2.892566621303558350e-01 3.064537048339843750e-01 -1.762652955949306488e-02 2.696444988250732422e-01 -1.288493424654006958e-01 -1.766798347234725952e-01 1.247021630406379700e-01 8.092584088444709778e-03 2.027388960123062134e-01 4.858543723821640015e-02 1.864680498838424683e-01 -1.615346968173980713e-01 -2.290883362293243408e-01
-1.755049079656600952e-02 -1.822601188905537128e-04 7.755244523286819458e-02 3.012662529945373535e-01 -1.945958286523818970e-01 -6.511032581329345703e-02 -1.356705278158187866e-01 4.018742963671684265e-02 -1.487049013376235962e-01 -2.127271443605422974e-01 -7.251883298158645630e-02 -9.381633996963500977e-02 1.138348504900932312e-02 2.651482820510864258e-01 2.002536654472351074e-01 6.579530239105224609e-02 1.649971008300781250e-01 -1.042831540107727051e-01 -2.846586983650922775e-03 1.441734749823808670e-02 1.692570894956588745e-01 3.479934632778167725e-01 -1.195838525891304016e-01 -2.604632079601287842e-01 -2.241238951683044434e-01 3.059359788894653320e-01 -6.805660575628280640e-02 3.102718293666839600e-01 1.878583282232284546e-01 7.166962325572967529e-02 -2.804855108261108398e-01 -1.023032888770103455e-01
2.327939718961715698e-01 3.730769967660307884e-03 5.821817554533481598e-03 2.511982023715972900e-01 -6.998393684625625610e-02 2.455424368381500244e-01 1.909708529710769653e-01 -2.944281511008739471e-02 9.906169027090072632e-02 -8.021245896816253662e-02 -2.038068473339080811e-01 4.370667506009340286e-03 1.163602620363235474e-01 -1.086655445396900177e-02 -1.018299832940101624e-01 -2.057934850454330444e-01 3.662444651126861572e-01 3.976529538631439209e-01 -2.478898912668228149e-01 7.472193986177444458e-02 3.367367386817932129e-01 -3.386502619832754135e-03 -6.811049580574035645e-02 -2.896076440811157227e-01 1.005838532000780106e-02 5.011860653758049011e-02 -4.660465568304061890e-02 1.750698238611221313e-01 -1.737728416919708252e-01 -6.783504784107208252e-02 -1.509714871644973755e-01 -4.141933470964431763e-02
2.422078140079975128e-02 -1.038426384329795837e-01 6.322911381721496582e-02 7.283773273229598999e-02 -2.679786086082458496e-01 6.317552179098129272e-02 1.779832094907760620e-01 3.192529380321502686e-01 -3.730602562427520752e-02 8.555290848016738892e-02 -8.940868079662322998e-02 2.866303324699401855e-01 1.666882261633872986e-02 -2.419738620519638062e-01 -2.582681179046630859e-01 1.855118870735168457e-01 9.017699211835861206e-02 2.494479566812515259e-01 2.716266922652721405e-02 1.609766483306884766e-01 3.036946356296539307e-01 -4.189815372228622437e-02 -1.268213540315628052e-01 -4.063140973448753357e-02 -1.335590481758117676e-01 -1.285354495048522949e-01 7.121837139129638672e-02 3.982962071895599365e-01 6.533696502447128296e-02 -6.982156634330749512e-02 -3.084786236286163330e-01 3.459760686382651329e-03
2.050621211528778076e-01 -4.133479204028844833e-03 1.308335512876510620e-01 2.532811760902404785e-01 4.406469687819480896e-02 4.470841959118843079e-02 -2.501573413610458374e-02 7.363911718130111694e-02 -2.571723759174346924e-01 -2.936659455299377441e-01 -2.304719388484954834e-01 1.641432493925094604e-01 -3.213242813944816589e-02 -1.056865230202674866e-01 2.397067993879318237e-01 1.765655130147933960e-01 2.170786261558532715e-01 7.374624907970428467e-02 -1.804739087820053101e-01 1.538371294736862183e-01 1.297926008701324463e-01 -8.606783300638198853e-02 -1.473751366138458252e-01 1.388307213783264160e-01 1.776565462350845337e-01 2.274006307125091553e-01 1.323479600250720978e-02 8.135619014501571655e-02 -3.306482136249542236e-01 -5.083156749606132507e-02 -3.658061325550079346e-01 -1.534972041845321655e-01
2.750703692436218262e-01 1.302308887243270874e-01 -1.365290284156799316e-01 1.667811274528503418e-01 -3.077520988881587982e-02 2.050714492797851562e-01 1.075870469212532043e-01 9.854102879762649536e-02 4.937327466905117035e-03 -2.327982783317565918e-01 -1.423648837953805923e-02 3.219058811664581299e-01 6.324045360088348389e-02 2.430833578109741211e-01 1.364676356315612793e-01 2.282210439443588257e-01 -5.199925974011421204e-02 2.045268267393112183e-01 1.199665889143943787e-01 2.696811035275459290e-02 3.550244867801666260e-01 -2.824343442916870117e-01 -1.548772454261779785e-01 -2.842692891135811806e-03 1.399216651916503906e-01 -1.995387077331542969e-01 -4.430106282234191895e-02 3.443805873394012451e-02 1.586155444383621216e-01 1.277831047773361206e-01 -2.728380858898162842e-01 -1.919880062341690063e-01
1.088197752833366394e-01 -4.429363179951906204e-03 -9.358244016766548157e-03 2.489610016345977783e-01 3.900999575853347778e-02 1.070080250501632690e-01 -2.255346328020095825e-01 2.787862904369831085e-02 -6.772047281265258789e-02 -3.189873993396759033e-01 -2.724708914756774902e-01 6.625750660896301270e-02 -6.139452010393142700e-02 -2.568236887454986572e-01 -1.660388559103012085e-01 1.076193675398826599e-01 -1.427267342805862427e-01 6.505326926708221436e-02 -2.773520350456237793e-01 -7.875971496105194092e-02 1.163028106093406677e-01 1.970649510622024536e-02 3.359406813979148865e-02 1.665828973054885864e-01 -1.788548678159713745e-01 2.181536257266998291e-01 -2.822457849979400635e-01 2.902994751930236816e-01 1.253111362457275391e-01 2.016628086566925049e-01 -3.422571122646331787e-01 -7.428899873048067093e-03
-1.908660233020782471e-01 1.650062799453735352e-01 5.907081812620162964e-02 1.613314151763916016e-01 -1.121027171611785889e-01 -1.246672347187995911e-01 -5.297845229506492615e-02 -2.426710873842239380e-01 -1.742545515298843384e-01 -5.113694071769714355e-01 -9.403735399246215820e-02 4.148196429014205933e-02 8.122289180755615234e-02 8.847763389348983765e-02 -1.125559881329536438e-01 2.440412715077400208e-02 8.287357538938522339e-02 7.866059243679046631e-02 -4.771034047007560730e-02 1.846207678318023682e-02 1.852807700634002686e-01 -1.921993643045425415e-01 -3.418669104576110840e-01 -1.556893140077590942e-01 -8.978165686130523682e-02 1.231605932116508484e-01 -1.854261010885238647e-01 -7.173313945531845093e-02 2.401996999979019165e-01 2.392322868108749390e-01 -2.230153530836105347e-01 -1.772794127464294434e-01
6.304252147674560547e-02 -3.711388260126113892e-02 1.028956845402717590e-02 1.680520921945571899e-01 3.515414893627166748e-02 -4.431637004017829895e-02 3.425817191600799561e-02 -1.065241172909736633e-01 -3.493098616600036621e-01 -6.229489669203758240e-02 -2.029838860034942627e-01 3.532381653785705566e-01 -2.365649640560150146e-01 1.491132676601409912e-01 1.383562292903661728e-02 8.333518356084823608e-02 3.118409775197505951e-02 -1.391692310571670532e-01 -1.482870131731033325e-01 1.503525376319885254e-01 2.816760540008544922e-01 3.406970202922821045e-01 -1.667992472648620605e-01 -3.625067695975303650e-02 -1.344867199659347534e-01 2.833659946918487549e-01 -1.077212160453200340e-03 2.504441738128662109e-01 1.083682775497436523e-01 2.996892035007476807e-01 -1.091321259737014771e-01 -9.647542983293533325e-02
1.682411283254623413e-01 -1.500351428985595703e-01 -1.029094979166984558e-01 2.981428503990173340e-01 -3.584762662649154663e-02 -5.394947715103626251e-03 -1.369256079196929932e-01 8.315099775791168213e-02 1.057988218963146210e-02 -2.811317443847656250e-01 -2.292892336845397949e-01 8.098402619361877441e-02 1.053732112050056458e-01 2.814513072371482849e-02 -2.523916959762573242e-01 1.366284340620040894e-01 -5.953620746731758118e-02 -8.618543297052383423e-02 -1.341077089309692383e-01 -2.374952845275402069e-02 3.499672710895538330e-01 -1.232573091983795166e-01 -2.187480181455612183e-01 -7.466417551040649414e-02 -1.119283735752105713e-01 3.862904608249664307e-01 -5.629343166947364807e-02 -8.918946981430053711e-02 2.135999500751495361e-01 3.386936485767364502e-01 -1.208987236022949219e-01 -1.474492698907852173e-01
1.784807890653610229e-01 8.431177586317062378e-02 -1.032008454203605652e-01 3.155342340469360352e-01 -9.139029681682586670e-02 -4.255925863981246948e-02 -8.925354108214378357e-03 -1.081040035933256149e-02 -4.650300145149230957e-01 -1.328237801790237427e-01 -2.262889593839645386e-01 1.604997217655181885e-01 4.699250683188438416e-03 -3.998673334717750549e-02 -1.734839528799057007e-01 1.333200372755527496e-02 -2.715912163257598877e-01 2.149843424558639526e-02 9.340592473745346069e-02 1.054438874125480652e-01 4.238229691982269287e-01 2.529138922691345215e-01 5.268086493015289307e-02 -1.979980319738388062e-01 -1.632206290960311890e-01 8.968739211559295654e-02 -2.440828830003738403e-02 1.575798839330673218e-01 -1.565314978361129761e-01 1.236382499337196350e-01 -7.322721928358078003e-02 -1.131677627563476562e-01
4.043246060609817505e-02 7.933792471885681152e-02 6.588660180568695068e-02 1.539710462093353271e-01 8.845548331737518311e-02 4.896642640233039856e-02 -1.619364172220230103e-01 1.000375524163246155e-01 -6.675329059362411499e-02 -4.084447920322418213e-01 -1.519510298967361450e-01 2.822118401527404785e-01 7.148426026105880737e-02 -2.585687041282653809e-01 -2.194930315017700195e-01 3.713637217879295349e-02 1.705771498382091522e-02 2.323680669069290161e-01 -1.381964832544326782e-01 7.724909484386444092e-02 1.699405163526535034e-01 2.624363638460636139e-02 -9.966906905174255371e-02 9.476630948483943939e-03 -2.137010991573333740e-01 1.105084344744682312e-01 -3.269020915031433105e-01 3.597672879695892334e-01 2.330190092325210571e-01 1.235184669494628906e-01 -1.770052462816238403e-01 8.956938982009887695e-02
-3.624749928712844849e-02 6.403581798076629639e-02 -1.957844346761703491e-01 -6.026687100529670715e-02 -1.071930229663848877e-01 -7.471457868814468384e-02 4.175784885883331299e-01 -5.382769554853439331e-02 2.720467559993267059e-02 -4.381741285324096680e-01 -1.223958805203437805e-01 5.349997431039810181e-02 -1.729036122560501099e-01 3.951290622353553772e-02 -7.038407772779464722e-02 1.052280664443969727e-01 -1.236232295632362366e-01 -5.654043704271316528e-02 -6.396705657243728638e-02 2.107250988483428955e-01 8.504194021224975586e-02 -6.101826671510934830e-03 -2.113249003887176514e-01 -2.951100766658782959e-01 -7.490431517362594604e-02 2.049017101526260376e-01 1.442063748836517334e-01 2.494281381368637085e-01 -4.721566801890730858e-04 -7.994352281093597412e-02 -3.734788000583648682e-01 -1.331906020641326904e-01
-5.977280437946319580e-02 -1.176580935716629028e-01 9.796647354960441589e-04 5.281184241175651550e-02 -2.386760860681533813e-01 1.414720714092254639e-01 1.954442709684371948e-01 1.970784813165664673e-01 -1.258625984191894531e-01 -2.191706448793411255e-01 -1.654341518878936768e-01 1.616113334894180298e-01 2.023882931098341942e-03 -2.731346487998962402e-01 -3.396852314472198486e-02 2.872738242149353027e-01 -1.151913031935691833e-01 2.731146216392517090e-01 -2.924723029136657715e-01 -2.237745374441146851e-01 2.519493103027343750e-01 1.099195480346679688e-01 1.282143890857696533e-01 -1.206088736653327942e-01 4.494775831699371338e-02 1.424000710248947144e-01 6.206082925200462341e-02 -1.210245490074157715e-01 -3.800659254193305969e-02 2.333075404167175293e-01 -3.122847676277160645e-01 -1.609558612108230591e-01
-5.496627185493707657e-03 1.293137073516845703e-01 -1.058968007564544678e-01 2.662608027458190918e-01 -3.425632044672966003e-02 3.432193696498870850e-01 1.499891579151153564e-01 2.481316477060317993e-01 1.917709857225418091e-01 -1.600878536701202393e-01 1.372806541621685028e-02 1.049064472317695618e-01 3.508115187287330627e-02 6.673788279294967651e-02 -5.271065980195999146e-02 -7.119334489107131958e-02 -2.772488817572593689e-02 2.093936055898666382e-01 1.593426018953323364e-01 -8.027596771717071533e-02 4.165078997611999512e-01 -8.388092368841171265e-02 1.473465561866760254e-01 -6.601382046937942505e-02 -1.632214486598968506e-01 1.087693721055984497e-01 -3.112142980098724365e-01 3.245317041873931885e-01 2.385959401726722717e-02 -1.163733750581741333e-01 -2.491398751735687256e-01 -1.053940281271934509e-01
-1.902945898473262787e-02 1.365872472524642944e-01 -5.962362885475158691e-02 3.075377643108367920e-01 -1.386401951313018799e-01 2.373711317777633667e-01 -2.336288243532180786e-01 1.224514022469520569e-01 -1.039239689707756042e-01 -4.765427857637405396e-02 6.907245516777038574e-02 -9.164828062057495117e-02 3.832325711846351624e-02 4.210247844457626343e-02 2.706180512905120850e-01 1.206362023949623108e-01 -8.131826668977737427e-02 3.306137025356292725e-02 -2.216682136058807373e-01 -1.089942306280136108e-01 1.808926165103912354e-01 6.466340273618698120e-02 -3.051666617393493652e-01 -2.197348028421401978e-01 -3.961801528930664062e-01 2.628983855247497559e-01 -1.604248881340026855e-01 2.581813335418701172e-01 6.331542879343032837e-02 5.382253602147102356e-02 -1.783169507980346680e-01 -1.273883730173110962e-01
-5.950494110584259033e-02 1.859787702560424805e-01 -9.169241413474082947e-03 1.315073519945144653e-01 2.320555299520492554e-01 1.971814483404159546e-01 1.454978734254837036e-01 -2.593716979026794434e-02 -2.951622903347015381e-01 -4.098632186651229858e-02 -1.851109415292739868e-01 8.659992367029190063e-03 1.507845707237720490e-02 -1.233676373958587646e-01 -8.097901195287704468e-02 1.362558603286743164e-01 -1.866206973791122437e-01 -2.993447892367839813e-02 -2.069139480590820312e-01 -1.472792923450469971e-01 3.612135350704193115e-01 1.387470960617065430e-01 -2.540134787559509277e-01 -1.587979197502136230e-01 9.725666046142578125e-02 2.665898203849792480e-01 -1.123204827308654785e-02 2.800184190273284912e-01 -7.679839618504047394e-03 3.393236100673675537e-01 -2.187865227460861206e-01 -6.620073318481445312e-02
8.414097130298614502e-03 -2.405994683504104614e-01 2.572074830532073975e-01 1.828468404710292816e-02 -3.071989715099334717e-01 -9.053938090801239014e-02 6.346622109413146973e-02 2.815717086195945740e-02 4.552610591053962708e-02 4.973109066486358643e-02 -1.646755933761596680e-01 2.263047099113464355e-01 1.343552321195602417e-01 1.230065748095512390e-01 -2.848977036774158478e-02 2.362148761749267578e-01 -1.961275562644004822e-02 -8.022400736808776855e-02 -1.391589790582656860e-01 1.086696907877922058e-01 3.857637345790863037e-01 1.323179155588150024e-01 -1.207495294511318207e-02 1.261940449476242065e-01 1.853938847780227661e-01 3.138631880283355713e-01 -3.759427368640899658e-02 2.484948486089706421e-01 -5.353173986077308655e-02 -6.849716603755950928e-02 -4.124077856540679932e-01 -3.773371875286102295e-02
1.506844907999038696e-01 -1.931828558444976807e-01 2.221173606812953949e-02 1.812076717615127563e-01 7.857459783554077148e-02 7.365464419126510620e-02 -2.034985274076461792e-02 -5.903445184230804443e-02 -1.631041169166564941e-01 -2.450184375047683716e-01 -2.994496226310729980e-01 3.600050210952758789e-01 5.248333513736724854e-02 7.135079801082611084e-02 -1.439760476350784302e-01 1.303563714027404785e-01 -2.387470006942749023e-02 1.025696098804473877e-01 4.267391934990882874e-02 -2.044799029827117920e-01 5.215343087911605835e-02 3.262458369135856628e-02 -3.035549521446228027e-01 -1.432148218154907227e-01 -4.795052111148834229e-01 1.240784227848052979e-01 8.662680536508560181e-02 -3.056986257433891296e-02 2.527810335159301758e-01 7.782548666000366211e-02 -2.116002142429351807e-01 3.938531968742609024e-03
1.407355964183807373e-01 5.233340710401535034e-02 6.049589067697525024e-02 2.695662379264831543e-01 9.902323782444000244e-02 1.526039242744445801e-01 8.764047920703887939e-02 3.730671852827072144e-02 1.152860671281814575e-01 2.211108617484569550e-02 -4.277002513408660889e-01 1.575777828693389893e-01 -4.178261384367942810e-02 -7.858358323574066162e-02 2.029828913509845734e-02 -5.035719368606805801e-03 -1.657507866621017456e-01 -1.731417179107666016e-01 2.030907720327377319e-01 -1.578348278999328613e-01 1.431385725736618042e-01 9.557343274354934692e-02 -3.235214650630950928e-01 3.193442150950431824e-02 -8.609450608491897583e-02 -7.509115617722272873e-03 -1.332553625106811523e-01 2.372223138809204102e-01 3.075525909662246704e-02 2.832739651203155518e-01 -3.628419637680053711e-01 -2.753251791000366211e-01
1.966206431388854980e-01 8.249180018901824951e-02 -1.763236075639724731e-01 4.123426377773284912e-01 -1.164979860186576843e-01 -2.488869130611419678e-01 -4.924994334578514099e-02 -9.449970722198486328e-02 -5.049075558781623840e-02 -9.348423779010772705e-02 -3.010921478271484375e-01 1.760817021131515503e-01 1.578662246465682983e-01 8.535818010568618774e-02 -1.102462783455848694e-01 1.347989588975906372e-01 -1.414324343204498291e-01 2.154113501310348511e-01 6.563991308212280273e-02 1.467810422182083130e-01 2.749768793582916260e-01 1.668149828910827637e-01 -2.940736114978790283e-01 2.135215327143669128e-02 -3.966702893376350403e-02 9.247174113988876343e-02 -1.805296540260314941e-01 -1.253389716148376465e-01 1.877011507749557495e-01 2.823377847671508789e-01 -7.485998421907424927e-02 9.723900258541107178e-02
6.619606912136077881e-02 1.696853339672088623e-01 -1.319071799516677856e-01 8.911038935184478760e-02 -3.389498591423034668e-01 -1.087420620024204254e-02 2.306487113237380981e-01 2.606237540021538734e-03 -1.938514709472656250e-01 -1.555181741714477539e-01 -2.296842783689498901e-01 2.464737445116043091e-01 1.993747800588607788e-01 -8.810413628816604614e-02 -2.821902278810739517e-03 8.683012425899505615e-02 1.914264559745788574e-01 5.981238931417465210e-02 -2.097342163324356079e-01 3.000951409339904785e-01 2.155047804117202759e-01 -1.644687950611114502e-01 4.689874500036239624e-02 2.874820232391357422e-01 -1.723749339580535889e-01 -8.322925865650177002e-02 7.959121838212013245e-03 1.126690059900283813e-01 -2.542710304260253906e-02 -1.235807612538337708e-01 -2.628169953823089600e-01 -2.755927443504333496e-01
2.105573564767837524e-02 1.908360123634338379e-01 2.385198324918746948e-02 1.028349623084068298e-01 -2.472081035375595093e-01 1.047018617391586304e-01 6.100413575768470764e-02 -5.014558881521224976e-02 -1.287492215633392334e-01 1.517349109053611755e-02 9.258004277944564819e-02 3.346858918666839600e-01 4.279013350605964661e-02 1.462244093418121338e-01 -1.686088144779205322e-01 4.783213511109352112e-02 9.455517679452896118e-02 2.879595458507537842e-01 3.509160280227661133e-01 1.797784715890884399e-01 3.659527003765106201e-01 1.341162156313657761e-02 -2.421737462282180786e-01 -1.158384531736373901e-01 -6.919211149215698242e-02 8.617576211690902710e-02 2.667036056518554688e-01 1.464847922325134277e-01 1.462767124176025391e-01 6.492307037115097046e-02 -2.840243577957153320e-01 1.333659887313842773e-01
-3.794686123728752136e-02 3.988487273454666138e-02 1.615732312202453613e-01 3.240205347537994385e-01 1.772139370441436768e-01 -2.079970948398113251e-02 5.638656020164489746e-02 -1.468300968408584595e-01 -2.245245724916458130e-01 1.274853199720382690e-01 -1.003096774220466614e-01 -1.034155860543251038e-01 2.574331872165203094e-02 3.312723338603973389e-02 -2.184686511754989624e-01 7.185976952314376831e-02 -6.085179373621940613e-02 3.333511576056480408e-02 -1.418272703886032104e-01 -1.608932912349700928e-01 4.540686011314392090e-01 1.134736686944961548e-01 -1.094919443130493164e-01 -4.822898209095001221e-01 -1.048538554459810257e-02 3.858116921037435532e-03 -9.490432590246200562e-02 2.815136611461639404e-01 8.162333071231842041e-02 1.726930290460586548e-01 -1.643524765968322754e-01 -2.973722666501998901e-02
1.255317870527505875e-02 7.820121943950653076e-02 1.008701846003532410e-01 4.654122143983840942e-02 -1.148700490593910217e-01 1.707884967327117920e-01 3.960469365119934082e-01 -9.359116107225418091e-02 9.212439507246017456e-02 6.814047694206237793e-02 -2.238337695598602295e-01 1.497291587293148041e-02 2.010393291711807251e-01 1.436030268669128418e-01 1.989348828792572021e-01 2.123095542192459106e-01 2.894885651767253876e-02 -1.186800841242074966e-02 -2.910457253456115723e-01 -5.817077588289976120e-03 2.519078552722930908e-01 -1.133340373635292053e-01 -3.217078447341918945e-01 -1.684339940547943115e-01 -1.837081313133239746e-01 1.293679922819137573e-01 -3.234700858592987061e-02 1.500255912542343140e-01 -1.404650658369064331e-01 2.932356297969818115e-01 -1.384622752666473389e-01 2.672983407974243164e-01
-8.269743621349334717e-02 5.637666210532188416e-02 1.692326962947845459e-01 1.544375717639923096e-01 3.335675224661827087e-02 -1.895561367273330688e-01 7.580179721117019653e-02 -2.614743411540985107e-01 -4.061877131462097168e-01 -2.738672792911529541e-01 -1.541215479373931885e-01 -4.438221827149391174e-02 2.984773516654968262e-01 1.773802787065505981e-01 1.639363914728164673e-01 1.688129156827926636e-01 8.204371482133865356e-02 -6.371252983808517456e-02 6.757173221558332443e-03 2.714829891920089722e-02 1.762738376855850220e-01 -9.034377336502075195e-02 1.660196483135223389e-01 -2.764469385147094727e-01 -2.095756679773330688e-01 1.932583632878959179e-03 -6.339223682880401611e-02 1.076457053422927856e-01 -3.812743723392486572e-02 1.698884814977645874e-01 -2.678907513618469238e-01 -2.613172829151153564e-01
3.065423481166362762e-02 1.592507958412170410e-01 -1.157808005809783936e-01 1.440471559762954712e-01 -2.523247599601745605e-01 -1.779650151729583740e-02 6.723921746015548706e-02 -1.207916140556335449e-01 -4.213079810142517090e-01 -1.389918327331542969e-01 -4.169964194297790527e-01 8.628980256617069244e-03 6.082773208618164062e-02 -3.054191591218113899e-03 -9.456525743007659912e-02 -5.287590622901916504e-02 -1.700396686792373657e-01 1.031583398580551147e-01 1.486519575119018555e-01 6.633531302213668823e-02 3.831785023212432861e-01 1.953798681497573853e-01 -8.073250204324722290e-02 -1.187682598829269409e-01 -1.038222387433052063e-01 6.339391693472862244e-03 -4.713771119713783264e-02 4.712520912289619446e-02 -2.207953780889511108e-01 2.121690362691879272e-01 -2.176861464977264404e-01 -2.052558064460754395e-01
2.018613927066326141e-02 6.642824411392211914e-02 3.909005522727966309e-01 3.148376643657684326e-01 -1.524285413324832916e-02 2.782374024391174316e-01 1.143148988485336304e-01 -1.429204549640417099e-02 6.814970821142196655e-02 -8.062046021223068237e-02 -1.087862551212310791e-01 1.496666222810745239e-01 -1.520696375519037247e-02 -6.078940629959106445e-02 -1.544811110943555832e-02 2.472925633192062378e-01 1.994860321283340454e-01 5.252373218536376953e-02 -3.241649866104125977e-01 -7.152995467185974121e-02 1.352413594722747803e-01 -6.959272921085357666e-02 -2.159166038036346436e-01 -1.891999691724777222e-01 -2.420141696929931641e-01 -4.985384270548820496e-02 1.878262460231781006e-01 2.167525589466094971e-01 -1.782889477908611298e-02 -2.589506097137928009e-02 -3.439095914363861084e-01 1.440633237361907959e-01
-1.665199100971221924e-01 -5.564303696155548096e-02 -1.598931252956390381e-01 2.379528880119323730e-01 -3.577557504177093506e-01 -6.798119843006134033e-02 7.400489598512649536e-02 -5.896205827593803406e-02 -4.305144026875495911e-02 -2.248811274766921997e-01 -6.104845553636550903e-02 2.612724900245666504e-01 1.672109067440032959e-01 -3.303576409816741943e-01 -1.331230103969573975e-01 -1.681106239557266235e-01 -1.067838221788406372e-01 9.259895235300064087e-02 4.405213892459869385e-02 -1.233349665999412537e-01 4.562982320785522461e-01 -8.032809942960739136e-02 1.155419349670410156e-01 3.633378446102142334e-02 2.179630473256111145e-02 -6.185774505138397217e-02 -3.070092499256134033e-01 4.157837945967912674e-03 -1.065071374177932739e-01 1.082560271024703979e-01 -2.188094407320022583e-01 4.422343894839286804e-02
1.702141761779785156e-01 -1.359746903181076050e-01 1.222210302948951721e-01 9.514069557189941406e-02 -9.587711095809936523e-02 2.007318660616874695e-02 -7.991448789834976196e-02 2.907610498368740082e-02 -3.557812571525573730e-01 -3.971263170242309570e-01 -2.359541207551956177e-01 3.764855861663818359e-02 3.583610057830810547e-02 1.031311973929405212e-02 1.719298213720321655e-01 2.026892155408859253e-01 -2.487855963408946991e-03 -6.578325480222702026e-02 -1.529446989297866821e-01 -1.973321884870529175e-01 2.207472771406173706e-01 6.646254658699035645e-02 -2.696703076362609863e-01 -1.472105830907821655e-01 -3.846709132194519043e-01 1.676339060068130493e-01 1.408150512725114822e-02 -1.445184051990509033e-01 3.639174252748489380e-02 5.769425258040428162e-02 -2.852929234504699707e-01 2.998940646648406982e-02
1.838106662034988403e-01 -9.101025015115737915e-02 -5.720465630292892456e-02 3.318963348865509033e-01 -3.737073838710784912e-01 5.424861237406730652e-02 -9.174197167158126831e-02 3.067008778452873230e-02 -3.574672341346740723e-02 -1.556573063135147095e-01 -1.435543745756149292e-01 1.425842940807342529e-02 1.447451859712600708e-01 -1.529647409915924072e-01 4.095685854554176331e-02 -2.670516259968280792e-02 3.610426187515258789e-01 1.664527803659439087e-01 -7.300141453742980957e-02 2.429362535476684570e-01 3.487186431884765625e-01 -6.085059419274330139e-02 -1.354214698076248169e-01 1.373047679662704468e-01 1.672218367457389832e-02 9.312175959348678589e-02 1.308149993419647217e-01 4.335587471723556519e-02 -2.717401385307312012e-01 2.099650353193283081e-01 -2.577101886272430420e-01 4.792670533061027527e-02
8.138850331306457520e-02 -8.303418010473251343e-02 1.897757500410079956e-01 1.656774729490280151e-01 -2.018486410379409790e-01 -1.343074142932891846e-01 -1.131385713815689087e-01 1.276406645774841309e-01 4.766081273555755615e-02 -3.030626177787780762e-01 -1.709232777357101440e-01 1.208758447319269180e-02 -7.335212081670761108e-02 2.515830695629119873e-01 1.075704768300056458e-01 1.184566691517829895e-01 1.694238185882568359e-01 1.180072780698537827e-02 -3.891930729150772095e-02 -1.630465239286422729e-01 3.562126457691192627e-01 3.399122357368469238e-01 -7.279682904481887817e-02 -1.695299595594406128e-01 -8.866123855113983154e-02 2.216691821813583374e-01 1.287929713726043701e-01 2.853716313838958740e-01 1.196345016360282898e-01 3.977310657501220703e-02 -3.321729600429534912e-01 -5.215549841523170471e-02
8.698964118957519531e-02 6.465193629264831543e-02 -2.112999111413955688e-01 1.690813899040222168e-01 6.598413735628128052e-02 2.741016745567321777e-01 1.731970310211181641e-01 2.444785684347152710e-01 8.914856612682342529e-02 -2.005919367074966431e-01 -5.486802756786346436e-02 2.130557745695114136e-01 2.460321933031082153e-01 -1.365255117416381836e-01 1.007839143276214600e-01 -1.093680784106254578e-01 5.903817340731620789e-02 -3.927898034453392029e-02 -1.132400482892990112e-01 1.568116545677185059e-01 5.423502922058105469e-01 -1.650287657976150513e-01 1.204427145421504974e-02 1.336336135864257812e-01 -1.992016434669494629e-01 1.113341301679611206e-01 3.403564915060997009e-02 1.851317733526229858e-01 -1.052762940526008606e-02 -3.940482810139656067e-02 -1.337692439556121826e-01 -2.428926676511764526e-01
9.944490343332290649e-02 -6.102741509675979614e-02 1.178289651870727539e-01 9.421768784523010254e-02 -1.167411636561155319e-02 1.639387607574462891e-01 -1.962789297103881836e-01 -1.026553735136985779e-01 -3.739098906517028809e-01 -4.405083060264587402e-01 -1.729965507984161377e-01 -7.373412954621016979e-04 6.851150188595056534e-03 6.193480640649795532e-02 -1.405685953795909882e-02 4.344077408313751221e-02 -3.644843026995658875e-02 -5.102482810616493225e-02 -1.622014939785003662e-01 -4.075723886489868164e-02 1.768613159656524658e-01 -5.160133168101310730e-02 -3.431268632411956787e-01 -6.674285978078842163e-02 -4.169125854969024658e-01 1.347976922988891602e-01 -1.467591077089309692e-01 -3.408739808946847916e-03 3.361226245760917664e-02 2.193062901496887207e-01 -2.582734823226928711e-01 -1.718956977128982544e-02
-4.047167301177978516e-02 -1.006823554635047913e-01 7.005204260349273682e-02 2.514782845973968506e-01 -2.330215275287628174e-01 -5.177606269717216492e-02 1.765051484107971191e-01 5.879762396216392517e-02 -6.248236447572708130e-02 -1.185363158583641052e-01 -1.054508090019226074e-01 -9.628210216760635376e-02 1.239358931779861450e-01 -4.223823249340057373e-01 1.154904067516326904e-01 6.506992131471633911e-02 1.348527520895004272e-01 1.943683475255966187e-01 -2.658636868000030518e-01 -1.093698367476463318e-01 3.484336435794830322e-01 -2.187828719615936279e-02 -7.773089408874511719e-02 7.316920161247253418e-02 -1.224013864994049072e-01 -1.217918545007705688e-01 5.545606091618537903e-02 9.431260079145431519e-02 -3.387413918972015381e-01 1.638853847980499268e-01 -2.441932410001754761e-01 -2.527673840522766113e-01
1.741851866245269775e-01 3.342833817005157471e-01 -7.857072353363037109e-02 2.265418320894241333e-01 -2.186661809682846069e-01 -1.973111778497695923e-01 -3.627286106348037720e-02 -1.486676037311553955e-01 -3.302257955074310303e-01 -4.345288872718811035e-02 -2.526155114173889160e-01 -8.435963839292526245e-02 -2.218529395759105682e-02 -2.928975224494934082e-02 5.621542036533355713e-02 7.520437240600585938e-02 -1.246143355965614319e-01 1.515718698501586914e-01 1.029590368270874023e-01 2.059893906116485596e-01 3.897508978843688965e-01 7.910700142383575439e-02 -9.788668155670166016e-02 -6.403818726539611816e-02 -4.028382152318954468e-02 1.714466363191604614e-01 -3.919436633586883545e-01 1.368854381144046783e-02 8.880441635847091675e-02 1.414522528648376465e-01 -1.402356922626495361e-01 -4.954270273447036743e-02
-8.613485842943191528e-02 1.948164775967597961e-02 -2.301191687583923340e-01 1.339994370937347412e-01 -2.897278964519500732e-01 -2.740482985973358154e-01 -1.570617780089378357e-02 -1.222602725028991699e-01 -1.787239015102386475e-01 -3.038878738880157471e-01 -1.644506454467773438e-01 2.445508092641830444e-01 -1.146963238716125488e-01 1.120685115456581116e-01 2.768293209373950958e-02 -2.625221572816371918e-02 1.508167982101440430e-01 2.518185786902904510e-02 2.043761610984802246e-01 -2.364225219935178757e-03 2.905035614967346191e-01 2.069193869829177856e-01 -1.098549813032150269e-01 3.364543989300727844e-02 -2.445581406354904175e-01 7.822658121585845947e-02 -2.555508613586425781e-01 1.006747931241989136e-01 -4.468866065144538879e-02 3.007034063339233398e-01 -1.534124612808227539e-01 -2.141364067792892456e-01
2.046602219343185425e-01 2.539778947830200195e-01 -1.467884182929992676e-01 7.871669530868530273e-02 -1.825013905763626099e-01 2.723201736807823181e-02 9.946440905332565308e-02 1.113722771406173706e-01 2.357826940715312958e-02 -2.676515281200408936e-01 -7.761719077825546265e-02 5.601784586906433105e-01 2.869310975074768066e-01 2.495427615940570831e-02 4.226773232221603394e-02 3.686214983463287354e-01 -3.943712636828422546e-02 1.103943437337875366e-01 7.984858751296997070e-02 -3.098893538117408752e-02 1.141319647431373596e-01 -8.280195295810699463e-02 -4.269928485155105591e-02 -1.828324645757675171e-01 -8.177524805068969727e-02 -8.779112249612808228e-02 1.289722174406051636e-01 5.098409205675125122e-02 -1.657432913780212402e-01 -7.730063050985336304e-03 -2.337432950735092163e-01 -6.983796507120132446e-02
2.335350066423416138e-01 2.127852141857147217e-01 -7.881496101617813110e-02 3.081993758678436279e-01 7.065772265195846558e-02 1.790884882211685181e-01 -3.942945599555969238e-02 9.566637873649597168e-02 1.731787994503974915e-02 1.911987923085689545e-02 -3.370199799537658691e-01 6.765590514987707138e-04 -6.347063928842544556e-02 -1.605931669473648071e-01 1.254594475030899048e-01 5.004700645804405212e-02 1.759811192750930786e-01 -5.265405401587486267e-02 -2.270974218845367432e-01 9.935007244348526001e-02 1.773924380540847778e-01 1.934692859649658203e-01 -3.217898011207580566e-01 -2.863541841506958008e-01 2.260479629039764404e-01 -1.743946373462677002e-01 -1.418732553720474243e-01 1.304181572049856186e-02 -1.450323313474655151e-01 -3.857807442545890808e-02 -3.114124238491058350e-01 -1.340169310569763184e-01
-4.369172453880310059e-02 -9.473099559545516968e-02 -6.877470016479492188e-02 -2.335777506232261658e-03 -9.810160100460052490e-02 -1.344381272792816162e-01 2.926788032054901123e-01 3.904920071363449097e-02 -2.438699156045913696e-01 -3.405673503875732422e-01 -1.444731354713439941e-01 -6.343686580657958984e-02 -2.428540885448455811e-01 -2.302728965878486633e-02 4.236965999007225037e-02 1.319750119000673294e-02 -1.719360947608947754e-01 -6.301786005496978760e-02 -5.626312643289566040e-02 1.708715558052062988e-01 1.848719120025634766e-01 -2.609219551086425781e-01 -1.809843927621841431e-01 -2.864708006381988525e-01 -1.696011424064636230e-01 2.030067294836044312e-01 -1.128860786557197571e-01 1.574383527040481567e-01 9.867631644010543823e-02 -9.275478869676589966e-02 -4.446637928485870361e-01 -3.343502804636955261e-02
2.266042828559875488e-01 -8.440750651061534882e-03 1.300493478775024414e-01 1.604499518871307373e-01 -1.168969199061393738e-01 1.708212494850158691e-01 8.875694870948791504e-02 -3.061551451683044434e-01 9.692221134901046753e-02 -3.153449892997741699e-01 -1.025800332427024841e-01 2.926497459411621094e-01 1.176770124584436417e-02 -1.320396922528743744e-02 5.546400323510169983e-02 -2.296882495284080505e-02 1.309294849634170532e-01 8.367900550365447998e-02 -1.319678616710007191e-03 9.625389426946640015e-02 3.636916577816009521e-01 -2.391238063573837280e-01 -2.535084187984466553e-01 -1.288776993751525879e-01 -1.009758859872817993e-01 3.063363023102283478e-02 -9.595310688018798828e-02 -7.516375184059143066e-02 1.464456468820571899e-01 2.650154009461402893e-02 -1.139259710907936096e-01 -4.332334101200103760e-01
1.073714569211006165e-01 8.466603606939315796e-02 1.806759685277938843e-01 2.597244977951049805e-01 -1.545869559049606323e-01 -1.232931762933731079e-02 2.440682202577590942e-01 2.435418218374252319e-01 3.524372354149818420e-03 -2.187140882015228271e-01 -1.478211581707000732e-01 3.031689524650573730e-01 1.413242518901824951e-01 -1.769535690546035767e-01 1.354310959577560425e-01 2.004521489143371582e-01 1.162003725767135620e-01 -5.077768117189407349e-02 -2.515060454607009888e-02 3.385698795318603516e-02 -2.547573298215866089e-02 1.101233810186386108e-01 -2.254222780466079712e-01 4.210674390196800232e-02 -7.142419368028640747e-02 -1.808973401784896851e-01 -1.238363683223724365e-01 3.119001090526580811e-01 5.969098210334777832e-02 -8.908241987228393555e-02 -4.459439814090728760e-01 -1.510685533285140991e-01
1.453814655542373657e-01 1.021748334169387817e-01 -1.454610228538513184e-01 2.143944650888442993e-01 -1.450897306203842163e-01 2.173289656639099121e-02 1.317286938428878784e-01 -8.887598663568496704e-02 -3.888143301010131836e-01 -7.569245994091033936e-02 -3.843705356121063232e-01 1.707812994718551636e-01 -5.465891212224960327e-02 3.634751960635185242e-02 -1.750857755541801453e-02 7.439126819372177124e-02 -2.640914618968963623e-01 7.369681447744369507e-02 1.837035864591598511e-01 1.960174441337585449e-01 3.125520348548889160e-01 2.498228102922439575e-01 -8.657381683588027954e-02 -1.932537704706192017e-01 -1.703914701938629150e-01 -2.754473313689231873e-02 1.797672733664512634e-02 4.466659948229789734e-02 -2.584615647792816162e-01 1.662153750658035278e-01 -1.062045693397521973e-01 -1.430261135101318359e-01
-2.619667947292327881e-01 9.077963232994079590e-02 -1.128854304552078247e-01 3.821660876274108887e-01 -3.522073104977607727e-02 1.626038104295730591e-01 8.187798410654067993e-02 -7.633947581052780151e-02 -9.789389371871948242e-02 -2.410776913166046143e-01 -1.458531469106674194e-01 2.825942635536193848e-01 1.848704963922500610e-01 -1.866011768579483032e-01 -1.256536245346069336e-01 -1.828143894672393799e-01 8.548326045274734497e-02 -5.692270025610923767e-02 7.383437361568212509e-03 -4.607003927230834961e-02 1.671615988016128540e-01 -3.963433578610420227e-02 7.188386283814907074e-03 3.354859352111816406e-02 -4.021500796079635620e-02 -2.057983130216598511e-01 -4.801952242851257324e-01 1.097077727317810059e-01 2.319199778139591217e-02 3.914629667997360229e-02 -1.859906464815139771e-01 -2.653545737266540527e-01
4.647706076502799988e-02 -1.125197410583496094e-01 5.140887573361396790e-02 -1.425311341881752014e-02 -2.492593079805374146e-01 -4.396328330039978027e-02 -1.467100232839584351e-01 3.744696453213691711e-02 1.905023455619812012e-01 -3.566944003105163574e-01 -3.823122084140777588e-01 2.523350715637207031e-01 2.761794030666351318e-01 -1.711174398660659790e-01 1.417450606822967529e-01 5.368467792868614197e-02 1.913343220949172974e-01 3.944883495569229126e-02 -5.601193010807037354e-02 2.942718565464019775e-01 2.603092491626739502e-01 -5.801542475819587708e-02 -1.108235493302345276e-01 -3.601073101162910461e-02 -1.069404743611812592e-02 1.222965791821479797e-01 -7.098148018121719360e-02 1.298534572124481201e-01 -1.953096240758895874e-01 -7.408978044986724854e-02 -2.794644534587860107e-01 -1.488155573606491089e-01
1.331269741058349609e-01 2.413416467607021332e-02 1.259904652833938599e-01 1.971501111984252930e-01 -1.223340407013893127e-01 4.451784491539001465e-01 4.558609426021575928e-02 -6.862791255116462708e-03 3.288840502500534058e-02 6.971412897109985352e-02 -2.933677434921264648e-01 3.065599873661994934e-02 -1.026442274451255798e-01 -1.086461320519447327e-01 -6.050019711256027222e-02 3.337719738483428955e-01 2.774811089038848877e-01 1.049565747380256653e-01 -7.266948372125625610e-02 -3.061242774128913879e-02 2.183376252651214600e-01 1.815314143896102905e-01 -3.639103770256042480e-01 -1.619144827127456665e-01 -1.661717593669891357e-01 7.561224699020385742e-02 1.804569661617279053e-01 2.345773130655288696e-01 -9.097863920032978058e-03 1.413340568542480469e-01 3.100091777741909027e-02 -7.672163099050521851e-02
6.631429493427276611e-02 8.466833829879760742e-02 -1.414758563041687012e-01 1.612677723169326782e-01 1.398626565933227539e-01 -2.518356144428253174e-01 6.031521782279014587e-02 -6.915803253650665283e-02 -3.623971343040466309e-01 -1.951759755611419678e-01 -2.329876422882080078e-01 -7.032666355371475220e-02 7.040566205978393555e-02 1.078356727957725525e-01 1.125491783022880554e-01 3.329039216041564941e-01 8.545272797346115112e-02 1.454107910394668579e-01 4.213789477944374084e-02 2.309156805276870728e-01 2.857808768749237061e-01 -1.028368622064590454e-01 7.949387282133102417e-02 -2.625231444835662842e-01 2.114690467715263367e-02 -2.255987562239170074e-02 1.102457493543624878e-01 1.570910960435867310e-01 3.364908974617719650e-03 1.634792536497116089e-01 -2.756338119506835938e-01 -3.012448549270629883e-01
1.515355855226516724e-01 -1.163630560040473938e-02 -1.067738682031631470e-01 1.006292849779129028e-01 -2.077775001525878906e-01 -2.934318780899047852e-01 -3.818005695939064026e-02 2.513406239449977875e-02 -3.153310716152191162e-01 -3.016619384288787842e-01 -2.547350823879241943e-01 9.968641400337219238e-02 1.044996678829193115e-01 1.544434130191802979e-01 -2.172050178050994873e-01 1.419468969106674194e-01 5.816393718123435974e-02 3.288102522492408752e-02 -7.897151261568069458e-02 -1.268052905797958374e-01 1.441576629877090454e-01 -1.029234826564788818e-01 -1.031816229224205017e-01 -1.749230474233627319e-01 1.079555824398994446e-01 -2.340300828218460083e-01 -3.105715513229370117e-01 3.045158088207244873e-01 1.581971198320388794e-01 1.878259778022766113e-01 -1.783420443534851074e-01 -9.762878715991973877e-02
-2.992279827594757080e-01 6.027173250913619995e-02 -1.835088729858398438e-01 4.305280745029449463e-02 -2.182649224996566772e-01 -3.213125048205256462e-03 3.537614941596984863e-01 -8.322702348232269287e-02 -1.198712661862373352e-01 -1.253855377435684204e-01 9.442017972469329834e-02 -5.105556454509496689e-03 -1.629945039749145508e-01 1.291496679186820984e-02 -6.820907443761825562e-02 7.483353465795516968e-02 -1.459442377090454102e-01 -6.163116171956062317e-02 -1.854063868522644043e-01 6.752730160951614380e-02 1.153046712279319763e-01 7.671082764863967896e-02 -1.159926876425743103e-01 -3.615501821041107178e-01 -2.786024212837219238e-01 8.675173670053482056e-02 -1.954934448003768921e-01 3.069615922868251801e-03 -1.627392321825027466e-01 1.530197113752365112e-01 -3.323525488376617432e-01 -3.231762647628784180e-01
-5.836687237024307251e-02 3.959438949823379517e-02 1.456793248653411865e-01 1.603294350206851959e-02 -5.640809535980224609e-01 -3.496213257312774658e-02 1.538608521223068237e-01 1.540632396936416626e-01 -3.072755783796310425e-02 -5.575616843998432159e-03 -1.909565776586532593e-01 2.335070073604583740e-01 1.301778405904769897e-01 -1.426978558301925659e-01 -1.474310308694839478e-01 3.235299512743949890e-02 2.279723137617111206e-01 1.544108390808105469e-01 -3.050069510936737061e-02 3.012896180152893066e-01 4.041469991207122803e-01 -8.897358179092407227e-02 -1.707621067762374878e-01 5.311829596757888794e-02 -4.176228120923042297e-02 2.580636553466320038e-02 -1.767405658029019833e-03 1.019894257187843323e-01 -7.517146319150924683e-02 -1.133676245808601379e-01 -2.293475568294525146e-01 6.362125859595835209e-04
-2.496109753847122192e-01 7.606897503137588501e-02 -3.637839853763580322e-01 1.721218675374984741e-01 1.063331961631774902e-01 -8.026205003261566162e-02 2.295226976275444031e-02 -4.040680825710296631e-02 -9.490285813808441162e-02 -2.098962366580963135e-01 -4.462968111038208008e-01 -1.698767766356468201e-02 1.094834133982658386e-01 -1.133078783750534058e-01 1.618256419897079468e-01 1.479653120040893555e-01 3.211688101291656494e-01 1.696776002645492554e-01 -1.583154201507568359e-01 -4.772622510790824890e-02 1.604496836662292480e-01 -2.249848656356334686e-02 -9.351103752851486206e-02 -4.015047103166580200e-02 -1.291640251874923706e-01 1.773664057254791260e-01 1.610122323036193848e-01 2.917729616165161133e-01 3.922595828771591187e-02 1.425929181277751923e-02 -2.374527603387832642e-01 1.066930815577507019e-01
8.658234030008316040e-02 9.822535514831542969e-02 1.502643153071403503e-02 2.646439969539642334e-01 -2.026390284299850464e-01 4.563784599304199219e-01 2.322714328765869141e-01 2.768831551074981689e-01 -6.254313886165618896e-02 -3.133734762668609619e-01 3.745389729738235474e-02 -1.172181814908981323e-01 -1.694576591253280640e-01 8.585795760154724121e-03 8.383060991764068604e-02 -1.780945360660552979e-01 -2.216005697846412659e-02 3.233468160033226013e-02 1.543579846620559692e-01 3.197114914655685425e-02 3.095086514949798584e-01 -3.006457388401031494e-01 -3.546478692442178726e-04 -2.023430615663528442e-01 -1.250698119401931763e-01 1.217174306511878967e-01 -1.374991834163665771e-01 1.492744982242584229e-01 -4.563746601343154907e-02 -2.627279423177242279e-02 -1.298822164535522461e-01 -5.515486374497413635e-02
-6.762999296188354492e-02 1.058371588587760925e-01 -4.221077263355255127e-02 2.384831756353378296e-01 -1.828339695930480957e-01 2.014699727296829224e-01 1.041714623570442200e-01 1.472477465867996216e-01 -2.810615003108978271e-01 -3.322583734989166260e-01 -1.265956163406372070e-01 -1.911322921514511108e-01 2.281327545642852783e-01 2.751470170915126801e-02 -4.210901632905006409e-02 2.730434834957122803e-01 -2.559210658073425293e-01 3.047060966491699219e-01 -1.313197612762451172e-01 5.519417673349380493e-02 1.531679630279541016e-01 -1.211678236722946167e-01 -9.359006583690643311e-02 -1.985128670930862427e-01 -3.235645890235900879e-01 -2.789401449263095856e-02 -2.193282172083854675e-02 1.627972126007080078e-01 -8.315056562423706055e-02 6.776091456413269043e-02 -4.575130343437194824e-02 1.922081410884857178e-01
1.644881218671798706e-01 3.181875944137573242e-01 -1.797061711549758911e-01 3.069720864295959473e-01 -1.991345286369323730e-01 2.228210717439651489e-01 1.665129214525222778e-01 7.944398373365402222e-02 -1.504647731781005859e-02 3.144640848040580750e-02 -6.580285727977752686e-02 1.631710827350616455e-01 -7.851115614175796509e-02 -1.349347271025180817e-02 -1.287062745541334152e-02 1.088570430874824524e-01 9.748076647520065308e-02 -1.127310693264007568e-01 -1.858471035957336426e-01 4.997447133064270020e-02 2.130560576915740967e-01 -2.882765233516693115e-01 -5.096518620848655701e-02 -7.918037474155426025e-02 -5.145704001188278198e-02 6.318829208612442017e-02 2.020074799656867981e-02 1.370035260915756226e-01 9.321276843547821045e-02 4.826876223087310791e-01 -1.652438491582870483e-01 2.826482355594635010e-01
3.320601284503936768e-01 3.982025012373924255e-02 -9.692125767469406128e-02 1.065811887383460999e-01 5.204071849584579468e-02 3.897409886121749878e-02 -6.044009700417518616e-02 7.199127972126007080e-02 5.874148011207580566e-02 -6.966453045606613159e-02 -3.117073476314544678e-01 -6.276933103799819946e-02 -4.369925335049629211e-02 -1.267930269241333008e-01 1.653199642896652222e-01 -1.133174262940883636e-02 3.421148285269737244e-04 2.003953419625759125e-02 -1.998839378356933594e-01 1.900754719972610474e-01 3.097040653228759766e-01 1.724269390106201172e-01 -2.452881783246994019e-01 -3.183748424053192139e-01 9.744307398796081543e-02 -2.967013418674468994e-01 9.998314082622528076e-02 1.122263297438621521e-01 -7.896254956722259521e-02 -1.142688468098640442e-02 -4.289683699607849121e-01 -1.591396033763885498e-01
-6.108524277806282043e-02 3.045163117349147797e-02 1.371676474809646606e-01 3.655510544776916504e-01 -7.650124281644821167e-02 3.354918360710144043e-01 -1.806708276271820068e-01 2.243984639644622803e-01 -7.322148978710174561e-02 1.211789920926094055e-01 2.736684493720531464e-02 6.188974902033805847e-02 -1.527366638183593750e-01 5.669138208031654358e-02 1.198846772313117981e-01 2.240974158048629761e-01 6.142668426036834717e-03 2.435574866831302643e-02 -1.253034025430679321e-01 -3.459746763110160828e-02 1.446182876825332642e-01 6.871933490037918091e-02 -3.492920398712158203e-01 -1.669197529554367065e-01 -3.275474309921264648e-01 1.629845499992370605e-01 -8.779616653919219971e-02 1.705941855907440186e-01 1.242999508976936340e-01 3.808470442891120911e-02 -3.753480315208435059e-01 -6.522281467914581299e-02
-6.913667172193527222e-02 2.016929239034652710e-01 -1.740321218967437744e-01 3.515019416809082031e-01 -8.306747674942016602e-02 -2.555014789104461670e-01 1.065586879849433899e-01 3.241858794353902340e-04 -1.931581944227218628e-01 1.026813387870788574e-01 -2.340336143970489502e-01 3.585001230239868164e-01 3.951988220214843750e-01 -6.018269434571266174e-02 9.679308533668518066e-02 9.075357019901275635e-02 -5.766491591930389404e-02 5.273489281535148621e-02 -4.799696430563926697e-02 -1.154326647520065308e-01 6.862005591392517090e-02 -7.820028811693191528e-02 -1.244575306773185730e-01 5.170917510986328125e-02 -1.284677088260650635e-01 8.660173416137695312e-02 1.048078462481498718e-01 1.839073747396469116e-01 4.149028286337852478e-02 2.135857939720153809e-03 -3.908441066741943359e-01 1.859803348779678345e-01
2.797653973102569580e-01 -1.013108622282743454e-02 3.642814606428146362e-02 1.869964450597763062e-01 -1.446018517017364502e-01 1.376266628503799438e-01 2.335521280765533447e-01 4.249093681573867798e-02 -3.614539280533790588e-02 -2.800596356391906738e-01 -2.301911711692810059e-01 -2.021612040698528290e-02 -7.574512623250484467e-03 -3.873894810676574707e-01 -3.152789920568466187e-02 2.667929232120513916e-01 1.934722959995269775e-01 5.994377657771110535e-02 6.896180659532546997e-02 3.393121659755706787e-01 2.965024709701538086e-01 -1.172600388526916504e-01 -1.434828639030456543e-01 9.105116873979568481e-02 1.841162447817623615e-03 1.463381759822368622e-02 5.851026251912117004e-02 2.784804701805114746e-01 -2.096569091081619263e-01 6.243435293436050415e-02 -1.088689118623733521e-01 -3.661685809493064880e-02
-1.885294169187545776e-01 1.719542741775512695e-01 1.201294176280498505e-02 3.596661984920501709e-01 -6.898890435695648193e-02 2.021879851818084717e-01 2.263353168964385986e-01 1.688994169235229492e-01 -8.046375215053558350e-02 -4.599782079458236694e-02 2.597027122974395752e-01 3.478304445743560791e-01 2.751017548143863678e-02 1.782743930816650391e-01 -1.354413181543350220e-01 -9.979271143674850464e-02 4.468910023570060730e-02 -5.389763787388801575e-02 3.678714111447334290e-02 1.892638802528381348e-01 2.595355808734893799e-01 -7.247640192508697510e-02 -1.532583832740783691e-01 -3.484551608562469482e-01 -4.407577216625213623e-02 2.576046884059906006e-01 -2.018216252326965332e-01 9.622630476951599121e-02 -1.198836192488670349e-01 -6.852229684591293335e-02 -1.549859642982482910e-01 -3.387987986207008362e-02
3.440690413117408752e-02 1.382056027650833130e-01 -5.973618477582931519e-02 3.835610747337341309e-01 -3.668168187141418457e-01 1.761246472597122192e-01 7.137484103441238403e-02 -2.839373052120208740e-01 2.671326510608196259e-02 -1.915639042854309082e-01 -4.600745625793933868e-03 2.720778286457061768e-01 1.476491093635559082e-01 -7.366977632045745850e-02 -5.137415230274200439e-02 -3.989126160740852356e-02 3.924467787146568298e-02 2.274680584669113159e-01 -1.779937185347080231e-03 2.973772585391998291e-01 2.448344975709915161e-01 -2.157974839210510254e-01 1.236215978860855103e-01 -6.613618880510330200e-02 4.972497001290321350e-03 -1.818465590476989746e-01 -1.043390110135078430e-01 2.853226102888584137e-02 -7.406248152256011963e-02 6.574267148971557617e-02 -2.341951578855514526e-01 -2.397652566432952881e-01
-1.738844662904739380e-01 2.560964524745941162e-01 5.370350554585456848e-03 1.957655251026153564e-01 -3.025238811969757080e-01 1.254171878099441528e-01 2.143616974353790283e-01 1.458633840084075928e-01 -1.196931153535842896e-01 -3.372068703174591064e-01 -1.340101212263107300e-01 -6.321926414966583252e-02 3.268244862556457520e-01 5.709996446967124939e-02 -3.792688250541687012e-02 1.541339606046676636e-01 -1.012790650129318237e-01 3.072948753833770752e-01 -1.515497565269470215e-01 8.669397234916687012e-02 9.050831943750381470e-02 1.496708244085311890e-01 -8.998934179544448853e-02 -2.011392563581466675e-01 -3.631541728973388672e-01 2.140791714191436768e-02 -1.201372817158699036e-01 1.581067442893981934e-01 8.412947505712509155e-02 7.727269828319549561e-02 3.250110149383544922e-02 7.677088677883148193e-02
-5.360168218612670898e-02 6.004309654235839844e-02 -3.089601099491119385e-01 1.045694127678871155e-01 -1.541411578655242920e-01 -2.091804295778274536e-01 -6.174739077687263489e-02 -6.832764297723770142e-02 -3.627344965934753418e-01 -2.598676085472106934e-01 -2.583585977554321289e-01 5.504106730222702026e-02 -3.102657012641429901e-02 2.225486040115356445e-01 9.024494141340255737e-02 1.710266172885894775e-01 4.877192527055740356e-02 5.051618814468383789e-02 -2.356070652604103088e-02 9.562496095895767212e-02 3.134296238422393799e-01 1.380785852670669556e-01 -1.840703338384628296e-01 -2.654086425900459290e-02 9.036687761545181274e-02 6.471820920705795288e-02 1.392786949872970581e-01 9.512510895729064941e-02 -1.042662858963012695e-01 1.834771931171417236e-01 -2.763400077819824219e-01 -3.551635742187500000e-01
[truncated: 3,273,083 more chars]
