# Supplementary material for: The Language of Innovation
Source: PLoS One. 2020 Apr 30;15(4):e0230107. doi: 10.1371/journal.pone.0230107 (PMC7194493; doi:10.1371/journal.pone.0230107)
Supplement: S25 File — (GZ) [file pone.0230107.s025.tar.gz › 2003-2007/V2Run_26_VS_4500_embeddings2003-2007ED32.txt]

-3.045138418674468994e-01 6.891468167304992676e-02 -1.979569345712661743e-01 4.538994655013084412e-02 1.048722118139266968e-01 1.591626852750778198e-01 2.641117200255393982e-02 1.606282442808151245e-01 -2.573314122855663300e-03 5.538178607821464539e-02 1.927140541374683380e-02 1.263372041285037994e-02 -2.969335317611694336e-01 -1.921401321887969971e-01 3.484116196632385254e-01 1.558994799852371216e-01 -4.413315281271934509e-02 2.498019635677337646e-01 1.369342058897018433e-01 1.474926918745040894e-01 1.369952708482742310e-01 7.290103286504745483e-02 1.061522513628005981e-01 -3.533579409122467041e-01 1.844440400600433350e-01 -1.389387100934982300e-01 1.302927732467651367e-01 1.913993656635284424e-01 -1.651646010577678680e-02 -3.469018042087554932e-01 1.773253828287124634e-01 -2.875960199162364006e-04
-4.509006440639495850e-02 -1.819135993719100952e-01 2.681987918913364410e-02 -4.937506094574928284e-02 -5.503323674201965332e-02 2.943077087402343750e-01 -2.165576666593551636e-01 3.246862674131989479e-03 -1.194858700037002563e-01 2.461593002080917358e-01 -2.231687307357788086e-01 1.400757879018783569e-01 2.064747922122478485e-02 -2.295488677918910980e-02 7.852890342473983765e-02 2.068911641836166382e-01 -3.292687833309173584e-01 1.880474686622619629e-01 1.889961510896682739e-01 -2.936936318874359131e-01 -7.379327714443206787e-02 -1.284825205802917480e-01 7.693791389465332031e-02 -2.291147857904434204e-01 -8.287532627582550049e-02 -6.341467052698135376e-02 2.867320775985717773e-01 4.348454065620899200e-03 -6.000989302992820740e-02 4.620185121893882751e-02 3.238032162189483643e-01 -2.848037779331207275e-01
-2.751840054988861084e-01 4.066855460405349731e-02 2.302447110414505005e-01 -3.040527179837226868e-02 1.492878198623657227e-01 3.997044637799263000e-02 -1.043697223067283630e-01 3.889172673225402832e-01 -9.116940200328826904e-03 1.310533732175827026e-01 2.618699073791503906e-01 1.851846426725387573e-01 1.291501522064208984e-01 2.321088165044784546e-01 2.139498740434646606e-01 3.521167337894439697e-01 6.554456893354654312e-03 2.465069591999053955e-01 1.435397863388061523e-01 6.360782682895660400e-02 1.350881457328796387e-01 6.466564256697893143e-03 3.230850398540496826e-02 -2.420409470796585083e-01 -2.592953741550445557e-01 5.717947613447904587e-03 2.538429386913776398e-02 2.403451800346374512e-01 -9.119292348623275757e-02 -2.451492287218570709e-02 9.838639199733734131e-02 -1.206472218036651611e-01
-2.466878890991210938e-01 4.631076380610466003e-02 3.356530144810676575e-02 -6.819626688957214355e-02 -7.034873962402343750e-02 -3.689394146203994751e-02 -2.964848577976226807e-01 2.585974931716918945e-01 1.386394202709197998e-01 1.359903514385223389e-01 -1.653889417648315430e-01 8.763166144490242004e-03 -1.009285673499107361e-01 1.722302585840225220e-01 1.362511515617370605e-01 2.103612013161182404e-02 -3.340979218482971191e-01 5.204214155673980713e-02 -1.768605411052703857e-02 4.460864514112472534e-02 7.888558506965637207e-02 -1.528577059507369995e-01 8.411813527345657349e-02 -5.210630893707275391e-01 -7.096020132303237915e-02 4.297625645995140076e-02 3.029947280883789062e-01 1.092681940644979477e-02 7.389905396848917007e-03 -1.256706658750772476e-02 1.289387196302413940e-01 -3.250953555107116699e-01
-1.070314496755599976e-01 4.128610491752624512e-01 -9.654333814978599548e-03 -7.419896870851516724e-02 -6.558109819889068604e-02 3.090874850749969482e-01 -2.818217575550079346e-01 -9.559457004070281982e-02 7.136612385511398315e-02 7.582508958876132965e-03 1.251461207866668701e-01 2.579384446144104004e-01 -2.810350060462951660e-01 -7.354170829057693481e-02 1.811929345130920410e-01 6.675770040601491928e-03 -1.663817465305328369e-01 9.588571637868881226e-02 1.955027692019939423e-02 2.324260920286178589e-01 1.645992696285247803e-01 -1.661285459995269775e-01 -4.175833240151405334e-02 -3.356231451034545898e-01 -8.917636238038539886e-03 -8.381993323564529419e-02 -7.171728461980819702e-02 1.619682163000106812e-01 -2.224124521017074585e-01 -1.944690756499767303e-02 1.527527272701263428e-01 -2.178629487752914429e-01
-1.846548914909362793e-01 2.344201952219009399e-01 -2.213677465915679932e-01 -7.777751237154006958e-02 7.009112834930419922e-02 1.903481483459472656e-01 -2.570025809109210968e-02 1.422854363918304443e-01 2.592133283615112305e-01 2.089527547359466553e-01 1.194979324936866760e-01 2.602919638156890869e-01 2.910399436950683594e-02 1.957837492227554321e-02 3.315173387527465820e-01 -9.757754206657409668e-02 -1.479238122701644897e-01 1.651373058557510376e-01 1.773456931114196777e-01 7.369974255561828613e-02 2.380765676498413086e-01 -1.593947708606719971e-01 -5.972843617200851440e-02 -1.582852602005004883e-01 -8.807424455881118774e-02 1.594690419733524323e-02 4.123774468898773193e-01 1.831540763378143311e-01 -1.192521154880523682e-01 7.658248394727706909e-02 6.414284557104110718e-02 -2.185175120830535889e-01
-2.355726510286331177e-01 2.295748144388198853e-01 -9.949743002653121948e-02 -1.702990084886550903e-01 -2.397141158580780029e-01 2.579115033149719238e-01 -9.462912380695343018e-02 -2.627182938158512115e-02 1.380122601985931396e-01 3.857894614338874817e-02 -8.236838132143020630e-02 1.574438810348510742e-01 -1.427010744810104370e-01 1.274975836277008057e-01 2.809125185012817383e-01 8.428714424371719360e-02 -7.010642439126968384e-02 -5.269129574298858643e-02 1.671351194381713867e-01 -5.019629001617431641e-02 2.452059090137481689e-01 4.337374586611986160e-03 -1.482285708189010620e-01 -3.530519604682922363e-01 -1.682583242654800415e-02 1.836796253919601440e-01 3.555829524993896484e-01 6.768041849136352539e-02 -1.700351946055889130e-02 2.467459067702293396e-02 3.566331863403320312e-01 -8.059542626142501831e-02
-1.896756142377853394e-01 5.437553673982620239e-02 -5.489553511142730713e-02 2.023432590067386627e-02 1.919266134500503540e-01 4.159629046916961670e-01 -9.401518106460571289e-02 2.204083353281021118e-01 -7.313236594200134277e-03 1.851547509431838989e-01 -2.195626050233840942e-01 1.148755773901939392e-01 -2.021954506635665894e-01 1.197954453527927399e-02 -7.713858038187026978e-02 -6.192283332347869873e-02 -3.300127685070037842e-01 8.725230395793914795e-02 3.232898190617561340e-02 1.119922921061515808e-01 2.136453054845333099e-02 -2.621333301067352295e-01 1.609141379594802856e-01 -4.142259433865547180e-02 8.504649251699447632e-02 2.114190459251403809e-01 3.432383835315704346e-01 1.002241969108581543e-01 2.093568257987499237e-02 -2.459780722856521606e-01 2.639645040035247803e-01 -8.071719855070114136e-02
-1.444042623043060303e-01 3.735493868589401245e-02 -1.300726532936096191e-01 -6.708517670631408691e-02 3.131242096424102783e-02 2.714773416519165039e-01 -1.874226182699203491e-01 2.570924162864685059e-02 2.667484618723392487e-02 2.746122479438781738e-01 -1.113454699516296387e-01 2.747918665409088135e-01 1.722886413335800171e-01 4.698022268712520599e-03 1.071464046835899353e-01 6.018777936697006226e-02 -6.200440973043441772e-02 3.632839024066925049e-01 1.133306473493576050e-01 2.222086489200592041e-01 -8.162984997034072876e-02 -1.529064327478408813e-01 2.098968625068664551e-01 -3.760520815849304199e-01 1.454721540212631226e-01 2.784146666526794434e-01 6.202891469001770020e-02 1.121242567896842957e-01 3.450395166873931885e-02 -5.959884822368621826e-02 3.186728656291961670e-01 4.557092860341072083e-02
-3.554234802722930908e-01 2.621337771415710449e-01 -1.511766463518142700e-01 -1.610129624605178833e-01 -1.444960087537765503e-01 7.555695623159408569e-02 -8.566655963659286499e-02 2.691693007946014404e-01 -7.214754819869995117e-03 4.558074846863746643e-02 4.394287243485450745e-02 1.882532089948654175e-01 1.256390810012817383e-01 1.248609647154808044e-01 1.707924157381057739e-01 -1.439992338418960571e-01 -1.945729739964008331e-02 -2.744996733963489532e-02 1.765093207359313965e-01 1.547336429357528687e-01 6.684111803770065308e-02 -3.143814206123352051e-01 -2.872725203633308411e-02 -4.416071772575378418e-01 9.489484131336212158e-02 1.626496203243732452e-02 1.259775459766387939e-01 -1.953265815973281860e-02 -5.346355214715003967e-02 -2.075821608304977417e-01 2.747055888175964355e-01 -1.634365767240524292e-01
-2.204159796237945557e-01 -6.036017462611198425e-02 -6.531079113483428955e-02 2.141210585832595825e-01 -2.798684500157833099e-02 1.305096447467803955e-01 -3.631322830915451050e-02 7.070968300104141235e-02 -1.787303537130355835e-01 -2.734442427754402161e-02 -1.196608785539865494e-02 2.145411819219589233e-01 -2.383260987699031830e-02 -1.586626097559928894e-02 -2.449495531618595123e-02 2.972675561904907227e-01 -1.280094236135482788e-01 -7.733609527349472046e-02 9.854572825133800507e-03 7.970124483108520508e-02 2.867121398448944092e-01 1.464879512786865234e-01 -4.999557510018348694e-02 -3.945374488830566406e-01 -3.005594611167907715e-01 -2.364711910486221313e-01 9.877800941467285156e-02 2.036072015762329102e-01 -1.061419025063514709e-01 -2.410143166780471802e-01 3.017046153545379639e-01 -2.374631017446517944e-01
-2.205680608749389648e-01 2.406135201454162598e-01 -1.347807347774505615e-01 -6.274557858705520630e-02 -1.283638477325439453e-01 1.087871119379997253e-01 6.676681339740753174e-02 -1.958957128226757050e-02 1.184473931789398193e-02 2.448253780603408813e-01 2.299583256244659424e-01 3.602002561092376709e-02 -1.230786219239234924e-01 -5.275673698633909225e-03 2.650670409202575684e-01 6.749249994754791260e-02 -2.940686345100402832e-01 -4.029328003525733948e-02 4.530115518718957901e-03 2.310113795101642609e-02 9.376085549592971802e-02 -1.441544387489557266e-02 1.826869696378707886e-01 -3.770527541637420654e-01 -6.547125522047281265e-03 2.099926173686981201e-01 2.981547713279724121e-01 1.090690717101097107e-01 -1.266856193542480469e-01 -2.940779328346252441e-01 2.716291248798370361e-01 -1.987630724906921387e-01
-4.901974648237228394e-02 2.481017410755157471e-01 -8.816574513912200928e-02 -1.055592969059944153e-01 2.598983794450759888e-02 2.275847792625427246e-01 -1.362278163433074951e-01 2.360939979553222656e-02 -2.601418457925319672e-02 7.393615692853927612e-02 1.173004787415266037e-02 1.543687582015991211e-01 -1.167029961943626404e-01 -2.577803283929824829e-02 3.095839619636535645e-01 1.285675466060638428e-01 -3.174731433391571045e-01 -8.998022414743900299e-03 2.189330905675888062e-01 9.766227006912231445e-02 3.072715997695922852e-01 -3.255243226885795593e-02 -2.058681994676589966e-01 -4.433723390102386475e-01 1.719367951154708862e-01 -1.105457842350006104e-01 1.623152196407318115e-01 2.613385915756225586e-01 -1.491277515888214111e-01 -5.133529379963874817e-02 8.986819535493850708e-02 -1.631584912538528442e-01
-1.324514895677566528e-01 3.029093444347381592e-01 -2.232460826635360718e-01 -9.326082468032836914e-02 -1.968979835510253906e-02 8.907296508550643921e-02 -1.692308336496353149e-01 1.523702740669250488e-01 -1.553005278110504150e-01 -3.876862302422523499e-02 1.002014353871345520e-01 1.942262649536132812e-01 -6.094250455498695374e-02 -6.481216102838516235e-02 3.577339947223663330e-01 -4.630058258771896362e-02 -2.556177377700805664e-01 2.624172270298004150e-01 1.887843608856201172e-01 2.005109796300530434e-03 2.113143503665924072e-01 -9.662112221121788025e-03 -2.058768272399902344e-01 -1.782840490341186523e-01 -1.039470806717872620e-01 -1.562338601797819138e-02 3.967258036136627197e-01 4.699447599705308676e-04 -1.837732642889022827e-01 -7.854045182466506958e-02 1.396612823009490967e-01 -2.095706164836883545e-01
-1.555718109011650085e-02 1.887430399656295776e-01 -2.479945421218872070e-01 1.704289913177490234e-01 -4.455509409308433533e-02 -2.709616720676422119e-02 -1.045447364449501038e-01 3.549270033836364746e-01 4.317111894488334656e-02 3.238927945494651794e-02 7.055521011352539062e-02 3.068282604217529297e-01 -1.560533195734024048e-01 5.593692883849143982e-02 1.960983872413635254e-01 -1.721575707197189331e-01 -2.998585402965545654e-01 1.200123131275177002e-01 -1.366217285394668579e-01 2.182935625314712524e-01 1.259406954050064087e-01 -8.141398429870605469e-02 4.165247455239295959e-02 -2.085780352354049683e-01 7.199680060148239136e-02 1.109287589788436890e-01 3.896450698375701904e-01 7.842647284269332886e-02 -1.281889677047729492e-01 -1.292309612035751343e-01 2.621015310287475586e-01 -1.438680291175842285e-01
-1.678822189569473267e-01 -1.189442258328199387e-02 1.551388651132583618e-01 1.296297311782836914e-01 -8.734615892171859741e-02 3.191870450973510742e-01 -1.478744149208068848e-01 8.845313638448715210e-02 -1.285489946603775024e-01 -1.030258536338806152e-01 3.167037665843963623e-01 -3.640815243124961853e-02 2.540766000747680664e-01 6.344935297966003418e-02 1.858941763639450073e-01 2.386856377124786377e-01 -3.024313971400260925e-02 3.353495597839355469e-01 7.940801978111267090e-02 1.417788094840943813e-03 5.331526696681976318e-02 7.269844412803649902e-02 -7.844450324773788452e-02 -3.053990602493286133e-01 -1.250494867563247681e-01 -6.652362644672393799e-02 9.938429296016693115e-02 1.562580317258834839e-01 -2.206659018993377686e-01 -1.980800926685333252e-01 3.468850255012512207e-01 -1.134958937764167786e-01
2.055543810129165649e-01 8.906543254852294922e-02 -1.999976634979248047e-01 -3.937664907425642014e-03 4.748626425862312317e-02 2.265038937330245972e-01 -3.376787602901458740e-01 1.161340475082397461e-01 5.347258877009153366e-03 -9.602945297956466675e-02 4.890549555420875549e-02 9.615022689104080200e-02 -9.396830946207046509e-02 1.746140867471694946e-01 -3.829789161682128906e-02 -1.597578972578048706e-01 -3.066916465759277344e-01 3.120757043361663818e-01 1.126082018017768860e-01 1.966110896319150925e-03 -1.265446990728378296e-01 -1.176682650111615658e-03 2.060734331607818604e-01 -3.845995068550109863e-01 1.256744265556335449e-01 1.073503866791725159e-02 1.099832803010940552e-01 2.419826090335845947e-01 2.248177491128444672e-02 -3.396615386009216309e-02 3.776424229145050049e-01 1.277566794306039810e-02
-8.880818635225296021e-02 1.044322773814201355e-01 -9.054542332887649536e-02 1.031780689954757690e-01 -1.095634549856185913e-01 3.196156322956085205e-01 -2.439237236976623535e-01 5.139660090208053589e-02 -1.573435030877590179e-02 6.253115832805633545e-02 -2.467572502791881561e-02 3.664686679840087891e-01 3.508396074175834656e-02 2.031115889549255371e-01 -1.533534377813339233e-01 2.061594873666763306e-01 -2.169789373874664307e-01 3.852013349533081055e-01 7.534979376941919327e-03 2.056183218955993652e-01 -5.144926160573959351e-02 1.219595670700073242e-01 5.995232984423637390e-02 -3.574739694595336914e-01 -5.904705030843615532e-04 1.255061775445938110e-01 7.628127932548522949e-02 2.130046784877777100e-01 1.635536998510360718e-01 4.983135685324668884e-02 1.670476049184799194e-01 -1.664796024560928345e-01
-1.425684243440628052e-01 -1.347234845161437988e-02 -1.713773421943187714e-02 -2.185204438865184784e-02 1.715952008962631226e-01 1.388315409421920776e-01 1.825402230024337769e-01 2.266390919685363770e-01 -2.175829112529754639e-01 4.766133800148963928e-02 1.526398211717605591e-01 1.357457190752029419e-01 -3.535194694995880127e-02 2.766628563404083252e-02 9.638183563947677612e-02 2.599389851093292236e-01 -1.540196388959884644e-01 1.315693408250808716e-01 5.580363050103187561e-02 3.715293109416961670e-01 3.680960088968276978e-02 1.109616365283727646e-02 -1.466956287622451782e-01 -1.686450093984603882e-01 -1.880231797695159912e-01 -2.564913332462310791e-01 2.574767172336578369e-01 3.122516870498657227e-01 -1.735803782939910889e-01 6.692544091492891312e-03 2.744831144809722900e-01 -2.665192186832427979e-01
-1.967976987361907959e-02 1.302854567766189575e-01 -5.597770214080810547e-02 9.418734349310398102e-03 -1.779061406850814819e-01 2.908803224563598633e-01 -2.636472284793853760e-01 3.247555494308471680e-01 7.390516251325607300e-02 1.912524364888668060e-02 2.459723055362701416e-01 3.333437740802764893e-01 6.656483747065067291e-03 -3.324626758694648743e-02 2.519173920154571533e-01 -2.393117845058441162e-01 -1.639670133590698242e-01 1.073749735951423645e-01 8.621073514223098755e-02 6.625206023454666138e-02 1.049218550324440002e-01 1.413954515010118484e-02 -4.459412023425102234e-02 -3.318537473678588867e-01 8.506606519222259521e-02 7.637642323970794678e-02 3.193666934967041016e-01 -7.252512872219085693e-02 -5.821341276168823242e-02 -8.944389224052429199e-02 1.107398346066474915e-01 -2.670405805110931396e-01
-1.238606497645378113e-01 2.411371469497680664e-01 -2.234513908624649048e-01 -1.408997476100921631e-01 -2.718655169010162354e-01 -3.057438693940639496e-02 -2.232381999492645264e-01 -1.931462553329765797e-03 5.996735394001007080e-02 2.248029261827468872e-01 -5.055158212780952454e-02 1.095451191067695618e-01 -1.148172691464424133e-01 1.215391326695680618e-02 2.678072154521942139e-01 1.022552978247404099e-02 -2.324923425912857056e-01 2.759562134742736816e-01 2.134295701980590820e-01 1.595950275659561157e-01 1.797102540731430054e-01 -8.002419769763946533e-02 -1.004790216684341431e-01 -2.119365781545639038e-01 1.288137137889862061e-01 -1.127223968505859375e-01 2.705427706241607666e-01 1.890837550163269043e-01 -2.095713019371032715e-01 -2.707832120358943939e-02 2.696900069713592529e-01 -1.662165075540542603e-01
-1.483850181102752686e-01 1.539238989353179932e-01 -3.896268606185913086e-01 -3.028479032218456268e-02 -1.054937914013862610e-01 8.087148517370223999e-02 -2.912192344665527344e-01 3.430728316307067871e-01 1.145213022828102112e-01 1.962135583162307739e-01 1.456448584794998169e-01 1.517214179039001465e-01 -6.562252994626760483e-03 2.146766036748886108e-01 1.539714634418487549e-01 4.927949234843254089e-02 -3.441811501979827881e-01 1.432977616786956787e-01 8.073255419731140137e-03 -1.094269827008247375e-01 7.762165367603302002e-02 -2.435682713985443115e-01 -1.644608676433563232e-01 -2.159878462553024292e-01 1.138443648815155029e-01 2.036947757005691528e-01 1.676495224237442017e-01 -5.727256461977958679e-02 -1.702759861946105957e-01 4.160317778587341309e-02 5.563632771372795105e-02 -5.944025143980979919e-02
-8.315335959196090698e-02 -6.304007768630981445e-02 1.156279817223548889e-01 -8.092391071841120720e-04 2.466709762811660767e-01 2.871594429016113281e-01 7.401175051927566528e-02 2.879879176616668701e-01 1.011427491903305054e-01 -1.939549110829830170e-02 3.132962286472320557e-01 3.571066260337829590e-02 1.944358199834823608e-01 -3.694574907422065735e-02 3.491697311401367188e-01 2.244280129671096802e-01 -1.197450757026672363e-01 2.241955101490020752e-01 6.936859339475631714e-02 2.603973262012004852e-02 1.030594706535339355e-01 -1.317435353994369507e-01 -3.455271720886230469e-01 -2.135959565639495850e-01 -2.473243176937103271e-01 8.148688822984695435e-02 -3.566173464059829712e-02 5.711521953344345093e-02 -1.379271298646926880e-01 -7.815297693014144897e-02 1.654650568962097168e-01 -1.859817355871200562e-01
-2.150688506662845612e-02 3.788097202777862549e-01 -3.559719026088714600e-02 -1.348557998426258564e-03 -1.447186917066574097e-01 7.121379673480987549e-02 -1.946936547756195068e-01 1.281702518463134766e-01 3.076452948153018951e-02 1.685661077499389648e-01 -1.528194248676300049e-01 1.686003804206848145e-01 -2.933902293443679810e-02 -1.681088358163833618e-01 4.097318649291992188e-01 2.374427169561386108e-01 -3.893512859940528870e-02 -1.855898648500442505e-02 2.330217212438583374e-01 -1.145962178707122803e-01 2.602239549160003662e-01 -2.289110869169235229e-01 8.478482067584991455e-02 -2.074614614248275757e-01 -2.020591497421264648e-01 7.192298024892807007e-02 1.257153302431106567e-01 8.058842271566390991e-02 -2.699198424816131592e-01 -1.426116228103637695e-01 1.231365427374839783e-01 -1.536481678485870361e-01
-7.418141514062881470e-02 -4.609677568078041077e-02 5.812551453709602356e-02 5.217850208282470703e-02 -1.144478842616081238e-01 2.140657156705856323e-01 -1.085446402430534363e-02 2.426118403673171997e-01 -2.293400913476943970e-01 1.952238678932189941e-01 8.774341642856597900e-02 2.488328814506530762e-01 1.859210282564163208e-01 -1.887601613998413086e-01 2.971765398979187012e-02 2.333846092224121094e-01 -2.345663607120513916e-01 4.464611411094665527e-02 2.247192859649658203e-01 1.739222705364227295e-01 1.110736839473247528e-02 -1.609015911817550659e-01 -6.382455676794052124e-02 -2.415641695261001587e-01 -3.077059090137481689e-01 -2.423651814460754395e-01 6.712044775485992432e-02 2.062884867191314697e-01 -1.837047934532165527e-01 -1.412334591150283813e-01 8.753588795661926270e-02 -3.073319792747497559e-01
-1.824833452701568604e-01 4.171040058135986328e-01 -1.749995648860931396e-01 -2.289061248302459717e-02 -5.294423550367355347e-03 1.776562631130218506e-01 -8.790105581283569336e-02 -5.824086442589759827e-02 4.848809912800788879e-02 1.355012357234954834e-01 -1.314338743686676025e-01 1.664272248744964600e-01 -9.555947780609130859e-02 -1.566609181463718414e-02 2.907018065452575684e-01 5.549067258834838867e-02 -1.069626733660697937e-01 2.635807693004608154e-01 3.342749550938606262e-02 1.283816695213317871e-01 1.689046621322631836e-01 -2.484995685517787933e-02 -2.634144127368927002e-01 -2.812325358390808105e-01 8.348863571882247925e-03 1.516050547361373901e-01 2.210709303617477417e-01 2.426444739103317261e-01 -2.738039791584014893e-01 -1.160422787070274353e-01 1.495562493801116943e-01 -1.961489021778106689e-01
2.590004727244377136e-02 -8.759510517120361328e-02 2.043094113469123840e-02 -9.904547780752182007e-02 1.615835130214691162e-01 3.295980393886566162e-01 9.777757525444030762e-02 3.722495138645172119e-01 9.254737943410873413e-02 -1.685948520898818970e-01 1.517023444175720215e-01 -2.297257073223590851e-02 4.831082746386528015e-02 2.065149843692779541e-01 2.069092243909835815e-01 2.735832631587982178e-01 5.015988275408744812e-02 1.187150701880455017e-01 -2.898595994338393211e-03 -8.339474350214004517e-02 1.432022601366043091e-01 1.948151853866875172e-03 -2.511518076062202454e-02 -1.018542423844337463e-01 -4.115948453545570374e-02 -1.757319718599319458e-01 1.943067908287048340e-01 1.347492933273315430e-01 -1.688496917486190796e-01 -3.420439958572387695e-01 3.048398196697235107e-01 -3.055723607540130615e-01
-2.097805440425872803e-01 1.864565312862396240e-01 1.612432450056076050e-01 1.108283773064613342e-01 1.844755858182907104e-01 2.220968157052993774e-01 1.395026594400405884e-01 3.244394659996032715e-01 -1.961098909378051758e-01 9.997620433568954468e-02 1.628758013248443604e-01 1.543276011943817139e-01 1.377667188644409180e-01 2.406739257276058197e-02 1.772338449954986572e-01 1.743584275245666504e-01 -4.854729399085044861e-02 2.001228630542755127e-01 8.885574340820312500e-02 1.302390545606613159e-01 6.844963878393173218e-02 -1.096941977739334106e-01 1.272609531879425049e-01 -1.934764087200164795e-01 -2.978303432464599609e-01 -8.450219780206680298e-02 1.597596108913421631e-01 7.064810395240783691e-02 -3.429198861122131348e-01 -1.331651955842971802e-01 2.961880564689636230e-01 -8.757773786783218384e-02
-2.511007711291313171e-02 1.624520272016525269e-01 -2.343919724225997925e-01 -9.774893522262573242e-02 -8.169627934694290161e-02 5.599488317966461182e-02 -2.519282102584838867e-01 -2.117117866873741150e-02 2.384260892868041992e-01 2.063608765602111816e-01 -3.833600506186485291e-02 8.013784885406494141e-02 -3.420008718967437744e-02 -5.607371777296066284e-02 3.600129783153533936e-01 1.794262528419494629e-01 -3.025378882884979248e-01 1.837962120771408081e-01 -1.263771802186965942e-01 2.083234786987304688e-01 9.484362788498401642e-03 -2.064266651868820190e-01 -1.391353756189346313e-01 -2.081995159387588501e-01 9.997877478599548340e-02 1.387326866388320923e-01 2.739685177803039551e-01 -1.876448541879653931e-01 8.476763218641281128e-02 4.890615865588188171e-02 2.875279188156127930e-01 -1.986675262451171875e-01
-2.334821969270706177e-01 1.334810853004455566e-01 2.632144093513488770e-01 1.102443188428878784e-01 9.550959616899490356e-02 2.365094423294067383e-01 -6.652937829494476318e-02 2.692618072032928467e-01 -5.332735553383827209e-02 -4.265134781599044800e-02 2.835838794708251953e-01 3.647180274128913879e-02 5.208114907145500183e-02 4.718342795968055725e-02 2.164019830524921417e-02 2.564898729324340820e-01 -1.123242080211639404e-01 2.505627274513244629e-01 1.218220442533493042e-01 1.568145453929901123e-01 1.601674109697341919e-01 -1.574796885251998901e-01 1.825962960720062256e-02 -3.689701259136199951e-01 -2.399258613586425781e-01 4.827508330345153809e-02 1.323838382959365845e-01 2.335336506366729736e-01 -2.419316917657852173e-01 -6.564632058143615723e-02 9.754995256662368774e-02 -2.014177590608596802e-01
1.292043179273605347e-02 1.218828782439231873e-01 -1.897515058517456055e-01 -2.252883315086364746e-01 -3.484164923429489136e-02 8.648555725812911987e-02 -8.953290432691574097e-02 -1.338098645210266113e-01 2.297665178775787354e-02 3.076730072498321533e-01 2.429287582635879517e-01 -1.560670286417007446e-01 -1.246659085154533386e-01 1.571065783500671387e-01 -1.603279560804367065e-01 1.540354937314987183e-01 -1.734660416841506958e-01 1.478864550590515137e-01 4.588653147220611572e-02 -1.777323894202709198e-02 -7.614744454622268677e-02 -2.607847154140472412e-01 -1.838945001363754272e-01 -3.823174238204956055e-01 -1.564757674932479858e-01 2.176657915115356445e-01 1.771890223026275635e-01 -7.864587008953094482e-02 -1.008167639374732971e-01 -2.214264571666717529e-01 3.105148077011108398e-01 -1.488410830497741699e-01
-2.343603223562240601e-01 3.461427092552185059e-01 7.612284272909164429e-02 -1.542640179395675659e-01 1.775110885500907898e-02 8.397883176803588867e-02 -8.538801968097686768e-02 -8.951015770435333252e-02 -5.601084977388381958e-02 2.800002694129943848e-02 -6.105645094066858292e-03 1.542449444532394409e-01 -3.636374697089195251e-02 7.144815474748611450e-02 4.811691641807556152e-01 4.875461384654045105e-02 -1.777595430612564087e-01 2.781758308410644531e-01 2.039148807525634766e-01 1.411595344543457031e-01 -4.809794202446937561e-02 -1.951326429843902588e-01 -1.440542191267013550e-01 -2.905376851558685303e-01 1.881297081708908081e-01 6.264050304889678955e-02 2.178950458765029907e-01 1.362918913364410400e-01 -9.983679046854376793e-04 -7.866209000349044800e-02 1.788667887449264526e-01 -2.128980904817581177e-01
-1.281254887580871582e-01 4.109777137637138367e-02 1.461916416883468628e-01 1.232346445322036743e-01 6.018138304352760315e-02 2.035819143056869507e-01 -6.148633360862731934e-02 3.858382105827331543e-01 -1.546698212623596191e-01 -1.978011615574359894e-02 1.535690128803253174e-01 1.688412725925445557e-01 1.088481321930885315e-01 1.105072125792503357e-01 1.019946672022342682e-02 1.320803910493850708e-01 7.795591652393341064e-02 3.040421903133392334e-01 1.724955439567565918e-01 2.856740653514862061e-01 2.538757920265197754e-01 -1.923886388540267944e-01 -3.554985299706459045e-02 -3.996366858482360840e-01 -2.238212525844573975e-01 -9.812808036804199219e-02 6.080697476863861084e-02 1.688607186079025269e-01 -1.118080168962478638e-01 -1.379252970218658447e-01 1.471414864063262939e-01 -1.103134304285049438e-01
-2.780731916427612305e-01 1.384617388248443604e-01 -1.330906450748443604e-01 -7.961513102054595947e-02 -2.176924347877502441e-01 1.611251533031463623e-01 -1.700059473514556885e-01 1.645918190479278564e-01 1.186027377843856812e-01 1.710113584995269775e-01 -6.932678073644638062e-02 6.181227043271064758e-02 -5.607592687010765076e-02 -2.841176092624664307e-01 -2.274955622851848602e-02 3.024834990501403809e-01 -2.709581851959228516e-01 -1.798648852854967117e-03 1.321009844541549683e-01 2.936170697212219238e-01 8.350198715925216675e-02 -8.844643831253051758e-02 1.194089800119400024e-01 -1.911707371473312378e-01 1.589637547731399536e-01 2.239946722984313965e-01 2.000586092472076416e-01 1.543944329023361206e-01 2.414864674210548401e-02 1.472462266683578491e-01 2.585740387439727783e-01 -2.262210696935653687e-01
-7.534301280975341797e-02 -9.340310096740722656e-02 -8.665595948696136475e-02 -2.849712669849395752e-01 -1.031528115272521973e-01 -5.715587735176086426e-02 -2.601037546992301941e-02 -9.019458293914794922e-02 -4.425137117505073547e-02 9.800812229514122009e-03 -2.881323359906673431e-02 7.777990773320198059e-03 -1.699345409870147705e-01 7.544003427028656006e-03 -1.061388175003230572e-03 8.972373604774475098e-02 -2.831718623638153076e-01 7.759941369295120239e-02 2.666122913360595703e-01 1.415636837482452393e-01 -2.190932631492614746e-01 4.166280105710029602e-02 -1.609361357986927032e-02 -3.737184107303619385e-01 -1.546673476696014404e-01 2.574151754379272461e-01 3.689016699790954590e-01 2.918844819068908691e-01 -1.133437529206275940e-01 -1.672653108835220337e-01 3.372077345848083496e-01 -3.515468537807464600e-02
-8.578860759735107422e-02 1.076531559228897095e-01 2.489273436367511749e-02 4.740168526768684387e-02 2.209147810935974121e-02 3.095934689044952393e-01 1.626729033887386322e-02 4.842471182346343994e-01 -2.108405083417892456e-01 -1.159306690096855164e-01 1.622198671102523804e-01 1.816373132169246674e-02 3.589489310979843140e-02 3.998144064098596573e-03 5.123041197657585144e-02 1.702702492475509644e-01 -1.867264062166213989e-01 3.763253986835479736e-01 1.453295350074768066e-01 -1.930861473083496094e-01 -2.187058515846729279e-02 -1.564192771911621094e-02 3.775895014405250549e-02 -1.470321118831634521e-01 -1.895711719989776611e-01 9.246216714382171631e-02 -2.519272267818450928e-01 1.932485401630401611e-01 -2.369892597198486328e-01 -2.147299945354461670e-01 1.290523409843444824e-01 -8.212732523679733276e-02
-4.098523855209350586e-01 1.445798319764435291e-03 -7.467444241046905518e-02 -1.634423136711120605e-01 -9.131538867950439453e-02 3.095071315765380859e-01 -1.896986812353134155e-01 1.759306937456130981e-01 1.418993026018142700e-01 9.635902196168899536e-02 1.501009017229080200e-01 8.070228993892669678e-02 4.580403864383697510e-02 7.217935472726821899e-02 -1.750589907169342041e-01 4.648308083415031433e-02 -4.000766575336456299e-01 -6.523316260427236557e-03 2.128279060125350952e-01 6.263159960508346558e-02 -1.715577207505702972e-02 -2.033691108226776123e-01 1.608217060565948486e-01 -3.203758001327514648e-01 3.041755035519599915e-02 -1.899164728820323944e-02 2.074093669652938843e-01 1.180401537567377090e-02 1.234446391463279724e-01 -2.786352336406707764e-01 1.124903559684753418e-01 2.503786608576774597e-02
-6.511367112398147583e-02 4.045088887214660645e-01 -1.169020961970090866e-02 -1.513414736837148666e-02 -8.778318762779235840e-02 9.446291252970695496e-03 -1.981933563947677612e-01 1.031719148159027100e-01 1.435819119215011597e-01 1.304658949375152588e-01 -8.977370709180831909e-02 2.887864708900451660e-01 -6.537377834320068359e-02 2.354227453470230103e-01 3.102764785289764404e-01 1.936660408973693848e-01 -1.326551437377929688e-01 -5.901966989040374756e-02 2.470286786556243896e-01 1.095202714204788208e-01 9.291982650756835938e-02 -1.244845688343048096e-01 -2.689487040042877197e-01 -2.220022529363632202e-01 -1.536182612180709839e-01 -1.821686178445816040e-01 1.307829916477203369e-01 -3.678746579680591822e-04 -2.418772429227828979e-01 -1.318749785423278809e-01 1.092979982495307922e-01 -2.233826816082000732e-01
-1.843803524971008301e-01 2.242237627506256104e-01 -1.514859795570373535e-01 1.856047362089157104e-01 -2.029424533247947693e-02 -2.463798224925994873e-02 -2.825992405414581299e-01 -1.715453527867794037e-02 -3.198495507240295410e-01 1.727696955204010010e-01 1.833295375108718872e-01 4.451499134302139282e-02 9.618871659040451050e-02 1.262454390525817871e-01 3.859663307666778564e-01 1.381356567144393921e-01 -8.166646957397460938e-02 4.421488568186759949e-02 -6.247462332248687744e-02 1.542669683694839478e-01 -1.631287634372711182e-01 -1.666782498359680176e-01 -1.670082286000251770e-02 -4.516285061836242676e-01 -1.058948636054992676e-01 -1.124861314892768860e-01 4.059721902012825012e-02 1.441520452499389648e-01 -9.559667855501174927e-02 -1.127947866916656494e-01 2.194664925336837769e-01 -6.986820697784423828e-02
-1.862547099590301514e-01 2.365533076226711273e-02 -5.703130364418029785e-02 1.491750478744506836e-01 1.372971236705780029e-01 1.479704529047012329e-01 -3.721434250473976135e-02 5.317157134413719177e-02 -6.787355989217758179e-02 1.062940955162048340e-01 -1.666534990072250366e-01 3.447806835174560547e-01 1.908221840858459473e-02 2.789555303752422333e-02 1.801806241273880005e-01 3.074805736541748047e-01 -9.914825856685638428e-02 -2.146132141351699829e-01 1.737696081399917603e-01 2.856126725673675537e-01 -1.513773947954177856e-01 -5.375145003199577332e-02 1.925176829099655151e-01 -3.616227507591247559e-01 -1.009030267596244812e-01 6.977090239524841309e-02 -4.572448879480361938e-02 2.558000385761260986e-01 -3.189756348729133606e-02 -2.659721374511718750e-01 2.599257230758666992e-01 -1.427942961454391479e-01
-2.239098399877548218e-01 3.551681041717529297e-01 1.851335167884826660e-02 9.389193728566169739e-03 -1.419686377048492432e-01 1.000798046588897705e-01 -2.216366380453109741e-01 2.528959326446056366e-02 1.570948064327239990e-01 2.381465584039688110e-01 -5.741646140813827515e-02 1.998532116413116455e-01 -1.350115891546010971e-02 7.053957879543304443e-02 4.789083003997802734e-01 2.358508706092834473e-01 -1.398867219686508179e-01 1.008265912532806396e-01 5.653598159551620483e-02 1.868792325258255005e-01 1.269226819276809692e-01 5.046247504651546478e-03 -1.181162297725677490e-01 -2.213318049907684326e-01 -6.603308022022247314e-02 -4.033984988927841187e-02 2.753071188926696777e-01 7.116673141717910767e-02 -1.468848586082458496e-01 -2.547546923160552979e-01 -8.328287303447723389e-02 3.744788467884063721e-02
-6.881431676447391510e-03 -1.492879241704940796e-01 2.229165583848953247e-01 1.639761179685592651e-01 -4.371349886059761047e-02 1.333466917276382446e-01 1.352228075265884399e-01 3.707994222640991211e-01 -2.146844565868377686e-01 -2.804719097912311554e-02 3.835676610469818115e-02 1.935312896966934204e-01 -2.858069725334644318e-02 5.509552359580993652e-02 1.183340474963188171e-01 2.012682259082794189e-01 -2.790569514036178589e-02 2.722067534923553467e-01 1.651436835527420044e-01 2.568525075912475586e-01 -4.278880357742309570e-02 -4.973261058330535889e-02 7.044307142496109009e-02 -2.736198008060455322e-01 -2.277731299400329590e-01 -8.914469927549362183e-02 1.956166326999664307e-01 1.493014097213745117e-01 -2.010589987039566040e-01 -1.866799965500831604e-02 2.776886224746704102e-01 -3.015412986278533936e-01
-8.484850078821182251e-02 1.629197746515274048e-01 1.626886874437332153e-01 2.823800221085548401e-02 8.047737926244735718e-02 1.535187512636184692e-01 -7.593739032745361328e-02 4.206052422523498535e-01 -6.181637570261955261e-02 -1.310864537954330444e-01 2.743915021419525146e-01 6.417793035507202148e-02 1.589458137750625610e-01 9.781392663717269897e-02 6.085359305143356323e-02 2.531353533267974854e-01 -2.118973433971405029e-02 2.289184778928756714e-01 1.076516360044479370e-01 1.791411787271499634e-01 1.978019624948501587e-01 -2.740911841392517090e-01 8.777162432670593262e-02 -3.338810801506042480e-01 -2.245240509510040283e-01 -4.203410353511571884e-03 1.163673922419548035e-01 1.004371047019958496e-01 -6.084030121564865112e-02 -1.400970667600631714e-01 2.285875231027603149e-01 -2.089085131883621216e-01
-5.902358517050743103e-02 2.820289731025695801e-01 -6.849385797977447510e-02 1.105872020125389099e-01 -2.048550099134445190e-01 -5.035953130573034286e-03 -1.271516382694244385e-01 -7.070114463567733765e-02 7.446864247322082520e-02 4.245810955762863159e-02 7.559653371572494507e-02 1.443579643964767456e-01 3.760261461138725281e-02 5.713532119989395142e-02 2.735800445079803467e-01 -1.381973549723625183e-02 -1.978192925453186035e-01 2.202329635620117188e-01 2.947258651256561279e-01 3.826604187488555908e-01 1.972715258598327637e-01 -4.809568449854850769e-02 -2.280745506286621094e-01 -4.321334958076477051e-01 2.133012749254703522e-03 1.323146373033523560e-01 2.308271229267120361e-01 7.957715541124343872e-02 -1.436494737863540649e-01 -2.791432105004787445e-02 1.366591304540634155e-01 -7.176841795444488525e-02
-2.107002437114715576e-01 1.100749522447586060e-01 1.267870813608169556e-01 -1.718766391277313232e-01 1.465386599302291870e-01 4.595834314823150635e-01 -6.131206080317497253e-02 1.622443199157714844e-01 5.328566581010818481e-02 -3.436931222677230835e-02 -1.601726114749908447e-01 1.622946411371231079e-01 -2.451761998236179352e-02 1.241017207503318787e-01 -2.508987963665276766e-04 2.372588664293289185e-01 -3.888625204563140869e-01 -1.424428541213274002e-02 4.880852624773979187e-02 5.364676192402839661e-02 -1.665608882904052734e-01 1.034142374992370605e-01 1.198348999023437500e-01 -3.085265755653381348e-01 -1.948041319847106934e-01 2.478929460048675537e-01 -2.700904756784439087e-02 1.894020438194274902e-01 -3.641869872808456421e-02 -1.493044290691614151e-02 2.536580264568328857e-01 1.526351924985647202e-02
-2.896270342171192169e-02 2.230467945337295532e-01 1.803793245926499367e-03 7.033732533454895020e-02 4.123863577842712402e-02 2.650118172168731689e-01 -1.204654723405838013e-01 -3.693471848964691162e-02 -1.064341068267822266e-01 8.779132366180419922e-02 -5.529875680804252625e-02 3.348003327846527100e-01 -2.437516599893569946e-01 4.083151370286941528e-02 3.551769554615020752e-01 -3.467264026403427124e-02 3.157660365104675293e-02 1.394470594823360443e-02 1.883307471871376038e-02 1.380606591701507568e-01 1.396046280860900879e-01 -1.098463684320449829e-01 -1.690244115889072418e-02 -3.510590195655822754e-01 5.903926212340593338e-03 -2.841871976852416992e-01 8.763855695724487305e-02 3.874025642871856689e-01 -2.078586369752883911e-01 -1.876649558544158936e-01 1.955400109291076660e-01 -5.589926242828369141e-02
-2.316193580627441406e-01 -3.919888287782669067e-02 1.549386084079742432e-01 5.088955536484718323e-02 1.377869248390197754e-01 7.070033997297286987e-02 -4.066566377878189087e-02 3.538685142993927002e-01 -2.901040390133857727e-02 -4.430222883820533752e-02 2.160257399082183838e-01 6.488828361034393311e-02 1.111039519309997559e-01 6.774814799427986145e-03 1.081109419465065002e-01 4.276206344366073608e-02 -5.879162251949310303e-02 3.855885565280914307e-01 1.652736514806747437e-01 1.417244374752044678e-01 1.993715316057205200e-01 -2.726086974143981934e-01 2.870279829949140549e-03 -3.189942836761474609e-01 -2.318543940782546997e-01 -2.513112425804138184e-01 9.771716594696044922e-02 1.604093313217163086e-01 -1.545472443103790283e-01 -2.410859912633895874e-01 1.122686266899108887e-01 -1.600001007318496704e-01
-2.006559669971466064e-01 3.762188553810119629e-02 1.519492268562316895e-01 9.217883646488189697e-02 1.034348160028457642e-01 2.477381378412246704e-01 -1.107380166649818420e-01 4.414191842079162598e-01 -1.105844788253307343e-02 -4.401427228003740311e-03 1.652464866638183594e-01 3.205531090497970581e-02 1.880819797515869141e-01 5.943832546472549438e-02 6.528022885322570801e-02 2.008847594261169434e-01 1.031734570860862732e-01 2.181268781423568726e-01 2.019264400005340576e-01 2.199072539806365967e-01 2.690299153327941895e-01 -2.087776213884353638e-01 2.796952985227108002e-02 -3.596281707286834717e-01 -1.915301233530044556e-01 -6.914742290973663330e-02 6.913337111473083496e-02 1.672509312629699707e-01 -1.053899601101875305e-01 -1.677964031696319580e-01 1.095989495515823364e-01 -1.289199441671371460e-01
-1.570409983396530151e-01 2.022007703781127930e-01 -1.152427867054939270e-01 -2.803874574601650238e-02 8.161567896604537964e-02 2.013203799724578857e-01 -3.124864585697650909e-02 1.244253739714622498e-01 -1.363341361284255981e-01 7.928859442472457886e-02 -2.304513007402420044e-01 1.488892138004302979e-01 -2.027562409639358521e-01 1.030980423092842102e-01 2.821290194988250732e-01 2.925857715308666229e-02 -2.835517227649688721e-01 1.282309368252754211e-02 9.180177003145217896e-02 2.941367328166961670e-01 1.453811377286911011e-01 -1.726119518280029297e-01 9.893084317445755005e-02 -4.727927744388580322e-01 -1.246402561664581299e-01 7.419618777930736542e-03 1.071876287460327148e-01 4.942099004983901978e-02 -2.579557299613952637e-01 -1.938316673040390015e-01 1.743200719356536865e-01 -2.475874498486518860e-02
-1.584857255220413208e-01 8.543682843446731567e-02 -1.046417355537414551e-01 -1.161541715264320374e-01 -4.850895330309867859e-02 2.271064519882202148e-01 8.151524513959884644e-02 9.976566582918167114e-02 -3.512595221400260925e-02 2.145403772592544556e-01 -1.717570871114730835e-01 1.697197705507278442e-01 -2.617761194705963135e-01 1.620779782533645630e-01 2.936688661575317383e-01 -6.276807934045791626e-02 -2.719755172729492188e-01 -2.975811995565891266e-02 1.308122575283050537e-01 2.501140832901000977e-01 1.784135699272155762e-01 -2.691043615341186523e-01 -2.714770659804344177e-02 -4.069695174694061279e-01 -2.723516225814819336e-01 5.298138409852981567e-02 6.832017749547958374e-02 -1.331684459000825882e-02 -1.118801906704902649e-01 -9.197455644607543945e-02 2.181291729211807251e-01 -8.093088120222091675e-02
-4.103054106235504150e-02 4.142029583454132080e-01 -1.751039624214172363e-01 -1.427313429303467274e-03 -7.324404269456863403e-02 6.064227223396301270e-02 -7.534278929233551025e-02 -3.576454520225524902e-02 1.908378154039382935e-01 -8.563729934394359589e-03 6.776252412237226963e-04 9.586749970912933350e-02 -1.278483122587203979e-01 1.884561479091644287e-01 3.061948716640472412e-01 -9.297404438257217407e-02 -1.225402653217315674e-01 2.334996014833450317e-01 1.786064207553863525e-01 1.113424226641654968e-01 1.125553324818611145e-01 -2.253444939851760864e-01 -8.909877389669418335e-02 -4.934750199317932129e-01 -1.166270580142736435e-02 -1.096042990684509277e-01 2.537342905998229980e-01 6.549913436174392700e-02 -1.680529713630676270e-01 -1.243488937616348267e-01 1.631520688533782959e-01 1.622473634779453278e-02
-2.548821866512298584e-01 -5.698838084936141968e-02 2.869756333529949188e-02 1.742390543222427368e-01 -1.034847497940063477e-01 1.302406042814254761e-01 -2.684575319290161133e-01 1.736282259225845337e-01 2.392919659614562988e-01 6.830949336290359497e-02 3.889545053243637085e-02 6.178461760282516479e-02 -1.101120710372924805e-01 2.642057240009307861e-01 5.594499089056625962e-05 1.442972272634506226e-01 -3.632846772670745850e-01 7.523108273744583130e-02 3.081965446472167969e-01 2.625471539795398712e-02 -4.144839197397232056e-02 1.065090969204902649e-01 7.697059214115142822e-02 -1.315469592809677124e-01 -1.382954418659210205e-01 -3.966271132230758667e-02 -1.230640336871147156e-02 -7.173462957143783569e-02 -1.293175369501113892e-01 -3.911781013011932373e-01 3.610752224922180176e-01 7.066074758768081665e-02
-2.840391546487808228e-02 2.285997867584228516e-01 2.375421971082687378e-01 1.317611429840326309e-02 1.608307659626007080e-01 2.388049662113189697e-01 -7.742864638566970825e-02 3.477912545204162598e-01 -1.388802528381347656e-01 -1.923232804983854294e-03 2.947366535663604736e-01 1.748907007277011871e-02 5.816603451967239380e-02 6.034671142697334290e-02 1.358082145452499390e-01 2.838089764118194580e-01 1.293346732854843140e-01 2.619947493076324463e-01 1.101622655987739563e-01 1.091352477669715881e-01 2.454782724380493164e-01 -1.589806824922561646e-01 -6.641841679811477661e-02 -3.388429582118988037e-01 -2.319339364767074585e-01 4.380380734801292419e-02 7.480715960264205933e-02 1.783157289028167725e-01 -3.196572139859199524e-02 -1.791741102933883667e-01 1.376937031745910645e-01 -9.294655174016952515e-02
-6.468877196311950684e-02 2.327985018491744995e-01 -1.945401430130004883e-01 -3.927520010620355606e-03 4.072276130318641663e-02 2.835506796836853027e-01 -1.796351373195648193e-01 1.637673974037170410e-01 1.222339719533920288e-01 8.770620822906494141e-02 -1.573062986135482788e-01 2.753975093364715576e-01 1.427296996116638184e-01 1.875307857990264893e-01 6.515911221504211426e-02 8.169186115264892578e-02 -2.195159345865249634e-01 -3.715608641505241394e-02 -2.732752263545989990e-02 1.981689780950546265e-01 -9.299719333648681641e-02 1.175010502338409424e-01 -3.932277485728263855e-02 -2.522498071193695068e-01 2.557541728019714355e-01 -3.016228973865509033e-01 1.422360390424728394e-01 -9.265783242881298065e-03 -1.739624515175819397e-02 4.815126303583383560e-03 3.430687189102172852e-01 -3.177850544452667236e-01
-3.630895614624023438e-01 3.316430449485778809e-01 -2.130252867937088013e-01 -1.451188512146472931e-02 -1.440531462430953979e-01 -1.419260818511247635e-02 -1.314949691295623779e-01 1.096038147807121277e-01 -1.059341896325349808e-02 2.325161099433898926e-01 -9.005816280841827393e-02 1.254826337099075317e-01 -2.631414830684661865e-01 2.309873886406421661e-02 3.426557034254074097e-02 1.413186341524124146e-01 -2.409472465515136719e-01 3.013603016734123230e-02 2.335740029811859131e-01 -7.724929135292768478e-03 1.647817492485046387e-01 -2.210353761911392212e-01 1.374078262597322464e-02 -3.616988956928253174e-01 1.247252430766820908e-02 1.141930297017097473e-01 2.499417364597320557e-01 2.339392751455307007e-01 -3.068365901708602905e-02 5.253019183874130249e-02 1.961560100317001343e-01 -1.415421999990940094e-02
-5.052604898810386658e-02 4.630003571510314941e-01 -1.006836071610450745e-01 -8.962803333997726440e-02 8.644037693738937378e-02 1.125795468688011169e-01 -1.302455514669418335e-01 -1.869615539908409119e-02 4.524587187916040421e-03 6.279475986957550049e-02 -1.329518854618072510e-01 2.442941963672637939e-01 -8.963254094123840332e-02 -3.577115014195442200e-02 3.237619996070861816e-01 -5.875524505972862244e-02 -3.223260343074798584e-01 1.351429522037506104e-01 2.728323936462402344e-01 1.486746668815612793e-01 1.690337508916854858e-01 2.050116844475269318e-02 -8.846245706081390381e-02 -2.173602432012557983e-01 -2.962929196655750275e-03 -1.619713902473449707e-01 1.145124286413192749e-01 1.305725723505020142e-01 3.801626712083816528e-02 1.612595655024051666e-02 3.088993728160858154e-01 -2.687892913818359375e-01
-1.182852461934089661e-01 -3.603434422984719276e-03 1.772746145725250244e-01 -2.071844600141048431e-02 1.684952676296234131e-01 1.030114889144897461e-01 9.032067656517028809e-02 3.201384842395782471e-01 -5.681220442056655884e-02 -6.167077645659446716e-02 2.035420536994934082e-01 -8.775824308395385742e-02 1.796266064047813416e-02 5.832898616790771484e-02 9.511821717023849487e-02 2.059779018163681030e-01 -9.984923154115676880e-02 2.044467478990554810e-01 1.314786225557327271e-01 -1.060404255986213684e-01 7.363235950469970703e-02 -1.686173826456069946e-01 -3.422567620873451233e-03 -4.042721390724182129e-01 -4.277912676334381104e-01 -1.594904810190200806e-02 4.034548997879028320e-02 1.365777105093002319e-01 -2.277295738458633423e-01 -1.492572575807571411e-01 3.505305945873260498e-01 -1.223875507712364197e-01
-1.506480854004621506e-02 -1.744542270898818970e-01 -2.361835241317749023e-01 8.295808732509613037e-02 2.928057312965393066e-01 1.989046484231948853e-01 -1.433006674051284790e-01 -9.327257424592971802e-02 -4.381803423166275024e-02 1.070038825273513794e-01 3.138939850032329559e-03 2.119262814521789551e-01 -1.403087973594665527e-01 1.061748564243316650e-01 2.177079766988754272e-01 1.205876693129539490e-01 -3.925395011901855469e-01 2.834439277648925781e-01 4.491280019283294678e-02 -1.332373321056365967e-01 -2.356574684381484985e-01 -3.993159905076026917e-02 -1.003272552043199539e-02 -2.145491689443588257e-01 1.393893361091613770e-01 4.812259599566459656e-02 2.984517812728881836e-01 1.759195625782012939e-01 -1.080441996455192566e-01 -2.219855934381484985e-01 1.982011497020721436e-01 -3.861973807215690613e-02
-1.200268864631652832e-01 1.273047626018524170e-01 -2.734560370445251465e-01 -2.392079532146453857e-01 -5.523300915956497192e-02 5.299153551459312439e-02 -2.639905142132192850e-04 -1.093430668115615845e-01 -2.080767042934894562e-02 2.406843900680541992e-01 1.104424521327018738e-01 7.455204427242279053e-02 -2.869612276554107666e-01 7.791054435074329376e-03 2.085284739732742310e-01 1.517225652933120728e-01 -2.562039494514465332e-01 1.465139538049697876e-01 2.372372746467590332e-01 -1.054659020155668259e-02 1.043512970209121704e-01 -1.823120415210723877e-01 -2.197398543357849121e-01 -1.850277483463287354e-01 -9.396221488714218140e-02 2.365724891424179077e-01 7.682392001152038574e-02 1.125938147306442261e-01 -1.827224716544151306e-02 -3.544174134731292725e-01 1.012930199503898621e-01 -3.237545490264892578e-01
4.663416370749473572e-02 2.803993225097656250e-01 -1.169437766075134277e-01 1.303766369819641113e-01 5.404299125075340271e-02 1.124912723898887634e-01 -1.162564754486083984e-01 2.038791179656982422e-01 2.827605307102203369e-01 7.587902992963790894e-02 1.355377137660980225e-01 -1.030192971229553223e-01 -6.051022186875343323e-02 2.645404450595378876e-02 -4.670329764485359192e-02 1.469460874795913696e-01 -3.158783912658691406e-01 2.689999639987945557e-01 -1.700987964868545532e-01 8.468661457300186157e-02 6.386404484510421753e-02 1.242559775710105896e-02 2.692632004618644714e-02 -2.440397068858146667e-02 -4.319936931133270264e-01 -2.118058800697326660e-01 -8.935050107538700104e-03 2.859923243522644043e-01 3.124701045453548431e-02 -2.799902558326721191e-01 1.781917959451675415e-01 -1.917448341846466064e-01
-1.561045944690704346e-01 3.879554197192192078e-02 -1.827214211225509644e-01 4.031966626644134521e-02 1.378207951784133911e-01 -3.348402306437492371e-02 -4.615206122398376465e-01 5.623856186866760254e-02 1.411327868700027466e-01 1.482824385166168213e-01 3.545985789969563484e-03 2.336463890969753265e-02 -2.132649421691894531e-01 2.102272771298885345e-02 2.091198265552520752e-01 1.366530656814575195e-01 -1.586049944162368774e-01 1.982656717300415039e-01 1.723591089248657227e-01 8.663915842771530151e-02 -1.086201444268226624e-01 1.255416125059127808e-01 -2.268345057964324951e-01 -2.246568202972412109e-01 1.974833756685256958e-01 3.402791619300842285e-01 7.947965711355209351e-02 1.243683248758316040e-01 1.245653033256530762e-01 1.655464917421340942e-01 2.740406095981597900e-01 -1.621200293302536011e-01
-2.431124746799468994e-01 1.533549726009368896e-01 1.673700362443923950e-01 2.557113021612167358e-02 4.836337640881538391e-02 2.220645844936370850e-01 1.705889031291007996e-02 4.071013033390045166e-01 1.198044344782829285e-01 -8.147539943456649780e-02 2.837604284286499023e-01 2.738697826862335205e-02 1.279403716325759888e-01 8.193311095237731934e-02 6.322067975997924805e-02 2.207436561584472656e-01 1.314865946769714355e-01 2.047199457883834839e-01 1.300680488348007202e-01 2.721455991268157959e-01 1.868090182542800903e-01 -1.892665773630142212e-01 -8.728568255901336670e-02 -2.958103120326995850e-01 -2.151772081851959229e-01 -3.183706477284431458e-02 -5.712904408574104309e-02 2.356689572334289551e-01 -8.335428684949874878e-02 -1.612652689218521118e-01 1.500851213932037354e-01 -1.238942295312881470e-01
-1.542764008045196533e-01 -9.759285300970077515e-02 6.691598147153854370e-02 2.695560455322265625e-01 7.548470795154571533e-02 2.577306330204010010e-01 1.257942169904708862e-01 4.100988805294036865e-01 -2.418198287487030029e-01 -6.359093636274337769e-02 2.626638412475585938e-01 3.317559659481048584e-01 2.687685005366802216e-02 -1.523929536342620850e-01 1.853651702404022217e-01 1.379700452089309692e-01 -8.987027406692504883e-02 9.919924288988113403e-02 6.963267922401428223e-02 1.572314947843551636e-01 -1.310037169605493546e-02 3.208405524492263794e-02 -6.841665599495172501e-03 -9.809270501136779785e-02 -1.992277652025222778e-01 -1.794163882732391357e-01 1.543317139148712158e-01 1.940288990736007690e-01 -1.625328809022903442e-01 2.565350010991096497e-02 2.927008271217346191e-01 -1.001855731010437012e-01
2.044949308037757874e-02 4.073719084262847900e-01 2.094870805740356445e-02 -5.765184387564659119e-02 -7.153015583753585815e-02 1.817539185285568237e-01 4.738587513566017151e-02 3.500176593661308289e-02 -6.192922219634056091e-02 2.305384278297424316e-01 -1.611384004354476929e-01 2.521528899669647217e-01 -1.026855632662773132e-01 2.603234723210334778e-02 3.695752024650573730e-01 -4.598595201969146729e-02 -1.385970562696456909e-01 1.331252753734588623e-01 2.177273035049438477e-01 7.162044197320938110e-02 1.631761491298675537e-01 -1.334919184446334839e-01 -9.773183614015579224e-02 -3.744654059410095215e-01 6.525780260562896729e-02 -5.879233404994010925e-02 2.716096937656402588e-01 1.239232718944549561e-01 -1.962276995182037354e-01 -6.333424896001815796e-02 2.554436028003692627e-01 -5.910306423902511597e-02
1.206385567784309387e-01 1.253016293048858643e-01 1.141831129789352417e-01 -1.145468950271606445e-01 -1.655179634690284729e-02 3.324398994445800781e-01 -2.844327986240386963e-01 1.834783852100372314e-01 3.469423577189445496e-02 1.899812370538711548e-01 -9.252314269542694092e-02 2.519790530204772949e-01 1.314685773104429245e-02 1.786377131938934326e-01 -1.090906783938407898e-01 8.019243925809860229e-02 -1.855990439653396606e-01 5.350659787654876709e-02 2.803512513637542725e-01 1.562896966934204102e-01 2.545101344585418701e-01 -9.373604506254196167e-02 2.140406370162963867e-01 -1.441098898649215698e-01 -9.176673740148544312e-02 2.140486091375350952e-01 2.289057672023773193e-01 2.423793077468872070e-01 1.758413314819335938e-01 -1.408461034297943115e-01 2.472225278615951538e-01 -2.697315812110900879e-02
-5.437812581658363342e-02 2.813599705696105957e-01 -2.452111393213272095e-01 -3.815105855464935303e-01 2.915014885365962982e-02 8.164406567811965942e-02 -2.009773813188076019e-02 -3.352049365639686584e-02 1.518517136573791504e-01 3.690443634986877441e-01 1.229659467935562134e-01 -1.311298906803131104e-01 -4.425125569105148315e-02 4.428783431649208069e-02 -7.706149015575647354e-03 7.795108854770660400e-02 -2.438796758651733398e-01 3.383082896471023560e-02 1.773466616868972778e-01 1.891132891178131104e-01 -2.409119158983230591e-02 3.038357011973857880e-02 -5.550098046660423279e-02 -3.332099318504333496e-01 -2.132779546082019806e-02 9.538409649394452572e-04 4.536576196551322937e-02 6.034404784440994263e-02 -1.902072131633758545e-01 -3.943213820457458496e-01 2.080208361148834229e-01 -1.303364783525466919e-01
-6.192315369844436646e-02 6.826910376548767090e-02 -2.892561554908752441e-01 3.276871144771575928e-02 -1.427102386951446533e-01 1.594957262277603149e-01 -1.764658689498901367e-01 2.734012901782989502e-01 7.741041481494903564e-02 9.291195869445800781e-02 -1.330656409263610840e-01 1.291301697492599487e-01 -3.105811476707458496e-01 3.328680619597434998e-02 8.169154822826385498e-02 2.883455455303192139e-01 -4.862553775310516357e-01 6.479904800653457642e-02 1.708384603261947632e-01 1.708001047372817993e-01 1.792490482330322266e-01 -2.132644206285476685e-01 1.452812552452087402e-01 -8.467771112918853760e-02 3.405374288558959961e-02 1.175037473440170288e-01 1.138735637068748474e-01 1.023218557238578796e-01 1.090900674462318420e-01 1.169495359063148499e-01 1.882304251194000244e-01 1.198928728699684143e-01
-4.374287128448486328e-01 4.069364964962005615e-01 -2.123051322996616364e-02 2.738128900527954102e-01 -3.065362274646759033e-01 1.379926055669784546e-01 -1.290730535984039307e-01 2.606391012668609619e-01 8.721163868904113770e-02 2.485861480236053467e-01 -1.417652666568756104e-01 7.023341953754425049e-02 9.890733286738395691e-03 8.324704319238662720e-02 1.044786050915718079e-01 -1.258310824632644653e-01 -1.554991304874420166e-01 7.897412776947021484e-02 4.869388788938522339e-02 5.457166209816932678e-02 2.480157464742660522e-02 4.988325387239456177e-02 -1.188905015587806702e-01 -3.245827257633209229e-01 -1.245497763156890869e-01 1.327686160802841187e-01 -3.196739777922630310e-02 8.457922935485839844e-02 -1.190855130553245544e-01 -9.699154645204544067e-02 5.000958219170570374e-03 -1.361600905656814575e-01
-2.722461819648742676e-01 1.127432286739349365e-01 1.406070142984390259e-01 2.153619676828384399e-01 8.408846706151962280e-02 2.755456566810607910e-01 -4.384888336062431335e-02 3.175227940082550049e-01 -7.091708481311798096e-02 -1.227175816893577576e-01 2.888952493667602539e-01 1.949192211031913757e-02 -5.548357963562011719e-03 6.723046302795410156e-02 1.148934662342071533e-01 2.719830274581909180e-01 -3.448827192187309265e-02 2.881857156753540039e-01 1.642185151576995850e-01 -1.344129890203475952e-01 2.479215413331985474e-01 -1.248596422374248505e-02 -7.286268472671508789e-02 -2.214692234992980957e-01 -3.518695533275604248e-01 -2.327371761202812195e-02 2.404046431183815002e-02 1.283285617828369141e-01 -5.020165443420410156e-02 -1.611741930246353149e-01 1.540770232677459717e-01 -1.635061353445053101e-01
-5.264171957969665527e-02 -1.526500284671783447e-01 -2.523534297943115234e-01 -1.660539954900741577e-01 9.657533466815948486e-02 1.990694701671600342e-01 -1.693385690450668335e-01 2.619121372699737549e-01 -1.642697006464004517e-01 1.042465120553970337e-01 -7.608576118946075439e-02 2.082276046276092529e-01 -5.588921252638101578e-03 1.092960089445114136e-01 1.073108613491058350e-02 1.040335074067115784e-01 -1.177577376365661621e-01 2.468898296356201172e-01 1.710182726383209229e-01 2.838001847267150879e-01 1.330875456333160400e-01 -1.359549760818481445e-01 2.158768624067306519e-01 -1.407466977834701538e-01 7.728975266218185425e-02 2.391594462096691132e-02 -2.479953318834304810e-02 5.738226696848869324e-02 3.214241266250610352e-01 -2.673211395740509033e-01 2.862640917301177979e-01 -2.685753107070922852e-01
-2.376142293214797974e-01 -7.862939685583114624e-02 9.789062291383743286e-02 1.881052702665328979e-01 3.029047884047031403e-02 1.302172839641571045e-01 1.293485611677169800e-01 3.071366250514984131e-01 -1.467962712049484253e-01 6.643034517765045166e-02 2.348932921886444092e-01 -1.654666848480701447e-02 8.126545697450637817e-02 1.261631846427917480e-01 1.991713792085647583e-01 3.436121344566345215e-01 -1.376016438007354736e-02 2.585150003433227539e-01 -1.648375093936920166e-01 1.336172688752412796e-02 -8.729960769414901733e-02 -1.617613285779953003e-01 -7.163736224174499512e-02 -4.039070904254913330e-01 -3.002472221851348877e-01 -1.425070017576217651e-01 1.898763030767440796e-01 7.560591399669647217e-02 -1.033496782183647156e-01 -9.787938743829727173e-02 1.433507204055786133e-01 -1.109742447733879089e-01
-1.105147674679756165e-01 6.502369791269302368e-02 -4.781054332852363586e-03 -4.078639298677444458e-02 1.938593834638595581e-01 1.959772035479545593e-02 4.611350595951080322e-02 3.149181604385375977e-01 -1.653876155614852905e-01 1.467225551605224609e-01 1.747564226388931274e-01 5.238098278641700745e-02 1.230640150606632233e-02 2.727743983268737793e-01 -6.330019980669021606e-02 1.079759001731872559e-01 -3.786278963088989258e-01 2.003005146980285645e-01 4.641497731208801270e-01 1.269436627626419067e-01 -3.082153387367725372e-02 -7.843524217605590820e-02 -2.850025147199630737e-02 -9.474699199199676514e-02 -1.634805947542190552e-01 -2.788612991571426392e-02 -3.973955288529396057e-03 -2.818408049643039703e-02 6.486164033412933350e-02 -1.981985270977020264e-01 4.074787199497222900e-01 2.137206867337226868e-02
-2.219347208738327026e-01 1.317374259233474731e-01 9.022765606641769409e-02 1.053651794791221619e-01 1.736428141593933105e-01 7.116168737411499023e-02 -1.444058716297149658e-01 1.588679254055023193e-01 -1.710267961025238037e-01 1.893048733472824097e-01 1.840394884347915649e-01 4.665693640708923340e-02 -1.513580530881881714e-01 2.086838036775588989e-01 3.513881564140319824e-02 6.008489523082971573e-03 -3.713377714157104492e-01 2.537370920181274414e-01 4.333634674549102783e-01 2.693315967917442322e-03 -3.398686274886131287e-02 7.970196008682250977e-02 1.455936953425407410e-02 2.911521121859550476e-03 -2.004454433917999268e-01 -2.982875145971775055e-02 -2.679715119302272797e-02 -3.817651048302650452e-02 1.041515618562698364e-01 -1.200872510671615601e-01 4.431794285774230957e-01 -3.525504097342491150e-02
-2.120095640420913696e-01 3.471016287803649902e-01 -1.563944667577743530e-01 -7.904401049017906189e-03 -1.154032200574874878e-01 1.116251349449157715e-01 -2.886861860752105713e-01 2.116197198629379272e-01 1.904867440462112427e-01 -1.101220771670341492e-01 2.022566497325897217e-01 1.429246664047241211e-01 2.282257936894893646e-02 -1.519383639097213745e-01 3.419960439205169678e-01 -9.282689541578292847e-02 -1.735210567712783813e-01 3.359124064445495605e-02 2.117290645837783813e-01 -2.858764305710792542e-02 2.362397871911525726e-02 -5.799358710646629333e-02 -1.492494344711303711e-01 -1.765573173761367798e-01 -6.315901875495910645e-02 6.524244695901870728e-02 4.117053747177124023e-01 2.167961448431015015e-01 -1.558931469917297363e-01 6.717971526086330414e-03 8.437682688236236572e-02 -8.215837925672531128e-02
-1.578191667795181274e-01 1.629972010850906372e-01 1.289093941450119019e-01 8.195620030164718628e-02 1.753939986228942871e-01 2.410283982753753662e-01 -5.972802639007568359e-03 2.903826236724853516e-01 2.453754469752311707e-02 -9.521628916263580322e-02 2.068102210760116577e-01 8.257325738668441772e-02 1.187125444412231445e-01 1.717125922441482544e-01 1.003247797489166260e-01 3.027636110782623291e-01 6.168451532721519470e-02 3.594413399696350098e-01 2.191629260778427124e-01 1.376302838325500488e-01 2.037501633167266846e-01 -1.302409321069717407e-01 5.913030821830034256e-03 -3.399045467376708984e-01 -3.077638447284698486e-01 -1.644556671380996704e-01 6.657817214727401733e-02 5.162597447633743286e-02 -9.387856721878051758e-02 -1.101807653903961182e-01 3.633806481957435608e-02 -1.491616219282150269e-01
-4.138355329632759094e-02 8.828532695770263672e-02 -1.122293919324874878e-01 1.738018244504928589e-01 2.084886282682418823e-01 2.014262527227401733e-01 -1.586773395538330078e-01 1.727664768695831299e-01 8.200280368328094482e-02 3.851157724857330322e-01 1.976539343595504761e-01 1.103727892041206360e-01 -2.272531986236572266e-01 1.876455731689929962e-02 5.102884490042924881e-03 7.335294038057327271e-02 -6.168780475854873657e-02 1.230495274066925049e-01 -9.483698755502700806e-02 -2.364418804645538330e-01 1.928833127021789551e-01 -2.831399142742156982e-01 -6.486266106367111206e-02 -1.267575919628143311e-01 1.571980863809585571e-01 -6.813296675682067871e-02 -1.805636137723922729e-01 1.984827071428298950e-01 6.882697343826293945e-02 -1.641550809144973755e-01 3.092080950736999512e-01 -3.078885078430175781e-01
1.085214540362358093e-01 1.329512000083923340e-01 -2.013796418905258179e-01 3.139560520648956299e-01 1.517907530069351196e-01 1.343997567892074585e-01 -3.689897060394287109e-02 9.713920205831527710e-02 3.691067099571228027e-01 7.127793878316879272e-02 3.238695114850997925e-02 -1.127631440758705139e-01 -1.015921160578727722e-01 -2.650601863861083984e-01 1.679930835962295532e-01 1.451487541198730469e-01 -1.753711551427841187e-01 2.651992440223693848e-01 7.134053856134414673e-02 5.760561302304267883e-02 1.275467872619628906e-01 1.208686009049415588e-01 5.477018281817436218e-02 -1.344639956951141357e-01 -1.159870922565460205e-01 -1.193719431757926941e-01 -2.365123927593231201e-01 3.465863168239593506e-01 -1.357332617044448853e-02 -2.312258481979370117e-01 2.660053670406341553e-01 -7.034640014171600342e-02
-6.879000365734100342e-02 2.689768075942993164e-01 -1.489281207323074341e-01 4.176276549696922302e-02 -4.563933238387107849e-02 1.121364980936050415e-01 -2.369511574506759644e-01 3.474875092506408691e-01 1.991427130997180939e-02 1.775088459253311157e-01 1.753458231687545776e-01 2.727437019348144531e-01 -8.368218690156936646e-02 -1.167153641581535339e-01 2.489280849695205688e-01 -2.099726498126983643e-01 -1.652045696973800659e-01 -1.334083545953035355e-02 2.454653233289718628e-01 4.622488096356391907e-02 1.707738786935806274e-01 -2.177520543336868286e-01 -2.441093325614929199e-01 -2.061241120100021362e-01 -1.451691240072250366e-01 7.371574640274047852e-02 2.190780341625213623e-01 5.317820981144905090e-02 -1.956768184900283813e-01 -1.294450759887695312e-01 5.301444977521896362e-02 -2.000520080327987671e-01
-1.013149917125701904e-01 1.618770360946655273e-01 -1.762649714946746826e-01 1.251883991062641144e-02 -3.137032315135002136e-02 1.830961927771568298e-02 -2.836735546588897705e-01 2.738536000251770020e-01 1.388798654079437256e-01 1.357080787420272827e-01 7.818875461816787720e-02 3.755373656749725342e-01 -7.918602228164672852e-02 -9.136789292097091675e-02 2.803218662738800049e-01 -1.231744363903999329e-01 -2.346703857183456421e-01 -1.221469044685363770e-02 1.586084514856338501e-01 -2.336223423480987549e-02 1.918647885322570801e-01 -1.322503238916397095e-01 -1.516219228506088257e-01 -3.833115398883819580e-01 2.765807509422302246e-02 1.937875151634216309e-02 3.061816692352294922e-01 8.308229595422744751e-02 -9.394780546426773071e-02 -1.458043754100799561e-01 1.128309369087219238e-01 -1.804305016994476318e-01
-6.329990178346633911e-02 1.826752424240112305e-01 -2.364675253629684448e-01 1.342122852802276611e-01 1.285113990306854248e-01 5.583989433944225311e-03 -2.344142198562622070e-01 4.152829200029373169e-02 2.563519179821014404e-01 -4.446356743574142456e-02 -2.360907755792140961e-02 1.000728532671928406e-01 -6.796203553676605225e-02 -7.642935216426849365e-02 2.702115476131439209e-01 5.484477430582046509e-02 4.220442380756139755e-03 8.767425082623958588e-03 7.582170516252517700e-02 2.119953744113445282e-02 -3.790674209594726562e-01 -1.231548488140106201e-01 3.932570293545722961e-02 -2.263846695423126221e-01 2.269398123025894165e-01 5.271340534090995789e-02 2.597028017044067383e-01 8.278593420982360840e-02 -2.343864180147647858e-02 -1.974496692419052124e-01 4.718414247035980225e-01 -2.050025165081024170e-01
-3.750652372837066650e-01 2.719511687755584717e-01 -8.570029586553573608e-02 -2.463524639606475830e-01 -1.191984042525291443e-01 5.252158734947443008e-03 8.702727407217025757e-02 1.667916625738143921e-01 6.363642215728759766e-02 -4.886758700013160706e-02 5.245142430067062378e-02 1.594191789627075195e-01 -1.197369918227195740e-01 -5.200935900211334229e-02 3.465300798416137695e-01 4.021056368947029114e-02 -2.869251966476440430e-01 3.993235528469085693e-01 -2.161763608455657959e-02 9.952454268932342529e-02 1.664866358041763306e-01 1.042920351028442383e-01 1.924948096275329590e-01 -2.144810855388641357e-01 8.452329039573669434e-02 -2.654035389423370361e-02 5.849377810955047607e-02 -2.605667524039745331e-02 -1.664899736642837524e-01 -1.411806344985961914e-01 2.063774764537811279e-01 -1.354984343051910400e-01
-3.665996193885803223e-01 1.658706367015838623e-01 -2.968383431434631348e-01 2.075730860233306885e-01 1.625721007585525513e-01 1.432905346155166626e-01 -1.018292084336280823e-01 8.084436506032943726e-02 1.299340557307004929e-02 4.297297820448875427e-02 -7.999701052904129028e-02 1.290950626134872437e-01 4.744577035307884216e-02 1.837760210037231445e-02 6.152329966425895691e-03 8.400557935237884521e-02 -4.265747964382171631e-01 3.648764640092849731e-02 1.333330720663070679e-01 -1.016377937048673630e-02 -1.993430703878402710e-01 -2.385608479380607605e-02 2.005185484886169434e-01 -1.612681299448013306e-01 -3.160465359687805176e-01 1.318815648555755615e-01 3.189830780029296875e-01 -1.097179502248764038e-01 1.462653279304504395e-01 -1.110901087522506714e-01 1.679046899080276489e-01 -8.699332922697067261e-02
-6.740028411149978638e-02 -1.024251803755760193e-02 -1.718252748250961304e-01 -6.870125071145594120e-04 -5.029488354921340942e-02 3.906715810298919678e-01 -1.886057853698730469e-01 2.326058745384216309e-01 2.840095199644565582e-02 1.761697381734848022e-01 -9.372951835393905640e-02 9.006690233945846558e-02 -1.029355898499488831e-01 -7.960572093725204468e-02 -2.719449996948242188e-01 1.465446352958679199e-01 -2.552662789821624756e-01 2.124277949333190918e-01 2.470442354679107666e-01 2.804601192474365234e-02 2.503353357315063477e-01 -7.972139865159988403e-02 2.207442224025726318e-01 -1.819611936807632446e-01 9.330515563488006592e-02 1.684737056493759155e-01 2.943620830774307251e-02 3.267470300197601318e-01 5.660016089677810669e-02 -2.463489770889282227e-01 5.698877573013305664e-02 -1.583383977413177490e-01
-1.426217705011367798e-01 2.487118244171142578e-01 -2.468706518411636353e-01 -1.013377606868743896e-01 1.874032616615295410e-02 8.578700572252273560e-02 -3.618645966053009033e-01 3.006144762039184570e-01 7.067491859197616577e-02 4.389743506908416748e-02 -1.885554008185863495e-02 1.912982612848281860e-01 -8.838398009538650513e-02 1.539545715786516666e-03 3.186924159526824951e-01 -1.209693923592567444e-01 -8.404490537941455841e-03 3.501905128359794617e-02 2.440527975559234619e-01 1.286200135946273804e-01 2.028932273387908936e-01 -2.905389852821826935e-02 -1.515113264322280884e-01 -3.160753846168518066e-01 -2.036484032869338989e-01 1.095091700553894043e-01 1.922153681516647339e-01 1.859157979488372803e-01 -1.045897006988525391e-01 -1.444752067327499390e-01 -3.968840092420578003e-02 -2.214534729719161987e-01
-1.797704547643661499e-01 -1.278109382838010788e-02 2.818912267684936523e-01 9.933636337518692017e-02 1.041591390967369080e-01 1.741365045309066772e-01 1.424713432788848877e-01 1.943101882934570312e-01 -2.237136960029602051e-01 5.938996747136116028e-02 7.704386115074157715e-02 1.611854583024978638e-01 7.537814974784851074e-02 3.515306487679481506e-02 2.185146808624267578e-01 7.403375953435897827e-02 5.670837312936782837e-02 1.584658920764923096e-01 2.426309287548065186e-01 1.920779943466186523e-01 2.247382327914237976e-02 -1.827741600573062897e-02 -4.755603522062301636e-02 -2.674202919006347656e-01 -4.445633888244628906e-01 -5.686096847057342529e-02 2.872073948383331299e-01 1.093976870179176331e-01 -9.230734407901763916e-02 -1.393424868583679199e-01 2.605467438697814941e-01 -2.084954380989074707e-01
1.675109192728996277e-02 1.092816069722175598e-01 1.736619025468826294e-01 2.927250564098358154e-01 4.018734768033027649e-02 1.898667365312576294e-01 1.487822979688644409e-01 2.634544670581817627e-01 -4.676866903901100159e-02 8.171648532152175903e-02 1.556651294231414795e-01 2.116363197565078735e-01 -1.255065202713012695e-01 1.010524574667215347e-03 -6.734486669301986694e-02 2.393099516630172729e-01 -6.084814295172691345e-02 3.386713564395904541e-01 -1.019620522856712341e-02 1.961143314838409424e-01 9.533915668725967407e-02 1.524138450622558594e-02 -2.404300421476364136e-01 -1.045702695846557617e-01 -2.501754164695739746e-01 -2.260817587375640869e-01 1.298545002937316895e-01 9.871397912502288818e-02 -2.813985347747802734e-01 -1.460199803113937378e-01 1.662956774234771729e-01 -2.894482016563415527e-01
4.839929565787315369e-02 -2.701266482472419739e-02 -6.934706866741180420e-02 1.894595026969909668e-01 2.576912194490432739e-02 1.364370137453079224e-01 -1.973849534988403320e-01 2.165876775979995728e-01 -4.176402464509010315e-03 3.193505406379699707e-01 1.075461357831954956e-01 5.427257623523473740e-03 -3.305962681770324707e-01 -1.732291840016841888e-02 9.340595453977584839e-02 1.392854452133178711e-01 -1.734024435281753540e-01 -5.839413031935691833e-02 4.892127588391304016e-02 -6.884944438934326172e-02 2.928449809551239014e-01 3.228795900940895081e-02 -8.250717818737030029e-02 -1.473018229007720947e-01 1.515329629182815552e-01 -2.241868078708648682e-01 -1.136779934167861938e-01 2.738313674926757812e-01 1.662551164627075195e-01 -1.018526181578636169e-01 4.918568432331085205e-01 -5.265756696462631226e-02
-1.693935394287109375e-01 -5.263779312372207642e-02 6.027248874306678772e-02 2.066196352243423462e-01 1.062067449092864990e-01 1.835304796695709229e-01 1.328493654727935791e-01 2.924246191978454590e-01 -1.412984728813171387e-01 5.290992930531501770e-02 2.744099497795104980e-01 1.252446919679641724e-01 6.264703720808029175e-02 4.804018884897232056e-02 1.401009261608123779e-01 2.426994591951370239e-01 7.775531709194183350e-02 3.215720057487487793e-01 1.325222998857498169e-01 2.148620933294296265e-01 1.617382615804672241e-01 -1.827559769153594971e-01 4.883633181452751160e-02 -2.965406477451324463e-01 -2.493279427289962769e-01 -9.724798612296581268e-03 5.160113424062728882e-02 2.533136904239654541e-01 -1.367594748735427856e-01 -1.478215306997299194e-01 2.280974388122558594e-01 -1.756010949611663818e-01
-6.978347152471542358e-02 -8.890721946954727173e-02 8.501064777374267578e-02 1.989600509405136108e-01 -1.084364578127861023e-01 1.653080284595489502e-01 -2.993788123130798340e-01 2.016902863979339600e-01 -1.705873459577560425e-01 6.031922064721584320e-03 1.196506526321172714e-02 8.731417474336922169e-04 -3.758027032017707825e-02 3.454905003309249878e-02 2.878829240798950195e-01 6.066971644759178162e-02 7.932190597057342529e-02 1.160058006644248962e-01 6.106502562761306763e-02 1.729097589850425720e-02 7.607021182775497437e-02 -2.930892705917358398e-01 1.252677440643310547e-01 -3.158767819404602051e-01 -3.625895977020263672e-01 -9.994821250438690186e-02 3.184384107589721680e-01 -3.835295094177126884e-03 -1.116493120789527893e-01 3.265753015875816345e-02 3.551872968673706055e-01 1.976723074913024902e-01
-1.019834056496620178e-01 3.144354559481143951e-03 -2.065001577138900757e-01 9.643226861953735352e-03 -4.630285501480102539e-02 2.803134024143218994e-01 -3.164581954479217529e-01 5.464943870902061462e-02 1.670164763927459717e-01 -1.042214571498334408e-03 4.340694472193717957e-02 2.478113025426864624e-01 -1.244355738162994385e-02 4.536446183919906616e-02 1.608768254518508911e-01 -4.302589595317840576e-02 -3.474095165729522705e-01 7.431925833225250244e-02 2.646337747573852539e-01 -1.534285247325897217e-01 -1.849093139171600342e-01 1.149624735116958618e-01 6.929790973663330078e-02 -1.462761312723159790e-01 1.427668929100036621e-01 1.239103674888610840e-01 4.799299314618110657e-02 1.241737455129623413e-01 5.633592233061790466e-02 -1.049494221806526184e-01 5.205059647560119629e-01 -9.949338436126708984e-02
-1.688485294580459595e-01 9.309656918048858643e-02 2.256606817245483398e-01 7.363709807395935059e-02 1.759121119976043701e-01 8.363414555788040161e-02 -2.612110786139965057e-02 3.933665156364440918e-01 -1.283705681562423706e-01 1.810449175536632538e-02 2.197329849004745483e-01 2.581832557916641235e-02 9.609184414148330688e-02 -4.616757109761238098e-02 6.739888340234756470e-02 2.695720791816711426e-01 7.646788842976093292e-03 3.281992673873901367e-01 1.855497956275939941e-01 2.393545359373092651e-01 1.403252631425857544e-01 -4.716932401061058044e-02 -7.291514892131090164e-03 -3.988586068153381348e-01 -2.023866325616836548e-01 -1.158081218600273132e-01 1.143598333001136780e-01 1.175687462091445923e-01 -1.961740404367446899e-01 -8.591061085462570190e-02 1.509113758802413940e-01 -1.682991236448287964e-01
-3.728767633438110352e-01 1.617647260427474976e-01 2.047356069087982178e-01 -1.541219651699066162e-01 1.083910539746284485e-01 1.026039756834506989e-02 -1.658763438463211060e-01 3.459498658776283264e-02 -2.238928154110908508e-02 6.099404767155647278e-02 -2.383659929037094116e-01 2.762124240398406982e-01 -1.328792423009872437e-01 -1.167048290371894836e-01 -1.143269091844558716e-01 6.806666404008865356e-02 -3.560032844543457031e-01 2.033303529024124146e-01 6.660807412117719650e-03 6.566274911165237427e-03 2.753499895334243774e-02 5.577997118234634399e-02 -3.706519305706024170e-02 -2.902187407016754150e-01 -1.249053403735160828e-01 1.768573820590972900e-01 1.720364838838577271e-01 -1.933621019124984741e-01 -1.293120682239532471e-01 -2.417269945144653320e-01 3.091712892055511475e-01 -2.654979180078953505e-04
-3.456247225403785706e-02 8.915978670120239258e-02 -1.677697002887725830e-01 8.458151668310165405e-02 -1.487442553043365479e-01 9.364185482263565063e-02 -1.247381791472434998e-01 -1.110993623733520508e-01 2.998539805412292480e-01 -2.128767967224121094e-02 6.539838761091232300e-02 3.985944986343383789e-01 -8.607351779937744141e-02 1.495416164398193359e-01 3.663811087608337402e-01 1.880173087120056152e-01 -3.372893631458282471e-01 1.334099173545837402e-01 2.326830625534057617e-01 1.275665313005447388e-01 6.601072847843170166e-02 -1.562691628932952881e-01 6.175599247217178345e-02 -2.496560662984848022e-01 5.479618906974792480e-02 3.497528284788131714e-02 6.166620925068855286e-02 -6.571106612682342529e-02 -9.407828748226165771e-02 -1.872788816690444946e-01 1.217996254563331604e-01 -2.754628956317901611e-01
-1.468313485383987427e-01 1.577690616250038147e-02 -3.061102926731109619e-01 1.812280565500259399e-01 1.018120720982551575e-01 -7.110859453678131104e-02 -2.647351324558258057e-01 2.569937109947204590e-01 6.362188607454299927e-02 6.806787103414535522e-02 -3.248693048954010010e-02 5.688117444515228271e-02 -1.796534955501556396e-01 -7.280503213405609131e-02 -6.075559929013252258e-02 1.984841972589492798e-01 -1.366789489984512329e-01 1.849260330200195312e-01 3.910946547985076904e-01 6.323613971471786499e-02 6.925415992736816406e-02 -1.834818720817565918e-02 -4.442265033721923828e-01 5.763597786426544189e-03 -2.038563638925552368e-01 8.432731777429580688e-02 -1.642045527696609497e-01 -3.152664750814437866e-02 -3.487519547343254089e-02 -2.985174953937530518e-01 1.343680173158645630e-01 -9.545641392469406128e-02
-1.132830083370208740e-01 -1.601382717490196228e-02 7.188367843627929688e-02 5.195932462811470032e-02 -3.756481036543846130e-02 1.328060179948806763e-01 2.501416206359863281e-01 1.770534813404083252e-01 -1.561493892222642899e-02 -8.137114346027374268e-02 2.687184214591979980e-01 3.345807194709777832e-01 -9.144271723926067352e-03 -2.240238338708877563e-02 4.307881742715835571e-02 1.834150999784469604e-01 -1.781456321477890015e-01 1.581892222166061401e-01 1.463854759931564331e-01 2.337424457073211670e-01 4.994152113795280457e-02 -9.403096884489059448e-02 1.721838489174842834e-02 -3.369375467300415039e-01 -2.703894376754760742e-01 -2.238332033157348633e-01 2.890760004520416260e-01 2.463438063859939575e-01 -1.296561509370803833e-01 -1.808290630578994751e-01 1.906922459602355957e-01 -1.663016676902770996e-01
1.758045703172683716e-01 4.878760129213333130e-02 2.184025496244430542e-01 -7.901900447905063629e-03 3.110783994197845459e-01 2.805447578430175781e-02 -1.450569033622741699e-01 2.265988290309906006e-01 2.355110198259353638e-01 2.579142749309539795e-01 -1.553447451442480087e-02 4.250484406948089600e-01 -2.882075905799865723e-01 1.224550977349281311e-01 3.896323218941688538e-02 1.750268414616584778e-02 -1.512115150690078735e-01 8.542032539844512939e-02 9.031219524331390858e-04 4.945576190948486328e-02 1.424661725759506226e-01 -1.462632417678833008e-01 4.039331525564193726e-02 3.442636877298355103e-02 -1.164401471614837646e-01 2.747718803584575653e-02 -2.015585312619805336e-03 1.851577609777450562e-01 4.383750259876251221e-02 -1.642720401287078857e-01 4.363382756710052490e-01 -3.486488014459609985e-02
-5.078406538814306259e-03 1.319983452558517456e-01 8.876921981573104858e-02 -1.550861895084381104e-01 -1.352634001523256302e-02 2.625044286251068115e-01 -2.748718857765197754e-01 2.580854296684265137e-01 8.666983991861343384e-02 -1.507791131734848022e-01 8.359834551811218262e-02 1.035568788647651672e-01 -2.669621407985687256e-01 2.111692726612091064e-01 2.974130511283874512e-01 1.618012487888336182e-01 -9.666345268487930298e-02 1.115117371082305908e-01 1.889855787158012390e-02 3.464128077030181885e-01 -2.039770036935806274e-01 1.198938861489295959e-02 3.188760206103324890e-02 5.595900863409042358e-02 -5.392245575785636902e-02 9.941571950912475586e-02 -1.270075142383575439e-01 -6.944915652275085449e-02 -2.441837489604949951e-01 -1.817694008350372314e-01 3.535918295383453369e-01 -1.464107632637023926e-01
-1.287265866994857788e-01 1.112073510885238647e-01 -1.247872784733772278e-01 3.727526171132922173e-03 -1.549755185842514038e-01 8.348623663187026978e-02 -2.774182558059692383e-01 2.074522823095321655e-01 6.814909726381301880e-02 3.897055611014366150e-02 2.089670151472091675e-01 3.012777268886566162e-01 -6.034596264362335205e-02 -5.307624861598014832e-02 2.744467258453369141e-01 -1.926353871822357178e-01 -2.375643104314804077e-01 2.273053824901580811e-01 1.658959835767745972e-01 -4.572194814682006836e-02 2.604907155036926270e-01 -6.280729174613952637e-02 -1.848576813936233521e-01 -2.400991916656494141e-01 -4.910888895392417908e-02 4.740212112665176392e-02 3.193256855010986328e-01 2.366966754198074341e-01 -5.662025138735771179e-02 -1.832258105278015137e-01 2.374293748289346695e-03 -2.103154212236404419e-01
-5.333591625094413757e-02 -1.879575848579406738e-01 -6.247431156225502491e-05 1.077784821391105652e-01 1.276345849037170410e-01 1.709469109773635864e-01 -1.581327319145202637e-01 5.955123901367187500e-02 -5.206308886408805847e-02 3.238001093268394470e-02 4.322410523891448975e-01 1.157296374440193176e-01 -1.022478714585304260e-01 1.980239003896713257e-01 1.943147629499435425e-01 2.150506079196929932e-01 -1.016335412859916687e-01 -7.272509485483169556e-02 1.779445707798004150e-01 -6.496609747409820557e-02 -1.593327708542346954e-02 -2.327394038438796997e-01 -1.715654321014881134e-02 -2.667663693428039551e-01 -2.883339822292327881e-01 -1.891252212226390839e-02 2.464587539434432983e-01 2.028836905956268311e-01 -1.679062843322753906e-01 1.477190405130386353e-01 3.500249981880187988e-01 5.634959042072296143e-02
-2.678763866424560547e-01 5.714244768023490906e-02 2.017111629247665405e-01 1.677205115556716919e-01 2.051644921302795410e-01 1.772087514400482178e-01 -9.802389889955520630e-02 4.445147514343261719e-01 -8.415930718183517456e-02 -7.695018500089645386e-02 2.309323400259017944e-01 3.705798648297786713e-03 5.305812135338783264e-02 1.285260822623968124e-02 8.675695210695266724e-02 2.590076923370361328e-01 2.209349721670150757e-02 2.649517059326171875e-01 2.603739313781261444e-02 1.613256633281707764e-01 2.131885290145874023e-01 -2.169248312711715698e-01 -9.324276447296142578e-02 -3.073168098926544189e-01 -1.567112356424331665e-01 5.385724455118179321e-02 5.711531639099121094e-02 1.546839177608489990e-01 3.426604205742478371e-03 -5.933044850826263428e-02 2.366194278001785278e-01 -1.559434533119201660e-01
-4.944883659482002258e-02 1.951837092638015747e-01 -1.788295507431030273e-01 -5.984766036272048950e-02 9.065774828195571899e-02 2.680468857288360596e-01 -3.651653528213500977e-01 2.218599468469619751e-01 -5.219414457678794861e-02 2.781630456447601318e-01 -6.739601027220487595e-03 1.504230052232742310e-01 -8.278166642412543297e-04 5.137836188077926636e-02 -7.287793606519699097e-02 -9.779220446944236755e-03 -3.132537603378295898e-01 2.496780008077621460e-01 3.131071031093597412e-01 1.486265510320663452e-01 -8.363427966833114624e-02 -1.306360512971878052e-01 3.592593371868133545e-01 -6.539377570152282715e-02 -1.335929781198501587e-01 2.410301268100738525e-01 1.608429104089736938e-02 1.496849581599235535e-02 9.982734918594360352e-02 -1.156011223793029785e-01 6.974873691797256470e-02 -8.846402168273925781e-02
-1.039981320500373840e-01 5.062120035290718079e-02 1.719701588153839111e-01 3.365222737193107605e-02 1.351389884948730469e-01 9.253255277872085571e-02 -5.766027048230171204e-02 2.107466459274291992e-01 2.130718678236007690e-01 1.759186983108520508e-01 1.760220080614089966e-01 1.507083028554916382e-01 -5.411496385931968689e-03 2.192620486021041870e-01 3.950197994709014893e-02 1.631661802530288696e-01 -4.762663543224334717e-01 1.967223919928073883e-02 2.958039641380310059e-01 4.026967659592628479e-02 -1.200344935059547424e-01 -3.307777643203735352e-02 8.266218006610870361e-02 -5.017947405576705933e-02 -1.073895394802093506e-01 4.074998572468757629e-02 7.483614981174468994e-02 -8.505188673734664917e-02 1.567441523075103760e-01 -2.213858962059020996e-01 4.838944971561431885e-01 -8.134739473462104797e-03
-1.228736788034439087e-01 1.114703714847564697e-01 1.750345081090927124e-01 1.212693452835083008e-01 2.169599533081054688e-01 1.205201819539070129e-01 -8.049570769071578979e-02 4.137998223304748535e-01 -5.677307024598121643e-02 -5.830553919076919556e-02 8.783154189586639404e-02 1.676450856029987335e-02 2.167945355176925659e-01 1.129120513796806335e-01 2.041989415884017944e-01 1.703853160142898560e-01 7.247160375118255615e-02 3.205659091472625732e-01 1.100858077406883240e-01 1.581959277391433716e-01 2.371396869421005249e-01 -9.979128837585449219e-02 -1.681826077401638031e-02 -3.777336478233337402e-01 -3.126465678215026855e-01 1.245168619789183140e-03 8.377225697040557861e-02 1.177024468779563904e-01 -5.272261053323745728e-02 -1.872381865978240967e-01 1.686604917049407959e-01 -5.922230705618858337e-02
-1.401735097169876099e-01 2.544964849948883057e-01 -1.464215666055679321e-02 4.441011324524879456e-02 -2.430890500545501709e-01 2.805548310279846191e-01 -8.492363616824150085e-03 3.841079771518707275e-01 8.156527578830718994e-02 1.602899581193923950e-01 -3.655917569994926453e-02 4.114450812339782715e-01 -2.164000123739242554e-01 1.518005877733230591e-01 2.184688150882720947e-01 -1.245178729295730591e-01 -2.579122781753540039e-01 6.843110173940658569e-02 -6.488808989524841309e-02 -1.050063315778970718e-02 1.281503289937973022e-01 -1.955659985542297363e-01 -1.035023555159568787e-01 -2.066969275474548340e-01 -1.045232564210891724e-01 7.440061867237091064e-02 -8.015526086091995239e-02 2.374422103166580200e-01 -6.284238398075103760e-02 -2.377667278051376343e-02 3.941937163472175598e-02 -1.514829993247985840e-01
-2.701216936111450195e-01 9.916189312934875488e-02 -2.469936385750770569e-02 2.059337645769119263e-01 -1.062111780047416687e-01 2.829227149486541748e-01 -2.787081599235534668e-01 2.345547527074813843e-01 -1.404495537281036377e-02 2.822222709655761719e-01 1.747239679098129272e-01 -3.506196662783622742e-02 -1.634379625320434570e-01 7.157625630497932434e-03 2.229325175285339355e-01 2.263271361589431763e-01 -9.711513668298721313e-02 1.072899550199508667e-01 1.518277078866958618e-01 9.744878113269805908e-02 -2.439476102590560913e-01 -1.335625946521759033e-01 2.336536794900894165e-01 -1.118234395980834961e-01 1.339037269353866577e-01 1.451690644025802612e-01 2.332001924514770508e-01 8.748450875282287598e-02 2.970438897609710693e-01 -8.042070269584655762e-02 1.885938271880149841e-02 -1.297493129968643188e-01
2.002096325159072876e-01 1.739786416292190552e-01 9.248973429203033447e-02 6.385555863380432129e-02 8.216668851673603058e-03 3.523078262805938721e-01 5.039689317345619202e-02 7.364644855260848999e-02 1.038896441459655762e-01 2.804447710514068604e-01 1.479464583098888397e-03 1.007846444845199585e-01 -7.184738665819168091e-02 -2.993832230567932129e-01 3.249116614460945129e-02 -1.558340638875961304e-01 4.444674029946327209e-02 1.430424451828002930e-01 1.217267811298370361e-01 1.483876258134841919e-01 -1.068190038204193115e-01 1.455401778221130371e-01 -7.910114526748657227e-02 -3.619696795940399170e-01 -3.630330413579940796e-02 -1.815138757228851318e-02 1.203811168670654297e-01 2.020311206579208374e-01 -3.211742639541625977e-01 1.100915148854255676e-01 3.681885898113250732e-01 -1.679094433784484863e-01
-1.532481163740158081e-01 -7.103902846574783325e-02 -9.957322478294372559e-02 2.666658163070678711e-01 -2.575188279151916504e-01 2.700094580650329590e-01 1.052329316735267639e-01 2.117361426353454590e-01 2.778396196663379669e-02 2.083988189697265625e-01 1.477475166320800781e-01 3.935225680470466614e-02 -4.212467074394226074e-01 -3.285529837012290955e-02 2.728006541728973389e-01 -1.758071966469287872e-02 -2.002086341381072998e-01 8.113924413919448853e-02 1.045431569218635559e-01 2.049556374549865723e-02 -1.040849611163139343e-01 -2.344395779073238373e-02 -1.510805934667587280e-01 -4.775645434856414795e-01 1.852200031280517578e-01 -9.191606193780899048e-02 -5.085549503564834595e-02 3.082998655736446381e-02 -4.759768024086952209e-02 2.701701968908309937e-02 -3.217642009258270264e-02 6.215130165219306946e-02
5.195010825991630554e-02 1.011884734034538269e-01 -8.710145950317382812e-02 1.717953532934188843e-01 2.027015089988708496e-01 1.203673556447029114e-01 -1.526776980608701706e-02 -6.435513496398925781e-02 6.282320618629455566e-02 2.322091907262802124e-02 5.435171723365783691e-02 2.625826001167297363e-01 -6.794617325067520142e-02 6.890504155308008194e-03 1.727453470230102539e-01 1.223750561475753784e-01 -1.251350939273834229e-01 -2.483992092311382294e-02 1.150565445423126221e-01 1.787256449460983276e-01 -3.190344944596290588e-02 9.847898967564105988e-03 1.965600252151489258e-01 -4.402590095996856689e-01 -8.085246384143829346e-02 -4.106879830360412598e-01 -9.497613459825515747e-02 3.017459213733673096e-01 5.909673869609832764e-02 -1.942695379257202148e-01 2.525709569454193115e-01 -2.980054318904876709e-01
-2.570508420467376709e-01 5.079901963472366333e-02 2.065893709659576416e-01 -1.684736460447311401e-01 1.888102665543556213e-02 3.882171809673309326e-01 6.106307357549667358e-02 3.358943164348602295e-01 -1.017530262470245361e-01 -6.620890926569700241e-03 1.829223483800888062e-01 -1.895816624164581299e-01 2.535426616668701172e-02 -1.121819540858268738e-01 1.706083416938781738e-01 1.218297705054283142e-01 -1.816374361515045166e-01 4.196410775184631348e-01 1.948267817497253418e-01 -5.294092744588851929e-02 1.394112259149551392e-01 3.627892583608627319e-02 -4.611086845397949219e-02 -8.637479692697525024e-02 -2.628113627433776855e-01 -7.462596893310546875e-02 -4.463227093219757080e-02 1.389186978340148926e-01 -7.479882240295410156e-02 -2.215992957353591919e-01 1.238877326250076294e-01 -9.754215180873870850e-02
-2.564382255077362061e-01 2.170748263597488403e-01 -1.355685442686080933e-01 2.192142158746719360e-01 1.352141797542572021e-01 1.849745810031890869e-01 -1.883091628551483154e-01 1.591698080301284790e-01 1.098283678293228149e-01 3.685679659247398376e-02 5.964275449514389038e-03 9.687899798154830933e-02 1.268239617347717285e-01 -1.956613510847091675e-01 1.252482682466506958e-01 -2.587392032146453857e-01 -1.875580251216888428e-01 2.684851884841918945e-01 6.213431805372238159e-02 1.287723034620285034e-01 1.294246912002563477e-01 -1.121769696474075317e-01 -1.035443544387817383e-01 -2.675929963588714600e-01 1.592154502868652344e-01 -5.927762389183044434e-02 3.090814054012298584e-01 5.816229805350303650e-02 -2.998496592044830322e-01 -1.276161074638366699e-01 1.544719636440277100e-01 -2.243788540363311768e-01
-5.823560431599617004e-02 2.444920539855957031e-01 -2.858915627002716064e-01 -6.207593530416488647e-02 -6.375509779900312424e-03 3.730342090129852295e-01 -3.406555652618408203e-01 -1.823733188211917877e-02 -2.710042707622051239e-02 2.318364530801773071e-01 3.774333372712135315e-02 1.683328449726104736e-01 -2.854366302490234375e-01 1.789832860231399536e-01 2.934786677360534668e-01 2.076756507158279419e-01 6.506944447755813599e-02 7.959292083978652954e-02 4.132308810949325562e-02 8.454945683479309082e-02 5.610686540603637695e-02 1.369189471006393433e-01 -1.678609549999237061e-01 -2.866117954254150391e-01 7.005076855421066284e-02 -2.171740829944610596e-01 1.738016456365585327e-01 2.856171689927577972e-02 -1.334341466426849365e-01 -4.674280807375907898e-02 -9.541877545416355133e-03 -1.176485717296600342e-01
3.115899115800857544e-02 -8.910196833312511444e-03 -1.482184082269668579e-01 -1.782105267047882080e-01 -4.577610269188880920e-02 4.207830429077148438e-01 -2.511689960956573486e-01 5.330494418740272522e-02 2.057554125785827637e-01 1.655380427837371826e-01 7.990536093711853027e-02 1.701540648937225342e-01 1.203832309693098068e-02 -1.766987890005111694e-02 -1.266168206930160522e-01 1.236247867345809937e-01 -3.330280780792236328e-01 3.664968311786651611e-01 -1.369198709726333618e-01 2.806273400783538818e-01 -2.983298897743225098e-02 -1.727471649646759033e-01 1.009960696101188660e-01 -5.785664916038513184e-02 -2.111972868442535400e-01 -1.118640676140785217e-01 3.244616091251373291e-02 1.185740381479263306e-01 4.507611691951751709e-02 -2.791937440633773804e-02 3.181913197040557861e-01 7.696466636843979359e-04
-1.261214315891265869e-01 2.165498435497283936e-01 -2.058777362108230591e-01 1.261969059705734253e-01 -1.365991383790969849e-01 -2.436147443950176239e-02 -2.074042260646820068e-01 -6.171475350856781006e-02 2.069568783044815063e-01 2.319982349872589111e-01 2.954256534576416016e-02 3.386052548885345459e-01 -8.978206664323806763e-02 1.333762705326080322e-01 4.142347872257232666e-01 1.611316949129104614e-01 -6.037161871790885925e-02 2.145563811063766479e-01 2.991569638252258301e-01 -1.094403564929962158e-01 8.680208772420883179e-02 -9.201527386903762817e-02 1.687755435705184937e-02 -1.858303099870681763e-01 -9.697231650352478027e-02 1.749733239412307739e-01 1.788178272545337677e-02 -1.968167871236801147e-01 -1.815637350082397461e-01 -1.970570981502532959e-01 1.072556376457214355e-01 -1.134840175509452820e-01
-2.191180586814880371e-01 1.313310414552688599e-01 -2.721715271472930908e-01 -4.065547138452529907e-03 7.496142387390136719e-02 3.404497802257537842e-01 -1.057924106717109680e-01 1.175196617841720581e-01 -2.043242603540420532e-01 9.317643195390701294e-02 -6.021387130022048950e-02 1.951885968446731567e-01 -2.967211902141571045e-01 1.318178977817296982e-02 7.924309372901916504e-02 1.418294012546539307e-01 -2.784139811992645264e-01 -8.466805517673492432e-02 -4.132846370339393616e-02 1.632011532783508301e-01 -1.261871308088302612e-01 -1.626605093479156494e-01 2.480720356106758118e-02 -5.099228620529174805e-01 -1.006663292646408081e-01 -1.799552887678146362e-01 2.373765408992767334e-02 -2.090688329190015793e-03 -9.596360474824905396e-02 -1.969207674264907837e-01 1.528321579098701477e-02 8.337265462614595890e-04
-2.128935009241104126e-01 5.266766250133514404e-02 2.080490440130233765e-01 1.513181924819946289e-01 -5.190749838948249817e-02 2.243297696113586426e-01 2.736278176307678223e-01 4.122058451175689697e-01 -9.375538676977157593e-02 -2.517943084239959717e-02 1.653727442026138306e-01 1.562625914812088013e-01 -5.141736194491386414e-02 -9.522292017936706543e-02 -3.034681826829910278e-02 2.968574762344360352e-01 -4.372198879718780518e-02 1.572939306497573853e-01 8.327229321002960205e-02 2.193541377782821655e-01 -7.399961352348327637e-02 -1.454156357795000076e-02 2.125048823654651642e-02 -2.533228397369384766e-01 -2.176993787288665771e-01 -2.224392890930175781e-01 1.634098291397094727e-01 2.261495143175125122e-01 -1.122511103749275208e-01 -1.630439162254333496e-01 9.376277774572372437e-02 -2.264104187488555908e-01
6.108897505328059196e-04 5.488391593098640442e-02 1.858464777469635010e-01 -2.229024842381477356e-02 -5.022881552577018738e-03 6.545069068670272827e-02 1.734298318624496460e-01 3.892473280429840088e-01 -2.376340478658676147e-01 1.031400039792060852e-01 1.279730945825576782e-01 1.732744425535202026e-01 4.350635036826133728e-02 2.512121945619583130e-02 2.621157281100749969e-02 2.167981714010238647e-01 -6.155230849981307983e-02 1.785173863172531128e-01 1.348688900470733643e-01 2.649366855621337891e-01 4.463774338364601135e-02 6.027148663997650146e-02 6.110087409615516663e-02 -2.956128716468811035e-01 -3.149345219135284424e-01 -2.098254561424255371e-01 2.150050252676010132e-01 1.070392727851867676e-01 -1.340599358081817627e-01 -1.721115857362747192e-01 2.077949494123458862e-01 -3.160347640514373779e-01
-2.100757062435150146e-01 6.672824919223785400e-02 1.120994165539741516e-01 7.695710659027099609e-02 5.257067084312438965e-02 -3.751428797841072083e-02 6.091662123799324036e-02 1.889313459396362305e-01 -1.704739481210708618e-01 1.663391478359699249e-03 1.231533959507942200e-01 2.069127112627029419e-01 4.272090271115303040e-02 -1.267628520727157593e-01 1.204953044652938843e-01 2.853720784187316895e-01 -1.832565106451511383e-02 3.374930322170257568e-01 1.267047077417373657e-01 2.970677316188812256e-01 -2.739599533379077911e-02 -1.784699708223342896e-01 1.158301383256912231e-01 -2.030474692583084106e-01 -2.664478719234466553e-01 -1.578002423048019409e-01 1.967501789331436157e-01 1.725867986679077148e-01 -2.711771726608276367e-01 -4.874122887849807739e-02 2.469052076339721680e-01 -2.853087782859802246e-01
-4.449495375156402588e-01 1.508182734251022339e-01 4.755779728293418884e-02 -1.589848846197128296e-01 -6.185334175825119019e-02 2.521651387214660645e-01 -2.085018157958984375e-01 2.336469739675521851e-01 -7.654532790184020996e-02 1.774974316358566284e-01 -3.088947571814060211e-02 1.777100414037704468e-01 -1.833419799804687500e-01 5.672282353043556213e-02 1.337811648845672607e-01 3.193021565675735474e-02 -3.017001450061798096e-01 -9.148873388767242432e-02 4.393579810857772827e-02 2.228056490421295166e-01 -9.979257732629776001e-02 -9.452781081199645996e-02 2.291261106729507446e-01 -2.412173599004745483e-01 -1.208395436406135559e-01 8.804272115230560303e-02 2.552904188632965088e-01 1.008712276816368103e-01 1.981562077999114990e-01 -1.085047945380210876e-01 1.762114167213439941e-01 1.657684892416000366e-02
-3.689374923706054688e-01 1.622511297464370728e-01 5.841843411326408386e-02 -9.921330213546752930e-02 -1.188419014215469360e-01 3.048033267259597778e-02 -2.515601515769958496e-01 1.911438256502151489e-01 -1.149122714996337891e-01 8.203969150781631470e-02 -2.602863311767578125e-02 1.167203113436698914e-01 -2.838025093078613281e-01 1.360117495059967041e-01 -1.925346627831459045e-02 1.111351102590560913e-01 -1.294994503259658813e-01 1.007148772478103638e-01 1.094694063067436218e-01 2.791978120803833008e-01 1.520487815141677856e-01 -4.126342013478279114e-02 1.182693764567375183e-01 -4.882777035236358643e-01 9.450511634349822998e-02 1.175539121031761169e-01 2.606899142265319824e-01 -8.753362298011779785e-02 -6.100807338953018188e-03 -9.880219399929046631e-02 2.150570005178451538e-01 -1.222239583730697632e-01
-1.858844161033630371e-01 1.765999197959899902e-01 -2.059753388166427612e-01 2.297365218400955200e-01 3.326419740915298462e-02 4.881018027663230896e-02 9.946283698081970215e-02 2.860809564590454102e-01 1.720518618822097778e-01 -7.341836392879486084e-02 2.023848891258239746e-01 2.639828324317932129e-01 5.886977910995483398e-02 -9.307508170604705811e-02 1.172951534390449524e-01 -4.432079195976257324e-02 -2.347808927297592163e-01 1.213603392243385315e-01 8.756646513938903809e-02 1.790477931499481201e-01 2.800920903682708740e-01 1.133632361888885498e-01 -5.773380398750305176e-02 -3.556434214115142822e-01 1.558540761470794678e-01 -3.765846043825149536e-02 3.651109933853149414e-01 -1.171090155839920044e-01 1.001720200292766094e-03 -2.455849666148424149e-03 2.436381876468658447e-01 -8.689319342374801636e-02
-4.381356537342071533e-01 1.104005053639411926e-01 -7.929782569408416748e-02 -2.057918757200241089e-01 -6.379099190235137939e-02 -1.109335944056510925e-01 1.162002906203269958e-01 2.043208926916122437e-01 1.553195714950561523e-01 -7.328300271183252335e-04 -1.144720166921615601e-01 2.485719919204711914e-01 -2.775487601757049561e-01 -4.746307432651519775e-02 2.511461973190307617e-01 5.603640899062156677e-02 -2.294491082429885864e-01 2.416567802429199219e-01 1.387867797166109085e-02 2.167858034372329712e-01 2.171355634927749634e-01 -1.444598287343978882e-02 -5.112284794449806213e-02 -2.715780735015869141e-01 2.319594472646713257e-02 -2.183799818158149719e-02 7.672320306301116943e-02 1.318149119615554810e-01 -7.547834515571594238e-02 6.202935054898262024e-02 3.209150433540344238e-01 -1.109161451458930969e-01
-3.139070272445678711e-01 2.172346264123916626e-01 -2.173364460468292236e-01 -6.911162286996841431e-02 -8.884340524673461914e-02 8.089815825223922729e-02 -9.716998040676116943e-02 3.332638442516326904e-01 1.003318503499031067e-01 1.190270557999610901e-01 -5.715917423367500305e-02 -4.741605743765830994e-02 -2.456664592027664185e-01 -6.784687191247940063e-02 6.238647922873497009e-02 2.271181046962738037e-01 -2.401575893163681030e-01 -1.159633975476026535e-02 4.965649172663688660e-02 2.278608083724975586e-01 -1.052363310009241104e-02 -7.690523564815521240e-02 3.316307067871093750e-01 -2.790546417236328125e-01 -1.948319491930305958e-03 2.930113971233367920e-01 2.158473730087280273e-01 -3.748362138867378235e-02 1.414766460657119751e-01 -7.148044556379318237e-02 2.282066047191619873e-01 -2.504710573703050613e-03
-2.958390116691589355e-01 5.978184938430786133e-02 -6.736644357442855835e-02 -2.677184343338012695e-02 -5.514265969395637512e-02 1.627619862556457520e-01 -1.220610290765762329e-01 7.505432516336441040e-02 -1.437544226646423340e-01 1.225242167711257935e-01 -2.868542261421680450e-02 2.172757983207702637e-01 -2.180714309215545654e-01 -8.505456149578094482e-03 3.960071802139282227e-01 5.991753190755844116e-02 -1.679048985242843628e-01 -3.717317432165145874e-02 1.799377799034118652e-01 2.165217250585556030e-01 -1.763053983449935913e-02 -1.858140677213668823e-01 4.398366436362266541e-02 -5.410062074661254883e-01 -1.170309931039810181e-01 1.193265616893768311e-02 -5.967146251350641251e-03 5.199547111988067627e-02 -2.673395276069641113e-01 -9.345533698797225952e-02 9.000036120414733887e-02 -1.366110444068908691e-01
-2.823693156242370605e-01 1.133650424890220165e-03 -3.377583622932434082e-02 5.840225145220756531e-02 3.495567664504051208e-02 8.951485157012939453e-02 -2.483828216791152954e-01 1.873904317617416382e-01 -6.906911730766296387e-02 9.933099895715713501e-02 6.749157607555389404e-02 6.199289113283157349e-02 -2.005648910999298096e-01 3.029156029224395752e-01 -1.569203287363052368e-01 1.913076639175415039e-01 -2.494533807039260864e-01 3.724645972251892090e-01 2.113179117441177368e-01 -1.065218821167945862e-01 4.644329659640789032e-03 8.415497839450836182e-02 -1.824414432048797607e-01 -8.699363470077514648e-02 -1.046815738081932068e-01 -3.633176535367965698e-02 -2.977933548390865326e-02 3.313852548599243164e-01 1.122314631938934326e-01 -3.024250864982604980e-01 2.417503446340560913e-01 5.506114661693572998e-02
2.993548475205898285e-02 1.205046698451042175e-01 -1.229656934738159180e-01 3.217101693153381348e-01 -4.390716925263404846e-02 1.336671561002731323e-01 -1.573989838361740112e-01 2.387144118547439575e-01 1.392230391502380371e-01 -1.634000986814498901e-01 -5.967924743890762329e-02 4.407705664634704590e-01 -1.156597658991813660e-01 7.448174804449081421e-02 1.110127419233322144e-01 -9.323393553495407104e-02 -1.480013579130172729e-01 1.022761687636375427e-01 2.625780403614044189e-01 -1.297667026519775391e-01 5.720904096961021423e-02 5.669534206390380859e-03 -8.348099887371063232e-02 -2.855588793754577637e-01 -6.108176335692405701e-02 3.442743420600891113e-01 1.953008770942687988e-01 -6.099650263786315918e-02 4.419721197336912155e-03 -1.450698971748352051e-01 2.644757926464080811e-01 -1.242828741669654846e-01
2.797788241878151894e-03 -1.607123315334320068e-01 -2.019045688211917877e-02 -8.871655911207199097e-02 -1.746642887592315674e-01 4.122727215290069580e-01 -2.199167907238006592e-01 3.392451703548431396e-01 1.599897593259811401e-01 1.383424252271652222e-01 -3.786269202828407288e-02 1.147172078490257263e-01 2.745080972090363503e-03 2.261604219675064087e-01 2.956991493701934814e-01 6.788361817598342896e-02 -4.503753408789634705e-02 1.112861186265945435e-01 9.533944725990295410e-02 1.684637963771820068e-01 -1.449438836425542831e-02 6.097850948572158813e-02 -5.318473279476165771e-02 9.131842106580734253e-02 -2.169046401977539062e-01 -2.517688646912574768e-02 -1.170325279235839844e-01 6.605467293411493301e-03 -3.009921610355377197e-01 -2.421454489231109619e-01 3.472470641136169434e-01 -3.486235067248344421e-02
3.209547698497772217e-02 3.104152679443359375e-01 -1.097528859972953796e-01 1.251208037137985229e-01 1.311421692371368408e-01 -8.836321532726287842e-02 -2.414312213659286499e-01 2.614880800247192383e-01 1.287870407104492188e-01 4.604261219501495361e-01 4.953567683696746826e-02 2.159059494733810425e-01 -2.045509517192840576e-01 2.309625968337059021e-02 2.865714430809020996e-01 -1.192182954400777817e-02 -5.996615067124366760e-02 1.041127592325210571e-01 1.252801157534122467e-02 1.165698394179344177e-01 1.069375351071357727e-01 -4.450934007763862610e-02 1.559971868991851807e-01 -4.806816112250089645e-03 1.049465090036392212e-01 5.028045177459716797e-02 9.638328105211257935e-02 1.328078359365463257e-01 1.697541475296020508e-01 2.651730366051197052e-02 3.089830279350280762e-01 -2.992270886898040771e-01
-1.558490246534347534e-01 -9.546986967325210571e-02 5.725585855543613434e-03 1.957885026931762695e-01 -6.506510823965072632e-02 1.575736850500106812e-01 -2.373697012662887573e-01 1.314198318868875504e-02 -4.063025861978530884e-02 3.015421926975250244e-01 1.360612511634826660e-01 2.390372008085250854e-02 -2.704090476036071777e-01 1.079630330204963684e-01 8.570042252540588379e-02 1.563078165054321289e-02 -1.794286072254180908e-01 6.794617325067520142e-02 7.600033283233642578e-02 2.905069887638092041e-01 -2.435050308704376221e-01 1.484142392873764038e-01 -1.587081253528594971e-01 -3.036713600158691406e-01 6.062784790992736816e-02 2.430175058543682098e-02 2.009205073118209839e-01 -1.715386062860488892e-01 -4.442764818668365479e-02 -1.155315432697534561e-02 4.768358767032623291e-01 9.681846201419830322e-02
-3.745805025100708008e-01 2.048614472150802612e-01 -2.057494968175888062e-01 4.857461154460906982e-02 9.480163455009460449e-02 8.185633271932601929e-02 -3.038937449455261230e-01 1.263362169265747070e-01 -3.839393332600593567e-02 1.539017409086227417e-01 1.178826391696929932e-01 9.455987811088562012e-02 8.546938002109527588e-02 -1.371590048074722290e-01 1.725917756557464600e-01 -1.183896437287330627e-01 -1.594955474138259888e-01 2.219952046871185303e-01 9.906269609928131104e-02 1.828691959381103516e-01 2.270884811878204346e-01 3.055328037589788437e-03 -1.751758456230163574e-01 -2.307063043117523193e-01 2.162268385291099548e-02 -8.051125705242156982e-02 4.135769009590148926e-01 8.818041533231735229e-02 -1.180968582630157471e-01 3.930429741740226746e-02 1.508453339338302612e-01 -2.315739691257476807e-01
-4.948083311319351196e-02 -2.333631925284862518e-02 6.837201863527297974e-02 2.150607854127883911e-01 9.921611845493316650e-02 1.262780278921127319e-01 -2.218788564205169678e-01 8.923976123332977295e-02 3.490681350231170654e-01 3.049993813037872314e-01 8.441824465990066528e-02 2.003589421510696411e-01 -1.658980101346969604e-01 2.395304441452026367e-01 2.608053088188171387e-01 -1.962113752961158752e-02 1.413842663168907166e-02 1.051889210939407349e-01 -2.567172423005104065e-02 6.594604253768920898e-02 6.849045306444168091e-02 -1.891167610883712769e-01 -1.110784523189067841e-02 -3.038730844855308533e-02 1.763991117477416992e-01 -8.947280794382095337e-02 1.122194677591323853e-01 8.605363219976425171e-02 1.896545588970184326e-01 -1.187407523393630981e-01 5.171837210655212402e-01 -1.149325594305992126e-01
1.388013958930969238e-01 1.875024139881134033e-01 1.370472609996795654e-01 1.475932151079177856e-01 -3.670307993888854980e-02 1.649004667997360229e-01 -2.733566761016845703e-01 -1.835119538009166718e-02 2.776194214820861816e-01 9.090390801429748535e-02 -9.194283932447433472e-02 5.688734352588653564e-03 -3.021586239337921143e-01 -1.828499883413314819e-01 9.001006931066513062e-02 9.526780992746353149e-02 6.401330977678298950e-02 2.666266858577728271e-01 3.255688846111297607e-01 6.039512529969215393e-02 8.321593701839447021e-02 1.620308905839920044e-01 3.507731109857559204e-02 -2.447981536388397217e-01 -1.093327850103378296e-01 -2.622773349285125732e-01 -1.382762193679809570e-01 2.543843984603881836e-01 -6.337705254554748535e-02 6.702403724193572998e-02 3.366156518459320068e-01 -1.087735220789909363e-02
-2.617917060852050781e-01 -2.158189117908477783e-01 -7.805438339710235596e-02 -1.969006955623626709e-01 1.442746724933385849e-03 1.596879363059997559e-01 -3.837249800562858582e-02 2.555464506149291992e-01 -4.090585187077522278e-02 2.517108023166656494e-01 9.295300394296646118e-02 2.360611408948898315e-01 -2.796992361545562744e-01 1.665749847888946533e-01 2.154959887266159058e-01 -1.953041367232799530e-02 -4.702816531062126160e-02 5.001183971762657166e-02 -5.325693264603614807e-02 2.440334111452102661e-01 -1.240038126707077026e-01 -9.768820554018020630e-02 2.183078676462173462e-01 -3.967949450016021729e-01 6.302832812070846558e-02 8.699419908225536346e-03 2.988328933715820312e-01 -2.642422169446945190e-02 1.321281045675277710e-01 -1.509783118963241577e-01 1.770279854536056519e-01 5.278182774782180786e-02
-2.158561795949935913e-01 -2.201195433735847473e-02 3.003371693193912506e-02 3.642802685499191284e-02 7.835335284471511841e-02 6.866601854562759399e-02 -1.368645019829273224e-02 2.138991951942443848e-01 -6.401724368333816528e-02 2.489889711141586304e-01 2.256163060665130615e-01 2.771360054612159729e-02 3.668959066271781921e-02 1.984699666500091553e-01 -3.437755629420280457e-02 1.192062571644783020e-01 -3.568791449069976807e-01 2.975484728813171387e-01 2.958455383777618408e-01 7.374508678913116455e-02 -1.576082222163677216e-02 1.497067324817180634e-02 7.455722242593765259e-02 2.539768256247043610e-02 -7.707694917917251587e-02 3.589311614632606506e-02 3.298419713973999023e-02 -2.569699659943580627e-02 4.957063123583793640e-02 -2.776542007923126221e-01 5.600027441978454590e-01 -4.835910350084304810e-02
-2.155492156744003296e-01 -1.368288099765777588e-01 -1.425758898258209229e-01 -2.166836336255073547e-02 -2.113139182329177856e-01 3.686561286449432373e-01 -1.973969340324401855e-01 -3.018287010490894318e-02 2.687580883502960205e-01 1.609268039464950562e-01 1.218797191977500916e-01 2.482742220163345337e-01 -1.127037033438682556e-01 3.199801594018936157e-02 -3.981244191527366638e-02 1.991581767797470093e-01 -1.564281880855560303e-01 3.581409454345703125e-01 -1.255629509687423706e-01 9.392853081226348877e-02 -3.296671062707901001e-02 -1.247653588652610779e-01 1.941177099943161011e-01 -4.122767969965934753e-02 -9.895835071802139282e-02 2.701968327164649963e-02 3.715190663933753967e-02 1.290317773818969727e-01 6.486738473176956177e-02 -3.079871833324432373e-02 4.226509332656860352e-01 1.352154314517974854e-01
-1.440428495407104492e-01 -7.923308014869689941e-02 1.130148321390151978e-01 -1.882270574569702148e-01 -6.151059642434120178e-02 2.016105502843856812e-01 8.240717649459838867e-02 -3.973114863038063049e-02 1.665179729461669922e-01 -5.450327321887016296e-02 1.423412114381790161e-01 1.406587213277816772e-01 -2.222672402858734131e-01 2.109340578317642212e-01 -5.566643085330724716e-03 2.362675033509731293e-02 -3.078223168849945068e-01 2.286386936902999878e-01 2.845409512519836426e-01 -8.833117783069610596e-02 1.126429066061973572e-01 3.797791153192520142e-02 -2.429614402353763580e-02 -3.119490444660186768e-01 -8.928554505109786987e-02 1.191722676157951355e-01 1.633133739233016968e-01 1.695872247219085693e-01 2.516441345214843750e-01 -4.434192180633544922e-01 6.912362575531005859e-02 -1.287803351879119873e-01
-1.239224523305892944e-01 -3.814057633280754089e-02 8.192822337150573730e-02 1.210232377052307129e-01 1.673912703990936279e-01 5.222104862332344055e-02 5.462793633341789246e-02 2.173708081245422363e-01 -2.880549728870391846e-01 -2.925223670899868011e-02 2.741182744503021240e-01 1.774898618459701538e-01 -3.300282359123229980e-02 -1.538089960813522339e-01 1.335461437702178955e-01 2.571940124034881592e-01 4.700103402137756348e-02 1.567461192607879639e-01 3.439085185527801514e-01 1.059974655508995056e-01 1.188119277358055115e-01 -3.978122025728225708e-02 3.804236650466918945e-02 -3.319733440876007080e-01 -2.778462767601013184e-01 -9.119157493114471436e-02 1.802898645401000977e-01 1.280279457569122314e-01 -1.731539070606231689e-01 -1.507735401391983032e-01 2.435266822576522827e-01 -2.270998954772949219e-01
-2.413251250982284546e-01 -2.934194169938564301e-03 1.131219342350959778e-01 -1.651149839162826538e-01 -3.292733803391456604e-02 1.115810126066207886e-01 -1.588468104600906372e-01 -9.388691931962966919e-02 1.057765334844589233e-01 -1.201579496264457703e-01 -1.640813201665878296e-01 2.656363546848297119e-01 -1.753918975591659546e-01 8.480357006192207336e-03 -1.242048945277929306e-02 -4.765901342034339905e-02 -1.264113336801528931e-01 3.221765458583831787e-01 -9.898713231086730957e-02 -1.631367020308971405e-02 -8.922795951366424561e-02 -4.134889692068099976e-02 -1.760046370327472687e-02 -3.679114878177642822e-01 -4.058238863945007324e-02 -1.624858081340789795e-01 2.489177584648132324e-01 -1.892214640974998474e-02 5.021393299102783203e-02 -3.486568033695220947e-01 4.258072972297668457e-01 -1.636974513530731201e-01
-1.151072676293551922e-03 2.550650537014007568e-01 -1.036818176507949829e-01 -1.518446803092956543e-01 -3.920974209904670715e-02 2.796680629253387451e-01 -4.167624562978744507e-02 4.192013293504714966e-03 2.112278044223785400e-01 -4.535117372870445251e-02 -6.430476158857345581e-02 2.925179898738861084e-01 2.876882813870906830e-02 6.767010688781738281e-02 -7.491477578878402710e-02 1.090685138478875160e-03 -1.145730838179588318e-01 5.333772301673889160e-01 6.457944214344024658e-02 1.291400101035833359e-02 3.409203141927719116e-02 -1.893429905176162720e-01 4.220328480005264282e-02 -3.575887084007263184e-01 -3.300878033041954041e-02 9.576901048421859741e-02 5.585232377052307129e-02 1.057694181799888611e-01 1.324635893106460571e-01 -6.843829527497291565e-03 2.490258514881134033e-01 -3.153362274169921875e-01
9.033171832561492920e-02 4.719704985618591309e-01 -2.180869728326797485e-01 1.971760094165802002e-01 -6.473932415246963501e-03 1.491331905126571655e-01 -7.415856420993804932e-02 2.739477455615997314e-01 1.533300727605819702e-01 1.903790831565856934e-01 -1.179979592561721802e-01 2.480617910623550415e-02 -1.092424988746643066e-01 -9.610467404127120972e-02 1.608894169330596924e-01 -7.910260558128356934e-02 -2.409890741109848022e-01 1.649061776697635651e-02 6.987073272466659546e-02 -7.339917588979005814e-03 -1.868030428886413574e-01 -1.789601892232894897e-01 -1.881161928176879883e-01 -2.547813653945922852e-01 1.618068814277648926e-01 5.871252156794071198e-03 -5.160025134682655334e-02 -1.362406611442565918e-01 -7.012467831373214722e-02 6.602354347705841064e-02 3.828704655170440674e-01 -1.356283873319625854e-01
-1.046615391969680786e-01 1.260740756988525391e-01 -1.605626642704010010e-01 -2.569555938243865967e-01 9.475702047348022461e-02 1.159225925803184509e-01 5.616650357842445374e-02 1.207214444875717163e-01 9.074182063341140747e-02 2.287475317716598511e-01 -2.373949252068996429e-02 5.414168909192085266e-02 -2.836083471775054932e-01 -6.738432496786117554e-02 -2.315844148397445679e-01 -1.046597063541412354e-01 -1.950288414955139160e-01 2.217576801776885986e-01 -3.604840487241744995e-02 4.576456919312477112e-02 -1.501010358333587646e-01 -1.629841923713684082e-01 -2.946387827396392822e-01 -8.093225955963134766e-02 -2.246370464563369751e-01 -2.867954075336456299e-01 3.397529721260070801e-01 1.061629727482795715e-01 4.316509142518043518e-02 8.171735703945159912e-02 3.528669178485870361e-01 4.528770223259925842e-02
-3.792480528354644775e-01 -7.562048733234405518e-02 -2.823617160320281982e-01 -2.097848206758499146e-01 -2.336335778236389160e-01 -3.574365749955177307e-02 -1.026023328304290771e-01 2.686606943607330322e-01 1.549310684204101562e-01 1.848305016756057739e-01 1.062125042080879211e-01 9.760098904371261597e-02 -1.760306209325790405e-01 1.210777610540390015e-01 5.834310501813888550e-02 1.906923204660415649e-02 -1.243725195527076721e-01 9.644493460655212402e-02 -9.212793409824371338e-02 4.315572977066040039e-02 6.016661226749420166e-02 -1.707906275987625122e-01 1.318006068468093872e-01 -3.645367920398712158e-01 -7.963310927152633667e-02 7.967731356620788574e-02 1.049374639987945557e-01 5.300410091876983643e-03 -9.379501640796661377e-02 -1.287634819746017456e-01 3.708486557006835938e-01 -2.344252765178680420e-01
-3.053019046783447266e-01 -7.845425978302955627e-03 -2.252719104290008545e-01 -1.275053173303604126e-01 -1.475026737898588181e-02 2.250057831406593323e-02 -2.307579517364501953e-01 2.843021452426910400e-01 2.639209330081939697e-01 2.309504300355911255e-01 8.351654559373855591e-02 1.406975835561752319e-01 -3.835329115390777588e-01 -1.749671995639801025e-02 1.775209307670593262e-01 1.427884250879287720e-01 -3.215249627828598022e-02 3.496093302965164185e-02 -1.463597714900970459e-01 1.581392884254455566e-01 1.052661612629890442e-01 -1.507727801799774170e-01 1.852196753025054932e-01 -4.037307202816009521e-01 -3.466144949197769165e-02 1.615717560052871704e-01 -3.754688426852226257e-02 -8.146184682846069336e-02 2.950436435639858246e-02 -1.260361671447753906e-01 1.458594352006912231e-01 -5.165020376443862915e-02
1.333582252264022827e-01 -9.928010404109954834e-02 6.110294535756111145e-02 4.443202540278434753e-02 8.566731121391057968e-04 1.387079954147338867e-01 -6.492631137371063232e-02 8.969859778881072998e-02 1.588556021451950073e-01 2.285690903663635254e-01 9.936757385730743408e-02 1.419510245323181152e-01 -3.409880679100751877e-03 -7.189005613327026367e-02 1.046441309154033661e-02 3.808282017707824707e-01 -2.933973073959350586e-01 4.943910986185073853e-02 -4.087908938527107239e-02 1.763599216938018799e-01 -6.487667560577392578e-02 2.264600396156311035e-01 1.872584670782089233e-01 -3.332593441009521484e-01 -1.254353076219558716e-01 -8.165179193019866943e-02 -2.098044147714972496e-03 3.535683453083038330e-01 -8.337463438510894775e-02 -1.234056577086448669e-01 4.214284420013427734e-01 -8.489885181188583374e-02
-1.894809678196907043e-02 2.496158331632614136e-01 6.045708432793617249e-02 7.182595133781433105e-02 -1.493713259696960449e-01 2.434782534837722778e-01 -1.050969585776329041e-01 2.581980638206005096e-02 1.808336079120635986e-01 3.387714922428131104e-01 -1.354597806930541992e-01 9.726495295763015747e-02 -1.781361876055598259e-03 -2.572275400161743164e-01 -4.312626644968986511e-02 -1.911451369524002075e-01 1.488755941390991211e-01 1.520215868949890137e-01 2.814448066055774689e-02 1.305483281612396240e-01 -2.455570548772811890e-02 2.031480371952056885e-01 -1.950795501470565796e-01 -4.125036895275115967e-01 -9.575912356376647949e-02 -2.557066967710852623e-03 2.869291231036186218e-02 2.161926478147506714e-01 -1.095587834715843201e-01 -8.395875990390777588e-02 2.996684312820434570e-01 -2.767347991466522217e-01
-1.796534508466720581e-01 -1.647955626249313354e-01 -7.549446076154708862e-02 2.556042671203613281e-01 8.709493279457092285e-02 1.313488781452178955e-01 -2.295661568641662598e-01 9.545741230249404907e-02 1.913368701934814453e-01 -2.140348404645919800e-02 1.651657670736312866e-01 1.261832118034362793e-01 -1.331306844949722290e-01 1.072449889034032822e-02 1.892052590847015381e-01 1.028566136956214905e-01 -4.458022117614746094e-01 2.493000626564025879e-01 2.380267679691314697e-01 1.710157692432403564e-01 -1.103214249014854431e-01 -1.584296859800815582e-02 -1.189475506544113159e-01 -6.015418842434883118e-02 -6.284808367490768433e-02 -7.938022166490554810e-02 -1.577505320310592651e-01 2.600397914648056030e-02 2.345606870949268341e-02 -4.020191133022308350e-01 1.751080751419067383e-01 1.810231804847717285e-01
-1.702466756105422974e-01 1.831032186746597290e-01 -1.950127631425857544e-01 5.615488067269325256e-02 7.862290740013122559e-02 9.433486312627792358e-02 -2.670237720012664795e-01 2.287689149379730225e-01 -1.145380586385726929e-01 -1.616436243057250977e-02 -6.772211194038391113e-02 1.043124645948410034e-01 1.558378189802169800e-01 -1.396782696247100830e-01 2.562607266008853912e-02 -6.029661744832992554e-02 -3.734373748302459717e-01 -5.291283503174781799e-02 1.884548515081405640e-01 1.653378754854202271e-01 -1.187290251255035400e-01 2.155860187485814095e-03 1.058973670005798340e-01 -3.939166367053985596e-01 1.912826113402843475e-02 -1.151135414838790894e-01 5.141119956970214844e-01 -1.659354940056800842e-02 7.944323867559432983e-02 -6.872220337390899658e-02 7.402653992176055908e-02 -1.851335354149341583e-02
-2.283142209053039551e-01 1.266304552555084229e-01 1.164933964610099792e-01 9.094409644603729248e-03 1.419017463922500610e-01 1.971657127141952515e-01 -4.983293637633323669e-02 3.968482017517089844e-01 8.104037260636687279e-05 -1.111371517181396484e-01 3.288755416870117188e-01 1.031344905495643616e-01 2.129985243082046509e-01 6.606371700763702393e-02 1.135450378060340881e-01 2.809439897537231445e-01 2.109707519412040710e-02 3.005942404270172119e-01 6.814782321453094482e-02 2.221294641494750977e-01 1.325946450233459473e-01 -1.976895779371261597e-01 -3.338356316089630127e-02 -3.385464251041412354e-01 -1.830356568098068237e-01 -2.599199488759040833e-02 1.190139502286911011e-01 1.675119996070861816e-01 1.535410620272159576e-02 -1.119802147150039673e-01 9.866937994956970215e-02 -1.020204201340675354e-01
-1.282246857881546021e-01 -1.163502112030982971e-01 -2.637667953968048096e-02 -3.142503648996353149e-02 6.150295212864875793e-02 1.786471009254455566e-01 -4.459182024002075195e-01 1.402751505374908447e-01 2.975517511367797852e-01 7.129018753767013550e-02 1.826183199882507324e-01 2.873924970626831055e-01 -1.891475319862365723e-01 1.506927907466888428e-01 -1.084542274475097656e-01 1.932087354362010956e-02 -3.593492507934570312e-01 2.248931080102920532e-01 1.782192438840866089e-01 -3.843498602509498596e-02 -1.102144345641136169e-01 1.238227710127830505e-01 -5.551365017890930176e-02 -7.002787292003631592e-02 1.319111441262066364e-03 -1.087851151823997498e-01 5.570396035909652710e-02 1.868636347353458405e-02 4.134380724281072617e-03 -3.041367530822753906e-01 2.774032950401306152e-01 2.768414467573165894e-02
-2.546822726726531982e-01 1.463425531983375549e-02 1.551632881164550781e-01 1.025166958570480347e-01 1.058245170861482620e-02 1.769537627696990967e-01 -4.834253713488578796e-02 3.436835706233978271e-01 3.147416748106479645e-03 -1.129064057022333145e-02 3.145523667335510254e-01 3.330154716968536377e-02 1.097271293401718140e-01 3.167349845170974731e-02 6.264625489711761475e-02 2.864944636821746826e-01 1.150257438421249390e-01 2.238292247056961060e-01 1.619883626699447632e-01 2.280878126621246338e-01 1.921036839485168457e-01 -1.727301627397537231e-01 -1.629692874848842621e-02 -3.753759860992431641e-01 -3.199828267097473145e-01 -7.568226754665374756e-02 8.612638339400291443e-03 1.742728203535079956e-01 -1.777461916208267212e-02 -1.232064589858055115e-01 1.386522650718688965e-01 -1.625787168741226196e-01
3.298188000917434692e-02 7.311315834522247314e-02 1.915357559919357300e-01 2.271848320960998535e-01 1.318131685256958008e-01 2.012337744235992432e-01 2.431121841073036194e-02 2.102061510086059570e-01 -9.333703666925430298e-02 1.220609322190284729e-01 2.506637759506702423e-02 2.667165398597717285e-01 -1.971971988677978516e-01 -7.052642107009887695e-02 5.931193754076957703e-02 2.655656635761260986e-01 -2.400464266538619995e-01 -1.776616871356964111e-01 -1.282836347818374634e-01 2.842133939266204834e-01 -1.581783592700958252e-02 -1.694107055664062500e-02 3.350710123777389526e-02 -2.641197741031646729e-01 -3.416047096252441406e-01 -1.496729552745819092e-01 1.579498350620269775e-01 2.031313627958297729e-01 -6.935829669237136841e-02 -2.566044032573699951e-01 1.707500517368316650e-01 -1.624270528554916382e-01
-5.811935663223266602e-02 -3.111417964100837708e-02 2.567927539348602295e-02 -2.165555581450462341e-02 1.906003803014755249e-01 -1.304462086409330368e-02 -3.974483311176300049e-01 -1.329815536737442017e-01 1.612220108509063721e-01 1.556423157453536987e-01 1.874289959669113159e-01 2.430374622344970703e-01 9.109080582857131958e-02 -2.551098465919494629e-01 6.649737805128097534e-02 9.569122642278671265e-02 -6.194527819752693176e-02 3.419530689716339111e-01 2.449528872966766357e-01 6.773843616247177124e-02 -1.738409101963043213e-01 -7.850039005279541016e-02 1.574543416500091553e-01 -1.946634352207183838e-01 -1.144102290272712708e-01 8.797164261341094971e-02 -4.105753824114799500e-02 1.511544138193130493e-01 8.989577740430831909e-02 -2.621105909347534180e-01 3.783804178237915039e-01 3.551610559225082397e-02
-1.423873305320739746e-01 1.304392050951719284e-02 -8.136776834726333618e-02 -3.128744065761566162e-01 1.379989534616470337e-01 1.581375300884246826e-01 -9.899779409170150757e-02 1.874196827411651611e-01 -4.048820212483406067e-02 1.894097179174423218e-01 -5.571351572871208191e-02 3.099066317081451416e-01 -1.736658811569213867e-01 2.617697790265083313e-02 4.765180870890617371e-02 -3.204591572284698486e-02 -2.167511582374572754e-01 -1.033860221505165100e-01 2.921924293041229248e-01 1.066751033067703247e-01 -1.702760532498359680e-02 -8.846379816532135010e-03 1.888086348772048950e-01 -4.000259935855865479e-01 -2.291430681943893433e-01 1.144787818193435669e-01 2.361698448657989502e-01 -1.276317536830902100e-01 3.048614561557769775e-01 -1.737619489431381226e-01 4.911866039037704468e-02 -3.968409448862075806e-02
-1.654355376958847046e-01 -1.428643893450498581e-02 -3.208350390195846558e-02 2.641731686890125275e-02 2.547675371170043945e-01 2.402506768703460693e-01 7.185763120651245117e-02 1.770024746656417847e-01 1.504619121551513672e-01 -4.871018603444099426e-02 1.730157136917114258e-01 1.822498142719268799e-01 2.140427380800247192e-01 4.082778468728065491e-02 -2.326447330415248871e-02 1.931625157594680786e-01 -7.721841335296630859e-02 3.641121983528137207e-01 2.495211660861968994e-01 2.088650017976760864e-01 2.910293042659759521e-01 -5.951425433158874512e-02 8.896002173423767090e-02 -3.120236396789550781e-01 -1.871457099914550781e-01 2.037746608257293701e-01 2.509506940841674805e-01 1.674837619066238403e-01 -1.523827463388442993e-01 3.463512659072875977e-02 9.013448655605316162e-02 -5.168122705072164536e-03
-1.676021963357925415e-01 -1.476926505565643311e-01 -1.399137973785400391e-01 9.569697431288659573e-04 -1.188440918922424316e-01 2.060720771551132202e-01 -2.935022115707397461e-01 7.092344015836715698e-02 -4.975734278559684753e-02 1.555066555738449097e-01 1.358678191900253296e-01 9.452799707651138306e-02 -1.960844993591308594e-01 1.250402182340621948e-01 -4.638212919235229492e-02 2.350524365901947021e-01 -3.022027313709259033e-01 2.044319659471511841e-01 3.863984346389770508e-02 -2.908799797296524048e-02 -6.460096687078475952e-02 9.052228182554244995e-02 -1.705485880374908447e-01 -1.196779385209083557e-01 -1.512436717748641968e-01 5.642747879028320312e-02 -1.103563420474529266e-02 3.087798953056335449e-01 -2.635175734758377075e-02 -4.300550818443298340e-01 2.628480195999145508e-01 2.229935079813003540e-01
-3.255428373813629150e-02 -1.069035083055496216e-01 -8.670943230390548706e-02 -3.674897179007530212e-02 -2.052831500768661499e-01 3.178711235523223877e-01 -2.182299792766571045e-01 -1.357850246131420135e-02 7.169795781373977661e-02 1.088471189141273499e-01 1.810853779315948486e-01 7.694906741380691528e-02 -2.619085907936096191e-01 5.906141921877861023e-02 -3.596815466880798340e-02 3.065246939659118652e-01 -4.874786436557769775e-01 1.712449789047241211e-01 3.449556231498718262e-02 5.415781959891319275e-02 -5.051346868276596069e-02 -4.524897411465644836e-02 -1.126609668135643005e-01 -1.204868108034133911e-01 -1.299720853567123413e-01 5.454777181148529053e-02 1.429978758096694946e-01 2.607310414314270020e-01 1.302407123148441315e-02 -1.963094919919967651e-01 3.001695573329925537e-01 1.568952500820159912e-01
-2.274850159883499146e-01 1.047006174921989441e-01 -1.479151248931884766e-01 2.369387596845626831e-01 -1.923942752182483673e-02 9.175042808055877686e-02 -2.719201743602752686e-01 1.031877025961875916e-01 -1.209466606378555298e-01 2.177357673645019531e-01 8.158073574304580688e-02 1.641227677464485168e-02 -4.592194780707359314e-02 3.005855679512023926e-01 3.301002979278564453e-01 8.710857480764389038e-02 8.358414471149444580e-02 -8.267696946859359741e-02 1.618686318397521973e-01 1.669915020465850830e-01 -1.076101884245872498e-01 -9.071329236030578613e-02 9.276002645492553711e-02 -2.970313429832458496e-01 -3.579039573669433594e-01 1.734666712582111359e-02 1.502753794193267822e-01 4.917095229029655457e-02 -2.864550650119781494e-01 -6.625398248434066772e-02 2.504678666591644287e-01 2.809745818376541138e-02
-6.749410182237625122e-02 1.881169825792312622e-01 5.447632074356079102e-02 -1.568279042840003967e-02 9.878272563219070435e-02 3.722265958786010742e-01 -6.155719980597496033e-02 5.565394833683967590e-02 -2.606189623475074768e-02 -6.864429265260696411e-02 6.201778724789619446e-02 -1.288243103772401810e-02 2.908573672175407410e-02 1.932629793882369995e-01 -7.479318976402282715e-02 2.723977863788604736e-01 -2.687765359878540039e-01 4.263785779476165771e-01 2.414344102144241333e-01 2.240214310586452484e-02 -9.864874184131622314e-02 -1.766556873917579651e-02 -6.185010448098182678e-02 -5.008507519960403442e-02 -1.617294400930404663e-01 -1.284582018852233887e-01 2.919230051338672638e-02 -1.151403319090604782e-02 2.856951057910919189e-01 -2.967265248298645020e-01 3.618886768817901611e-01 2.769737131893634796e-02
-1.483732461929321289e-01 1.965850293636322021e-01 2.053512185811996460e-01 5.842814594507217407e-02 2.181401103734970093e-01 7.574515044689178467e-02 -1.404111832380294800e-01 3.815907537937164307e-01 -5.041065439581871033e-02 -1.074339374899864197e-01 2.537472844123840332e-01 1.793063431978225708e-02 1.298203468322753906e-01 3.477447479963302612e-02 1.541231125593185425e-01 2.149753719568252563e-01 7.271150499582290649e-02 2.982976436614990234e-01 1.377372145652770996e-01 1.656307429075241089e-01 1.734776049852371216e-01 -2.548348605632781982e-01 6.274924427270889282e-02 -2.929922938346862793e-01 -2.277239561080932617e-01 -6.623654067516326904e-02 1.512026190757751465e-01 1.933681368827819824e-01 -3.301602229475975037e-02 -9.527096152305603027e-02 1.828420311212539673e-01 -1.506541967391967773e-01
-2.603215724229812622e-02 2.723296582698822021e-01 -3.606654703617095947e-01 4.465519264340400696e-02 1.907640546560287476e-01 2.211961150169372559e-01 -1.285283863544464111e-01 1.399112194776535034e-01 3.501157462596893311e-01 1.314975768327713013e-01 2.314245402812957764e-01 -6.290303077548742294e-03 -1.311240345239639282e-01 5.538238212466239929e-02 1.029895171523094177e-01 1.913574337959289551e-01 -2.166351824998855591e-01 9.800465404987335205e-02 1.232522800564765930e-01 -7.593286782503128052e-02 -4.778987541794776917e-02 2.913500964641571045e-01 -1.548396348953247070e-01 -1.957120895385742188e-01 -2.167079001665115356e-01 -8.781557530164718628e-02 1.617772579193115234e-01 1.485401019454002380e-02 2.443813830614089966e-01 1.837012022733688354e-01 6.015866529196500778e-03 9.594901651144027710e-02
-1.539101451635360718e-01 9.521891362965106964e-03 -5.912724137306213379e-02 2.076888456940650940e-02 2.007382549345493317e-02 1.478495150804519653e-01 7.637493778020143509e-03 1.966852843761444092e-01 1.842928230762481689e-01 1.231942474842071533e-01 2.396905422210693359e-01 -2.892326749861240387e-02 -2.296837046742439270e-02 1.927905082702636719e-01 4.769481252878904343e-03 -2.160750925540924072e-01 -3.504317998886108398e-01 2.199380099773406982e-01 3.587971925735473633e-01 -7.129430305212736130e-03 -2.007041312754154205e-02 -4.877528548240661621e-02 -1.634145230054855347e-01 4.016878828406333923e-02 -4.449046030640602112e-02 -1.023004949092864990e-01 8.840556442737579346e-02 3.928263112902641296e-02 -7.544498890638351440e-02 -2.270002514123916626e-01 5.555746555328369141e-01 -2.651982195675373077e-02
-2.206162959337234497e-01 6.964702159166336060e-02 8.130876719951629639e-02 5.864980816841125488e-02 2.909049950540065765e-02 2.279498726129531860e-01 -8.544290065765380859e-02 3.196175098419189453e-01 -9.703812003135681152e-02 -2.717059478163719177e-02 2.402999401092529297e-01 1.269252449274063110e-01 2.004682421684265137e-01 5.025000497698783875e-02 1.467795372009277344e-01 3.342705965042114258e-01 9.064087271690368652e-02 3.087629079818725586e-01 1.327975541353225708e-01 1.232163384556770325e-01 1.441582888364791870e-01 -2.972457408905029297e-01 2.452925220131874084e-02 -2.782628834247589111e-01 -3.174887299537658691e-01 5.868803337216377258e-02 1.355853825807571411e-01 1.689250171184539795e-01 -1.105436533689498901e-01 -7.681915163993835449e-02 1.332470178604125977e-01 -5.988844111561775208e-02
-4.893127828836441040e-03 -7.454476505517959595e-02 1.833874732255935669e-02 7.481469959020614624e-02 -1.918801339343190193e-03 1.753401011228561401e-01 -1.869555264711380005e-01 6.492307037115097046e-02 4.383097961544990540e-02 8.424372225999832153e-02 -3.342780843377113342e-02 1.924073100090026855e-01 -1.947035267949104309e-02 -1.415613591670989990e-01 2.529496252536773682e-01 1.210569366812705994e-01 -1.889431774616241455e-01 1.843662559986114502e-02 -1.616172343492507935e-01 3.926842510700225830e-01 -7.469659298658370972e-02 3.925437852740287781e-02 1.023644357919692993e-01 -3.960005939006805420e-01 -3.078444004058837891e-01 -3.313035070896148682e-01 -1.781143597327172756e-03 1.512311547994613647e-01 -7.368504256010055542e-02 -2.744471132755279541e-01 1.989089995622634888e-01 -1.840151548385620117e-01
-3.356395661830902100e-02 7.607153058052062988e-02 -3.108297288417816162e-01 -8.479108102619647980e-03 -5.595943331718444824e-02 -5.006296932697296143e-02 -3.156596124172210693e-01 1.921484917402267456e-01 1.912036389112472534e-01 1.127930134534835815e-01 -1.189318373799324036e-01 9.193225204944610596e-02 -1.800344437360763550e-01 3.110296465456485748e-02 3.523500263690948486e-01 9.448878467082977295e-02 -1.553553491830825806e-01 8.766045421361923218e-02 1.874544471502304077e-01 3.990142419934272766e-02 -7.850301265716552734e-02 2.021886594593524933e-02 -9.606444835662841797e-02 -2.610878944396972656e-01 1.858301758766174316e-01 2.864814400672912598e-01 2.097270190715789795e-01 -4.505838081240653992e-02 2.102949172258377075e-01 -9.663338772952556610e-03 3.952750563621520996e-01 -1.289659459143877029e-02
-3.252111375331878662e-02 -8.412296883761882782e-04 1.778078973293304443e-01 5.479890480637550354e-02 1.882778257131576538e-01 1.864475458860397339e-01 -2.158093303442001343e-01 2.497889995574951172e-01 -5.541391298174858093e-02 -1.005077883601188660e-01 1.866986453533172607e-01 -8.917327970266342163e-02 1.339132040739059448e-01 9.972681850194931030e-02 1.771924495697021484e-01 3.035848438739776611e-01 -3.433294594287872314e-02 3.453675806522369385e-01 9.933899343013763428e-02 1.628771796822547913e-02 3.728435188531875610e-02 -1.131788715720176697e-01 -7.491097599267959595e-02 -3.047667443752288818e-01 -3.366338014602661133e-01 -1.138383969664573669e-01 9.883024543523788452e-02 2.026248574256896973e-01 -2.704396545886993408e-01 -1.798173636198043823e-01 2.271297574043273926e-01 1.652323268353939056e-02
1.953715831041336060e-01 5.511843413114547729e-02 1.520806252956390381e-01 2.135056853294372559e-01 -5.900567024946212769e-02 -3.097613900899887085e-02 -1.013976112008094788e-01 2.209969758987426758e-01 2.985664904117584229e-01 3.006948530673980713e-01 1.542204152792692184e-02 1.780884414911270142e-01 7.399553805589675903e-02 -6.550522893667221069e-02 -6.590829044580459595e-02 2.871897220611572266e-01 -6.746999919414520264e-02 2.529792487621307373e-01 1.677107810974121094e-01 -1.012809276580810547e-01 3.343351557850837708e-02 3.466352820396423340e-03 -2.452401258051395416e-02 -2.473322302103042603e-01 4.354595765471458435e-02 -2.310939133167266846e-02 -5.798459798097610474e-02 4.156395792961120605e-01 -9.424068778753280640e-02 -1.761190891265869141e-01 3.542411625385284424e-01 6.812436878681182861e-02
-3.616561293601989746e-01 1.370913535356521606e-02 -2.387481182813644409e-01 7.934363931417465210e-02 -3.311298787593841553e-01 1.051356196403503418e-01 -1.090965792536735535e-01 -4.777274653315544128e-02 -1.342119276523590088e-01 8.084651082754135132e-02 -2.753556333482265472e-02 -9.480013698339462280e-02 -7.767450879327952862e-04 2.165763229131698608e-01 1.894993633031845093e-01 4.959014430642127991e-02 -5.021494999527931213e-02 1.297675073146820068e-01 7.536344230175018311e-02 2.163727134466171265e-01 -3.465497493743896484e-02 4.421016201376914978e-02 1.604021191596984863e-01 -3.220957517623901367e-01 -3.010148704051971436e-01 -9.455160051584243774e-02 1.855363249778747559e-01 1.513759791851043701e-01 -1.578082889318466187e-01 4.016035236418247223e-03 3.900978267192840576e-01 -1.131125390529632568e-01
-2.288153171539306641e-01 8.060286194086074829e-02 -2.203830331563949585e-01 2.877394556999206543e-01 -8.855430781841278076e-02 3.118433058261871338e-01 -4.698306322097778320e-02 3.371641933917999268e-01 1.173825934529304504e-01 1.110261529684066772e-01 4.105156660079956055e-02 -1.115185543894767761e-01 -3.193004727363586426e-01 2.241241745650768280e-02 3.782259672880172729e-02 1.074963957071304321e-01 -2.066156417131423950e-01 1.280481964349746704e-01 1.255764663219451904e-01 1.217085719108581543e-01 -1.540158092975616455e-01 -1.578339338302612305e-01 2.399990409612655640e-01 -3.492043167352676392e-02 -5.985745042562484741e-02 1.153483763337135315e-01 1.108755320310592651e-01 1.068951934576034546e-01 2.881884574890136719e-01 -4.644437879323959351e-02 1.369208097457885742e-01 -3.024159073829650879e-01
6.767109781503677368e-02 1.213065907359123230e-01 -4.747490584850311279e-02 -1.327178925275802612e-01 -2.293277382850646973e-01 1.882219314575195312e-01 -3.523616120219230652e-02 2.102444171905517578e-01 1.338557004928588867e-01 9.688854217529296875e-02 9.647279232740402222e-02 -5.281393602490425110e-02 7.580635696649551392e-02 -1.147370189428329468e-01 1.981121897697448730e-01 -9.535368531942367554e-02 1.038221195340156555e-01 1.070354133844375610e-01 7.028423715382814407e-03 -8.910513669252395630e-02 -1.497132331132888794e-01 -5.410005897283554077e-02 -2.673988230526447296e-02 -2.065488547086715698e-01 -3.243109583854675293e-01 2.703712880611419678e-02 2.566949725151062012e-01 1.418780088424682617e-01 1.394239366054534912e-01 2.100320011377334595e-01 5.597109794616699219e-01 -2.302591651678085327e-01
1.848892867565155029e-02 9.284574538469314575e-02 2.434783279895782471e-01 1.211507692933082581e-01 -1.587806195020675659e-01 1.810735464096069336e-01 6.300338357686996460e-02 3.246362209320068359e-01 2.054902762174606323e-01 9.590339660644531250e-02 4.913657321594655514e-04 1.189995259046554565e-01 5.863544717431068420e-02 2.993778139352798462e-02 -1.036813184618949890e-01 2.697717547416687012e-01 -1.648514270782470703e-01 2.152740508317947388e-01 2.623605132102966309e-01 5.899907276034355164e-02 2.123748809099197388e-01 -7.796990871429443359e-02 -3.642964363098144531e-02 -3.093392848968505859e-01 -1.119055077433586121e-01 -1.390387583523988724e-02 -3.036250174045562744e-02 4.730455875396728516e-01 -3.636100888252258301e-02 -1.244663540273904800e-02 2.470753639936447144e-01 4.805359989404678345e-02
3.594371303915977478e-02 -1.910699009895324707e-01 4.576240200549364090e-03 -4.008468240499496460e-02 -9.775158762931823730e-02 2.705081403255462646e-01 -2.851253747940063477e-01 6.835306994616985321e-04 -1.497680670581758022e-03 4.979703947901725769e-02 1.388875693082809448e-01 1.182852461934089661e-01 -1.905752718448638916e-01 1.080363839864730835e-01 -8.654496073722839355e-02 3.015572428703308105e-01 -4.504635334014892578e-01 1.058651208877563477e-01 1.148446202278137207e-01 4.303803667426109314e-02 -6.169581040740013123e-02 -1.236099377274513245e-01 -9.692608565092086792e-02 -2.034717649221420288e-01 -2.174557596445083618e-01 -8.834195137023925781e-02 1.163947805762290955e-01 2.812440693378448486e-01 -2.432125248014926910e-02 -2.228036820888519287e-01 3.025730550289154053e-01 1.606132090091705322e-01
-4.956844151020050049e-01 -1.006309092044830322e-01 1.252757012844085693e-01 2.060760371387004852e-02 6.588917225599288940e-02 3.224407732486724854e-01 -2.121372669935226440e-01 2.274019867181777954e-01 8.824138343334197998e-02 -4.040038213133811951e-02 -1.084542740136384964e-02 1.217405870556831360e-01 -9.371434152126312256e-02 1.589421741664409637e-02 -1.453559845685958862e-01 8.924075961112976074e-02 -2.768372595310211182e-01 -2.017585746943950653e-02 1.405049711465835571e-01 1.190422922372817993e-01 2.348382584750652313e-02 -1.384867727756500244e-01 1.103131771087646484e-01 -2.581352889537811279e-01 -1.095075011253356934e-01 9.959488362073898315e-02 6.048388406634330750e-02 1.099670454859733582e-01 2.336353063583374023e-01 -1.839214414358139038e-01 3.530699610710144043e-01 1.787059940397739410e-02
-3.850438818335533142e-02 -1.730977930128574371e-02 9.034275263547897339e-02 9.655311703681945801e-02 1.943955719470977783e-01 1.008379384875297546e-01 -1.757859811186790466e-02 3.442958593368530273e-01 -1.422602832317352295e-01 7.209702581167221069e-02 1.471921205520629883e-01 1.668871492147445679e-01 1.361728757619857788e-01 5.295139178633689880e-02 -4.895294457674026489e-02 3.619192540645599365e-02 2.255080267786979675e-02 3.448761999607086182e-01 3.226739168167114258e-01 7.094182539731264114e-03 3.892211243510246277e-02 -8.722064644098281860e-02 -2.995928563177585602e-02 -1.566525697708129883e-01 -2.236816585063934326e-01 -6.036224588751792908e-02 3.780583441257476807e-01 4.096075594425201416e-01 -1.121011972427368164e-01 -2.743078768253326416e-01 2.416540123522281647e-02 -5.445294082164764404e-02
-5.486361682415008545e-02 1.734105944633483887e-01 -2.324770987033843994e-01 8.188593387603759766e-02 -1.275923401117324829e-01 1.715211123228073120e-01 -2.419872432947158813e-01 2.653412818908691406e-01 1.362183541059494019e-01 1.242285966873168945e-01 1.239059269428253174e-01 1.359795033931732178e-01 7.035025209188461304e-02 -1.503528207540512085e-01 2.969846427440643311e-01 -2.827676534652709961e-01 -1.474365293979644775e-01 1.672591716051101685e-01 7.955734431743621826e-02 4.824738577008247375e-02 2.552255690097808838e-01 -6.987721472978591919e-02 -2.645582258701324463e-01 -2.226934880018234253e-01 -1.891196221113204956e-01 1.212859340012073517e-02 2.120808660984039307e-01 -1.006294414401054382e-02 -1.449908018112182617e-01 -2.172451317310333252e-01 1.270250976085662842e-01 -2.337480485439300537e-01
-2.087046802043914795e-01 8.823737502098083496e-02 9.226125478744506836e-02 -1.094700861722230911e-02 1.323510259389877319e-01 8.451379090547561646e-02 -4.655089601874351501e-02 1.375625729560852051e-01 -1.278493404388427734e-01 1.908087879419326782e-01 2.144782245159149170e-01 -5.964495241641998291e-03 5.730453133583068848e-02 1.901388466358184814e-01 5.281284078955650330e-02 1.506527960300445557e-01 -4.034721851348876953e-01 2.063411474227905273e-01 2.544732987880706787e-01 8.734369277954101562e-02 5.051578208804130554e-02 1.223793998360633850e-02 -6.876044720411300659e-02 -1.011858135461807251e-01 -1.941434293985366821e-01 -5.132044851779937744e-02 2.330381236970424652e-02 1.327311713248491287e-02 -3.253288194537162781e-02 -2.787691652774810791e-01 5.609968900680541992e-01 2.469292469322681427e-02
1.775060780346393585e-02 3.919852375984191895e-01 8.130688965320587158e-02 3.084633126854896545e-02 5.090261809527873993e-03 2.848074138164520264e-01 -2.079013176262378693e-02 2.984431385993957520e-01 -1.466192887164652348e-03 3.565937876701354980e-01 -4.743302240967750549e-02 7.812884449958801270e-02 -9.202064573764801025e-02 -1.172263398766517639e-01 1.993206292390823364e-01 -2.359481751918792725e-01 7.845853269100189209e-02 1.865160614252090454e-01 -6.936256773769855499e-03 2.548718824982643127e-02 -5.299028754234313965e-02 -1.116073876619338989e-01 -7.117839157581329346e-02 -3.990988433361053467e-01 1.773989014327526093e-02 -1.733534038066864014e-01 -1.029673367738723755e-01 -1.062157973647117615e-01 -1.565267741680145264e-01 -1.339588910341262817e-01 2.942610979080200195e-01 -1.102970913052558899e-01
-1.601798832416534424e-01 1.583878844976425171e-01 1.509584039449691772e-01 -4.330325871706008911e-03 3.255194798111915588e-02 2.919886708259582520e-01 9.043657034635543823e-02 1.289043277502059937e-01 -8.360861241817474365e-02 2.403079420328140259e-01 -4.690179973840713501e-02 -3.662897273898124695e-02 2.348606212763115764e-04 2.083883881568908691e-01 -7.408764213323593140e-02 2.010893821716308594e-01 -3.932628929615020752e-01 1.241676732897758484e-01 3.464770913124084473e-01 -7.033602148294448853e-02 -1.365281194448471069e-01 3.221241058781743050e-03 -4.157903045415878296e-02 -2.245771884918212891e-01 -1.193826049566268921e-01 -1.226741299033164978e-01 1.056004781275987625e-02 1.703833639621734619e-01 4.455852787941694260e-03 -1.526445597410202026e-01 4.459323883056640625e-01 1.058530807495117188e-01
5.456436425447463989e-02 1.485470682382583618e-01 2.217375636100769043e-01 -7.764730253256857395e-04 1.100371032953262329e-02 -1.407216936349868774e-01 -1.674574464559555054e-01 1.222327053546905518e-01 3.736915811896324158e-02 7.215066999197006226e-02 -1.657773554325103760e-01 -9.633604437112808228e-02 1.305567771196365356e-01 -3.033866584300994873e-01 5.740226432681083679e-02 1.789065599441528320e-01 -3.040844202041625977e-01 3.005312383174896240e-01 -8.062263578176498413e-02 1.347905695438385010e-01 -5.165505222976207733e-03 2.865837514400482178e-02 -1.656639873981475830e-01 -6.423208117485046387e-02 -1.324597746133804321e-01 -7.194989174604415894e-02 2.968885898590087891e-01 7.210277765989303589e-02 -1.098416820168495178e-01 -3.165105283260345459e-01 4.226379990577697754e-01 -1.682905703783035278e-01
-2.924561500549316406e-01 -6.408522278070449829e-02 -5.499086529016494751e-02 8.252653479576110840e-02 -9.593553841114044189e-02 2.467423677444458008e-01 -3.204715549945831299e-01 1.377072334289550781e-01 2.425588816404342651e-01 8.300315588712692261e-02 2.233131043612957001e-02 1.316916495561599731e-01 -1.914033293724060059e-01 1.228518933057785034e-01 8.492249995470046997e-02 2.449974715709686279e-01 -3.303065299987792969e-01 1.535233408212661743e-01 2.793924808502197266e-01 3.045591292902827263e-03 1.726217940449714661e-02 -4.507907480001449585e-02 6.367018818855285645e-02 -5.724424123764038086e-02 3.656763955950737000e-02 1.266676187515258789e-01 -2.930099703371524811e-02 -1.221067383885383606e-01 7.254312746226787567e-03 -3.481095731258392334e-01 2.759645581245422363e-01 2.351727783679962158e-01
-1.282730549573898315e-01 -2.116284146904945374e-02 -1.779828518629074097e-01 1.229999512434005737e-01 -1.065266728401184082e-01 2.247306257486343384e-01 -2.665656805038452148e-01 2.092119604349136353e-01 -2.115614712238311768e-01 6.502825021743774414e-02 2.767534852027893066e-01 8.468750864267349243e-03 -2.314766049385070801e-01 2.252203077077865601e-01 2.887485623359680176e-01 -6.899212021380662918e-03 -7.728536427021026611e-02 -1.494249850511550903e-01 8.734400570392608643e-02 1.243076846003532410e-01 6.538975983858108521e-02 2.974555455148220062e-02 2.517275810241699219e-01 -4.145313799381256104e-01 -1.708508133888244629e-01 -9.050374478101730347e-02 1.611236333847045898e-01 2.349588721990585327e-01 -1.019539609551429749e-01 -7.071555405855178833e-02 1.342923641204833984e-01 5.009657889604568481e-02
-1.217762231826782227e-01 2.621481716632843018e-01 -2.625372819602489471e-02 -2.329628616571426392e-01 2.047277241945266724e-01 4.464208334684371948e-02 -1.176694408059120178e-01 2.852340340614318848e-01 3.922869637608528137e-02 2.302206754684448242e-01 1.871361285448074341e-01 -5.014878232032060623e-03 -4.133841991424560547e-01 -8.118603378534317017e-02 1.818408817052841187e-01 1.313966512680053711e-01 -6.713266670703887939e-02 1.866285651922225952e-01 -1.350476294755935669e-01 1.420263648033142090e-01 -2.097113877534866333e-01 7.643842697143554688e-02 -1.306771934032440186e-01 -2.704015672206878662e-01 -3.229303285479545593e-02 -1.223545297980308533e-01 1.914710849523544312e-01 -7.462602108716964722e-02 2.600213289260864258e-01 1.257781088352203369e-01 1.435968577861785889e-01 -1.578796505928039551e-01
-5.792436003684997559e-02 4.164128601551055908e-01 -9.892239421606063843e-02 -3.686771914362907410e-02 -6.659607589244842529e-02 6.235016137361526489e-02 -1.146677136421203613e-01 -2.402280643582344055e-02 7.029057294130325317e-02 -9.107642620801925659e-02 -1.774066090583801270e-01 1.609533429145812988e-01 9.804956614971160889e-02 -5.576708540320396423e-02 1.738237589597702026e-01 1.238027513027191162e-01 -2.984724044799804688e-01 4.279581904411315918e-01 1.260124444961547852e-01 1.179623231291770935e-01 1.084923557937145233e-02 -7.966432720422744751e-02 4.242518171668052673e-02 -3.098473548889160156e-01 1.288396120071411133e-02 1.674037426710128784e-01 2.440077960491180420e-01 6.812504678964614868e-02 5.075018852949142456e-02 4.251670837402343750e-02 2.487255781888961792e-01 -3.102505803108215332e-01
-4.860111698508262634e-02 -9.912838786840438843e-02 -8.786288648843765259e-02 -7.015651464462280273e-02 -1.526945531368255615e-01 1.304873824119567871e-01 -2.079823613166809082e-01 2.941125258803367615e-02 1.131999120116233826e-01 1.653223484754562378e-01 6.462696194648742676e-02 2.354138940572738647e-01 -1.890567094087600708e-01 1.801465153694152832e-01 4.776996094733476639e-03 3.300611674785614014e-01 -4.129957258701324463e-01 1.288395226001739502e-01 3.841341659426689148e-02 -1.155942585319280624e-02 -3.164072707295417786e-02 -1.479488015174865723e-01 1.957747153937816620e-02 -1.243501082062721252e-01 -1.125845313072204590e-01 3.223679214715957642e-02 -6.695275194942951202e-03 1.906841248273849487e-01 1.235623061656951904e-01 -3.460398018360137939e-01 4.442331492900848389e-01 6.180908903479576111e-02
-7.180328667163848877e-02 8.950386941432952881e-02 -1.203291341662406921e-01 2.380411699414253235e-02 -1.800926625728607178e-01 8.975762128829956055e-02 9.673450142145156860e-02 1.422669738531112671e-01 -1.229894906282424927e-01 4.976889118552207947e-02 6.024075672030448914e-02 1.610525250434875488e-01 -2.722151577472686768e-01 9.476516395807266235e-02 -2.287839800119400024e-01 1.746689528226852417e-01 -3.029918372631072998e-01 1.808620393276214600e-01 3.053293228149414062e-01 -2.059086859226226807e-01 1.871885806322097778e-01 2.214806526899337769e-01 3.090166673064231873e-02 -2.937992811203002930e-01 -2.209613323211669922e-01 1.400562822818756104e-01 -1.540987659245729446e-02 1.145185530185699463e-01 1.921189576387405396e-02 -3.757265210151672363e-01 1.784359961748123169e-01 4.382951557636260986e-02
-2.076449841260910034e-01 -6.649488210678100586e-02 -1.583656221628189087e-01 9.795865043997764587e-03 1.695843935012817383e-01 4.014738202095031738e-01 -1.740366220474243164e-01 6.178262084722518921e-02 -1.246192008256912231e-01 -3.177040722221136093e-03 4.714794829487800598e-02 1.167446151375770569e-01 3.242067992687225342e-02 -3.269184008240699768e-02 8.284837007522583008e-02 -3.953262418508529663e-02 -2.253002226352691650e-01 2.243854403495788574e-01 7.317898422479629517e-02 4.354227706789970398e-02 8.802119642496109009e-03 -1.376125663518905640e-01 1.533158123493194580e-01 -3.897198736667633057e-01 -1.342197954654693604e-01 1.136858388781547546e-01 3.313713967800140381e-01 2.929285168647766113e-02 4.305998682975769043e-01 -1.052245125174522400e-01 1.409051418304443359e-01 2.433622069656848907e-02
-6.172132864594459534e-02 -6.962146610021591187e-02 1.040115673094987869e-02 3.049136400222778320e-01 2.802796475589275360e-02 1.563498526811599731e-01 -3.989015892148017883e-02 9.992583841085433960e-02 1.091646030545234680e-01 -1.902624219655990601e-01 1.901585906744003296e-01 1.910055056214332581e-02 -1.307012736797332764e-01 2.522708177566528320e-01 3.378272354602813721e-01 2.113037407398223877e-01 -2.607114911079406738e-01 1.791792213916778564e-01 9.003406018018722534e-02 -5.020397901535034180e-02 1.918378323316574097e-01 -1.509073078632354736e-01 -6.676042079925537109e-02 -1.549647301435470581e-01 -2.948093712329864502e-01 -4.001089255325496197e-04 1.662471890449523926e-01 -2.534221298992633820e-02 -2.699786126613616943e-01 -1.070785149931907654e-01 2.712055146694183350e-01 2.558634579181671143e-01
-1.070489063858985901e-01 2.300517112016677856e-01 -9.076242148876190186e-02 6.355429440736770630e-02 -1.176036372780799866e-01 2.350451238453388214e-02 -2.312353104352951050e-01 -1.103420555591583252e-01 4.100337252020835876e-02 1.099798902869224548e-01 1.756621524691581726e-02 4.074617624282836914e-01 -1.021663621068000793e-01 1.205616444349288940e-01 3.154875040054321289e-01 8.318297564983367920e-02 -1.766907721757888794e-01 3.174855560064315796e-02 2.887083292007446289e-01 8.948741108179092407e-02 -6.130416318774223328e-02 -1.302242130041122437e-01 9.274141490459442139e-02 -3.919497728347778320e-01 -5.916861072182655334e-02 1.518727689981460571e-01 2.212724238634109497e-01 -1.962189190089702606e-02 -1.006159931421279907e-01 -2.782151401042938232e-01 1.291777044534683228e-01 -2.124124467372894287e-01
-1.976133733987808228e-01 -1.629683226346969604e-01 1.323049068450927734e-01 5.911806225776672363e-02 -2.642434276640415192e-02 1.576836109161376953e-01 -1.819215416908264160e-01 8.604346215724945068e-02 -1.251271925866603851e-02 1.984483152627944946e-01 5.636568367481231689e-02 2.775374054908752441e-02 -7.754240930080413818e-02 6.247642636299133301e-02 -1.034426838159561157e-01 -1.259693130850791931e-02 -2.313726991415023804e-01 2.432416230440139771e-01 2.904737591743469238e-01 3.238023221492767334e-01 1.064009666442871094e-01 -2.831453643739223480e-02 1.891467869281768799e-01 -9.765215218067169189e-02 -6.358403712511062622e-02 1.277056336402893066e-01 1.481021046638488770e-01 5.127118229866027832e-01 1.290216147899627686e-01 -2.318979240953922272e-02 2.284848392009735107e-01 -2.217243015766143799e-01
-1.275200843811035156e-01 -1.157983671873807907e-02 -1.894262060523033142e-02 -2.178499251604080200e-01 1.386568602174520493e-02 4.459959641098976135e-02 -2.663238048553466797e-01 1.849667727947235107e-01 2.751751542091369629e-01 2.951757609844207764e-01 3.198322355747222900e-01 4.009808003902435303e-01 -4.881649091839790344e-02 -1.955714635550975800e-02 1.474685128778219223e-02 1.507239323109388351e-02 8.653411269187927246e-02 3.338254392147064209e-01 9.511546045541763306e-02 -1.185224354267120361e-01 -2.177538722753524780e-01 -6.182450056076049805e-02 7.890686392784118652e-02 -8.966246992349624634e-02 -2.245563417673110962e-01 -2.796281874179840088e-01 2.284747175872325897e-02 7.522383332252502441e-02 1.097250208258628845e-01 -2.078512609004974365e-01 3.548229485750198364e-02 -2.236990258097648621e-02
-2.056180387735366821e-01 -5.855453759431838989e-02 2.813101373612880707e-02 3.941424936056137085e-02 1.828122325241565704e-02 4.933398216962814331e-02 6.372996419668197632e-02 2.919015288352966309e-01 1.985982209444046021e-01 1.005140319466590881e-01 -1.541681867092847824e-02 1.734580472111701965e-02 -2.322294563055038452e-01 1.786417327821254730e-02 3.775174915790557861e-01 -8.201167732477188110e-02 -1.521728485822677612e-01 -8.788746595382690430e-02 2.114900946617126465e-01 2.135838866233825684e-01 -4.380443990230560303e-01 -2.266731858253479004e-02 -2.466321736574172974e-01 -3.206399977207183838e-01 -3.776458278298377991e-02 9.610172361135482788e-02 1.108811199665069580e-01 2.541304528713226318e-01 -3.632459789514541626e-02 1.430189609527587891e-01 1.097175180912017822e-01 -8.787667006254196167e-02
-2.716428935527801514e-01 1.765555441379547119e-01 -1.373990476131439209e-01 2.015001177787780762e-01 -8.272278308868408203e-02 2.360935509204864502e-01 -1.847079992294311523e-01 1.670266687870025635e-01 6.790819764137268066e-02 7.931474596261978149e-02 1.474399678409099579e-02 -7.406646758317947388e-02 -2.501896917819976807e-01 2.787456661462783813e-02 5.770487338304519653e-02 2.194482237100601196e-01 -1.346338689327239990e-01 8.390034735202789307e-02 3.185549974441528320e-01 1.132885664701461792e-01 -1.221065223217010498e-01 -1.847160905599594116e-01 2.945465743541717529e-01 -9.969685226678848267e-02 -9.507815539836883545e-02 1.838585734367370605e-01 3.369182050228118896e-01 9.867575019598007202e-02 2.645284831523895264e-01 -9.941211342811584473e-02 1.459906399250030518e-01 -1.643907427787780762e-01
-8.515629917383193970e-03 -5.838328972458839417e-02 8.337891101837158203e-02 -4.368705302476882935e-02 -2.687031924724578857e-01 2.286378294229507446e-01 -3.909494280815124512e-01 2.439648211002349854e-01 1.225704699754714966e-01 2.089279741048812866e-01 9.206629544496536255e-02 4.132847301661968231e-03 -2.514971792697906494e-01 1.964353024959564209e-01 3.652381598949432373e-01 1.441823989152908325e-01 -1.770053356885910034e-01 1.307476013898849487e-01 1.593702286481857300e-01 2.238575965166091919e-01 -6.290700286626815796e-02 3.361007571220397949e-02 3.808068111538887024e-02 5.296939983963966370e-02 -1.873715668916702271e-01 -7.356023788452148438e-02 -2.793573588132858276e-02 -1.870035007596015930e-02 -2.099107503890991211e-01 -1.997465640306472778e-01 1.860647797584533691e-01 -1.847112625837326050e-01
-2.097577750682830811e-01 -1.431058496236801147e-01 -4.079403821378946304e-03 1.760234087705612183e-01 4.176278039813041687e-02 1.174317300319671631e-01 -2.688547968864440918e-01 -1.406738013029098511e-01 2.621524333953857422e-01 -6.980431824922561646e-02 5.232079699635505676e-02 1.394506394863128662e-01 -2.435949295759201050e-01 2.295792289078235626e-02 1.673022359609603882e-01 1.078207343816757202e-01 -3.964729905128479004e-01 2.704302668571472168e-01 2.516855895519256592e-01 1.905102878808975220e-01 -7.329647988080978394e-02 -1.940996944904327393e-02 -3.923765569925308228e-02 -2.012174725532531738e-01 -2.434500679373741150e-02 -1.214836984872817993e-01 -1.261477768421173096e-01 -4.194473475217819214e-02 6.402563303709030151e-02 -3.262868225574493408e-01 2.825183272361755371e-01 2.259850688278675079e-02
6.922536063939332962e-03 1.710006147623062134e-01 -3.353675305843353271e-01 2.615422010421752930e-01 -2.941511943936347961e-02 7.282093167304992676e-02 -1.677938997745513916e-01 1.894653290510177612e-01 -8.526417613029479980e-02 5.520221590995788574e-02 -1.211318150162696838e-01 2.218385785818099976e-01 -1.791151612997055054e-01 1.886349320411682129e-01 3.526731431484222412e-01 -9.469869546592235565e-03 -1.643771678209304810e-01 1.461991071701049805e-01 2.737087309360504150e-01 2.106746435165405273e-01 -1.374396216124296188e-02 5.121893063187599182e-02 7.736512273550033569e-02 -3.113527297973632812e-01 -4.068020358681678772e-02 1.057949960231781006e-01 1.088392827659845352e-02 -5.203159898519515991e-02 -1.632954180240631104e-01 -2.327918410301208496e-01 -4.527132585644721985e-02 -2.850731313228607178e-01
9.806857258081436157e-02 -4.614255577325820923e-02 -2.034555822610855103e-01 1.161110773682594299e-01 1.070158556103706360e-01 2.830460965633392334e-01 -2.784727811813354492e-01 8.828576654195785522e-02 -3.047306463122367859e-02 2.173159569501876831e-01 -1.652452163398265839e-02 1.792469471693038940e-01 -2.588273212313652039e-02 4.423172399401664734e-02 1.618076860904693604e-01 6.984817981719970703e-02 -2.792122364044189453e-01 2.784848511219024658e-01 1.965325623750686646e-01 1.650590002536773682e-01 -1.579915583133697510e-01 1.059874668717384338e-01 2.212955206632614136e-01 -3.443367779254913330e-01 1.659277677536010742e-01 2.441052347421646118e-01 4.419996216893196106e-02 2.906146831810474396e-02 6.296794116497039795e-02 7.735910359770059586e-03 2.329042106866836548e-01 -2.625270187854766846e-01
-9.843479096889495850e-02 8.819776028394699097e-02 -3.291774690151214600e-01 1.208404973149299622e-01 -2.876205146312713623e-01 2.846188247203826904e-01 -1.358226686716079712e-01 2.445024698972702026e-01 7.794545590877532959e-02 3.414786159992218018e-01 7.845192216336727142e-03 4.330529831349849701e-03 7.108421996235847473e-03 9.569464623928070068e-02 1.038663163781166077e-01 1.451893001794815063e-01 -2.201365679502487183e-02 7.967260479927062988e-02 2.107241749763488770e-01 -2.285290695726871490e-02 3.161433711647987366e-02 2.627314999699592590e-02 2.586459219455718994e-01 -1.915216445922851562e-01 9.706746786832809448e-02 6.237899139523506165e-02 4.417376816272735596e-01 1.406516879796981812e-01 1.733919829130172729e-01 7.235809415578842163e-02 5.466663837432861328e-02 -1.738531887531280518e-01
-2.565014362335205078e-02 1.776944845914840698e-01 1.387141346931457520e-01 8.540566265583038330e-02 -2.209418118000030518e-01 1.065826639533042908e-01 -6.533464044332504272e-02 -8.390344679355621338e-02 1.805586367845535278e-01 -6.841288506984710693e-02 -2.257361821830272675e-02 3.886926472187042236e-01 -1.619501113891601562e-01 3.105305731296539307e-01 2.524060308933258057e-01 3.250544518232345581e-02 -1.977525502443313599e-01 1.587144136428833008e-01 2.392867505550384521e-01 1.197816357016563416e-01 -4.975582659244537354e-02 -2.006252855062484741e-01 5.464365333318710327e-02 -1.597947925329208374e-01 -2.411656267940998077e-02 2.276168167591094971e-01 9.219830483198165894e-02 5.545087903738021851e-02 -1.268407851457595825e-01 -3.778333365917205811e-01 2.514378726482391357e-01 1.640688255429267883e-02
1.410445421934127808e-01 1.060745306313037872e-02 -2.783383727073669434e-01 1.256763041019439697e-01 2.706401944160461426e-01 8.771426975727081299e-02 -3.339546918869018555e-01 1.936791986227035522e-01 3.221299052238464355e-01 2.050463855266571045e-01 -1.161188110709190369e-01 -1.328125409781932831e-02 1.163583397865295410e-01 1.640014201402664185e-01 2.390586733818054199e-01 7.919150590896606445e-02 1.244153268635272980e-02 8.569356799125671387e-02 3.159456849098205566e-01 1.345652788877487183e-01 -1.223199218511581421e-01 1.768029332160949707e-01 -2.581159174442291260e-01 -2.158429026603698730e-01 -2.707880139350891113e-01 9.655951522290706635e-03 -1.723734475672245026e-02 1.417276561260223389e-01 8.512276224792003632e-03 -1.103500947356224060e-01 4.738838225603103638e-02 -1.620374247431755066e-02
-2.944216132164001465e-01 6.747681647539138794e-02 2.514900863170623779e-01 -1.342305243015289307e-01 1.576731353998184204e-01 3.427475690841674805e-01 -9.568544477224349976e-02 3.420441150665283203e-01 -5.805515497922897339e-02 -1.372344344854354858e-01 3.760641440749168396e-02 -6.238923966884613037e-02 -1.899531632661819458e-01 -8.392611145973205566e-02 4.050875827670097351e-02 1.336387544870376587e-01 -2.103413045406341553e-01 2.276504635810852051e-01 2.250211834907531738e-01 -1.974422931671142578e-01 1.894524693489074707e-01 1.401335299015045166e-01 -3.609520196914672852e-02 -8.889006823301315308e-02 -2.976161837577819824e-01 3.805053979158401489e-02 2.937566861510276794e-02 2.476814389228820801e-01 -1.815953701734542847e-01 -1.498360186815261841e-01 9.082332253456115723e-02 -5.045567452907562256e-02
-1.884050965309143066e-01 6.008318066596984863e-02 -3.304433077573776245e-02 6.339083425700664520e-03 2.769771777093410492e-02 3.240438923239707947e-02 -2.206134945154190063e-01 2.521458268165588379e-01 -6.302372366189956665e-02 3.092604130506515503e-02 3.575231879949569702e-03 4.997494630515575409e-03 -1.965527683496475220e-01 2.511006891727447510e-01 -1.637588739395141602e-01 2.200752347707748413e-01 -3.207057416439056396e-01 3.116077184677124023e-01 1.195426806807518005e-01 -1.313158273696899414e-01 3.706512972712516785e-02 1.094419509172439575e-01 -2.149051129817962646e-01 -9.437747299671173096e-02 -1.895632445812225342e-01 8.174464851617813110e-02 4.133287817239761353e-02 2.330260723829269409e-01 1.336434781551361084e-01 -3.396407067775726318e-01 3.368088304996490479e-01 1.363248676061630249e-01
-2.410241365432739258e-01 1.950745731592178345e-01 -1.361840665340423584e-01 -1.083014681935310364e-01 -2.844858169555664062e-02 2.455188184976577759e-01 -5.413930490612983704e-02 8.465111255645751953e-02 -9.728406369686126709e-02 1.201233491301536560e-01 -1.284909527748823166e-02 5.541370809078216553e-02 -3.088167011737823486e-01 1.201706454157829285e-01 9.147172421216964722e-02 3.477510064840316772e-02 -1.159126311540603638e-01 -8.505757153034210205e-02 8.023000508546829224e-02 2.171443998813629150e-01 2.181746661663055420e-01 -6.726884096860885620e-02 8.408796787261962891e-02 -6.023908257484436035e-01 -2.366781979799270630e-01 7.061316072940826416e-02 7.936047017574310303e-02 1.889665238559246063e-02 -1.165318489074707031e-01 -1.811118870973587036e-01 2.077658027410507202e-01 -4.839527234435081482e-02
7.318304479122161865e-02 -8.378845453262329102e-02 -8.058635145425796509e-02 -1.457428187131881714e-01 -7.328644394874572754e-02 3.056282997131347656e-01 -1.946245506405830383e-02 1.087604239583015442e-01 -2.365975960856303573e-04 1.577243059873580933e-01 2.498896718025207520e-01 -9.988407790660858154e-02 -2.431887388229370117e-01 3.864094242453575134e-02 5.597670078277587891e-01 8.139085769653320312e-02 -1.881394386291503906e-01 1.695051342248916626e-01 1.735034584999084473e-01 3.533953428268432617e-02 8.139552175998687744e-02 8.701775968074798584e-02 8.554521203041076660e-02 1.150377988815307617e-01 -2.938736975193023682e-01 5.384591966867446899e-02 1.048229169100522995e-02 7.977601885795593262e-02 -2.521661221981048584e-01 -1.177842542529106140e-01 2.212936282157897949e-01 -1.364138871431350708e-01
1.078824251890182495e-01 -7.059437036514282227e-02 -3.458387032151222229e-02 1.042227298021316528e-01 -5.606937687844038010e-03 -1.442052517086267471e-02 -2.679271697998046875e-01 1.177842989563941956e-01 1.708666384220123291e-01 1.904040575027465820e-01 -8.179996907711029053e-02 -3.086829483509063721e-01 -6.340366601943969727e-02 1.613000929355621338e-01 1.680501252412796021e-01 2.299210280179977417e-01 -1.751117259263992310e-01 3.179659843444824219e-01 3.364200592041015625e-01 1.532891951501369476e-02 8.199177682399749756e-02 6.576649099588394165e-02 2.201215177774429321e-02 -1.346408277750015259e-01 -2.404127866029739380e-01 -1.710700094699859619e-01 -4.309223964810371399e-03 3.366018235683441162e-01 -1.903690844774246216e-01 -2.668751180171966553e-01 5.669344961643218994e-02 -1.447556465864181519e-01
7.362293452024459839e-02 -9.271471202373504639e-02 -5.521320551633834839e-02 2.481120228767395020e-01 1.171859875321388245e-01 2.259707599878311157e-01 5.996385589241981506e-02 4.232022166252136230e-01 1.509916037321090698e-01 2.852945029735565186e-01 -9.147735685110092163e-02 1.575791388750076294e-01 -1.223436817526817322e-01 2.417355403304100037e-02 9.047528356313705444e-02 -1.231832429766654968e-01 -7.054980099201202393e-02 7.690369337797164917e-02 3.835480511188507080e-01 1.053004637360572815e-01 -3.737215399742126465e-01 -1.544410586357116699e-01 -2.992486357688903809e-01 -2.381523400545120239e-01 2.749613486230373383e-02 1.087188869714736938e-01 9.279684163630008698e-03 -2.615110203623771667e-02 1.962489448487758636e-02 3.337960690259933472e-02 6.213577836751937866e-02 -7.529941503889858723e-04
-3.092042803764343262e-01 2.922578454017639160e-01 -1.607848852872848511e-01 -1.760253459215164185e-01 2.146468460559844971e-01 1.674231886863708496e-01 -1.164608150720596313e-01 1.399047374725341797e-01 1.687753945589065552e-01 1.303901076316833496e-01 -1.446291953325271606e-01 5.837525427341461182e-02 3.962336480617523193e-02 -5.688372254371643066e-02 3.073015064001083374e-02 -5.436551198363304138e-02 2.352797985076904297e-02 1.454775482416152954e-01 2.352396845817565918e-01 1.092569902539253235e-01 -1.779410839080810547e-01 2.667686045169830322e-01 -3.581243455410003662e-01 -2.935116589069366455e-01 -7.593984156847000122e-02 -4.261142387986183167e-02 -4.758597910404205322e-02 -2.456536889076232910e-01 -3.375218482688069344e-03 -1.848617643117904663e-01 2.297806292772293091e-01 1.139449253678321838e-01
2.795003168284893036e-02 3.457828760147094727e-01 -4.119375646114349365e-01 1.439460273832082748e-02 -7.590493652969598770e-03 2.270382493734359741e-01 -4.988764971494674683e-02 1.705121248960494995e-01 -5.761063843965530396e-02 1.445191651582717896e-01 -3.372803330421447754e-02 1.478586941957473755e-01 -4.331241548061370850e-02 1.230032928287982941e-02 2.596952719613909721e-03 1.680694967508316040e-01 -1.702371090650558472e-01 2.384588718414306641e-01 6.026432663202285767e-02 2.369239181280136108e-02 -1.788462512195110321e-02 -3.602255880832672119e-02 1.098777800798416138e-01 -3.558692038059234619e-01 1.242634057998657227e-01 3.467345237731933594e-01 1.277741342782974243e-01 8.287975192070007324e-02 -9.733197279274463654e-03 4.814742133021354675e-02 2.344026863574981689e-01 -3.201739192008972168e-01
-4.365145787596702576e-02 1.373817175626754761e-01 -1.698912382125854492e-01 -2.625018823891878128e-03 -8.557130396366119385e-02 1.202553883194923401e-01 -3.912691473960876465e-01 2.727297842502593994e-01 1.798543035984039307e-01 6.437063217163085938e-02 1.213241890072822571e-01 2.102564126253128052e-01 -6.149386987090110779e-02 2.931109070777893066e-02 2.011096179485321045e-01 -2.347543239593505859e-01 -8.529796451330184937e-02 2.432457655668258667e-01 1.367676109075546265e-01 2.050088252872228622e-03 1.834460645914077759e-01 -1.385217607021331787e-01 -2.702916562557220459e-01 -3.043431341648101807e-01 -1.810222864151000977e-01 -8.757276087999343872e-02 3.376918733119964600e-01 1.213508322834968567e-01 -8.164148777723312378e-02 -2.062714844942092896e-02 -1.272561214864253998e-02 -1.592188328504562378e-01
-2.405087091028690338e-02 2.423722743988037109e-01 -1.297113895416259766e-01 -1.082846149802207947e-01 -9.190125018358230591e-02 1.700640469789505005e-01 -9.982227534055709839e-02 8.500695973634719849e-02 1.227967515587806702e-01 4.015852808952331543e-01 9.502928704023361206e-02 9.700310230255126953e-02 -1.421842128038406372e-01 4.164225235581398010e-02 8.495792746543884277e-03 9.657030552625656128e-02 4.337024316191673279e-02 1.722203195095062256e-01 7.723697274923324585e-02 4.375544935464859009e-02 2.238399162888526917e-02 2.019998878240585327e-01 2.223510742187500000e-01 -3.244096040725708008e-01 2.425718158483505249e-01 1.062890398316085339e-03 2.678963541984558105e-01 1.895935833454132080e-02 1.131839528679847717e-01 -5.151036195456981659e-03 4.087367653846740723e-01 -2.918035984039306641e-01
-1.423958968371152878e-02 1.011736690998077393e-01 -5.882199853658676147e-02 1.835677176713943481e-01 3.776002209633588791e-03 3.255257606506347656e-01 -1.347164213657379150e-01 2.008595615625381470e-01 -7.430320978164672852e-02 1.091711819171905518e-01 1.046942397952079773e-01 -8.886241167783737183e-02 1.375908702611923218e-01 1.824813187122344971e-01 3.973139822483062744e-01 1.759991645812988281e-01 -7.800352573394775391e-02 -1.516571938991546631e-01 2.579101920127868652e-01 8.064395189285278320e-02 1.765165477991104126e-02 -2.281715720891952515e-02 1.037237141281366348e-02 -2.315860390663146973e-01 -3.691633939743041992e-01 -1.614011824131011963e-01 -2.512566745281219482e-02 -5.019760876893997192e-02 -2.212145924568176270e-01 1.193369925022125244e-01 3.482403755187988281e-01 -6.292156875133514404e-02
-2.051856517791748047e-01 3.935649096965789795e-01 -1.446699947118759155e-01 8.395064622163772583e-03 -1.925997883081436157e-01 4.948526620864868164e-02 -1.406756974756717682e-02 2.485420256853103638e-01 -3.078388236463069916e-02 5.166633520275354385e-03 6.065093353390693665e-02 2.842882275581359863e-01 -1.706102043390274048e-01 4.692969098687171936e-02 8.521113544702529907e-02 3.163696229457855225e-01 -2.810944430530071259e-02 -6.024044007062911987e-02 -4.533596709370613098e-02 1.405755132436752319e-01 1.601516827940940857e-02 -3.565402328968048096e-01 -2.079937309026718140e-01 -2.496891617774963379e-01 1.201021820306777954e-01 1.019057482481002808e-01 3.070722222328186035e-01 2.150853574275970459e-01 -1.289450973272323608e-01 -2.262334898114204407e-02 1.080572605133056641e-01 -5.439524725079536438e-02
-9.948641806840896606e-02 3.812698721885681152e-01 -9.219567477703094482e-02 -9.847246110439300537e-02 -1.313788088737055659e-04 2.800132632255554199e-01 1.723824441432952881e-01 4.807741343975067139e-01 4.984612017869949341e-02 1.948053985834121704e-01 -2.573893405497074127e-02 1.324183344841003418e-01 -1.095853000879287720e-01 9.759436547756195068e-02 1.161120459437370300e-01 -5.758735910058021545e-02 2.730023860931396484e-01 -5.086367949843406677e-02 9.151169657707214355e-02 8.228443562984466553e-03 4.071657359600067139e-02 1.027399972081184387e-01 -9.357381612062454224e-02 -3.576878905296325684e-01 -6.433501094579696655e-02 -2.124890387058258057e-01 1.648319140076637268e-02 -7.363569736480712891e-02 -8.584542572498321533e-02 -1.287336796522140503e-01 2.767827510833740234e-01 -1.745664142072200775e-02
1.826505810022354126e-01 2.654072046279907227e-01 -2.007250338792800903e-01 -4.480065032839775085e-02 -2.424282953143119812e-02 2.101011723279953003e-01 -2.568398416042327881e-01 1.640958935022354126e-01 -3.576081246137619019e-02 4.689294099807739258e-01 2.895851433277130127e-02 7.897141575813293457e-02 -1.260211765766143799e-01 3.956223651766777039e-02 1.213928982615470886e-01 -4.717590752989053726e-03 8.758322149515151978e-02 4.186787605285644531e-01 -2.223491482436656952e-02 6.539101712405681610e-03 -6.643022876232862473e-03 1.290071606636047363e-01 2.188031226396560669e-01 -1.339682936668395996e-01 6.853643059730529785e-02 1.209722533822059631e-01 2.421987354755401611e-01 -5.855857208371162415e-02 4.058486968278884888e-02 -3.504538908600807190e-02 2.811353206634521484e-01 -1.627254933118820190e-01
-1.612724065780639648e-01 1.382435113191604614e-02 -5.841773003339767456e-02 -3.108035027980804443e-02 4.787563532590866089e-02 1.302417218685150146e-01 -2.359124124050140381e-01 2.393234893679618835e-02 3.124118149280548096e-01 2.099512666463851929e-01 -1.629493534564971924e-01 1.253513097763061523e-01 -2.254417091608047485e-01 -1.936558187007904053e-01 -6.939258426427841187e-02 1.384821534156799316e-01 -3.238199055194854736e-01 1.424521505832672119e-01 3.254841268062591553e-01 1.205505803227424622e-01 1.653849892318248749e-02 -3.823291137814521790e-02 3.750138580799102783e-01 -8.235943317413330078e-02 -6.716458499431610107e-02 -1.051607057452201843e-01 2.483014613389968872e-01 2.688763439655303955e-01 8.438896620646119118e-04 -6.126663088798522949e-02 1.795477569103240967e-01 -1.318558156490325928e-01
-3.557550907135009766e-02 2.417528480291366577e-01 6.161890178918838501e-02 -7.114343345165252686e-02 2.350910007953643799e-01 -1.041486114263534546e-02 -9.292584657669067383e-02 3.141032159328460693e-01 4.268986638635396957e-03 6.899377703666687012e-02 9.285822510719299316e-02 1.342062354087829590e-01 -1.895534396171569824e-01 8.828237652778625488e-02 1.110868901014328003e-01 2.001172676682472229e-02 -1.012373566627502441e-01 2.288758158683776855e-01 -1.590897291898727417e-01 3.880337253212928772e-02 -2.679050862789154053e-01 3.827537894248962402e-01 -4.553012549877166748e-02 -2.862586677074432373e-01 -1.165384128689765930e-01 -1.815847307443618774e-01 3.148755133152008057e-01 -1.722225695848464966e-01 1.165603250265121460e-01 -3.235751762986183167e-02 2.760591506958007812e-01 -1.514588892459869385e-01
6.807483732700347900e-02 7.358589023351669312e-02 -3.563973307609558105e-01 1.567461788654327393e-01 1.946026980876922607e-01 2.469670400023460388e-02 -2.624341845512390137e-01 6.283509731292724609e-02 2.266066372394561768e-01 -1.275103390216827393e-01 2.666777931153774261e-02 1.808150559663772583e-01 -2.373111248016357422e-01 7.637330144643783569e-02 1.916269809007644653e-01 2.161055803298950195e-01 -1.345338672399520874e-01 6.804293394088745117e-02 2.921757400035858154e-01 4.536416754126548767e-02 -2.374692261219024658e-01 -8.888576179742813110e-02 6.943015009164810181e-02 -2.780803740024566650e-01 1.088276207447052002e-01 -1.676871813833713531e-02 2.250308245420455933e-01 -6.289818882942199707e-02 -1.531691104173660278e-01 4.073667153716087341e-02 3.401344716548919678e-01 -1.278631836175918579e-01
-8.733044564723968506e-02 -7.022084295749664307e-02 2.953812479972839355e-01 3.047547042369842529e-01 5.623858422040939331e-02 -5.144557729363441467e-02 -1.171346530318260193e-01 1.918429434299468994e-01 1.030415594577789307e-01 1.657403260469436646e-01 -8.023889362812042236e-02 6.681489758193492889e-03 7.164685428142547607e-02 -1.290902495384216309e-02 1.987573206424713135e-01 1.545921862125396729e-01 -2.160527557134628296e-01 2.685692012310028076e-01 1.874429881572723389e-01 9.910859912633895874e-02 -3.270865976810455322e-02 1.268623620271682739e-01 -2.674603275954723358e-02 -1.125249192118644714e-01 -7.178339362144470215e-02 -1.818246394395828247e-01 -1.197232753038406372e-01 3.404358923435211182e-01 4.828571155667304993e-02 -2.141962051391601562e-01 4.022120535373687744e-01 -2.548995614051818848e-01
-7.588990032672882080e-02 -1.507889200001955032e-02 -1.202336698770523071e-01 7.192566990852355957e-02 -1.319364756345748901e-01 2.798475623130798340e-01 -4.458054155111312866e-02 -5.044649541378021240e-02 -1.116274967789649963e-01 -4.526375606656074524e-02 2.930590212345123291e-01 1.994333416223526001e-01 -2.947318851947784424e-01 -3.197702765464782715e-01 4.874742403626441956e-02 8.712588995695114136e-02 -1.130592375993728638e-01 2.602255642414093018e-01 1.560228504240512848e-02 -1.106593012809753418e-01 -8.089289069175720215e-02 1.460413336753845215e-01 1.271875947713851929e-01 -4.258680939674377441e-01 -9.912759810686111450e-02 1.957667320966720581e-01 3.889912506565451622e-03 6.055963411927223206e-02 2.173158079385757446e-01 1.072180550545454025e-02 2.920289337635040283e-01 -1.789400875568389893e-01
-8.125434815883636475e-02 5.627205967903137207e-01 -1.023580506443977356e-01 -2.302402816712856293e-02 -2.272936105728149414e-01 1.743790656328201294e-01 -3.871473716571927071e-03 6.465098261833190918e-02 2.320958487689495087e-02 5.265777558088302612e-02 1.238580048084259033e-02 2.896433174610137939e-01 7.548829913139343262e-02 1.314935237169265747e-01 1.471745371818542480e-01 1.235117167234420776e-01 -2.758469432592391968e-02 9.062146395444869995e-02 3.033173680305480957e-01 6.914850324392318726e-02 1.366474181413650513e-01 -6.453274190425872803e-02 -6.630964577198028564e-02 -3.228850662708282471e-01 -1.582244634628295898e-01 -5.348699539899826050e-02 2.191592007875442505e-01 1.241972148418426514e-01 -1.177986413240432739e-01 -2.741794288158416748e-01 -5.390536040067672729e-02 1.079583093523979187e-01
-1.715102791786193848e-01 -8.984064310789108276e-02 6.455982476472854614e-02 1.637844890356063843e-01 7.278876751661300659e-02 8.695223927497863770e-02 -4.302430525422096252e-02 1.812079995870590210e-01 1.526294052600860596e-01 2.601874470710754395e-01 2.600507438182830811e-01 -7.110761362127959728e-04 -5.448115617036819458e-02 -2.946166880428791046e-02 -1.658247597515583038e-02 6.852637976408004761e-02 -3.023564815521240234e-01 -1.233633384108543396e-01 2.275927811861038208e-01 2.058212310075759888e-01 -1.003565192222595215e-01 9.620915353298187256e-02 -9.601589292287826538e-02 -1.510114967823028564e-01 -1.294486671686172485e-01 -5.362926796078681946e-02 1.844501495361328125e-01 -2.692702412605285645e-01 -8.655031025409698486e-02 -2.363984733819961548e-01 5.242704749107360840e-01 -2.091115457005798817e-04
1.348652988672256470e-01 2.749941349029541016e-01 -8.212581276893615723e-03 -8.755970746278762817e-02 -8.727232366800308228e-02 4.408363997936248779e-01 -2.128075212240219116e-01 6.978925317525863647e-02 4.513683170080184937e-02 -2.948660030961036682e-02 1.145283505320549011e-01 6.059395149350166321e-02 3.572679311037063599e-02 -6.988316029310226440e-02 1.508909314870834351e-01 4.562540948390960693e-01 -3.115553855895996094e-01 1.073112711310386658e-01 6.834162399172782898e-03 8.914270438253879547e-03 -4.103858768939971924e-01 -6.893946789205074310e-03 8.021850883960723877e-02 -7.742621749639511108e-02 -1.878881156444549561e-01 -7.263866066932678223e-02 1.532542705535888672e-01 4.584198072552680969e-02 7.778409123420715332e-02 -1.660629659891128540e-01 -1.407427014783024788e-03 1.245447807013988495e-02
-1.588422954082489014e-01 3.839088976383209229e-02 -1.700757443904876709e-01 4.851965978741645813e-02 9.929595142602920532e-02 -2.026948481798171997e-01 -2.490734010934829712e-01 4.066069424152374268e-01 5.382510647177696228e-02 -1.756700128316879272e-01 -4.052319005131721497e-02 2.520047724246978760e-01 -1.440639346837997437e-01 -2.373533695936203003e-01 3.777161538600921631e-01 2.157314680516719818e-02 -2.332757711410522461e-01 4.196368623524904251e-03 1.831007897853851318e-01 9.506165236234664917e-02 -5.019121989607810974e-02 1.926150731742382050e-02 9.417348355054855347e-02 -3.453228771686553955e-01 9.771519154310226440e-02 2.340666949748992920e-01 1.960282772779464722e-02 1.063112020492553711e-01 -1.341760717332363129e-02 -2.261097729206085205e-02 1.996338367462158203e-01 -9.324526181444525719e-04
-1.398504078388214111e-01 3.239162862300872803e-01 -1.214083582162857056e-01 4.621534049510955811e-02 -2.093802988529205322e-01 2.390518970787525177e-02 -1.455508619546890259e-01 3.679225221276283264e-02 2.628529965877532959e-01 4.139059409499168396e-02 -2.225363440811634064e-02 2.865205109119415283e-01 -3.503558924421668053e-03 -6.320476531982421875e-02 2.209747135639190674e-01 2.287835180759429932e-01 -3.816815838217735291e-02 1.370781660079956055e-01 2.722424268722534180e-01 1.703442186117172241e-01 1.633515655994415283e-01 -3.025302886962890625e-01 -2.015068680047988892e-01 -2.857289910316467285e-01 -1.255297958850860596e-01 -1.171145886182785034e-01 1.894855350255966187e-01 -2.561121620237827301e-02 -1.765594184398651123e-01 -2.223545312881469727e-01 -1.766627095639705658e-02 1.494160443544387817e-01
-3.232954442501068115e-01 2.468886226415634155e-01 -1.608354225754737854e-02 1.039289287291467190e-03 -4.214134514331817627e-01 2.825765609741210938e-01 1.062625553458929062e-02 3.920197486877441406e-01 -5.776031687855720520e-02 -6.529413163661956787e-02 -1.633488088846206665e-01 1.889926642179489136e-01 -2.629838585853576660e-01 -8.582943119108676910e-04 1.585983783006668091e-01 -3.541832044720649719e-02 -2.305645346641540527e-01 -2.730785310268402100e-02 9.091181308031082153e-02 -8.875498175621032715e-02 7.085526734590530396e-02 -1.216049566864967346e-01 -1.675067543983459473e-01 -1.905328184366226196e-01 -5.124607309699058533e-02 -1.368900835514068604e-01 8.227439224720001221e-02 1.332094669342041016e-01 -3.836551308631896973e-02 -2.251817584037780762e-01 2.731833793222904205e-02 -6.666038930416107178e-02
9.623462706804275513e-02 -7.383691519498825073e-02 1.265272051095962524e-01 -1.431102901697158813e-01 -1.064461618661880493e-01 2.455900609493255615e-01 -7.604634016752243042e-02 3.397777080535888672e-01 2.305809110403060913e-01 6.942860782146453857e-02 1.352460086345672607e-01 -1.249994561076164246e-01 1.447896063327789307e-01 1.237500086426734924e-01 -1.211503371596336365e-01 2.396427243947982788e-01 1.304449699819087982e-02 2.261334955692291260e-01 -5.757504329085350037e-02 2.328410446643829346e-01 -1.760321706533432007e-01 8.414199203252792358e-02 -1.399109065532684326e-01 -2.446867525577545166e-01 -2.865230441093444824e-01 5.705603957176208496e-02 7.241261750459671021e-02 1.143665835261344910e-01 -2.348656058311462402e-01 -3.054685890674591064e-01 2.236497998237609863e-01 -1.646669805049896240e-01
-3.811205625534057617e-01 -6.673967838287353516e-02 -1.747117191553115845e-02 3.050517439842224121e-01 -1.784051656723022461e-01 7.133356481790542603e-02 -2.213766872882843018e-01 1.479707062244415283e-01 -2.511435188353061676e-02 -5.798183009028434753e-02 2.057425081729888916e-01 -1.934334933757781982e-01 -1.637701690196990967e-01 4.601074755191802979e-02 3.581896126270294189e-01 1.448509693145751953e-01 -2.965111983940005302e-03 -1.008963119238615036e-02 2.796369493007659912e-01 -7.357744127511978149e-02 1.730930758640170097e-03 -3.119125030934810638e-02 -9.615185111761093140e-02 -3.092217147350311279e-01 -1.094094365835189819e-01 -1.486892253160476685e-01 1.426402013748884201e-02 2.108122855424880981e-01 -1.347496807575225830e-01 -1.045776903629302979e-01 2.252897173166275024e-01 1.975324302911758423e-01
5.796479061245918274e-02 3.390331864356994629e-01 1.902157999575138092e-02 6.298547610640525818e-03 7.845366001129150391e-02 3.172986507415771484e-01 2.914312481880187988e-02 2.339530885219573975e-01 3.391351401805877686e-01 4.118878245353698730e-01 1.055277213454246521e-01 1.840899437665939331e-01 -2.028559297323226929e-01 -4.285420477390289307e-02 2.082226574420928955e-01 4.161463305354118347e-02 1.869700849056243896e-02 1.737437993288040161e-01 -9.059552848339080811e-02 -1.278053224086761475e-01 4.859292879700660706e-02 -6.127930805087089539e-02 9.464462101459503174e-02 -1.721525341272354126e-01 -3.384600952267646790e-02 -1.109548658132553101e-01 -1.564245223999023438e-01 -5.040905252099037170e-02 4.695785790681838989e-02 5.920328944921493530e-02 3.341138362884521484e-01 -2.086055725812911987e-01
-1.363656818866729736e-01 -5.719370394945144653e-02 -2.304977625608444214e-01 5.635043233633041382e-02 2.184403538703918457e-01 4.019492268562316895e-01 -2.183868438005447388e-01 1.292043030261993408e-01 -3.796915337443351746e-02 2.770949713885784149e-02 4.577523469924926758e-02 2.798945307731628418e-01 -4.124185144901275635e-01 -2.149183005094528198e-01 -5.322956666350364685e-02 1.594408452510833740e-01 -2.366245985031127930e-01 -3.165272250771522522e-02 3.579119220376014709e-02 -9.344010800123214722e-02 -1.459669619798660278e-01 -9.686984121799468994e-02 1.357090771198272705e-01 -2.162829488515853882e-01 -2.265353202819824219e-01 1.638439297676086426e-01 1.286769211292266846e-01 -1.183278858661651611e-02 -3.887379169464111328e-02 -1.452207863330841064e-01 1.756196022033691406e-01 9.894289821386337280e-02
-1.165856942534446716e-01 5.052855610847473145e-02 2.587418258190155029e-02 8.235133253037929535e-03 3.329828381538391113e-01 9.742269665002822876e-02 -1.079765856266021729e-01 7.012824714183807373e-02 2.597658038139343262e-01 1.457313448190689087e-01 9.464846551418304443e-02 2.174870967864990234e-01 -3.634240105748176575e-02 1.910570263862609863e-01 -2.002304047346115112e-02 7.004986703395843506e-02 -1.901047974824905396e-01 1.431256234645843506e-01 7.419904321432113647e-02 -8.569415658712387085e-02 2.974244579672813416e-02 9.323191829025745392e-03 1.972977668046951294e-01 -6.763685494661331177e-02 8.397296071052551270e-03 2.124297246336936951e-02 1.535498648881912231e-01 2.474074065685272217e-01 9.170650690793991089e-02 -2.426803261041641235e-01 6.235303878784179688e-01 -5.210823565721511841e-02
-1.630941629409790039e-01 1.127346232533454895e-01 8.677238970994949341e-02 7.185221463441848755e-02 2.532150745391845703e-01 1.603664904832839966e-01 1.165380794554948807e-02 1.995849907398223877e-01 1.268696188926696777e-01 -1.300153434276580811e-01 7.802180200815200806e-02 1.483998447656631470e-01 1.759602725505828857e-01 2.382539445534348488e-03 7.412172853946685791e-02 2.652091681957244873e-01 -7.121279090642929077e-02 3.913059830665588379e-01 3.268170058727264404e-01 1.962192654609680176e-01 9.725543856620788574e-02 -2.334835380315780640e-01 1.269653588533401489e-01 -2.075094282627105713e-01 -1.560961753129959106e-01 1.066677942872047424e-01 2.778262495994567871e-01 3.067099153995513916e-01 -9.081054478883743286e-02 1.437372993677854538e-02 3.767987713217735291e-02 -8.218701928853988647e-02
2.912202291190624237e-02 5.498849600553512573e-02 -2.429769486188888550e-01 1.078282669186592102e-01 -7.887832075357437134e-02 1.528912130743265152e-02 6.663130130618810654e-03 1.298146694898605347e-01 2.040887475013732910e-01 1.563202007673680782e-03 -9.416063129901885986e-02 -6.248807162046432495e-02 -6.587360054254531860e-02 1.699536889791488647e-01 -1.722607165575027466e-01 2.307820767164230347e-01 -1.876936554908752441e-01 2.333845049142837524e-01 3.308302760124206543e-01 2.882521152496337891e-01 -2.823704481124877930e-01 -1.521645933389663696e-01 -2.630152404308319092e-01 -2.777751088142395020e-01 -8.021271973848342896e-02 4.946928098797798157e-02 1.505266875028610229e-01 -9.215731173753738403e-02 7.083249837160110474e-02 -3.336841762065887451e-01 2.675577625632286072e-02 -2.072658091783523560e-01
5.042220652103424072e-02 5.883080884814262390e-02 -1.743728965520858765e-01 -1.137791797518730164e-01 1.618095785379409790e-01 1.368158608675003052e-01 7.264568656682968140e-02 1.442010104656219482e-01 2.921690642833709717e-01 4.288720712065696716e-02 -3.956593573093414307e-02 1.028560027480125427e-01 -9.965731203556060791e-02 -2.248228713870048523e-02 9.725385159254074097e-02 -4.150110110640525818e-02 2.406082674860954285e-02 6.795022636651992798e-02 1.507402509450912476e-01 1.086399331688880920e-01 -3.052953481674194336e-01 1.187689453363418579e-01 -2.380117177963256836e-01 -1.354701370000839233e-01 -4.015207588672637939e-01 -2.162581868469715118e-02 1.617553532123565674e-01 -2.950358670204877853e-03 2.129579633474349976e-01 -7.542351633310317993e-02 4.866030514240264893e-01 2.469637989997863770e-01
-1.770301908254623413e-02 1.458452045917510986e-01 8.252857625484466553e-02 -1.196391731500625610e-01 5.220104474574327469e-03 2.892255783081054688e-01 -5.247896909713745117e-02 2.812477648258209229e-01 -3.281620144844055176e-02 4.165372252464294434e-02 1.124219447374343872e-01 -2.291556075215339661e-02 -5.089047551155090332e-02 8.283808082342147827e-02 -1.607602089643478394e-02 2.778922319412231445e-01 -3.950525224208831787e-01 4.190692603588104248e-01 1.714033633470535278e-01 -1.003547161817550659e-01 -1.986941546201705933e-01 -3.115261346101760864e-02 1.125003024935722351e-01 7.181774079799652100e-02 -2.546927630901336670e-01 -1.402645558118820190e-01 4.540283232927322388e-02 2.029451131820678711e-01 -1.396989226341247559e-01 -2.578316330909729004e-01 -1.954011805355548859e-02 -2.127972096204757690e-01
-3.597816228866577148e-01 -3.954607248306274414e-02 1.609999388456344604e-01 1.451350301504135132e-01 2.395415492355823517e-02 2.199507504701614380e-01 -1.978728324174880981e-01 -1.954963207244873047e-01 8.645442128181457520e-02 9.282980114221572876e-02 1.864043921232223511e-01 4.687508568167686462e-02 -2.419399470090866089e-01 -7.626882940530776978e-02 6.520777195692062378e-02 1.061444636434316635e-03 -1.518433541059494019e-01 1.104252859950065613e-01 1.126571595668792725e-01 2.084677964448928833e-01 -3.234179019927978516e-01 -1.560549437999725342e-01 -5.985081568360328674e-02 -3.329359292984008789e-01 2.916550729423761368e-03 -1.521649956703186035e-01 1.196078732609748840e-01 -1.892141550779342651e-01 -1.443239599466323853e-01 -1.064949780702590942e-01 3.620795607566833496e-01 -5.214067175984382629e-02
-1.933430135250091553e-01 -6.866391003131866455e-02 -2.175859212875366211e-01 2.199811637401580811e-01 7.784450054168701172e-02 6.190103013068437576e-03 -3.711378276348114014e-01 6.928781419992446899e-02 -6.217151507735252380e-02 -1.374550312757492065e-01 6.624915450811386108e-02 1.266409903764724731e-01 4.455595836043357849e-02 8.216549456119537354e-02 3.751608729362487793e-01 1.895461827516555786e-01 -5.418030917644500732e-02 1.754026114940643311e-01 1.419359147548675537e-01 -1.358653008937835693e-01 8.580562472343444824e-02 -3.039734661579132080e-01 1.121318414807319641e-01 -3.124045729637145996e-01 -2.602950334548950195e-01 -1.214701309800148010e-01 5.327656492590904236e-02 2.222741246223449707e-01 -1.057909131050109863e-01 1.147004030644893646e-02 2.362950146198272705e-01 -2.792504429817199707e-02
-1.711832880973815918e-01 5.906688794493675232e-02 2.032866179943084717e-01 1.047991029918193817e-02 1.240341067314147949e-01 7.942973077297210693e-02 -1.623248010873794556e-01 7.801988720893859863e-02 1.558715291321277618e-02 1.793003529310226440e-01 2.628877162933349609e-01 -1.228373050689697266e-01 -3.091230988502502441e-02 3.362158834934234619e-01 -1.478814482688903809e-01 3.542284667491912842e-01 -2.094924449920654297e-01 2.350456267595291138e-01 3.115247488021850586e-01 -5.506842955946922302e-02 -1.751090437173843384e-01 1.615009307861328125e-01 -1.756682544946670532e-01 -2.514284551143646240e-01 2.289421297609806061e-02 4.702373221516609192e-02 6.835646927356719971e-02 7.418882846832275391e-02 -3.257082076743245125e-03 -2.302075475454330444e-01 2.743350565433502197e-01 4.995294660329818726e-02
-2.225508987903594971e-01 1.937157809734344482e-01 -1.255303919315338135e-01 2.221600115299224854e-01 -2.795829176902770996e-01 4.505769908428192139e-01 -2.564357407391071320e-02 2.753644287586212158e-01 1.756656169891357422e-01 2.090352773666381836e-01 7.689328491687774658e-02 1.026856154203414917e-01 -1.673017889261245728e-01 1.885374193079769611e-03 1.902486830949783325e-01 -1.002819612622261047e-01 -1.458348035812377930e-01 3.013662993907928467e-02 1.806751191616058350e-01 1.397060304880142212e-01 -2.456497550010681152e-01 -1.819176832213997841e-03 1.849900484085083008e-01 -2.733321487903594971e-01 6.901389360427856445e-02 1.117733493447303772e-01 4.100468754768371582e-02 2.911446616053581238e-02 1.098136082291603088e-01 1.145399808883666992e-01 -1.434655953198671341e-02 -1.900573074817657471e-01
-1.451303511857986450e-01 2.027644366025924683e-01 -1.486916691064834595e-01 1.183634102344512939e-01 -7.040949910879135132e-02 1.150454804301261902e-01 -2.727315127849578857e-01 1.741483509540557861e-01 9.672266244888305664e-02 1.576032191514968872e-01 3.177166283130645752e-01 2.410387396812438965e-01 3.557993844151496887e-02 -8.058895170688629150e-02 9.567015618085861206e-02 -2.373386025428771973e-01 -2.047882825136184692e-01 1.753873676061630249e-01 2.629965841770172119e-01 1.054919660091400146e-01 2.631650567054748535e-01 9.740382432937622070e-02 -2.063606232404708862e-01 -1.528894454240798950e-01 -1.089318320155143738e-01 5.080505460500717163e-02 2.488074004650115967e-01 8.980494737625122070e-02 -1.103872433304786682e-01 -6.012072414159774780e-02 1.223099306225776672e-01 -3.153508305549621582e-01
-3.283701837062835693e-02 1.313614547252655029e-01 -4.190894663333892822e-01 2.128846943378448486e-01 -1.015718206763267517e-01 8.257779479026794434e-02 -1.565891355276107788e-01 2.128369510173797607e-01 -5.995991080999374390e-02 6.937895715236663818e-02 -1.581755094230175018e-02 5.042957514524459839e-02 -7.167427986860275269e-02 -2.617123350501060486e-02 4.510236084461212158e-01 -8.810891211032867432e-02 -1.149124056100845337e-01 2.517181634902954102e-02 1.613904386758804321e-01 8.018335700035095215e-02 3.668319433927536011e-02 -1.624958664178848267e-01 3.382654860615730286e-02 -3.155365586280822754e-01 -3.065707720816135406e-02 -1.267608404159545898e-01 -8.460046350955963135e-02 1.792419850826263428e-01 -5.803820490837097168e-02 -1.335357874631881714e-01 1.698407381772994995e-01 -4.055031836032867432e-01
-4.729210212826728821e-02 -1.479104608297348022e-01 2.283840924501419067e-01 -7.115804404020309448e-02 1.472072862088680267e-02 3.417464494705200195e-01 -1.425380557775497437e-01 1.826340556144714355e-01 2.018175274133682251e-01 -6.230743601918220520e-02 -9.097403846681118011e-03 7.231426984071731567e-02 -1.213596910238265991e-01 3.058237731456756592e-01 1.556620597839355469e-01 -3.654412925243377686e-02 -1.622172445058822632e-01 1.522931903600692749e-01 2.265964299440383911e-01 2.699808180332183838e-01 5.151925235986709595e-02 -5.076507851481437683e-02 -1.517069190740585327e-01 3.877718746662139893e-02 -1.598082780838012695e-01 -9.906227886676788330e-02 1.624348387122154236e-02 -1.508266180753707886e-01 -1.919260770082473755e-01 -3.403075933456420898e-01 3.843747377395629883e-01 4.460642486810684204e-02
4.815566539764404297e-02 -8.328769356012344360e-02 -5.984159186482429504e-02 1.191692724823951721e-01 7.451570034027099609e-02 1.587441265583038330e-01 2.294372208416461945e-02 2.416782677173614502e-01 -1.117267534136772156e-01 2.384741157293319702e-01 2.877603471279144287e-01 -8.509701117873191833e-03 6.823319941759109497e-02 2.064154446125030518e-01 -4.377181455492973328e-02 1.267705857753753662e-01 -1.145855560898780823e-01 4.257007539272308350e-01 1.862083822488784790e-01 -5.344487726688385010e-02 5.911708995699882507e-02 7.172150164842605591e-02 -1.315037161111831665e-01 -1.919596642255783081e-02 -3.218390047550201416e-01 -4.242143034934997559e-02 2.620301544666290283e-01 2.742815613746643066e-01 -1.817062199115753174e-01 -3.462593853473663330e-01 7.054208964109420776e-02 -2.128867618739604950e-02
-2.459818571805953979e-01 1.386513262987136841e-01 -1.100437808781862259e-02 8.449821174144744873e-02 1.186180934309959412e-01 1.956158876419067383e-01 8.074304461479187012e-02 1.824751645326614380e-01 1.842250302433967590e-02 -4.203248769044876099e-02 2.640850841999053955e-01 7.701522856950759888e-02 3.311540484428405762e-01 -2.435179799795150757e-02 3.754878044128417969e-02 1.995018571615219116e-01 -5.266886577010154724e-02 3.528406322002410889e-01 3.831194937229156494e-01 1.206453666090965271e-01 1.349982768297195435e-01 2.243594825267791748e-02 2.586898393929004669e-02 -3.056595325469970703e-01 -1.415667682886123657e-01 1.321498751640319824e-01 2.688968181610107422e-01 2.594676911830902100e-01 9.173677861690521240e-02 2.418803982436656952e-02 5.100199207663536072e-02 -3.798708319664001465e-02
2.464547604322433472e-01 -7.856015861034393311e-02 -2.022946923971176147e-01 5.321204662322998047e-02 -1.007686182856559753e-02 4.181163012981414795e-02 -2.197923362255096436e-01 1.720092147588729858e-01 1.690583080053329468e-01 3.248641490936279297e-01 -1.253211963921785355e-02 -2.165091633796691895e-01 6.604483723640441895e-02 1.895492374897003174e-01 2.489185035228729248e-01 1.472970098257064819e-01 -1.433101296424865723e-01 3.578391969203948975e-01 2.306931316852569580e-01 -2.954876609146595001e-02 6.248845905065536499e-02 1.288403123617172241e-01 -1.720665693283081055e-01 -4.236901402473449707e-01 -1.920631676912307739e-01 -1.205684244632720947e-01 4.156013205647468567e-02 -6.396310031414031982e-02 7.566644996404647827e-02 -9.375704824924468994e-02 -1.486379280686378479e-02 -1.433673407882452011e-02
-1.912759691476821899e-01 -6.846304982900619507e-02 1.058237403631210327e-01 -1.137569639831781387e-02 1.112350225448608398e-01 1.871632486581802368e-01 -6.989379227161407471e-02 3.739459514617919922e-01 -1.988971605896949768e-03 2.223055064678192139e-01 2.815507650375366211e-01 -3.033782355487346649e-02 -1.085424870252609253e-01 1.612310558557510376e-01 -6.503548473119735718e-02 -3.114791773259639740e-02 -2.730176746845245361e-01 1.335499137639999390e-01 2.840307652950286865e-01 1.603300273418426514e-01 1.343115866184234619e-01 1.889956295490264893e-01 2.508210204541683197e-02 -7.529722899198532104e-02 -7.202828675508499146e-02 9.391414374113082886e-02 9.782154113054275513e-02 -9.524066001176834106e-02 3.901270031929016113e-02 -1.801040172576904297e-01 4.964166581630706787e-01 1.040900498628616333e-01
2.924716798588633537e-03 3.208816647529602051e-01 -1.564230769872665405e-01 -1.307531744241714478e-01 -1.182302553206682205e-02 1.509850323200225830e-01 -1.535581350326538086e-01 1.368048191070556641e-01 -1.362635847181081772e-02 3.229691982269287109e-01 -4.565772041678428650e-02 1.783674359321594238e-01 -1.063681840896606445e-01 -6.484883278608322144e-02 6.935714185237884521e-02 2.189886718988418579e-01 -5.233248230069875717e-03 2.673119306564331055e-01 1.235804557800292969e-01 1.109779179096221924e-01 1.721637398004531860e-01 2.042122185230255127e-01 2.202389687299728394e-01 -1.700826138257980347e-01 1.670981198549270630e-01 2.097165882587432861e-01 2.665748894214630127e-01 4.946199059486389160e-02 1.468836665153503418e-01 -4.476413503289222717e-02 2.855091989040374756e-01 -2.918838560581207275e-01
-9.266995638608932495e-02 2.204189449548721313e-01 -1.553145051002502441e-01 1.109573543071746826e-01 3.145420551300048828e-02 1.264686882495880127e-01 -2.301987856626510620e-01 3.994964957237243652e-01 8.770431578159332275e-02 2.095927894115447998e-01 2.588548362255096436e-01 1.071622222661972046e-01 1.052689254283905029e-01 1.747883856296539307e-02 9.396694600582122803e-02 -2.843124866485595703e-01 -2.215009033679962158e-01 2.739620804786682129e-01 9.175444394350051880e-02 1.662430912256240845e-02 2.385042011737823486e-01 -1.032563298940658569e-02 -1.354683935642242432e-01 -2.338332682847976685e-01 -2.253551408648490906e-02 -1.021062359213829041e-01 2.791753113269805908e-01 -2.932704612612724304e-02 -3.450997173786163330e-02 -1.532991230487823486e-01 4.209673032164573669e-02 -2.581276297569274902e-01
-1.151511073112487793e-01 1.849477738142013550e-01 -2.175006121397018433e-01 -9.675408154726028442e-02 -2.220040559768676758e-02 -5.365692079067230225e-02 -9.535325318574905396e-02 9.353228658437728882e-02 -2.943388558924198151e-02 -2.486477792263031006e-02 -5.319103971123695374e-02 3.538055419921875000e-01 9.978901594877243042e-03 2.008034884929656982e-01 1.578692644834518433e-01 -5.999313294887542725e-02 -3.450901433825492859e-02 1.447633802890777588e-01 -2.067049033939838409e-02 -1.431209295988082886e-01 -1.163234785199165344e-01 2.283814176917076111e-02 1.687799245119094849e-01 -3.492135703563690186e-01 -3.714253604412078857e-01 -7.986949384212493896e-02 -9.636318683624267578e-02 2.721781432628631592e-01 -1.532922089099884033e-01 -1.024588942527770996e-02 4.362265765666961670e-01 -1.645324081182479858e-01
-2.088028341531753540e-01 -1.050444394350051880e-01 2.559661269187927246e-01 2.176453024148941040e-01 8.343856036663055420e-02 2.123188823461532593e-01 -2.676642835140228271e-01 1.194713637232780457e-01 -1.301470994949340820e-01 1.161334142088890076e-01 2.899549007415771484e-01 4.299096390604972839e-02 -1.119169518351554871e-01 1.017219945788383484e-01 -1.353604793548583984e-01 2.896141111850738525e-01 -3.909580782055854797e-02 8.798228204250335693e-02 1.798101365566253662e-01 8.804892189800739288e-03 -2.129908092319965363e-02 -1.098678782582283020e-01 -5.286254733800888062e-02 -2.791032791137695312e-01 -3.708570003509521484e-01 -1.510354876518249512e-01 5.753457546234130859e-02 1.610830277204513550e-01 -1.250456571578979492e-01 1.940647698938846588e-02 3.238769173622131348e-01 8.769835531711578369e-02
-3.463245332241058350e-01 3.824548097327351570e-03 -1.432135105133056641e-01 -8.668861538171768188e-02 1.913619339466094971e-01 2.007222175598144531e-01 -2.687306702136993408e-01 1.852820217609405518e-01 -2.077976316213607788e-01 -3.449735045433044434e-02 -5.823001638054847717e-02 3.065806627273559570e-01 -2.394819445908069611e-02 -9.278273582458496094e-02 1.498631238937377930e-01 1.814645230770111084e-01 -2.316719591617584229e-01 2.776557207107543945e-02 2.235573381185531616e-01 6.684541702270507812e-02 -3.622440248727798462e-02 1.209879517555236816e-01 2.821506857872009277e-01 -1.200065016746520996e-01 -2.532384395599365234e-01 6.724290549755096436e-02 3.123387992382049561e-01 2.609370462596416473e-02 2.272983044385910034e-01 -8.769489079713821411e-02 9.790240228176116943e-02 -8.697710186243057251e-02
-1.307142525911331177e-01 -1.396304517984390259e-01 -5.514878779649734497e-03 2.777032256126403809e-01 -5.942072719335556030e-02 1.403877884149551392e-01 -1.424285024404525757e-01 -6.542155984789133072e-03 -2.173012495040893555e-02 9.915347397327423096e-02 1.240968182682991028e-01 -1.021118983626365662e-01 -9.553615748882293701e-02 2.291195392608642578e-01 2.534104883670806885e-01 1.288046836853027344e-01 1.918283551931381226e-01 6.563002616167068481e-02 1.229171976447105408e-01 1.071831956505775452e-01 -5.410394817590713501e-02 -1.186810210347175598e-01 4.186809062957763672e-02 -4.622630476951599121e-01 -2.833497524261474609e-01 -6.917652208358049393e-03 4.848755896091461182e-02 1.136703789234161377e-01 -2.172138914465904236e-02 3.343768790364265442e-02 5.138394832611083984e-01 5.249490961432456970e-02
-1.132369637489318848e-01 2.810957133769989014e-01 -1.181164383888244629e-01 1.120636537671089172e-01 2.432822585105895996e-01 1.154625043272972107e-01 -5.726602673530578613e-02 2.402899414300918579e-01 3.886627778410911560e-02 1.682090461254119873e-01 1.134387925267219543e-01 2.468245178461074829e-01 1.563637703657150269e-01 -1.091733723878860474e-01 1.815876215696334839e-01 -6.573309004306793213e-02 -2.209084481000900269e-01 2.053240537643432617e-01 9.427380561828613281e-02 3.663725405931472778e-02 2.812377810478210449e-01 3.755499050021171570e-02 7.282603532075881958e-02 -3.497854769229888916e-01 1.757245212793350220e-01 9.032282978296279907e-02 3.476124703884124756e-01 -1.133076474070549011e-01 -1.060700416564941406e-01 -6.363092362880706787e-02 2.499445825815200806e-01 -1.050153821706771851e-01
7.049699872732162476e-02 -1.689195632934570312e-01 1.012613549828529358e-01 2.383648008108139038e-01 1.087937504053115845e-02 4.668213799595832825e-02 -1.575206071138381958e-01 1.966593116521835327e-01 3.596030175685882568e-01 1.631630361080169678e-01 -9.106177091598510742e-02 9.032215923070907593e-02 -6.810574233531951904e-02 -1.414588093757629395e-01 -1.355769205838441849e-02 2.885146737098693848e-01 -8.543692529201507568e-02 2.837861776351928711e-01 2.270980775356292725e-01 2.896606735885143280e-02 -3.095456957817077637e-02 1.882198154926300049e-01 2.996468730270862579e-02 -1.369932442903518677e-01 -7.450183480978012085e-02 -4.596631973981857300e-03 -1.199379637837409973e-01 4.089262187480926514e-01 5.199242755770683289e-02 -2.782464325428009033e-01 2.992267608642578125e-01 -6.662740372121334076e-03
3.653557598590850830e-02 -3.563344478607177734e-02 -2.236163914203643799e-01 1.190798580646514893e-01 -1.362087428569793701e-01 8.679589629173278809e-02 -1.898731738328933716e-01 2.546353936195373535e-01 2.519006133079528809e-01 4.976798593997955322e-01 1.675829058513045311e-03 -1.299898922443389893e-01 -1.698847413063049316e-01 9.326809644699096680e-02 2.251213341951370239e-01 6.335315108299255371e-02 -6.583736091852188110e-02 1.172604560852050781e-01 1.125818118453025818e-01 1.185496896505355835e-01 -6.288978457450866699e-02 8.718308806419372559e-02 -2.847635447978973389e-01 -3.368548154830932617e-01 1.200382318347692490e-02 2.203872613608837128e-02 -1.502812504768371582e-01 1.329132765531539917e-01 1.025012880563735962e-01 1.626356542110443115e-01 2.389171570539474487e-01 -9.599946439266204834e-03
9.170846641063690186e-02 1.933132708072662354e-01 -1.191636845469474792e-01 9.605100750923156738e-02 -2.417776361107826233e-02 6.125482730567455292e-03 2.759004198014736176e-02 3.135601282119750977e-01 1.391127109527587891e-01 1.149703040719032288e-01 2.304020375013351440e-01 1.764242947101593018e-01 -3.372357189655303955e-01 1.043079122900962830e-01 3.444314002990722656e-01 1.725018471479415894e-01 2.201051078736782074e-02 1.128516420722007751e-01 1.825610250234603882e-01 3.317181169986724854e-01 -1.914819926023483276e-01 5.211729556322097778e-02 -1.132451593875885010e-01 -2.971534430980682373e-01 -1.003544032573699951e-02 2.829651236534118652e-01 -2.835257351398468018e-02 -1.408550888299942017e-01 7.107553631067276001e-02 -1.423130333423614502e-01 -1.210481449961662292e-01 -5.872417986392974854e-02
-1.377200335264205933e-01 -3.455545604228973389e-01 -1.123017296195030212e-01 1.852483749389648438e-01 -5.709563195705413818e-02 2.759048044681549072e-01 -1.428664922714233398e-01 -3.968784213066101074e-02 1.559486836194992065e-01 -1.644346863031387329e-02 1.473788619041442871e-01 2.899335883557796478e-02 -3.000360727310180664e-01 -8.143822848796844482e-02 1.482277810573577881e-01 -2.260536327958106995e-02 -1.959366351366043091e-01 -1.927565224468708038e-02 2.834532558917999268e-01 2.528451196849346161e-02 -8.062526583671569824e-02 -1.436573360115289688e-02 2.873140387237071991e-02 -2.801629304885864258e-01 -1.016866043210029602e-01 -9.584420174360275269e-02 1.939490437507629395e-01 -1.734189689159393311e-01 -6.046329159289598465e-03 -2.631506621837615967e-01 4.140641093254089355e-01 -1.154022291302680969e-01
4.494222626090049744e-02 -5.411485582590103149e-02 -8.708899468183517456e-02 3.248202502727508545e-01 6.888806819915771484e-02 2.333844602108001709e-01 -4.704349488019943237e-02 7.558038085699081421e-02 4.700622812379151583e-04 8.077432960271835327e-02 1.647372692823410034e-01 -6.640875339508056641e-02 -1.219862233847379684e-02 2.456530481576919556e-01 3.254349231719970703e-01 1.141135767102241516e-01 -4.214700683951377869e-02 -1.581300795078277588e-02 1.315722465515136719e-01 2.572174072265625000e-01 3.425747901201248169e-02 -5.678001418709754944e-02 9.765631519258022308e-03 -1.487179994583129883e-01 -4.488682150840759277e-01 -1.969010382890701294e-01 2.464172989130020142e-01 1.530398726463317871e-01 -9.991068392992019653e-03 4.238494485616683960e-02 3.983850181102752686e-01 1.455260254442691803e-02
1.190796718001365662e-01 2.038971483707427979e-01 -3.303936421871185303e-01 -3.069826960563659668e-02 -5.284789949655532837e-02 -3.003575280308723450e-02 -2.257748395204544067e-01 2.924318611621856689e-01 1.900546401739120483e-01 3.630594909191131592e-01 -2.229467034339904785e-01 -1.529991179704666138e-01 1.282506436109542847e-01 1.542137712240219116e-01 1.582563221454620361e-01 1.080341264605522156e-01 -1.402693241834640503e-01 1.195932403206825256e-01 1.895003020763397217e-01 3.646821156144142151e-02 8.689300715923309326e-02 2.517159283161163330e-01 -1.647244095802307129e-01 -2.594067156314849854e-01 -1.727116703987121582e-01 -9.703608602285385132e-02 1.421496644616127014e-02 1.038579419255256653e-01 -3.688105940818786621e-02 5.262866988778114319e-02 1.570526957511901855e-01 -2.457227110862731934e-01
-2.498372793197631836e-01 8.912932127714157104e-02 -1.341789960861206055e-01 1.959118396043777466e-01 -2.893759906291961670e-01 7.680435478687286377e-02 -1.068280339241027832e-01 3.555172085762023926e-01 2.300777286291122437e-01 1.370574533939361572e-01 -2.407284975051879883e-01 9.918309748172760010e-02 -3.050588071346282959e-01 -4.722743108868598938e-02 2.756661772727966309e-01 -4.210890457034111023e-02 -2.769405245780944824e-01 1.897750049829483032e-02 4.096633289009332657e-03 8.601605892181396484e-02 -1.129316389560699463e-01 3.382531180977821350e-02 -8.163551241159439087e-02 -3.669329285621643066e-01 2.036851793527603149e-01 1.116755977272987366e-01 6.068496778607368469e-02 -2.296124584972858429e-02 -7.383809983730316162e-02 -1.000326965004205704e-02 1.721855700016021729e-01 1.424785982817411423e-02
6.414498202502727509e-04 -1.221585646271705627e-01 9.839888662099838257e-02 -1.585319340229034424e-01 -2.631657123565673828e-01 2.564040124416351318e-01 -2.132120132446289062e-01 3.249506652355194092e-01 9.172021597623825073e-02 1.566995382308959961e-01 5.590871348977088928e-02 5.999371409416198730e-03 -6.849974393844604492e-03 1.602678149938583374e-01 1.595613956451416016e-01 2.102617733180522919e-02 -2.519213259220123291e-01 6.367979198694229126e-02 3.320631384849548340e-01 1.532651036977767944e-01 -7.095088809728622437e-02 -4.345874115824699402e-02 -7.725737988948822021e-02 1.229847371578216553e-01 -1.544018238782882690e-01 -1.972661465406417847e-01 1.293882131576538086e-01 -1.667397320270538330e-01 -2.500214576721191406e-01 -1.647035181522369385e-01 3.863611221313476562e-01 -3.073471225798130035e-02
-1.009870693087577820e-01 1.055312976241111755e-01 -4.483731389045715332e-01 2.050734907388687134e-01 7.033277302980422974e-02 9.479413926601409912e-02 -1.761128604412078857e-01 1.375648826360702515e-01 1.935454607009887695e-01 1.189345046877861023e-01 1.212850958108901978e-01 1.134994700551033020e-01 -1.744340956211090088e-01 6.312834471464157104e-02 1.676930934190750122e-01 -4.557630047202110291e-02 4.385158419609069824e-02 -6.613857299089431763e-02 1.510393619537353516e-01 1.805440336465835571e-01 -2.694560587406158447e-01 2.080643326044082642e-01 -1.327584534883499146e-01 1.686937734484672546e-02 9.673881530761718750e-02 1.188390478491783142e-01 2.155530899763107300e-01 1.791827939450740814e-02 5.772186443209648132e-02 -1.264835000038146973e-01 4.820634722709655762e-01 -1.019663363695144653e-01
-2.286936342716217041e-01 -6.449387222528457642e-02 -4.788605570793151855e-01 -2.487005852162837982e-02 1.738895177841186523e-01 2.699003815650939941e-01 -9.062725305557250977e-02 -8.487105369567871094e-02 2.369600534439086914e-01 7.672887295484542847e-02 1.650012284517288208e-01 -1.128122061491012573e-01 -4.101403802633285522e-02 -5.174051597714424133e-02 2.833824455738067627e-01 3.268382847309112549e-01 5.131685733795166016e-02 4.531318321824073792e-02 6.097338721156120300e-02 5.416546389460563660e-02 -3.500379994511604309e-02 8.019009977579116821e-02 1.452789157629013062e-01 -2.519071996212005615e-01 -2.663953043520450592e-02 5.626196786761283875e-02 -1.838162243366241455e-01 1.009254977107048035e-01 5.307572335004806519e-02 -2.140125483274459839e-01 3.183155059814453125e-01 1.692204363644123077e-02
-9.287957847118377686e-02 2.542306184768676758e-01 -2.631231844425201416e-01 1.895147562026977539e-01 -2.618216872215270996e-01 8.861237764358520508e-02 -1.256505101919174194e-01 2.966900765895843506e-01 1.045635715126991272e-01 -5.974675994366407394e-03 5.209634080529212952e-02 8.142337948083877563e-02 -7.695138454437255859e-03 1.966533996164798737e-02 3.880335092544555664e-01 -4.877319559454917908e-02 -4.420309513807296753e-02 -2.173912711441516876e-02 3.014036715030670166e-01 1.506791263818740845e-01 -6.742373108863830566e-02 4.646480455994606018e-02 5.965729802846908569e-02 -3.588679432868957520e-01 -8.073543012142181396e-02 3.607582300901412964e-02 5.405496433377265930e-02 1.788211762905120850e-01 -1.277750134468078613e-01 -2.586189657449722290e-02 -6.502632796764373779e-02 -3.856157958507537842e-01
-1.980939805507659912e-01 1.603681147098541260e-01 -3.523837029933929443e-01 -2.422781735658645630e-01 3.216334432363510132e-02 1.695881038904190063e-02 -4.455483518540859222e-03 3.460336327552795410e-01 -3.555898368358612061e-02 1.823148280382156372e-01 1.715120077133178711e-01 5.495876818895339966e-02 -2.614445984363555908e-01 -2.403093725442886353e-01 -3.958277404308319092e-02 -4.890413209795951843e-02 -2.317876219749450684e-01 1.255775094032287598e-01 6.581689417362213135e-02 6.052634865045547485e-02 -6.744755059480667114e-02 -1.269194930791854858e-01 -2.279754579067230225e-01 -1.748836189508438110e-01 -2.880769371986389160e-01 -2.520939409732818604e-01 -3.314938023686408997e-02 1.430525183677673340e-01 -4.188650473952293396e-02 5.989106744527816772e-02 2.370946407318115234e-01 1.540236920118331909e-01
-7.369978725910186768e-02 1.875213235616683960e-01 -1.383906751871109009e-01 7.833117991685867310e-02 1.414005607366561890e-01 7.851393520832061768e-02 -9.998849034309387207e-02 2.613227963447570801e-01 2.214293181896209717e-02 5.281368643045425415e-02 1.535055879503488541e-02 4.356842637062072754e-01 -9.292202442884445190e-02 -1.311317682266235352e-01 2.745737880468368530e-02 1.964089721441268921e-01 -1.560411304235458374e-01 2.182031124830245972e-01 -2.968281973153352737e-03 9.556149691343307495e-02 2.318850308656692505e-01 1.022590249776840210e-01 1.979645490646362305e-01 -4.432117640972137451e-01 1.358722448348999023e-01 2.782999277114868164e-01 2.000645995140075684e-01 7.055985927581787109e-02 6.957776844501495361e-02 1.021151393651962280e-01 1.116610914468765259e-01 -1.468479484319686890e-01
1.982840895652770996e-01 -1.066298559308052063e-01 -1.076208427548408508e-03 1.039688438177108765e-01 2.541410177946090698e-02 4.596193879842758179e-02 -1.632827967405319214e-01 1.928097456693649292e-01 3.120463155210018158e-02 1.050806343555450439e-01 -9.241249412298202515e-02 -1.258463561534881592e-01 2.395644038915634155e-02 1.938308477401733398e-01 3.033069670200347900e-01 2.379088997840881348e-01 -7.481206953525543213e-02 5.534658581018447876e-02 6.317953765392303467e-02 -1.036505773663520813e-01 2.848015399649739265e-03 -7.585904095321893692e-03 2.316368967294692993e-01 -1.840146631002426147e-01 -3.520207107067108154e-01 -1.820152401924133301e-01 3.167738616466522217e-01 2.661553919315338135e-01 -1.445978283882141113e-01 -3.903188109397888184e-01 1.836607605218887329e-01 -5.074966326355934143e-02
-1.992670632898807526e-02 8.362630009651184082e-02 9.184467047452926636e-02 1.467879712581634521e-01 2.706884220242500305e-02 -7.021888624876737595e-03 3.316076993942260742e-01 4.605793058872222900e-01 -2.782357111573219299e-02 -7.616879045963287354e-02 9.961822628974914551e-02 2.116331458091735840e-01 -6.053808704018592834e-02 -1.192111968994140625e-01 -1.295995805412530899e-02 3.716944754123687744e-01 -1.896844506263732910e-01 1.502682268619537354e-01 1.067118346691131592e-01 2.396697551012039185e-01 1.390863303095102310e-02 6.147266551852226257e-02 -2.410921156406402588e-01 -1.539698392152786255e-01 -3.430667817592620850e-01 -1.263707131147384644e-01 1.066297441720962524e-01 1.141448020935058594e-01 -8.274368941783905029e-02 -1.285697072744369507e-01 1.358283609151840210e-01 -9.578992426395416260e-02
1.028042659163475037e-01 3.484951555728912354e-01 9.399609267711639404e-02 1.675075590610504150e-01 -1.581291295588016510e-02 1.401354372501373291e-01 -1.455702586099505424e-03 2.636778354644775391e-01 1.208368837833404541e-01 3.155419230461120605e-01 3.485262766480445862e-02 9.505265951156616211e-02 -3.129628002643585205e-01 -1.311832219362258911e-01 3.583292290568351746e-02 -2.116704732179641724e-01 1.376201808452606201e-01 1.336993575096130371e-01 1.100983917713165283e-01 -2.019476890563964844e-02 -4.850643686950206757e-03 -5.480141192674636841e-02 -1.199463456869125366e-01 -4.580864906311035156e-01 9.864858537912368774e-02 -1.684560030698776245e-01 -4.406011477112770081e-02 9.929643571376800537e-02 -1.515586078166961670e-01 -7.700648903846740723e-02 2.878707647323608398e-01 -1.331539005041122437e-01
-6.776443216949701309e-03 -6.763974577188491821e-02 8.802063763141632080e-02 8.652295917272567749e-02 -7.611556351184844971e-02 1.412892043590545654e-01 -1.875046342611312866e-01 1.710753291845321655e-01 9.004767984151840210e-02 1.225136965513229370e-01 4.103983752429485321e-03 1.138839349150657654e-01 4.311256855726242065e-02 -1.512204557657241821e-01 7.293103635311126709e-02 2.342367321252822876e-01 -1.936244368553161621e-01 3.296946585178375244e-01 3.270021453499794006e-02 1.307173073291778564e-01 1.309418231248855591e-01 5.660399422049522400e-02 3.414005041122436523e-01 -6.006473675370216370e-02 9.270169585943222046e-02 -2.796929478645324707e-01 -2.937809564173221588e-02 1.238906010985374451e-01 1.082781031727790833e-01 -1.635994017124176025e-01 5.679245591163635254e-01 -5.424547940492630005e-03
-1.519475281238555908e-01 9.287514537572860718e-02 -1.197633519768714905e-01 -2.714752852916717529e-01 -3.464977070689201355e-02 1.586435437202453613e-01 7.409124821424484253e-02 4.003874361515045166e-01 -7.637988775968551636e-02 4.190438091754913330e-01 3.636199980974197388e-02 -2.533875778317451477e-02 -1.420536786317825317e-01 -2.079327851533889771e-01 1.262517720460891724e-01 -1.244153827428817749e-02 -2.657886594533920288e-03 3.361968994140625000e-01 3.362666070461273193e-02 1.173873171210289001e-01 -2.252490222454071045e-01 -2.423441223800182343e-02 -8.411792665719985962e-02 -4.211923778057098389e-01 -5.411361157894134521e-02 -4.174450784921646118e-02 -1.053818166255950928e-01 4.554035514593124390e-02 -1.513392031192779541e-01 1.063960343599319458e-01 -3.786834329366683960e-02 -8.895770460367202759e-02
1.135937795042991638e-01 1.293497830629348755e-01 1.491620391607284546e-01 2.332716435194015503e-01 7.194375246763229370e-02 -9.702318161725997925e-02 -2.422843314707279205e-02 3.109928965568542480e-01 -4.543188586831092834e-02 1.219711378216743469e-01 5.727883055806159973e-02 2.678738441318273544e-03 -1.502555608749389648e-01 -1.524414718151092529e-01 1.603948920965194702e-01 2.982993125915527344e-01 -3.811253607273101807e-01 5.836179107427597046e-02 8.931351453065872192e-02 1.439747959375381470e-01 6.086422875523567200e-02 6.151236593723297119e-02 -1.024981290102005005e-01 7.341162115335464478e-02 -2.971190512180328369e-01 -1.779358536005020142e-01 1.883970201015472412e-01 2.188291251659393311e-01 1.389968246221542358e-01 -2.806122899055480957e-01 1.745852977037429810e-01 -2.616075277328491211e-01
-2.208242863416671753e-01 -7.407099753618240356e-02 -1.497434526681900024e-01 1.607924699783325195e-01 9.261617064476013184e-02 8.340085297822952271e-02 3.940691426396369934e-02 2.109260112047195435e-01 2.519699931144714355e-01 1.096457839012145996e-01 1.101418491452932358e-02 -2.544728219509124756e-01 -3.507205545902252197e-01 1.512458920478820801e-01 2.311432808637619019e-01 -5.217020958662033081e-02 -1.913553178310394287e-01 1.041721925139427185e-01 2.469662725925445557e-01 1.866394132375717163e-01 2.044322341680526733e-02 -2.520383894443511963e-01 -3.823351562023162842e-01 -1.636862754821777344e-01 -1.861925870180130005e-01 4.416416957974433899e-02 7.433176040649414062e-02 2.319174557924270630e-01 -9.914883412420749664e-03 1.553736347705125809e-02 8.433856815099716187e-02 -9.943406283855438232e-02
-5.434534326195716858e-02 3.827374875545501709e-01 2.996661514043807983e-02 2.198381908237934113e-02 1.188549101352691650e-01 2.424100935459136963e-01 2.542801201343536377e-02 3.735958933830261230e-01 2.193565517663955688e-01 3.795300722122192383e-01 -2.851623483002185822e-02 2.293557673692703247e-02 -1.755517870187759399e-01 6.379859149456024170e-02 7.310345768928527832e-02 -8.811012655496597290e-02 1.335803326219320297e-02 1.332010775804519653e-01 7.519300282001495361e-02 -6.563249230384826660e-02 4.163607489317655563e-03 1.167183741927146912e-01 -1.241022571921348572e-01 -3.029538691043853760e-01 -8.356138132512569427e-03 -3.120734393596649170e-01 -1.065202206373214722e-01 -5.065339803695678711e-02 -3.100496716797351837e-02 -1.295502483844757080e-02 2.847667634487152100e-01 -2.286331057548522949e-01
-4.325565695762634277e-02 -2.445124238729476929e-01 -1.068510562181472778e-01 1.491879969835281372e-01 -8.686830289661884308e-03 1.946435272693634033e-01 -1.764704883098602295e-01 4.068614915013313293e-02 1.448602825403213501e-01 -9.851417690515518188e-02 1.417694985866546631e-01 2.087296545505523682e-01 -2.166846841573715210e-01 -9.595703333616256714e-02 1.816962808370590210e-01 1.801691502332687378e-01 -3.257417678833007812e-01 8.913403004407882690e-02 2.995472550392150879e-01 7.336410135030746460e-02 -1.708662509918212891e-02 -1.463191360235214233e-01 1.352865807712078094e-02 -2.535286843776702881e-01 3.924116119742393494e-02 6.083260104060173035e-02 6.725218892097473145e-02 -1.324467062950134277e-01 -9.482132643461227417e-02 -3.996493518352508545e-01 3.422771394252777100e-01 9.708169847726821899e-02
-1.891048699617385864e-01 2.440079301595687866e-01 -3.715802729129791260e-01 -1.230830475687980652e-01 -4.094649851322174072e-02 6.231640651822090149e-02 9.955312311649322510e-02 1.471007317304611206e-01 -2.351154536008834839e-01 2.161683142185211182e-01 -1.252772510051727295e-01 2.290747165679931641e-01 -8.391597308218479156e-03 1.562685705721378326e-02 1.620847918093204498e-02 2.221103059127926826e-03 -2.339854650199413300e-02 6.902267783880233765e-02 1.140229925513267517e-01 8.044248819351196289e-02 -2.042100131511688232e-01 -1.004141867160797119e-01 -1.004781052470207214e-01 -4.629006683826446533e-01 -1.386321485042572021e-01 -9.215357154607772827e-02 1.469701081514358521e-01 -4.412730038166046143e-02 1.583115905523300171e-01 5.014022067189216614e-02 4.045521914958953857e-01 -1.302781607955694199e-02
-1.901063174009323120e-01 -1.696071028709411621e-01 -5.967645347118377686e-02 7.295878604054450989e-04 -3.786502778530120850e-02 2.291938364505767822e-01 -3.290778398513793945e-01 1.033437773585319519e-01 2.754276692867279053e-01 5.476045608520507812e-02 1.295508146286010742e-01 1.945217400789260864e-01 -7.180512696504592896e-02 1.094539687037467957e-01 -9.557131677865982056e-02 2.324331253767013550e-01 -2.757011353969573975e-01 3.381612300872802734e-01 2.586477398872375488e-01 6.761164963245391846e-02 1.207684576511383057e-01 -1.127005666494369507e-01 1.516437381505966187e-01 -8.469009771943092346e-03 -1.100225001573562622e-01 1.401946297846734524e-03 -5.721354857087135315e-02 1.450062356889247894e-02 1.683973520994186401e-02 -2.452155500650405884e-01 3.778591454029083252e-01 1.176806911826133728e-01
-3.909230604767799377e-02 9.900734573602676392e-02 -1.047974675893783569e-01 2.118913382291793823e-01 -5.939538404345512390e-02 8.932334929704666138e-02 -3.984550237655639648e-01 1.634963601827621460e-01 2.098316401243209839e-01 1.531580463051795959e-02 -6.673644483089447021e-02 5.074556916952133179e-02 5.757079645991325378e-02 2.280137687921524048e-02 -8.012584596872329712e-02 1.892951279878616333e-01 4.452140629291534424e-02 1.536453515291213989e-01 3.834167122840881348e-01 3.159706592559814453e-01 -1.555098295211791992e-01 -3.297460079193115234e-02 -3.618769943714141846e-01 -7.101056724786758423e-02 2.069564536213874817e-02 2.566991187632083893e-02 7.362190634012222290e-02 -5.937932431697845459e-02 1.423764787614345551e-02 -3.093712031841278076e-01 1.713951677083969116e-01 -2.633992135524749756e-01
5.115826800465583801e-02 -7.079587131738662720e-02 5.996607244014739990e-03 9.123729914426803589e-02 -6.619932595640420914e-03 2.428514808416366577e-01 -1.772916465997695923e-01 4.023154452443122864e-02 -6.712393462657928467e-02 1.838050335645675659e-01 2.886912971735000610e-02 2.668879330158233643e-01 -1.759076416492462158e-01 -1.847375482320785522e-01 2.804555892944335938e-01 2.796561717987060547e-01 -2.301508933305740356e-01 -1.650342941284179688e-01 3.651771694421768188e-02 3.414868712425231934e-01 6.427694577723741531e-03 3.178314119577407837e-02 2.693292684853076935e-02 -2.601541876792907715e-01 -2.153891474008560181e-01 -1.808565407991409302e-01 -2.576815523207187653e-02 2.603069841861724854e-01 3.208647668361663818e-02 -2.410900145769119263e-01 1.211978867650032043e-01 -2.658462226390838623e-01
-1.444290131330490112e-01 -2.864403463900089264e-02 -2.964786291122436523e-01 -2.387463487684726715e-02 5.829301849007606506e-02 4.293276071548461914e-01 -8.949996531009674072e-02 -1.033414602279663086e-01 1.617861241102218628e-01 2.650012969970703125e-01 -1.520595997571945190e-01 2.719772458076477051e-01 1.172675192356109619e-02 7.061152160167694092e-02 -1.055309846997261047e-01 1.719865947961807251e-01 -3.114702925086021423e-02 1.782035529613494873e-01 2.215957641601562500e-02 1.610644310712814331e-01 -7.426975667476654053e-02 1.085768416523933411e-01 2.322037070989608765e-01 -1.908923536539077759e-01 -2.104998528957366943e-01 -2.068178504705429077e-01 1.683740615844726562e-01 1.883544176816940308e-01 -2.000275403261184692e-01 -1.852259635925292969e-01 2.138039469718933105e-01 -7.962934672832489014e-02
1.743813157081604004e-01 -1.413451433181762695e-01 -2.849769592285156250e-01 -2.315599918365478516e-01 1.415794994682073593e-02 -7.485706359148025513e-02 -2.243594378232955933e-01 4.084110260009765625e-01 1.978508532047271729e-01 1.977452039718627930e-01 1.787031441926956177e-01 -3.324232622981071472e-02 2.358001023530960083e-01 -1.776036173105239868e-01 3.710606098175048828e-01 2.236579209566116333e-01 5.111924372613430023e-03 4.598082043230533600e-03 -3.942045941948890686e-02 2.292096056044101715e-02 8.137584477663040161e-02 -3.595406189560890198e-02 -2.762676216661930084e-02 -2.674603760242462158e-01 -6.098267063498497009e-02 8.431380242109298706e-02 9.385472536087036133e-02 7.966580241918563843e-02 7.137560844421386719e-02 -1.536071896553039551e-01 2.216182798147201538e-01 -1.398982256650924683e-01
-3.179915845394134521e-01 -7.755787670612335205e-02 -1.641404032707214355e-01 1.569769978523254395e-01 1.431385874748229980e-01 3.445309400558471680e-01 -2.272161096334457397e-01 -1.071376912295818329e-02 -6.814400851726531982e-02 -6.381960585713386536e-03 2.181715704500675201e-02 -1.423115581274032593e-01 4.655200615525245667e-02 5.080960318446159363e-02 3.665249347686767578e-01 1.872414350509643555e-01 -5.187750980257987976e-02 8.532825112342834473e-02 7.994682528078556061e-04 7.526522129774093628e-02 1.027231812477111816e-01 -3.193655237555503845e-02 2.220710813999176025e-01 -3.484121561050415039e-01 -2.821387648582458496e-01 2.882786095142364502e-02 2.791113555431365967e-01 2.721118032932281494e-01 2.212548069655895233e-02 -2.852068841457366943e-02 1.351306587457656860e-01 3.045909479260444641e-02
7.824751734733581543e-02 5.888368561863899231e-02 -1.255637556314468384e-01 1.543267220258712769e-01 -1.683522760868072510e-01 2.166093289852142334e-01 -1.957013458013534546e-01 2.485528737306594849e-01 4.175278544425964355e-01 9.571494907140731812e-02 8.215130120515823364e-02 -1.324022561311721802e-01 1.403360441327095032e-02 3.884260654449462891e-01 1.046598926186561584e-01 2.284720540046691895e-01 -8.597183227539062500e-02 1.258702874183654785e-01 -9.951186925172805786e-02 1.389125883579254150e-01 -8.392035216093063354e-02 2.123005837202072144e-01 -1.944192647933959961e-01 -3.417809009552001953e-01 -6.802711635828018188e-02 2.430389821529388428e-02 1.813260316848754883e-01 -1.048971265554428101e-01 -4.594947397708892822e-02 -1.829749196767807007e-01 8.903335779905319214e-02 -4.138311371207237244e-02
-1.559013724327087402e-01 5.048831179738044739e-02 2.459483407437801361e-02 2.212131172418594360e-01 -1.076276823878288269e-01 2.560264766216278076e-01 -2.168154120445251465e-01 4.233666136860847473e-02 2.299983650445938110e-01 1.337850540876388550e-01 -1.327900439500808716e-01 9.569118171930313110e-02 -4.959550127387046814e-02 -6.317964196205139160e-02 -4.870607331395149231e-02 1.845752596855163574e-01 -1.109145209193229675e-01 2.366239130496978760e-01 1.252127736806869507e-01 1.593895256519317627e-01 1.971290111541748047e-01 -1.843301020562648773e-02 4.647473990917205811e-01 -1.514685600996017456e-01 -4.228989779949188232e-02 9.275817126035690308e-02 2.403018772602081299e-01 3.045667707920074463e-01 3.088039718568325043e-02 -8.577779680490493774e-02 3.106204569339752197e-01 -6.314999610185623169e-02
1.554263830184936523e-01 -3.206185996532440186e-02 -9.063475579023361206e-02 2.150899916887283325e-01 -9.742910414934158325e-02 -1.220198161900043488e-02 -2.685570716857910156e-01 2.691265642642974854e-01 -2.550407312810420990e-02 -7.908598333597183228e-02 1.734825521707534790e-01 -1.549325734376907349e-01 -2.464324682950973511e-01 -1.474808752536773682e-01 1.589987725019454956e-01 1.832085400819778442e-01 5.511336028575897217e-03 -2.216365188360214233e-02 1.193314716219902039e-01 1.674200780689716339e-02 6.360243260860443115e-02 1.848307549953460693e-01 -1.627907506190240383e-03 -6.110004708170890808e-02 -2.863271832466125488e-01 2.390456795692443848e-01 3.439418077468872070e-01 1.122665107250213623e-01 2.448896467685699463e-01 -2.308665812015533447e-01 2.964066863059997559e-01 -1.888744980096817017e-01
-1.901876032352447510e-01 1.507821977138519287e-01 -3.505429020151495934e-03 1.721000522375106812e-01 2.495199739933013916e-01 2.865741550922393799e-01 7.816831022500991821e-02 1.842174232006072998e-01 7.598476111888885498e-02 -7.729753386229276657e-03 2.045632600784301758e-01 1.966047435998916626e-01 1.718932390213012695e-01 7.413528114557266235e-02 -6.688883155584335327e-02 3.094950318336486816e-01 -1.061440557241439819e-01 3.793489634990692139e-01 1.432772725820541382e-01 1.488802880048751831e-01 2.229049652814865112e-01 -1.334087550640106201e-01 -3.810329735279083252e-02 -3.257842063903808594e-01 -2.034718543291091919e-01 1.163807660341262817e-01 1.962566375732421875e-01 1.942234337329864502e-01 -3.171001328155398369e-03 2.765539102256298065e-02 -5.033932160586118698e-03 -2.170818485319614410e-02
-2.099051177501678467e-01 1.011195033788681030e-01 1.886311620473861694e-01 6.746674329042434692e-02 6.240181997418403625e-02 1.078394427895545959e-01 1.835220009088516235e-01 2.901240587234497070e-01 -1.579354405403137207e-01 -8.636942505836486816e-02 -5.220670625567436218e-02 3.383606970310211182e-01 -1.130518764257431030e-01 5.274199321866035461e-02 -1.284115016460418701e-02 3.547268807888031006e-01 -2.778077870607376099e-02 8.215881884098052979e-02 1.700654625892639160e-01 1.725319027900695801e-01 -8.230328559875488281e-02 6.985480338335037231e-02 -1.735316514968872070e-01 -1.472807824611663818e-01 -1.174965053796768188e-01 -2.147365957498550415e-01 2.253682166337966919e-02 2.610809206962585449e-01 -1.973214298486709595e-01 -2.875937223434448242e-01 2.559932172298431396e-01 -1.886628121137619019e-01
-2.480006814002990723e-01 1.673081964254379272e-01 -8.117688447237014771e-02 8.991381525993347168e-02 -6.862812489271163940e-02 2.572371363639831543e-01 -1.960802376270294189e-01 2.107417881488800049e-01 8.958580344915390015e-02 2.168322205543518066e-01 5.158254504203796387e-02 -8.701772987842559814e-02 -1.776952445507049561e-01 1.164830923080444336e-01 1.159532070159912109e-01 1.629090756177902222e-01 -1.536433994770050049e-01 5.828385427594184875e-02 3.187337219715118408e-01 5.605012923479080200e-02 -2.475328147411346436e-01 -1.654100418090820312e-01 2.337161004543304443e-01 -1.912303864955902100e-01 -8.987182378768920898e-02 8.635014295578002930e-02 2.443323284387588501e-01 7.692603021860122681e-02 3.557488024234771729e-01 -1.776131391525268555e-01 1.075933501124382019e-01 -1.711590439081192017e-01
1.665311306715011597e-01 2.767337858676910400e-01 -1.290149837732315063e-01 -7.025057822465896606e-02 -1.290555596351623535e-01 1.557260155677795410e-01 -7.670941948890686035e-02 4.410280659794807434e-02 7.006795704364776611e-02 -2.451738715171813965e-02 -1.618852913379669189e-01 2.750235795974731445e-01 1.955769956111907959e-02 -1.903341896831989288e-02 1.006341874599456787e-01 1.552689075469970703e-01 -1.960648596286773682e-01 5.564208626747131348e-01 -1.850882545113563538e-02 9.268249571323394775e-02 7.652453333139419556e-02 -2.642599940299987793e-01 9.890077263116836548e-02 -3.553087115287780762e-01 -2.308983728289604187e-02 3.732267394661903381e-02 9.626091271638870239e-02 1.536403596401214600e-01 1.352663636207580566e-01 2.968143858015537262e-02 1.661302298307418823e-01 -1.810153722763061523e-01
-2.499015331268310547e-01 1.121570542454719543e-01 -1.760186403989791870e-01 -6.069669872522354126e-02 -1.646868139505386353e-01 2.032009363174438477e-01 -1.618998497724533081e-01 3.187268376350402832e-01 -3.029498830437660217e-02 5.090682208538055420e-02 -1.059510111808776855e-01 -1.734036952257156372e-01 -1.649388074874877930e-01 1.079192459583282471e-01 5.346751213073730469e-02 1.803636103868484497e-01 -1.300615519285202026e-01 1.189393270760774612e-02 4.075684547424316406e-01 7.433821260929107666e-02 -2.432400137186050415e-01 -2.390232086181640625e-01 1.765039861202239990e-01 -1.521697491407394409e-01 -7.847947627305984497e-02 1.322526335716247559e-01 2.740768790245056152e-01 5.743061006069183350e-02 2.418394088745117188e-01 -8.838654309511184692e-02 2.158826887607574463e-01 -2.783826924860477448e-02
-1.843429505825042725e-01 2.050403058528900146e-01 -1.364174038171768188e-01 2.154985070228576660e-01 1.261112689971923828e-01 2.066539674997329712e-01 -1.253773123025894165e-01 3.578503429889678955e-01 7.668828964233398438e-02 4.699026420712471008e-02 1.893000304698944092e-01 2.160640954971313477e-01 2.019455581903457642e-01 -1.332830935716629028e-01 2.458852380514144897e-01 -2.164877653121948242e-01 -1.620241701602935791e-01 2.693137526512145996e-01 -1.784668117761611938e-02 2.336037606000900269e-01 2.139220982789993286e-01 7.991091907024383545e-02 -4.083164501935243607e-03 -2.624457180500030518e-01 4.900149628520011902e-02 2.457422204315662384e-02 2.125778645277023315e-01 -1.184574663639068604e-01 -1.284323483705520630e-01 5.389993079006671906e-03 1.809309720993041992e-01 -1.177283450961112976e-01
1.889653801918029785e-01 7.999441027641296387e-02 2.132259011268615723e-01 -6.763494759798049927e-02 -3.107156977057456970e-02 8.785982429981231689e-02 -1.714602559804916382e-01 1.475182175636291504e-01 4.073349833488464355e-01 2.717323899269104004e-01 2.618221044540405273e-01 1.312196254730224609e-01 -1.599138677120208740e-01 -1.239965483546257019e-01 1.556167751550674438e-01 1.466624438762664795e-01 -1.318198889493942261e-01 1.423886269330978394e-01 -4.025724530220031738e-02 8.522976934909820557e-02 1.925620734691619873e-01 6.567227840423583984e-02 1.778489798307418823e-01 -1.637231111526489258e-01 -6.444615870714187622e-02 -2.462700456380844116e-01 -1.212768908590078354e-02 3.028877377510070801e-01 7.940706610679626465e-02 -2.383347153663635254e-01 2.617135643959045410e-01 -3.386759385466575623e-02
6.247619539499282837e-02 1.078755408525466919e-01 -2.489412575960159302e-01 3.884154856204986572e-01 4.889930784702301025e-02 1.343864500522613525e-01 -9.329579025506973267e-02 -6.752564758062362671e-02 3.816669583320617676e-01 2.368053793907165527e-01 -1.670405827462673187e-02 -9.490013867616653442e-02 -6.738696247339248657e-02 -2.610297203063964844e-01 1.588350981473922729e-01 1.325442194938659668e-01 -5.893040820956230164e-02 3.139584064483642578e-01 2.499289065599441528e-01 4.732116311788558960e-02 1.740281097590923309e-02 2.505393624305725098e-01 3.083037957549095154e-02 -1.560911238193511963e-01 -1.656925678253173828e-01 -1.973176449537277222e-01 -7.919420488178730011e-03 1.643053740262985229e-01 -9.559255838394165039e-02 -1.251351833343505859e-01 1.909106522798538208e-01 -3.969857841730117798e-02
-2.424830347299575806e-01 2.253475040197372437e-01 -5.077861547470092773e-01 -4.200352355837821960e-02 -1.458564996719360352e-01 8.199091255664825439e-02 -2.013787627220153809e-01 2.563593685626983643e-01 1.384380552917718887e-02 1.665358841419219971e-01 2.598446607589721680e-02 1.239496394991874695e-01 -1.029321923851966858e-01 -6.970443576574325562e-02 3.509373962879180908e-01 1.113637536764144897e-01 1.968999579548835754e-02 5.408753454685211182e-02 1.383192986249923706e-01 1.794627159833908081e-01 2.211221158504486084e-01 1.526036113500595093e-01 -2.560045383870601654e-02 -2.312219738960266113e-01 3.109963610768318176e-02 1.267152577638626099e-01 9.009753912687301636e-02 1.142382249236106873e-01 -1.020599342882633209e-02 -5.075811967253684998e-02 5.472941696643829346e-02 -2.770197093486785889e-01
-6.367404013872146606e-02 3.010954856872558594e-01 -1.233296021819114685e-01 -1.098827496170997620e-01 1.989533454179763794e-01 -1.169146373867988586e-01 -1.458197832107543945e-01 3.507035970687866211e-01 1.516598761081695557e-01 1.164188310503959656e-01 1.032333597540855408e-01 6.558419018983840942e-02 -2.673755288124084473e-01 -2.314570732414722443e-02 1.739032864570617676e-01 -6.077654194086790085e-03 -2.130228877067565918e-01 1.919279247522354126e-01 -2.356216683983802795e-02 -1.498314552009105682e-02 -2.712390422821044922e-01 1.197843700647354126e-01 -3.396179154515266418e-02 -3.005757629871368408e-01 -2.141946852207183838e-01 -1.331959366798400879e-01 1.330852508544921875e-01 -1.376994699239730835e-01 1.859890222549438477e-01 2.397404462099075317e-01 2.680840492248535156e-01 -5.912498570978641510e-03
-7.850282639265060425e-02 -1.484850049018859863e-01 1.502980440855026245e-01 -2.230710238218307495e-01 -1.390788108110427856e-01 3.083158731460571289e-01 -2.369173318147659302e-01 2.560319304466247559e-01 1.351778358221054077e-01 -1.321481019258499146e-01 6.979513913393020630e-02 3.010469023138284683e-03 -3.092851042747497559e-01 1.824173927307128906e-01 2.859272360801696777e-01 -1.627543009817600250e-02 -4.928376525640487671e-02 2.194132506847381592e-01 2.119156569242477417e-01 1.802486479282379150e-01 -1.241529267281293869e-02 -1.554692834615707397e-01 -1.460027992725372314e-01 5.795738846063613892e-02 -2.149107754230499268e-01 1.193568184971809387e-01 1.557573527097702026e-01 -8.979652076959609985e-02 -2.202293425798416138e-01 -2.067635804414749146e-01 2.051081061363220215e-01 -9.348155558109283447e-02
1.373797953128814697e-01 -1.639533229172229767e-02 2.042584121227264404e-01 2.065847665071487427e-01 -1.878742873668670654e-02 1.526559293270111084e-01 -6.372440140694379807e-03 1.442173123359680176e-01 3.662069141864776611e-01 2.789418101310729980e-01 -6.845734268426895142e-02 1.573043316602706909e-01 -7.035548985004425049e-02 -7.416073232889175415e-02 -2.913358621299266815e-02 2.167788147926330566e-01 -1.667510271072387695e-01 3.989199101924896240e-01 1.632371693849563599e-01 5.691104754805564880e-02 1.158669218420982361e-01 -8.186782896518707275e-02 -1.289176475256681442e-02 -2.224418967962265015e-01 2.476853784173727036e-03 -6.486051529645919800e-02 -6.416568998247385025e-03 3.205786645412445068e-01 -4.167250543832778931e-02 -1.812334507703781128e-01 3.494860231876373291e-01 4.443811997771263123e-02
-2.006517350673675537e-01 1.109211072325706482e-01 1.212309207767248154e-02 9.508880972862243652e-02 2.472054213285446167e-01 2.168912887573242188e-01 4.730957001447677612e-02 2.087400704622268677e-01 4.493705183267593384e-02 -4.735325649380683899e-02 8.721648156642913818e-02 1.391797512769699097e-01 3.134156763553619385e-01 2.742855576798319817e-03 3.353698179125785828e-02 1.426801681518554688e-01 5.215969309210777283e-02 3.623751699924468994e-01 2.447084486484527588e-01 6.342599540948867798e-02 7.419851422309875488e-02 -8.750398457050323486e-02 1.435527801513671875e-01 -3.077262639999389648e-01 -1.372810602188110352e-01 2.625474333763122559e-01 2.249017059803009033e-01 3.139956891536712646e-01 -6.235338374972343445e-02 -1.041402667760848999e-01 1.328955888748168945e-01 -1.938362121582031250e-01
-4.009190946817398071e-02 9.757121652364730835e-02 6.340111792087554932e-02 5.259419232606887817e-02 1.242396533489227295e-01 4.377234876155853271e-01 -2.149818390607833862e-01 1.673444807529449463e-01 3.409020230174064636e-02 -1.361235827207565308e-01 1.311012804508209229e-01 8.627776801586151123e-02 -1.095935627818107605e-01 1.926653087139129639e-01 1.930075585842132568e-01 1.737307757139205933e-01 -3.267667889595031738e-01 1.681309640407562256e-01 1.432234942913055420e-01 -1.697282306849956512e-02 4.515219479799270630e-02 5.613259226083755493e-02 6.519785150885581970e-03 -1.592996418476104736e-01 2.426707446575164795e-01 1.524207293987274170e-01 7.149230688810348511e-02 -1.474679112434387207e-01 -6.495659798383712769e-02 -3.809661567211151123e-01 2.850234508514404297e-01 1.179565116763114929e-01
-1.445991545915603638e-01 1.663726866245269775e-01 -2.253486514091491699e-01 7.359271496534347534e-02 2.959600090980529785e-02 2.875603139400482178e-01 -2.687403559684753418e-01 2.605296969413757324e-01 2.089876830577850342e-01 2.115477025508880615e-01 1.123654842376708984e-01 -1.330445855855941772e-01 -2.775018811225891113e-01 -2.170686796307563782e-02 5.586237087845802307e-02 9.216085076332092285e-02 -5.548369511961936951e-02 2.449861317873001099e-01 2.019746899604797363e-01 9.698479622602462769e-02 -1.189976260066032410e-01 -1.724283099174499512e-01 2.577345967292785645e-01 -1.958833448588848114e-02 3.769126161932945251e-02 1.597450077533721924e-01 3.167961537837982178e-01 7.519618421792984009e-02 6.601569056510925293e-02 -5.004385486245155334e-02 4.050475731492042542e-02 -3.134419322013854980e-01
-9.081847965717315674e-02 4.997272789478302002e-02 -2.810638844966888428e-01 9.594750404357910156e-02 -1.228023990988731384e-01 1.734012663364410400e-01 -2.563124001026153564e-01 2.850781679153442383e-01 9.407259640283882618e-04 1.685425341129302979e-01 2.381369471549987793e-01 1.904934942722320557e-01 4.747782647609710693e-02 -1.272677034139633179e-01 1.666291654109954834e-01 -2.243464589118957520e-01 -9.582765400409698486e-02 2.182944715023040771e-01 1.797190159559249878e-01 1.239933166652917862e-02 3.329165279865264893e-01 -1.328249126672744751e-01 -2.886347472667694092e-01 -1.463800072669982910e-01 -6.313259899616241455e-02 -5.461461842060089111e-02 3.342821598052978516e-01 5.255597457289695740e-02 -1.161723807454109192e-01 -8.982455730438232422e-02 1.405197381973266602e-01 -7.549101859331130981e-02
1.177859604358673096e-01 1.741266399621963501e-01 -8.240244351327419281e-03 1.125416485592722893e-03 -3.709973022341728210e-02 1.560125052928924561e-01 2.647056989371776581e-02 2.199994921684265137e-01 2.210830897092819214e-02 -1.217647120356559753e-01 -2.135016396641731262e-02 2.428472191095352173e-01 -1.931671053171157837e-01 2.101304195821285248e-02 1.410060673952102661e-01 -1.171160638332366943e-01 -1.611779779195785522e-01 1.324411779642105103e-01 5.278673395514488220e-02 2.416102737188339233e-01 7.788431644439697266e-02 1.567253768444061279e-01 -1.880985945463180542e-01 1.488687191158533096e-02 -4.156591892242431641e-01 -2.389756739139556885e-01 2.801669239997863770e-01 3.000245988368988037e-01 2.825663983821868896e-01 -1.043963581323623657e-01 2.703616321086883545e-01 4.098736122250556946e-02
-5.564395189285278320e-01 -1.045817509293556213e-01 2.085612900555133820e-02 -3.208653256297111511e-02 -6.134879589080810547e-02 2.262231558561325073e-01 -1.514589935541152954e-01 7.357308268547058105e-02 6.009475514292716980e-02 1.400541961193084717e-01 2.671063132584095001e-02 1.415978521108627319e-01 -1.879053860902786255e-01 1.799170970916748047e-01 -1.512635499238967896e-01 5.762634798884391785e-02 -1.119157075881958008e-01 8.432016521692276001e-02 1.633331924676895142e-01 1.774890720844268799e-01 -1.532154977321624756e-01 -8.336658030748367310e-02 1.708957701921463013e-01 -3.049102425575256348e-01 -1.525761932134628296e-01 9.360818564891815186e-02 2.848313152790069580e-01 -9.395624697208404541e-02 8.649554848670959473e-02 -1.608824729919433594e-01 2.024022787809371948e-01 -1.733903735876083374e-01
-1.071147918701171875e-01 2.702106833457946777e-01 -5.132778733968734741e-02 3.969763964414596558e-02 1.199275031685829163e-01 8.737286552786827087e-03 -2.167264670133590698e-01 -5.742315948009490967e-02 8.148075081408023834e-03 -1.285803765058517456e-01 1.289567947387695312e-01 -1.720863394439220428e-02 2.251202054321765900e-02 -1.755227148532867432e-01 -5.281569436192512512e-02 1.860101968050003052e-01 -1.920985244214534760e-02 3.642551898956298828e-01 2.478363066911697388e-01 2.394377440214157104e-01 -9.943517297506332397e-02 -1.270154267549514771e-01 -2.468051463365554810e-01 -5.285252630710601807e-02 -1.799070537090301514e-01 1.651783287525177002e-01 -5.375095456838607788e-02 2.517441213130950928e-01 4.875542223453521729e-02 -2.542411983013153076e-01 4.492247402667999268e-01 8.990003913640975952e-02
2.214437574148178101e-01 2.077682688832283020e-02 -1.325922310352325439e-01 -5.696921423077583313e-02 -2.184632048010826111e-02 5.551284924149513245e-02 -9.422364085912704468e-02 4.313199222087860107e-01 1.978890970349311829e-02 6.953426450490951538e-02 -7.388361264020204544e-03 -2.222672998905181885e-01 -1.822019964456558228e-01 3.277439177036285400e-01 1.052682250738143921e-01 2.198797613382339478e-01 5.942786112427711487e-02 2.933959662914276123e-01 6.790580600500106812e-02 9.850269556045532227e-02 8.340299874544143677e-02 2.213124632835388184e-01 -7.351137697696685791e-02 -4.337981641292572021e-01 -5.206955596804618835e-02 -1.152497082948684692e-01 -4.417931288480758667e-02 6.494107842445373535e-02 1.426345705986022949e-01 8.807749301195144653e-02 2.697713673114776611e-01 -4.035463556647300720e-03
-3.216183483600616455e-01 1.230086684226989746e-01 -4.508485272526741028e-02 -1.499149799346923828e-01 -1.030920073390007019e-01 1.228594183921813965e-01 9.538277052342891693e-03 1.283373087644577026e-01 -3.401510417461395264e-02 1.680646091699600220e-01 -1.356254816055297852e-01 4.458785429596900940e-02 -3.891886174678802490e-01 1.464089453220367432e-01 1.677713394165039062e-01 8.520459383726119995e-02 -8.900249749422073364e-02 -3.930635750293731689e-02 1.568466722965240479e-01 2.379574626684188843e-01 1.265870630741119385e-01 -1.193395480513572693e-01 -1.085052266716957092e-02 -4.784657955169677734e-01 -1.248502060770988464e-01 1.546291410923004150e-01 7.915189117193222046e-02 6.541377305984497070e-02 -1.605820208787918091e-01 -1.587797552347183228e-01 2.355930954217910767e-01 -2.235981523990631104e-01
-1.074332073330879211e-01 -6.473209243267774582e-03 -2.643549442291259766e-01 1.915015131235122681e-01 -1.113805696368217468e-01 2.215676605701446533e-01 -3.722116947174072266e-01 9.348613023757934570e-02 1.217292435467243195e-02 7.353008538484573364e-02 1.126158908009529114e-01 -1.214149892330169678e-01 -2.287996560335159302e-01 -4.945814982056617737e-02 -1.649883985519409180e-01 1.589445769786834717e-01 -9.863331168889999390e-02 3.111785948276519775e-01 3.449222147464752197e-01 2.049738615751266479e-01 4.748230054974555969e-02 -2.021209150552749634e-02 -1.792664080858230591e-01 -6.799776107072830200e-02 7.742333412170410156e-02 -3.084604814648628235e-02 -9.476581215858459473e-02 5.956105887889862061e-02 -6.174408644437789917e-02 -4.330698549747467041e-01 1.022244840860366821e-01 6.757934391498565674e-02
1.231443434953689575e-01 -1.302405446767807007e-01 1.278746277093887329e-01 -1.205920204520225525e-01 -1.009646430611610413e-01 3.284832239151000977e-01 -1.912274211645126343e-01 3.505224883556365967e-01 2.795400321483612061e-01 -1.119201928377151489e-01 1.822149753570556641e-02 2.823594212532043457e-02 -2.122110575437545776e-01 5.581614002585411072e-02 3.571538925170898438e-01 1.763215512037277222e-01 -1.612787246704101562e-01 8.103933930397033691e-02 1.738643199205398560e-01 1.800085902214050293e-01 1.263237372040748596e-02 -1.005110219120979309e-01 -3.625538200139999390e-02 2.781049162149429321e-02 -1.597935408353805542e-01 -6.198806688189506531e-02 -2.923215739428997040e-02 -5.669802799820899963e-02 -2.552465200424194336e-01 -2.227834016084671021e-01 3.220406472682952881e-01 -3.681120648980140686e-02
-2.904793620109558105e-01 1.521567106246948242e-01 -1.446767002344131470e-01 -3.602335751056671143e-01 1.195248514413833618e-01 3.302521109580993652e-01 -1.774459481239318848e-01 -6.413090974092483521e-02 -5.032315850257873535e-02 2.679179310798645020e-01 4.272808879613876343e-02 9.070624411106109619e-02 -2.239185124635696411e-01 2.083986699581146240e-01 -1.592814922332763672e-02 1.894513815641403198e-01 -7.477676123380661011e-02 9.083461761474609375e-02 2.054983526468276978e-01 1.131928116083145142e-01 -2.436376214027404785e-01 -6.502249836921691895e-02 7.296175509691238403e-02 -3.617881536483764648e-01 -3.009151108562946320e-02 7.182578742504119873e-02 2.592171356081962585e-02 6.725366413593292236e-02 -1.547292470932006836e-01 -2.391407489776611328e-01 1.571614854037761688e-02 -8.611267060041427612e-02
-1.396468877792358398e-01 1.346842348575592041e-01 1.184474453330039978e-01 1.009683758020401001e-01 -3.331298828125000000e-01 4.128900170326232910e-02 3.412308916449546814e-02 1.173173934221267700e-01 6.212822347879409790e-02 2.093872278928756714e-01 3.463035821914672852e-02 2.706507742404937744e-01 -1.103393584489822388e-01 1.120557636022567749e-01 2.247902899980545044e-01 4.139569997787475586e-01 2.460339292883872986e-02 1.282416135072708130e-01 -6.058570370078086853e-02 7.744724303483963013e-02 1.353939063847064972e-02 -3.113120794296264648e-01 -2.789220213890075684e-01 -1.533615738153457642e-01 1.017431840300559998e-01 1.266424357891082764e-01 3.134173154830932617e-01 9.602311253547668457e-02 -9.864565730094909668e-02 1.544724125415086746e-02 5.559758841991424561e-02 -2.640318572521209717e-01
-7.214342802762985229e-02 1.607939898967742920e-01 -3.588069379329681396e-01 1.592934131622314453e-01 2.648140490055084229e-01 -7.658829912543296814e-03 -2.385477125644683838e-01 1.815808564424514771e-01 2.605089843273162842e-01 -6.540654599666595459e-02 1.116092782467603683e-03 1.344418227672576904e-01 -1.315682083368301392e-01 1.229122802615165710e-01 9.550738334655761719e-02 1.476147491484880447e-02 -9.398671984672546387e-02 4.419532418251037598e-02 2.462746649980545044e-01 -1.407825201749801636e-01 -3.091448247432708740e-01 2.633442915976047516e-02 1.735241264104843140e-01 -1.933977007865905762e-01 -7.444811612367630005e-02 -4.094382002949714661e-02 1.618231683969497681e-01 8.822740637697279453e-04 -2.772722579538822174e-02 -1.105539053678512573e-01 4.090516567230224609e-01 -2.324445694684982300e-01
-1.436882317066192627e-01 1.259376406669616699e-01 -3.181400001049041748e-01 1.888862401247024536e-01 2.094945311546325684e-01 2.484541833400726318e-01 -2.532244324684143066e-01 2.961481213569641113e-01 -9.320164681412279606e-04 -3.695001825690269470e-02 1.110148951411247253e-01 4.223252832889556885e-01 -3.138440847396850586e-02 -1.022852063179016113e-01 1.427864581346511841e-01 -1.205554306507110596e-01 -1.394409835338592529e-01 8.752094954252243042e-02 4.376938566565513611e-02 7.116534560918807983e-02 2.697893381118774414e-01 3.425261378288269043e-02 -7.026743888854980469e-02 -3.231328427791595459e-01 4.488635808229446411e-02 -4.539366811513900757e-02 2.240834087133407593e-01 5.797113850712776184e-02 -9.789379686117172241e-02 -1.082063559442758560e-02 8.805386722087860107e-02 -1.955546587705612183e-01
4.068630188703536987e-02 1.768462955951690674e-01 1.209822818636894226e-01 1.804834157228469849e-01 1.462645679712295532e-01 -8.258250355720520020e-02 -1.750798076391220093e-01 1.624871939420700073e-01 7.877752184867858887e-03 3.508833423256874084e-02 5.796936154365539551e-02 -1.269735842943191528e-01 -4.654011130332946777e-02 -2.766779661178588867e-01 1.897377073764801025e-01 2.700343728065490723e-01 -3.521047532558441162e-01 1.789543181657791138e-01 -4.068226739764213562e-02 1.838582009077072144e-01 4.803656786680221558e-02 1.602615863084793091e-01 -2.584677040576934814e-01 7.904723286628723145e-02 -7.243586331605911255e-02 -1.825552880764007568e-01 2.239265292882919312e-01 2.330948263406753540e-01 -6.286638230085372925e-02 -1.263179183006286621e-01 3.331621885299682617e-01 -2.443713247776031494e-01
-4.978256300091743469e-02 3.926264122128486633e-02 -1.815244406461715698e-01 3.533790633082389832e-02 -1.299366503953933716e-01 7.428285479545593262e-02 -2.404642105102539062e-01 2.979823648929595947e-01 8.851230889558792114e-02 2.147770971059799194e-01 1.440770924091339111e-01 3.605054020881652832e-01 7.683309912681579590e-02 -7.530325651168823242e-02 1.976388543844223022e-01 -2.102125585079193115e-01 -3.216423392295837402e-01 9.421521425247192383e-02 1.017853096127510071e-01 2.073611877858638763e-02 1.422449350357055664e-01 -1.332609169185161591e-02 -2.976588904857635498e-01 -2.931778728961944580e-01 -1.137690693140029907e-01 -3.321823477745056152e-02 3.359754681587219238e-01 2.641430124640464783e-02 -9.548629820346832275e-02 -2.652614563703536987e-02 6.376601755619049072e-02 -1.834520697593688965e-01
-8.995092660188674927e-02 2.420874089002609253e-01 -5.036656260490417480e-01 1.595778018236160278e-01 -2.435187548398971558e-01 1.092047095298767090e-01 -6.417450308799743652e-02 2.248008102178573608e-01 4.544924199581146240e-02 1.175236478447914124e-01 2.451893128454685211e-02 2.149441689252853394e-01 -1.569589823484420776e-01 -1.117267087101936340e-01 2.030965089797973633e-01 -7.558786869049072266e-02 -1.002182289958000183e-01 -1.114429906010627747e-01 2.204844206571578979e-01 8.684771135449409485e-03 6.130151823163032532e-02 6.619775295257568359e-02 3.578390553593635559e-02 -3.048283457756042480e-01 -4.341971874237060547e-02 -1.241183727979660034e-01 2.481149435043334961e-01 1.038385853171348572e-01 -1.088243499398231506e-01 -2.736412361264228821e-02 1.967430561780929565e-01 -2.590194642543792725e-01
1.947731152176856995e-02 3.484700918197631836e-01 -1.865257769823074341e-01 1.259376946836709976e-02 9.108433872461318970e-02 2.792372703552246094e-01 -8.020361885428428650e-03 3.468665853142738342e-02 -1.058899238705635071e-01 -7.578124105930328369e-02 -2.699191123247146606e-02 2.823401987552642822e-01 -1.840060651302337646e-01 5.560293421149253845e-02 3.901012614369392395e-02 1.618895977735519409e-01 -1.759365499019622803e-01 3.064234852790832520e-01 1.056260392069816589e-01 8.541647344827651978e-02 7.994423806667327881e-02 1.658025756478309631e-02 4.199276119470596313e-02 -3.611928224563598633e-01 2.017285376787185669e-01 5.152823776006698608e-02 4.182722568511962891e-01 8.874037861824035645e-02 7.162751257419586182e-02 1.672996878623962402e-01 1.726427823305130005e-01 -1.494280099868774414e-01
-1.943813711404800415e-01 7.888901978731155396e-02 6.021469086408615112e-02 1.506945639848709106e-01 5.684072151780128479e-02 1.790011823177337646e-01 1.073573902249336243e-01 1.069750338792800903e-01 1.184694245457649231e-01 -8.942043036222457886e-02 1.336930692195892334e-01 8.485304564237594604e-02 2.844107151031494141e-01 7.851225882768630981e-02 6.276071071624755859e-02 1.475987732410430908e-01 -1.245002001523971558e-01 3.904522359371185303e-01 2.098358124494552612e-01 1.837602108716964722e-01 1.214585825800895691e-01 -4.229424148797988892e-02 1.623181849718093872e-01 -4.019912779331207275e-01 -2.409719228744506836e-01 2.561459541320800781e-01 1.732126176357269287e-01 2.251301556825637817e-01 -6.256826221942901611e-02 -1.359693408012390137e-01 1.573326587677001953e-01 -9.887166321277618408e-02
-2.124666571617126465e-01 2.553188502788543701e-01 -2.556205987930297852e-01 1.921342909336090088e-01 1.235547009855508804e-02 1.732603460550308228e-01 -2.804887890815734863e-01 2.000887393951416016e-01 1.489789783954620361e-01 1.477914750576019287e-01 7.973686605691909790e-02 -2.801346778869628906e-01 -1.191708520054817200e-01 -6.559134274721145630e-02 1.329100430011749268e-01 1.433318406343460083e-01 1.853133551776409149e-02 1.845836639404296875e-01 2.634385228157043457e-01 8.576435595750808716e-02 -2.039014995098114014e-01 -3.676414191722869873e-01 1.664880812168121338e-01 -1.777765005826950073e-01 2.355369925498962402e-02 8.329086005687713623e-02 2.065184116363525391e-01 -8.468140847980976105e-03 1.730067133903503418e-01 -1.015461459755897522e-01 9.902390092611312866e-02 -7.387067377567291260e-02
-1.587696820497512817e-01 -1.194159612059593201e-01 1.252449601888656616e-01 -2.505859360098838806e-02 1.954905539751052856e-01 2.069400250911712646e-01 3.553673997521400452e-02 1.041217744350433350e-01 5.050981417298316956e-02 -7.849942892789840698e-02 6.701045483350753784e-02 1.750418543815612793e-01 2.774920463562011719e-01 -5.645393952727317810e-02 2.206146717071533203e-02 2.082636505365371704e-01 -1.206987798213958740e-01 3.076842427253723145e-01 2.389721274375915527e-01 1.733813285827636719e-01 2.125518769025802612e-01 -5.273244157433509827e-02 1.048208326101303101e-01 -4.403210878372192383e-01 -9.546526521444320679e-02 1.641412079334259033e-01 2.809050679206848145e-01 2.422360628843307495e-01 -9.819939732551574707e-02 -1.649529784917831421e-01 1.402869820594787598e-01 -6.139514595270156860e-02
-3.348485827445983887e-01 -2.545517683029174805e-02 -1.974797397851943970e-01 -1.078429743647575378e-01 -6.000574678182601929e-02 -1.054701805114746094e-01 -1.573022156953811646e-01 5.355811864137649536e-02 2.630052268505096436e-01 -3.035722486674785614e-02 -2.282020598649978638e-01 5.566289648413658142e-02 -3.404163122177124023e-01 5.387226492166519165e-02 3.577463626861572266e-01 5.359442904591560364e-02 -2.065699696540832520e-01 4.209448993206024170e-01 4.092043638229370117e-02 -5.861594900488853455e-02 1.008122041821479797e-01 1.253130882978439331e-01 -1.261511445045471191e-01 -1.132964193820953369e-01 -8.052375912666320801e-02 1.298503428697586060e-01 -6.261003017425537109e-02 -6.042773649096488953e-02 7.323105633258819580e-02 -1.190726831555366516e-01 2.554646432399749756e-01 -1.550555676221847534e-01
-3.224718272686004639e-01 2.431548573076725006e-02 -1.616036146879196167e-01 2.639546059072017670e-02 1.116968244314193726e-01 3.478895127773284912e-01 -8.060687780380249023e-02 -1.360470652580261230e-01 -2.225478738546371460e-02 1.653898507356643677e-01 -1.043179333209991455e-01 1.318496614694595337e-01 1.009055692702531815e-02 -6.134762987494468689e-02 1.358189880847930908e-01 5.551453679800033569e-02 -1.241719499230384827e-01 2.334726415574550629e-02 -2.022673040628433228e-01 3.431327342987060547e-01 -4.160549957305192947e-03 -1.740457117557525635e-02 8.779462426900863647e-02 -2.614901065826416016e-01 -3.390513658523559570e-01 6.032796204090118408e-02 1.084893867373466492e-01 2.792966365814208984e-01 -1.724655628204345703e-01 -1.148376986384391785e-01 2.815040946006774902e-01 -2.168394625186920166e-01
2.306222729384899139e-02 6.062643975019454956e-02 8.224690705537796021e-02 3.650080785155296326e-02 -3.198425173759460449e-01 1.104011088609695435e-01 -9.547962248325347900e-02 1.009670794010162354e-01 1.074651479721069336e-01 -3.712437301874160767e-02 -1.177175901830196381e-02 2.282447367906570435e-01 -1.980331391096115112e-01 2.777844965457916260e-01 3.423049449920654297e-01 3.204409405589103699e-02 -2.617833018302917480e-01 7.295810431241989136e-02 3.628025650978088379e-01 3.593860566616058350e-02 -2.284539863467216492e-03 -2.071178853511810303e-01 1.229760795831680298e-01 -5.001838877797126770e-02 2.461589686572551727e-02 7.875241339206695557e-02 1.757842600345611572e-01 -6.346514821052551270e-02 -8.011415600776672363e-02 -3.866946399211883545e-01 2.839151024818420410e-01 9.253102540969848633e-02
-9.516678750514984131e-02 1.044141501188278198e-01 -1.117061004042625427e-01 -1.773507744073867798e-01 -2.766640111804008484e-02 1.148846000432968140e-01 -3.625445961952209473e-01 2.990340888500213623e-01 8.622881025075912476e-02 1.045239344239234924e-01 2.391292303800582886e-01 2.004471421241760254e-01 -2.607359886169433594e-01 -1.912256181240081787e-01 -8.016633242368698120e-02 2.106280177831649780e-01 3.466336522251367569e-03 8.680441230535507202e-02 1.466090530157089233e-01 -2.265160083770751953e-01 -1.774792969226837158e-01 4.025273025035858154e-02 3.882810473442077637e-02 -2.899814248085021973e-01 -1.239362284541130066e-01 -3.830493092536926270e-01 8.581593632698059082e-02 1.396909058094024658e-01 -1.559789478778839111e-02 -1.611171215772628784e-01 2.259437367320060730e-02 1.244081854820251465e-01
6.571775302290916443e-03 -5.292564257979393005e-02 2.845620177686214447e-02 1.751022934913635254e-01 5.829365924000740051e-03 1.452585160732269287e-01 4.581944271922111511e-02 5.352247133851051331e-02 -6.968940794467926025e-02 1.983658820390701294e-01 -3.062974847853183746e-02 3.545097112655639648e-01 -6.045377627015113831e-02 -1.859887987375259399e-01 9.460310637950897217e-02 3.754172027111053467e-01 -2.165246307849884033e-01 -6.743369996547698975e-02 4.891314357519149780e-02 2.115694731473922729e-01 -1.727547682821750641e-02 4.681782051920890808e-02 8.843025565147399902e-02 -3.861102759838104248e-01 -3.023477494716644287e-01 -1.060981303453445435e-01 -5.167628452181816101e-02 1.853525191545486450e-01 -1.491757780313491821e-01 -2.374371439218521118e-01 2.248602211475372314e-01 -2.318775355815887451e-01
-2.599779069423675537e-01 -7.750197499990463257e-02 -9.970588237047195435e-02 2.458703331649303436e-02 -4.746393114328384399e-02 1.805051267147064209e-01 -1.387933939695358276e-01 1.224813312292098999e-01 -2.080429196357727051e-01 8.056127279996871948e-02 -2.104446887969970703e-01 4.233374819159507751e-02 -1.063813939690589905e-01 2.625266313552856445e-01 -4.130899906158447266e-03 2.181362174451351166e-02 -4.137307405471801758e-01 1.005079671740531921e-01 -2.701467089354991913e-02 3.123644292354583740e-01 -1.057862788438796997e-01 -1.965030580759048462e-01 -1.664096862077713013e-01 -2.765528857707977295e-01 -3.164663612842559814e-01 -6.497018504887819290e-03 1.231363788247108459e-01 1.848646551370620728e-01 9.888087213039398193e-02 -2.481174170970916748e-01 1.560030411928892136e-02 -1.245388314127922058e-01
-1.858448088169097900e-01 8.300556242465972900e-02 4.698256030678749084e-02 4.189177602529525757e-02 1.632938385009765625e-01 1.764413714408874512e-01 9.683452546596527100e-02 1.890780925750732422e-01 1.581992805004119873e-01 5.554701387882232666e-02 -3.571372479200363159e-02 6.697657704353332520e-02 3.503868579864501953e-01 6.232023611664772034e-02 -1.090828180313110352e-01 2.683473527431488037e-01 -1.321488767862319946e-01 3.874811530113220215e-01 3.289204537868499756e-01 9.638916701078414917e-02 1.308897584676742554e-01 -1.279978901147842407e-01 7.076924294233322144e-02 -2.031750530004501343e-01 -2.316774427890777588e-01 9.063443541526794434e-02 2.050251662731170654e-01 2.896561622619628906e-01 -8.693449944257736206e-02 -6.868105381727218628e-02 1.502117812633514404e-01 -1.403414160013198853e-01
-1.939469277858734131e-01 -6.100776419043540955e-02 6.899650394916534424e-02 1.341371051967144012e-02 3.063038922846317291e-03 2.997270822525024414e-01 -1.882630437612533569e-01 1.259662210941314697e-01 1.280696392059326172e-01 3.173335269093513489e-02 1.378500014543533325e-01 7.854808121919631958e-02 -1.400407850742340088e-01 1.934782266616821289e-01 -6.173133105039596558e-02 2.040616571903228760e-01 -4.805348217487335205e-01 1.074833944439888000e-01 9.448157250881195068e-02 4.442642256617546082e-02 1.008438691496849060e-02 -1.744037680327892303e-02 4.421420395374298096e-02 -9.872862696647644043e-02 -1.567689478397369385e-01 -5.467779934406280518e-02 1.054801642894744873e-01 9.184323251247406006e-02 -1.638390123844146729e-02 -2.515966594219207764e-01 5.265894532203674316e-01 1.184039264917373657e-01
-1.360632777214050293e-01 4.248823225498199463e-02 1.131526827812194824e-01 2.797292172908782959e-02 1.084815524518489838e-02 1.629410982131958008e-01 1.071394514292478561e-02 2.835299968719482422e-01 -6.522657722234725952e-02 4.030575603246688843e-02 6.115356832742691040e-02 2.055965512990951538e-01 3.338159620761871338e-02 -9.336204081773757935e-02 -7.579618692398071289e-02 1.693435758352279663e-01 -8.604250848293304443e-02 1.418973505496978760e-01 7.181487232446670532e-02 2.534455657005310059e-01 1.679377555847167969e-01 -2.583651058375835419e-02 1.063335761427879333e-01 -1.022380664944648743e-01 -4.789261221885681152e-01 -1.918347924947738647e-01 4.329382255673408508e-02 2.601024806499481201e-01 -1.091807335615158081e-01 -1.452651619911193848e-01 3.557112216949462891e-01 -3.463676571846008301e-01
-8.077366650104522705e-02 5.631109327077865601e-02 1.887613981962203979e-01 6.908507645130157471e-02 -7.521328330039978027e-02 3.472524285316467285e-01 -5.602703429758548737e-03 3.782899081707000732e-01 1.547206044197082520e-01 7.208020240068435669e-02 2.787406146526336670e-01 -7.668649405241012573e-02 2.127813696861267090e-01 6.133341416716575623e-02 5.211832374334335327e-02 4.755770266056060791e-01 6.035358179360628128e-03 1.871348917484283447e-01 -5.892094969749450684e-02 4.332413896918296814e-02 -3.423222899436950684e-02 1.900115609169006348e-02 -1.810510307550430298e-01 -1.106819957494735718e-01 -1.992779821157455444e-01 -4.295593872666358948e-02 1.432164013385772705e-01 3.756003081798553467e-02 -7.980966567993164062e-02 -2.474533468484878540e-01 1.813977509737014771e-01 -1.973131448030471802e-01
-3.395883738994598389e-02 5.037194117903709412e-02 -2.138833403587341309e-01 -2.559931874275207520e-01 -3.740445477887988091e-03 2.555325627326965332e-01 1.316749304533004761e-01 -7.970818877220153809e-02 -2.952231280505657196e-02 3.047428727149963379e-01 -3.472077473998069763e-02 -5.850966647267341614e-02 -1.789411902427673340e-01 -2.420649379491806030e-01 1.482610106468200684e-01 1.937944293022155762e-01 -1.185602843761444092e-01 1.305568665266036987e-01 2.817236483097076416e-01 1.246741265058517456e-01 2.125653624534606934e-02 -1.121089830994606018e-01 -2.254985645413398743e-02 -2.922599911689758301e-01 -1.331801712512969971e-01 2.031118720769882202e-01 1.147335693240165710e-01 -1.826604604721069336e-01 -2.979657649993896484e-01 -3.145735263824462891e-01 1.687827557325363159e-01 -2.829667367041110992e-02
3.657106682658195496e-02 1.074069589376449585e-01 3.549210377968847752e-04 2.823236584663391113e-01 -6.658229231834411621e-02 2.853532433509826660e-01 -1.305879056453704834e-01 1.999888420104980469e-01 -8.862686157226562500e-02 7.373589277267456055e-02 -2.754735387861728668e-02 3.090626001358032227e-01 6.514069437980651855e-02 3.651452437043190002e-02 3.369407355785369873e-01 -1.930721849203109741e-01 -1.751874387264251709e-01 3.209579735994338989e-02 -3.620544821023941040e-02 -8.102297037839889526e-02 -1.039391532540321350e-01 -1.870075464248657227e-01 -9.804540872573852539e-02 -4.893293678760528564e-01 -1.655326485633850098e-01 1.201856285333633423e-01 -1.289724372327327728e-02 -8.404682576656341553e-02 7.471820712089538574e-02 -2.036428451538085938e-01 1.341736018657684326e-01 -2.236043065786361694e-01
-1.422918736934661865e-01 3.418805822730064392e-02 -2.781876362860202789e-02 -1.759061366319656372e-01 -1.512258127331733704e-02 4.493521749973297119e-01 -9.794045239686965942e-02 9.442026913166046143e-02 -8.572203665971755981e-02 1.884460896253585815e-01 -2.258158624172210693e-01 2.739966213703155518e-01 -8.132977038621902466e-02 2.403588443994522095e-01 9.133221209049224854e-02 2.485300451517105103e-01 -3.459155857563018799e-01 1.513384729623794556e-01 1.639495790004730225e-01 1.099867224693298340e-01 -2.126484364271163940e-01 8.789345622062683105e-02 7.869850099086761475e-02 -2.769784927368164062e-01 -4.417266324162483215e-02 -1.049114018678665161e-01 1.508959382772445679e-01 1.462383121252059937e-01 -1.978330016136169434e-01 -1.300318446010351181e-02 8.924810588359832764e-02 3.183168917894363403e-02
-3.090170025825500488e-01 3.827972114086151123e-01 -1.160767748951911926e-01 -1.831868588924407959e-01 -4.315559193491935730e-02 -1.099896803498268127e-01 -1.932535171508789062e-01 3.659597933292388916e-01 1.365773566067218781e-02 1.298557370901107788e-01 -1.004738882184028625e-01 3.206725418567657471e-01 -1.892912387847900391e-02 -5.845930427312850952e-02 3.055396378040313721e-01 7.823999226093292236e-02 -1.834528297185897827e-01 -6.031304970383644104e-02 5.972995609045028687e-02 3.531155735254287720e-02 -2.873167954385280609e-02 -5.472076311707496643e-02 -8.444314450025558472e-02 -2.846000492572784424e-01 -1.102758198976516724e-01 1.174424439668655396e-01 7.624205201864242554e-02 1.916152983903884888e-01 -2.449766844511032104e-01 3.865383565425872803e-02 1.555314064025878906e-01 6.517746299505233765e-02
-5.222544446587562561e-02 1.750795543193817139e-01 1.707306206226348877e-01 -1.131428107619285583e-01 -5.689696967601776123e-02 3.678061366081237793e-01 1.724148988723754883e-01 3.202585279941558838e-01 7.660184800624847412e-02 4.766022413969039917e-02 -6.661408394575119019e-02 3.108089324086904526e-03 5.383116751909255981e-02 1.795618683099746704e-01 -9.623114764690399170e-02 3.972112536430358887e-01 -1.070118024945259094e-01 2.425275146961212158e-01 2.040216028690338135e-01 -7.160996552556753159e-03 1.771448850631713867e-01 -1.673112213611602783e-01 -7.559823989868164062e-02 -1.650371849536895752e-01 4.132839385420084000e-03 -1.498665809631347656e-01 7.157813012599945068e-02 2.923193275928497314e-01 -5.569722503423690796e-02 -1.760140992701053619e-02 3.298405706882476807e-01 9.779433161020278931e-02
9.210766851902008057e-02 -6.135887280106544495e-02 -1.822800375521183014e-02 -1.312519609928131104e-01 5.015036463737487793e-02 3.161091208457946777e-01 -6.190843507647514343e-02 1.034094542264938354e-01 -2.803555689752101898e-02 6.081852689385414124e-02 -2.023504376411437988e-01 2.014820128679275513e-01 -1.691877245903015137e-01 -9.731382131576538086e-02 3.337686657905578613e-01 4.796508252620697021e-01 1.637879461050033569e-01 -1.079883202910423279e-01 2.059580832719802856e-01 2.298471778631210327e-01 -9.161306917667388916e-02 9.813939221203327179e-03 1.653081364929676056e-02 -2.664533257484436035e-01 1.036718562245368958e-01 -1.562037169933319092e-01 1.828408539295196533e-01 -1.288197934627532959e-01 -1.610583961009979248e-01 -1.673771291971206665e-01 1.870560944080352783e-01 -5.028801038861274719e-03
3.667078167200088501e-02 2.448775321245193481e-01 -2.920520901679992676e-01 1.432114392518997192e-01 -1.403645724058151245e-01 1.163602769374847412e-01 2.146945744752883911e-01 2.394444495439529419e-01 2.037271410226821899e-01 1.913427710533142090e-01 -3.678684309124946594e-02 1.714122593402862549e-01 -9.724825620651245117e-02 -5.685555562376976013e-02 3.995654284954071045e-01 -2.198309600353240967e-01 2.123492024838924408e-02 1.549481898546218872e-01 2.685408294200897217e-01 4.337682947516441345e-02 -7.820389419794082642e-02 9.373244829475879669e-03 2.781045064330101013e-02 -4.047710299491882324e-01 -2.354014106094837189e-02 1.044218763709068298e-01 1.299484819173812866e-01 -6.118743494153022766e-02 -1.219435706734657288e-01 -1.319808959960937500e-01 4.089427739381790161e-02 -1.771280318498611450e-01
-3.201034963130950928e-01 1.117248162627220154e-01 7.452942430973052979e-02 3.583220392465591431e-02 8.836740627884864807e-03 2.688420414924621582e-01 -5.603374168276786804e-02 7.819397747516632080e-02 -2.280070185661315918e-01 1.078531667590141296e-01 3.704116493463516235e-02 -1.344439685344696045e-01 -5.669127404689788818e-02 1.775803267955780029e-01 3.253994137048721313e-02 1.189005300402641296e-01 -3.263485133647918701e-01 2.098644673824310303e-01 4.012683033943176270e-01 5.603325739502906799e-02 -7.838876545429229736e-02 1.126241087913513184e-01 -4.548301547765731812e-02 -6.141201034188270569e-02 -4.582947120070457458e-02 -8.934883028268814087e-02 2.042416110634803772e-02 2.863561548292636871e-02 1.057681813836097717e-01 -1.936398297548294067e-01 5.136687755584716797e-01 1.902273669838905334e-02
6.843939423561096191e-03 3.451086580753326416e-01 1.218545213341712952e-01 -1.683983653783798218e-01 1.571749597787857056e-01 2.375638782978057861e-01 1.098410189151763916e-01 3.884440958499908447e-01 2.637148834764957428e-02 3.144671320915222168e-01 -3.129092231392860413e-02 3.337816521525382996e-02 -1.726668775081634521e-01 4.296480864286422729e-02 2.367118746042251587e-02 -1.651136875152587891e-01 1.094967871904373169e-01 1.392225027084350586e-01 1.594415754079818726e-01 -2.275169081985950470e-02 -1.700072139501571655e-01 -1.150788515806198120e-01 -2.120982557535171509e-01 -3.064571619033813477e-01 -1.733784526586532593e-01 -2.212304919958114624e-01 -1.841830834746360779e-02 -8.950822055339813232e-02 6.740780174732208252e-02 -1.097876429557800293e-01 2.054481506347656250e-01 -2.187973707914352417e-01
-1.517501026391983032e-01 1.953714787960052490e-01 -1.647427380084991455e-01 3.185337036848068237e-02 2.590388357639312744e-01 7.151906192302703857e-02 -7.725365459918975830e-02 1.686128079891204834e-01 -4.259051010012626648e-02 1.039520092308521271e-02 9.586799889802932739e-02 1.781620681285858154e-01 -8.228883147239685059e-02 -2.466959692537784576e-02 1.169723644852638245e-01 -4.095459729433059692e-02 -3.021747469902038574e-01 2.986318767070770264e-01 1.101905927062034607e-01 1.759506314992904663e-01 2.774155139923095703e-01 -1.713160797953605652e-02 -9.673705697059631348e-02 -3.429577052593231201e-01 3.046518564224243164e-01 4.765015840530395508e-02 2.566304206848144531e-01 6.100787967443466187e-02 -1.285115256905555725e-02 -1.762169450521469116e-01 5.745334550738334656e-02 -3.338165283203125000e-01
-2.383168339729309082e-01 2.403834909200668335e-01 -4.817570000886917114e-02 -9.218940883874893188e-02 1.439271420240402222e-01 -1.002859789878129959e-02 -1.172402873635292053e-02 1.678429841995239258e-01 6.792280077934265137e-02 -5.914107710123062134e-02 4.762132652103900909e-03 1.292423903942108154e-01 -1.189498603343963623e-01 4.735024180263280869e-03 8.622385561466217041e-02 -3.313827095553278923e-03 -2.904327809810638428e-01 1.296452879905700684e-01 2.071317732334136963e-01 3.026639223098754883e-01 1.707825809717178345e-01 -6.750473286956548691e-03 2.603345364332199097e-02 -3.835361003875732422e-01 -5.489100515842437744e-02 1.612628549337387085e-01 1.160971000790596008e-01 -1.390924453735351562e-01 -3.726706802845001221e-01 1.853225678205490112e-01 2.625189721584320068e-01 -2.497522234916687012e-01
1.748465583659708500e-03 1.868540421128273010e-02 -1.800118833780288696e-01 2.068201601505279541e-01 -4.109103605151176453e-02 4.877009987831115723e-02 2.257235795259475708e-01 2.476688623428344727e-01 1.972356885671615601e-01 2.785538136959075928e-01 -4.837879538536071777e-02 2.058214843273162842e-01 -2.370199710130691528e-01 1.282680481672286987e-01 1.121188625693321228e-01 -6.188049539923667908e-02 -1.439005136489868164e-01 9.043773263692855835e-02 2.987716197967529297e-01 1.849728524684906006e-01 -4.185797572135925293e-01 5.765255540609359741e-02 -3.066762983798980713e-01 -1.615661233663558960e-01 -1.126267910003662109e-01 1.334116756916046143e-01 1.263293176889419556e-01 -4.937984049320220947e-03 4.389897361397743225e-02 -1.396418213844299316e-01 5.081510916352272034e-02 -1.906678974628448486e-01
-1.402822583913803101e-01 2.175666689872741699e-01 -1.706021279096603394e-01 -3.617120161652565002e-02 -1.813787221908569336e-01 4.217240959405899048e-02 -2.731899321079254150e-01 1.789105683565139771e-01 3.280402719974517822e-02 1.211560070514678955e-01 2.119042128324508667e-01 3.330026268959045410e-01 1.400272101163864136e-01 7.683300971984863281e-02 2.119911275804042816e-02 1.641554683446884155e-01 4.423660412430763245e-02 2.606196403503417969e-01 3.898742794990539551e-02 -1.125710457563400269e-01 -3.087631464004516602e-01 2.824198603630065918e-01 2.255201898515224457e-02 -7.896436005830764771e-02 1.834972351789474487e-01 -7.507457397878170013e-03 1.410167068243026733e-01 -2.865734323859214783e-02 5.471625924110412598e-02 -2.317454433068633080e-03 4.476587474346160889e-01 -1.142536848783493042e-01
6.541824340820312500e-02 -5.523958429694175720e-02 -2.102804370224475861e-02 -1.053278669714927673e-01 -3.750293850898742676e-01 4.310208857059478760e-01 -9.056133776903152466e-02 -1.454153005033731461e-02 4.788976535201072693e-02 1.796100437641143799e-01 8.107410371303558350e-02 -1.234860066324472427e-02 -1.941459327936172485e-01 -9.640505909919738770e-02 9.529517963528633118e-03 2.282331883907318115e-01 -5.044396519660949707e-01 9.447519481182098389e-02 2.785981073975563049e-02 6.319600343704223633e-02 -1.614121049642562866e-01 3.285929188132286072e-02 -8.605432510375976562e-02 -7.226362079381942749e-02 -1.625355929136276245e-01 1.444432139396667480e-01 2.158282846212387085e-01 1.923850178718566895e-01 1.481106877326965332e-02 -1.176935210824012756e-01 2.300290614366531372e-01 -8.482548408210277557e-03
-3.228017985820770264e-01 8.293616771697998047e-02 -2.286136150360107422e-02 -7.656068354845046997e-02 -1.371245384216308594e-01 2.159913182258605957e-01 -1.967205852270126343e-01 6.582741439342498779e-02 -9.108072519302368164e-02 2.693932950496673584e-01 -2.308263927698135376e-01 1.169241145253181458e-01 -2.402803599834442139e-01 -5.356550961732864380e-02 1.256068944931030273e-01 4.730797559022903442e-02 -1.262860000133514404e-01 -7.916762679815292358e-02 9.178673475980758667e-02 1.459706127643585205e-01 2.085397988557815552e-01 -1.437466293573379517e-01 -1.963090598583221436e-01 -3.621595501899719238e-01 -1.791840195655822754e-01 1.367411613464355469e-01 7.013620436191558838e-02 2.499566823244094849e-01 -2.586424946784973145e-01 -1.091468036174774170e-01 2.141432613134384155e-01 -1.376365125179290771e-01
-3.063753247261047363e-01 8.431562036275863647e-02 -1.633913964033126831e-01 1.077910363674163818e-01 -6.439738720655441284e-02 6.694180518388748169e-02 -5.350763201713562012e-01 5.820234864950180054e-02 2.722992599010467529e-01 2.225816808640956879e-02 -9.734109626151621342e-04 1.673423200845718384e-01 -5.288570746779441833e-02 8.875274658203125000e-02 1.046658307313919067e-01 3.134318394586443901e-03 -3.231949806213378906e-01 1.450984477996826172e-01 1.038193404674530029e-01 -1.568166539072990417e-02 -9.334437549114227295e-02 1.853929907083511353e-01 5.300571024417877197e-02 -1.191634386777877808e-01 1.103853434324264526e-01 1.357103139162063599e-01 4.222632199525833130e-02 2.382209897041320801e-02 2.987708710134029388e-02 -2.387115508317947388e-01 3.880087733268737793e-01 9.799438528716564178e-03
3.622141852974891663e-02 6.850407272577285767e-02 1.823442876338958740e-01 1.580087542533874512e-01 9.137127548456192017e-02 2.441397905349731445e-01 -2.151601016521453857e-01 2.149762660264968872e-01 -1.726781129837036133e-01 1.509945690631866455e-01 7.486740499734878540e-02 3.316042423248291016e-01 -1.887656450271606445e-01 -1.164363697171211243e-01 -1.419708728790283203e-01 3.235864639282226562e-01 -7.452932745218276978e-02 3.999993801116943359e-01 -5.652704089879989624e-02 3.557994961738586426e-02 -1.426298916339874268e-01 -1.191492285579442978e-02 2.933006882667541504e-01 -1.387638151645660400e-01 -1.334054321050643921e-01 1.474038362503051758e-01 7.456830888986587524e-02 1.959866285324096680e-01 1.655996143817901611e-01 8.971127122640609741e-02 1.353885084390640259e-01 1.125111710280179977e-03
1.575419306755065918e-02 -2.242782525718212128e-02 -2.195875495672225952e-01 3.085320889949798584e-01 2.707745297811925411e-04 1.811739653348922729e-01 -3.302703201770782471e-01 6.301313638687133789e-02 1.348138004541397095e-01 -5.891542881727218628e-02 1.687542200088500977e-01 -1.590045168995857239e-02 -1.335516422986984253e-01 -7.728144526481628418e-02 -1.036113128066062927e-01 1.688259541988372803e-01 -7.932508736848831177e-02 2.647109031677246094e-01 3.916900455951690674e-01 2.675440907478332520e-01 1.842164620757102966e-02 3.560689091682434082e-02 -3.192338943481445312e-01 -1.123790591955184937e-01 6.594622880220413208e-02 9.385514259338378906e-02 5.025384575128555298e-02 2.881920896470546722e-02 3.891462087631225586e-02 -3.666502535343170166e-01 1.598583459854125977e-01 -3.186351805925369263e-02
2.232770621776580811e-01 6.269712746143341064e-02 -3.467918038368225098e-01 1.924256086349487305e-01 7.439862191677093506e-02 5.513913184404373169e-02 -3.113169968128204346e-01 1.707349121570587158e-01 1.725748479366302490e-01 3.081366717815399170e-01 -1.657750904560089111e-01 -1.969419568777084351e-01 1.120004653930664062e-01 -4.867685958743095398e-02 1.893662959337234497e-01 1.928965747356414795e-01 -1.166248098015785217e-01 2.620753645896911621e-01 2.402790039777755737e-01 9.454885125160217285e-02 -1.869477517902851105e-02 1.633168458938598633e-01 -8.033387362957000732e-02 -2.887859642505645752e-01 -1.221468597650527954e-01 -9.034207463264465332e-02 8.815482258796691895e-02 1.163998339325189590e-02 5.022870842367410660e-03 -2.735039889812469482e-01 -6.042390316724777222e-02 2.514015359338372946e-04
2.467861324548721313e-01 1.700782477855682373e-01 5.294676125049591064e-02 6.793525815010070801e-02 6.705998629331588745e-02 1.857026368379592896e-01 -1.206322610378265381e-01 1.739548742771148682e-01 2.012911587953567505e-01 1.443214416503906250e-01 5.711941793560981750e-02 1.206428557634353638e-02 -1.305949687957763672e-01 -2.155971825122833252e-01 -2.446481771767139435e-02 -1.803880482912063599e-01 3.778307139873504639e-02 5.384490638971328735e-02 2.348736524581909180e-01 1.437535136938095093e-01 1.050227284431457520e-01 1.449675112962722778e-01 -9.583023935556411743e-02 -4.681874811649322510e-01 -2.526315450668334961e-01 3.815042600035667419e-02 -5.361085012555122375e-02 3.086614012718200684e-01 3.957473486661911011e-02 4.775012377649545670e-03 3.811937570571899414e-01 -8.135339617729187012e-02
-2.399045377969741821e-01 4.505491256713867188e-01 -5.590318515896797180e-02 1.816340833902359009e-01 -1.925861388444900513e-01 2.065866887569427490e-01 1.209231242537498474e-01 2.681391239166259766e-01 1.314826309680938721e-03 3.062044382095336914e-01 1.782729476690292358e-01 1.980763375759124756e-01 -1.846420764923095703e-01 -1.208972558379173279e-01 1.714311391115188599e-01 -1.251946240663528442e-01 3.816064447164535522e-02 2.430244237184524536e-01 -1.986566334962844849e-01 -6.438344717025756836e-02 -1.615708023309707642e-01 -8.400449156761169434e-02 -1.446620076894760132e-01 -2.210142612457275391e-01 -1.101656109094619751e-01 -6.654849741607904434e-03 4.153794143348932266e-03 5.768635123968124390e-02 -2.339837886393070221e-02 9.707879275083541870e-02 2.143070995807647705e-01 -3.036275738850235939e-03
-1.981098353862762451e-01 7.621385157108306885e-02 -5.629753693938255310e-02 1.508153080940246582e-01 -1.687226295471191406e-01 3.000154718756675720e-02 -2.466182857751846313e-01 2.088736183941364288e-02 -2.308846116065979004e-01 5.712674558162689209e-02 1.298478990793228149e-01 1.152287647128105164e-01 2.891508862376213074e-02 -1.703168749809265137e-01 3.408968448638916016e-01 7.245421409606933594e-02 -6.709817796945571899e-02 2.097373642027378082e-02 6.625143438577651978e-02 -5.552154779434204102e-02 -3.687130659818649292e-02 -7.814650237560272217e-02 1.808101236820220947e-01 -5.313816666603088379e-01 -3.547586798667907715e-01 1.861144751310348511e-01 -2.016237564384937286e-02 1.288517713546752930e-01 -1.294436007738113403e-01 -1.578703708946704865e-02 2.658359706401824951e-01 1.664364337921142578e-02
-2.009038478136062622e-01 -4.046766832470893860e-02 1.479736864566802979e-01 9.978308528661727905e-02 4.309816285967826843e-02 2.580714821815490723e-01 3.190514072775840759e-02 3.226681947708129883e-01 1.004181429743766785e-02 6.521271914243698120e-02 3.145279586315155029e-01 -4.703517479356378317e-04 1.041570007801055908e-01 2.317739650607109070e-02 1.350539177656173706e-01 3.411256372928619385e-01 4.742310848087072372e-03 3.184316456317901611e-01 1.374228000640869141e-01 2.019631117582321167e-01 2.529974281787872314e-01 -1.600102037191390991e-01 1.168315783143043518e-01 -2.896240949630737305e-01 -1.518688648939132690e-01 -3.987760096788406372e-02 1.406912356615066528e-01 1.658207476139068604e-01 -6.953230500221252441e-02 -9.470629692077636719e-02 1.261342912912368774e-01 -2.310536205768585205e-01
-1.273542493581771851e-01 3.135680854320526123e-01 -9.413608163595199585e-02 -3.781327977776527405e-02 -5.564181879162788391e-02 3.816280066967010498e-01 1.651350855827331543e-01 2.208430767059326172e-01 -5.515538901090621948e-02 2.617712616920471191e-01 -1.699453741312026978e-01 1.290591955184936523e-01 -1.218553856015205383e-01 -2.843168936669826508e-02 9.139630943536758423e-02 -1.535569727420806885e-01 2.340918481349945068e-01 1.613789796829223633e-01 2.571404278278350830e-01 9.178467839956283569e-02 1.124400198459625244e-01 -1.021110415458679199e-01 -1.184402182698249817e-01 -1.735824197530746460e-01 -8.414527028799057007e-02 -2.584280669689178467e-01 -2.360717579722404480e-02 -7.163818925619125366e-02 -8.350651711225509644e-02 -1.524605154991149902e-01 3.614881932735443115e-01 -1.504359245300292969e-01
-5.578358098864555359e-02 3.072068989276885986e-01 -4.425144493579864502e-01 -1.828986778855323792e-02 5.332136154174804688e-02 1.670007705688476562e-01 1.096743121743202209e-01 2.756510376930236816e-01 2.199581712484359741e-01 1.725568920373916626e-01 -2.194113843142986298e-02 1.879544705152511597e-01 -1.686508357524871826e-01 1.594912260770797729e-01 1.882077902555465698e-01 2.062460929155349731e-01 6.751081440597772598e-03 -2.965709008276462555e-02 5.015940591692924500e-02 -4.794625565409660339e-02 -1.865719258785247803e-01 -1.514253318309783936e-01 -1.163090695627033710e-03 -4.553036391735076904e-02 3.910907357931137085e-02 2.874406874179840088e-01 1.387174725532531738e-01 1.317340135574340820e-01 3.457624465227127075e-02 -1.636039093136787415e-02 3.146528303623199463e-01 -2.346011251211166382e-01
-1.117622852325439453e-02 3.464519381523132324e-01 5.952623486518859863e-02 -5.049790255725383759e-03 6.218666583299636841e-02 2.284466624259948730e-01 1.791135058738291264e-03 3.310056030750274658e-01 1.422679424285888672e-01 2.818368077278137207e-01 7.245860993862152100e-02 2.012165784835815430e-01 -1.968429833650588989e-01 4.783019889146089554e-03 1.071214899420738220e-01 -6.117670610547065735e-02 2.122270166873931885e-01 2.427126020193099976e-01 7.454187422990798950e-02 -3.656797483563423157e-02 4.069197177886962891e-02 2.441690489649772644e-02 -1.048857271671295166e-01 -3.561417758464813232e-01 4.351907223463058472e-02 -1.677048504352569580e-01 -1.993646472692489624e-01 -2.262957207858562469e-02 -8.281770348548889160e-02 9.054830670356750488e-02 3.488179743289947510e-01 -2.308979928493499756e-01
-3.561979159712791443e-02 2.151221223175525665e-02 -6.823612004518508911e-02 4.507280290126800537e-01 -1.045567691326141357e-01 2.167372703552246094e-01 -9.583815187215805054e-02 2.827135324478149414e-01 1.953388899564743042e-01 1.422716071829199791e-03 1.111906301230192184e-02 5.224885791540145874e-02 -3.378469645977020264e-01 -4.835873842239379883e-03 1.002269238233566284e-02 -1.532299164682626724e-02 -2.663487493991851807e-01 7.307147234678268433e-02 3.926338851451873779e-01 1.491478830575942993e-01 -2.122644931077957153e-01 -5.733736976981163025e-02 -1.748948246240615845e-01 -2.459383308887481689e-01 5.432892963290214539e-02 1.199944019317626953e-01 -6.735124439001083374e-02 -1.196299567818641663e-01 -1.299289241433143616e-02 -1.883470639586448669e-02 1.643329709768295288e-01 1.791467517614364624e-01
-1.449002772569656372e-01 2.628512382507324219e-01 -1.342424303293228149e-01 9.871990978717803955e-02 2.378688380122184753e-02 7.017543911933898926e-02 5.941287055611610413e-02 2.835083380341529846e-02 -1.362348999828100204e-02 1.806019693613052368e-01 1.625258624553680420e-01 3.729795813560485840e-01 -8.390481024980545044e-02 8.653772622346878052e-02 2.442740648984909058e-01 -1.395625714212656021e-02 -1.308753788471221924e-01 2.944248318672180176e-01 2.105785012245178223e-01 1.323310583829879761e-01 2.621561586856842041e-01 -1.468848139047622681e-01 -4.835412371903657913e-03 -3.587628304958343506e-01 4.503051191568374634e-02 -1.136269271373748779e-01 3.386641740798950195e-01 -1.501667052507400513e-01 -2.210163474082946777e-01 -8.779744803905487061e-02 2.130186930298805237e-02 -7.550425082445144653e-02
-1.942276954650878906e-01 1.557634323835372925e-01 -1.546475887298583984e-01 1.017959490418434143e-01 2.335797846317291260e-01 1.076092720031738281e-01 -2.780371904373168945e-01 9.665878117084503174e-02 4.085272550582885742e-02 7.244823127985000610e-02 1.671997606754302979e-01 2.483837753534317017e-01 -7.486329972743988037e-02 -1.235951706767082214e-01 1.130913197994232178e-01 -1.958081573247909546e-01 -1.911015659570693970e-01 1.875862777233123779e-01 1.622070670127868652e-01 1.416173279285430908e-01 1.137103140354156494e-01 3.171323332935571671e-03 -1.379516869783401489e-01 -2.081676572561264038e-01 1.083659306168556213e-01 -1.751268357038497925e-01 3.089977204799652100e-01 7.523145526647567749e-02 -2.823244631290435791e-01 -5.727317184209823608e-02 1.243126913905143738e-01 -3.834019899368286133e-01
-8.846244961023330688e-02 1.985011696815490723e-01 -1.179191395640373230e-01 -5.578618496656417847e-02 2.357209026813507080e-01 9.266535937786102295e-02 -2.208874374628067017e-01 8.022110909223556519e-02 2.707661390304565430e-01 -2.537119388580322266e-02 7.559382170438766479e-02 2.748473882675170898e-01 -5.267589911818504333e-02 6.646447628736495972e-02 -4.828077182173728943e-02 1.168535426259040833e-01 -1.740299612283706665e-01 5.398737639188766479e-02 1.546049267053604126e-01 -1.529962420463562012e-01 -1.458001881837844849e-01 -1.196610704064369202e-01 2.047271579504013062e-01 3.100734762847423553e-02 -1.077672466635704041e-01 -6.637642532587051392e-02 1.768001168966293335e-01 1.358753144741058350e-01 6.785348802804946899e-02 -2.344246357679367065e-01 5.947080850601196289e-01 -6.760412361472845078e-03
-1.503173857927322388e-01 -4.251667112112045288e-02 -1.801790744066238403e-01 3.594979941844940186e-01 4.293517023324966431e-02 2.626746594905853271e-01 7.482144236564636230e-02 1.941951513290405273e-01 -1.822457611560821533e-01 1.145566552877426147e-01 1.137200668454170227e-01 3.524583876132965088e-01 -8.089288324117660522e-02 4.715107753872871399e-02 2.271356731653213501e-01 -4.162909835577011108e-02 -2.699330449104309082e-01 2.729628235101699829e-03 7.109050173312425613e-03 4.527609422802925110e-02 -3.096306696534156799e-02 -6.105308979749679565e-02 -5.859601497650146484e-02 -5.041154026985168457e-01 -1.153749078512191772e-01 2.519150674343109131e-01 1.473227590322494507e-01 -8.368258923292160034e-02 -2.622480690479278564e-02 5.815446749329566956e-02 6.036066636443138123e-02 -6.115344539284706116e-02
-1.464602202177047729e-01 1.533641368150711060e-01 -1.214846000075340271e-01 1.606700941920280457e-02 3.086474537849426270e-02 1.018142625689506531e-01 -1.383439898490905762e-01 1.605685949325561523e-01 2.781813740730285645e-01 1.851259768009185791e-01 -4.318958520889282227e-01 5.071430653333663940e-02 -2.171999812126159668e-01 -6.728180497884750366e-02 -1.129717379808425903e-01 4.106943961232900620e-03 -1.396446973085403442e-01 1.352674514055252075e-01 2.763910293579101562e-01 1.175748780369758606e-01 5.430468916893005371e-02 5.960771441459655762e-02 3.148827254772186279e-01 -1.634940505027770996e-01 1.748303137719631195e-02 1.572523452341556549e-02 2.818063199520111084e-01 1.201173067092895508e-01 -7.094841450452804565e-02 -1.208967119455337524e-01 3.595046997070312500e-01 1.218238249421119690e-01
-2.308856695890426636e-01 5.556819494813680649e-03 -2.579315602779388428e-01 1.413358896970748901e-01 -5.619977787137031555e-02 1.886832416057586670e-01 -2.799132764339447021e-01 -1.117341127246618271e-02 -2.883209586143493652e-01 1.891824007034301758e-01 -1.440421640872955322e-01 6.258881837129592896e-02 -4.221909120678901672e-02 2.782106772065162659e-02 -5.614390224218368530e-02 6.829741597175598145e-02 -8.377101272344589233e-02 2.283639162778854370e-01 5.026791244745254517e-02 2.960675358772277832e-01 3.306212425231933594e-01 -3.463065251708030701e-02 1.064163744449615479e-01 -2.510365247726440430e-01 -2.787453830242156982e-01 8.891071379184722900e-02 2.925127337221056223e-04 7.270093262195587158e-02 -1.954345852136611938e-01 -2.800229378044605255e-02 3.247227072715759277e-01 -1.394468545913696289e-01
-8.340708911418914795e-03 7.799635082483291626e-02 -1.569627374410629272e-01 1.081043481826782227e-02 -5.557911098003387451e-02 7.736787199974060059e-02 -3.222708106040954590e-01 3.682471513748168945e-01 9.316993504762649536e-02 1.741206049919128418e-01 1.905504167079925537e-01 2.144751697778701782e-01 -3.055142425000667572e-02 -4.105950146913528442e-02 3.153793513774871826e-01 -1.842575818300247192e-01 -2.096826583147048950e-01 2.138087004423141479e-01 1.640063971281051636e-01 1.404639929533004761e-01 2.355961501598358154e-01 -4.042466357350349426e-02 -2.616465389728546143e-01 -1.075170338153839111e-01 -7.358451932668685913e-02 -4.441949352622032166e-02 3.602978289127349854e-01 7.319768518209457397e-02 -4.387782886624336243e-02 -5.193212628364562988e-02 -2.528803050518035889e-02 -2.047487795352935791e-01
-1.704490035772323608e-01 -9.703617542982101440e-03 -2.631628811359405518e-01 1.378582864999771118e-01 7.099098712205886841e-02 2.178400158882141113e-01 -2.356842905282974243e-01 1.712124049663543701e-01 -1.782447397708892822e-01 5.956086888909339905e-02 3.023450374603271484e-01 -9.410054981708526611e-02 -5.494535341858863831e-02 -4.635060951113700867e-02 2.472268640995025635e-01 1.811276376247406006e-01 -4.887605085968971252e-03 1.499266829341650009e-02 1.237456593662500381e-02 -3.428994445130228996e-03 -3.612474724650382996e-02 -2.827556431293487549e-01 2.680629789829254150e-01 -3.183313608169555664e-01 -1.845579743385314941e-01 -5.030757561326026917e-02 2.932121753692626953e-01 2.186394035816192627e-01 -8.489211648702621460e-02 1.208801120519638062e-01 2.474695593118667603e-01 4.760312661528587341e-02
-1.134559363126754761e-01 2.722094953060150146e-01 -3.372129201889038086e-01 4.980826005339622498e-02 4.587050154805183411e-02 -6.158566474914550781e-02 -2.190830558538436890e-01 3.505807816982269287e-01 -4.427877813577651978e-02 9.489485621452331543e-02 9.476826526224613190e-03 3.020712435245513916e-01 3.548067435622215271e-02 -1.860667765140533447e-01 1.699228882789611816e-01 -6.499131023883819580e-02 -1.335704326629638672e-01 1.080895364284515381e-01 1.988912075757980347e-01 1.958913728594779968e-02 -1.966171711683273315e-02 4.975824058055877686e-02 2.990137971937656403e-02 -2.545447349548339844e-01 1.767965108156204224e-01 6.229611113667488098e-02 3.523240089416503906e-01 1.816654764115810394e-02 -1.599165797233581543e-01 -4.015339363832026720e-04 2.312922328710556030e-01 -2.684588432312011719e-01
-3.311893045902252197e-01 -2.024289220571517944e-02 -6.352131813764572144e-02 4.612294957041740417e-02 -1.271602604538202286e-02 5.507191270589828491e-02 -1.087386459112167358e-01 1.908960938453674316e-01 -7.694684714078903198e-02 1.082684472203254700e-01 -1.032657474279403687e-01 1.758505851030349731e-01 7.786481082439422607e-02 2.286378294229507446e-01 4.120602272450923920e-03 1.010034903883934021e-01 -2.650291323661804199e-01 2.103352993726730347e-01 8.849886059761047363e-02 -2.008332908153533936e-01 -1.464495360851287842e-01 -7.589079439640045166e-02 -3.714401423931121826e-01 -9.680444747209548950e-02 -2.139069586992263794e-01 1.431376039981842041e-01 7.726978510618209839e-02 2.146033346652984619e-01 6.754583865404129028e-02 -3.958614170551300049e-01 2.462868839502334595e-01 1.646385192871093750e-01
-6.208591535687446594e-02 9.108448773622512817e-02 -2.954615056514739990e-01 -1.817284822463989258e-01 -8.706804364919662476e-02 1.233749985694885254e-01 -8.725812286138534546e-02 2.672726511955261230e-01 3.339154124259948730e-01 1.050722971558570862e-01 -2.158822715282440186e-01 -2.715363502502441406e-01 1.514117568731307983e-01 -1.962967813014984131e-01 -7.737261056900024414e-02 2.932408452033996582e-01 8.674735203385353088e-03 2.024659812450408936e-01 1.099395006895065308e-01 -1.177570000290870667e-01 -1.664409488439559937e-01 1.354330778121948242e-01 4.919751733541488647e-02 -3.576168715953826904e-01 -1.767260283231735229e-01 6.265165656805038452e-02 9.663168340921401978e-02 -5.995207652449607849e-02 -6.525324285030364990e-02 -2.533314824104309082e-01 9.408859163522720337e-02 -2.472026459872722626e-02
-6.665920466184616089e-02 1.143960654735565186e-01 -4.433770179748535156e-01 -2.411576658487319946e-01 8.577500283718109131e-02 1.801429390907287598e-01 -1.499255448579788208e-01 7.966700196266174316e-02 2.721953988075256348e-01 1.541469395160675049e-01 1.769239455461502075e-01 -1.461618579924106598e-02 -1.307697892189025879e-01 -1.517386883497238159e-01 9.714089101180434227e-04 2.947505414485931396e-01 -2.150144055485725403e-02 -5.359238479286432266e-03 1.068731024861335754e-01 -1.426804661750793457e-01 9.694629907608032227e-02 1.096923202276229858e-01 2.646490931510925293e-01 -1.423885673284530640e-01 -1.500283330678939819e-01 -1.283467113971710205e-01 -7.153484970331192017e-02 4.943147674202919006e-02 -1.261482238769531250e-01 -3.231734931468963623e-01 3.019403219223022461e-01 -2.540044486522674561e-02
-6.098928302526473999e-02 2.615645527839660645e-01 -3.623157143592834473e-01 -3.054578602313995361e-02 3.605165285989642143e-03 1.222321465611457825e-01 8.153018355369567871e-02 3.979523107409477234e-02 -1.982565373182296753e-01 1.829240322113037109e-01 -1.252779513597488403e-01 2.899798154830932617e-01 -2.394224107265472412e-01 5.384031310677528381e-02 9.640920162200927734e-02 -4.976172000169754028e-02 2.899880520999431610e-02 1.175993531942367554e-01 1.798747293651103973e-02 -5.700391158461570740e-02 -2.155865579843521118e-01 -1.276279389858245850e-01 -1.299954764544963837e-02 -4.801522493362426758e-01 -2.758872509002685547e-01 -6.125529855489730835e-02 -9.763027541339397430e-03 9.984204173088073730e-02 -6.099360808730125427e-02 -1.151175275444984436e-01 3.305147886276245117e-01 8.009354583919048309e-03
-2.748628854751586914e-01 -2.657654881477355957e-02 -9.297407418489456177e-02 -6.111785024404525757e-02 1.709684133529663086e-01 3.142188787460327148e-01 -9.917245805263519287e-02 1.473925858736038208e-01 -9.552213549613952637e-02 1.426334083080291748e-01 3.644826710224151611e-01 -1.255570948123931885e-01 -1.049011051654815674e-01 1.298960298299789429e-01 5.904586054384708405e-03 2.174530774354934692e-01 -3.259308934211730957e-01 3.269293606281280518e-01 2.977174222469329834e-01 2.993390895426273346e-02 2.188479527831077576e-03 7.206706702709197998e-02 -8.726322650909423828e-02 5.922837927937507629e-02 -4.018950089812278748e-02 -3.149389056488871574e-03 -1.665679365396499634e-01 4.767327010631561279e-02 1.112030223011970520e-01 -4.507669806480407715e-02 3.404468595981597900e-01 -1.328558176755905151e-01
-3.733507401193492115e-05 -1.385463625192642212e-01 -1.330604553222656250e-01 6.973087321966886520e-03 -1.236980184912681580e-01 4.486142992973327637e-01 -1.633908599615097046e-01 7.496939599514007568e-02 2.439209818840026855e-02 1.879284381866455078e-01 2.240102440118789673e-01 -1.986982077360153198e-01 -1.282420307397842407e-01 -3.001587688922882080e-01 1.317617297172546387e-01 1.200816705822944641e-01 -8.931948989629745483e-02 1.484331190586090088e-01 -8.015219122171401978e-02 5.412640050053596497e-02 -3.184097707271575928e-01 -3.166421782225370407e-03 -7.249299436807632446e-02 -6.321097910404205322e-02 -2.146586179733276367e-01 1.620255708694458008e-01 1.660816930234432220e-02 3.401527702808380127e-01 4.499325528740882874e-02 -1.904614865779876709e-01 2.063567787408828735e-01 -1.762926280498504639e-01
2.631831541657447815e-02 1.471391916275024414e-01 -1.723216921091079712e-01 7.512306421995162964e-02 -7.143474370241165161e-02 2.282980456948280334e-02 -3.700003623962402344e-01 3.464625179767608643e-01 1.398906111717224121e-01 3.701334819197654724e-02 2.297629117965698242e-01 2.727730572223663330e-01 5.430228635668754578e-02 -2.337463796138763428e-01 2.365901172161102295e-01 -1.272112131118774414e-01 -2.142517268657684326e-01 1.522806435823440552e-01 1.643791198730468750e-01 1.357607096433639526e-01 1.843131184577941895e-01 -1.335248947143554688e-01 -1.691142916679382324e-01 -1.928521990776062012e-01 -1.919565349817276001e-01 -6.883933395147323608e-02 2.717958092689514160e-01 -2.342418581247329712e-02 -6.671941373497247696e-03 3.483488783240318298e-02 1.535848807543516159e-02 -2.285628765821456909e-01
-3.015000224113464355e-01 2.677783966064453125e-01 -1.742827147245407104e-01 -2.937080338597297668e-02 -7.068859785795211792e-02 1.480410993099212646e-01 -2.885080575942993164e-01 1.246802136301994324e-01 1.026609167456626892e-01 4.127342402935028076e-01 9.404481202363967896e-02 3.665357828140258789e-02 -2.137013226747512817e-01 -1.106711626052856445e-01 -6.235949695110321045e-02 1.798521578311920166e-01 -2.123410999774932861e-02 1.121456995606422424e-01 2.601278126239776611e-01 -9.093519300222396851e-02 6.773600034648552537e-05 9.909245371818542480e-02 3.309749960899353027e-01 -1.108252257108688354e-01 3.217143937945365906e-02 8.703064173460006714e-02 2.643351852893829346e-01 8.214800059795379639e-02 -1.487138867378234863e-02 5.422630533576011658e-02 1.085507795214653015e-01 -2.728495001792907715e-01
-8.004608005285263062e-02 -2.084277383983135223e-02 -2.370748072862625122e-01 -5.146090686321258545e-02 1.832571923732757568e-01 2.954664826393127441e-01 -6.510143727064132690e-02 4.688880592584609985e-02 3.030838370323181152e-01 9.757961332798004150e-02 1.708326190710067749e-01 1.210405081510543823e-01 -1.479745954275131226e-01 -2.794369459152221680e-01 1.442704945802688599e-01 1.849166899919509888e-01 -5.570226162672042847e-02 2.848058640956878662e-01 7.055810838937759399e-02 -1.780696064233779907e-01 2.368418723344802856e-01 1.129319965839385986e-01 -2.322732508182525635e-01 -3.094647824764251709e-01 -1.520459949970245361e-01 -8.600378036499023438e-02 1.462481766939163208e-01 7.986973226070404053e-02 2.460368126630783081e-01 8.755169063806533813e-02 1.893846988677978516e-01 7.042465358972549438e-02
-1.375491619110107422e-01 2.108115702867507935e-01 -1.774807423353195190e-01 -2.241563051939010620e-01 -1.145297959446907043e-01 5.048207566142082214e-02 1.679971627891063690e-02 -3.202326595783233643e-02 1.639753431081771851e-01 1.951166689395904541e-01 7.065372169017791748e-02 5.976973474025726318e-02 -2.926192581653594971e-01 -4.406480118632316589e-03 2.039989680051803589e-01 2.663607597351074219e-01 -2.925496995449066162e-01 -1.613689027726650238e-02 1.103474944829940796e-01 7.255914062261581421e-02 1.169140487909317017e-01 -2.378838360309600830e-01 -1.843047589063644409e-01 -4.190131127834320068e-01 -6.938294321298599243e-02 1.693897247314453125e-01 1.848362684249877930e-01 1.188680380582809448e-01 -4.249312728643417358e-02 -2.585758566856384277e-01 1.805137991905212402e-01 -7.070115301758050919e-03
-1.934780776500701904e-01 2.866709232330322266e-01 -1.070941835641860962e-01 5.515232309699058533e-02 5.758032202720642090e-02 2.474932223558425903e-01 -3.960219770669937134e-02 -1.660939306020736694e-01 5.358397960662841797e-02 2.270376496016979218e-02 -8.733446896076202393e-02 2.141865044832229614e-01 4.698950424790382385e-02 -6.191449984908103943e-02 1.230285540223121643e-01 -4.954851791262626648e-02 -2.029943615198135376e-01 5.437264442443847656e-01 1.159723550081253052e-01 -6.798683851957321167e-02 -6.012457888573408127e-03 -1.258184462785720825e-01 5.510367825627326965e-02 -3.120601773262023926e-01 6.198535859584808350e-02 -9.707964211702346802e-02 9.809426963329315186e-02 1.002525463700294495e-01 9.042494930326938629e-03 -1.053549423813819885e-01 2.271872013807296753e-01 -3.531176447868347168e-01
1.688461750745773315e-01 -1.024589091539382935e-01 4.836886748671531677e-02 1.447794139385223389e-01 -3.216398134827613831e-02 2.177677154541015625e-01 -6.180949136614799500e-02 1.322219967842102051e-01 6.974144279956817627e-02 1.715650558471679688e-01 1.176199391484260559e-01 2.385462969541549683e-01 -1.216033324599266052e-01 -3.408425673842430115e-02 1.386571377515792847e-01 2.236358374357223511e-01 -2.042809277772903442e-01 -1.590595394372940063e-01 -4.934633150696754456e-02 3.944510221481323242e-01 -1.747184246778488159e-02 3.221422061324119568e-02 1.518048644065856934e-01 -2.334160655736923218e-01 -3.407580256462097168e-01 -2.362610399723052979e-01 3.232028707861900330e-02 1.433024406433105469e-01 -3.573920950293540955e-02 -3.091953992843627930e-01 2.566944062709808350e-01 -1.322585642337799072e-01
-1.203855648636817932e-01 1.288989782333374023e-01 5.992587655782699585e-02 3.281311001046560705e-05 2.996823936700820923e-02 1.737586706876754761e-01 7.605110853910446167e-02 3.322197198867797852e-01 -3.751481324434280396e-02 -1.134889125823974609e-01 3.205921947956085205e-01 1.237045973539352417e-01 1.795806437730789185e-01 1.719993911683559418e-02 8.263175189495086670e-02 3.533443212509155273e-01 -1.030759066343307495e-01 3.297936618328094482e-01 1.638129800558090210e-01 2.678388953208923340e-01 1.925939321517944336e-01 -9.505520761013031006e-02 5.345736443996429443e-02 -3.707924187183380127e-01 -2.595512568950653076e-01 -3.518164530396461487e-02 1.239378452301025391e-01 1.244493797421455383e-01 -8.678166568279266357e-02 -2.478921553120017052e-03 3.823240101337432861e-02 -9.261441975831985474e-02
8.812616020441055298e-02 1.848053336143493652e-01 -4.205916821956634521e-01 -1.496125198900699615e-02 6.421401351690292358e-02 2.219869792461395264e-01 1.923769153654575348e-02 5.886588618159294128e-02 6.381501257419586182e-02 2.230271548032760620e-01 6.607383489608764648e-02 1.424142569303512573e-01 5.621344316750764847e-03 1.935274153947830200e-01 2.505271136760711670e-01 1.482567787170410156e-01 5.026583746075630188e-02 2.098074704408645630e-01 6.923186033964157104e-02 5.743802525103092194e-03 -6.279508234001696110e-04 7.123050093650817871e-02 1.069391146302223206e-01 -9.149560332298278809e-02 1.874624639749526978e-01 -9.428489953279495239e-02 2.721828520298004150e-01 1.608856916427612305e-01 -1.053405851125717163e-01 2.057428006082773209e-03 3.312371969223022461e-01 -4.265690743923187256e-01
-5.270262062549591064e-02 1.759871989488601685e-01 1.143244281411170959e-01 1.033599376678466797e-01 6.813573837280273438e-02 2.214858122169971466e-02 2.737350463867187500e-01 3.989789187908172607e-01 -8.847693353891372681e-02 5.023830384016036987e-02 2.554674446582794189e-01 1.984511166810989380e-01 -1.939789950847625732e-01 -1.473457217216491699e-01 -1.412529349327087402e-01 1.852773427963256836e-01 -6.903468072414398193e-02 1.883111149072647095e-02 2.063828557729721069e-01 -1.557322917506098747e-03 -1.552146971225738525e-01 -1.046882197260856628e-01 9.137569367885589600e-02 -1.716416180133819580e-01 -1.082282438874244690e-01 -2.833315171301364899e-02 3.042805492877960205e-01 9.087953716516494751e-02 -2.035039663314819336e-01 -1.964385509490966797e-01 7.675281912088394165e-02 -3.934451341629028320e-01
-2.305029332637786865e-02 5.153667181730270386e-02 1.229920610785484314e-01 3.172205984592437744e-01 2.720846533775329590e-01 1.332030296325683594e-01 -2.475904114544391632e-02 1.777875274419784546e-01 5.887199938297271729e-02 1.380323916673660278e-01 1.913771331310272217e-01 -7.311286777257919312e-02 -2.424795031547546387e-01 1.907555460929870605e-01 2.997552417218685150e-02 1.484836637973785400e-01 -3.010951578617095947e-01 4.070610553026199341e-02 3.203397691249847412e-01 1.269093453884124756e-01 -9.401179105043411255e-02 2.108600735664367676e-02 -9.146796911954879761e-02 -1.187405884265899658e-01 -6.107849627733230591e-02 -1.079487577080726624e-01 -1.124561503529548645e-01 7.993971556425094604e-02 1.221601665019989014e-02 -2.832513153553009033e-01 4.653688371181488037e-01 -1.692331023514270782e-02
-2.835313081741333008e-01 7.362569123506546021e-02 -2.011057222262024879e-03 5.631522834300994873e-02 1.255106180906295776e-01 1.635150015354156494e-01 -2.409354969859123230e-02 9.943538159132003784e-02 3.258944256231188774e-03 5.118777230381965637e-02 3.897419199347496033e-02 1.512625217437744141e-01 3.358399868011474609e-01 -1.176958344876766205e-02 -6.502030789852142334e-02 3.122527599334716797e-01 -6.163615360856056213e-02 4.078049957752227783e-01 2.438274621963500977e-01 1.483153253793716431e-01 1.611397266387939453e-01 -1.095894128084182739e-01 -4.324626177549362183e-02 -2.520907819271087646e-01 -2.373252362012863159e-01 1.745908111333847046e-01 2.776099145412445068e-01 2.114115059375762939e-01 -1.058971285820007324e-01 7.264606654644012451e-02 1.879098713397979736e-01 3.242133185267448425e-02
5.397177487611770630e-02 -5.097225680947303772e-02 -3.131036087870597839e-02 -1.547677218914031982e-01 -3.207462430000305176e-01 4.654961824417114258e-01 -1.732680201530456543e-01 1.464704982936382294e-03 -1.034579202532768250e-01 2.556254267692565918e-01 1.204562634229660034e-01 1.251913756132125854e-01 -2.522393763065338135e-01 -6.565405428409576416e-02 -1.389413326978683472e-02 2.852219343185424805e-01 -3.931158483028411865e-01 1.240238100290298462e-01 1.513319928199052811e-02 1.025564000010490417e-01 -1.101039871573448181e-01 1.017437055706977844e-01 -1.106926649808883667e-01 -1.105431318283081055e-01 -7.202790677547454834e-02 8.041291683912277222e-02 1.342047005891799927e-01 2.591530084609985352e-01 -4.409220069646835327e-02 -9.261659532785415649e-02 1.561159640550613403e-01 7.014834880828857422e-02
-2.176157757639884949e-02 -3.490291908383369446e-02 -1.300134658813476562e-01 7.440403103828430176e-02 -7.857222110033035278e-02 5.566319227218627930e-01 -2.368672788143157959e-01 6.418912112712860107e-02 1.590401083230972290e-01 2.361096292734146118e-01 -9.795708209276199341e-02 2.482016384601593018e-01 8.791441470384597778e-02 -1.483191698789596558e-01 5.828746128827333450e-03 2.540387809276580811e-01 -3.236911445856094360e-02 2.126172184944152832e-01 -1.160928979516029358e-01 -5.780519917607307434e-03 -4.429693147540092468e-02 2.446868866682052612e-01 2.419483661651611328e-01 -1.547760665416717529e-01 -1.152187213301658630e-01 -1.462856587022542953e-02 4.147425293922424316e-02 1.371059566736221313e-01 -7.147167623043060303e-02 -1.809471547603607178e-01 2.614459991455078125e-01 9.373535215854644775e-02
-1.676606684923171997e-01 -1.717040315270423889e-02 -1.777732819318771362e-01 -2.570930123329162598e-01 -1.292889118194580078e-01 1.878280341625213623e-01 -2.330327481031417847e-01 2.930428981781005859e-01 3.597832620143890381e-01 1.649047732353210449e-01 -6.384961307048797607e-02 -1.726276576519012451e-01 -4.139814153313636780e-02 -6.239944696426391602e-02 -2.020945772528648376e-02 4.339447319507598877e-01 6.498016417026519775e-02 -1.582519151270389557e-02 -7.326851040124893188e-02 -9.135252237319946289e-02 -2.486525848507881165e-02 -1.016852408647537231e-01 -1.208393722772598267e-01 -1.387766152620315552e-01 -2.656205296516418457e-01 5.307007953524589539e-02 -1.746354065835475922e-02 2.566218189895153046e-02 -1.147271767258644104e-01 -1.727616488933563232e-01 2.739247381687164307e-01 -2.037136554718017578e-01
8.309845812618732452e-03 -4.815202206373214722e-03 -1.161169782280921936e-01 -6.499823182821273804e-02 1.409731432795524597e-02 1.961251795291900635e-01 -5.687407776713371277e-02 2.266848646104335785e-02 2.032838165760040283e-01 -2.281136810779571533e-01 -1.023339703679084778e-01 2.394337207078933716e-01 -3.290634155273437500e-01 4.630379006266593933e-02 -1.242147609591484070e-01 2.094611227512359619e-01 -3.128369152545928955e-01 1.698401570320129395e-01 1.535464227199554443e-01 1.856614649295806885e-01 -1.331539899110794067e-01 -1.807593554258346558e-01 1.180878803133964539e-01 -1.374602317810058594e-01 1.730552612571045756e-04 -1.352053135633468628e-01 2.152052372694015503e-01 6.350027024745941162e-02 -9.950237721204757690e-02 -4.500986337661743164e-01 2.372538447380065918e-01 -5.906118080019950867e-02
-1.715363413095474243e-01 1.850026249885559082e-01 -7.230816036462783813e-02 -7.266107946634292603e-02 -2.292345315217971802e-01 2.183592617511749268e-01 2.233951836824417114e-01 3.944464027881622314e-01 5.351549014449119568e-02 3.492948412895202637e-01 -1.196143180131912231e-01 2.610412798821926117e-02 -3.224326670169830322e-02 -1.086373850703239441e-01 1.884894520044326782e-01 -2.378983795642852783e-02 -1.519998311996459961e-01 3.351582586765289307e-01 1.920195296406745911e-02 -1.468468159437179565e-01 -2.019592523574829102e-01 -8.975945413112640381e-02 -3.739900514483451843e-02 -3.895012736320495605e-01 6.361137330532073975e-02 -1.567007303237915039e-01 4.152358509600162506e-03 6.427107751369476318e-02 -9.068753570318222046e-02 1.572026163339614868e-01 6.852097064256668091e-02 4.024118557572364807e-02
-8.612142503261566162e-02 -9.574967622756958008e-02 1.081767156720161438e-01 4.734924063086509705e-02 -1.908460557460784912e-01 3.047449290752410889e-01 -1.790740340948104858e-01 1.849094927310943604e-01 2.328183799982070923e-01 -4.457252845168113708e-02 7.827620953321456909e-02 -9.891609847545623779e-02 -1.870936102932319045e-04 2.755387127399444580e-02 3.177915215492248535e-01 -1.390791982412338257e-01 1.694644987583160400e-02 1.981133073568344116e-01 1.079935505986213684e-01 2.814212739467620850e-01 7.626767456531524658e-02 -7.304426282644271851e-03 6.670176237821578979e-02 -4.220419004559516907e-02 -1.583171039819717407e-01 1.437317430973052979e-01 1.370177865028381348e-01 -1.561256051063537598e-01 -2.858420610427856445e-01 -2.806158065795898438e-01 4.191340804100036621e-01 -1.150231435894966125e-01
-4.194862544536590576e-01 -8.005232550203800201e-03 3.639543056488037109e-02 -2.144230455160140991e-01 9.792311489582061768e-02 1.476781070232391357e-01 -2.024331130087375641e-02 1.541634052991867065e-01 1.510298848152160645e-01 1.401509046554565430e-01 1.682135611772537231e-01 2.587393224239349365e-01 -3.124120533466339111e-01 2.609678506851196289e-01 1.991754770278930664e-02 -6.422883272171020508e-02 -1.720898449420928955e-01 -6.674809381365776062e-03 9.046538174152374268e-02 2.282976657152175903e-01 -1.000692620873451233e-01 -5.481384694576263428e-03 2.788648903369903564e-01 -3.696371614933013916e-01 -1.538209617137908936e-01 1.916518667712807655e-03 1.510926336050033569e-01 8.141416311264038086e-02 1.256788820028305054e-01 -1.460759788751602173e-01 8.088801056146621704e-02 -4.435294866561889648e-02
-6.864609569311141968e-02 1.925557851791381836e-01 -2.451637983322143555e-01 1.595660485327243805e-02 1.130280643701553345e-01 3.499878942966461182e-02 7.630259543657302856e-02 2.445332556962966919e-01 1.433489024639129639e-01 7.755911350250244141e-02 -9.873973578214645386e-02 1.764808148145675659e-01 -3.552720844745635986e-01 1.868734061717987061e-01 1.324592232704162598e-01 8.448424749076366425e-03 -1.711579114198684692e-01 9.796961676329374313e-04 1.203068625181913376e-02 -7.024540007114410400e-02 -1.611180454492568970e-01 -2.487329542636871338e-01 -7.119106501340866089e-02 -1.015854254364967346e-01 4.504743590950965881e-02 3.273297548294067383e-01 2.624081075191497803e-01 3.969523310661315918e-01 8.798488229513168335e-02 -1.178350225090980530e-01 2.007788717746734619e-01 -1.920505017042160034e-01
7.673756778240203857e-02 -1.628924161195755005e-01 7.577572483569383621e-03 4.459050297737121582e-01 1.686489135026931763e-01 7.866629213094711304e-02 -9.163062274456024170e-02 -7.470831624232232571e-04 3.896890282630920410e-01 1.873242706060409546e-01 1.072980910539627075e-01 4.724090173840522766e-02 -4.116065055131912231e-02 -1.816383302211761475e-01 3.535048663616180420e-02 1.426102668046951294e-01 -2.610895633697509766e-01 2.929844856262207031e-01 2.621549963951110840e-01 5.749973282217979431e-02 -1.254536956548690796e-01 1.388927549123764038e-01 -3.911265730857849121e-02 -1.327828019857406616e-01 -3.202691972255706787e-01 -9.425100684165954590e-02 3.268417716026306152e-02 9.439509361982345581e-02 -8.831783384084701538e-02 -9.958453476428985596e-02 2.061975151300430298e-01 -8.243548125028610229e-02
-7.035747915506362915e-02 1.028864160180091858e-01 -3.360812366008758545e-02 4.256967082619667053e-02 1.130945533514022827e-01 1.504910588264465332e-01 -1.323409527540206909e-01 1.058275178074836731e-01 6.699465215206146240e-02 -2.743708901107311249e-02 -4.253888130187988281e-02 1.125369444489479065e-01 1.850302517414093018e-01 4.815931618213653564e-02 7.313673198223114014e-02 2.197975814342498779e-01 -5.837832391262054443e-02 8.638020604848861694e-02 1.047424599528312683e-02 1.084878295660018921e-01 3.274119272828102112e-02 -4.838532302528619766e-03 -1.480432040989398956e-02 -3.255932927131652832e-01 -3.414321541786193848e-01 -3.800086677074432373e-01 -1.634030938148498535e-01 3.110602200031280518e-01 3.215592354536056519e-02 -3.647118508815765381e-01 2.821673452854156494e-01 -2.815269231796264648e-01
1.804728358983993530e-01 8.187169581651687622e-02 -2.177829444408416748e-01 5.461427196860313416e-02 -1.775864809751510620e-01 1.205897629261016846e-01 6.856761872768402100e-02 1.218919456005096436e-01 5.589217413216829300e-03 8.272898942232131958e-02 -1.075229942798614502e-01 1.671451777219772339e-01 2.160012871026992798e-01 -1.821814924478530884e-01 3.627489209175109863e-01 -1.908620260655879974e-02 -2.437451481819152832e-02 -4.583829268813133240e-02 1.627731919288635254e-01 6.347658485174179077e-02 -1.341949962079524994e-02 2.859083749353885651e-02 1.104919910430908203e-01 -4.305795133113861084e-01 -2.333476096391677856e-01 -1.352799832820892334e-01 1.310246884822845459e-01 1.688964366912841797e-01 1.989481300115585327e-01 -1.021018773317337036e-01 3.929957151412963867e-01 -1.782814711332321167e-01
-4.286894202232360840e-02 -8.165648579597473145e-02 1.668481528759002686e-01 3.714492544531822205e-02 3.256883844733238220e-02 1.642878651618957520e-01 8.407701551914215088e-02 2.699341475963592529e-01 -7.765948027372360229e-02 2.645463347434997559e-01 1.950972378253936768e-01 -1.458120793104171753e-01 -8.321532979607582092e-03 1.839744150638580322e-01 -1.296121031045913696e-01 3.190378844738006592e-01 -3.271326422691345215e-01 2.097849249839782715e-01 1.930163800716400146e-01 1.196275502443313599e-01 2.003596127033233643e-01 -3.386678174138069153e-03 1.324239280074834824e-02 -2.169678658246994019e-01 -1.157484948635101318e-02 5.724391713738441467e-02 1.042188182473182678e-01 7.458602543920278549e-03 -1.339173913002014160e-01 -6.351931393146514893e-02 4.687488377094268799e-01 1.429410129785537720e-01
-9.983123093843460083e-02 1.317065060138702393e-01 6.656406819820404053e-02 -4.188795015215873718e-02 1.460255831480026245e-01 2.771710157394409180e-01 1.352710425853729248e-01 1.886020898818969727e-01 1.346705257892608643e-01 1.952349543571472168e-01 -6.835677474737167358e-02 7.893724739551544189e-02 1.069293394684791565e-01 1.483542621135711670e-01 -6.092701852321624756e-02 -3.117372281849384308e-02 -4.249886870384216309e-01 1.587787568569183350e-01 3.883678913116455078e-01 8.366001397371292114e-02 5.038354545831680298e-02 1.615430810488760471e-03 -2.300903052091598511e-01 -2.183119505643844604e-01 -1.537681221961975098e-01 -1.801341623067855835e-01 -1.969660073518753052e-02 2.171056866645812988e-01 -4.804830625653266907e-02 6.449803709983825684e-02 3.466949164867401123e-01 1.101050153374671936e-01
-1.467057168483734131e-01 1.518498957157135010e-01 4.583550617098808289e-02 2.364674210548400879e-02 1.921729594469070435e-01 2.685994505882263184e-01 1.240468174219131470e-01 1.159140169620513916e-01 8.852070197463035583e-03 1.839494109153747559e-01 -2.265717461705207825e-02 5.529918149113655090e-02 -2.434721216559410095e-02 3.243844509124755859e-01 -6.712986622005701065e-03 1.551479399204254150e-01 -3.862388432025909424e-01 9.312738478183746338e-02 3.251615166664123535e-01 -5.837304145097732544e-02 -6.798167526721954346e-02 -1.401556730270385742e-01 -9.766867756843566895e-02 -1.547890007495880127e-01 -1.777255386114120483e-01 -1.169322282075881958e-01 -4.661333560943603516e-02 1.816923767328262329e-01 -1.508604921400547028e-02 -1.661266237497329712e-01 4.621833562850952148e-01 2.828425541520118713e-02
1.355505175888538361e-02 8.648744970560073853e-02 -1.804271936416625977e-01 2.479284405708312988e-01 -1.711983531713485718e-01 -1.018840521574020386e-01 -2.027967572212219238e-01 1.183588877320289612e-01 1.478861719369888306e-01 -3.998556639999151230e-03 3.376671811565756798e-03 3.880310654640197754e-01 7.864251732826232910e-03 -1.031898427754640579e-03 3.501855432987213135e-01 1.738131977617740631e-02 -5.676183104515075684e-02 1.130451485514640808e-01 2.831899225711822510e-01 -5.399985611438751221e-02 1.651310026645660400e-01 -4.826582595705986023e-02 2.358078956604003906e-02 -4.190586209297180176e-01 1.436646375805139542e-02 6.633613258600234985e-02 2.821747958660125732e-01 -6.959802657365798950e-02 -8.192427456378936768e-02 -2.346238940954208374e-01 1.474651694297790527e-01 -1.748468279838562012e-01
-2.961119711399078369e-01 1.401152759790420532e-01 -2.129348367452621460e-01 1.926259547472000122e-01 -8.684115856885910034e-02 3.215909898281097412e-01 -2.732069194316864014e-01 4.515782371163368225e-02 1.786407381296157837e-01 1.946802735328674316e-01 -1.811717152595520020e-01 -1.214503422379493713e-01 -1.377918571233749390e-01 -8.885076642036437988e-02 1.200393214821815491e-02 1.779057830572128296e-01 -8.305621147155761719e-02 3.313554525375366211e-01 2.544551193714141846e-01 1.307404637336730957e-01 -8.674724027514457703e-03 -3.896413138136267662e-03 3.434792459011077881e-01 -1.455494165420532227e-01 -5.952674150466918945e-02 -1.007099896669387817e-01 2.470373064279556274e-01 1.429513543844223022e-01 4.197546094655990601e-02 1.665286161005496979e-02 4.737762734293937683e-02 9.650716185569763184e-02
-4.058830067515373230e-02 3.965858742594718933e-02 -3.401087969541549683e-02 -2.257888764142990112e-01 2.375587373971939087e-01 8.992532640695571899e-02 2.018023431301116943e-01 -5.078009143471717834e-02 9.933009743690490723e-02 1.331529319286346436e-01 2.185719907283782959e-01 -2.657706849277019501e-02 -1.624596267938613892e-01 -1.163364574313163757e-01 -2.047364832833409309e-03 6.721012294292449951e-02 -1.617148071527481079e-01 1.516321748495101929e-01 2.210214585065841675e-01 1.630978286266326904e-01 8.767900615930557251e-02 2.485023997724056244e-02 1.210599020123481750e-01 -2.294998466968536377e-01 -3.216866850852966309e-01 3.167637586593627930e-01 -3.597041219472885132e-02 1.869156062602996826e-01 -3.117719851434230804e-02 -2.061653584241867065e-01 4.821949005126953125e-01 -5.167152732610702515e-03
-3.572864532470703125e-01 -1.933522708714008331e-02 -9.545774757862091064e-02 1.734078526496887207e-01 -2.920810878276824951e-01 9.641794860363006592e-02 -9.011249989271163940e-02 2.545886933803558350e-01 9.522385895252227783e-02 2.042803317308425903e-01 -2.055043280124664307e-01 -3.795287013053894043e-02 -4.610114097595214844e-01 -9.349681437015533447e-03 1.229229494929313660e-01 -3.192304074764251709e-02 -2.387261837720870972e-01 1.065400317311286926e-01 1.385856717824935913e-01 6.545913219451904297e-02 -1.321686208248138428e-01 -9.346920996904373169e-03 2.940950170159339905e-02 -3.891465663909912109e-01 -2.625616081058979034e-02 8.289407193660736084e-02 -5.520076677203178406e-02 2.484618686139583588e-03 -7.942005246877670288e-02 1.052709668874740601e-01 9.320107847452163696e-02 -2.089270204305648804e-01
-1.618308126926422119e-01 8.765701204538345337e-02 -1.652598232030868530e-01 -2.025788463652133942e-02 -1.362450569868087769e-01 -1.895589530467987061e-01 -9.369741380214691162e-02 4.609229564666748047e-01 1.130628734827041626e-01 -1.090151444077491760e-01 -3.226894140243530273e-02 3.342819511890411377e-01 -2.267706394195556641e-02 -1.946840733289718628e-01 2.731154263019561768e-01 2.556797116994857788e-02 -1.991180479526519775e-01 1.477012336254119873e-01 -3.724848106503486633e-02 1.378107517957687378e-01 5.719694308936595917e-03 -1.255213189870119095e-02 1.174662634730339050e-02 -4.403832554817199707e-01 2.454131469130516052e-02 2.217777073383331299e-01 1.436979621648788452e-01 1.369926929473876953e-01 -1.028863489627838135e-01 4.860115051269531250e-02 1.738787144422531128e-01 5.543017387390136719e-02
-1.049590781331062317e-01 -3.051734156906604767e-02 -3.556468784809112549e-01 1.331005841493606567e-01 -1.492409110069274902e-01 8.174674585461616516e-03 -3.973600268363952637e-02 3.523579835891723633e-01 6.630618125200271606e-02 9.602715261280536652e-03 -2.859176099300384521e-01 6.245756894350051880e-02 -1.410086005926132202e-01 1.893541067838668823e-01 -8.382292091846466064e-02 1.740465164184570312e-01 -3.959087654948234558e-02 2.420863956212997437e-01 2.092260867357254028e-01 2.685343623161315918e-01 -3.186584413051605225e-01 4.213210940361022949e-02 -1.788845956325531006e-01 -2.067168951034545898e-01 3.154674917459487915e-02 -1.305474489927291870e-01 1.054970175027847290e-01 -1.497446186840534210e-02 -4.377453774213790894e-02 -2.861623466014862061e-01 1.045054644346237183e-01 -1.853490769863128662e-01
6.739144772291183472e-02 5.776151642203330994e-02 1.093970462679862976e-01 4.714144021272659302e-02 -5.472033098340034485e-02 2.110128998756408691e-01 2.353744208812713623e-02 4.281996190547943115e-01 -1.761285811662673950e-01 1.207892317324876785e-02 1.183812990784645081e-01 6.499305367469787598e-02 1.996645778417587280e-01 3.817798197269439697e-02 1.727589517831802368e-01 2.821941673755645752e-01 -9.235886484384536743e-02 2.006100714206695557e-01 -4.998433962464332581e-02 1.617595106363296509e-01 2.265656441450119019e-01 -8.538897335529327393e-02 -2.139293849468231201e-01 -2.348742075264453888e-02 -2.389765083789825439e-01 8.909237571060657501e-03 2.430190145969390869e-01 3.391420096158981323e-02 -2.411934137344360352e-01 -3.382189869880676270e-01 2.402341663837432861e-01 -1.274283826351165771e-01
-8.027513325214385986e-02 1.650016456842422485e-01 -3.310491740703582764e-01 8.041271567344665527e-02 5.557125806808471680e-02 5.368833243846893311e-02 1.321990787982940674e-01 3.025231957435607910e-01 1.603730618953704834e-01 1.154927015304565430e-01 -3.022548183798789978e-02 6.616228073835372925e-02 -2.034908533096313477e-01 2.060870528221130371e-01 8.597507327795028687e-02 3.241508826613426208e-02 -4.917353019118309021e-02 1.867865324020385742e-01 4.542216658592224121e-02 2.085038870573043823e-01 -3.396938443183898926e-01 1.510202139616012573e-01 -1.236580535769462585e-01 -3.977431058883666992e-01 5.930436030030250549e-02 -1.467616409063339233e-01 3.592130914330482483e-02 -1.243817508220672607e-01 -1.969413459300994873e-02 -2.507787644863128662e-01 -5.417147651314735413e-02 -3.099475502967834473e-01
-2.520982623100280762e-01 2.421984970569610596e-01 -2.382725626230239868e-01 1.376869529485702515e-01 -1.661061495542526245e-01 2.948425114154815674e-01 -1.328612864017486572e-01 3.739317655563354492e-01 -1.066271066665649414e-01 9.245573543012142181e-03 -9.833507239818572998e-03 2.755902409553527832e-01 -8.548675477504730225e-02 1.008648946881294250e-01 2.238848358392715454e-01 -9.391131997108459473e-02 -2.395044267177581787e-01 1.207208167761564255e-02 1.713435165584087372e-02 -6.567813456058502197e-02 1.706009656190872192e-01 -5.556394159793853760e-02 -1.885296106338500977e-01 -3.762805461883544922e-01 -2.668694555759429932e-01 3.038216196000576019e-02 7.350905239582061768e-02 -1.996389590203762054e-02 2.713934518396854401e-02 -2.649832330644130707e-02 1.522180531173944473e-02 -1.227789893746376038e-01
-5.059629306197166443e-02 5.278651118278503418e-01 4.621256515383720398e-02 -2.424344606697559357e-02 -7.923129200935363770e-02 2.387717738747596741e-02 -1.470691114664077759e-01 1.255254745483398438e-01 -6.633222848176956177e-02 1.724467128515243530e-01 -1.274273693561553955e-01 2.825761735439300537e-01 -1.456728205084800720e-02 -1.805622689425945282e-02 3.211280107498168945e-01 1.710692197084426880e-01 -1.974215544760227203e-02 1.002037301659584045e-01 2.124768942594528198e-01 1.227888613939285278e-01 2.763425111770629883e-01 -1.839876025915145874e-01 -1.198782920837402344e-01 -2.432391345500946045e-01 -1.367926448583602905e-01 -1.035134941339492798e-01 2.628017663955688477e-01 -1.486645080149173737e-02 -2.021581977605819702e-01 -1.059838458895683289e-01 5.653261393308639526e-02 1.656123995780944824e-02
3.344328701496124268e-02 8.678033202886581421e-02 -3.371728956699371338e-02 -5.476072803139686584e-02 -2.090668976306915283e-01 1.335256397724151611e-01 -2.695159316062927246e-01 3.138939738273620605e-01 2.645494043827056885e-01 2.159942090511322021e-01 1.571208983659744263e-01 -1.519795060157775879e-01 8.938716351985931396e-02 3.087853491306304932e-01 1.357074528932571411e-01 2.831858694553375244e-01 -6.563391536474227905e-02 1.386254578828811646e-01 -1.395051330327987671e-01 2.664089500904083252e-01 -7.618269324302673340e-02 1.939400881528854370e-01 -3.150326609611511230e-01 -2.462275773286819458e-01 4.300225153565406799e-02 1.030297651886940002e-01 1.838653534650802612e-01 -1.740564219653606415e-02 -8.208487182855606079e-02 2.035790681838989258e-02 9.930686652660369873e-02 -8.541904389858245850e-02
-7.425499707460403442e-02 2.290280759334564209e-01 -1.068258509039878845e-01 -2.347779721021652222e-01 5.226041004061698914e-02 1.332929134368896484e-01 9.959355741739273071e-02 2.698858678340911865e-01 1.262347549200057983e-01 3.960357010364532471e-01 6.003673747181892395e-02 -1.851597800850868225e-02 -3.596446216106414795e-01 -1.136453375220298767e-01 4.223355092108249664e-03 1.089888811111450195e-02 7.279791682958602905e-02 2.740082144737243652e-02 1.744813472032546997e-01 1.630140841007232666e-01 -1.480606347322463989e-01 2.355785295367240906e-02 -1.052113026380538940e-01 -2.007088065147399902e-01 -2.412351518869400024e-01 -3.867514431476593018e-01 1.345651447772979736e-01 -7.453700900077819824e-02 9.345683455467224121e-02 -9.426643699407577515e-02 2.477297186851501465e-01 -7.614939659833908081e-02
-6.032482534646987915e-02 1.108592301607131958e-01 -1.489114481955766678e-02 -1.662912964820861816e-02 -1.166818067431449890e-01 1.370083987712860107e-01 -2.540382146835327148e-01 4.726303815841674805e-01 1.727511286735534668e-01 1.219189092516899109e-01 -1.085999161005020142e-01 -1.221147477626800537e-01 3.873440623283386230e-02 1.451713498681783676e-02 -4.933639895170927048e-03 -6.517191976308822632e-02 -6.675743311643600464e-02 3.033127188682556152e-01 9.185886941850185394e-03 4.088230058550834656e-02 -1.818086057901382446e-01 1.765366047620773315e-01 -1.397659182548522949e-01 -1.490010768175125122e-01 -2.769006788730621338e-01 -2.493837177753448486e-01 2.222756892442703247e-01 -1.952799968421459198e-02 1.990622729063034058e-01 2.157851457595825195e-01 3.266798257827758789e-01 1.212823018431663513e-02
1.590749621391296387e-01 -1.116445064544677734e-01 3.019439987838268280e-02 1.963584311306476593e-02 -9.407752752304077148e-02 2.759252786636352539e-01 -1.834635287523269653e-01 3.670405745506286621e-01 1.620655059814453125e-01 1.537408381700515747e-01 1.993895769119262695e-01 -4.299831110984086990e-03 -3.034890592098236084e-01 2.032392174005508423e-01 2.971759140491485596e-01 1.481902003288269043e-01 -2.037426531314849854e-01 2.323793160030618310e-04 6.397207826375961304e-02 1.257504373788833618e-01 -1.078345775604248047e-01 -1.828339248895645142e-01 3.045074455440044403e-02 3.116032108664512634e-02 -3.275777101516723633e-01 -2.721136622130870819e-02 6.737844645977020264e-02 -1.634682416915893555e-01 -1.925879269838333130e-01 -1.599813550710678101e-01 1.855128854513168335e-01 -1.715482920408248901e-01
-1.221289783716201782e-01 -1.878469949588179588e-03 -2.237767279148101807e-01 1.964601427316665649e-01 -1.850557476282119751e-01 1.859607547521591187e-01 -3.360712826251983643e-01 3.450218355283141136e-03 1.574774235486984253e-01 -6.957425177097320557e-02 1.667549461126327515e-01 -1.607892960309982300e-01 -3.292487561702728271e-02 -5.937953665852546692e-02 1.820022799074649811e-02 2.620369791984558105e-01 -1.102305725216865540e-01 2.109204381704330444e-01 2.592472434043884277e-01 6.837639957666397095e-03 9.700072556734085083e-02 -8.305514603853225708e-02 -3.067138195037841797e-01 -5.931486189365386963e-02 5.391811206936836243e-02 1.218018978834152222e-01 -3.654461354017257690e-02 2.395356073975563049e-02 4.111162573099136353e-02 -4.650922417640686035e-01 2.670129239559173584e-01 -1.047795191407203674e-01
-6.098318099975585938e-02 1.332940068095922470e-02 -1.910828649997711182e-01 2.595626711845397949e-01 1.006341818720102310e-02 1.108059436082839966e-01 -6.356677412986755371e-02 4.637354612350463867e-01 -1.687383279204368591e-02 2.463674545288085938e-01 1.044391021132469177e-01 8.637593686580657959e-02 -1.912074163556098938e-03 8.679353445768356323e-02 -1.308495178818702698e-02 1.772569119930267334e-01 -3.739739954471588135e-02 1.784393787384033203e-01 9.443505108356475830e-02 2.767019867897033691e-01 -2.046045809984207153e-01 1.632192581892013550e-01 1.764787174761295319e-02 2.024303078651428223e-01 1.014196081086993217e-03 1.155486777424812317e-01 3.845865279436111450e-02 9.095588698983192444e-03 -1.209421306848526001e-01 -4.529406428337097168e-01 2.534942328929901123e-01 -1.216532513499259949e-01
-8.358024992048740387e-03 2.049190700054168701e-01 -8.639423549175262451e-02 1.049547046422958374e-01 3.178088366985321045e-02 9.836204349994659424e-02 -8.790492266416549683e-02 4.188683629035949707e-01 -1.037753187119960785e-02 1.102015897631645203e-01 -4.106817394495010376e-02 3.396885097026824951e-01 5.128456745296716690e-03 -5.160437151789665222e-02 -1.764833629131317139e-01 1.247458234429359436e-01 -1.961684077978134155e-01 1.691340804100036621e-01 1.414616107940673828e-01 -2.842782624065876007e-02 5.962984636425971985e-02 4.868052899837493896e-02 8.694913983345031738e-02 -4.930804371833801270e-01 1.527569442987442017e-01 6.836829334497451782e-02 2.398648709058761597e-01 -1.153270155191421509e-01 -1.458498835563659668e-01 2.246054261922836304e-01 1.355576068162918091e-01 -1.827834248542785645e-01
1.969971656799316406e-01 3.528295084834098816e-02 2.352542988955974579e-02 1.495564728975296021e-02 -2.570864558219909668e-01 3.548099398612976074e-01 -8.915941417217254639e-02 3.069327175617218018e-01 9.084604680538177490e-02 2.266113907098770142e-01 1.249460652470588684e-01 -1.754238605499267578e-01 -1.812177300453186035e-01 1.896509341895580292e-02 2.336773872375488281e-01 6.533036381006240845e-02 -1.715570092201232910e-01 1.100086197257041931e-01 1.185383349657058716e-01 1.114351227879524231e-01 -6.424646824598312378e-02 -1.230151951313018799e-01 1.116407886147499084e-01 1.146208047866821289e-01 -3.423404991626739502e-01 3.535760566592216492e-02 1.523865908384323120e-01 -1.307171285152435303e-01 -3.205341994762420654e-01 -7.624717801809310913e-02 2.869143486022949219e-01 -6.685645878314971924e-02
5.432270467281341553e-02 2.123517245054244995e-01 -2.519071400165557861e-01 -4.845064133405685425e-02 -1.194702908396720886e-01 -1.186037715524435043e-02 -2.009781599044799805e-01 2.318257242441177368e-01 6.980189681053161621e-02 4.335556924343109131e-02 2.523353397846221924e-01 2.703513503074645996e-01 -3.073100233450531960e-03 -1.434348672628402710e-01 3.564177751541137695e-01 -1.635691970586776733e-01 -1.059488728642463684e-01 2.971445620059967041e-01 1.710003763437271118e-01 1.622956395149230957e-01 1.709723919630050659e-01 -2.572625279426574707e-01 -1.561420559883117676e-01 -3.214834928512573242e-01 -1.200550720095634460e-01 -6.832863390445709229e-02 2.229422181844711304e-01 3.987831249833106995e-02 7.141393423080444336e-02 -4.446043446660041809e-02 2.756769536063075066e-03 -6.330164521932601929e-02
9.678511321544647217e-02 1.048276573419570923e-01 -2.456450760364532471e-01 4.588598906993865967e-01 -1.914112120866775513e-01 2.669084668159484863e-01 -1.081619113683700562e-01 2.371111810207366943e-01 8.781711757183074951e-02 -1.487718671560287476e-01 8.206474035978317261e-02 3.137423992156982422e-01 -9.408342838287353516e-02 2.974203322082757950e-03 2.737454175949096680e-01 8.876279741525650024e-02 -1.668903529644012451e-01 1.152985021471977234e-01 1.654408127069473267e-02 -1.800521612167358398e-01 1.205465272068977356e-01 6.045167520642280579e-02 8.060512691736221313e-02 -2.095947116613388062e-01 9.660574793815612793e-02 7.720490545034408569e-02 1.677996665239334106e-01 -8.732194080948829651e-03 1.383845321834087372e-02 -2.327160239219665527e-01 2.551574409008026123e-01 2.880117855966091156e-02
-1.500080153346061707e-02 2.831078767776489258e-01 -2.669352889060974121e-01 6.227451376616954803e-03 2.240835875272750854e-01 9.117276221513748169e-02 8.494009263813495636e-03 1.602875292301177979e-01 -1.633020639419555664e-01 3.156211599707603455e-02 -1.208855770528316498e-03 2.562880516052246094e-01 -1.952623017132282257e-02 4.851752519607543945e-02 -4.743341356515884399e-03 5.614854767918586731e-02 -6.275777518749237061e-02 2.996988296508789062e-01 1.772611439228057861e-01 1.112412139773368835e-01 2.258617132902145386e-01 4.433128982782363892e-02 -1.358702313154935837e-03 -4.503015279769897461e-01 2.727034091949462891e-01 1.037541553378105164e-01 2.621353864669799805e-01 2.086938172578811646e-02 1.106690466403961182e-01 -9.139788150787353516e-02 2.393498867750167847e-01 -1.982528418302536011e-01
-1.082033812999725342e-01 2.123221606016159058e-01 -1.047444641590118408e-01 1.343947499990463257e-01 -2.893739640712738037e-01 2.163220494985580444e-01 -1.847323477268218994e-01 4.164487719535827637e-01 1.411151140928268433e-01 1.162615641951560974e-01 -1.119417548179626465e-01 1.912726461887359619e-02 -1.372058987617492676e-01 5.977094545960426331e-02 1.365506798028945923e-01 1.057558134198188782e-01 -3.004507124423980713e-01 -2.196928299963474274e-02 3.351305723190307617e-01 4.680659994482994080e-02 -1.357347071170806885e-01 -1.067224144935607910e-01 2.050170451402664185e-01 1.319298241287469864e-02 1.895693987607955933e-01 1.451593190431594849e-01 2.196533828973770142e-01 1.822892129421234131e-01 9.050598740577697754e-02 -2.034374028444290161e-01 8.449310809373855591e-02 -7.110659778118133545e-02
-9.806144237518310547e-02 -4.386667162179946899e-02 1.132699996232986450e-01 1.566905677318572998e-01 9.777725487947463989e-02 3.283676877617835999e-02 -1.378943473100662231e-01 1.143646091222763062e-01 5.291541665792465210e-02 1.425751447677612305e-01 3.868904411792755127e-01 -5.222915485501289368e-02 -2.225210070610046387e-01 -7.104323804378509521e-02 3.843130543828010559e-02 -1.174783781170845032e-01 -3.578116595745086670e-01 8.820883929729461670e-03 1.889286935329437256e-01 1.726653277873992920e-01 -1.222593560814857483e-01 -3.279631584882736206e-02 -1.209211125969886780e-01 -3.759822249412536621e-01 6.648822873830795288e-02 -1.670489460229873657e-01 2.234893590211868286e-01 -2.094556838274002075e-01 -2.313746884465217590e-02 -2.895753085613250732e-01 2.703596651554107666e-01 1.171053573489189148e-01
5.612987093627452850e-03 2.309614792466163635e-03 -3.824541270732879639e-01 1.722306162118911743e-01 2.176192551851272583e-01 2.220145799219608307e-02 -1.697287857532501221e-01 1.363773643970489502e-01 1.641337759792804718e-02 -6.434474140405654907e-02 -9.901109151542186737e-04 1.481318324804306030e-01 -2.210892289876937866e-01 -1.687635667622089386e-02 2.205484509468078613e-01 7.074992358684539795e-02 -5.304234102368354797e-02 1.885819584131240845e-01 2.056723535060882568e-01 -1.044169589877128601e-01 -4.195969998836517334e-01 -3.407873737160116434e-04 1.001257449388504028e-01 -1.212503239512443542e-01 8.586714416742324829e-02 -1.120122894644737244e-01 1.268147677183151245e-01 4.876087233424186707e-02 -1.936902552843093872e-01 3.004494495689868927e-02 4.671036303043365479e-01 -1.106873080134391785e-01
-2.240340858697891235e-01 1.478406339883804321e-01 1.080501079559326172e-02 5.009339004755020142e-02 1.785829216241836548e-01 5.422116070985794067e-02 2.035908028483390808e-02 3.352748975157737732e-02 4.636174440383911133e-02 -1.525460556149482727e-02 1.215976551175117493e-01 2.889256477355957031e-01 -2.243958599865436554e-02 8.102880418300628662e-02 2.726069986820220947e-01 -1.391542106866836548e-01 -2.474165260791778564e-01 4.309938549995422363e-01 7.864636182785034180e-02 1.013250425457954407e-01 1.134500727057456970e-01 8.369486778974533081e-02 -9.686718881130218506e-02 -2.498198449611663818e-01 2.431984841823577881e-01 -1.237576901912689209e-01 2.538609504699707031e-01 1.123787611722946167e-01 -2.667677104473114014e-01 8.475779742002487183e-02 2.632627785205841064e-01 -1.824225932359695435e-01
-1.659751124680042267e-02 1.010930016636848450e-01 9.935975074768066406e-02 3.173026442527770996e-01 1.131664514541625977e-01 3.059019893407821655e-02 1.289836782962083817e-02 3.368745148181915283e-01 -1.791847199201583862e-01 -3.706912696361541748e-02 1.652405112981796265e-01 1.009210646152496338e-01 -2.133109606802463531e-02 -2.649487368762493134e-02 1.467390358448028564e-01 1.394289433956146240e-01 -7.566734403371810913e-02 -6.888498365879058838e-02 8.078581839799880981e-02 1.543792337179183960e-01 -5.528076365590095520e-02 -8.606623858213424683e-02 1.822161301970481873e-02 -3.034495413303375244e-01 -3.110470175743103027e-01 1.697446033358573914e-02 2.303206771612167358e-01 2.720588147640228271e-01 -3.215546607971191406e-01 -1.587831676006317139e-01 9.695760905742645264e-02 -3.641954958438873291e-01
9.615827351808547974e-03 -1.095851734280586243e-01 5.958889424800872803e-02 -5.304269120097160339e-02 3.852328285574913025e-02 4.691885039210319519e-02 -1.106748431921005249e-01 1.810792237520217896e-01 1.153602823615074158e-02 2.108120024204254150e-01 2.629715390503406525e-02 3.391543030738830566e-01 -1.421641856431961060e-01 -1.882516592741012573e-02 -9.691102057695388794e-02 2.530408799648284912e-01 -3.780032098293304443e-01 3.585876822471618652e-01 -1.561836525797843933e-02 1.720314174890518188e-01 -3.411388024687767029e-02 -5.543047189712524414e-02 3.109632134437561035e-01 -2.101299166679382324e-01 -2.058143466711044312e-01 -1.616764366626739502e-01 -9.286895394325256348e-02 1.302821189165115356e-01 3.090216778218746185e-02 -1.726496666669845581e-01 3.266800045967102051e-01 2.351330406963825226e-02
-2.042374461889266968e-01 -4.116011410951614380e-02 1.765579581260681152e-01 6.155514623969793320e-03 6.457465887069702148e-02 1.679679602384567261e-01 1.031664535403251648e-01 2.160696387290954590e-01 -1.848655939102172852e-01 9.640177339315414429e-02 7.936534285545349121e-02 9.858611226081848145e-02 -3.491137176752090454e-02 -2.162002176046371460e-01 6.897395849227905273e-02 2.773846387863159180e-01 5.143543332815170288e-02 2.975511252880096436e-01 2.989919111132621765e-02 1.377481371164321899e-01 8.300445228815078735e-02 -4.540544748306274414e-02 2.195542454719543457e-01 -2.025687694549560547e-01 -3.522810339927673340e-01 -6.044521462172269821e-03 1.241901665925979614e-01 2.700745463371276855e-01 -1.441686004400253296e-01 -3.942362498492002487e-03 3.351352512836456299e-01 -3.027608394622802734e-01
-1.467716395854949951e-01 2.980588972568511963e-01 -7.467522472143173218e-02 -2.056079655885696411e-01 -1.047894582152366638e-01 1.513717230409383774e-02 4.686403647065162659e-02 -7.426569610834121704e-02 -4.504926130175590515e-02 1.713194549083709717e-01 -8.414995670318603516e-02 1.574369072914123535e-01 -1.917183995246887207e-01 -3.286042809486389160e-02 1.650971919298171997e-01 1.181029528379440308e-01 -2.810393571853637695e-01 -1.010896638035774231e-03 2.977418005466461182e-01 1.780484169721603394e-01 4.930960014462471008e-02 -1.042206659913063049e-01 -2.927458472549915314e-02 -2.990834116935729980e-01 -1.437643021345138550e-01 1.233817711472511292e-01 3.521580994129180908e-01 3.994876518845558167e-02 -4.399896413087844849e-02 -3.737239539623260498e-01 1.842475384473800659e-01 -2.014096081256866455e-01
-1.861498574726283550e-03 3.139518499374389648e-01 -3.361737728118896484e-01 3.861760720610618591e-02 2.466799467802047729e-01 1.066419780254364014e-01 -2.616622298955917358e-02 1.860263645648956299e-01 3.449441120028495789e-02 3.871786296367645264e-01 -1.155840530991554260e-01 1.645285338163375854e-01 -3.799284622073173523e-02 5.138985067605972290e-02 1.680181920528411865e-01 1.389918327331542969e-01 8.354693651199340820e-02 3.913433551788330078e-01 -1.575886458158493042e-01 1.572561822831630707e-02 -6.249954551458358765e-02 7.799489796161651611e-02 8.769751340150833130e-02 -1.159358844161033630e-01 1.427418738603591919e-01 1.343018002808094025e-02 1.326665729284286499e-01 9.439927525818347931e-03 1.552169956266880035e-02 -3.798886388540267944e-02 2.361184507608413696e-01 -3.524760305881500244e-01
-1.741572618484497070e-01 -3.306720405817031860e-02 6.800550967454910278e-02 5.431867018342018127e-02 9.250166267156600952e-02 2.285535037517547607e-01 -2.562374174594879150e-01 1.435067504644393921e-01 -1.408069431781768799e-01 1.639942675828933716e-01 1.380805224180221558e-01 1.576538011431694031e-02 5.815316736698150635e-02 2.035046219825744629e-01 -3.883566707372665405e-02 2.036225423216819763e-02 -3.302419185638427734e-01 2.806926965713500977e-01 3.831957876682281494e-01 -3.898005560040473938e-02 -1.018291190266609192e-01 1.323342174291610718e-01 -1.257798224687576294e-01 -1.337584853172302246e-01 9.048885107040405273e-02 1.716925501823425293e-01 3.980998694896697998e-02 9.964391589164733887e-02 5.974596738815307617e-02 -1.401048246771097183e-02 5.002996325492858887e-01 1.246208883821964264e-02
-2.132320553064346313e-01 7.433754205703735352e-02 7.460972666740417480e-02 8.684008568525314331e-02 -1.986848935484886169e-02 2.602270245552062988e-01 1.188042163848876953e-01 1.399208903312683105e-01 1.004120633006095886e-01 4.319592192769050598e-02 1.294173002243041992e-01 5.081751197576522827e-02 2.223933488130569458e-01 -3.137444704771041870e-02 -5.819305032491683960e-02 3.217144906520843506e-01 -1.879412233829498291e-01 3.853685259819030762e-01 2.558746337890625000e-01 2.032042890787124634e-01 1.538381278514862061e-01 -1.365587711334228516e-01 1.963150650262832642e-01 -3.693830072879791260e-01 -1.150973290205001831e-01 1.363433152437210083e-01 1.143274232745170593e-01 2.175030559301376343e-01 -1.207637339830398560e-01 -1.394136995077133179e-02 1.496511548757553101e-01 -9.056556224822998047e-02
-1.995082646608352661e-01 7.341570407152175903e-02 -3.399749100208282471e-01 1.681389510631561279e-01 -2.125165611505508423e-02 9.918443113565444946e-02 -3.192353546619415283e-01 3.196470439434051514e-01 9.337761253118515015e-02 2.304176241159439087e-01 3.084107860922813416e-02 -2.135806977748870850e-01 -2.453795522451400757e-01 9.387333691120147705e-02 1.477778106927871704e-01 1.025333404541015625e-01 -8.895781636238098145e-02 2.081868946552276611e-01 1.631110608577728271e-01 1.219939738512039185e-01 -1.070789396762847900e-01 -1.618983149528503418e-01 1.977371424436569214e-01 -2.727324329316616058e-02 -6.685342639684677124e-02 1.599959135055541992e-01 2.688198387622833252e-01 2.132228016853332520e-01 7.410868071019649506e-03 -1.873645186424255371e-01 6.655402481555938721e-03 -1.831922829151153564e-01
-2.456551194190979004e-01 1.326167583465576172e-01 -2.819802761077880859e-01 1.460394412279129028e-01 8.457743376493453979e-02 -8.139955997467041016e-02 -7.468166202306747437e-02 3.091518282890319824e-01 1.439601778984069824e-01 -1.052357852458953857e-01 5.748441442847251892e-02 1.406717002391815186e-01 -8.947580121457576752e-03 1.211087852716445923e-01 -4.109208658337593079e-02 -1.524606198072433472e-01 -1.613692492246627808e-01 5.360697209835052490e-02 2.086889296770095825e-01 -7.487283647060394287e-02 -1.971613019704818726e-01 1.460337936878204346e-01 8.608547598123550415e-02 -6.818951666355133057e-02 1.793787255883216858e-02 -5.704797431826591492e-02 1.162376254796981812e-01 4.251522198319435120e-02 9.824603050947189331e-02 -1.208185106515884399e-01 6.328655481338500977e-01 -1.331515163183212280e-01
-8.004894852638244629e-02 1.627568304538726807e-01 3.438223153352737427e-02 -1.780353672802448273e-02 -2.863912843167781830e-02 -3.044453682377934456e-03 -2.112100869417190552e-01 2.132637798786163330e-02 -1.025103479623794556e-01 1.400774568319320679e-01 8.589394390583038330e-02 4.725975692272186279e-01 -9.375445544719696045e-02 7.068648934364318848e-02 4.508440569043159485e-02 1.169134676456451416e-01 -5.333190038800239563e-02 3.408115804195404053e-01 2.924907207489013672e-02 -1.282063573598861694e-01 -3.246952891349792480e-01 2.163170576095581055e-01 1.224274784326553345e-01 -1.741897128522396088e-02 -1.366920173168182373e-01 -1.488021761178970337e-01 2.671367526054382324e-01 -1.719120331108570099e-02 -5.174938216805458069e-02 -1.015213653445243835e-01 4.473187327384948730e-01 9.451052173972129822e-04
2.069504559040069580e-01 4.026222229003906250e-02 -1.558180302381515503e-01 7.851617038249969482e-02 9.774432331323623657e-02 -9.078535437583923340e-02 -2.393654137849807739e-01 1.562614738941192627e-01 1.766779124736785889e-01 4.051193892955780029e-01 -1.455841064453125000e-01 -2.204791903495788574e-01 9.827433526515960693e-02 1.040428578853607178e-01 2.855256199836730957e-01 2.417297065258026123e-01 -9.227440506219863892e-02 3.693552017211914062e-01 2.484515905380249023e-01 1.404262185096740723e-01 -5.402737110853195190e-02 1.088430210947990417e-01 -1.253116428852081299e-01 -2.455027699470520020e-01 -1.774045377969741821e-01 1.451239921152591705e-02 -3.521324321627616882e-02 1.520777344703674316e-01 -6.705534458160400391e-02 -9.537938237190246582e-02 7.789580523967742920e-02 -8.470907807350158691e-02
-3.038083612918853760e-01 8.183986693620681763e-02 -4.711111634969711304e-02 -3.382871150970458984e-01 5.472979694604873657e-02 -1.360841393470764160e-01 -7.436348497867584229e-02 7.584282010793685913e-02 1.721912249922752380e-02 4.375659301877021790e-02 5.419398099184036255e-02 8.163665235042572021e-02 -2.967171370983123779e-01 -1.521407719701528549e-02 3.219599127769470215e-01 -1.075559109449386597e-01 -2.326202690601348877e-01 4.108667075634002686e-01 -1.534721851348876953e-01 -3.466337686404585838e-03 1.115107387304306030e-01 1.400004923343658447e-01 -6.914095580577850342e-02 -3.419123589992523193e-01 -4.840544238686561584e-02 -4.123414307832717896e-02 9.257537126541137695e-02 1.507903188467025757e-01 1.016523391008377075e-01 1.021029613912105560e-02 2.758675813674926758e-01 -1.188979893922805786e-01
7.521250098943710327e-02 -7.252353429794311523e-02 2.604393959045410156e-01 8.221416175365447998e-02 -3.825706895440816879e-03 -2.682261355221271515e-02 -1.232994720339775085e-01 2.084473222494125366e-01 3.749051392078399658e-01 2.180693596601486206e-01 -9.564335644245147705e-02 9.935966879129409790e-02 -9.323479235172271729e-02 -1.196749284863471985e-01 -5.067748948931694031e-02 2.068055421113967896e-01 -2.189583778381347656e-01 3.693113923072814941e-01 2.515951693058013916e-01 -3.932822495698928833e-03 -8.106003951979801059e-05 -1.300657093524932861e-01 -4.213627055287361145e-02 -1.616807878017425537e-01 -1.474576815962791443e-02 -1.238894313573837280e-01 -6.559446454048156738e-02 3.522933125495910645e-01 4.600542783737182617e-02 -1.954301446676254272e-01 3.178063631057739258e-01 -4.308997467160224915e-02
-1.181755140423774719e-01 -1.863862574100494385e-01 5.054049566388130188e-02 2.875306606292724609e-01 4.373458772897720337e-02 9.153050184249877930e-02 -6.103536114096641541e-02 1.871888935565948486e-01 2.886806428432464600e-01 -1.298938095569610596e-01 1.611664891242980957e-01 -1.337149739265441895e-02 3.645597398281097412e-02 -1.152709722518920898e-01 2.132384926080703735e-01 1.381668001413345337e-01 -3.920765519142150879e-01 3.146345317363739014e-01 4.117939174175262451e-01 3.087780252099037170e-02 -5.585638433694839478e-02 3.804324194788932800e-02 1.856810227036476135e-02 -1.445135176181793213e-01 -1.679316759109497070e-01 -1.328611224889755249e-01 1.046410799026489258e-01 -8.072137832641601562e-02 -5.502557754516601562e-02 -2.010318934917449951e-01 1.753960847854614258e-01 1.578112989664077759e-01
-1.668569147586822510e-01 -1.079786196351051331e-01 1.009396538138389587e-01 5.313690751791000366e-02 1.714545637369155884e-01 3.394542932510375977e-01 -9.914083033800125122e-02 1.844215989112854004e-01 -9.077082574367523193e-02 1.238974109292030334e-01 7.490217685699462891e-02 1.631931662559509277e-01 1.288222819566726685e-01 3.095729947090148926e-01 7.652687281370162964e-02 1.287762671709060669e-01 -3.657190799713134766e-01 2.254376560449600220e-01 3.325796723365783691e-01 -1.066644713282585144e-01 1.396720670163631439e-02 1.548161953687667847e-01 -1.203734278678894043e-01 -1.519099920988082886e-01 2.690165676176548004e-02 1.330858170986175537e-01 3.846599534153938293e-02 1.358131766319274902e-01 1.966729462146759033e-01 -4.310375452041625977e-02 3.446713984012603760e-01 -4.830004647374153137e-02
9.980218857526779175e-02 -1.977365016937255859e-01 7.501443475484848022e-02 1.997645497322082520e-01 -1.074965819716453552e-01 2.518264055252075195e-01 -2.155416309833526611e-01 1.005889400839805603e-01 8.813864737749099731e-02 9.511497616767883301e-02 2.594000473618507385e-02 -5.195132270455360413e-02 -1.281325519084930420e-01 2.140157073736190796e-01 3.291737735271453857e-01 1.435276716947555542e-01 -4.521901533007621765e-02 2.951917238533496857e-03 1.212009042501449585e-01 1.582007706165313721e-01 2.156161069869995117e-01 -1.403992623090744019e-01 -1.057669520378112793e-01 -1.865184903144836426e-01 -3.769935369491577148e-01 -7.287843525409698486e-02 -5.898636952042579651e-02 -6.378038972616195679e-02 -3.105076551437377930e-01 -1.549208164215087891e-01 3.550130724906921387e-01 -8.434357494115829468e-02
-1.063216924667358398e-01 1.923146471381187439e-02 -2.099661380052566528e-01 7.531090080738067627e-02 -4.782495647668838501e-02 2.247217446565628052e-01 -2.511225342750549316e-01 2.869686782360076904e-01 1.194729655981063843e-01 2.736311554908752441e-01 -3.144548088312149048e-02 -1.225081458687782288e-01 -1.575977653264999390e-01 3.173926845192909241e-02 9.807303547859191895e-02 9.452821314334869385e-02 -1.975872516632080078e-01 2.042587697505950928e-01 2.681199014186859131e-01 7.190535217523574829e-02 -2.752919793128967285e-01 -2.040885090827941895e-01 2.460841983556747437e-01 -1.437373459339141846e-01 -6.975707411766052246e-02 1.593995094299316406e-01 2.994248867034912109e-01 9.423254430294036865e-02 1.757540851831436157e-01 1.708779111504554749e-02 7.468628138303756714e-02 -2.622577846050262451e-01
-3.013920485973358154e-01 1.823944300413131714e-01 8.329202979803085327e-02 6.134037300944328308e-02 -1.721533238887786865e-01 1.841960698366165161e-01 -1.093540936708450317e-01 4.220211878418922424e-02 -1.815638244152069092e-01 8.387628942728042603e-02 -1.048471853137016296e-01 5.084715038537979126e-02 -2.496762871742248535e-01 -1.492135226726531982e-02 1.790783554315567017e-01 1.740793585777282715e-01 -6.682080775499343872e-02 -3.574865311384201050e-02 4.666750610340386629e-04 1.811527907848358154e-01 5.165830254554748535e-02 -3.531867861747741699e-01 -1.330004930496215820e-01 -3.939449489116668701e-01 -7.839920371770858765e-02 1.944736689329147339e-01 2.562911212444305420e-01 2.225201278924942017e-01 -5.585809797048568726e-02 3.719971701502799988e-02 3.132688999176025391e-01 -9.337616711854934692e-02
-1.029834598302841187e-01 2.506261169910430908e-01 -2.046485245227813721e-01 7.711528986692428589e-02 9.465575218200683594e-02 1.101045608520507812e-01 4.148245230317115784e-02 1.429801881313323975e-01 -1.287603080272674561e-01 -1.295674145221710205e-01 1.348431706428527832e-01 1.101889684796333313e-01 -4.236395284533500671e-02 -3.857989981770515442e-02 1.438449323177337646e-01 1.159996539354324341e-01 -1.560584604740142822e-01 2.403342872858047485e-01 3.441117331385612488e-02 2.008191682398319244e-02 3.124251961708068848e-01 -4.903049021959304810e-02 6.625168025493621826e-02 -4.275766909122467041e-01 3.287659883499145508e-01 2.835878171026706696e-02 2.874772548675537109e-01 3.006397373974323273e-02 2.168169915676116943e-01 -3.293058276176452637e-02 3.255882263183593750e-01 -1.300688982009887695e-01
-2.742802500724792480e-01 -1.652114838361740112e-02 -2.771688997745513916e-01 7.904410362243652344e-02 2.049739100039005280e-02 2.469464242458343506e-01 -1.468449681997299194e-01 2.187722474336624146e-01 -2.281599193811416626e-01 2.629539370536804199e-01 -1.796263158321380615e-01 2.276488244533538818e-01 2.519633807241916656e-02 1.146358475089073181e-01 1.060429289937019348e-01 1.387348473072052002e-01 -1.597159206867218018e-01 3.597044572234153748e-02 8.840688318014144897e-02 1.683919578790664673e-01 6.107140704989433289e-02 -1.834650151431560516e-02 1.770931333303451538e-01 -4.640345573425292969e-01 -6.740155816078186035e-02 -3.706135973334312439e-02 2.849875204265117645e-02 9.916235506534576416e-02 2.104828208684921265e-01 -2.422610074281692505e-01 4.066390544176101685e-02 -1.615534871816635132e-01
-3.331024199724197388e-02 2.324114926159381866e-02 -2.955636084079742432e-01 1.197945326566696167e-01 3.830535709857940674e-02 4.167144000530242920e-02 -1.853100806474685669e-01 3.193452656269073486e-01 5.541137978434562683e-02 1.572690159082412720e-01 1.172438189387321472e-01 2.666395902633666992e-01 -6.142396852374076843e-02 -1.130881235003471375e-01 2.167809307575225830e-01 -2.450821399688720703e-01 -1.366264075040817261e-01 2.762501537799835205e-01 1.902939975261688232e-01 1.554904691874980927e-02 1.882136166095733643e-01 5.010185018181800842e-02 -2.301385253667831421e-01 -2.958813309669494629e-01 -3.911204636096954346e-02 4.344732314348220825e-02 3.032356500625610352e-01 7.646770775318145752e-02 -7.749085128307342529e-02 -1.079810783267021179e-01 6.428772956132888794e-02 -2.965739965438842773e-01
-2.257550656795501709e-01 5.967108532786369324e-02 -1.399284899234771729e-01 2.038198858499526978e-01 -2.917164936661720276e-02 1.360792666673660278e-01 -2.883359491825103760e-01 2.732636034488677979e-01 1.261924803256988525e-01 3.289548456668853760e-01 3.547070547938346863e-02 -6.051615625619888306e-02 -1.957336366176605225e-01 -8.423926681280136108e-02 3.711805865168571472e-02 3.632442355155944824e-01 -4.836099967360496521e-02 7.558454573154449463e-02 2.335489392280578613e-01 1.886572986841201782e-01 -2.930661439895629883e-01 2.734840847551822662e-03 2.897594571113586426e-01 -1.010231077671051025e-01 5.637125298380851746e-02 1.474312096834182739e-01 2.306324243545532227e-01 -1.455826452001929283e-03 1.249231547117233276e-01 -1.504565775394439697e-01 5.964609980583190918e-02 3.502062708139419556e-02
-2.736392319202423096e-01 2.711513936519622803e-01 7.848158478736877441e-02 1.916233897209167480e-01 -1.707885116338729858e-01 3.006585538387298584e-01 4.501085355877876282e-02 2.740153670310974121e-01 -3.809977322816848755e-02 1.518558263778686523e-01 7.239528000354766846e-02 5.565463006496429443e-02 -2.580228447914123535e-01 -9.927652776241302490e-02 1.600331813097000122e-01 -2.543544471263885498e-01 9.431304782629013062e-02 2.048919945955276489e-01 1.718297898769378662e-01 -2.106137424707412720e-01 -2.482817769050598145e-01 -9.158973395824432373e-02 -1.860529780387878418e-01 -2.659429609775543213e-01 6.206789985299110413e-03 2.109239343553781509e-03 -2.029993943870067596e-02 9.080801904201507568e-02 -2.051937133073806763e-01 -3.912040591239929199e-02 1.556375026702880859e-01 -1.891138404607772827e-01
6.234184652566909790e-02 1.708778887987136841e-01 -1.352902948856353760e-01 3.919732570648193359e-02 1.123238727450370789e-01 1.805522888898849487e-01 -3.342660069465637207e-01 1.915714442729949951e-01 1.096082702279090881e-01 1.280344207771122456e-03 2.125276029109954834e-01 5.024031922221183777e-02 3.443325310945510864e-02 -1.183316409587860107e-01 -1.093317121267318726e-01 2.648170888423919678e-01 -1.928413473069667816e-02 -3.864583000540733337e-02 5.232002139091491699e-01 2.987263202667236328e-01 -6.487572193145751953e-02 1.092941090464591980e-01 -3.020857870578765869e-01 1.586839742958545685e-02 5.459484830498695374e-02 5.708756297826766968e-02 1.309501379728317261e-01 -8.992239832878112793e-03 -2.683627605438232422e-02 -1.216819733381271362e-01 1.416812092065811157e-01 -2.547080218791961670e-01
-3.431729227304458618e-02 -6.081480532884597778e-03 -1.560007408261299133e-02 3.111305534839630127e-01 -2.508219331502914429e-02 8.480463176965713501e-02 -1.520697027444839478e-01 2.497250884771347046e-01 3.285432755947113037e-01 2.858201563358306885e-01 4.119375348091125488e-02 -1.413774341344833374e-01 1.189987584948539734e-01 -2.514412701129913330e-01 8.016259968280792236e-02 1.657912880182266235e-01 -4.178033024072647095e-02 -7.006423920392990112e-02 9.243907779455184937e-02 8.438222110271453857e-02 -3.643541410565376282e-02 -2.515168674290180206e-02 -5.736160278320312500e-02 -5.564691126346588135e-02 -4.248994886875152588e-01 -1.966397166252136230e-01 1.976927965879440308e-01 6.352918595075607300e-02 1.399740874767303467e-01 1.120020262897014618e-02 3.132301270961761475e-01 -2.738484740257263184e-01
-2.113754674792289734e-02 3.468191623687744141e-01 -6.037505716085433960e-02 -2.811311781406402588e-01 3.449098765850067139e-02 9.643068164587020874e-02 -1.979121863842010498e-01 3.613477945327758789e-01 -6.697764992713928223e-02 1.256197243928909302e-01 1.375067532062530518e-01 1.343100965023040771e-01 -1.276970356702804565e-01 -3.544055297970771790e-02 1.397079825401306152e-01 5.676470324397087097e-02 -1.920888572931289673e-01 3.041802048683166504e-01 -1.847550570964813232e-01 -2.343632094562053680e-02 -1.771347224712371826e-01 1.186043396592140198e-01 -1.564806103706359863e-01 -1.930063664913177490e-01 -1.214171350002288818e-01 -7.561187446117401123e-02 2.067730575799942017e-01 -1.674977093935012817e-01 1.685825288295745850e-01 2.127817720174789429e-01 2.755789756774902344e-01 -8.151511847972869873e-02
1.950057037174701691e-02 3.083773255348205566e-01 -2.850570082664489746e-01 -1.468857377767562866e-01 1.525259763002395630e-01 2.164331227540969849e-01 -1.992707699537277222e-01 1.692943274974822998e-01 8.703010529279708862e-02 2.314508259296417236e-01 -8.900199085474014282e-03 -7.519060280174016953e-03 -9.524107724428176880e-02 2.012500917771831155e-04 3.098684176802635193e-02 8.111868798732757568e-02 -2.172849141061306000e-03 3.068984448909759521e-01 8.101603388786315918e-02 -8.357498794794082642e-02 5.456560850143432617e-02 2.637342512607574463e-01 1.219236254692077637e-01 -1.952964365482330322e-01 9.443382918834686279e-02 8.239833265542984009e-02 3.764992058277130127e-01 -4.135176911950111389e-02 1.008826345205307007e-01 4.461359232664108276e-02 3.166391849517822266e-01 -2.836315333843231201e-01
1.010645404458045959e-01 9.049436450004577637e-02 -7.670498639345169067e-02 7.752296328544616699e-02 2.919722497463226318e-01 3.257873356342315674e-01 3.147058933973312378e-02 3.991197049617767334e-02 1.093664243817329407e-01 -2.255335301160812378e-01 -6.899963319301605225e-02 -1.802832260727882385e-02 -1.615700423717498779e-01 1.272193938493728638e-01 -1.449786424636840820e-01 2.947480678558349609e-01 -2.353290021419525146e-01 4.579696059226989746e-01 5.645277351140975952e-02 1.135101467370986938e-01 -2.062861621379852295e-01 1.288483291864395142e-02 -5.920996516942977905e-02 -2.906787097454071045e-01 -5.487470701336860657e-02 -8.171503990888595581e-02 7.151747494935989380e-02 -1.085162311792373657e-01 -1.124409511685371399e-01 7.657516002655029297e-02 3.154810070991516113e-01 -3.340804576873779297e-02
-4.035191535949707031e-01 1.007275208830833435e-01 1.137137599289417267e-02 1.363442987203598022e-01 3.091966919600963593e-02 3.650221228599548340e-02 -4.441427439451217651e-02 2.995038926601409912e-01 -1.570653021335601807e-01 2.722716331481933594e-01 3.798888996243476868e-02 4.650321602821350098e-02 -1.963340044021606445e-01 -2.886218205094337463e-02 3.331479430198669434e-01 -3.443090245127677917e-02 -1.341707259416580200e-01 -1.309839636087417603e-01 9.509352594614028931e-02 -3.741239756345748901e-02 -3.666088450700044632e-03 -1.125468239188194275e-01 4.174427688121795654e-01 -2.947445511817932129e-01 -1.510652899742126465e-01 -1.358439866453409195e-02 2.120533883571624756e-01 -1.818301714956760406e-02 5.475785955786705017e-02 -5.171298980712890625e-02 2.556146383285522461e-01 -4.068544134497642517e-02
-1.552925705909729004e-01 1.981173157691955566e-01 -4.537817537784576416e-01 5.989703536033630371e-02 2.674039006233215332e-01 1.924164146184921265e-01 -1.919373720884323120e-01 8.097055368125438690e-03 2.071838974952697754e-01 -1.231172773987054825e-02 -1.227275803685188293e-01 2.429684698581695557e-01 -2.646294981241226196e-02 -4.845688119530677795e-02 8.915343321859836578e-03 1.859875917434692383e-01 -1.720619499683380127e-01 1.418794244527816772e-01 1.754034310579299927e-01 1.172847524285316467e-01 -2.144910097122192383e-01 -1.494956761598587036e-01 5.407502874732017517e-02 -2.074245810508728027e-01 2.341380529105663300e-02 -2.413590252399444580e-01 -6.526894401758909225e-03 8.934190869331359863e-02 -3.794338554143905640e-02 3.473602980375289917e-02 2.213479876518249512e-01 -3.158672749996185303e-01
-3.690846264362335205e-01 1.168271973729133606e-01 -1.302177906036376953e-01 4.194218292832374573e-02 1.308794617652893066e-01 2.683321833610534668e-01 -2.222119867801666260e-01 2.037094533443450928e-01 -9.311578422784805298e-02 -4.932267218828201294e-02 1.109248958528041840e-02 1.342232227325439453e-01 1.889794021844863892e-01 -1.574844717979431152e-01 1.251511722803115845e-01 -6.933882832527160645e-02 -3.472810983657836914e-01 6.666203029453754425e-03 1.873834729194641113e-01 2.206412702798843384e-01 -1.134257763624191284e-01 5.287958681583404541e-02 -3.653610497713088989e-02 -2.847808301448822021e-01 -2.130237966775894165e-02 1.507195830345153809e-02 4.275456666946411133e-01 -1.118641272187232971e-01 1.197206452488899231e-01 -1.564375311136245728e-01 -2.185068279504776001e-02 -5.800085142254829407e-02
-3.389512300491333008e-01 1.804307848215103149e-02 5.767108500003814697e-02 -6.943972408771514893e-02 1.144397109746932983e-01 3.231059312820434570e-01 -7.259915769100189209e-02 3.341943621635437012e-01 -2.273840010166168213e-01 3.474290668964385986e-02 1.413080492056906223e-03 -3.460966423153877258e-02 -8.934406936168670654e-02 -2.899469621479511261e-02 1.279217004776000977e-01 1.671771556138992310e-01 -2.121350914239883423e-01 3.459614515304565430e-01 1.987295001745223999e-01 -1.286386102437973022e-01 1.789869070053100586e-01 9.298494458198547363e-02 -1.180159896612167358e-01 4.755330737680196762e-03 -2.638100981712341309e-01 8.918922394514083862e-02 -1.400625705718994141e-01 1.395110189914703369e-01 -1.923063993453979492e-01 -2.992477715015411377e-01 1.223527491092681885e-01 -3.801685944199562073e-02
-1.437887400388717651e-01 5.615429580211639404e-02 -2.567809224128723145e-01 1.486437767744064331e-01 -1.147064417600631714e-01 1.172579377889633179e-01 -6.539654731750488281e-02 3.548176288604736328e-01 1.215029507875442505e-01 -1.783449649810791016e-01 7.146438211202621460e-02 -1.478092819452285767e-01 9.909186512231826782e-03 1.985121667385101318e-01 3.397625684738159180e-01 8.829415589570999146e-02 -2.828953862190246582e-01 2.485038638114929199e-01 1.618764847517013550e-01 7.725970447063446045e-02 -3.577612340450286865e-02 -2.653464078903198242e-01 -2.792733255773782730e-03 -2.134506106376647949e-01 1.901330240070819855e-02 -1.733201742172241211e-01 5.001159757375717163e-02 1.323187947273254395e-01 -1.279754489660263062e-01 4.330898076295852661e-02 1.556272059679031372e-01 3.327126502990722656e-01
4.767691716551780701e-02 4.729342758655548096e-01 -2.001203000545501709e-01 -5.885634943842887878e-02 3.569798171520233154e-02 -1.634927466511726379e-02 -2.728543579578399658e-01 1.124282628297805786e-01 5.472203716635704041e-02 4.238127470016479492e-01 2.042465060949325562e-01 2.406840771436691284e-01 -8.146231994032859802e-03 8.142114430665969849e-02 1.676641702651977539e-01 3.410601913928985596e-01 7.909850031137466431e-02 6.853086501359939575e-02 3.277655690908432007e-02 -2.321694232523441315e-02 1.117119640111923218e-01 1.449784636497497559e-01 3.337862715125083923e-02 -1.731087714433670044e-01 6.485112756490707397e-02 -6.812657415866851807e-02 1.562082618474960327e-01 -1.633237674832344055e-02 1.290920376777648926e-01 -7.196865230798721313e-02 1.621278226375579834e-01 -2.230255752801895142e-01
-2.020899951457977295e-01 -2.474522404372692108e-02 -8.375862240791320801e-02 -2.839848697185516357e-01 -1.158870756626129150e-03 1.267339289188385010e-01 -2.780037224292755127e-01 1.910991668701171875e-01 2.727844119071960449e-01 2.411448806524276733e-01 1.151182204484939575e-01 1.355495154857635498e-01 -9.920179843902587891e-02 -1.583852022886276245e-01 2.738774381577968597e-02 2.339063733816146851e-01 7.439555227756500244e-02 1.557599753141403198e-01 1.868472695350646973e-01 -1.699744313955307007e-01 -2.554978430271148682e-01 -1.286575198173522949e-01 4.898021742701530457e-02 -2.777944803237915039e-01 -1.744878590106964111e-01 -3.869068324565887451e-01 4.300903528928756714e-02 1.164716184139251709e-01 -2.554167248308658600e-02 -4.006194695830345154e-02 1.597214341163635254e-01 9.007198363542556763e-02
-1.281331777572631836e-01 2.377731651067733765e-01 -6.320626288652420044e-02 -2.620670758187770844e-02 -1.720803529024124146e-01 -3.719602897763252258e-02 -7.482309639453887939e-02 1.404104232788085938e-01 -2.584164775907993317e-02 1.804983764886856079e-01 7.581190764904022217e-02 3.239465653896331787e-01 -2.146057039499282837e-01 2.354544103145599365e-01 2.890525460243225098e-01 2.895238697528839111e-01 1.907844394445419312e-01 2.040224671363830566e-01 1.529513448476791382e-01 1.610725224018096924e-01 1.072011888027191162e-01 -2.728184461593627930e-01 -5.361202359199523926e-02 -2.596992254257202148e-01 1.199192740023136139e-02 1.551795303821563721e-01 2.504154741764068604e-01 7.777820527553558350e-02 -1.395606845617294312e-01 -1.873100250959396362e-01 -6.401453167200088501e-02 -1.341821998357772827e-01
1.678459160029888153e-02 9.666959941387176514e-02 -1.653642654418945312e-01 8.131948113441467285e-02 -1.271761804819107056e-01 1.460078209638595581e-01 -2.775275707244873047e-01 2.437497079372406006e-01 7.926648855209350586e-02 1.756222248077392578e-01 1.317138075828552246e-01 2.400534898042678833e-01 1.070083454251289368e-01 -2.079498916864395142e-01 2.787049412727355957e-01 -1.807271987199783325e-01 -2.286856770515441895e-01 2.127974480390548706e-01 1.540528386831283569e-01 -1.167304441332817078e-02 1.521348208189010620e-01 -1.622403413057327271e-01 -2.473703324794769287e-01 -1.757943928241729736e-01 -7.433124631643295288e-02 1.610623300075531006e-02 4.276171922683715820e-01 6.442358344793319702e-02 -4.783838614821434021e-02 -4.033464565873146057e-02 1.001586765050888062e-01 -1.886920332908630371e-01
-2.748338580131530762e-01 -1.585703939199447632e-01 8.734764903783798218e-02 -9.397400170564651489e-02 1.239738911390304565e-01 1.369229555130004883e-01 -3.424828052520751953e-01 7.705777883529663086e-02 1.304476410150527954e-01 1.653893440961837769e-01 1.353485435247421265e-01 3.702189326286315918e-01 6.221343204379081726e-02 -2.515634894371032715e-01 1.324707418680191040e-01 1.115319356322288513e-01 1.949601247906684875e-02 2.145324498414993286e-01 3.966107498854398727e-03 5.034246668219566345e-02 -3.197859525680541992e-01 5.002832785248756409e-02 -7.113052904605865479e-02 -1.419444847851991653e-02 -5.468272417783737183e-02 -1.391582489013671875e-01 6.447859853506088257e-02 4.472004994750022888e-02 -9.776866436004638672e-02 -6.958216428756713867e-02 4.664209783077239990e-01 9.578321874141693115e-02
-6.206183880567550659e-02 3.915359452366828918e-02 -1.604554057121276855e-02 2.280667722225189209e-01 -3.842825442552566528e-02 6.002707034349441528e-02 -1.978321932256221771e-02 5.551249384880065918e-01 -1.078398153185844421e-01 5.600744858384132385e-02 9.013907983899116516e-03 1.454273015260696411e-01 8.894626051187515259e-02 -1.917326003313064575e-01 -7.803025841712951660e-02 1.431627571582794189e-01 -6.243228167295455933e-02 1.906865648925304413e-02 1.412805914878845215e-01 7.378318160772323608e-02 -2.546836733818054199e-01 1.222478300333023071e-01 -9.137142449617385864e-02 1.486434787511825562e-01 -3.827010095119476318e-02 1.228149328380823135e-02 2.626175582408905029e-01 1.693458259105682373e-01 -1.063991039991378784e-01 -4.645315706729888916e-01 1.938707977533340454e-01 -1.325874328613281250e-01
-2.737738490104675293e-01 -1.260310560464859009e-01 -1.779291406273841858e-02 -1.094835028052330017e-01 -3.143097460269927979e-02 5.867784470319747925e-02 -2.241915613412857056e-01 3.804289102554321289e-01 -9.793931245803833008e-02 2.969948649406433105e-01 2.051284015178680420e-01 1.272414177656173706e-01 -3.412799835205078125e-01 5.242590326815843582e-03 5.897038057446479797e-02 -3.575414046645164490e-02 -1.126618981361389160e-01 1.331017166376113892e-02 -1.030415147542953491e-01 2.022776603698730469e-01 -1.356115750968456268e-02 2.172817476093769073e-02 1.854682266712188721e-01 -3.888636231422424316e-01 9.648036211729049683e-03 2.308495640754699707e-01 -6.293477863073348999e-02 1.484583318233489990e-01 -1.201563607901334763e-02 -1.547858268022537231e-01 1.783823370933532715e-01 -1.847669631242752075e-01
-2.747611999511718750e-01 5.538487061858177185e-02 2.703493228182196617e-03 -1.691529154777526855e-02 4.468356817960739136e-02 4.437825083732604980e-02 -1.443718522787094116e-01 1.820630431175231934e-01 1.370640378445386887e-02 3.304215893149375916e-02 -1.165729388594627380e-02 7.799927890300750732e-02 -1.479878127574920654e-01 3.014236986637115479e-01 -1.715768575668334961e-01 2.388211041688919067e-01 -2.216137796640396118e-01 3.978016972541809082e-01 9.450789541006088257e-02 1.097962260246276855e-02 -4.622853547334671021e-02 1.037006750702857971e-01 -2.212045043706893921e-01 2.530431747436523438e-02 -3.176810964941978455e-02 -1.269251853227615356e-02 1.707755774259567261e-01 3.111290037631988525e-01 6.154356524348258972e-02 -2.952878475189208984e-01 3.594661056995391846e-01 1.739275753498077393e-01
-2.163157314062118530e-01 1.799224764108657837e-01 -5.309630930423736572e-02 -3.370026350021362305e-01 8.550129830837249756e-02 -6.742712855339050293e-02 -1.213751584291458130e-01 1.052650138735771179e-01 8.343365974724292755e-03 -1.360035091638565063e-01 -2.313248068094253540e-02 1.935637444257736206e-01 -3.621312379837036133e-01 -1.476679593324661255e-01 2.837117016315460205e-01 2.575058862566947937e-02 -2.296336889266967773e-01 3.428781926631927490e-01 2.920577675104141235e-02 -1.871118694543838501e-01 8.056776970624923706e-02 6.253967434167861938e-02 1.151605397462844849e-01 -3.227069377899169922e-01 -1.102324724197387695e-01 -1.337761431932449341e-02 -7.236777991056442261e-02 8.019142784178256989e-03 3.702496364712715149e-02 -4.999068751931190491e-02 3.469409048557281494e-01 -1.650373265147209167e-02
2.579722180962562561e-02 1.919937133789062500e-01 1.004553064703941345e-01 -9.645534446462988853e-04 -2.415009401738643646e-02 2.126844413578510284e-02 -1.082575619220733643e-01 1.766269505023956299e-01 4.209611564874649048e-02 1.823150217533111572e-01 1.544464826583862305e-01 -1.856901869177818298e-02 6.879456341266632080e-02 -4.593838378787040710e-02 1.368467509746551514e-01 3.481447398662567139e-01 -3.602289557456970215e-01 7.763512432575225830e-02 -4.040293768048286438e-02 6.110110506415367126e-02 -4.038611799478530884e-02 3.373472094535827637e-01 7.853263057768344879e-03 -5.620815232396125793e-02 -4.827141761779785156e-01 8.677155524492263794e-02 -9.990753233432769775e-02 1.760560423135757446e-01 4.058401100337505341e-03 -2.504638135433197021e-01 3.130142390727996826e-01 -1.962540298700332642e-02
-3.520052433013916016e-01 -2.127292007207870483e-02 -1.649039238691329956e-01 1.294642128050327301e-02 -1.938393712043762207e-01 2.616052143275737762e-02 -9.351113438606262207e-02 2.402319163084030151e-01 1.423960924148559570e-01 2.407731711864471436e-01 5.768731981515884399e-02 7.086329907178878784e-02 -2.424067258834838867e-01 1.792519837617874146e-01 2.340593785047531128e-01 5.890996661037206650e-03 3.076462075114250183e-02 1.240983977913856506e-01 -9.178858250379562378e-02 2.094921916723251343e-01 -6.998463720083236694e-02 -1.486693620681762695e-01 2.903369367122650146e-01 -3.916020393371582031e-01 7.164499256759881973e-03 1.647125631570816040e-01 1.486304402351379395e-01 4.649795591831207275e-02 6.083988025784492493e-02 -2.128339260816574097e-01 2.149777561426162720e-01 -1.769169569015502930e-01
-7.206053286790847778e-02 1.332512497901916504e-01 8.932317048311233521e-02 -2.418562397360801697e-02 6.264317780733108521e-02 4.080526158213615417e-02 -1.585559099912643433e-01 -1.231945306062698364e-01 -8.616098761558532715e-02 -1.067803427577018738e-02 1.394806802272796631e-01 -4.537052940577268600e-03 -1.077076122164726257e-01 -1.354993879795074463e-01 4.199114441871643066e-02 2.589405179023742676e-01 -7.602238655090332031e-02 5.205860733985900879e-01 3.752878010272979736e-01 2.561914324760437012e-01 1.410667505115270615e-02 6.847070902585983276e-02 -1.926275789737701416e-01 9.113460779190063477e-02 -1.306857317686080933e-01 1.107743903994560242e-01 7.799645513296127319e-02 1.083000376820564270e-01 8.026174455881118774e-02 -2.087937444448471069e-01 4.056279063224792480e-01 -3.871535509824752808e-02
-1.652864813804626465e-01 1.181543841958045959e-01 -2.776784002780914307e-01 -1.952407062053680420e-01 9.662865102291107178e-02 2.096806019544601440e-01 -2.780865728855133057e-01 2.481324374675750732e-01 8.802635967731475830e-02 1.655272394418716431e-02 1.489276438951492310e-01 3.193470537662506104e-01 3.793688863515853882e-02 -1.261111721396446228e-02 1.377792507410049438e-01 -2.591081708669662476e-02 -1.079572588205337524e-01 -1.805733889341354370e-02 1.942889243364334106e-01 8.452104777097702026e-02 -4.586771503090858459e-02 3.692682459950447083e-02 -2.394651919603347778e-01 -2.023582458496093750e-01 8.343753404915332794e-03 1.286496073007583618e-01 4.446495771408081055e-01 2.310758084058761597e-01 -1.211573109030723572e-01 -1.503165513277053833e-01 -9.663494676351547241e-02 -1.577299088239669800e-01
-2.715898156166076660e-01 2.845465540885925293e-01 4.289570264518260956e-03 -1.962393373250961304e-01 -3.342745453119277954e-02 -3.407818078994750977e-02 -1.539864018559455872e-02 2.658240199089050293e-01 1.732828915119171143e-01 -1.530709713697433472e-01 6.029236689209938049e-02 2.642612755298614502e-01 2.441258169710636139e-02 -1.148820295929908752e-01 2.555150687694549561e-01 -1.436346173286437988e-01 -2.404710948467254639e-01 1.112692505121231079e-01 3.215624392032623291e-02 1.249742060899734497e-01 1.515439338982105255e-02 4.715207219123840332e-02 4.965943843126296997e-02 -4.453053474426269531e-01 5.216019973158836365e-02 5.920504406094551086e-02 1.706364750862121582e-01 2.037686705589294434e-01 -3.076376318931579590e-01 -2.256102487444877625e-02 2.110411822795867920e-01 -1.725006848573684692e-02
-8.442217111587524414e-02 -1.151563301682472229e-01 2.234830409288406372e-01 2.455585449934005737e-02 -1.293614804744720459e-01 3.574124872684478760e-01 -3.766283765435218811e-02 1.712891012430191040e-01 2.016198188066482544e-01 -1.626532822847366333e-01 1.473455280065536499e-01 -1.266854554414749146e-01 -4.606605321168899536e-02 4.304451867938041687e-02 3.971784710884094238e-01 2.779222466051578522e-02 -9.810891747474670410e-02 1.977716535329818726e-01 1.529280096292495728e-01 2.563275098800659180e-01 -3.975125029683113098e-02 -6.370458006858825684e-02 -1.506379842758178711e-01 -1.297151483595371246e-02 -7.762271165847778320e-02 3.937301784753799438e-02 1.003343686461448669e-01 -1.876539140939712524e-01 -1.738086938858032227e-01 -3.023815155029296875e-01 3.805991411209106445e-01 -2.790377661585807800e-02
-8.531806617975234985e-02 -2.169660478830337524e-02 1.241239998489618301e-02 1.816413700580596924e-01 3.888156414031982422e-01 1.506965607404708862e-01 -2.158852964639663696e-01 4.181983470916748047e-01 1.330206245183944702e-01 2.501696646213531494e-01 -1.214451156556606293e-02 3.773048520088195801e-01 3.759533539414405823e-02 8.078165352344512939e-03 -6.228163093328475952e-02 1.714051812887191772e-01 -1.032038405537605286e-01 9.426453709602355957e-02 -1.367191225290298462e-02 -6.719725579023361206e-02 1.434797346591949463e-01 -2.929398044943809509e-02 9.812153130769729614e-02 -1.239648237824440002e-01 1.542682051658630371e-01 8.502683043479919434e-02 -7.175587117671966553e-02 9.462291002273559570e-02 8.345309644937515259e-02 -1.338462382555007935e-01 4.007824957370758057e-01 -6.985974311828613281e-02
-1.333463191986083984e-01 3.057345449924468994e-01 7.365586608648300171e-02 1.542150825262069702e-01 -9.914969652891159058e-02 3.451636135578155518e-01 1.463345997035503387e-02 3.702719211578369141e-01 -9.716125577688217163e-02 3.083529472351074219e-01 -7.913789153099060059e-02 1.107075959444046021e-01 -2.346648722887039185e-01 5.607374384999275208e-02 5.172599479556083679e-02 -2.340004146099090576e-01 -1.263480074703693390e-02 1.535058170557022095e-01 1.532438695430755615e-01 -7.714042812585830688e-02 -8.282829076051712036e-02 -1.355988085269927979e-01 -1.155743673443794250e-01 -3.928433656692504883e-01 1.054082252085208893e-02 -1.746578365564346313e-01 -1.394987851381301880e-01 9.880322217941284180e-02 -1.651290208101272583e-01 8.922549337148666382e-02 8.592525869607925415e-02 -7.765118032693862915e-02
-2.460880279541015625e-01 1.530116517096757889e-02 -1.361069176346063614e-02 7.571484893560409546e-02 9.831096976995468140e-02 2.455150149762630463e-02 4.441556334495544434e-02 1.690644323825836182e-01 -3.498494029045104980e-01 9.786865115165710449e-02 1.220603436231613159e-01 1.610762178897857666e-01 5.170627310872077942e-02 2.057557739317417145e-02 2.834752500057220459e-01 2.064121812582015991e-01 -2.290017902851104736e-02 1.233469247817993164e-01 2.374836504459381104e-01 1.749155819416046143e-01 2.086888998746871948e-01 -1.870969533920288086e-01 2.112712115049362183e-01 -2.906096577644348145e-01 -2.740773856639862061e-01 -7.213180512189865112e-02 9.656874462962150574e-03 2.497081160545349121e-01 -6.222030147910118103e-02 -1.594895124435424805e-01 3.061089515686035156e-01 -1.320178508758544922e-01
-2.246100902557373047e-01 -8.967839926481246948e-02 1.875173747539520264e-01 2.123889923095703125e-01 5.223027244210243225e-02 7.284353673458099365e-02 -1.448551863431930542e-01 1.770205982029438019e-02 7.470465451478958130e-02 1.490674763917922974e-01 1.853120028972625732e-01 5.288753286004066467e-02 -2.110733836889266968e-01 -3.088809177279472351e-02 4.411019384860992432e-02 1.309739649295806885e-01 -2.931278645992279053e-01 5.092100426554679871e-02 1.410222649574279785e-01 1.807472109794616699e-01 -2.239969372749328613e-01 3.478186950087547302e-02 -6.865229457616806030e-02 -2.889634966850280762e-01 3.458335250616073608e-02 -2.336440980434417725e-02 2.350291609764099121e-01 -2.750191092491149902e-01 -1.223952695727348328e-01 -1.770628094673156738e-01 4.889507591724395752e-01 6.056535989046096802e-02
-8.475277572870254517e-02 6.545188277959823608e-02 -1.312695741653442383e-01 2.079189866781234741e-01 5.168538074940443039e-03 9.518282860517501831e-02 -1.753157526254653931e-01 3.635584712028503418e-01 7.148144394159317017e-02 7.048960030078887939e-02 2.322445660829544067e-01 3.255488276481628418e-01 8.867437392473220825e-02 -1.296019107103347778e-01 2.268504053354263306e-01 -2.469377815723419189e-01 -1.256552189588546753e-01 1.726736575365066528e-01 1.022097468376159668e-01 3.028991445899009705e-02 1.249684840440750122e-01 -5.275011062622070312e-02 -2.777311801910400391e-01 -1.328759491443634033e-01 -8.951105177402496338e-02 9.526671841740608215e-03 3.481048941612243652e-01 -3.201984614133834839e-02 -1.545078754425048828e-01 -9.377383440732955933e-02 1.375223696231842041e-01 -3.113407194614410400e-01
-2.403355389833450317e-01 -9.316087514162063599e-02 -9.728229790925979614e-02 2.400256842374801636e-01 -8.545984327793121338e-02 4.593726992607116699e-02 2.808187007904052734e-01 4.505975842475891113e-01 -1.225771382451057434e-01 1.794252395629882812e-01 2.414351999759674072e-01 2.358498275279998779e-01 -1.918021589517593384e-01 -5.155307007953524590e-04 -1.149265393614768982e-01 1.088997125625610352e-01 9.146839380264282227e-02 -2.828612551093101501e-02 9.922206401824951172e-02 1.201752759516239166e-02 2.477744966745376587e-02 -6.746925413608551025e-02 -4.417889565229415894e-02 -1.423746496438980103e-01 -1.113873943686485291e-01 -1.611731946468353271e-01 1.101127564907073975e-01 2.060683369636535645e-01 -7.784526050090789795e-02 -2.638832926750183105e-01 2.474235296249389648e-01 -2.752318084239959717e-01
-2.965981364250183105e-01 2.302868664264678955e-01 8.008320629596710205e-02 -6.557095050811767578e-02 3.933646529912948608e-02 4.180932641029357910e-01 8.594101667404174805e-02 3.892921283841133118e-02 -1.083358526229858398e-01 1.249009817838668823e-01 -1.443888992071151733e-02 -7.600513100624084473e-02 8.733158558607101440e-02 1.421017646789550781e-01 2.387406677007675171e-02 2.149700373411178589e-01 -2.620883584022521973e-01 2.360855489969253540e-01 2.280734330415725708e-01 7.150490581989288330e-02 -2.571955621242523193e-01 -1.126149222254753113e-01 -3.019370883703231812e-02 -9.531084448099136353e-02 -7.945054769515991211e-02 -1.176675483584403992e-01 1.006251107901334763e-02 2.610226273536682129e-01 7.763765752315521240e-02 -2.644268572330474854e-01 3.020324707031250000e-01 1.707642078399658203e-01
-1.650854945182800293e-01 6.213111430406570435e-02 -5.191317945718765259e-02 8.939310908317565918e-02 -1.411548256874084473e-01 -6.047151237726211548e-02 -9.985938668251037598e-02 3.699761256575584412e-02 -1.949646882712841034e-02 1.534545719623565674e-01 2.716672122478485107e-01 4.505821466445922852e-01 -8.154310286045074463e-02 1.060916483402252197e-01 1.304528489708900452e-02 2.199932336807250977e-01 -5.197804048657417297e-02 3.803479373455047607e-01 -5.582210794091224670e-02 -1.959750354290008545e-01 -2.139025032520294189e-01 1.629737317562103271e-01 1.275165528059005737e-01 -1.337358057498931885e-01 -1.959412693977355957e-01 -2.067346870899200439e-01 9.368024766445159912e-02 2.892635203897953033e-02 1.047342047095298767e-01 -1.869595050811767578e-01 3.493507206439971924e-01 4.458006843924522400e-02
1.546219736337661743e-01 2.500340342521667480e-01 -2.249843254685401917e-02 7.346626371145248413e-02 -2.584076821804046631e-01 4.249627888202667236e-02 -1.725618988275527954e-01 1.812124066054821014e-02 1.534277647733688354e-01 1.434877663850784302e-01 3.541656211018562317e-02 1.712650209665298462e-01 -2.561978250741958618e-02 8.345442265272140503e-02 2.185856103897094727e-01 2.334299981594085693e-01 -1.024485230445861816e-01 2.077508270740509033e-01 2.255557328462600708e-01 1.452639400959014893e-01 1.440148502588272095e-01 -2.873570919036865234e-01 -4.959551617503166199e-02 -4.409810602664947510e-01 -4.988085478544235229e-02 2.171637676656246185e-02 2.913232445716857910e-01 -1.326774209737777710e-01 -1.395140737295150757e-01 -2.463635355234146118e-01 -1.135571226477622986e-01 -4.684498999267816544e-03
-2.349978387355804443e-01 4.018122255802154541e-01 1.383619159460067749e-01 4.372478649020195007e-02 -2.433861792087554932e-01 7.152628898620605469e-02 -3.581846654415130615e-01 2.185636162757873535e-01 6.919144093990325928e-02 1.298555731773376465e-01 -4.080293700098991394e-02 1.412515342235565186e-01 -1.471565961837768555e-01 1.774886399507522583e-01 1.886648982763290405e-01 1.853874623775482178e-01 -1.146342083811759949e-01 -1.173986792564392090e-01 3.418967425823211670e-01 -1.285861991345882416e-02 8.357999473810195923e-02 -9.787301719188690186e-02 3.518673777580261230e-02 -3.191534057259559631e-02 4.658811166882514954e-02 1.120322570204734802e-01 1.830447018146514893e-01 6.035502627491950989e-02 1.438511256128549576e-02 -3.503798842430114746e-01 3.659006208181381226e-02 -1.283581405878067017e-01
2.282083034515380859e-01 1.574699729681015015e-01 -1.142561882734298706e-01 1.314289718866348267e-01 -1.446456760168075562e-01 2.204700559377670288e-01 -8.439488010480999947e-04 3.583945930004119873e-01 -1.039296388626098633e-02 3.954980969429016113e-01 -9.905841946601867676e-02 1.033343598246574402e-01 -1.840305477380752563e-01 -2.075356990098953247e-01 6.626595556735992432e-02 -1.158542335033416748e-01 1.594445556402206421e-01 1.892656385898590088e-01 2.912356555461883545e-01 1.258884221315383911e-01 -1.487605553120374680e-02 -2.026922553777694702e-01 -3.073229491710662842e-01 -2.386827915906906128e-01 6.658225785940885544e-03 8.219559490680694580e-02 1.206098422408103943e-01 7.045097183436155319e-03 1.370221376419067383e-01 1.045933738350868225e-01 1.274567395448684692e-01 3.257373720407485962e-02
-1.669954210519790649e-01 -6.586547940969467163e-02 -9.494944661855697632e-02 1.460275202989578247e-01 5.659219250082969666e-02 2.723015844821929932e-01 1.864695847034454346e-01 2.583113908767700195e-01 2.119426429271697998e-01 -1.819137334823608398e-01 2.947776913642883301e-01 -3.714821860194206238e-02 -1.238861531019210815e-01 9.603127092123031616e-02 1.273731142282485962e-02 7.172778248786926270e-02 -3.864626586437225342e-01 3.954729139804840088e-01 2.823766171932220459e-01 -5.969570577144622803e-02 -1.476823240518569946e-01 9.725075960159301758e-02 2.769524976611137390e-02 6.859259307384490967e-02 -1.543203741312026978e-01 -1.193774640560150146e-01 9.823652356863021851e-02 1.579585969448089600e-01 -7.455353438854217529e-02 -7.205271720886230469e-02 2.302449494600296021e-01 1.425855234265327454e-02
-1.844353973865509033e-02 -1.727117039263248444e-02 -2.544457912445068359e-01 -2.926481366157531738e-01 -1.632373332977294922e-01 8.742634207010269165e-02 2.066923975944519043e-01 5.819025263190269470e-02 7.466763723641633987e-03 1.848196536302566528e-01 5.671316385269165039e-02 9.187562763690948486e-02 -2.315852195024490356e-01 6.730024516582489014e-02 1.308659315109252930e-01 2.789522707462310791e-01 -2.090547233819961548e-01 1.199812144041061401e-01 8.717565983533859253e-02 -1.779393665492534637e-02 1.270244121551513672e-01 6.181333586573600769e-02 -1.594514399766921997e-01 -3.235093951225280762e-01 -5.875736102461814880e-02 1.551448553800582886e-01 3.120407760143280029e-01 -4.838155582547187805e-02 -8.920311927795410156e-02 -4.463421404361724854e-01 1.118827313184738159e-01 -8.137411624193191528e-02
1.447186022996902466e-01 2.151162028312683105e-01 7.165538519620895386e-02 2.637609839439392090e-01 -1.669908501207828522e-02 3.462894558906555176e-01 -1.323167681694030762e-01 1.599546968936920166e-01 2.305181175470352173e-01 9.996046870946884155e-02 3.903595358133316040e-02 -2.352310568094253540e-01 -1.702550239861011505e-02 -2.725434899330139160e-01 1.367558538913726807e-01 -1.414098292589187622e-01 2.429185248911380768e-02 -6.661978363990783691e-02 1.933771818876266479e-01 3.091762401163578033e-02 -8.444453030824661255e-02 1.139765419065952301e-02 -1.746056601405143738e-02 -4.077603220939636230e-01 -1.721093803644180298e-01 -1.672247201204299927e-01 2.511986494064331055e-01 5.676799267530441284e-02 2.157924026250839233e-01 -5.437992140650749207e-02 2.649424374103546143e-01 -2.630219049751758575e-02
-9.489937126636505127e-02 1.334998905658721924e-01 2.058178558945655823e-02 -4.664692562073469162e-03 2.672792226076126099e-02 8.640356361865997314e-02 -2.187442779541015625e-01 5.814714431762695312e-01 -1.533188670873641968e-02 2.778578400611877441e-01 -1.710839122533798218e-01 -1.155425757169723511e-01 -8.612420409917831421e-02 1.372807309962809086e-03 1.228170767426490784e-01 -4.192247986793518066e-02 2.917182072997093201e-02 2.868798077106475830e-01 1.493285130709409714e-02 -3.312265872955322266e-02 1.974496990442276001e-01 3.529468774795532227e-01 -7.619818300008773804e-02 -9.071119874715805054e-02 -5.051011964678764343e-02 -9.692985564470291138e-02 2.289598584175109863e-01 6.635119765996932983e-02 1.502749621868133545e-01 -3.270721808075904846e-02 2.108097523450851440e-01 1.879871636629104614e-01
-8.716339617967605591e-02 -2.093808501958847046e-01 -3.319659829139709473e-01 -3.466183543205261230e-01 -3.590647503733634949e-02 2.289210408926010132e-01 -2.823747694492340088e-01 4.556525647640228271e-01 9.611161053180694580e-02 -1.239708811044692993e-01 4.725733399391174316e-02 -9.499613195657730103e-02 -4.907725751399993896e-02 -6.893681734800338745e-02 -1.394387893378734589e-02 2.175849378108978271e-01 3.146944195032119751e-02 2.128065079450607300e-01 -9.085610508918762207e-02 7.839647121727466583e-03 -5.431936308741569519e-02 -1.442772801965475082e-02 6.779497116804122925e-02 -4.654594883322715759e-02 -2.781975269317626953e-01 5.205596797168254852e-03 8.865170180797576904e-02 -4.758228361606597900e-02 -5.247431248426437378e-02 -2.120262980461120605e-01 2.825933098793029785e-01 -8.354108780622482300e-02
-1.216396596282720566e-02 8.057925105094909668e-02 6.661733984947204590e-02 2.107432484626770020e-02 2.611968219280242920e-01 1.482603251934051514e-01 -1.239576563239097595e-01 4.045750200748443604e-01 1.384847164154052734e-01 2.064089179039001465e-01 -5.013459920883178711e-02 2.452380955219268799e-01 -1.434318069368600845e-02 -1.827878295443952084e-03 8.722459524869918823e-02 2.494312524795532227e-01 -2.204394042491912842e-01 2.374484576284885406e-02 -4.612019285559654236e-02 -8.438821136951446533e-02 2.058863788843154907e-01 -2.827714085578918457e-01 -5.877345055341720581e-02 -4.555457085371017456e-02 1.466056853532791138e-01 -9.185764193534851074e-02 -6.576186418533325195e-02 8.150057867169380188e-03 1.822112649679183960e-01 -1.111124530434608459e-01 4.906052947044372559e-01 -1.338202506303787231e-01
-1.263552010059356689e-01 1.411030739545822144e-01 -1.073480173945426941e-01 -1.666038930416107178e-01 2.135498970746994019e-01 6.744022667407989502e-02 -2.009108811616897583e-01 2.542180120944976807e-01 -3.277735784649848938e-02 7.425924390554428101e-02 1.007499471306800842e-01 1.780377179384231567e-01 2.702108351513743401e-03 -3.103349171578884125e-02 2.598225176334381104e-01 1.514262259006500244e-01 -2.299440354108810425e-01 2.226863950490951538e-01 -2.547917142510414124e-02 -1.261271387338638306e-01 -3.848592638969421387e-01 2.795674800872802734e-01 -2.102199792861938477e-01 -1.354410648345947266e-01 -8.962992578744888306e-02 -2.324915826320648193e-01 1.570986360311508179e-01 -1.552785634994506836e-01 -5.453493446111679077e-02 1.417012512683868408e-01 2.827445566654205322e-01 -9.026705473661422729e-02
-8.108088374137878418e-02 -2.400087267160415649e-01 -6.817329674959182739e-02 -6.581233441829681396e-02 2.646382153034210205e-01 8.965825289487838745e-02 1.636301539838314056e-02 1.927421092987060547e-01 5.389535799622535706e-02 1.588604003190994263e-01 1.554502360522747040e-02 1.127324849367141724e-01 -3.439065217971801758e-01 -2.381403297185897827e-01 -3.613494709134101868e-02 2.247404009103775024e-01 1.525838300585746765e-02 1.809557378292083740e-01 7.747629284858703613e-02 8.351362496614456177e-02 -1.935146190226078033e-02 -1.858033239841461182e-01 -9.154862165451049805e-02 -1.204764619469642639e-01 6.550749298185110092e-03 2.337722182273864746e-01 3.034135699272155762e-01 -2.652219496667385101e-02 -3.995075523853302002e-01 -4.965519160032272339e-02 2.787872254848480225e-01 -2.290584743022918701e-01
-6.679987162351608276e-02 3.862638399004936218e-02 5.399379506707191467e-02 2.720246650278568268e-02 2.439936548471450806e-01 3.069595806300640106e-02 2.342516742646694183e-02 2.075867205858230591e-01 -2.206300795078277588e-01 1.912354975938796997e-01 1.440676599740982056e-01 8.120133727788925171e-02 -1.200216487050056458e-01 1.124412640929222107e-01 -3.357886523008346558e-02 3.547692298889160156e-02 -3.262094855308532715e-01 4.187334775924682617e-01 3.286933600902557373e-01 3.586737811565399170e-02 4.588651005178689957e-03 -6.922048330307006836e-02 3.186743706464767456e-02 -2.024972997605800629e-02 -1.653138846158981323e-01 -6.388161331415176392e-03 5.775148980319499969e-03 -3.625344857573509216e-02 5.170441418886184692e-02 -2.583429217338562012e-01 4.912935793399810791e-01 8.617958426475524902e-02
8.965031057596206665e-02 1.876141428947448730e-01 -1.010084226727485657e-01 -7.100217044353485107e-02 -2.194978594779968262e-01 1.524960696697235107e-01 6.378186494112014771e-02 1.937990784645080566e-01 1.680405884981155396e-01 7.071924954652786255e-02 3.402716815471649170e-01 -1.763226538896560669e-01 -1.553044021129608154e-01 1.372244488447904587e-02 2.262479513883590698e-01 1.433835737407207489e-02 2.285622656345367432e-01 5.954655632376670837e-02 2.432904094457626343e-01 -1.075781658291816711e-01 6.457313150167465210e-02 8.399419486522674561e-02 -1.618834882974624634e-01 -1.476677656173706055e-01 -2.289180606603622437e-01 8.255217969417572021e-02 2.094459086656570435e-01 2.140984684228897095e-01 1.448366343975067139e-01 3.178764507174491882e-02 4.646286368370056152e-01 -8.124123327434062958e-03
-5.374845862388610840e-02 -5.118538439273834229e-02 -6.872675567865371704e-02 4.664706811308860779e-02 -4.708082973957061768e-02 9.741295874118804932e-02 1.244250237941741943e-01 2.879994213581085205e-01 -2.763926610350608826e-02 1.610142737627029419e-01 1.761603206396102905e-01 -1.686937361955642700e-02 8.541762083768844604e-02 1.588705629110336304e-01 -7.447961717844009399e-02 8.731780201196670532e-02 -2.875850722193717957e-02 3.534882068634033203e-01 2.223131954669952393e-01 -4.756637290120124817e-02 6.291537731885910034e-02 2.956974692642688751e-02 -9.095116704702377319e-02 -1.349430978298187256e-01 -3.521948158740997314e-01 -1.104620769619941711e-01 2.198734730482101440e-01 5.130883455276489258e-01 -1.934251189231872559e-01 -2.406531572341918945e-01 7.444546371698379517e-02 -1.274712532758712769e-01
-1.960967779159545898e-01 1.026688069105148315e-01 8.552087098360061646e-02 5.166049674153327942e-02 -5.977424979209899902e-02 -2.991926856338977814e-03 -1.771891862154006958e-01 5.198543667793273926e-01 1.740899384021759033e-01 2.695426642894744873e-01 2.597147785127162933e-02 -1.062327250838279724e-01 -2.207328081130981445e-01 1.463229209184646606e-02 2.025654464960098267e-01 1.766099184751510620e-01 4.487785696983337402e-02 2.614025771617889404e-01 -3.269107639789581299e-02 1.787070184946060181e-03 5.943617969751358032e-02 3.588607013225555420e-01 -1.288761496543884277e-01 -2.302959859371185303e-01 -1.636256873607635498e-01 -1.102625802159309387e-01 1.370835155248641968e-01 -2.715378813445568085e-02 1.927291005849838257e-01 6.077497452497482300e-02 1.150370016694068909e-01 1.175008639693260193e-01
-1.022564098238945007e-01 3.714949488639831543e-01 -1.917256712913513184e-01 -8.336239308118820190e-02 -9.731093049049377441e-02 1.495989505201578140e-02 -6.439656950533390045e-03 8.579599112272262573e-02 1.149368286132812500e-01 1.208173707127571106e-01 8.449645340442657471e-02 1.710457205772399902e-01 -7.666355371475219727e-02 1.246573552489280701e-01 3.537723124027252197e-01 1.401577442884445190e-01 -1.867833435535430908e-01 2.558393180370330811e-01 1.983356475830078125e-01 2.080529034137725830e-01 2.581587731838226318e-01 -1.475866734981536865e-01 -1.242739558219909668e-01 -4.087031483650207520e-01 -2.231443300843238831e-02 -6.884528696537017822e-02 1.287876963615417480e-01 -2.149199545383453369e-01 -9.758394956588745117e-02 -1.178743466734886169e-01 1.121256798505783081e-01 -4.933023452758789062e-02
-2.741852402687072754e-01 9.446155279874801636e-02 -1.258598864078521729e-01 -4.779439792037010193e-02 -1.043189838528633118e-01 2.126591652631759644e-02 -1.125905513763427734e-01 4.689036905765533447e-01 -6.329317577183246613e-03 -8.248842507600784302e-02 4.104604944586753845e-03 8.326546102762222290e-02 -7.416540384292602539e-02 -3.501201048493385315e-02 2.597504258155822754e-01 -1.640977263450622559e-01 -7.214719802141189575e-02 2.404107302427291870e-01 1.968880891799926758e-01 1.515235453844070435e-01 3.465585410594940186e-01 -1.999003291130065918e-01 1.033480558544397354e-02 -2.041878998279571533e-01 1.230461373925209045e-01 -9.474385529756546021e-02 1.907799094915390015e-01 3.452065959572792053e-02 -2.373016178607940674e-01 -1.313507556915283203e-02 1.745126247406005859e-01 -2.524664103984832764e-01
-2.087624073028564453e-01 1.246050894260406494e-01 -2.979198396205902100e-01 -1.122276410460472107e-01 -4.814473167061805725e-02 3.661589622497558594e-01 8.896660804748535156e-02 3.148337826132774353e-02 -1.378223299980163574e-01 2.166339159011840820e-01 -9.465018659830093384e-02 4.275888502597808838e-01 -1.307802647352218628e-01 -4.718212783336639404e-02 1.280336380004882812e-01 1.883348375558853149e-01 -1.015550494194030762e-01 9.870370849967002869e-04 -3.277569264173507690e-02 1.092239022254943848e-01 -1.596836894750595093e-01 -1.570441722869873047e-01 -1.170468404889106750e-01 -3.913392722606658936e-01 -2.150237858295440674e-01 -8.215707540512084961e-02 2.662382647395133972e-02 -4.112824052572250366e-02 -7.592097669839859009e-02 -1.479247584939002991e-02 2.223190069198608398e-01 1.192272827029228210e-01
[truncated: 3,264,398 more chars]
