# Supplementary material for: The Language of Innovation
Source: PLoS One. 2020 Apr 30;15(4):e0230107. doi: 10.1371/journal.pone.0230107 (PMC7194493; doi:10.1371/journal.pone.0230107)
Supplement: S25 File — (GZ) [file pone.0230107.s025.tar.gz › 2003-2007/V2Run_3_VS_4500_embeddings2003-2007ED32.txt]

-5.543284490704536438e-02 -3.707943260669708252e-01 5.537614226341247559e-02 2.031229734420776367e-01 -2.891932725906372070e-01 -2.140139974653720856e-02 -4.107305407524108887e-01 1.056916825473308563e-02 -9.121705591678619385e-02 -2.780803442001342773e-01 -6.186274066567420959e-02 7.939108461141586304e-02 1.476921420544385910e-02 -1.912236362695693970e-01 -1.252183914184570312e-01 3.061208128929138184e-01 3.235439211130142212e-02 -1.507111489772796631e-01 -1.920638605952262878e-02 2.701675593852996826e-01 -8.964683115482330322e-02 1.795420423150062561e-02 1.702519655227661133e-01 1.075434982776641846e-01 1.728711426258087158e-01 7.195036858320236206e-02 1.709195226430892944e-01 -5.059433355927467346e-02 -1.236701533198356628e-01 -8.339809719473123550e-04 -4.305068403482437134e-02 -3.004074394702911377e-01
8.448912203311920166e-02 -1.497999429702758789e-01 -7.628269493579864502e-03 3.877213299274444580e-01 -1.085883304476737976e-01 -9.865102171897888184e-02 8.592560887336730957e-02 -8.556613326072692871e-02 -1.242118179798126221e-01 -2.722671031951904297e-01 -2.503637969493865967e-01 1.190509870648384094e-01 -2.215916514396667480e-01 -1.055247113108634949e-01 2.750851958990097046e-02 1.330054402351379395e-01 -4.150715768337249756e-01 1.808270066976547241e-01 -8.732993900775909424e-02 -1.539440359920263290e-02 -1.112756952643394470e-01 3.296775817871093750e-01 2.323279827833175659e-01 1.799833327531814575e-01 -1.175095438957214355e-01 -1.857430934906005859e-01 5.846040695905685425e-02 -1.872602105140686035e-02 1.540884524583816528e-01 1.882891505956649780e-01 8.351112157106399536e-02 -1.322886068373918533e-02
1.640502177178859711e-02 -1.708377897739410400e-01 6.409917026758193970e-03 2.820850610733032227e-01 -1.821067333221435547e-01 -6.772897392511367798e-02 -1.081607788801193237e-01 -2.012160271406173706e-01 -2.352831512689590454e-01 -4.351716488599777222e-02 -1.955414265394210815e-01 1.215335875749588013e-01 9.589283168315887451e-02 -2.582040131092071533e-01 -1.561640501022338867e-01 2.812898755073547363e-01 -9.912307560443878174e-02 -4.015905857086181641e-01 -9.746517986059188843e-02 -2.822991460561752319e-02 1.413250863552093506e-01 1.634038835763931274e-01 -1.240479648113250732e-01 2.335335500538349152e-02 -2.457307279109954834e-01 3.376783430576324463e-02 1.487517356872558594e-01 -2.152224481105804443e-01 -2.054700627923011780e-02 -2.549208998680114746e-01 -2.681989967823028564e-01 6.918571423739194870e-03
4.550226777791976929e-02 -8.070145547389984131e-02 -4.044891893863677979e-01 1.286420077085494995e-01 -1.377111673355102539e-01 1.592233031988143921e-01 -1.875634044408798218e-01 -2.198513746261596680e-01 5.072625353932380676e-02 -1.143467649817466736e-01 -4.177498072385787964e-02 -4.928225278854370117e-02 -1.251898407936096191e-01 -3.978943824768066406e-01 -8.243461698293685913e-02 -1.063477173447608948e-01 -3.648033142089843750e-01 -1.576474308967590332e-01 -1.122639775276184082e-01 1.747811883687973022e-01 -1.659523248672485352e-01 1.288297623395919800e-01 1.084228456020355225e-01 1.295746862888336182e-01 -7.580369710922241211e-02 -7.263765484094619751e-02 -2.555263228714466095e-02 -1.101448312401771545e-01 -4.702075943350791931e-02 3.022003471851348877e-01 -2.731260657310485840e-01 -7.613240182399749756e-02
-1.366924047470092773e-01 -1.447366029024124146e-01 1.081606522202491760e-01 3.433948755264282227e-01 -3.626655340194702148e-01 2.778828144073486328e-01 -7.588812708854675293e-02 -1.845020502805709839e-01 2.251268923282623291e-01 8.417730219662189484e-03 2.243207767605781555e-02 3.483209386467933655e-02 3.062278032302856445e-02 -2.116779386997222900e-01 -1.327710151672363281e-01 1.954745352268218994e-01 -3.947950303554534912e-01 -1.467359513044357300e-01 -2.357884496450424194e-01 7.204974442720413208e-02 -3.050081431865692139e-01 -4.056615754961967468e-02 1.320304274559020996e-01 1.180024519562721252e-01 -8.357862383127212524e-02 1.791059225797653198e-02 -1.326210200786590576e-01 -9.482190757989883423e-02 1.382368355989456177e-01 -3.144054859876632690e-02 -9.865313023328781128e-02 1.480832695960998535e-02
-4.120420664548873901e-03 1.059872657060623169e-02 -1.936009228229522705e-01 4.104399979114532471e-01 -1.545595377683639526e-01 2.477022260427474976e-01 -6.557614356279373169e-02 -1.442448794841766357e-01 -3.149223700165748596e-02 -1.501848101615905762e-01 5.007401481270790100e-02 9.986905008554458618e-02 6.494296831078827381e-04 -1.741789877414703369e-01 -1.419004946947097778e-01 6.101644784212112427e-02 -2.864916920661926270e-01 -2.694654762744903564e-01 -2.328411042690277100e-01 1.725638806819915771e-01 3.179983422160148621e-02 5.887793377041816711e-02 2.825094461441040039e-01 -1.582224220037460327e-01 -1.394977271556854248e-01 2.665796577930450439e-01 2.766937017440795898e-01 5.640862043946981430e-03 1.076571419835090637e-01 1.643609628081321716e-02 -1.775483191013336182e-01 -1.866688728332519531e-01
4.414084181189537048e-02 -8.721144497394561768e-02 -2.377605587244033813e-01 3.004015982151031494e-01 -4.261122643947601318e-02 -1.097205802798271179e-01 -5.243556201457977295e-02 -1.333160549402236938e-01 -7.718104869127273560e-02 -2.861357033252716064e-01 2.234160341322422028e-02 7.279723137617111206e-02 1.678424775600433350e-01 -2.999979555606842041e-01 3.090509027242660522e-02 5.580288916826248169e-02 -4.006501436233520508e-01 -2.268564552068710327e-01 -1.564021110534667969e-01 1.900757253170013428e-01 -3.948287069797515869e-01 -1.492872089147567749e-02 2.374329864978790283e-01 -6.937649846076965332e-02 -2.024301290512084961e-01 1.247457191348075867e-01 -1.289409697055816650e-01 -1.038619130849838257e-01 5.535028874874114990e-02 -5.302306264638900757e-03 -3.439853340387344360e-02 -1.238018572330474854e-01
1.253759711980819702e-01 -1.812765300273895264e-01 6.809198856353759766e-02 1.903418004512786865e-01 -3.044698238372802734e-01 1.256019473075866699e-01 -8.072487264871597290e-02 1.812032610177993774e-02 -1.573810726404190063e-01 -1.151248291134834290e-01 -2.176620364189147949e-01 3.494317233562469482e-01 -4.769570752978324890e-02 -1.137169376015663147e-01 -2.624058127403259277e-01 2.960319444537162781e-02 -3.607130050659179688e-01 -5.884801968932151794e-02 5.015018954873085022e-02 2.803069651126861572e-01 -1.708875745534896851e-01 1.347675770521163940e-01 2.059083431959152222e-01 1.834991388022899628e-02 1.163644194602966309e-01 9.028642624616622925e-02 -1.405440270900726318e-01 -1.994971781969070435e-01 4.784327931702136993e-03 2.501612305641174316e-01 -2.137805521488189697e-01 9.206324815750122070e-02
1.077446192502975464e-01 -9.406998008489608765e-02 -3.376727700233459473e-01 2.152282893657684326e-01 -2.975863516330718994e-01 7.237537950277328491e-02 -1.052477397024631500e-02 -3.423903509974479675e-02 -1.060580536723136902e-01 -2.818100750446319580e-01 -2.815732061862945557e-01 1.474787592887878418e-01 -5.540454387664794922e-02 -8.860651403665542603e-02 -2.730036973953247070e-01 3.865659832954406738e-01 -2.824580371379852295e-01 -1.644366681575775146e-01 -7.976742833852767944e-02 -1.786508224904537201e-02 1.700688153505325317e-02 3.640982881188392639e-02 1.452925205230712891e-01 4.905974119901657104e-02 1.568884998559951782e-01 8.091334998607635498e-02 5.961075797677040100e-02 -3.142091035842895508e-01 1.063787937164306641e-01 5.872823670506477356e-02 -6.897397339344024658e-02 -7.702678442001342773e-02
-4.885858297348022461e-02 -1.737853139638900757e-01 -1.767920106649398804e-01 1.431258320808410645e-01 -1.196389570832252502e-01 2.250207364559173584e-01 -2.401810586452484131e-01 -2.645021975040435791e-01 -1.005238816142082214e-01 -1.430523693561553955e-01 1.584016345441341400e-02 -5.692373588681221008e-02 -1.938314549624919891e-02 -5.763546228408813477e-01 6.264359108172357082e-04 3.924628347158432007e-02 -9.604219347238540649e-02 -3.027039468288421631e-01 -1.290965527296066284e-01 2.029676362872123718e-02 -1.733354181051254272e-01 -1.593752056360244751e-01 2.310690730810165405e-01 -2.229014411568641663e-02 2.800206094980239868e-02 1.136317849159240723e-01 -8.407036960124969482e-02 -2.070517688989639282e-01 1.208433136343955994e-01 -7.482511550188064575e-02 -2.063052207231521606e-01 -3.533164411783218384e-02
2.615748532116413116e-02 -2.865425646305084229e-01 8.969907462596893311e-02 4.002419412136077881e-01 -2.000241279602050781e-01 2.278013676404953003e-01 -3.222305476665496826e-01 -4.147570207715034485e-02 -2.471978664398193359e-01 -8.521979302167892456e-02 -4.464481398463249207e-02 2.477676719427108765e-01 1.710633747279644012e-02 -1.234362125396728516e-01 4.922487586736679077e-02 4.168316721916198730e-02 -1.055217385292053223e-01 -2.183257229626178741e-02 -2.253810912370681763e-01 -2.157685458660125732e-01 -1.933846920728683472e-01 1.505677849054336548e-01 -9.663878381252288818e-02 4.742583632469177246e-02 -3.089739382266998291e-01 -4.070492461323738098e-02 3.968973644077777863e-03 -2.989965081214904785e-01 -1.052564531564712524e-01 3.616756293922662735e-03 -3.456543385982513428e-02 -1.436279565095901489e-01
2.582538127899169922e-01 -1.449908614158630371e-01 -7.596852630376815796e-02 2.996318638324737549e-01 -1.665146648883819580e-01 1.651746928691864014e-01 -3.065311014652252197e-01 -1.688411831855773926e-01 1.134714484214782715e-01 -2.815085649490356445e-01 -1.073570102453231812e-01 -3.581967204809188843e-02 8.488100022077560425e-02 -3.161940276622772217e-01 3.562514483928680420e-02 -4.414604511111974716e-03 -2.636746168136596680e-01 -1.148985177278518677e-01 1.400487869977951050e-01 1.734864711761474609e-01 -2.966890037059783936e-01 2.518135011196136475e-01 1.584065556526184082e-01 1.118643656373023987e-01 1.078142151236534119e-01 6.142270192503929138e-02 -4.989210143685340881e-02 1.061516106128692627e-01 1.296838521957397461e-01 -9.915136545896530151e-02 -4.372537508606910706e-02 -2.160038352012634277e-01
2.204439789056777954e-01 -2.751412689685821533e-01 -1.264360547065734863e-01 5.150470137596130371e-01 -1.375163346529006958e-01 2.862519025802612305e-01 -1.496470123529434204e-01 1.732031255960464478e-02 1.205992251634597778e-01 -2.277030497789382935e-01 1.403417587280273438e-01 -1.886524818837642670e-02 6.642593443393707275e-02 -2.445274293422698975e-01 -2.511626575142145157e-03 6.122713908553123474e-02 -2.122909277677536011e-01 -1.221092790365219116e-01 -1.326254159212112427e-01 1.208834797143936157e-01 -2.476547509431838989e-01 8.358132839202880859e-02 1.557531654834747314e-01 1.451137196272611618e-02 -1.806372553110122681e-01 5.773556604981422424e-02 -3.828862681984901428e-03 -1.928291656076908112e-02 2.340352386236190796e-01 7.744768261909484863e-02 -1.658186316490173340e-01 8.310698717832565308e-02
3.914561867713928223e-02 4.020498320460319519e-02 -1.767813563346862793e-01 4.360007941722869873e-01 -2.608938217163085938e-01 3.145903050899505615e-01 -8.254389464855194092e-02 -1.026824936270713806e-01 -1.839890144765377045e-02 -7.981853932142257690e-02 1.437428295612335205e-01 2.353583127260208130e-01 1.322278976440429688e-01 -3.025892674922943115e-01 9.490519016981124878e-02 2.325559258460998535e-01 -2.835811078548431396e-01 -1.972145289182662964e-01 -4.735383018851280212e-02 3.059495389461517334e-01 -1.442618817090988159e-01 -4.399513825774192810e-02 1.982375681400299072e-01 -1.314186751842498779e-01 -6.851680576801300049e-02 -1.922292052768170834e-03 5.576175823807716370e-02 -1.178586408495903015e-01 7.597012072801589966e-02 8.658192306756973267e-02 -7.141333818435668945e-02 4.090043529868125916e-02
-4.116289317607879639e-02 1.516516953706741333e-01 -1.701344400644302368e-01 4.110615849494934082e-01 -1.915056072175502777e-02 4.015593528747558594e-01 -3.601328730583190918e-01 -1.722281277179718018e-01 -1.671363711357116699e-01 -1.298480927944183350e-01 9.159858524799346924e-02 8.438728749752044678e-02 -1.942587494850158691e-01 -1.343862563371658325e-01 -2.103403955698013306e-01 1.273716837167739868e-01 -3.360219299793243408e-01 -3.206337243318557739e-02 3.676167130470275879e-02 1.164810955524444580e-01 -7.325402647256851196e-02 -8.918908983469009399e-02 1.541271060705184937e-01 3.132570162415504456e-02 -1.257398575544357300e-01 5.518642440438270569e-02 -5.402804911136627197e-02 -2.890938706696033478e-02 1.124814152717590332e-01 1.145579144358634949e-01 -2.441641688346862793e-01 -7.019861042499542236e-02
-1.413560360670089722e-01 4.353750869631767273e-02 6.160596758127212524e-02 3.014701008796691895e-01 -3.125829100608825684e-01 -9.007163345813751221e-02 -3.191090524196624756e-01 -1.147536113858222961e-01 -1.334498375654220581e-01 -1.234011277556419373e-01 -2.014879733324050903e-01 -9.030949324369430542e-02 -1.811549216508865356e-01 -2.780168950557708740e-01 -2.829447574913501740e-02 1.910509169101715088e-01 -1.149218901991844177e-01 -1.990304738283157349e-01 1.752070523798465729e-02 3.174360096454620361e-02 4.550017789006233215e-02 2.743670046329498291e-01 -1.862817257642745972e-01 2.281916439533233643e-01 -2.748781740665435791e-01 -1.775932610034942627e-01 1.354502886533737183e-01 -8.519186079502105713e-02 -1.592428237199783325e-01 -1.184753626585006714e-01 -1.128672659397125244e-01 -1.741604804992675781e-01
-1.219719424843788147e-01 -9.746210277080535889e-02 -2.990819141268730164e-02 2.753400206565856934e-01 -2.086941301822662354e-01 -2.773715369403362274e-02 -2.591318786144256592e-01 -1.734120845794677734e-01 -2.711094319820404053e-01 -2.784665822982788086e-01 -2.334202975034713745e-01 -8.482949435710906982e-02 -3.273247182369232178e-02 1.771532446146011353e-01 -1.766334325075149536e-01 3.520413339138031006e-01 -1.634304821491241455e-01 1.424254328012466431e-01 -9.586185961961746216e-02 1.714997738599777222e-01 -2.811911404132843018e-01 -4.794311523437500000e-02 1.407241225242614746e-01 -4.754150286316871643e-02 -4.738489165902137756e-03 -7.729615271091461182e-02 1.272891759872436523e-01 -2.357562631368637085e-01 2.155774235725402832e-01 1.321424096822738647e-01 -6.704391539096832275e-02 1.477297991514205933e-01
-7.476512342691421509e-02 -2.011463046073913574e-01 -2.906369566917419434e-01 1.357196271419525146e-01 -2.839735150337219238e-01 2.083137184381484985e-01 -1.133764833211898804e-01 -2.959158420562744141e-01 -1.099294051527976990e-01 -2.685466706752777100e-01 -3.690818548202514648e-01 9.358700364828109741e-02 -5.838948488235473633e-02 -8.429697901010513306e-02 -5.347830429673194885e-02 3.050869405269622803e-01 -1.255979575216770172e-02 -6.695050001144409180e-02 -1.549867540597915649e-01 -7.379195094108581543e-02 -9.459528326988220215e-02 -6.958530284464359283e-03 2.818423509597778320e-01 9.274517744779586792e-02 -9.257626533508300781e-02 -1.672857701778411865e-01 -1.053831204771995544e-01 -3.187095820903778076e-01 2.870518714189529419e-02 8.685211092233657837e-02 1.162395812571048737e-02 4.573041945695877075e-02
6.186958402395248413e-02 -1.224027499556541443e-01 9.295132942497730255e-03 3.000208437442779541e-01 -2.213997989892959595e-01 -6.733360886573791504e-02 -2.586678564548492432e-01 -1.062021851539611816e-01 -1.528766155242919922e-01 3.742732107639312744e-02 9.783846139907836914e-02 6.253591179847717285e-02 7.916879653930664062e-02 -3.187460601329803467e-01 -1.315986216068267822e-01 1.127630621194839478e-01 4.179820045828819275e-02 -2.159880474209785461e-02 -2.392854243516921997e-01 -1.293674558401107788e-01 -2.832008600234985352e-01 4.489794671535491943e-01 -2.609331347048282623e-02 -1.596507579088211060e-01 -3.069151341915130615e-01 -4.174623265862464905e-02 1.625250428915023804e-01 -2.073589563369750977e-01 -8.209871500730514526e-02 -2.056786604225635529e-02 -1.627787500619888306e-01 -4.694181028753519058e-03
4.617824405431747437e-02 3.980303555727005005e-02 -3.022103309631347656e-01 3.567008078098297119e-01 1.715520024299621582e-02 4.345806837081909180e-01 -2.547899484634399414e-01 -1.517315208911895752e-01 -2.552114725112915039e-01 2.807972207665443420e-02 1.250715702772140503e-01 1.459453254938125610e-01 2.911700494587421417e-02 -3.098379075527191162e-01 -5.783225223422050476e-02 8.208033442497253418e-02 -2.328911423683166504e-01 -2.197147905826568604e-01 -1.552202999591827393e-01 -3.230622038245201111e-02 5.149935185909271240e-02 1.074697226285934448e-01 3.298063576221466064e-01 1.657297718338668346e-03 -8.449029177427291870e-02 -1.574796251952648163e-02 -1.285803467035293579e-01 -3.123860806226730347e-02 6.631510704755783081e-02 -5.750389769673347473e-02 4.101928789168596268e-03 -8.709117025136947632e-02
8.532468229532241821e-02 -1.283264160156250000e-01 -1.505841612815856934e-01 3.486340343952178955e-01 -2.105046510696411133e-01 1.524864584207534790e-01 -8.404185622930526733e-02 6.745687685906887054e-03 4.481232538819313049e-02 -1.466373056173324585e-01 1.799072623252868652e-01 8.250228129327297211e-03 7.502761669456958771e-03 -2.496699988842010498e-01 -2.330390512943267822e-01 1.847387999296188354e-01 -3.440021574497222900e-01 -4.153533875942230225e-01 6.318920105695724487e-02 2.212520539760589600e-01 -1.873908042907714844e-01 7.459224015474319458e-02 2.658827304840087891e-01 -1.028890386223793030e-01 -1.326213181018829346e-01 3.569344989955425262e-03 -6.532283872365951538e-02 -8.187324553728103638e-02 1.993793845176696777e-01 1.166508197784423828e-01 2.372077107429504395e-02 -4.828588664531707764e-02
-1.773491948843002319e-01 -4.747738689184188843e-02 -3.550012707710266113e-01 1.769031882286071777e-01 -1.080331429839134216e-01 3.324710428714752197e-01 -2.683185935020446777e-01 -1.627340912818908691e-01 -6.069802865386009216e-02 -3.532446920871734619e-01 1.493099927902221680e-01 1.543115824460983276e-03 2.748394757509231567e-02 -7.877092063426971436e-02 -1.606970131397247314e-01 -1.447936892509460449e-01 -2.005965858697891235e-01 -2.736705243587493896e-01 -1.342930346727371216e-01 3.221027851104736328e-01 -7.980293035507202148e-02 7.477712631225585938e-02 2.948533296585083008e-01 -1.422789879143238068e-02 -1.025220472365617752e-02 -7.794559746980667114e-02 -3.216430172324180603e-02 -6.629244983196258545e-02 2.548884041607379913e-02 -6.791124492883682251e-02 -1.645673960447311401e-01 -6.166012212634086609e-02
3.242991119623184204e-02 -2.907430194318294525e-02 2.476186724379658699e-03 4.074928760528564453e-01 -2.421435117721557617e-01 -1.713768690824508667e-01 -1.747759878635406494e-01 9.210080653429031372e-02 -4.649764671921730042e-02 -1.461901664733886719e-01 -1.510213222354650497e-02 9.038937091827392578e-02 -1.018978934735059738e-02 -2.066973149776458740e-01 3.569235280156135559e-02 4.714877605438232422e-01 3.289017081260681152e-02 -1.522962003946304321e-01 -1.259387284517288208e-01 6.222670152783393860e-02 1.490691304206848145e-01 2.310402542352676392e-01 7.437763363122940063e-02 -9.865806205198168755e-04 -2.612906098365783691e-01 7.120519131422042847e-02 2.934979200363159180e-01 -3.969566524028778076e-02 -1.321528106927871704e-01 -2.937878668308258057e-01 -8.950325101613998413e-02 -9.322288632392883301e-02
2.437902241945266724e-01 -2.467503994703292847e-01 -6.680812686681747437e-02 3.748543262481689453e-01 -2.145852893590927124e-01 2.490844279527664185e-01 -2.111500315368175507e-02 -6.721358746290206909e-02 1.229874342679977417e-01 -2.647737562656402588e-01 2.101729065179824829e-01 2.000212371349334717e-01 1.776414662599563599e-01 -2.733451426029205322e-01 -1.472636610269546509e-01 1.047493070363998413e-01 -2.515400946140289307e-01 -2.428712248802185059e-01 -7.617891579866409302e-02 7.100853323936462402e-02 -7.314090430736541748e-02 -1.844707727432250977e-01 1.522137783467769623e-02 1.986092329025268555e-01 -8.190277218818664551e-02 3.880136087536811829e-02 1.787990629673004150e-01 -5.387802142649888992e-03 -2.051784694194793701e-01 4.035316873341798782e-03 -8.052211999893188477e-02 -1.110506802797317505e-01
-7.784730195999145508e-02 -3.452566564083099365e-01 6.793884932994842529e-02 3.321626484394073486e-01 -2.611221373081207275e-01 2.967959456145763397e-02 -2.990147173404693604e-01 -3.351565897464752197e-01 -4.013909772038459778e-02 -2.786549553275108337e-02 -7.434510625898838043e-03 1.602163016796112061e-01 -3.694350644946098328e-02 -1.226506009697914124e-01 5.604321137070655823e-03 -6.117541342973709106e-02 -4.630775749683380127e-02 -2.453237026929855347e-01 -7.645059376955032349e-02 -6.025663390755653381e-02 -2.554453611373901367e-01 4.055046439170837402e-01 3.600575774908065796e-02 6.320396438241004944e-03 -2.432611733675003052e-01 3.085528500378131866e-03 2.371313422918319702e-01 -1.109956949949264526e-01 -4.189670830965042114e-02 8.655087649822235107e-02 -2.774513512849807739e-02 -1.054116990417242050e-02
-3.094042837619781494e-02 -1.233050525188446045e-01 -5.119656771421432495e-02 4.461422860622406006e-01 -3.096358180046081543e-01 1.628352403640747070e-01 -1.174972504377365112e-01 6.025541573762893677e-02 1.640893667936325073e-01 -2.975241541862487793e-01 -5.709125194698572159e-03 6.566201895475387573e-02 6.827771663665771484e-02 -3.330971300601959229e-01 3.604455292224884033e-02 1.717113107442855835e-01 -1.414436250925064087e-01 -1.799613535404205322e-01 -1.394452750682830811e-01 2.118954360485076904e-01 -2.204311788082122803e-01 -6.023437157273292542e-02 3.211573362350463867e-01 -4.333706945180892944e-02 -2.497440278530120850e-01 7.681778166443109512e-03 -2.855006791651248932e-02 -4.315349459648132324e-02 8.883455395698547363e-02 6.572300195693969727e-02 -2.230806089937686920e-02 -1.560983061790466309e-01
-9.565169364213943481e-02 1.008274629712104797e-01 -1.838104873895645142e-01 3.582794666290283203e-01 -1.040350645780563354e-01 -2.298222333192825317e-01 -2.008172869682312012e-01 4.031645134091377258e-02 -2.232415825128555298e-01 -3.024408519268035889e-01 1.799164116382598877e-01 8.910489827394485474e-02 -1.127397194504737854e-01 -1.929603219032287598e-01 -1.071685776114463806e-01 3.148904740810394287e-01 5.491287261247634888e-02 -2.269913405179977417e-01 -8.240985125303268433e-02 -3.732021525502204895e-02 -3.525589779019355774e-02 3.628028333187103271e-01 -1.311803311109542847e-01 -1.236293315887451172e-01 -2.899794578552246094e-01 -4.181809723377227783e-02 -1.112363189458847046e-01 -1.258261501789093018e-01 -1.366340368986129761e-02 -5.806508287787437439e-02 1.241982877254486084e-01 -9.811016917228698730e-02
1.016154438257217407e-01 -2.176241576671600342e-01 2.259676009416580200e-01 3.510498404502868652e-01 -3.125884532928466797e-01 -2.864960394799709320e-02 -2.695499062538146973e-01 8.825807832181453705e-03 -3.868272155523300171e-02 8.064322173595428467e-02 -1.832149224355816841e-03 1.573528796434402466e-01 1.068367972038686275e-03 -2.212695479393005371e-01 -7.028649002313613892e-02 2.632654607295989990e-01 6.906932592391967773e-02 -3.047907054424285889e-01 2.856424823403358459e-02 1.191503405570983887e-01 -7.989110797643661499e-02 2.959844470024108887e-01 1.188742835074663162e-02 6.539016216993331909e-02 -1.652850657701492310e-01 -1.345923840999603271e-01 7.701057195663452148e-02 -2.905732691287994385e-01 -1.906034201383590698e-01 -1.280827969312667847e-01 -2.024474889039993286e-01 1.308956742286682129e-02
-1.944691091775894165e-01 -1.520083993673324585e-01 -3.581326305866241455e-01 2.476906925439834595e-01 -9.333993494510650635e-02 2.383338361978530884e-01 -1.926208585500717163e-01 -1.427813172340393066e-01 4.075088724493980408e-02 -2.590731978416442871e-01 -9.544415771961212158e-02 -2.171457186341285706e-02 1.282901316881179810e-01 -2.744178473949432373e-01 -2.489059269428253174e-01 5.540555715560913086e-02 -3.704911470413208008e-01 1.256742179393768311e-01 -6.522510945796966553e-02 2.210061401128768921e-01 -1.035077422857284546e-01 -1.925010792911052704e-02 3.363887965679168701e-01 2.179574966430664062e-02 -8.942624926567077637e-02 -2.414190582931041718e-02 9.794189780950546265e-02 5.331331491470336914e-02 1.473758816719055176e-01 4.433977603912353516e-02 1.196061298251152039e-01 3.787043690681457520e-02
5.903536826372146606e-02 -1.858812719583511353e-01 8.325047791004180908e-02 3.370407521724700928e-01 -2.057091444730758667e-01 -1.380424499511718750e-01 -2.705820202827453613e-01 -2.520707547664642334e-01 -1.072173565626144409e-01 -8.658421784639358521e-02 -4.974962025880813599e-02 -1.912490837275981903e-02 7.174233347177505493e-02 -2.636294960975646973e-01 -1.193615198135375977e-01 2.424199730157852173e-01 -5.726486817002296448e-02 -2.770630717277526855e-01 1.494758110493421555e-02 2.970848977565765381e-02 -5.658223852515220642e-02 2.101139426231384277e-01 7.234825193881988525e-02 2.096603512763977051e-01 -3.428681194782257080e-01 4.439069703221321106e-02 1.095331273972988129e-02 -2.318051755428314209e-01 -1.354992687702178955e-01 -2.151429653167724609e-01 -2.276260852813720703e-01 -7.925425469875335693e-02
1.925885677337646484e-01 -3.143014609813690186e-01 -2.029576152563095093e-01 -7.579412311315536499e-02 -1.494837403297424316e-01 1.318261027336120605e-01 -1.171644851565361023e-01 -6.174514442682266235e-02 -1.419507861137390137e-01 -2.849878966808319092e-01 -1.057303026318550110e-01 9.886733256280422211e-03 3.966832906007766724e-02 -6.785844452679157257e-03 -1.042799577116966248e-01 -1.043494045734405518e-01 -4.840405285358428955e-01 -2.407288700342178345e-01 7.624913752079010010e-02 2.952945232391357422e-01 -1.739382594823837280e-01 2.256008088588714600e-01 5.477886646986007690e-03 -2.151666432619094849e-01 -8.916994929313659668e-02 -1.680731326341629028e-01 1.254438161849975586e-01 5.984962731599807739e-02 1.080377921462059021e-01 -1.287948787212371826e-01 9.600402414798736572e-02 -1.347828507423400879e-01
3.765132278203964233e-02 -1.741539388895034790e-01 -3.422632217407226562e-01 3.982260227203369141e-01 -1.682946979999542236e-01 2.350623756647109985e-01 -7.483007013797760010e-02 -7.226683944463729858e-02 2.378796190023422241e-01 -3.026941418647766113e-01 2.568158693611621857e-02 -1.713360249996185303e-01 -4.945747181773185730e-02 -2.042897492647171021e-01 6.831345614045858383e-03 3.669732511043548584e-01 -2.857117652893066406e-01 -2.510479986667633057e-01 -1.375955045223236084e-01 1.458725780248641968e-01 -1.419131904840469360e-01 -4.889796301722526550e-02 9.460873156785964966e-02 2.953792363405227661e-02 -4.886441677808761597e-02 -6.388466805219650269e-02 2.627200447022914886e-02 -6.836573127657175064e-03 1.179495304822921753e-01 -4.951063916087150574e-02 -1.108371187001466751e-02 -9.449256584048271179e-03
-2.844952046871185303e-02 -2.785204648971557617e-01 1.256649643182754517e-01 2.364372611045837402e-01 -1.325915455818176270e-01 2.259051240980625153e-02 -3.001982867717742920e-01 -1.081296056509017944e-01 -1.088498458266258240e-01 -6.487406045198440552e-02 1.024505309760570526e-02 -2.183649502694606781e-02 2.249774895608425140e-02 -2.040851414203643799e-01 2.634984906762838364e-03 2.416285127401351929e-01 -1.296069771051406860e-01 -3.059972524642944336e-01 -7.042357325553894043e-02 -2.234261110424995422e-02 -1.762334853410720825e-01 3.475829064846038818e-01 -4.279629513621330261e-02 1.416839510202407837e-01 -3.661808669567108154e-01 6.304609775543212891e-02 -1.598048210144042969e-02 -2.032065242528915405e-01 -4.867686703801155090e-02 -2.765085995197296143e-01 -2.543806135654449463e-01 4.199667368084192276e-03
9.334337711334228516e-02 1.465290188789367676e-01 -1.400299519300460815e-01 7.474239915609359741e-02 -2.671135067939758301e-01 1.529354304075241089e-01 -1.622580736875534058e-01 1.173783000558614731e-02 -4.779278859496116638e-02 -3.520085811614990234e-01 -2.137781232595443726e-01 -4.442315176129341125e-02 -1.975732892751693726e-01 -1.647773385047912598e-01 -1.177192330360412598e-01 1.865795552730560303e-01 -3.281637132167816162e-01 2.479073964059352875e-02 -7.559294998645782471e-02 1.400689929723739624e-01 -1.193251386284828186e-01 1.769775599241256714e-01 3.424710333347320557e-01 1.000283807516098022e-01 -1.628778576850891113e-01 2.151361852884292603e-01 -2.123740464448928833e-01 -1.631497740745544434e-01 2.188873887062072754e-01 1.936348900198936462e-02 -1.802261620759963989e-01 5.384464561939239502e-02
5.239699408411979675e-02 -8.533892035484313965e-02 -1.510172784328460693e-01 1.115897595882415771e-01 -3.185675740242004395e-01 2.796514034271240234e-01 -2.996512055397033691e-01 1.045633554458618164e-01 2.106834761798381805e-02 -4.043366611003875732e-01 -2.003927975893020630e-01 1.303838789463043213e-01 1.224731057882308960e-01 -1.669805124402046204e-02 2.372991293668746948e-01 1.078420877456665039e-01 -2.449513524770736694e-01 3.627335280179977417e-02 -1.382118463516235352e-01 1.081032007932662964e-01 -2.200111746788024902e-01 1.230293512344360352e-01 3.378086537122726440e-02 -2.786129117012023926e-01 -1.060493066906929016e-01 -1.263659000396728516e-01 -1.411677449941635132e-01 9.651830047369003296e-02 -2.075491547584533691e-01 7.649651169776916504e-02 -4.270298779010772705e-02 -1.684229224920272827e-01
5.110130459070205688e-02 5.419405922293663025e-02 1.444537788629531860e-01 9.368074685335159302e-02 -2.868371009826660156e-01 1.403030455112457275e-01 -1.399976015090942383e-01 -1.966892927885055542e-01 -2.780599752441048622e-03 -2.857505381107330322e-01 -8.361158519983291626e-02 1.496677696704864502e-01 -2.000189423561096191e-01 -1.503017991781234741e-01 -1.115843802690505981e-01 3.230665028095245361e-01 -4.938407614827156067e-02 -3.231586217880249023e-01 1.149084642529487610e-01 8.926758170127868652e-02 -3.695115214213728905e-03 3.796721398830413818e-01 -8.696974813938140869e-02 -1.282878369092941284e-01 -1.197279617190361023e-01 2.599881030619144440e-02 1.214166055433452129e-03 4.115801677107810974e-02 -1.914494186639785767e-01 -4.029329717159271240e-01 4.102892801165580750e-02 2.149882167577743530e-02
3.599714115262031555e-02 -3.820998594164848328e-02 4.414368048310279846e-02 2.101783305406570435e-01 -1.569002866744995117e-01 8.020105957984924316e-02 9.503772109746932983e-02 -8.044495433568954468e-02 -3.464769423007965088e-01 -3.056464791297912598e-01 -3.682913184165954590e-01 2.765293605625629425e-02 -2.010354995727539062e-01 -2.930327057838439941e-01 -1.124146729707717896e-01 1.011997181922197342e-02 -1.157610788941383362e-01 -1.196586266160011292e-01 -1.459402441978454590e-01 3.500381857156753540e-02 -2.454716861248016357e-01 2.119570374488830566e-01 1.680692732334136963e-01 -1.763192713260650635e-01 6.179869920015335083e-02 -9.886904153972864151e-04 -2.254773676395416260e-01 -1.180118694901466370e-01 -8.271497488021850586e-02 1.668465882539749146e-01 -3.068704903125762939e-01 -5.898086354136466980e-02
9.348852932453155518e-02 -2.556723654270172119e-01 1.398029178380966187e-02 2.730382084846496582e-01 -1.786604337394237518e-02 2.547827661037445068e-01 -1.560492813587188721e-01 -1.156949475407600403e-01 6.737055629491806030e-02 -2.401147782802581787e-01 2.868682146072387695e-01 8.466809988021850586e-03 9.293492883443832397e-02 -3.406896591186523438e-01 -1.128848046064376831e-01 2.541426420211791992e-01 -2.252229899168014526e-01 -3.058877587318420410e-01 -1.847670227289199829e-01 -4.151409491896629333e-03 -2.732793688774108887e-01 -1.285104602575302124e-01 2.068570107221603394e-01 1.207637717016041279e-03 -1.385999321937561035e-01 5.482872948050498962e-02 1.891762316226959229e-01 -6.411730498075485229e-02 3.513826057314872742e-02 -1.292217373847961426e-01 9.446144849061965942e-02 1.312137860804796219e-02
-1.906634718179702759e-01 -3.554935008287429810e-02 -7.960183173418045044e-02 1.071948558092117310e-01 -3.265834152698516846e-01 1.100447699427604675e-01 -2.363097667694091797e-01 -1.228692531585693359e-01 -3.497234359383583069e-02 -6.755153834819793701e-02 1.027401629835367203e-02 3.755762055516242981e-02 4.511543735861778259e-02 -1.940263360738754272e-01 -3.073135949671268463e-02 -1.397164314985275269e-01 -3.342595398426055908e-01 -2.755744159221649170e-01 -1.444306969642639160e-01 -2.255050092935562134e-01 -3.206287026405334473e-01 1.300009191036224365e-01 2.202987670898437500e-01 1.613472849130630493e-01 -1.567329652607440948e-02 -1.581798642873764038e-01 1.192590072751045227e-01 -2.925627231597900391e-01 -6.852506101131439209e-02 -3.027525544166564941e-01 1.638021133840084076e-02 -1.097522452473640442e-01
2.162178754806518555e-01 -1.602987051010131836e-01 -3.276164457201957703e-02 3.040031492710113525e-01 -2.764151394367218018e-01 1.913968473672866821e-02 -8.997462689876556396e-02 -1.879671066999435425e-01 -5.786764621734619141e-02 -1.917899549007415771e-01 -9.999886155128479004e-02 6.337197870016098022e-02 -1.463544517755508423e-01 -9.398861974477767944e-02 1.118173524737358093e-01 5.877961963415145874e-02 6.250678002834320068e-02 -1.002682745456695557e-01 -1.397993117570877075e-01 -2.404344454407691956e-02 -6.151025891304016113e-01 4.077873751521110535e-02 9.010630100965499878e-02 -5.038984864950180054e-02 7.936758548021316528e-02 3.565520793199539185e-02 1.492043137550354004e-01 -2.638549804687500000e-01 -1.355146467685699463e-01 -4.927648231387138367e-02 -1.870560199022293091e-01 -1.830720454454421997e-01
-2.790056169033050537e-02 -5.231266375631093979e-03 -3.392950817942619324e-02 3.024914264678955078e-01 -2.171857208013534546e-01 2.954429686069488525e-01 -7.997284829616546631e-02 -3.819967061281204224e-02 -3.130681440234184265e-02 -4.807655811309814453e-01 3.167309463024139404e-01 -1.541873663663864136e-01 5.108634755015373230e-02 -1.829740852117538452e-01 4.061740636825561523e-02 1.843277364969253540e-01 -3.412373960018157959e-01 -2.658689916133880615e-01 -6.918960809707641602e-02 -1.349918171763420105e-02 -1.809746325016021729e-01 9.164148569107055664e-02 1.758511066436767578e-01 1.043846644461154938e-02 -1.603593379259109497e-01 1.198171451687812805e-01 1.040326133370399475e-01 2.027035318315029144e-02 -9.375727921724319458e-02 2.973313257098197937e-02 8.567146956920623779e-02 -6.088498234748840332e-02
-5.799916386604309082e-02 -2.617755532264709473e-01 1.489905714988708496e-01 3.649096786975860596e-01 -2.404469847679138184e-01 -8.346265554428100586e-02 -9.688835591077804565e-02 -2.279206663370132446e-01 -1.374479681253433228e-01 1.153958514332771301e-01 -1.049605850130319595e-02 -1.670851185917854309e-02 -2.347844094038009644e-01 -2.013424187898635864e-01 -1.523442566394805908e-01 2.328260689973831177e-01 1.598212122917175293e-02 -1.990623325109481812e-01 -1.374701410531997681e-01 -3.794285655021667480e-02 -2.723465561866760254e-01 3.487080037593841553e-01 9.041862189769744873e-02 -1.293872445821762085e-01 -2.653347551822662354e-01 9.577305614948272705e-02 -1.392636098898947239e-03 -2.031980007886886597e-01 -1.138520911335945129e-01 -1.191703602671623230e-01 -9.766001254320144653e-02 -4.986478760838508606e-02
1.226194947957992554e-01 -1.624290347099304199e-01 6.523438543081283569e-02 1.875534355640411377e-01 -1.232621967792510986e-01 -5.418948456645011902e-02 -3.127211332321166992e-01 -9.932645410299301147e-02 -1.938220858573913574e-01 -1.780227571725845337e-01 -3.163525089621543884e-02 1.321574896574020386e-01 -3.723469004034996033e-02 -2.843247056007385254e-01 -5.154016893357038498e-03 1.913878917694091797e-01 -7.335399091243743896e-02 -3.182441294193267822e-01 -9.197462350130081177e-02 3.755899146199226379e-02 1.315208245068788528e-02 2.385112792253494263e-01 5.430595204234123230e-02 1.735222339630126953e-01 -4.167055487632751465e-01 8.584879338741302490e-02 2.345771901309490204e-02 -3.316908180713653564e-01 -1.548629105091094971e-01 -2.486714571714401245e-01 -4.416301846504211426e-02 2.735147252678871155e-02
-1.130175893194973469e-03 -1.854510456323623657e-01 4.244709853082895279e-03 5.566712021827697754e-01 -2.578866779804229736e-01 1.800074875354766846e-01 -2.286342382431030273e-01 -1.790476143360137939e-01 5.321190878748893738e-02 -8.784908056259155273e-02 1.127746626734733582e-01 -1.617215275764465332e-01 5.003513395786285400e-02 -2.542118132114410400e-01 -7.298458367586135864e-03 9.286183863878250122e-02 -2.557048797607421875e-01 -2.355753332376480103e-01 -8.339338749647140503e-02 9.959506243467330933e-02 -1.370749771595001221e-01 -9.895976108964532614e-05 1.842440813779830933e-01 -2.903623878955841064e-01 -5.799969285726547241e-02 -1.661501377820968628e-01 -1.062961816787719727e-01 -2.325996570289134979e-02 -7.346377242356538773e-03 -1.790882460772991180e-02 -1.523274630308151245e-01 -7.780239731073379517e-02
5.358060821890830994e-02 -1.305707544088363647e-01 1.420470476150512695e-01 2.101760357618331909e-01 -3.211351335048675537e-01 1.678510904312133789e-01 1.067743375897407532e-01 -2.776207029819488525e-01 -6.283957976847887039e-03 -1.600290536880493164e-01 -4.107285439968109131e-01 -1.371129155158996582e-01 -1.354439090937376022e-02 -8.609777688980102539e-02 5.142429098486900330e-02 2.550196349620819092e-01 -3.804301321506500244e-01 -1.760693490505218506e-01 -6.337129324674606323e-02 1.128022298216819763e-01 -3.396492898464202881e-01 1.764939576387405396e-01 1.758267870172858238e-03 2.613553963601589203e-02 8.132930099964141846e-02 8.655221015214920044e-02 1.239357218146324158e-01 -1.501700282096862793e-01 -8.731214702129364014e-02 2.930900454521179199e-02 -2.178208902478218079e-02 8.301576226949691772e-02
-3.221301734447479248e-02 -2.040519267320632935e-01 8.554470539093017578e-02 3.983489573001861572e-01 -3.318862617015838623e-01 7.186276465654373169e-02 -1.185436397790908813e-01 8.155354298651218414e-03 1.178731024265289307e-01 -2.813435904681682587e-02 1.157837137579917908e-01 -6.641971319913864136e-02 -3.184003010392189026e-02 -1.192597150802612305e-01 -6.289039552211761475e-02 1.437113136053085327e-01 -2.127323895692825317e-01 -6.818178296089172363e-02 -2.256841957569122314e-01 6.305509060621261597e-02 -3.828211128711700439e-01 -4.589279741048812866e-02 1.866013705730438232e-01 1.597152501344680786e-01 -1.050981953740119934e-01 3.287109360098838806e-02 1.764514595270156860e-01 -3.988955020904541016e-01 2.094459533691406250e-02 -5.514509230852127075e-02 -6.383542716503143311e-02 -2.565379738807678223e-01
5.404886975884437561e-02 -1.548664122819900513e-01 2.024590075016021729e-01 2.482332587242126465e-01 -7.059363275766372681e-02 -7.248365879058837891e-02 -2.537561655044555664e-01 -1.420492231845855713e-01 -1.585701704025268555e-01 -4.750486090779304504e-02 1.023610308766365051e-01 7.893659919500350952e-02 -4.965706914663314819e-02 -1.897266358137130737e-01 -2.807241119444370270e-02 3.084200024604797363e-01 -2.511809766292572021e-01 -2.175072431564331055e-01 -9.862869232892990112e-02 -3.452553600072860718e-02 1.494754804298281670e-03 3.889683187007904053e-01 4.469481296837329865e-03 2.364197522401809692e-01 -2.985758781433105469e-01 -1.702737808227539062e-02 -1.385026611387729645e-02 -1.882714182138442993e-01 -1.004162430763244629e-01 -2.356380224227905273e-01 -2.791462540626525879e-01 -7.402429357171058655e-03
-1.784536242485046387e-02 -2.398464679718017578e-01 1.281368881464004517e-01 1.633767783641815186e-01 -1.847040504217147827e-01 -9.218685328960418701e-02 -2.632292509078979492e-01 -8.009201288223266602e-02 -2.257941365242004395e-01 -1.306500732898712158e-01 1.525556109845638275e-02 1.122554168105125427e-01 4.289207980036735535e-02 -2.469332069158554077e-01 2.409665845334529877e-02 1.903485804796218872e-01 -1.471631377935409546e-01 -3.823537230491638184e-01 -5.729776620864868164e-02 4.982032999396324158e-02 -3.518796712160110474e-02 2.326472997665405273e-01 -5.435349885374307632e-03 1.507246941328048706e-01 -3.985632956027984619e-01 8.226880431175231934e-02 -7.165048271417617798e-02 -1.054416149854660034e-01 -1.162671670317649841e-01 -2.651427388191223145e-01 -2.712734937667846680e-01 -9.593223035335540771e-02
1.958154737949371338e-01 -3.620431944727897644e-02 -4.710158333182334900e-02 2.916192114353179932e-01 -3.445920944213867188e-01 1.034556552767753601e-01 -3.003768920898437500e-01 -2.898099273443222046e-02 1.414559502154588699e-02 -2.109057158231735229e-01 8.311771787703037262e-03 3.976609185338020325e-02 7.605541497468948364e-02 -4.277946650981903076e-01 -1.273970492184162140e-02 1.196534782648086548e-01 -3.105080723762512207e-01 -1.361979842185974121e-01 -1.570737361907958984e-01 -1.641065776348114014e-01 -2.604920864105224609e-01 -1.104142293334007263e-01 5.224717035889625549e-02 5.477568507194519043e-02 1.395365595817565918e-01 -1.868658512830734253e-02 4.111919179558753967e-02 -1.402225643396377563e-01 9.152752906084060669e-02 8.421072363853454590e-02 -2.273362278938293457e-01 -2.056680619716644287e-01
1.535898596048355103e-01 -1.794476211071014404e-01 -6.664577126502990723e-02 1.006637811660766602e-01 -1.448609381914138794e-01 2.040111832320690155e-02 -1.902290582656860352e-01 -1.567532122135162354e-02 -4.400623589754104614e-02 -9.668769687414169312e-02 -5.788886919617652893e-02 -1.316935103386640549e-02 -5.998173728585243225e-02 -4.564432203769683838e-01 -8.207295089960098267e-02 1.524232178926467896e-01 -5.233318805694580078e-01 -1.365521997213363647e-01 -1.371353864669799805e-01 -8.789930492639541626e-02 -3.257838487625122070e-01 -5.275490880012512207e-02 1.319785509258508682e-02 -9.976594708859920502e-03 5.142410844564437866e-02 1.415161937475204468e-01 5.308051779866218567e-02 -2.058378309011459351e-01 5.191658809781074524e-02 -3.566854447126388550e-02 -2.056794017553329468e-01 -2.696418762207031250e-01
2.417480759322643280e-02 -1.775427013635635376e-01 -6.011570245027542114e-02 2.859765589237213135e-01 -2.102356255054473877e-01 1.214252710342407227e-01 -5.179511755704879761e-02 -2.190429717302322388e-01 1.489302366971969604e-01 -1.615294516086578369e-01 1.984640061855316162e-01 -8.985075354576110840e-02 1.215547788888216019e-02 -2.686741948127746582e-01 -9.564944356679916382e-02 3.694775402545928955e-01 -2.101480215787887573e-01 -3.028545677661895752e-01 -6.616059690713882446e-02 1.450705826282501221e-01 -3.011535406112670898e-01 -1.933518424630165100e-02 2.156057804822921753e-01 -1.036617904901504517e-01 -9.766161441802978516e-02 -3.170882165431976318e-02 3.425375092774629593e-03 7.564438041299581528e-03 9.467370063066482544e-02 1.410453319549560547e-01 -2.449220716953277588e-01 -2.238354235887527466e-01
7.291357219219207764e-02 -3.994190692901611328e-02 -2.573656849563121796e-02 9.751054644584655762e-02 7.823909074068069458e-02 6.323187798261642456e-02 -1.247612908482551575e-01 1.976247318089008331e-02 -1.945001482963562012e-01 -3.776856064796447754e-01 -2.592797875404357910e-01 6.582877039909362793e-02 -3.520981967449188232e-02 -2.893097102642059326e-01 -1.740288287401199341e-01 1.439039707183837891e-01 -1.705818772315979004e-01 7.074132561683654785e-02 -9.078179299831390381e-02 2.788963019847869873e-01 -2.066375911235809326e-01 1.624617427587509155e-01 3.464516252279281616e-02 1.181428581476211548e-01 1.546778678894042969e-01 -2.813080549240112305e-01 1.068605929613113403e-01 -6.165638193488121033e-02 -3.736588656902313232e-01 -8.251447230577468872e-02 -3.139694035053253174e-01 -3.474789485335350037e-02
1.343927346169948578e-02 -1.845919042825698853e-01 -8.542660623788833618e-02 2.719534933567047119e-01 -8.069082349538803101e-02 1.966410689055919647e-02 -2.303425520658493042e-01 -1.498435586690902710e-01 -2.594071030616760254e-01 -1.683269590139389038e-01 -4.832069948315620422e-02 -5.294558778405189514e-02 -2.998361177742481232e-02 -1.990667432546615601e-01 7.854364812374114990e-03 2.862487137317657471e-01 9.991466999053955078e-03 -3.442596793174743652e-01 3.915023803710937500e-02 -5.097108334302902222e-02 5.679835751652717590e-02 2.953213155269622803e-01 3.949189558625221252e-02 1.361180841922760010e-01 -3.812873661518096924e-01 -2.348842844367027283e-02 6.855779141187667847e-02 -2.260726392269134521e-01 -2.155937105417251587e-01 -2.942150831222534180e-01 -9.021204710006713867e-02 -5.092709138989448547e-02
-5.720857903361320496e-02 -7.984012365341186523e-02 -3.130585849285125732e-01 3.029804229736328125e-01 -1.329131722450256348e-01 7.733587175607681274e-02 -1.197316125035285950e-01 -1.348348855972290039e-01 8.519422262907028198e-02 1.457187682390213013e-01 -2.138851881027221680e-01 -3.455257788300514221e-02 1.406553685665130615e-01 -1.690907478332519531e-01 -1.901826709508895874e-01 1.771239638328552246e-01 -2.827305160462856293e-02 -1.056699752807617188e-01 -1.690558791160583496e-01 -5.481742322444915771e-02 -3.849375545978546143e-01 3.509787097573280334e-02 2.615795135498046875e-01 1.742731779813766479e-01 -2.786451578140258789e-01 -7.515691965818405151e-02 6.823196262121200562e-02 -2.695926725864410400e-01 9.034351259469985962e-02 2.748434841632843018e-01 -1.206205636262893677e-01 -4.903623461723327637e-02
1.137898862361907959e-01 -1.664193123579025269e-01 -1.640002727508544922e-01 2.137735486030578613e-01 -1.388186216354370117e-01 2.082736641168594360e-01 -1.784755885601043701e-01 1.077124178409576416e-01 3.735040500760078430e-02 -2.373702377080917358e-01 -8.902593702077865601e-02 -4.382696375250816345e-02 -2.801441848278045654e-01 -2.971588373184204102e-01 -7.417055219411849976e-02 7.112993299961090088e-02 -2.905436158180236816e-01 -2.366081327199935913e-01 1.720710285007953644e-02 2.452576905488967896e-01 -2.411772757768630981e-01 1.051258947700262070e-02 2.349289953708648682e-01 1.445037871599197388e-02 -1.306540817022323608e-01 2.186350077390670776e-01 -2.088099122047424316e-01 -2.742006480693817139e-01 -4.512451216578483582e-02 -2.493538707494735718e-02 -1.668990552425384521e-01 -8.384547382593154907e-02
3.523705899715423584e-02 -3.274285197257995605e-01 -4.846259579062461853e-02 4.881110787391662598e-01 -1.406513601541519165e-01 3.599476218223571777e-01 1.304080989211797714e-02 -1.625459492206573486e-01 1.033027172088623047e-01 5.368904396891593933e-02 -5.558032169938087463e-02 9.071139246225357056e-02 -2.025884948670864105e-02 -1.434390395879745483e-01 1.785410940647125244e-02 2.760662734508514404e-01 -2.597082853317260742e-01 -1.996529847383499146e-01 -8.857271075248718262e-02 2.555170953273773193e-01 -2.294084280729293823e-01 -7.833099365234375000e-02 2.161233276128768921e-01 -8.017487823963165283e-02 -5.211713910102844238e-02 3.002503141760826111e-02 7.550936937332153320e-02 -8.309771865606307983e-02 1.793996542692184448e-01 9.089982509613037109e-02 -4.249529913067817688e-03 -5.990465730428695679e-02
3.769990429282188416e-02 -1.419960856437683105e-01 1.181394010782241821e-01 3.824607431888580322e-01 -2.473181784152984619e-01 -8.394013345241546631e-02 -1.798248291015625000e-01 -8.199673891067504883e-02 -1.058048531413078308e-01 -1.283076256513595581e-01 -1.479542851448059082e-01 1.945663392543792725e-01 2.370215207338333130e-02 -5.322234332561492920e-02 1.076420545578002930e-01 2.630990445613861084e-01 -4.416460578795522451e-04 -2.135207504034042358e-01 -2.268247157335281372e-01 2.487891353666782379e-02 -2.095095347613096237e-03 2.753136754035949707e-01 5.849403887987136841e-02 8.973428606986999512e-02 -3.016619384288787842e-01 -2.488200515508651733e-01 -1.120924130082130432e-01 -1.303803920745849609e-01 -2.515176236629486084e-01 -3.200564086437225342e-01 -4.726138710975646973e-02 -6.294429302215576172e-02
-1.741856038570404053e-01 -2.755164206027984619e-01 -1.014789789915084839e-01 9.543858468532562256e-02 -1.065563187003135681e-01 -8.069095760583877563e-02 3.240923956036567688e-02 1.054644286632537842e-01 -2.330124974250793457e-01 -1.863373667001724243e-01 -1.605766713619232178e-01 6.525548547506332397e-02 5.526245385408401489e-02 -9.371602535247802734e-02 -1.938514560461044312e-01 2.786460816860198975e-01 -3.296108543872833252e-01 -4.297106713056564331e-02 -1.812663972377777100e-01 1.265522278845310211e-02 -2.544037103652954102e-01 2.064827531576156616e-01 2.659615576267242432e-01 -2.418961375951766968e-01 8.137353509664535522e-02 -2.888217270374298096e-01 1.045737415552139282e-01 -2.288776934146881104e-01 1.570940911769866943e-01 1.456729322671890259e-01 -4.221971705555915833e-02 -1.305064857006072998e-01
1.433772593736648560e-01 -1.905805915594100952e-01 -9.101715683937072754e-02 1.055416166782379150e-01 -9.376052021980285645e-02 3.653733134269714355e-01 -2.993809580802917480e-01 -9.531773626804351807e-03 2.073514647781848907e-02 -3.489132523536682129e-01 -2.081134617328643799e-01 -1.215846762061119080e-01 1.194352805614471436e-01 -2.264394313097000122e-01 -1.474982798099517822e-01 2.227771133184432983e-01 -3.330866396427154541e-01 -6.539062410593032837e-02 4.655299335718154907e-02 1.736729294061660767e-01 -3.274551630020141602e-01 -6.551695615053176880e-02 -4.849028773605823517e-03 -1.530431658029556274e-01 -1.044745743274688721e-01 5.388289690017700195e-02 5.974982306361198425e-02 1.267116367816925049e-01 1.766840815544128418e-01 -1.299679875373840332e-01 -5.291388370096683502e-03 -1.019930541515350342e-01
-2.089479379355907440e-02 -4.757270589470863342e-02 -6.573210656642913818e-02 4.401581883430480957e-01 -2.238513231277465820e-01 8.266004920005798340e-02 7.788616418838500977e-02 -2.953683584928512573e-02 -2.651033699512481689e-01 -1.477498710155487061e-01 2.629896625876426697e-02 4.533488154411315918e-01 8.480855822563171387e-02 -1.641514301300048828e-01 1.637774705886840820e-01 2.527338564395904541e-01 -2.787998616695404053e-01 4.095665737986564636e-02 -1.340819150209426880e-01 6.932820379734039307e-02 -1.217417418956756592e-01 1.151542291045188904e-01 -2.970742285251617432e-01 -4.477301239967346191e-02 1.391434762626886368e-02 7.317831367254257202e-02 1.927243620157241821e-01 -4.377604648470878601e-02 -2.357428148388862610e-02 -1.530607342720031738e-01 -3.628782869782298803e-04 1.519067287445068359e-01
-7.992918789386749268e-02 -2.126295119524002075e-01 -4.746796488761901855e-01 4.164199233055114746e-01 -9.757947176694869995e-03 6.922395527362823486e-02 -6.211211159825325012e-02 5.954743549227714539e-02 -2.131236530840396881e-02 -2.538096308708190918e-01 -1.773772537708282471e-01 8.262681774795055389e-03 8.395881950855255127e-02 -1.166260913014411926e-01 -2.341347783803939819e-01 1.759715378284454346e-01 2.197034470736980438e-02 1.892020255327224731e-01 -1.091728657484054565e-01 3.129870295524597168e-01 -2.633693218231201172e-01 -6.891048699617385864e-02 2.405058294534683228e-01 -1.131588034331798553e-02 7.222876697778701782e-02 -4.255940020084381104e-02 2.872892469167709351e-02 -3.271600697189569473e-03 -7.111448049545288086e-02 1.040642801672220230e-02 -2.011041641235351562e-01 -5.316695570945739746e-02
7.208604365587234497e-02 -1.060518249869346619e-01 -1.141800917685031891e-02 1.642174422740936279e-01 -2.087965458631515503e-01 -1.069721132516860962e-01 -2.930435836315155029e-01 -1.894119679927825928e-01 -2.487427741289138794e-01 -6.919211894273757935e-02 5.711331963539123535e-02 6.952355057001113892e-02 1.005519032478332520e-01 -1.588125973939895630e-01 3.423547744750976562e-02 1.988626867532730103e-01 -1.896711736917495728e-01 -3.281322717666625977e-01 -9.062654525041580200e-02 1.120098754763603210e-01 -6.148376688361167908e-02 2.573186755180358887e-01 -4.853506758809089661e-02 8.132131397724151611e-02 -4.058050811290740967e-01 1.243691667914390564e-01 5.847182869911193848e-02 -1.696687489748001099e-01 -2.079594433307647705e-01 -2.371987104415893555e-01 -2.042581439018249512e-01 -1.786359548568725586e-01
1.562279015779495239e-01 -2.746427357196807861e-01 1.115205883979797363e-01 4.111747145652770996e-01 -1.660813391208648682e-01 1.362562626600265503e-01 -1.560145914554595947e-01 -7.524329423904418945e-02 -5.721481144428253174e-02 -4.746816121041774750e-03 1.682990230619907379e-02 -6.682465970516204834e-02 -2.218810021877288818e-01 -1.985457092523574829e-01 -7.617907226085662842e-02 5.440790206193923950e-02 8.781345933675765991e-02 -1.518569588661193848e-01 -2.145854830741882324e-01 -4.001533146947622299e-03 -5.225348845124244690e-02 4.276885092258453369e-01 4.386168718338012695e-02 -1.338917016983032227e-01 -1.872189790010452271e-01 5.402952805161476135e-02 2.544256448745727539e-01 -2.355870902538299561e-01 -2.301433235406875610e-01 -2.737385965883731842e-02 -2.058983892202377319e-01 -2.013004198670387268e-02
1.580695807933807373e-02 -2.544694542884826660e-01 2.346705086529254913e-02 3.915410041809082031e-01 -2.652153968811035156e-01 1.822263300418853760e-01 -9.664195030927658081e-02 -2.143032662570476532e-02 -4.384418483823537827e-03 -8.016709983348846436e-02 4.675024375319480896e-02 -1.501645594835281372e-01 1.073196306824684143e-01 -3.048180937767028809e-01 2.847209945321083069e-02 2.004976868629455566e-01 -3.213374912738800049e-01 -2.541677653789520264e-01 -1.557978093624114990e-01 1.515086889266967773e-01 -1.342540085315704346e-01 -8.224396407604217529e-02 2.048968523740768433e-01 6.031352281570434570e-02 -5.121543630957603455e-02 -6.603856384754180908e-02 2.139649391174316406e-01 -2.141991108655929565e-01 1.753878444433212280e-01 1.525470316410064697e-01 -5.602713301777839661e-02 -2.232957780361175537e-01
-2.341873571276664734e-02 -1.709541678428649902e-01 1.303246710449457169e-02 1.162689998745918274e-01 -1.937532983720302582e-02 1.949799656867980957e-01 -6.736747920513153076e-02 -5.707496777176856995e-02 -2.871351838111877441e-01 -2.135661542415618896e-01 -3.679683804512023926e-01 1.555434018373489380e-01 3.925743326544761658e-02 -1.947455704212188721e-01 -1.088172495365142822e-01 2.222329229116439819e-01 -2.384136766195297241e-01 -3.607831895351409912e-02 1.805978715419769287e-01 2.194042056798934937e-01 -1.250389665365219116e-01 8.973702788352966309e-02 1.152821537107229233e-02 1.283382028341293335e-01 -2.606330811977386475e-01 1.409345716238021851e-01 -2.523106522858142853e-02 -3.301558792591094971e-01 2.026285789906978607e-02 2.957653701305389404e-01 -2.385855168104171753e-01 -2.391870133578777313e-02
2.922573685646057129e-01 -2.274368852376937866e-01 -1.778746545314788818e-01 2.346195727586746216e-01 -5.760962516069412231e-02 2.606778442859649658e-01 -2.964608967304229736e-01 1.943646967411041260e-01 -9.487868100404739380e-02 -1.140357404947280884e-01 -5.282155796885490417e-02 4.115969315171241760e-02 1.773544400930404663e-02 -7.969020307064056396e-02 -6.546808034181594849e-02 7.419208437204360962e-02 -3.863601386547088623e-01 -1.480630189180374146e-01 -2.011320181190967560e-02 2.655069231986999512e-01 -2.188259214162826538e-01 2.257616966962814331e-01 -4.411636292934417725e-02 -1.508353352546691895e-01 -7.729195058345794678e-02 -1.768258661031723022e-01 -2.344791591167449951e-01 -3.503568097949028015e-02 1.400899291038513184e-01 -9.210986644029617310e-02 8.002608269453048706e-02 -2.065886408090591431e-01
-1.577106565237045288e-01 -2.895929515361785889e-01 -8.352687209844589233e-02 2.259331196546554565e-02 -7.273115217685699463e-02 3.196618705987930298e-02 -1.131613254547119141e-01 -3.810978308320045471e-02 -1.675364971160888672e-01 -4.152914881706237793e-01 -1.560121476650238037e-01 -5.007274821400642395e-02 -1.562430858612060547e-01 -1.003222092986106873e-01 -1.917527318000793457e-01 1.374577283859252930e-01 -4.332646429538726807e-01 5.765556916594505310e-02 -1.184338144958019257e-02 1.147766038775444031e-01 -2.477017343044281006e-01 -3.545589372515678406e-02 2.445987164974212646e-01 1.223613396286964417e-01 -1.777871511876583099e-02 2.305537164211273193e-01 -8.753006160259246826e-02 -1.112741380929946899e-01 -1.192063018679618835e-01 2.751898951828479767e-02 -3.196830749511718750e-01 1.150398254394531250e-01
4.814907908439636230e-02 -1.377098560333251953e-01 2.436358854174613953e-02 9.161688387393951416e-02 -2.524859607219696045e-01 3.741558492183685303e-01 -1.012402549386024475e-01 -1.033846884965896606e-01 -2.548482716083526611e-01 -5.023202672600746155e-02 2.574577331542968750e-01 -1.993493139743804932e-01 -1.397947669029235840e-01 -5.508833006024360657e-02 -1.427688542753458023e-02 -1.947608776390552521e-02 -2.604953348636627197e-01 -3.285190761089324951e-01 -2.462666183710098267e-01 1.697734743356704712e-01 -1.711428761482238770e-01 -9.254074096679687500e-02 1.859572231769561768e-01 2.167376577854156494e-01 7.139399647712707520e-03 -4.946767911314964294e-02 -1.038086861371994019e-01 -1.482658684253692627e-01 -8.347030729055404663e-02 -3.289102762937545776e-02 -3.468638658523559570e-01 1.059607509523630142e-02
-1.634101383388042450e-02 -4.594052582979202271e-02 9.423940628767013550e-02 3.879275918006896973e-01 -1.747620701789855957e-01 -3.196563944220542908e-02 -2.738354206085205078e-01 -1.827280968427658081e-01 -1.128940209746360779e-01 -5.057131871581077576e-02 -1.312429606914520264e-01 5.265589803457260132e-02 -4.173144698143005371e-02 -1.129793524742126465e-01 -3.075965493917465210e-02 3.289046585559844971e-01 -6.545834243297576904e-02 -3.700714707374572754e-01 1.198176294565200806e-01 -1.211374625563621521e-02 8.988369256258010864e-02 3.102389276027679443e-01 1.036592349410057068e-01 1.340955793857574463e-01 -3.767960369586944580e-01 -3.413973748683929443e-02 -2.900300547480583191e-02 3.412607312202453613e-02 -1.488748192787170410e-01 -2.495907098054885864e-01 -1.448199301958084106e-01 -3.330926643684506416e-03
3.465463966131210327e-02 -3.697708994150161743e-02 -2.302093952894210815e-01 2.719070315361022949e-01 -1.602877080440521240e-01 -5.903701856732368469e-02 -8.699946105480194092e-02 -1.471680849790573120e-01 -2.107282876968383789e-01 -2.694278955459594727e-01 -2.267435193061828613e-01 3.221969902515411377e-01 -7.993520051240921021e-02 -1.043975278735160828e-01 -7.573118805885314941e-02 2.751889526844024658e-01 -1.632759273052215576e-01 -4.497060924768447876e-02 -1.244633421301841736e-01 -4.010066390037536621e-03 -2.576889395713806152e-01 -1.818322688341140747e-01 1.001118198037147522e-01 3.488146960735321045e-01 9.892263263463973999e-02 6.715294718742370605e-02 -2.606054767966270447e-02 -1.305168122053146362e-01 3.794088214635848999e-02 2.383062690496444702e-01 -2.347547858953475952e-01 1.429188102483749390e-01
-1.179895028471946716e-01 -7.682735472917556763e-02 6.098739430308341980e-02 3.359718024730682373e-01 -2.151500731706619263e-01 -5.400970205664634705e-02 -2.699318826198577881e-01 -1.525642573833465576e-01 -2.409646362066268921e-01 9.150368720293045044e-02 1.013814732432365417e-01 1.847437471151351929e-01 -1.434695869684219360e-01 -1.339472234249114990e-01 -1.298106014728546143e-01 2.262464165687561035e-01 3.684882074594497681e-02 -2.231417596340179443e-01 -1.863093525171279907e-01 1.382610760629177094e-02 5.673478916287422180e-02 2.099580466747283936e-01 -3.354928269982337952e-02 1.764370650053024292e-01 -2.852358520030975342e-01 -1.119361221790313721e-01 1.083337962627410889e-01 -2.293970584869384766e-01 -1.626239567995071411e-01 -3.652271628379821777e-01 -2.153681218624114990e-02 1.290966570377349854e-01
6.181032210588455200e-02 -3.139385581016540527e-02 -2.863533981144428253e-02 2.303688675165176392e-01 -8.189959079027175903e-02 8.774483948945999146e-02 -2.654474675655364990e-01 -7.092249393463134766e-02 -1.744283437728881836e-01 -4.267868399620056152e-01 -4.056245088577270508e-01 8.204137533903121948e-02 7.369373738765716553e-02 -7.603746652603149414e-02 -8.569034188985824585e-02 9.221749007701873779e-02 -1.017699986696243286e-01 -1.580271571874618530e-01 -6.703443825244903564e-03 3.645992875099182129e-01 5.056500807404518127e-02 2.812901437282562256e-01 1.087854523211717606e-02 5.999558418989181519e-02 -7.355678826570510864e-02 -3.600257933139801025e-01 4.226280003786087036e-02 -4.335186257958412170e-02 -7.616592943668365479e-02 -1.377536635845899582e-02 -1.456238329410552979e-01 1.446143388748168945e-01
6.644055992364883423e-02 -9.769452363252639771e-02 -3.287231177091598511e-02 2.427992224693298340e-01 -1.014070734381675720e-01 6.863880157470703125e-02 -1.022560670971870422e-01 -6.202409043908119202e-02 -1.718654185533523560e-01 -3.062132596969604492e-01 -3.224849998950958252e-01 2.468866482377052307e-02 1.257623136043548584e-01 -1.520409435033798218e-01 -2.422894984483718872e-01 1.394790410995483398e-01 -4.248452186584472656e-02 -2.539413571357727051e-01 3.042010404169559479e-02 3.289648294448852539e-01 -8.346427232027053833e-02 3.869285881519317627e-01 8.790946751832962036e-02 1.820485591888427734e-01 1.007138714194297791e-01 -3.697257339954376221e-01 2.214553393423557281e-02 5.235491320490837097e-02 3.285588696599006653e-02 -5.768561363220214844e-02 2.619092538952827454e-02 1.534950584173202515e-01
-1.491997987031936646e-01 2.380254305899143219e-02 -4.754982516169548035e-02 4.411043226718902588e-01 -4.228929430246353149e-02 2.730208933353424072e-01 -1.982059031724929810e-01 -1.589619666337966919e-01 -3.435224667191505432e-02 -3.476268379017710686e-03 1.453280597925186157e-01 1.187167465686798096e-01 2.228244096040725708e-01 -2.822727262973785400e-01 9.347548708319664001e-03 -1.491288305260241032e-03 -3.406704664230346680e-01 -9.950094670057296753e-02 -1.084449663758277893e-01 2.553221881389617920e-01 -1.948915719985961914e-01 1.689725816249847412e-01 3.326545059680938721e-01 3.046345151960849762e-02 -8.862125128507614136e-02 2.026611566543579102e-01 -2.459076233208179474e-02 6.343310326337814331e-02 -1.151977702975273132e-01 -9.523915499448776245e-02 -1.277578920125961304e-01 -1.965941302478313446e-02
-8.066962659358978271e-02 -1.774211525917053223e-01 8.936586976051330566e-02 1.847705841064453125e-01 -2.924154400825500488e-01 -3.705319017171859741e-02 -2.355276793241500854e-01 -1.163935288786888123e-01 -2.310911864042282104e-01 -1.136539503931999207e-01 1.078991964459419250e-01 -2.964781783521175385e-02 1.534851938486099243e-01 -1.532648056745529175e-01 -1.055352464318275452e-01 2.868031859397888184e-01 -1.086955815553665161e-01 -3.805094659328460693e-01 -1.922972314059734344e-02 -5.804055929183959961e-02 8.960085920989513397e-03 2.786352038383483887e-01 8.356379717588424683e-02 1.274351477622985840e-01 -3.723672926425933838e-01 1.372799277305603027e-02 7.288398593664169312e-02 -1.763862818479537964e-01 -1.145741939544677734e-01 -2.799715995788574219e-01 -1.234790161252021790e-01 3.734456375241279602e-02
-1.178127899765968323e-01 -1.824953854084014893e-01 -4.959869384765625000e-02 2.887438237667083740e-01 1.869742758572101593e-02 5.554697290062904358e-02 1.807556003332138062e-01 -2.073459178209304810e-01 -3.360331058502197266e-01 -6.246698275208473206e-02 -1.079570502042770386e-01 2.074511945247650146e-01 7.348400354385375977e-02 7.781479507684707642e-02 -2.191769778728485107e-01 7.064846903085708618e-02 -2.407093793153762817e-01 -5.966322962194681168e-03 -3.245511949062347412e-01 2.182489484548568726e-01 -1.227979063987731934e-01 1.669968068599700928e-01 2.644898295402526855e-01 3.172120451927185059e-01 -1.203694045543670654e-01 7.111917436122894287e-02 -1.596798449754714966e-01 6.875769048929214478e-02 2.665319480001926422e-02 -8.057083934545516968e-02 7.970446720719337463e-03 -2.652562260627746582e-01
-2.744264900684356689e-01 -2.650096714496612549e-01 -1.531145423650741577e-01 1.206874996423721313e-01 -3.652835190296173096e-01 2.128942869603633881e-02 1.310256589204072952e-02 -7.605954073369503021e-03 -1.760908216238021851e-01 -1.144225150346755981e-01 1.807405948638916016e-01 1.801900714635848999e-01 2.368299216032028198e-01 -7.112272828817367554e-02 7.606159150600433350e-02 4.214546382427215576e-01 -7.917939871549606323e-02 -3.073505312204360962e-02 3.385544568300247192e-02 4.946975782513618469e-02 -3.378655016422271729e-01 1.605666428804397583e-01 -1.018469259142875671e-01 1.933866888284683228e-01 1.446135640144348145e-01 -1.096616908907890320e-01 2.251199334859848022e-01 1.483611166477203369e-01 -1.007756814360618591e-01 -1.096888855099678040e-01 -3.471148386597633362e-02 -3.176088631153106689e-02
4.150160402059555054e-02 1.493737939745187759e-02 -2.014742344617843628e-01 4.262675046920776367e-01 -8.045716583728790283e-02 3.424378335475921631e-01 -4.635644331574440002e-02 -8.757501840591430664e-02 -1.547935754060745239e-01 -2.539185062050819397e-02 2.985480725765228271e-01 1.268332153558731079e-01 6.779228895902633667e-02 -3.517238795757293701e-01 -1.720953881740570068e-01 1.242289766669273376e-01 -1.813416033983230591e-01 -1.676347106695175171e-01 -1.278811395168304443e-01 1.576780378818511963e-01 -3.223124146461486816e-02 1.024615764617919922e-01 1.961018592119216919e-01 -8.042885363101959229e-02 -1.573854237794876099e-01 1.180692985653877258e-01 -3.375266119837760925e-02 -2.138560712337493896e-01 5.556641891598701477e-02 -2.209606170654296875e-01 -1.789477914571762085e-01 -1.041296124458312988e-01
-3.150591999292373657e-02 -6.784211378544569016e-03 -1.829353272914886475e-01 3.970546722412109375e-01 -7.232767064124345779e-03 3.449355661869049072e-01 -2.470795214176177979e-01 -1.206856071949005127e-01 -3.460132051259279251e-03 4.270254867151379585e-04 1.602350622415542603e-01 1.077928841114044189e-01 1.236507371068000793e-01 -3.472568094730377197e-01 -2.675648033618927002e-01 1.240977272391319275e-01 -2.519329488277435303e-01 -1.683310121297836304e-01 -1.630536317825317383e-01 6.703516840934753418e-02 -1.357399821281433105e-01 1.680367626249790192e-02 2.972344458103179932e-01 6.183343008160591125e-02 -8.267682790756225586e-02 5.293882451951503754e-03 1.182844676077365875e-02 -1.709747016429901123e-01 1.635599695146083832e-02 3.294249996542930603e-02 -2.036492228507995605e-01 -2.004899531602859497e-01
-2.550725638866424561e-01 -1.956096291542053223e-01 -1.495240628719329834e-01 3.488655388355255127e-01 -5.236078053712844849e-03 -1.951120793819427490e-02 -1.649746298789978027e-01 -7.007617503404617310e-02 -1.183228865265846252e-01 -1.385749727487564087e-01 5.009225010871887207e-02 -1.599810719490051270e-01 3.807631786912679672e-03 1.381247639656066895e-01 -2.771862447261810303e-01 1.274035871028900146e-01 -1.963614821434020996e-01 -1.006940007209777832e-01 -2.582273446023464203e-02 5.991683527827262878e-02 -4.753750562667846680e-01 1.401100903749465942e-01 4.392430186271667480e-01 -1.677225716412067413e-02 -3.249193727970123291e-02 -1.148566324263811111e-02 6.993358582258224487e-02 1.600688397884368896e-01 -9.129653684794902802e-03 -3.012152016162872314e-02 -1.482131630182266235e-01 1.308616902679204941e-02
3.047101385891437531e-02 -1.075815483927726746e-01 -1.244216188788414001e-01 3.925463259220123291e-01 -2.421363294124603271e-01 1.107401475310325623e-01 3.993764054030179977e-03 -4.092828929424285889e-02 6.194735318422317505e-02 -1.480945497751235962e-01 -4.482590034604072571e-02 1.029503345489501953e-01 -1.949242129921913147e-02 -3.596733808517456055e-01 -8.630990236997604370e-02 2.116640806198120117e-01 -3.044098615646362305e-01 -4.354622662067413330e-01 -7.704030722379684448e-02 8.876428008079528809e-02 1.605055667459964752e-02 -1.301498413085937500e-01 9.046015329658985138e-03 1.752677261829376221e-01 1.649848967790603638e-01 -6.757387518882751465e-02 -3.457966446876525879e-02 2.800507843494415283e-01 1.999702453613281250e-01 7.720226049423217773e-02 -1.137247532606124878e-01 1.028108745813369751e-01
4.543608799576759338e-02 -9.124594926834106445e-02 -1.067953780293464661e-01 1.448709070682525635e-01 -1.720427423715591431e-01 1.351775676012039185e-01 -1.583506464958190918e-01 -1.096205115318298340e-01 -3.033227324485778809e-01 -2.673173248767852783e-01 -2.634133994579315186e-01 1.286176890134811401e-01 -1.125418618321418762e-01 6.287748366594314575e-02 -6.831540167331695557e-02 -1.977405399084091187e-01 -1.952244341373443604e-01 -1.677150279283523560e-01 -1.309020519256591797e-01 6.795907020568847656e-02 -1.622302234172821045e-01 1.213969290256500244e-01 3.270673751831054688e-01 -2.811831235885620117e-01 -3.239462897181510925e-02 -4.760925099253654480e-02 2.423214614391326904e-01 -1.127374097704887390e-01 -1.957889944314956665e-01 2.556088864803314209e-01 -2.493244260549545288e-01 8.251586556434631348e-02
1.388812661170959473e-01 -1.344536691904067993e-01 -1.879508495330810547e-01 1.307626366615295410e-01 -1.869423687458038330e-01 -2.569757867604494095e-03 9.195589274168014526e-02 -3.131997585296630859e-02 -1.877301186323165894e-01 -1.449770182371139526e-01 -1.169905588030815125e-01 1.957648098468780518e-01 1.206651851534843445e-01 -1.008226126432418823e-01 3.934194520115852356e-02 2.621551454067230225e-01 -3.986160457134246826e-01 -2.327807992696762085e-02 5.977895855903625488e-02 1.418852359056472778e-01 -2.447472065687179565e-01 2.055007517337799072e-01 1.394258588552474976e-01 1.105400919914245605e-01 -1.957575827836990356e-01 4.303201287984848022e-02 -2.490739822387695312e-01 -3.203554153442382812e-01 -1.128267794847488403e-01 1.106646582484245300e-01 -1.804113090038299561e-01 2.885376811027526855e-01
-7.774349302053451538e-02 -6.457709521055221558e-02 -4.061666429042816162e-01 3.260835111141204834e-01 -1.169725954532623291e-01 2.985094487667083740e-01 -2.180766910314559937e-01 -8.847945928573608398e-02 -8.492043614387512207e-02 -1.057537943124771118e-01 2.656332850456237793e-01 1.510362476110458374e-01 8.897589147090911865e-02 -2.711504101753234863e-01 -6.681332737207412720e-02 1.158018186688423157e-01 -2.621046900749206543e-01 -1.991549432277679443e-01 -1.546891182661056519e-01 2.547187544405460358e-02 -2.721385955810546875e-01 -1.162728071212768555e-01 9.180600941181182861e-02 -8.497325330972671509e-02 -1.010573357343673706e-01 1.744139343500137329e-01 5.525823682546615601e-02 -3.897229954600334167e-02 -1.158336326479911804e-01 5.502503737807273865e-02 -2.156957685947418213e-01 -6.988648325204849243e-02
9.823968261480331421e-02 -3.324029743671417236e-01 5.158397182822227478e-02 3.897002935409545898e-01 -3.787496089935302734e-01 -7.876579463481903076e-02 -2.595566809177398682e-01 -1.134568974375724792e-01 -1.938144713640213013e-01 9.672269225120544434e-02 5.437190458178520203e-02 -1.336380243301391602e-01 -8.103892952203750610e-02 -1.047947108745574951e-01 1.881900615990161896e-02 2.139191627502441406e-01 -7.687021046876907349e-02 -1.357273459434509277e-01 -1.251333951950073242e-01 -6.203821673989295959e-02 -8.639009296894073486e-02 3.944993317127227783e-01 6.325118243694305420e-03 -3.858710452914237976e-02 -1.388413757085800171e-01 -9.116318821907043457e-02 2.276862040162086487e-02 -2.215562313795089722e-01 -3.876769542694091797e-02 -2.174119651317596436e-01 -1.100599914789199829e-01 1.322713196277618408e-01
7.560849934816360474e-02 -2.161306589841842651e-01 1.215578019618988037e-01 5.045867562294006348e-01 -2.027364224195480347e-01 5.599416792392730713e-02 -7.546036690473556519e-02 -2.349892854690551758e-01 -3.529319167137145996e-01 1.403675787150859833e-02 2.377873659133911133e-01 1.403199732303619385e-01 3.158839046955108643e-02 -2.497785091400146484e-01 -9.983497858047485352e-02 9.533651918172836304e-02 1.750995367765426636e-01 -1.860603243112564087e-01 -1.123609319329261780e-01 1.073821410536766052e-01 -7.433992624282836914e-02 3.414214253425598145e-01 -5.261413380503654480e-02 -9.331340342760086060e-02 -9.202852845191955566e-02 -5.624585971236228943e-02 1.579289510846138000e-02 -5.241100117564201355e-02 -6.761704385280609131e-02 -1.752256453037261963e-01 -1.321261841803789139e-02 -1.285178810358047485e-01
7.673555053770542145e-03 -1.811743676662445068e-01 -8.724305778741836548e-02 1.713151931762695312e-01 -1.914775930345058441e-02 2.406105995178222656e-01 2.177404612302780151e-01 5.337202176451683044e-02 -4.213190078735351562e-01 -1.509438157081604004e-01 -1.483158916234970093e-01 2.161706686019897461e-01 2.554119527339935303e-01 -1.455330569297075272e-02 -2.118604928255081177e-01 1.375628262758255005e-01 -2.236193418502807617e-01 1.330640316009521484e-01 -2.691394984722137451e-01 1.952730566263198853e-01 -1.144666969776153564e-01 1.503583341836929321e-01 3.107811324298381805e-02 2.780689001083374023e-01 -1.753432601690292358e-01 -1.530936802737414837e-03 1.447285115718841553e-01 2.263840101659297943e-02 1.212365031242370605e-01 -1.262134164571762085e-01 5.628512240946292877e-03 -2.195827960968017578e-01
-1.171877980232238770e-01 -2.109422981739044189e-01 1.122818440198898315e-01 2.300708442926406860e-01 -2.389106303453445435e-01 -2.298809587955474854e-02 -2.707298696041107178e-01 -1.316457539796829224e-01 -1.566271632909774780e-01 -8.945592492818832397e-02 -2.138328552246093750e-02 9.677132219076156616e-02 -5.243036895990371704e-02 -1.628813296556472778e-01 -9.615267813205718994e-02 1.662366986274719238e-01 -1.171054840087890625e-01 -2.209085971117019653e-01 -2.035861313343048096e-01 2.359870448708534241e-02 1.446127891540527344e-02 3.648379743099212646e-01 2.560970932245254517e-02 4.748450219631195068e-02 -3.315280377864837646e-01 -3.186090663075447083e-02 8.495300263166427612e-02 -3.156856298446655273e-01 -1.629975289106369019e-01 -2.605871856212615967e-01 -2.328403592109680176e-01 -1.106756255030632019e-01
-1.590773090720176697e-02 -2.264286391437053680e-03 -3.991140425205230713e-02 2.871208786964416504e-01 -2.191300988197326660e-01 4.952477291226387024e-02 -1.700529903173446655e-01 1.733332313597202301e-02 1.766367554664611816e-01 -5.372776091098785400e-02 -2.555171251296997070e-01 1.133164167404174805e-01 -1.631563454866409302e-01 -3.507772088050842285e-01 -1.395999193191528320e-01 -1.148061305284500122e-01 -1.762154996395111084e-01 -2.260500341653823853e-01 -4.644020795822143555e-01 3.971497714519500732e-02 1.047760527580976486e-02 1.096097677946090698e-01 -1.433763932436704636e-02 1.553166806697845459e-01 -3.661295399069786072e-02 3.210268169641494751e-02 2.619990706443786621e-01 -1.478174477815628052e-01 -2.090938091278076172e-01 -2.463275641202926636e-01 -8.189415931701660156e-02 4.065033793449401855e-02
-1.977551430463790894e-01 -1.269785910844802856e-01 -5.205013975501060486e-02 3.442212939262390137e-01 -3.652624413371086121e-02 5.292714759707450867e-02 -1.182426959276199341e-01 -1.741712987422943115e-01 -1.304280757904052734e-01 -2.224241942167282104e-01 -2.176016718149185181e-01 2.975887246429920197e-02 1.287301033735275269e-01 1.294575165957212448e-02 -2.552616000175476074e-01 2.068924307823181152e-01 -3.313809335231781006e-01 3.895289823412895203e-02 -1.233022436499595642e-01 1.641670465469360352e-01 -2.998734712600708008e-01 1.334776133298873901e-01 4.061175882816314697e-01 -9.799631312489509583e-03 1.941537261009216309e-01 -1.938005089759826660e-01 -3.382675349712371826e-02 -9.671738743782043457e-02 4.033988341689109802e-02 1.841148547828197479e-02 9.439157694578170776e-02 1.132067814469337463e-01
5.334436148405075073e-02 -3.026827275753021240e-01 1.557627171277999878e-01 2.111122906208038330e-01 -1.573076099157333374e-01 -6.860392540693283081e-02 -3.254765868186950684e-01 -1.599369496107101440e-01 -1.966159492731094360e-01 -9.453566372394561768e-02 -1.739682815968990326e-02 6.371534615755081177e-02 -4.349293012637645006e-04 -2.846068143844604492e-01 -1.658813953399658203e-01 2.498265951871871948e-01 -5.032854899764060974e-02 -2.061986178159713745e-01 -6.334928423166275024e-02 -2.635714784264564514e-02 3.875544294714927673e-02 2.717572152614593506e-01 4.549737647175788879e-02 1.135424003005027771e-01 -4.157485961914062500e-01 -1.593649573624134064e-02 7.067273557186126709e-02 -1.214497163891792297e-01 -5.718489736318588257e-02 -2.511088252067565918e-01 -2.007423788309097290e-01 -1.153628006577491760e-01
-2.287513315677642822e-01 -1.567907258868217468e-02 9.067892283201217651e-02 3.074713051319122314e-01 -1.250362023711204529e-02 9.477209299802780151e-02 -5.125150829553604126e-02 -2.085102796554565430e-01 -1.002024635672569275e-01 -1.958878338336944580e-01 -2.987266182899475098e-01 -2.452159998938441277e-03 -1.455373317003250122e-01 -2.127373367547988892e-01 2.036930024623870850e-01 2.592349648475646973e-01 -3.379397988319396973e-01 -2.110809087753295898e-01 -1.162639856338500977e-01 1.989414393901824951e-01 -1.381079554557800293e-01 1.502497959882020950e-02 4.176309332251548767e-02 -3.949673846364021301e-02 4.345338046550750732e-02 5.571166053414344788e-02 -3.385500609874725342e-02 1.277927905321121216e-01 -1.637230813503265381e-01 3.988307118415832520e-01 -1.551990061998367310e-01 -9.875332564115524292e-02
2.482976298779249191e-03 -1.639054268598556519e-01 -1.097345026209950447e-03 2.391484975814819336e-01 1.723599806427955627e-02 1.591689437627792358e-01 -2.369509637355804443e-02 -3.070738911628723145e-01 8.883286267518997192e-02 -3.786206543445587158e-01 -5.246410891413688660e-02 5.948660150170326233e-02 -2.549984306097030640e-02 -2.198246270418167114e-01 -2.175655066967010498e-01 1.400196403264999390e-01 -4.449217319488525391e-01 -5.024898797273635864e-02 1.552539784461259842e-02 3.046299144625663757e-02 -1.331363022327423096e-01 -8.260261267423629761e-02 3.794744014739990234e-01 -8.904481679201126099e-02 -3.702576458454132080e-02 -2.235255092382431030e-01 1.267332285642623901e-01 -5.159215629100799561e-02 -1.007415205240249634e-01 -2.169781364500522614e-02 -1.714904308319091797e-01 -1.838057935237884521e-01
-1.838060766458511353e-01 1.166079193353652954e-01 -6.463756412267684937e-02 1.038186550140380859e-01 9.241928160190582275e-02 -6.142204627394676208e-02 -2.991706728935241699e-01 9.002496302127838135e-02 -5.380414724349975586e-01 -6.553788483142852783e-02 2.824747376143932343e-02 4.226990789175033569e-02 -7.355617731809616089e-02 -4.690163731575012207e-01 -5.829543247818946838e-02 2.091937214136123657e-01 -6.242620199918746948e-02 -2.320816740393638611e-02 -9.119474887847900391e-02 -7.469258271157741547e-03 -9.476554393768310547e-02 -5.467459931969642639e-02 4.578274860978126526e-02 -3.372116759419441223e-02 -2.771476516500115395e-03 -2.070404887199401855e-01 1.558525562286376953e-01 -3.415971621870994568e-02 1.791746169328689575e-02 9.558200091123580933e-02 -2.300321608781814575e-01 3.164036571979522705e-01
-9.642199426889419556e-02 -3.739817440509796143e-01 1.518602967262268066e-01 3.294193148612976074e-01 -7.277818769216537476e-02 -1.307475287467241287e-02 -2.735342681407928467e-01 -1.831305623054504395e-01 -1.725920736789703369e-01 -1.512562669813632965e-02 1.191508844494819641e-01 -2.133720554411411285e-03 3.671461716294288635e-02 -5.937414243817329407e-02 -1.227032914757728577e-01 1.909896582365036011e-01 5.944936536252498627e-03 -2.648478373885154724e-03 -1.801868230104446411e-01 2.572494186460971832e-02 -2.688395082950592041e-01 3.850555717945098877e-01 7.242249697446823120e-02 -9.038379043340682983e-02 -2.598652541637420654e-01 4.274412244558334351e-02 1.367377191781997681e-01 -3.105114102363586426e-01 -1.112086772918701172e-01 -6.605125963687896729e-02 -1.741058677434921265e-01 -7.854416966438293457e-02
3.109184838831424713e-02 -2.658102661371231079e-02 -1.675063073635101318e-01 1.455077528953552246e-01 7.345156371593475342e-02 1.409070491790771484e-01 2.948341704905033112e-02 -2.730022929608821869e-02 -1.230577975511550903e-01 -1.756725311279296875e-01 3.903757035732269287e-02 2.664954960346221924e-01 1.545040011405944824e-01 1.306135952472686768e-02 -1.032266989350318909e-01 2.874703109264373779e-01 8.874627761542797089e-03 -1.078830659389495850e-01 -3.453410565853118896e-01 2.369672209024429321e-01 -3.004577457904815674e-01 4.002147912979125977e-01 4.952806606888771057e-02 2.738410532474517822e-01 -2.458045631647109985e-01 -1.301974654197692871e-01 -1.382343471050262451e-01 -9.097494767047464848e-04 -1.258398145437240601e-01 1.203741729259490967e-01 1.511254608631134033e-01 -1.472452878952026367e-01
-1.928175240755081177e-01 -3.471778929233551025e-01 -2.113649696111679077e-01 1.583001762628555298e-01 -1.071270257234573364e-01 2.118923328816890717e-02 -6.459425389766693115e-02 -2.561150304973125458e-02 -6.201013177633285522e-02 -3.276808559894561768e-01 -8.639135211706161499e-02 4.250168427824974060e-02 4.473453015089035034e-02 -2.656885087490081787e-01 -2.775987684726715088e-01 2.162165492773056030e-01 -1.667011827230453491e-01 -3.924033418297767639e-02 -1.886915564537048340e-01 2.178279310464859009e-02 -3.647387400269508362e-02 -5.962693691253662109e-02 -1.086007505655288696e-01 9.179870039224624634e-02 -9.828978776931762695e-02 -1.127593442797660828e-01 -1.382464319467544556e-01 3.527805209159851074e-02 -5.309554934501647949e-01 -1.718995533883571625e-02 1.342983841896057129e-01 -7.359828799962997437e-02
2.918868698179721832e-02 8.277057111263275146e-02 -2.325490564107894897e-01 4.143250584602355957e-01 -5.285321176052093506e-02 4.153414070606231689e-01 -1.475749909877777100e-01 -9.001695364713668823e-02 -3.090456873178482056e-02 -4.271315410733222961e-02 2.361672818660736084e-01 9.289257228374481201e-02 1.052682772278785706e-01 -1.755413413047790527e-01 -2.259612232446670532e-01 2.643647193908691406e-01 -1.931114494800567627e-01 -2.401339709758758545e-01 -1.697268337011337280e-01 1.882954090833663940e-01 3.623363096266984940e-03 1.026102378964424133e-01 2.813694477081298828e-01 -2.772179618477821350e-02 -4.731045919470489025e-04 1.351786404848098755e-01 -7.955323904752731323e-02 1.865347032435238361e-03 -1.473764926195144653e-01 -4.124561697244644165e-02 -1.356802284717559814e-01 -1.233239695429801941e-01
-1.884248703718185425e-01 -4.103938490152359009e-02 3.130853921175003052e-02 3.233297765254974365e-01 -6.226386502385139465e-02 2.391665009781718254e-03 -3.752082288265228271e-01 1.245153248310089111e-01 -1.499181687831878662e-01 -1.633645892143249512e-01 -1.728602647781372070e-01 -4.134925454854965210e-02 -2.105083316564559937e-01 -3.838723152875900269e-02 5.333177000284194946e-02 1.571787334978580475e-02 -7.118420209735631943e-03 -3.376727998256683350e-01 -3.493169248104095459e-01 -1.169178262352943420e-01 -2.706880867481231689e-01 2.420514672994613647e-01 3.630884736776351929e-02 1.001320220530033112e-02 1.396625582128763199e-02 -1.033193469047546387e-01 -8.589352481067180634e-03 -8.977621793746948242e-02 -2.527389228343963623e-01 -2.862542867660522461e-01 -7.512175012379884720e-03 1.398769468069076538e-01
1.433681398630142212e-01 -1.254616081714630127e-01 9.144102782011032104e-02 2.983063757419586182e-01 -1.207307800650596619e-01 -5.502616986632347107e-02 -2.368000596761703491e-01 -6.751032173633575439e-02 -3.488956689834594727e-01 -7.594036310911178589e-02 -7.832592353224754333e-03 6.627895683050155640e-02 -1.564192920923233032e-01 -2.531484067440032959e-01 2.072278037667274475e-02 1.325397789478302002e-01 -5.293671786785125732e-02 -3.049511015415191650e-01 -3.841760568320751190e-03 9.473504871129989624e-02 7.689081132411956787e-02 2.520821392536163330e-01 3.425156325101852417e-02 1.715765893459320068e-01 -3.341207206249237061e-01 3.437132388353347778e-02 -9.118562564253807068e-03 -2.162409275770187378e-01 -5.485202744603157043e-02 -3.428246974945068359e-01 -2.486114054918289185e-01 -5.255128443241119385e-02
-2.329743234440684319e-03 -9.413974732160568237e-02 -2.018406540155410767e-01 2.048743069171905518e-01 -3.780366480350494385e-01 -8.898018300533294678e-02 -8.824476040899753571e-03 -1.662677824497222900e-01 -3.329385221004486084e-01 -1.238278895616531372e-01 -2.056370973587036133e-01 1.233942359685897827e-01 1.328739970922470093e-01 -1.448818445205688477e-01 9.662091615609824657e-04 2.418390214443206787e-01 -1.832097768783569336e-01 7.966186106204986572e-02 5.194240063428878784e-02 1.423626393079757690e-01 -1.479271501302719116e-01 1.827699244022369385e-01 2.854495346546173096e-01 -5.901475623250007629e-02 1.443494111299514771e-01 1.236718297004699707e-01 6.723909825086593628e-02 -2.817088663578033447e-01 -1.479761861264705658e-02 3.108835518360137939e-01 -1.665276288986206055e-01 3.605390340089797974e-02
5.411303415894508362e-02 9.083463996648788452e-02 6.941600888967514038e-02 2.347284406423568726e-01 -1.341549903154373169e-01 3.554010018706321716e-02 2.265739254653453827e-02 -9.881636500358581543e-02 -1.398193538188934326e-01 -3.222101628780364990e-01 -2.934422492980957031e-01 -4.050049558281898499e-02 1.743657886981964111e-02 3.368837013840675354e-02 -9.231545776128768921e-02 7.470374554395675659e-02 -1.621162742376327515e-01 -1.461632102727890015e-01 -6.289216876029968262e-02 4.084060490131378174e-01 -2.576403021812438965e-01 2.796960473060607910e-01 1.074015498161315918e-01 2.564897835254669189e-01 4.647841677069664001e-03 -2.565259337425231934e-01 1.314049214124679565e-01 -2.400963939726352692e-02 -3.546629548072814941e-01 -4.425693303346633911e-02 -1.440262347459793091e-01 1.488043460994958878e-02
1.389135792851448059e-02 -2.430566847324371338e-01 -2.070551924407482147e-02 2.203907370567321777e-01 -2.564517259597778320e-01 -1.429527765139937401e-03 -1.357525140047073364e-01 -1.415576636791229248e-01 -2.173638641834259033e-01 -7.412002235651016235e-02 2.902220375835895538e-02 3.677836805582046509e-02 -4.370738286525011063e-03 -2.616545557975769043e-01 1.167858764529228210e-01 2.714452743530273438e-01 -1.203796640038490295e-01 -3.201131820678710938e-01 -1.896992698311805725e-02 2.617815975099802017e-03 3.250420093536376953e-03 2.811644077301025391e-01 -2.674817852675914764e-02 1.458374708890914917e-01 -4.110920727252960205e-01 -7.526168972253799438e-02 -4.180765151977539062e-02 -1.570840328931808472e-01 -6.964766234159469604e-02 -3.358525335788726807e-01 -1.966940611600875854e-01 -3.089573606848716736e-02
1.622049808502197266e-01 -1.883659660816192627e-01 -2.413933165371417999e-02 5.913615971803665161e-02 2.881808392703533173e-02 4.728173911571502686e-01 -1.189550459384918213e-01 4.269970580935478210e-02 -1.623345762491226196e-01 -7.409147918224334717e-02 7.001373171806335449e-02 -1.392116770148277283e-02 -4.769496619701385498e-03 -3.341558575630187988e-01 4.014356061816215515e-03 1.287795789539813995e-02 -4.013839960098266602e-01 -4.041208699345588684e-02 -2.432427257299423218e-01 1.462674140930175781e-01 -7.778520882129669189e-02 -7.772472500801086426e-02 2.486237734556198120e-01 2.293539494276046753e-01 -1.456477493047714233e-01 1.057762950658798218e-01 2.587645128369331360e-02 -1.333678960800170898e-01 -6.164186820387840271e-02 -1.986847519874572754e-01 -2.471008300781250000e-01 -1.412809938192367554e-01
4.684122651815414429e-02 -7.220171391963958740e-02 -1.889279037714004517e-01 2.252273857593536377e-01 -3.777901530265808105e-01 1.459702551364898682e-01 -4.099179059267044067e-02 -7.468585669994354248e-02 -2.632484138011932373e-01 -1.670573502779006958e-01 -1.397285759449005127e-01 -8.099607378244400024e-02 -5.665258970111608505e-03 -2.827123105525970459e-01 -6.168941780924797058e-02 8.180133998394012451e-02 -8.278242498636245728e-02 5.458576232194900513e-02 1.073022112250328064e-01 -1.214234810322523117e-02 -1.506447196006774902e-01 2.422295659780502319e-01 4.639513790607452393e-01 1.915967613458633423e-01 -3.241921076551079750e-03 1.315586715936660767e-01 -1.037688031792640686e-01 1.677998602390289307e-01 -1.528238207101821899e-01 1.905204653739929199e-01 -1.940792351961135864e-01 1.129023134708404541e-01
1.365409139543771744e-02 3.227166086435317993e-02 -1.658242493867874146e-01 2.018886655569076538e-01 -4.703080356121063232e-01 2.479429244995117188e-01 -2.931924164295196533e-01 1.231553107500076294e-01 -1.955527514219284058e-01 2.563514113426208496e-01 1.546752601861953735e-01 3.455231711268424988e-02 -1.236294507980346680e-01 -5.987600609660148621e-02 -7.935906946659088135e-02 1.523865908384323120e-01 -1.951303333044052124e-01 1.486001629382371902e-02 -2.515461295843124390e-02 1.319672912359237671e-01 -1.991892457008361816e-01 1.105391234159469604e-01 -1.110591813921928406e-01 1.833729147911071777e-01 -1.457526236772537231e-01 -2.345046252012252808e-01 2.206072062253952026e-01 -8.764831721782684326e-02 2.402350753545761108e-01 9.340135753154754639e-02 -1.262460649013519287e-01 9.812218137085437775e-03
1.136680617928504944e-01 1.575929522514343262e-01 -5.380783975124359131e-02 1.590859703719615936e-02 -4.380763173103332520e-01 1.701793372631072998e-01 -6.724486593157052994e-03 1.225278303027153015e-01 -2.264344990253448486e-01 -1.628321707248687744e-01 6.392201874405145645e-03 9.024513512849807739e-02 -1.038337573409080505e-01 -1.659647971391677856e-01 -4.578579682856798172e-03 3.838239982724189758e-02 -1.979836225509643555e-01 -2.522594109177589417e-02 -2.285147309303283691e-01 2.240463048219680786e-01 -1.527050882577896118e-01 -1.752212792634963989e-01 2.376029044389724731e-01 1.128358095884323120e-01 9.756569564342498779e-02 -1.163266226649284363e-01 5.214770883321762085e-02 1.686849631369113922e-02 -1.839469373226165771e-01 -1.376820206642150879e-01 -2.534191012382507324e-01 -4.345650076866149902e-01
-4.088520631194114685e-02 -2.358290702104568481e-01 8.270117640495300293e-02 3.074774146080017090e-01 -2.548819482326507568e-01 6.733613461256027222e-02 -9.637908637523651123e-02 -2.059102803468704224e-02 -2.185170650482177734e-01 -1.013482213020324707e-01 1.212253235280513763e-02 2.897404432296752930e-01 -3.602234646677970886e-02 -3.086506389081478119e-02 -1.630770266056060791e-01 1.153798550367355347e-01 2.615102939307689667e-02 -7.473691366612911224e-04 -2.835439145565032959e-02 -1.804246008396148682e-01 -4.505332708358764648e-01 1.407195329666137695e-01 1.957040429115295410e-01 1.224999427795410156e-01 -4.680412262678146362e-02 -1.459298580884933472e-01 2.352200746536254883e-01 -2.415665984153747559e-01 1.458663940429687500e-01 -1.063791960477828979e-01 -4.536864534020423889e-02 -3.096672594547271729e-01
2.283386141061782837e-01 1.960507333278656006e-01 4.370397701859474182e-02 3.043119609355926514e-01 -3.432646393775939941e-01 8.411307819187641144e-03 -2.802113294601440430e-01 -1.177682653069496155e-01 -1.688739359378814697e-01 -1.348317116498947144e-01 -8.072807639837265015e-02 1.515794247388839722e-01 1.020581554621458054e-02 -1.148627698421478271e-01 -9.137196838855743408e-02 3.371901512145996094e-01 -1.534412056207656860e-01 -1.854341104626655579e-02 2.042684108018875122e-01 8.220290392637252808e-02 2.949952334165573120e-02 3.404655158519744873e-01 -2.781756222248077393e-02 -4.671464674174785614e-03 -9.574582427740097046e-02 -1.105976551771163940e-01 1.745412871241569519e-02 -1.119231060147285461e-01 -1.105512231588363647e-01 -3.663853108882904053e-01 -1.143687665462493896e-01 -9.675583988428115845e-02
4.172783344984054565e-03 1.461172103881835938e-01 -1.759392023086547852e-01 5.788037180900573730e-01 -4.985336586833000183e-02 2.503002882003784180e-01 3.135190904140472412e-02 -1.165535151958465576e-01 1.741690561175346375e-02 -2.301275264471769333e-03 -5.301830545067787170e-02 9.742002934217453003e-03 -1.307746767997741699e-01 -2.808291018009185791e-01 4.920803010463714600e-02 1.620513945817947388e-01 -1.256937533617019653e-01 -1.725582629442214966e-01 -6.298328191041946411e-02 9.087695926427841187e-02 -1.090928688645362854e-01 1.157773062586784363e-01 3.685086965560913086e-01 -3.923013806343078613e-02 -1.814538538455963135e-01 -3.774557635188102722e-02 -1.454649120569229126e-02 -1.016678474843502045e-02 1.488373726606369019e-01 -1.091462597250938416e-01 -3.220572471618652344e-01 1.104606464505195618e-01
6.588482856750488281e-02 -1.327905952930450439e-01 -1.792233288288116455e-01 2.333083599805831909e-01 -2.326479554176330566e-01 1.147346720099449158e-01 -5.948198214173316956e-02 -7.482273131608963013e-02 1.426148265600204468e-01 6.286036223173141479e-02 1.839032024145126343e-01 -1.529078483581542969e-01 -6.602640450000762939e-02 -1.564758121967315674e-01 -3.331974148750305176e-02 2.238103896379470825e-01 -3.633265495300292969e-01 -1.464982628822326660e-01 -8.203648775815963745e-02 1.139448210597038269e-01 -4.044789969921112061e-01 4.700207337737083435e-02 4.364272356033325195e-01 5.961814522743225098e-02 -1.194042563438415527e-01 8.978649228811264038e-02 1.961417645215988159e-01 -1.024650484323501587e-01 -7.536780089139938354e-02 6.008962541818618774e-02 1.822865009307861328e-01 8.175222575664520264e-02
6.978631950914859772e-03 -2.291836887598037720e-01 -2.082646638154983521e-01 -1.332606561481952667e-02 -1.606971323490142822e-01 1.919008940458297729e-01 1.383875459432601929e-01 -1.003468930721282959e-01 -1.060931980609893799e-01 -5.416975170373916626e-02 -2.819999754428863525e-01 7.412279397249221802e-02 -1.586581617593765259e-01 -8.800523728132247925e-02 -3.524961322546005249e-02 4.391389191150665283e-01 -2.959233820438385010e-01 -2.042048424482345581e-02 -4.140194971114397049e-03 2.657449990510940552e-02 -1.592364162206649780e-01 1.224195435643196106e-01 -7.238312065601348877e-02 2.427051663398742676e-01 -1.011231690645217896e-01 -1.618592143058776855e-01 2.717463076114654541e-01 -3.278699815273284912e-01 -2.262469530105590820e-01 1.243660002946853638e-01 -7.504135370254516602e-02 5.039129406213760376e-02
-6.297101732343435287e-03 -1.425013989210128784e-01 -6.943260133266448975e-02 2.083538323640823364e-01 -1.761571019887924194e-01 1.740183085203170776e-01 -4.780490696430206299e-02 -2.274793982505798340e-01 1.614424400031566620e-02 -3.039401471614837646e-01 2.713127732276916504e-01 2.139955163002014160e-01 5.261500179767608643e-02 -1.276831328868865967e-01 -2.855626344680786133e-01 9.018368273973464966e-02 -2.464864104986190796e-01 -1.801161319017410278e-01 -1.189171448349952698e-01 3.010964393615722656e-02 -1.361205428838729858e-01 -3.538266289979219437e-03 4.309264719486236572e-01 -1.597339063882827759e-01 8.589881472289562225e-03 -2.717610299587249756e-01 -3.247401863336563110e-02 6.061657890677452087e-02 -6.295192986726760864e-02 6.102894991636276245e-02 3.142708912491798401e-02 -2.644796967506408691e-01
2.437730878591537476e-01 -2.369521707296371460e-01 1.197448968887329102e-01 1.034702211618423462e-01 -3.301313817501068115e-01 1.543176472187042236e-01 -2.136501967906951904e-01 -2.242974750697612762e-02 -4.927466064691543579e-02 9.770750254392623901e-02 -1.051470711827278137e-01 2.859000563621520996e-01 -1.626921296119689941e-01 -2.723324298858642578e-01 -5.679142486769706011e-05 1.385579705238342285e-01 -2.508510351181030273e-01 -6.653307378292083740e-02 -1.859584003686904907e-01 -7.347616553306579590e-02 -4.207012653350830078e-01 1.112011447548866272e-02 2.509575188159942627e-01 -8.378529921174049377e-03 2.106108963489532471e-01 -8.042892813682556152e-02 -1.119273453950881958e-01 -1.995514035224914551e-01 2.424789033830165863e-02 1.071720011532306671e-02 -6.563100963830947876e-02 -1.234246604144573212e-02
5.581302940845489502e-02 -2.507788538932800293e-01 1.690779328346252441e-01 4.119341373443603516e-01 -1.501880139112472534e-01 -2.256267704069614410e-02 -2.795662283897399902e-01 -1.411027908325195312e-01 -2.561163604259490967e-01 5.528130568563938141e-03 6.422938406467437744e-02 8.005192130804061890e-02 -7.002528756856918335e-02 -6.602080911397933960e-02 -1.929902881383895874e-01 2.537856698036193848e-01 1.020160503685474396e-02 -1.352931857109069824e-01 -1.362233161926269531e-01 1.009039115160703659e-02 -2.343679368495941162e-01 4.031152427196502686e-01 -5.909786000847816467e-02 -1.170487552881240845e-01 -2.227236628532409668e-01 2.328293323516845703e-01 6.537011265754699707e-02 -1.686680763959884644e-01 -5.274581909179687500e-02 -1.047629043459892273e-01 -6.725268065929412842e-02 3.166216239333152771e-02
1.435463130474090576e-02 -1.318837255239486694e-01 2.218303978443145752e-01 4.133944213390350342e-01 -3.254771530628204346e-01 3.845582902431488037e-02 -2.181134521961212158e-01 -1.687853634357452393e-01 -2.561238110065460205e-01 2.286215573549270630e-01 9.065630286931991577e-02 1.139270886778831482e-02 9.816845878958702087e-03 -1.149895116686820984e-01 -1.465045958757400513e-01 2.154371887445449829e-01 -3.744449838995933533e-02 -2.638324797153472900e-01 -8.930402249097824097e-02 -1.068467274308204651e-01 -2.197638005018234253e-01 3.438331186771392822e-01 2.625215239822864532e-02 -4.544540867209434509e-02 -2.201245874166488647e-01 5.884851142764091492e-02 1.248213127255439758e-01 -1.560442000627517700e-01 -1.330522745847702026e-01 -1.109001692384481430e-02 -4.172494634985923767e-02 1.793493516743183136e-02
8.723971247673034668e-02 -2.385747134685516357e-01 2.773189842700958252e-01 3.539379835128784180e-01 -2.493808418512344360e-01 -1.039827018976211548e-01 -1.464811712503433228e-01 -2.831053435802459717e-01 -9.072712063789367676e-02 6.592508405447006226e-02 2.957348246127367020e-03 7.289378345012664795e-02 -1.780961081385612488e-02 -2.504949569702148438e-01 -3.133655712008476257e-02 2.134498208761215210e-01 -6.469973921775817871e-02 -1.222222521901130676e-01 -2.168655246496200562e-01 1.968702301383018494e-03 -2.095266431570053101e-01 3.427597284317016602e-01 8.010596036911010742e-03 1.083978638052940369e-02 -3.140584826469421387e-01 -7.004079967737197876e-02 1.404554545879364014e-01 -2.109317928552627563e-01 -2.804817818105220795e-02 -8.838749676942825317e-02 -1.566331237554550171e-01 -5.059446021914482117e-02
1.618876755237579346e-01 -1.695977300405502319e-01 -4.091001674532890320e-02 4.095825552940368652e-02 -2.180158495903015137e-01 1.045409888029098511e-01 -9.747139364480972290e-02 -8.859195560216903687e-02 -1.662125140428543091e-01 -2.959326207637786865e-01 -1.569629758596420288e-01 2.371183931827545166e-01 -2.393900603055953979e-01 -2.656826376914978027e-01 -1.420140713453292847e-01 -5.457206815481185913e-02 -2.186935096979141235e-01 -1.823611557483673096e-01 -2.197985351085662842e-01 2.539773285388946533e-02 -2.857094407081604004e-01 9.699219465255737305e-02 2.563987672328948975e-01 6.063618231564760208e-03 1.037153378129005432e-01 2.813580334186553955e-01 -1.075408682227134705e-01 5.364938825368881226e-02 -1.559212505817413330e-01 2.081651389598846436e-01 -2.447402626276016235e-01 2.207104582339525223e-03
1.606249809265136719e-01 1.082441583275794983e-02 -2.174067348241806030e-01 1.333371400833129883e-01 -1.287104785442352295e-01 1.735072135925292969e-01 -1.961419731378555298e-01 -2.799522280693054199e-01 -1.948140114545822144e-01 -1.630454808473587036e-01 -2.491616606712341309e-01 9.748439490795135498e-02 -1.527663916349411011e-01 -4.390296936035156250e-01 6.082184612751007080e-02 -1.504856534302234650e-02 -3.819174468517303467e-01 -2.617359757423400879e-01 4.875456169247627258e-02 1.476747095584869385e-01 -1.908419579267501831e-01 -7.755026221275329590e-02 1.359341293573379517e-01 1.210543066263198853e-01 -4.145149886608123779e-02 1.091084852814674377e-01 -1.583636552095413208e-01 -9.253277629613876343e-02 -2.276782318949699402e-02 1.371819376945495605e-01 -4.803374037146568298e-02 7.977034151554107666e-02
4.859991371631622314e-02 2.950900793075561523e-01 -2.468305677175521851e-01 5.656754970550537109e-01 -3.207417577505111694e-02 -5.321450531482696533e-03 -3.466654419898986816e-01 -3.107317090034484863e-01 -1.135632023215293884e-01 3.077193163335323334e-02 -1.573245041072368622e-02 4.211220517754554749e-02 -2.041044086217880249e-02 -1.349817812442779541e-01 7.546140998601913452e-02 2.069456279277801514e-01 -2.358588576316833496e-01 -2.229544520378112793e-01 -1.477796286344528198e-01 9.059678763151168823e-02 -1.709022745490074158e-02 -3.565406426787376404e-02 2.248332798480987549e-01 -8.793262531980872154e-04 -5.176633968949317932e-02 2.564526535570621490e-02 7.259937375783920288e-02 -2.320226095616817474e-02 6.137452647089958191e-02 -4.088703542947769165e-02 -1.569356918334960938e-01 4.607601836323738098e-02
-2.309713046997785568e-03 -1.478929221630096436e-01 -1.474711000919342041e-01 2.527507245540618896e-01 -4.959411174058914185e-02 -2.304208232089877129e-03 -4.517447203397750854e-02 9.019859135150909424e-02 -6.505881249904632568e-02 -1.057146713137626648e-01 3.007205575704574585e-02 -8.309510350227355957e-02 -2.797058224678039551e-01 -4.344917237758636475e-01 6.474017351865768433e-02 2.824893295764923096e-01 -4.387779533863067627e-01 -4.631543159484863281e-01 5.454654619097709656e-02 4.915472865104675293e-02 -1.170534491539001465e-01 -4.566373676061630249e-02 1.161694005131721497e-01 -3.254028037190437317e-02 1.139043644070625305e-01 1.864439435303211212e-02 -2.869024872779846191e-02 1.405025422573089600e-01 9.743603318929672241e-02 1.080602928996086121e-01 -2.938446216285228729e-02 8.326108008623123169e-02
-1.194336730986833572e-02 -1.416421979665756226e-01 -1.058258712291717529e-01 7.800557464361190796e-02 -2.341195493936538696e-01 8.389802277088165283e-02 -3.436116874217987061e-01 -2.283739671111106873e-02 -1.833899915218353271e-01 -4.472017884254455566e-01 -1.154757291078567505e-01 -1.219001188874244690e-01 -2.183244675397872925e-01 -2.597780227661132812e-01 -1.966605661436915398e-03 -9.462299942970275879e-02 -2.635999619960784912e-01 -1.103011891245841980e-01 -6.739834696054458618e-02 2.100634276866912842e-01 -1.702365577220916748e-01 8.320929855108261108e-02 2.495018690824508667e-01 9.930699318647384644e-02 1.755447238683700562e-01 2.714888453483581543e-01 5.499419290572404861e-03 -5.149308964610099792e-02 -6.098641455173492432e-02 1.121479123830795288e-01 -1.207445040345191956e-01 1.404601186513900757e-01
1.724620163440704346e-01 -1.670354455709457397e-01 -6.108761951327323914e-02 2.095049023628234863e-01 -2.460776716470718384e-01 1.385941505432128906e-01 -1.382192969322204590e-01 -1.910351216793060303e-01 3.071771375834941864e-02 -1.994213312864303589e-01 -2.562340814620256424e-03 1.688107252120971680e-01 -2.532986104488372803e-01 -4.638883769512176514e-01 5.045890808105468750e-02 5.222641304135322571e-02 -4.034672975540161133e-01 2.748870523646473885e-03 -9.182351827621459961e-02 2.865476347506046295e-02 -2.899914681911468506e-01 -1.089708507061004639e-01 4.762747883796691895e-02 8.966413326561450958e-03 6.457698345184326172e-02 -7.220096886157989502e-02 8.984124660491943359e-02 -2.285388708114624023e-01 8.008735254406929016e-03 -1.171574518084526062e-01 -2.005165815353393555e-01 -1.071541681885719299e-01
-1.192112937569618225e-01 -1.425667554140090942e-01 3.771374374628067017e-02 -5.385785177350044250e-02 -5.747728422284126282e-02 2.463580667972564697e-01 -8.740150369703769684e-03 -2.742666304111480713e-01 -1.443141847848892212e-01 -1.211145669221878052e-01 -2.062782198190689087e-01 2.424373030662536621e-01 1.310177594423294067e-01 -2.699848115444183350e-01 -2.491438537836074829e-01 1.694415509700775146e-01 -4.221722856163978577e-02 -1.443126797676086426e-01 1.210171580314636230e-01 9.315790981054306030e-02 -2.617139816284179688e-01 3.948402404785156250e-01 1.120667383074760437e-01 -1.108468696475028992e-01 -2.204462140798568726e-02 -2.818415462970733643e-01 7.812580093741416931e-03 -4.077666997909545898e-02 -1.748150736093521118e-01 -9.534371644258499146e-02 -1.900046765804290771e-01 2.271908223628997803e-01
1.549755483865737915e-01 -1.437601074576377869e-02 -1.430321484804153442e-01 3.919880092144012451e-01 1.916297674179077148e-01 8.174738287925720215e-02 -5.806603282690048218e-02 -2.163483053445816040e-01 -1.359990239143371582e-01 -9.835381992161273956e-03 1.463936120271682739e-01 1.356133073568344116e-01 -1.124914735555648804e-01 -1.644065678119659424e-01 -2.934097349643707275e-01 1.696609258651733398e-01 -2.051488012075424194e-01 1.356005389243364334e-02 -1.727843657135963440e-02 1.424931827932596207e-02 -2.854297757148742676e-01 1.589823365211486816e-01 3.465350270271301270e-01 1.201197952032089233e-01 1.482551395893096924e-01 -2.844435572624206543e-01 -1.532820612192153931e-01 -1.511643826961517334e-02 1.979178376495838165e-02 -1.693155914545059204e-01 -2.191145867109298706e-01 -8.598309010267257690e-02
7.350154966115951538e-02 -2.898696064949035645e-02 -1.395596414804458618e-01 1.984019726514816284e-01 -2.085852175951004028e-01 -1.602475158870220184e-02 -1.848673522472381592e-01 1.011827960610389709e-01 -2.191930115222930908e-01 -4.007073640823364258e-01 -1.255041062831878662e-01 1.988795846700668335e-01 -1.417409032583236694e-01 -1.580560952425003052e-01 -3.964956104755401611e-01 1.066412925720214844e-01 -9.938550740480422974e-02 1.227717548608779907e-01 -1.653306335210800171e-01 7.331281900405883789e-02 2.414765954017639160e-02 -9.356714040040969849e-02 -2.078687101602554321e-01 2.704403921961784363e-02 -2.440102994441986084e-01 -2.260756343603134155e-01 2.216422557830810547e-02 -5.636258050799369812e-02 -3.601835370063781738e-01 -1.090252846479415894e-01 7.746483664959669113e-03 -4.725422710180282593e-02
1.157938092947006226e-01 8.965653926134109497e-02 -1.700118929147720337e-01 4.289873540401458740e-01 -2.135541290044784546e-01 2.062548249959945679e-01 -2.042967528104782104e-01 -3.553446382284164429e-02 -2.946163713932037354e-01 4.651986435055732727e-02 -7.685679476708173752e-03 2.634129486978054047e-02 3.459828719496726990e-02 1.435925066471099854e-01 -3.101754486560821533e-01 3.822294995188713074e-02 -1.049216166138648987e-01 6.737467646598815918e-02 -1.640547066926956177e-01 2.900990545749664307e-01 -2.658752501010894775e-01 -2.975331060588359833e-02 1.771130263805389404e-01 2.486908286809921265e-01 -1.695798635482788086e-01 1.590250432491302490e-01 -9.474626183509826660e-02 -9.871605038642883301e-02 -9.186859428882598877e-02 9.035504609346389771e-02 1.045812666416168213e-01 -1.831722259521484375e-01
-2.064478695392608643e-01 -1.093658432364463806e-01 -1.562932878732681274e-01 1.530629843473434448e-01 -3.009376227855682373e-01 1.562610119581222534e-01 -6.174421310424804688e-02 9.625312685966491699e-02 -1.589967608451843262e-01 -2.412765175104141235e-01 -1.539302319288253784e-01 -2.460447251796722412e-01 -2.000188231468200684e-01 8.492760360240936279e-02 -1.382694691419601440e-01 3.238908201456069946e-02 -2.955770492553710938e-01 -1.589787453413009644e-01 -2.474215030670166016e-01 2.624702155590057373e-01 -2.068560272455215454e-01 7.692480832338333130e-02 -3.095124289393424988e-02 -6.645730137825012207e-02 7.186380028724670410e-02 -3.826496005058288574e-01 1.434431672096252441e-01 9.558006376028060913e-02 -2.009807080030441284e-01 -1.156949996948242188e-02 6.582906097173690796e-02 1.067867204546928406e-01
-3.378013893961906433e-02 1.819620877504348755e-01 -2.254273146390914917e-01 4.927620589733123779e-01 -1.923438757658004761e-01 2.330949604511260986e-01 -2.093551158905029297e-01 -5.535296723246574402e-02 -3.089135698974132538e-02 4.999963939189910889e-02 -8.469937741756439209e-02 8.937004022300243378e-03 -2.638164535164833069e-02 -1.849739104509353638e-01 -2.038652077317237854e-02 1.048266738653182983e-01 -2.290095239877700806e-01 -3.085531890392303467e-01 -7.241011410951614380e-02 1.291428953409194946e-01 -1.750904619693756104e-01 -2.480788342654705048e-02 3.001082837581634521e-01 -2.726489901542663574e-01 -1.935106664896011353e-01 7.275304198265075684e-02 -6.638634018599987030e-03 -6.763064116239547729e-02 5.265737324953079224e-02 -9.898953139781951904e-02 -1.901287138462066650e-01 1.246832981705665588e-01
-1.784681975841522217e-01 6.682101637125015259e-02 -6.199407856911420822e-03 2.917036116123199463e-01 -3.202016651630401611e-02 -3.294902294874191284e-02 3.543759463354945183e-03 -3.436027618590742350e-04 -2.649373412132263184e-01 -8.921102434396743774e-02 4.433025419712066650e-02 1.691386997699737549e-01 8.221033215522766113e-02 -7.080933451652526855e-02 -3.920612335205078125e-01 9.623502194881439209e-02 -4.242426156997680664e-02 -2.883770689368247986e-02 -2.337395995855331421e-01 3.266801238059997559e-01 -3.277096450328826904e-01 1.339298933744430542e-01 2.227596044540405273e-01 3.897729814052581787e-01 -8.118066936731338501e-03 -5.579843744635581970e-02 -8.812436461448669434e-02 -6.551354378461837769e-02 2.460989356040954590e-02 7.358791679143905640e-02 1.417956650257110596e-01 -2.464476823806762695e-01
1.029204390943050385e-02 -2.004976198077201843e-02 -2.053877413272857666e-01 7.743321359157562256e-02 -2.681316137313842773e-01 2.634612619876861572e-01 -1.375690251588821411e-01 2.802052497863769531e-01 -3.520729839801788330e-01 -6.206234544515609741e-02 1.983556449413299561e-01 8.296922594308853149e-02 -1.088556349277496338e-01 -1.479082554578781128e-01 1.119743064045906067e-01 3.958024382591247559e-01 -1.076991260051727295e-01 1.377830803394317627e-01 -6.747823953628540039e-02 6.891148537397384644e-02 -2.141024619340896606e-01 2.838390171527862549e-01 -5.085434764623641968e-02 3.022708296775817871e-01 1.095735952258110046e-01 -3.495613858103752136e-02 5.851238593459129333e-02 6.021267548203468323e-02 1.932930499315261841e-01 -7.674557715654373169e-02 -1.077367588877677917e-01 1.499425247311592102e-02
2.369481325149536133e-01 -5.426771193742752075e-02 -2.462472468614578247e-01 1.259839534759521484e-01 -2.209053784608840942e-01 6.197057664394378662e-02 -2.824902832508087158e-01 -1.616057008504867554e-01 -2.381195425987243652e-01 -7.639962434768676758e-02 -1.257478147745132446e-01 1.088858470320701599e-01 -2.469608783721923828e-01 -3.214080035686492920e-01 -1.667957305908203125e-01 2.970286644995212555e-02 -2.216389775276184082e-01 -1.312368363142013550e-01 -8.632750809192657471e-02 -7.445570081472396851e-02 -3.646246194839477539e-01 8.537483960390090942e-02 8.378791809082031250e-02 4.312654212117195129e-02 3.447948098182678223e-01 -6.366816908121109009e-02 -1.861756592988967896e-01 8.440369367599487305e-02 5.726303439587354660e-03 7.075531780719757080e-02 2.653161436319351196e-02 1.539902985095977783e-01
-1.315033286809921265e-01 -8.480284363031387329e-02 -4.105309769511222839e-02 3.064978718757629395e-01 -5.807062983512878418e-02 -2.543761394917964935e-02 -8.281013369560241699e-02 -9.433511644601821899e-02 -2.247208654880523682e-01 -3.594447076320648193e-01 -3.451940417289733887e-01 4.830140620470046997e-02 -1.273031695745885372e-03 -1.280031800270080566e-01 -1.446382105350494385e-01 1.025235652923583984e-01 9.078691713511943817e-03 -1.929173767566680908e-01 -4.820769280195236206e-02 2.738816142082214355e-01 -1.224128231406211853e-01 4.180467128753662109e-01 5.623305588960647583e-02 1.845851689577102661e-01 3.292374685406684875e-02 -3.203220665454864502e-01 -7.615543901920318604e-02 6.892493367195129395e-02 -1.738900095224380493e-01 -2.752449363470077515e-02 -1.521018147468566895e-01 3.341123461723327637e-02
6.952329725027084351e-02 -1.937107145786285400e-01 -2.794602215290069580e-01 -4.208073392510414124e-02 -3.107888996601104736e-02 2.718721926212310791e-01 -2.935807034373283386e-02 -4.159940406680107117e-02 3.458882123231887817e-02 -1.337992548942565918e-01 -3.394230008125305176e-01 4.403251409530639648e-02 -2.664062082767486572e-01 -2.575792558491230011e-02 -1.128039658069610596e-01 3.882545828819274902e-01 -1.011335700750350952e-01 -1.295024007558822632e-01 -1.053957492113113403e-01 1.928030326962471008e-02 -1.755139231681823730e-01 2.411393225193023682e-01 4.900475591421127319e-02 2.463594973087310791e-01 -4.592986032366752625e-02 -1.976366490125656128e-01 7.851414382457733154e-02 -1.195337921380996704e-01 -3.123631477355957031e-01 1.712464988231658936e-01 -2.036449760198593140e-01 -9.185367077589035034e-02
2.903138101100921631e-01 1.628387160599231720e-02 7.572326809167861938e-02 1.535045951604843140e-01 3.976639360189437866e-02 1.332471072673797607e-01 -8.718484081327915192e-03 7.772196084260940552e-02 -1.523648500442504883e-01 -2.830033004283905029e-01 -3.328912258148193359e-01 5.259269848465919495e-02 1.898897290229797363e-01 -2.800256609916687012e-01 -6.924759596586227417e-02 3.905837833881378174e-01 -1.993148624897003174e-01 -2.031588703393936157e-01 -4.745316132903099060e-02 -2.004452198743820190e-01 -2.536820471286773682e-01 1.725060492753982544e-01 8.248400688171386719e-02 -7.187575846910476685e-02 -8.104872703552246094e-02 -1.070771813392639160e-01 -1.056255549192428589e-01 1.300687491893768311e-01 3.957607597112655640e-02 -8.233814686536788940e-02 -2.898389697074890137e-01 6.337428838014602661e-02
1.359182894229888916e-01 -2.961626350879669189e-01 1.746281683444976807e-01 2.902550697326660156e-01 -2.893770337104797363e-01 -4.481833055615425110e-02 -1.262242048978805542e-01 -2.393279224634170532e-01 -2.251055389642715454e-01 4.224782064557075500e-02 3.948429971933364868e-02 -5.419471114873886108e-02 2.250716835260391235e-02 -1.486617922782897949e-01 -7.293674349784851074e-02 1.483541429042816162e-01 -2.938058786094188690e-02 -2.109791487455368042e-01 -2.856631278991699219e-01 -9.736871719360351562e-02 -4.844607785344123840e-02 4.557492733001708984e-01 1.396653205156326294e-01 6.972581893205642700e-02 -1.040789261460304260e-01 -9.616877883672714233e-02 5.240472033619880676e-02 -1.343260556459426880e-01 -2.394593656063079834e-01 -1.010848581790924072e-01 -1.493559628725051880e-01 -1.077257394790649414e-01
-1.657656729221343994e-01 3.730052709579467773e-02 2.856374345719814301e-02 1.701046377420425415e-01 1.231246367096900940e-01 3.515173792839050293e-01 -1.028821710497140884e-02 -5.915701761841773987e-02 -1.017751023173332214e-01 -2.224505990743637085e-01 -3.523207306861877441e-01 5.359027162194252014e-02 -2.665916979312896729e-01 -2.083956301212310791e-01 -8.964236080646514893e-02 3.066706359386444092e-01 -2.686311304569244385e-01 -2.248093783855438232e-01 -1.376395225524902344e-01 -6.903582811355590820e-02 -1.118248552083969116e-01 -2.483661286532878876e-02 1.069130226969718933e-01 7.430628687143325806e-02 -2.108742147684097290e-01 -1.193142235279083252e-01 -3.021146170794963837e-02 1.613005399703979492e-01 1.318189650774002075e-01 3.123103380203247070e-01 1.047689691185951233e-01 -8.724483102560043335e-02
-8.482822775840759277e-02 -2.557516992092132568e-01 -1.739007681608200073e-01 3.081266283988952637e-01 -2.319894433021545410e-01 4.725294187664985657e-02 -1.415416449308395386e-01 -2.617576420307159424e-01 1.525265444070100784e-02 -2.248316258192062378e-01 -3.470461070537567139e-01 8.715661615133285522e-02 -9.609246999025344849e-02 -6.920115649700164795e-02 7.895137183368206024e-03 3.977387845516204834e-01 -2.547030150890350342e-01 -1.382676064968109131e-01 3.601872548460960388e-02 -5.399213358759880066e-02 4.705198109149932861e-02 -1.712152063846588135e-01 2.390906065702438354e-01 3.624888509511947632e-02 -2.851932644844055176e-01 7.852909713983535767e-02 1.238595508038997650e-02 1.027569733560085297e-02 1.005525365471839905e-01 1.451930403709411621e-01 -9.409946948289871216e-02 -2.213475294411182404e-02
-1.252945214509963989e-01 -1.071078106760978699e-01 -3.696288466453552246e-01 7.171481102705001831e-02 -2.485395669937133789e-01 2.657659947872161865e-01 -1.779066515155136585e-03 1.060756072402000427e-01 -1.889731138944625854e-01 3.459809347987174988e-02 6.485414505004882812e-02 -1.568019837141036987e-01 1.015258654952049255e-01 -4.195882752537727356e-02 -1.854023933410644531e-01 1.661149971187114716e-02 -2.307458817958831787e-01 -1.889566183090209961e-01 -2.799525558948516846e-01 2.022862583398818970e-01 -3.609308302402496338e-01 -9.212588518857955933e-02 3.390240073204040527e-01 1.845800578594207764e-01 -1.277167350053787231e-01 -2.196299284696578979e-01 -6.402566283941268921e-02 9.499320294708013535e-04 2.780974470078945160e-02 -4.259976372122764587e-02 -8.437874913215637207e-02 -2.488870546221733093e-02
1.050273403525352478e-01 -4.102371037006378174e-01 1.103822514414787292e-02 1.030950061976909637e-02 6.430704891681671143e-02 9.976751357316970825e-02 -9.811509400606155396e-02 -2.164901047945022583e-02 2.004346810281276703e-02 -1.487809419631958008e-01 -2.756485641002655029e-01 -7.325753569602966309e-02 -2.906403243541717529e-01 -1.887748837471008301e-01 -9.028853476047515869e-02 2.829689383506774902e-01 9.623275697231292725e-02 7.823885977268218994e-02 -2.143579870462417603e-01 2.269595414400100708e-01 -1.467849165201187134e-01 1.742454320192337036e-01 2.366401106119155884e-01 2.828248217701911926e-02 -2.967118322849273682e-01 -1.432661265134811401e-01 3.504546359181404114e-02 2.765951752662658691e-01 2.124274671077728271e-01 1.735878060571849346e-03 -1.746905297040939331e-01 -2.357388660311698914e-02
-3.662763163447380066e-02 -1.114760711789131165e-01 -2.637283802032470703e-01 8.707554638385772705e-02 -2.045513987541198730e-01 7.162870466709136963e-02 -3.533378839492797852e-01 -3.474306464195251465e-01 -1.300329118967056274e-01 -2.275563180446624756e-01 8.705929666757583618e-02 -1.876741647720336914e-02 -1.774337291717529297e-01 -2.511917054653167725e-01 2.832239260897040367e-03 9.396778792142868042e-02 -3.352793157100677490e-01 -1.643181443214416504e-01 -1.821088492870330811e-01 1.492046862840652466e-01 -2.263791859149932861e-01 1.703104227781295776e-01 3.347586095333099365e-02 7.240054011344909668e-02 2.309341877698898315e-01 1.663194000720977783e-01 -2.010538578033447266e-01 7.159128319472074509e-03 1.420920938253402710e-01 6.430922448635101318e-02 -4.976023733615875244e-02 -8.250179141759872437e-02
2.604256197810173035e-02 -1.561654359102249146e-01 -3.778581321239471436e-01 1.237143054604530334e-01 -1.219646781682968140e-01 1.380193531513214111e-01 -2.790899872779846191e-01 -3.392056226730346680e-01 -1.071446612477302551e-01 -2.129689306020736694e-01 -9.521241299808025360e-03 8.377996832132339478e-02 -2.181485146284103394e-01 -2.575807869434356689e-01 -1.303971409797668457e-01 2.221241965889930725e-02 -2.983272373676300049e-01 -3.652747720479965210e-02 -1.850708872079849243e-01 1.950560659170150757e-01 -1.336355358362197876e-01 -9.143115580081939697e-02 2.718472667038440704e-02 1.114485636353492737e-01 2.426336854696273804e-01 1.773411780595779419e-01 -2.464164197444915771e-01 3.317761793732643127e-02 -1.804191917181015015e-01 -6.571106612682342529e-02 -5.660418048501014709e-02 -1.927796937525272369e-02
-9.881214797496795654e-02 -2.627216577529907227e-01 -1.432170122861862183e-01 2.159407138824462891e-01 -1.928228139877319336e-01 1.304810792207717896e-01 4.767619073390960693e-02 -2.014064490795135498e-01 -2.342025041580200195e-01 -2.129132598638534546e-01 -1.278397589921951294e-01 9.749468415975570679e-02 -2.358249127864837646e-01 -1.044037342071533203e-01 -2.298258244991302490e-01 1.544788479804992676e-01 -9.413884952664375305e-03 -1.174256019294261932e-02 -1.480313669890165329e-02 -2.129267156124114990e-02 -2.977168858051300049e-01 2.805826067924499512e-01 -3.607312142848968506e-01 2.015218138694763184e-01 2.241759002208709717e-02 -3.347833827137947083e-02 3.215716779232025146e-01 -1.140818148851394653e-01 -1.025298237800598145e-02 3.844491764903068542e-02 -1.445180028676986694e-01 -9.102952480316162109e-02
2.244704030454158783e-02 -2.305923402309417725e-01 -1.589779853820800781e-01 1.148649603128433228e-01 -3.532194793224334717e-01 2.506557703018188477e-01 -1.306858062744140625e-01 1.352294236421585083e-01 -1.933332979679107666e-01 1.426583230495452881e-01 1.527364999055862427e-01 -6.312494724988937378e-02 -5.860740691423416138e-02 -2.293132543563842773e-01 -8.034317940473556519e-02 1.595517545938491821e-01 -3.464988991618156433e-02 6.000402569770812988e-02 3.971357643604278564e-02 1.354348193854093552e-02 -1.895773410797119141e-01 1.491705477237701416e-01 1.214243173599243164e-01 2.412596791982650757e-01 -2.610595822334289551e-01 -3.276975452899932861e-01 1.343536227941513062e-01 1.033832039684057236e-02 2.143490761518478394e-01 1.895553320646286011e-01 -2.919755280017852783e-01 -1.157514303922653198e-01
-1.916657388210296631e-01 1.158145219087600708e-01 7.470646500587463379e-02 1.692436188459396362e-01 -7.293316721916198730e-02 1.576636880636215210e-01 -1.687842458486557007e-01 9.615207463502883911e-02 -3.546671569347381592e-01 -3.126657903194427490e-01 -1.780192703008651733e-01 8.679003268480300903e-02 -4.673990979790687561e-02 -1.501835882663726807e-01 -3.330717980861663818e-01 3.107114434242248535e-01 -1.182202473282814026e-01 -3.554632887244224548e-02 -1.120750382542610168e-01 5.240409076213836670e-02 -1.654731184244155884e-01 1.661600768566131592e-01 -2.586246654391288757e-02 1.246375441551208496e-01 2.299891263246536255e-01 -2.127655148506164551e-01 1.085447892546653748e-01 -8.175834082067012787e-03 -3.459628224372863770e-01 -6.398037821054458618e-02 -1.286728531122207642e-01 -2.514619007706642151e-02
-5.154874548316001892e-02 2.082300335168838501e-01 -1.742296218872070312e-01 3.166754841804504395e-01 -2.859271690249443054e-02 2.482990473508834839e-01 -3.141154348850250244e-01 -4.987240582704544067e-02 1.040504314005374908e-02 -2.037331014871597290e-01 -8.909144252538681030e-02 1.443389356136322021e-01 -1.332041472196578979e-01 -1.910287886857986450e-01 8.292744308710098267e-02 7.299271970987319946e-02 -8.681590855121612549e-02 -1.056366562843322754e-01 2.130486257374286652e-02 -1.281086653470993042e-01 -2.060620486736297607e-01 1.962889730930328369e-01 4.786666333675384521e-01 -1.199711393564939499e-02 -9.025967866182327271e-02 1.358720958232879639e-01 2.077468186616897583e-01 -7.792130857706069946e-02 -2.072900906205177307e-02 2.330250293016433716e-01 -1.763802021741867065e-01 1.240715682506561279e-01
-3.715211525559425354e-02 -1.889549642801284790e-01 1.684917807579040527e-01 1.872109770774841309e-01 -2.551627159118652344e-01 -1.777731478214263916e-01 -2.874889373779296875e-01 -8.764389902353286743e-02 -2.959579229354858398e-01 -5.855713039636611938e-02 -3.694892628118395805e-03 1.176434531807899475e-01 1.712488119665067643e-05 -2.100788056850433350e-01 -9.201377630233764648e-03 2.423983365297317505e-01 -1.140450015664100647e-01 -4.115180373191833496e-01 -2.301022782921791077e-02 5.011957511305809021e-02 8.438368327915668488e-03 1.830961555242538452e-01 7.540711760520935059e-02 1.515812724828720093e-01 -3.696098625659942627e-01 1.178515404462814331e-01 5.465570092201232910e-02 -1.234332919120788574e-01 -8.976240456104278564e-02 -2.481110244989395142e-01 -1.361365914344787598e-01 7.804075255990028381e-03
-1.714518219232559204e-01 -1.008192226290702820e-01 -4.061241075396537781e-02 7.025636732578277588e-02 1.783595830202102661e-01 5.802372097969055176e-02 9.622283279895782471e-03 1.241362467408180237e-02 -5.813385173678398132e-02 -2.868074476718902588e-01 -1.687362790107727051e-01 1.458050161600112915e-01 -1.001109629869461060e-01 -1.947110444307327271e-01 -2.042544037103652954e-01 3.480901718139648438e-01 -1.916152536869049072e-01 1.081698536872863770e-01 -1.179694235324859619e-01 2.915439605712890625e-01 -3.576323688030242920e-01 2.151810526847839355e-01 1.146305352449417114e-01 5.720692127943038940e-02 -1.787312887609004974e-02 -3.482105433940887451e-01 5.120116751641035080e-03 -1.854279935359954834e-01 -1.498130857944488525e-01 1.377105899155139923e-02 -2.315070182085037231e-01 4.562321305274963379e-02
6.761583499610424042e-03 -1.704523712396621704e-01 3.554410487413406372e-02 3.074572980403900146e-01 -2.047050595283508301e-01 -1.129987314343452454e-01 -2.256018221378326416e-01 -1.161255687475204468e-01 -3.043724298477172852e-01 -2.899867855012416840e-02 -5.090744816698133945e-04 8.402659744024276733e-02 2.318236604332923889e-02 -1.532020419836044312e-01 5.895588546991348267e-02 1.830592602491378784e-01 -8.409817516803741455e-02 -3.223884403705596924e-01 -1.107576042413711548e-01 8.049340918660163879e-03 -9.679958969354629517e-02 2.893704771995544434e-01 -3.885262832045555115e-02 1.366436481475830078e-01 -3.242543935775756836e-01 2.072301506996154785e-02 7.744386792182922363e-02 -1.728602647781372070e-01 -1.617546975612640381e-01 -3.055133819580078125e-01 -2.742440104484558105e-01 -1.474009305238723755e-01
8.450706303119659424e-02 -3.299950957298278809e-01 7.440762221813201904e-02 3.397648632526397705e-01 -2.602689862251281738e-01 1.596176177263259888e-01 -1.431962102651596069e-01 -1.132031306624412537e-01 -3.464735150337219238e-01 -1.342700123786926270e-01 1.096356883645057678e-01 -5.248257517814636230e-02 -5.134193599224090576e-02 -6.809439510107040405e-02 -4.044956713914871216e-02 5.195324867963790894e-02 -2.735856361687183380e-02 -1.599142700433731079e-01 -1.684674620628356934e-01 -1.619806587696075439e-01 -4.347815215587615967e-01 2.067635059356689453e-01 -2.167826443910598755e-01 3.733829781413078308e-02 2.464514225721359253e-02 7.096342742443084717e-02 2.258926779031753540e-01 -1.871208101511001587e-01 -1.405372377485036850e-02 -6.103065237402915955e-02 3.106597438454627991e-02 1.196038722991943359e-01
-1.823984831571578979e-01 -6.602589040994644165e-02 -2.403979599475860596e-01 1.790463030338287354e-01 -1.237535476684570312e-01 1.620984971523284912e-01 -1.108035519719123840e-01 -1.133817881345748901e-01 -1.498250067234039307e-01 -5.819391459226608276e-02 5.579660087823867798e-02 2.799917459487915039e-01 -1.273940801620483398e-01 2.109435945749282837e-01 3.200541436672210693e-02 3.424304425716400146e-01 -2.672153525054454803e-02 -1.731919646263122559e-01 -1.483205854892730713e-01 7.635613530874252319e-02 -2.150493413209915161e-01 3.095719516277313232e-01 6.439888477325439453e-02 1.737713813781738281e-01 2.121534347534179688e-01 -4.031514823436737061e-01 5.551232956349849701e-03 -2.606853283941745758e-02 -1.808511018753051758e-01 -1.957953348755836487e-02 -3.584127873182296753e-02 2.045915424823760986e-01
2.103667706251144409e-01 -2.291968464851379395e-02 -1.326269954442977905e-01 1.645924448966979980e-01 -1.700670421123504639e-01 1.751982718706130981e-01 -4.265173673629760742e-01 3.112645645160228014e-04 -3.090120553970336914e-01 -1.490846425294876099e-01 -4.150318205356597900e-01 7.731208950281143188e-02 -5.140710249543190002e-02 -1.142980158329010010e-01 -1.201460584998130798e-01 -5.854495801031589508e-03 -1.498759388923645020e-01 -1.622783988714218140e-01 -1.895804107189178467e-01 -6.683284300379455090e-04 -3.134869933128356934e-01 4.756422713398933411e-02 4.301493242383003235e-02 -1.289838850498199463e-01 1.143373101949691772e-01 1.567682176828384399e-01 -4.896350950002670288e-02 -1.171156205236911774e-02 9.154237061738967896e-02 2.621328830718994141e-01 -1.394637078046798706e-01 -4.895464703440666199e-02
-1.642814464867115021e-02 -2.464114576578140259e-01 1.081289499998092651e-01 7.774782925844192505e-02 -2.791176736354827881e-01 -1.001897230744361877e-01 -1.751034557819366455e-01 -1.857113242149353027e-01 -1.449176073074340820e-01 -3.078216910362243652e-01 -3.694582358002662659e-02 1.227451637387275696e-01 -1.197636965662240982e-02 -3.058269619941711426e-01 -4.321414744481444359e-04 1.513849794864654541e-01 -1.053932383656501770e-01 -2.190574258565902710e-01 1.348939165472984314e-02 8.133905939757823944e-03 9.898778796195983887e-02 2.234044671058654785e-01 1.707737743854522705e-01 1.362615525722503662e-01 -3.424055278301239014e-01 7.493682205677032471e-02 9.698355197906494141e-02 -1.395059227943420410e-01 -2.177857756614685059e-01 1.461519207805395126e-02 -3.913864791393280029e-01 8.310995064675807953e-03
-1.312273205257952213e-03 -1.597532480955123901e-01 -6.504595279693603516e-02 8.777630515396595001e-03 -4.487414262257516384e-04 4.149263501167297363e-01 7.324264198541641235e-02 6.199209019541740417e-02 -1.965547502040863037e-01 -1.711734235286712646e-01 -4.318052828311920166e-01 1.768914908170700073e-01 6.568093522218987346e-05 -2.435293048620223999e-01 -1.082430109381675720e-01 1.865531355142593384e-01 -6.973928958177566528e-02 -3.477043285965919495e-02 -3.957541286945343018e-02 5.309106409549713135e-02 -3.181753456592559814e-01 3.609938621520996094e-01 -1.755659934133291245e-03 -1.697640568017959595e-01 -4.651458188891410828e-02 -1.209707185626029968e-01 1.007629185914993286e-02 -5.621422454714775085e-02 -2.822091281414031982e-01 -9.165468066930770874e-02 -5.396032333374023438e-02 1.242827177047729492e-01
5.922063440084457397e-02 -1.065249592065811157e-01 -6.637878715991973877e-02 5.578104779124259949e-02 -2.227915078401565552e-02 3.061316311359405518e-01 -1.349152475595474243e-01 9.331844002008438110e-02 -9.792065620422363281e-02 -4.342218115925788879e-02 -4.202910959720611572e-01 8.117955178022384644e-02 9.578900411725044250e-03 -1.431432515382766724e-01 -1.002166718244552612e-01 2.518634796142578125e-01 -2.844517827033996582e-01 4.920347779989242554e-02 -1.236782595515251160e-01 7.114486396312713623e-02 -4.196669161319732666e-01 3.899526596069335938e-01 -1.134220734238624573e-01 5.527750123292207718e-03 -1.289053857326507568e-01 -1.015136241912841797e-01 -2.584216929972171783e-02 -9.202500432729721069e-02 -2.611385285854339600e-01 3.162497654557228088e-02 -8.762754499912261963e-02 1.001739054918289185e-01
1.598651558160781860e-01 -1.278079003095626831e-01 -1.073230057954788208e-01 2.773791253566741943e-01 -1.639436483383178711e-01 -2.645896561443805695e-02 -3.711047470569610596e-01 7.120310515165328979e-02 -7.352954894304275513e-02 -8.277633786201477051e-02 -8.055598288774490356e-02 6.530804187059402466e-02 -6.154709309339523315e-02 -3.027677536010742188e-01 -1.813601553440093994e-01 -2.555070221424102783e-01 -2.423243820667266846e-01 -1.163960620760917664e-01 -9.686932712793350220e-02 -1.480756103992462158e-01 -2.843100428581237793e-01 5.209488794207572937e-02 1.019047349691390991e-01 2.523342669010162354e-01 -2.512816153466701508e-02 -1.315398365259170532e-01 8.709739148616790771e-02 -1.414915770292282104e-01 -3.467670977115631104e-01 -2.108529657125473022e-01 -1.053500622510910034e-01 -1.060711406171321869e-02
-1.142258495092391968e-01 -1.107663661241531372e-01 -1.569951884448528290e-02 1.343238949775695801e-01 -2.199517339468002319e-01 -1.983044669032096863e-02 -9.376818314194679260e-03 -1.902549713850021362e-01 -2.141014933586120605e-01 -1.547003537416458130e-01 -5.738747715950012207e-01 2.906258702278137207e-01 -2.203641086816787720e-02 -1.302264332771301270e-01 -1.874086856842041016e-01 3.118123710155487061e-01 3.626185283064842224e-02 -1.450213640928268433e-01 -2.081246115267276764e-03 1.252356618642807007e-01 8.498384617269039154e-03 1.959663629531860352e-01 6.265033036470413208e-02 3.374643251299858093e-02 -5.121061205863952637e-02 -1.986844837665557861e-01 5.449249967932701111e-02 9.214592725038528442e-02 -2.586904168128967285e-01 6.394959636963903904e-04 -3.424702584743499756e-02 1.864157766103744507e-01
7.158417254686355591e-02 -2.226165533065795898e-01 4.859685525298118591e-02 1.687377691268920898e-01 -2.087785303592681885e-01 -1.506849676370620728e-01 -2.322499155998229980e-01 -7.967023551464080811e-02 -3.447484970092773438e-01 -1.388470232486724854e-01 6.021595746278762817e-02 8.896623551845550537e-02 2.883162535727024078e-02 -2.784984111785888672e-01 9.888430684804916382e-02 1.376567184925079346e-01 -1.387311369180679321e-01 -3.411321640014648438e-01 3.225824097171425819e-03 -2.438690513372421265e-02 3.275401145219802856e-02 3.107188344001770020e-01 7.604310661554336548e-02 1.744428724050521851e-01 -3.462870121002197266e-01 -2.676047198474407196e-02 1.250290684401988983e-02 -1.439900547266006470e-01 -9.462076425552368164e-02 -3.105652630329132080e-01 -1.083103343844413757e-01 -4.899965971708297729e-02
-1.124112866818904877e-02 -2.493350058794021606e-01 -1.853902339935302734e-01 2.854996323585510254e-01 -8.163806796073913574e-02 3.984086960554122925e-02 -1.703592538833618164e-01 -2.322626560926437378e-01 -1.641255468130111694e-01 2.019568830728530884e-01 -2.501410245895385742e-01 2.615023218095302582e-02 -2.290359884500503540e-01 -2.098219245672225952e-01 -1.241931691765785217e-01 9.127271175384521484e-02 6.610092520713806152e-02 2.330033481121063232e-01 2.830843627452850342e-02 4.889466166496276855e-01 -2.700567841529846191e-01 -1.581191122531890869e-01 -1.590245752595365047e-03 -7.924784719944000244e-02 -5.942438915371894836e-02 -2.472486905753612518e-02 1.169806346297264099e-01 -1.417852658778429031e-02 -2.093386091291904449e-02 -6.304097175598144531e-02 -2.108809351921081543e-01 9.866182506084442139e-02
-2.467514127492904663e-01 -5.587584152817726135e-02 -3.720660135149955750e-02 8.239343762397766113e-02 -7.345682382583618164e-02 4.666950181126594543e-02 -1.321515440940856934e-01 1.051606610417366028e-01 -3.231922686100006104e-01 -4.549905061721801758e-01 -2.466244995594024658e-01 1.888950727880001068e-02 1.391221284866333008e-01 -1.948662400245666504e-01 -1.421710103750228882e-01 6.649342179298400879e-02 2.667444199323654175e-02 -2.330422848463058472e-01 -6.539401412010192871e-02 2.976660430431365967e-01 -6.033436208963394165e-02 1.640740931034088135e-01 1.409179414622485638e-03 1.869624257087707520e-01 -9.253383427858352661e-02 -4.272004365921020508e-01 -3.283739089965820312e-02 7.968218624591827393e-02 -8.455685526132583618e-02 -9.086160361766815186e-02 -1.926040276885032654e-02 9.707724303007125854e-02
1.940959692001342773e-02 -1.288125514984130859e-01 7.920805364847183228e-02 1.819314211606979370e-01 -1.419856101274490356e-01 -7.369156926870346069e-02 -2.980002164840698242e-01 -1.814393699169158936e-01 -1.727017462253570557e-01 -1.521771401166915894e-01 -5.887948349118232727e-02 -3.239396959543228149e-02 -1.242574676871299744e-01 -2.772026360034942627e-01 -2.289273962378501892e-02 1.722202450037002563e-01 -7.368357479572296143e-02 -3.471997380256652832e-01 -7.879900187253952026e-02 5.427350476384162903e-02 1.184541964903473854e-03 1.762182861566543579e-01 4.667052999138832092e-02 1.396456807851791382e-01 -3.340539038181304932e-01 2.034266106784343719e-02 1.999953947961330414e-02 -2.558715343475341797e-01 -2.261667549610137939e-01 -3.158047795295715332e-01 -3.129950761795043945e-01 4.226875677704811096e-02
3.903341945260763168e-03 -2.693129777908325195e-01 6.108671799302101135e-02 2.148975729942321777e-01 -3.363565206527709961e-01 1.011650040745735168e-01 -1.124529466032981873e-01 -3.836167976260185242e-02 -1.976319551467895508e-01 -1.804807186126708984e-01 -6.664590537548065186e-02 1.018927469849586487e-01 -2.276494801044464111e-01 -2.332642078399658203e-01 8.412552066147327423e-03 4.333709552884101868e-02 -6.550162285566329956e-02 -5.883553996682167053e-02 -1.274227648973464966e-01 -2.617777287960052490e-01 -3.318164050579071045e-01 1.944075375795364380e-01 -1.214193105697631836e-01 2.924818918108940125e-02 -1.087957173585891724e-01 -1.174829825758934021e-01 4.645629227161407471e-01 -1.704029291868209839e-01 3.287421166896820068e-02 5.853964015841484070e-02 -5.165935307741165161e-02 -1.083186641335487366e-01
-9.302580356597900391e-02 -1.439115256071090698e-01 -3.678281605243682861e-01 2.035031169652938843e-01 7.654324918985366821e-02 -5.651079490780830383e-02 -2.460395842790603638e-01 -9.456969052553176880e-02 -1.122910082340240479e-01 -2.601464986801147461e-01 -5.780668184161186218e-02 -1.186043582856655121e-02 6.980522722005844116e-02 -2.998257279396057129e-01 -3.194975852966308594e-01 1.334270089864730835e-01 -2.099175751209259033e-01 1.334438025951385498e-01 -7.161142677068710327e-02 2.563673555850982666e-01 -3.458872437477111816e-01 -9.401962161064147949e-02 3.184462487697601318e-01 3.073766082525253296e-02 5.834912881255149841e-02 -6.763212382793426514e-02 -7.472530007362365723e-02 5.259571969509124756e-02 8.878355473279953003e-02 8.489480614662170410e-02 -1.479045450687408447e-01 -1.123342197388410568e-02
-7.519308477640151978e-03 -1.238085329532623291e-01 4.434382170438766479e-02 2.518548369407653809e-01 -3.669191896915435791e-01 -1.008572801947593689e-01 -2.587676644325256348e-01 -4.381691664457321167e-02 -2.282973825931549072e-01 -1.070616543292999268e-01 -1.405444592237472534e-01 1.492154449224472046e-01 -5.392463132739067078e-02 -2.855155766010284424e-01 7.382348645478487015e-03 3.484830260276794434e-01 3.607678413391113281e-02 -2.516642212867736816e-01 -4.555267468094825745e-02 -1.531812995672225952e-01 6.997546553611755371e-02 2.816503047943115234e-01 -8.218398690223693848e-02 2.509100735187530518e-01 -5.145493894815444946e-02 -6.077925860881805420e-02 -2.330069243907928467e-02 -5.866228789091110229e-02 -2.294927090406417847e-01 -2.947614192962646484e-01 -3.615044988691806793e-04 5.160100292414426804e-03
2.610110491514205933e-02 -7.583370059728622437e-02 -1.104290783405303955e-01 9.551386535167694092e-02 -2.672075331211090088e-01 2.483914494514465332e-01 -1.484089251607656479e-02 -1.609711199998855591e-01 -1.761541068553924561e-01 1.567152515053749084e-02 -1.136457845568656921e-01 3.755831420421600342e-01 3.319915011525154114e-02 -1.249738782644271851e-01 -1.639133691787719727e-01 3.238195478916168213e-01 1.707437336444854736e-01 -3.624266386032104492e-02 -1.880852319300174713e-02 1.230132132768630981e-01 -1.746480315923690796e-01 2.545368075370788574e-01 -8.751901984214782715e-02 4.071693122386932373e-01 -2.862956607714295387e-03 1.340232882648706436e-02 6.058451905846595764e-02 6.822608411312103271e-02 -6.329494714736938477e-02 -3.157751262187957764e-02 -3.823484182357788086e-01 -7.015776634216308594e-02
1.857458800077438354e-01 -8.080014586448669434e-02 -1.039301753044128418e-01 2.661907374858856201e-01 -1.215780302882194519e-01 1.871388405561447144e-01 -3.289754092693328857e-01 -1.193364933133125305e-01 4.242500290274620056e-02 -2.453769594430923462e-01 -9.532030671834945679e-02 3.820032998919487000e-02 -3.342772424221038818e-01 -1.374195069074630737e-01 -1.485308259725570679e-01 -4.579815641045570374e-02 -1.631601899862289429e-01 -3.688327968120574951e-01 -1.327197998762130737e-01 -2.703728377819061279e-01 -2.080214768648147583e-01 5.161923170089721680e-02 -5.031852796673774719e-02 3.575229644775390625e-01 -1.394952535629272461e-01 4.097346588969230652e-02 -1.009185239672660828e-01 -6.193807348608970642e-02 -1.999805122613906860e-02 -8.939903974533081055e-02 -1.442852709442377090e-02 -6.540271639823913574e-02
-8.563875220715999603e-03 -1.713380068540573120e-01 -2.192806005477905273e-01 2.449934184551239014e-01 -3.347851932048797607e-01 1.037950813770294189e-01 -8.086476475000381470e-02 2.130036056041717529e-01 -4.721668660640716553e-01 -1.218846216797828674e-01 -2.963661029934883118e-02 -1.242251917719841003e-01 8.686147630214691162e-02 -2.635107934474945068e-01 -4.305180162191390991e-02 7.465349882841110229e-02 -1.325300633907318115e-01 1.805207133293151855e-02 -1.242561861872673035e-01 -8.430919796228408813e-02 -4.961497336626052856e-02 2.529771327972412109e-01 3.394482135772705078e-01 1.637663394212722778e-01 5.762911215424537659e-02 9.679827839136123657e-02 -4.986780881881713867e-02 4.101606830954551697e-02 -1.080549955368041992e-01 2.330174595117568970e-01 -9.552167356014251709e-02 9.101656824350357056e-02
-7.374012470245361328e-02 1.251902878284454346e-01 -6.078460440039634705e-02 1.996473670005798340e-01 -1.122969165444374084e-01 1.267052292823791504e-01 -1.545346379280090332e-01 -2.387524582445621490e-02 -8.414573967456817627e-02 1.701038926839828491e-01 -3.103417158126831055e-01 5.234952643513679504e-02 -1.768251210451126099e-01 -3.496378958225250244e-01 -4.146401584148406982e-02 2.216287702322006226e-01 -1.292094886302947998e-01 1.215159296989440918e-01 3.719542548060417175e-02 5.742963030934333801e-02 -3.589859902858734131e-01 -3.184089064598083496e-02 7.525597512722015381e-02 8.521107584238052368e-02 -3.640254735946655273e-01 -2.371255867183208466e-02 1.893618851900100708e-01 2.440612912178039551e-01 1.784700751304626465e-01 -2.675547003746032715e-01 -9.890127927064895630e-02 -1.487560719251632690e-01
6.715559959411621094e-02 -1.500189900398254395e-01 4.260097816586494446e-02 9.353194385766983032e-02 -2.907200157642364502e-01 1.388044506311416626e-01 1.307290047407150269e-01 -8.806407451629638672e-02 -1.145970672369003296e-01 -1.262719631195068359e-01 -6.884042918682098389e-02 5.730370059609413147e-02 1.147280074656009674e-02 -1.018664240837097168e-01 -7.331379503011703491e-02 3.651654720306396484e-01 -1.687925867736339569e-02 -2.358705997467041016e-01 -1.281060129404067993e-01 1.587660312652587891e-01 -1.161980330944061279e-01 3.450041115283966064e-01 -1.440027058124542236e-01 2.410263568162918091e-01 -2.348601669073104858e-01 1.724729686975479126e-01 2.600166201591491699e-02 6.328418105840682983e-02 2.284968644380569458e-02 -3.039154224097728729e-02 -4.959159195423126221e-01 3.998389840126037598e-02
2.480212040245532990e-02 -1.408125460147857666e-01 -4.526098072528839111e-02 2.211488187313079834e-01 4.698581527918577194e-03 2.733546197414398193e-01 -9.353232383728027344e-02 1.018193960189819336e-01 -1.124524921178817749e-01 -6.419573724269866943e-02 -4.092599451541900635e-01 1.066108122467994690e-01 -5.405672639608383179e-02 -1.204413175582885742e-01 -9.223003685474395752e-02 2.473859935998916626e-01 -2.038040757179260254e-01 2.404494583606719971e-02 -8.450952172279357910e-02 3.532638400793075562e-02 -3.407754600048065186e-01 3.924880623817443848e-01 -1.414069384336471558e-01 4.155011847615242004e-03 -1.179076731204986572e-01 -1.706071645021438599e-01 1.263046115636825562e-01 -2.132870405912399292e-01 -2.628047466278076172e-01 7.198844105005264282e-02 -1.638719886541366577e-01 7.571129500865936279e-02
1.148877199739217758e-02 9.489033371210098267e-02 1.346409469842910767e-01 1.461572796106338501e-01 -4.588653892278671265e-02 2.369555383920669556e-01 4.688668623566627502e-02 -1.891283094882965088e-01 -3.604049980640411377e-01 -2.137346863746643066e-01 -2.887791693210601807e-01 1.153234168887138367e-01 -2.693857550621032715e-01 -2.149411886930465698e-01 -1.605581194162368774e-01 9.140307456254959106e-02 -4.797876253724098206e-02 -2.561867833137512207e-01 -7.804039865732192993e-02 1.217797026038169861e-01 -3.399273753166198730e-01 2.633418738842010498e-01 9.083043038845062256e-02 2.118577621877193451e-02 1.626829355955123901e-01 -2.595179155468940735e-02 -1.891968846321105957e-01 -1.465851366519927979e-01 -1.383753418922424316e-01 1.869240552186965942e-01 -5.754201859235763550e-02 7.555933296680450439e-02
-2.327764928340911865e-01 -1.004522293806076050e-01 1.654772609472274780e-01 2.240646183490753174e-01 -1.606621891260147095e-01 1.264158338308334351e-01 -1.831466555595397949e-01 -2.545086145401000977e-01 -2.901857197284698486e-01 -1.296268403530120850e-01 1.405015122145414352e-02 4.573533311486244202e-02 9.300694614648818970e-02 -4.172944426536560059e-01 -1.230277959257364273e-02 2.347967326641082764e-01 -1.968809217214584351e-01 -3.821688517928123474e-02 -1.266081631183624268e-01 4.253104701638221741e-02 1.481351107358932495e-01 4.075341522693634033e-01 -2.169078029692173004e-02 7.996672391891479492e-02 -8.981832861900329590e-02 1.461318433284759521e-01 -1.775198429822921753e-01 -1.725644171237945557e-01 -1.270674914121627808e-01 -5.475904420018196106e-02 -1.162438988685607910e-01 1.830430515110492706e-02
8.956757187843322754e-02 4.711372405290603638e-02 -2.795668542385101318e-01 3.506943285465240479e-01 -8.711227029561996460e-02 3.331312835216522217e-01 -1.012286171317100525e-01 -1.241956055164337158e-01 -2.406726591289043427e-03 9.723381698131561279e-02 2.288614064455032349e-01 1.406145542860031128e-01 9.148442745208740234e-02 -2.570931911468505859e-01 -2.118826657533645630e-01 2.602598071098327637e-01 -2.913574874401092529e-01 -2.518814802169799805e-01 -1.095442026853561401e-01 8.794783800840377808e-02 -3.685112297534942627e-02 4.797619581222534180e-02 2.396394312381744385e-01 -1.058232188224792480e-01 -1.773794889450073242e-01 2.548963390290737152e-02 -2.161636762320995331e-02 -9.758419473655521870e-04 -3.581954911351203918e-02 -1.695164740085601807e-01 -2.635692358016967773e-01 5.699533969163894653e-02
-4.704723879694938660e-02 -4.505446925759315491e-02 5.766095221042633057e-02 3.156170845031738281e-01 -1.411852091550827026e-01 5.935873836278915405e-02 -6.676743924617767334e-02 -6.157551705837249756e-02 -2.947419285774230957e-01 -3.729259967803955078e-01 -3.395779728889465332e-01 1.018401458859443665e-01 7.673338404856622219e-04 -7.162368297576904297e-02 -6.080383434891700745e-02 1.391128003597259521e-01 -1.414684653282165527e-01 -3.446072936058044434e-01 -2.957853302359580994e-02 2.782400250434875488e-01 -1.197051852941513062e-01 3.366084992885589600e-01 -1.179555729031562805e-01 -2.282669208943843842e-02 3.172497823834419250e-02 -2.939620912075042725e-01 7.735987007617950439e-02 -3.639876144006848335e-03 -4.667654260993003845e-02 -1.243458539247512817e-01 -7.253765314817428589e-02 7.649057358503341675e-02
6.999167054891586304e-02 -1.648195981979370117e-01 -8.324553072452545166e-02 8.896380662918090820e-02 -3.457202911376953125e-01 1.282098889350891113e-01 -8.074461482465267181e-03 -3.662576898932456970e-03 -3.388995528221130371e-01 1.649099737405776978e-01 9.884364902973175049e-02 -2.387533932924270630e-01 9.734816849231719971e-02 -1.926482915878295898e-01 6.640290468931198120e-02 2.225387394428253174e-01 -3.272127509117126465e-01 1.038488224148750305e-01 -2.308120280504226685e-01 2.069942802190780640e-01 -1.575945019721984863e-01 1.624739915132522583e-01 1.818447411060333252e-01 2.266520559787750244e-01 -2.737452089786529541e-01 -1.746300905942916870e-01 -4.518326744437217712e-02 1.573587395250797272e-02 1.464782953262329102e-01 -1.352058649063110352e-01 4.825079813599586487e-02 -9.097278863191604614e-02
-5.944765731692314148e-02 -6.918068230152130127e-02 2.862875759601593018e-01 1.883923411369323730e-01 -2.699699699878692627e-01 9.416440874338150024e-02 -4.354035109281539917e-02 -1.624994724988937378e-01 -2.212260067462921143e-01 -4.237224757671356201e-01 -2.800506949424743652e-01 3.162162750959396362e-02 9.047429077327251434e-03 -1.003344655036926270e-01 5.446956306695938110e-02 1.610366702079772949e-01 -3.015671111643314362e-02 -2.248662710189819336e-01 -1.425268203020095825e-01 4.885082691907882690e-02 -3.570380806922912598e-01 2.439257502555847168e-01 9.525784291326999664e-03 1.513361781835556030e-01 -1.738574914634227753e-02 -1.182948201894760132e-01 -1.286953836679458618e-01 7.391741871833801270e-02 -3.693163767457008362e-02 -1.721094846725463867e-01 -1.193256750702857971e-01 2.269935756921768188e-01
1.098549515008926392e-01 -2.677858173847198486e-01 -1.275718063116073608e-01 3.574025034904479980e-01 1.309394836425781250e-01 9.951454587280750275e-03 -1.238118559122085571e-01 -1.505424380302429199e-01 -3.540740013122558594e-01 -3.599934279918670654e-02 2.165245711803436279e-01 2.258842289447784424e-01 -1.008675619959831238e-01 -1.659967303276062012e-01 1.603811681270599365e-01 1.856073439121246338e-01 -9.763058274984359741e-02 -1.996936798095703125e-01 8.492173999547958374e-02 1.485631465911865234e-01 -2.327882349491119385e-01 3.146282732486724854e-01 -1.618100553750991821e-01 2.005053907632827759e-01 -6.723994016647338867e-02 -7.022876292467117310e-02 1.059351190924644470e-01 1.629763990640640259e-01 -9.430100023746490479e-02 1.554911136627197266e-01 4.719050228595733643e-02 1.170915886759757996e-01
-5.737674888223409653e-03 2.496993169188499451e-02 -2.522226795554161072e-02 2.194866770878434181e-03 4.328449442982673645e-02 8.272164314985275269e-02 -1.404117047786712646e-01 5.760456249117851257e-02 -2.050961703062057495e-01 -3.839302957057952881e-01 -2.095675319433212280e-01 1.030100882053375244e-01 -5.256720259785652161e-02 -2.609219253063201904e-01 -2.396378070116043091e-01 2.398093342781066895e-01 -2.827661335468292236e-01 1.324283145368099213e-02 -3.270046040415763855e-02 1.531560570001602173e-01 -2.233050316572189331e-01 1.370764523744583130e-01 1.872183531522750854e-01 1.794809997081756592e-01 1.154854372143745422e-01 -2.615771591663360596e-01 1.540683209896087646e-02 -1.267253607511520386e-01 -3.852770626544952393e-01 -2.595520764589309692e-02 -2.191803306341171265e-01 3.730840235948562622e-02
-1.189284771680831909e-02 6.823010742664337158e-03 -1.389833986759185791e-01 4.205325245857238770e-01 -3.048884868621826172e-01 -1.139920204877853394e-02 -3.792455494403839111e-01 -3.606108715757727623e-03 -1.217559799551963806e-01 -8.663410693407058716e-02 -1.793085336685180664e-01 6.858134269714355469e-02 -2.573733031749725342e-01 -2.677887380123138428e-01 1.126971840858459473e-01 -2.231688052415847778e-01 -3.116624355316162109e-01 -5.257399752736091614e-02 -1.196313947439193726e-01 -1.676205545663833618e-01 -1.783844083547592163e-01 6.910838186740875244e-02 1.046075969934463501e-01 -1.092168912291526794e-01 7.453797012567520142e-02 4.324186965823173523e-02 -3.227520734071731567e-02 -5.210411176085472107e-02 -1.969144642353057861e-01 -2.145972847938537598e-01 -9.626671671867370605e-02 -5.343858618289232254e-03
1.102221310138702393e-01 -3.148571848869323730e-01 -3.025161027908325195e-01 2.025554031133651733e-01 -2.580743432044982910e-01 1.147149801254272461e-01 -2.327193319797515869e-01 -8.424236625432968140e-02 -1.167376264929771423e-01 1.454589664936065674e-01 -1.596739739179611206e-01 -1.609665602445602417e-01 5.820678547024726868e-03 -9.871540218591690063e-02 -1.039962545037269592e-01 1.619482040405273438e-01 1.122807562351226807e-01 -1.713609099388122559e-01 -2.322496920824050903e-01 3.009277582168579102e-01 -3.046363592147827148e-01 -1.610495708882808685e-02 1.684265881776809692e-01 9.074383229017257690e-02 -7.325714081525802612e-02 5.521133914589881897e-02 -1.215950306504964828e-02 3.339845240116119385e-01 5.461640655994415283e-02 1.615455374121665955e-02 1.309879422187805176e-01 1.596801728010177612e-01
-6.541722267866134644e-02 -2.595499753952026367e-01 -2.395641207695007324e-01 4.278506040573120117e-01 -1.821494698524475098e-01 1.739428564906120300e-02 -1.765248924493789673e-01 -1.108111515641212463e-01 1.718086153268814087e-01 -2.003884166479110718e-01 -1.580155193805694580e-01 1.405985206365585327e-01 -1.177534535527229309e-01 -1.181846484541893005e-01 -3.472486883401870728e-02 3.851126134395599365e-01 -2.483267188072204590e-01 -2.128211110830307007e-01 -1.263166069984436035e-01 5.238267034292221069e-02 4.288007691502571106e-02 2.367415232583880424e-03 2.586746811866760254e-01 -6.487134378403425217e-03 -1.793373823165893555e-01 -5.717588588595390320e-02 -2.209253460168838501e-01 -2.787972055375576019e-02 1.533753871917724609e-01 1.172669529914855957e-01 -1.389080472290515900e-02 -4.777047038078308105e-02
-1.085940375924110413e-01 -1.267121583223342896e-01 -1.313953548669815063e-01 4.302795231342315674e-02 1.001940816640853882e-01 2.901475727558135986e-01 -9.335232526063919067e-02 -9.275469928979873657e-02 -1.245069056749343872e-01 -1.269384622573852539e-01 -3.585531413555145264e-01 1.528736352920532227e-01 -5.245240870863199234e-03 -8.837657421827316284e-02 -2.313104569911956787e-01 1.955713331699371338e-01 -3.485928773880004883e-01 -3.325347229838371277e-02 -1.768312044441699982e-02 5.855930224061012268e-02 -3.667797446250915527e-01 3.120371997356414795e-01 -1.094413548707962036e-01 1.743434965610504150e-01 -9.778475016355514526e-02 -1.936199069023132324e-01 -3.734678030014038086e-02 -2.646803297102451324e-02 -2.496148943901062012e-01 1.158614680171012878e-01 -1.789322346448898315e-01 2.880948409438133240e-02
-4.611751995980739594e-03 5.807048641145229340e-03 -7.647593319416046143e-02 3.280872851610183716e-02 -3.028917871415615082e-02 8.549604564905166626e-02 -1.010755002498626709e-01 -2.122645527124404907e-01 -1.636961251497268677e-01 -8.272409439086914062e-02 -3.334992229938507080e-01 3.203110024333000183e-02 3.944074511528015137e-01 -2.331031560897827148e-01 3.201798070222139359e-03 2.603739500045776367e-01 -3.249064683914184570e-01 -2.796031534671783447e-01 6.995741277933120728e-02 -4.059085622429847717e-02 -3.185144662857055664e-01 3.117375373840332031e-01 5.518586561083793640e-02 2.705442486330866814e-03 -3.699554130434989929e-02 -9.994179755449295044e-02 -9.180665761232376099e-02 1.276792734861373901e-01 -6.151146441698074341e-02 -1.766344159841537476e-02 -2.704449892044067383e-01 2.533597312867641449e-02
1.255909949541091919e-01 -1.843421459197998047e-01 -2.293669283390045166e-01 3.797767758369445801e-01 -1.114134415984153748e-01 1.979349404573440552e-01 -9.167854487895965576e-02 -4.361913353204727173e-02 -1.918818950653076172e-01 -2.989508509635925293e-01 -3.381304740905761719e-01 8.847763389348983765e-02 -9.571109712123870850e-02 -1.044213175773620605e-01 -1.851944178342819214e-01 1.214197054505348206e-01 -5.905882269144058228e-02 -1.999878734350204468e-01 -5.022918432950973511e-02 -1.164485216140747070e-01 -1.582849323749542236e-01 7.013561576604843140e-02 1.531315296888351440e-01 1.370519213378429413e-02 9.113668650388717651e-02 1.313309073448181152e-01 2.426331788301467896e-01 -5.814952775835990906e-02 2.429424785077571869e-02 3.672991394996643066e-01 -9.253890067338943481e-02 1.703137904405593872e-01
3.879728261381387711e-03 -7.119303196668624878e-02 2.901728749275207520e-01 2.816175222396850586e-01 -1.101898122578859329e-02 -1.819519996643066406e-01 -1.238309592008590698e-01 1.260174661874771118e-01 -8.259061723947525024e-02 -1.636653244495391846e-01 -1.341288536787033081e-01 3.341786935925483704e-02 -7.832073606550693512e-03 -2.422665059566497803e-01 -7.237093150615692139e-02 1.782841533422470093e-01 -3.201043903827667236e-01 -7.813363522291183472e-02 -1.950765848159790039e-01 -2.292021922767162323e-02 -2.204461544752120972e-01 1.627845019102096558e-01 1.362071335315704346e-01 2.142588943243026733e-01 8.607102930545806885e-02 -1.855170167982578278e-02 1.221387162804603577e-01 -2.518340013921260834e-02 -3.149708807468414307e-01 -4.298922419548034668e-01 -1.527167558670043945e-01 -3.355508297681808472e-02
9.185431152582168579e-02 -2.188993692398071289e-01 -6.611196696758270264e-02 2.538041472434997559e-01 -8.844283223152160645e-02 3.538042306900024414e-01 -1.930707544088363647e-01 -2.469093203544616699e-01 3.185454010963439941e-02 -3.390996754169464111e-01 6.424774229526519775e-02 4.825606942176818848e-02 -1.936668157577514648e-02 -9.449132531881332397e-02 -1.278848946094512939e-01 6.551147252321243286e-02 -2.612851262092590332e-01 -2.422897517681121826e-01 -1.276724338531494141e-01 -2.664389461278915405e-02 -2.421162575483322144e-01 -5.514727160334587097e-02 3.596347868442535400e-01 -7.190776616334915161e-02 -6.659295409917831421e-02 -2.306260317564010620e-01 -4.146206774748861790e-04 -5.592711642384529114e-02 -1.636419296264648438e-01 1.549862325191497803e-01 -8.472877740859985352e-02 -1.797931045293807983e-01
2.182323634624481201e-01 -2.859047055244445801e-01 -8.763019740581512451e-02 5.924440920352935791e-02 -9.793183952569961548e-02 2.625994384288787842e-01 -4.672032594680786133e-02 2.286089956760406494e-02 -3.381547927856445312e-01 -4.350108504295349121e-01 -1.737173646688461304e-01 9.957485646009445190e-02 -6.358038634061813354e-02 -3.076166845858097076e-03 -6.891853362321853638e-02 2.300320714712142944e-01 -1.047696694731712341e-01 -1.729297637939453125e-01 -1.861577481031417847e-02 -9.916117787361145020e-02 5.800268054008483887e-02 2.416570484638214111e-01 3.292828425765037537e-02 8.859813213348388672e-02 -8.935377746820449829e-02 -3.290832415223121643e-02 -1.254788339138031006e-01 -3.172665238380432129e-01 7.477753609418869019e-02 3.177094832062721252e-02 -3.211586177349090576e-01 1.258011907339096069e-01
1.844961382448673248e-02 -1.449234783649444580e-01 -9.579920023679733276e-02 1.537566035985946655e-01 2.186310291290283203e-01 2.377131432294845581e-01 -2.618706524372100830e-01 -1.058748140931129456e-01 -2.770287357270717621e-02 -5.208112299442291260e-02 -2.922232449054718018e-02 7.403641194105148315e-02 -3.400572538375854492e-01 4.038703814148902893e-02 -9.844643622636795044e-02 3.931965231895446777e-01 -3.956138342618942261e-02 -2.539061009883880615e-02 -2.802956998348236084e-01 2.035128921270370483e-01 -7.169733196496963501e-02 3.669650852680206299e-01 1.959664821624755859e-01 -8.523766882717609406e-03 -3.769250959157943726e-02 -2.478515058755874634e-01 5.016998574137687683e-02 -1.377660781145095825e-01 1.458924114704132080e-01 -2.425495982170104980e-01 7.266175001859664917e-02 1.225986331701278687e-02
-2.115739732980728149e-01 1.863230578601360321e-02 -1.192336063832044601e-02 2.257497981190681458e-02 -2.738448679447174072e-01 7.335557043552398682e-02 1.198877096176147461e-01 -1.005805507302284241e-01 -2.561563849449157715e-01 -7.963540032505989075e-03 -2.951690368354320526e-02 -1.321758329868316650e-01 -2.283226549625396729e-01 -2.168434560298919678e-01 -4.126066267490386963e-01 7.310073822736740112e-02 -1.712277531623840332e-01 -2.410265803337097168e-01 -3.014882206916809082e-01 2.473087050020694733e-02 -2.575991749763488770e-01 -1.804946810007095337e-01 1.605351418256759644e-01 -2.545850910246372223e-02 -3.666118159890174866e-02 7.605203427374362946e-03 2.377481460571289062e-01 1.250900477170944214e-01 9.393540211021900177e-03 -1.953871995210647583e-01 -1.644618511199951172e-01 -2.178394198417663574e-01
1.386957615613937378e-01 -1.424746513366699219e-01 -2.152698189020156860e-01 1.531630456447601318e-01 -2.572096288204193115e-01 1.155071035027503967e-01 -9.733642637729644775e-02 1.158646047115325928e-01 -3.594357073307037354e-01 -2.174919098615646362e-01 -1.135352849960327148e-01 -5.631407350301742554e-02 4.587491601705551147e-02 -1.875223517417907715e-01 -1.237172856926918030e-01 -6.126862019300460815e-03 -2.293604314327239990e-01 -5.756521970033645630e-02 -7.025682926177978516e-02 1.788597181439399719e-02 -1.090366020798683167e-01 3.744747638702392578e-01 4.286666214466094971e-01 8.328812569379806519e-02 7.389702647924423218e-02 2.395273000001907349e-01 -8.473696559667587280e-02 2.366694621741771698e-02 -1.409816443920135498e-01 1.192012429237365723e-01 2.092929743230342865e-02 1.844183802604675293e-01
5.631124973297119141e-02 -1.935823857784271240e-01 -1.287757605314254761e-01 2.307483851909637451e-01 -7.214517891407012939e-02 9.194423258304595947e-02 6.920081377029418945e-02 -4.931805655360221863e-02 -4.922677949070930481e-02 -3.420037925243377686e-01 -3.059075772762298584e-02 -3.644002228975296021e-02 -2.149756252765655518e-01 -2.504397630691528320e-01 -4.061831235885620117e-01 1.893532574176788330e-01 -2.263115197420120239e-01 1.474017798900604248e-01 -9.358108043670654297e-02 3.307672217488288879e-02 -1.498132646083831787e-01 -2.929622540250420570e-03 -1.497650332748889923e-02 2.270646765828132629e-02 -2.770511507987976074e-01 -2.130562067031860352e-01 -2.713312022387981415e-02 3.559084981679916382e-02 -4.271788895130157471e-01 -1.540500670671463013e-01 -7.593127083964645863e-04 -2.940378710627555847e-02
-1.245625689625740051e-01 -3.993742167949676514e-03 -1.160980537533760071e-01 1.441868841648101807e-01 -2.008095011115074158e-02 1.902501732110977173e-01 -3.849583119153976440e-02 1.819820404052734375e-01 -1.740316152572631836e-01 -2.433940470218658447e-01 -2.062506973743438721e-01 1.098007038235664368e-01 8.410411886870861053e-03 -2.301839441061019897e-01 -2.823922336101531982e-01 3.284330964088439941e-01 -1.618169397115707397e-01 -8.704540878534317017e-02 -1.746693402528762817e-01 6.423357129096984863e-02 -2.311433851718902588e-01 1.039534211158752441e-01 -3.145957365632057190e-02 1.237986832857131958e-01 3.049115240573883057e-01 -2.674735188484191895e-01 6.473208218812942505e-02 9.245676547288894653e-02 -3.168511092662811279e-01 9.552890807390213013e-02 -2.418434321880340576e-01 -1.706766663119196892e-03
7.688044756650924683e-02 -1.899881362915039062e-01 -1.672571599483489990e-01 3.300234079360961914e-01 -2.707903385162353516e-01 1.429750770330429077e-01 -1.537552848458290100e-02 -1.926827430725097656e-01 -1.107641234993934631e-01 -2.582114003598690033e-02 2.403391897678375244e-01 6.766056269407272339e-02 -1.182431429624557495e-01 -1.721455454826354980e-01 -2.039517313241958618e-01 8.429186791181564331e-02 -3.295290172100067139e-01 -2.195150405168533325e-01 8.646925538778305054e-02 -8.748738467693328857e-02 -1.591969281435012817e-01 -1.725063920021057129e-01 3.053322136402130127e-01 8.833778090775012970e-03 9.077879041433334351e-02 -2.400703728199005127e-01 8.941914886236190796e-02 1.460991334170103073e-02 -1.902199089527130127e-01 8.962853252887725830e-02 -2.777653932571411133e-01 -8.129290491342544556e-02
8.478645235300064087e-03 -2.514045536518096924e-01 -2.719740271568298340e-01 3.000771403312683105e-01 -2.654410302639007568e-01 1.493423432111740112e-01 -1.244749203324317932e-01 -1.017339006066322327e-01 -7.307355850934982300e-02 -8.550823479890823364e-02 -2.788655459880828857e-01 -2.137800864875316620e-02 1.651565134525299072e-01 -2.363601885735988617e-02 -1.572123169898986816e-01 2.767281532287597656e-01 -2.034907937049865723e-01 1.302255690097808838e-01 -1.859202235937118530e-02 1.129329726099967957e-01 -1.136901155114173889e-01 -3.763943910598754883e-02 3.532476723194122314e-01 1.424642056226730347e-01 1.082035303115844727e-01 -1.953525245189666748e-01 1.927723288536071777e-01 -1.968501061201095581e-01 -3.501267358660697937e-02 1.995362490415573120e-01 -1.592606008052825928e-01 1.049894616007804871e-01
1.851771771907806396e-01 -2.167309075593948364e-01 -3.824155330657958984e-01 2.211520820856094360e-01 -1.847320050001144409e-01 2.460346519947052002e-01 -2.403827458620071411e-01 4.638327658176422119e-02 -1.775386184453964233e-01 -1.775920838117599487e-01 -4.231852665543556213e-02 -5.259965732693672180e-02 -1.925598271191120148e-02 -1.297578662633895874e-01 -4.846045002341270447e-02 -4.676730185747146606e-02 -1.681055128574371338e-01 -1.343584991991519928e-02 1.077038422226905823e-01 4.627183824777603149e-02 -2.148937433958053589e-02 1.450371891260147095e-01 4.051202535629272461e-01 2.735115289688110352e-01 -1.322259157896041870e-01 2.469342947006225586e-01 1.532879378646612167e-02 -1.423286646604537964e-01 -1.896703839302062988e-01 6.747191399335861206e-02 -1.909655481576919556e-01 3.279426321387290955e-02
8.830505609512329102e-02 -1.271924674510955811e-01 1.055789664387702942e-01 9.727544337511062622e-02 5.428985506296157837e-02 2.342374771833419800e-01 -1.820280551910400391e-01 -2.264042943716049194e-01 -8.340070396661758423e-02 -3.486132025718688965e-01 4.017610847949981689e-02 5.693351477384567261e-02 1.219570040702819824e-01 -1.116860657930374146e-01 -7.816053926944732666e-02 2.719369828701019287e-01 -5.221793651580810547e-01 -1.428191065788269043e-01 -2.941139042377471924e-02 -1.988521218299865723e-02 -1.139311119914054871e-01 -1.477303728461265564e-02 2.509201169013977051e-01 3.232763707637786865e-02 -2.700098231434822083e-02 -2.599276602268218994e-01 -1.205929070711135864e-01 -2.056649513542652130e-02 -2.900682091712951660e-01 1.064170822501182556e-01 -8.659885078668594360e-02 -1.212623193860054016e-01
-2.624512910842895508e-01 -1.135224197059869766e-02 -2.987699508666992188e-01 2.386081516742706299e-01 -2.599080502986907959e-01 1.199165242724120617e-03 3.518904093652963638e-03 -2.403479255735874176e-02 -2.186769545078277588e-01 1.384197548031806946e-02 7.365060597658157349e-02 1.428930312395095825e-01 -1.162796765565872192e-01 -1.933917850255966187e-01 -1.721181906759738922e-02 2.100106626749038696e-01 -9.969473630189895630e-02 8.561637997627258301e-02 9.155617654323577881e-02 3.917641043663024902e-01 -1.075079590082168579e-01 -9.911923110485076904e-02 2.108787000179290771e-01 1.941070109605789185e-01 8.318410813808441162e-02 -7.568002492189407349e-02 3.234724104404449463e-01 1.695193052291870117e-01 -1.524377465248107910e-01 -3.902629017829895020e-02 -1.416428834199905396e-01 2.719768285751342773e-01
1.768355965614318848e-01 -4.016257077455520630e-02 1.426601111888885498e-01 3.041948974132537842e-01 -2.836160957813262939e-01 7.231849431991577148e-02 -2.315542697906494141e-01 9.292441536672413349e-04 -2.015378624200820923e-01 -2.342634499073028564e-01 -1.564822494983673096e-01 2.045894116163253784e-01 1.461293734610080719e-02 -3.564820811152458191e-02 -2.710930109024047852e-01 2.938718199729919434e-01 -7.900723814964294434e-02 -1.234645098447799683e-01 2.773241698741912842e-01 4.958644509315490723e-02 1.194307357072830200e-01 3.759371042251586914e-01 7.493790239095687866e-02 6.455162912607192993e-02 -8.908841758966445923e-02 -3.010259941220283508e-02 -7.887614518404006958e-02 6.375215202569961548e-02 1.966998167335987091e-02 -2.955481112003326416e-01 -8.465921878814697266e-02 -1.072708964347839355e-01
-1.147290468215942383e-01 -5.005921795964241028e-02 -7.076815515756607056e-02 9.577132761478424072e-02 1.595022738911211491e-03 2.628826200962066650e-01 -2.086618691682815552e-01 -1.763117462396621704e-01 -1.639436334371566772e-01 -2.701883018016815186e-01 -2.210647612810134888e-01 1.986623406410217285e-01 1.412426233291625977e-01 -3.016104996204376221e-01 -1.131898090243339539e-01 2.419246435165405273e-01 2.858547493815422058e-02 -3.014046140015125275e-02 1.264776587486267090e-01 6.363806128501892090e-02 -2.879075109958648682e-01 4.525760412216186523e-01 6.622255779802799225e-03 -4.971206188201904297e-02 -8.665327727794647217e-02 -2.192597091197967529e-01 -8.111571520566940308e-02 -3.234616667032241821e-02 -1.201881170272827148e-01 -3.150905668735504150e-02 -4.695806652307510376e-02 2.511703073978424072e-01
3.090404570102691650e-01 -8.182042837142944336e-02 -5.294532701373100281e-02 1.666092127561569214e-01 -1.361604928970336914e-01 2.465091645717620850e-02 -3.491532802581787109e-01 -1.093059480190277100e-01 -3.721132874488830566e-02 -1.018138155341148376e-01 -8.444657921791076660e-02 1.409652829170227051e-01 -1.255787909030914307e-01 -3.035480678081512451e-01 -2.693403512239456177e-02 5.030212178826332092e-02 -3.987374901771545410e-01 -3.634001314640045166e-01 -1.231424659490585327e-01 -1.968849264085292816e-02 -3.885233700275421143e-01 2.443383261561393738e-02 4.959058482199907303e-03 -3.231501579284667969e-02 6.507106870412826538e-02 -3.580053523182868958e-02 -1.384910345077514648e-01 -7.722939550876617432e-02 1.141232177615165710e-01 -6.646604835987091064e-02 -2.133963704109191895e-01 -1.070271581411361694e-01
6.492835283279418945e-02 -5.330537632107734680e-02 -1.281484514474868774e-01 2.350769788026809692e-01 -2.147752642631530762e-01 1.310944557189941406e-01 -2.111435532569885254e-01 -3.715819865465164185e-02 -8.523921668529510498e-02 -2.175800651311874390e-01 -1.562436372041702271e-01 4.297918826341629028e-02 -1.829917356371879578e-02 -1.956762224435806274e-01 -2.214740365743637085e-01 1.859565228223800659e-01 -3.154816031455993652e-01 1.713161468505859375e-01 -1.105635166168212891e-01 -2.088172920048236847e-02 -1.202955916523933411e-01 7.462733890861272812e-03 -2.582994997501373291e-01 -1.659528911113739014e-02 -1.749217063188552856e-01 -1.513328105211257935e-01 -1.832348108291625977e-01 1.569901853799819946e-01 -2.839175760746002197e-01 -4.287303090095520020e-01 -1.768058910965919495e-02 -9.670459479093551636e-02
-2.848300896584987640e-02 -1.434692293405532837e-01 -2.607021629810333252e-01 3.145686686038970947e-01 -2.593017220497131348e-01 -5.593808367848396301e-02 6.896927207708358765e-02 6.682862341403961182e-02 -2.323477417230606079e-01 -1.020160093903541565e-01 -8.184735663235187531e-03 1.163848116993904114e-01 1.959350518882274628e-02 -2.073819041252136230e-01 -7.643647957593202591e-03 2.637286484241485596e-01 -7.261832058429718018e-02 9.476413577795028687e-02 3.009433150291442871e-01 -8.736155182123184204e-02 -1.234934851527214050e-01 2.221035212278366089e-01 1.199575979262590408e-02 2.357026189565658569e-01 4.373282939195632935e-02 -8.064134418964385986e-02 1.826272606849670410e-01 2.824509330093860626e-02 -3.550667464733123779e-01 -2.255593240261077881e-01 -2.620074450969696045e-01 1.421030163764953613e-01
4.956759512424468994e-02 1.926442980766296387e-01 -1.488014608621597290e-01 -2.270488254725933075e-02 -1.935425847768783569e-01 5.462498590350151062e-02 -5.977505445480346680e-02 8.566195517778396606e-02 -4.472573697566986084e-01 -1.376249641180038452e-01 5.457811057567596436e-02 -2.915369570255279541e-01 -1.101990863680839539e-01 -1.714242696762084961e-01 -2.564658522605895996e-01 3.103869259357452393e-01 -2.814762480556964874e-02 4.110946878790855408e-02 -3.804816603660583496e-01 1.816711872816085815e-01 -2.733827829360961914e-01 -3.425647155381739140e-04 1.177628859877586365e-01 -3.644132241606712341e-02 3.128261119127273560e-02 5.355337634682655334e-02 8.074523508548736572e-02 -4.749111458659172058e-02 1.144917607307434082e-01 -2.065470516681671143e-01 -1.730234771966934204e-01 -8.547916263341903687e-02
-8.345636539161205292e-03 -2.472776323556900024e-01 -4.579810798168182373e-02 8.907666057348251343e-02 -2.383439838886260986e-01 1.993187516927719116e-01 -1.352154463529586792e-01 1.835133731365203857e-01 -1.959428787231445312e-01 -2.459802664816379547e-03 -1.770228296518325806e-01 1.081780418753623962e-01 -8.917994797229766846e-02 -2.068447321653366089e-01 -3.331499099731445312e-01 2.167219668626785278e-01 -7.097102701663970947e-02 -1.021622940897941589e-01 -3.157462477684020996e-01 3.055423200130462646e-01 1.164052486419677734e-01 -6.461182981729507446e-02 5.242977663874626160e-02 -1.182749643921852112e-01 1.502904891967773438e-01 -1.553050279617309570e-01 1.486634183675050735e-02 3.031635582447052002e-01 2.451542913913726807e-01 1.540007293224334717e-01 -1.563895940780639648e-01 4.739338532090187073e-03
1.850039325654506683e-02 -3.176617994904518127e-02 -3.548423647880554199e-01 2.851933836936950684e-01 -3.565106689929962158e-01 9.040138870477676392e-02 -2.866061925888061523e-01 2.741787955164909363e-02 -3.879550471901893616e-02 -9.587229043245315552e-02 -1.448239386081695557e-01 7.788828015327453613e-02 -5.461129546165466309e-02 -6.726878881454467773e-02 -6.809737998992204666e-03 2.208056747913360596e-01 -3.096577823162078857e-01 -7.306826114654541016e-02 2.257441729307174683e-01 2.044827044010162354e-01 -1.652247458696365356e-01 -1.808050721883773804e-01 3.848683536052703857e-01 1.146852374076843262e-01 -8.204784989356994629e-02 -2.888688445091247559e-02 5.925519764423370361e-02 -1.288332343101501465e-01 3.967925906181335449e-02 1.294952481985092163e-01 -1.205766797065734863e-01 -5.798831582069396973e-02
-1.457022316753864288e-02 -1.586817577481269836e-02 -2.249872535467147827e-01 2.837139666080474854e-01 -1.033063456416130066e-01 3.680720031261444092e-01 -1.337417513132095337e-01 -1.376037895679473877e-01 6.330107897520065308e-02 1.973535120487213135e-02 2.856694161891937256e-01 1.682225614786148071e-01 1.089777871966362000e-01 -2.195384651422500610e-01 -1.373123824596405029e-01 2.352373003959655762e-01 -1.560077369213104248e-01 -2.947733104228973389e-01 -2.313574552536010742e-01 1.552381217479705811e-01 -1.377370506525039673e-01 1.350223571062088013e-01 2.731119394302368164e-01 -1.309058815240859985e-01 -5.824245139956474304e-02 1.260477155447006226e-01 -3.710720338858664036e-04 1.182073056697845459e-01 -5.378913134336471558e-02 -1.184905916452407837e-01 -2.470386773347854614e-01 -8.880700916051864624e-02
1.190275475382804871e-01 -8.408248424530029297e-02 -2.704322040081024170e-01 2.314966619014739990e-01 -2.361365109682083130e-01 -5.287345498800277710e-02 -3.628062605857849121e-01 -1.287689656019210815e-01 -1.212512142956256866e-02 -1.298563927412033081e-01 -1.297707259654998779e-01 -1.695299446582794189e-01 6.458868831396102905e-02 8.846252411603927612e-02 -1.946629583835601807e-01 2.808232903480529785e-01 -2.199092358350753784e-01 -8.988029509782791138e-02 5.894498154520988464e-02 2.205056995153427124e-01 -1.424873918294906616e-01 3.384185582399368286e-02 3.634781539440155029e-01 3.721426427364349365e-01 -2.632785588502883911e-02 8.740122616291046143e-02 -7.562700659036636353e-02 -1.246333420276641846e-01 8.781207352876663208e-02 -6.238029152154922485e-02 -2.138293348252773285e-02 -1.081413552165031433e-01
1.063800789415836334e-02 -1.146363392472267151e-01 -1.047713086009025574e-01 2.829095423221588135e-01 -2.311325222253799438e-01 9.110745042562484741e-02 -2.015088647603988647e-01 1.253414060920476913e-02 -1.221816167235374451e-01 -1.485472768545150757e-01 -4.482920840382575989e-02 -7.692783325910568237e-02 -9.694969654083251953e-02 -1.091134995222091675e-01 3.788673877716064453e-02 -1.332166492938995361e-01 -2.750309407711029053e-01 -1.741187125444412231e-01 -2.016250491142272949e-01 -2.952352762222290039e-01 -1.074037551879882812e-01 1.009733751416206360e-01 4.569194465875625610e-02 1.851682811975479126e-01 -1.291948109865188599e-01 -3.347370326519012451e-01 2.261628210544586182e-01 6.950910389423370361e-02 -2.085323184728622437e-01 -3.788671195507049561e-01 -1.584161818027496338e-01 1.382402032613754272e-01
7.489599287509918213e-02 5.522054806351661682e-02 -9.345665574073791504e-03 1.724713593721389771e-01 -1.446526031941175461e-02 1.840415596961975098e-01 -3.754287064075469971e-01 6.283354014158248901e-02 1.565473973751068115e-01 -2.901405990123748779e-01 1.829257011413574219e-01 1.835525780916213989e-02 -5.386076122522354126e-02 -3.743614256381988525e-01 -2.750244438648223877e-01 7.296352088451385498e-02 -3.229622244834899902e-01 -6.270263344049453735e-02 -1.816639453172683716e-01 9.333309531211853027e-02 -2.333419471979141235e-01 -2.620583400130271912e-02 1.285185292363166809e-02 3.059491813182830811e-01 -2.310044914484024048e-01 5.040835216641426086e-02 1.252064108848571777e-01 -1.101233661174774170e-01 7.848977297544479370e-02 1.564595997333526611e-01 4.312953725457191467e-02 3.118684887886047363e-02
1.385283619165420532e-01 -1.022941693663597107e-01 -2.234184928238391876e-02 1.496019512414932251e-01 -4.054004549980163574e-01 2.605559527873992920e-01 -2.028276794590055943e-04 7.484765350818634033e-02 -2.342740148305892944e-01 1.573399305343627930e-01 1.163153722882270813e-02 -9.099761396646499634e-02 4.635233432054519653e-02 -1.223734393715858459e-01 7.693011313676834106e-02 3.991129100322723389e-01 -2.570219933986663818e-01 -1.829157024621963501e-01 -2.476637065410614014e-01 1.261169016361236572e-01 8.867559023201465607e-03 1.133945770561695099e-02 3.723425045609474182e-02 4.083822295069694519e-02 -2.419137805700302124e-01 -6.807526946067810059e-02 1.914640218019485474e-01 2.573834061622619629e-01 2.565778195858001709e-01 -2.502869255840778351e-02 4.694410040974617004e-02 -1.564907878637313843e-01
-4.191903863102197647e-03 -5.878996104001998901e-02 -3.252233564853668213e-01 2.931197583675384521e-01 -2.375655770301818848e-01 -1.184359043836593628e-01 -3.190536201000213623e-01 5.767260119318962097e-02 -1.205526292324066162e-01 3.459987929090857506e-03 -8.410257846117019653e-02 -9.899242222309112549e-02 3.279690071940422058e-02 1.077985242009162903e-01 -2.364975810050964355e-01 1.274331808090209961e-01 -4.026057124137878418e-01 -1.185456663370132446e-02 -4.610333219170570374e-02 2.135633379220962524e-01 -9.364397078752517700e-02 5.462801828980445862e-02 2.219718396663665771e-01 4.001618027687072754e-01 -1.461020559072494507e-01 2.437849715352058411e-02 6.740466505289077759e-02 -1.475759316235780716e-02 6.371580809354782104e-02 4.302514716982841492e-02 1.026786789298057556e-01 1.966992914676666260e-01
1.141395643353462219e-01 -2.981539070606231689e-01 -1.108150333166122437e-01 7.742323726415634155e-02 -1.010487452149391174e-01 8.578331023454666138e-02 -9.702549874782562256e-02 1.194044947624206543e-01 -2.641162872314453125e-01 -4.857954755425453186e-02 -1.466151475906372070e-01 -7.683709263801574707e-02 -2.034789025783538818e-01 -1.133803725242614746e-01 -4.955849796533584595e-02 3.891170024871826172e-01 -1.820675283670425415e-01 -9.982718527317047119e-02 1.269084811210632324e-01 4.903459176421165466e-02 -2.259439677000045776e-01 3.986713290214538574e-01 2.237290591001510620e-01 -3.054301813244819641e-02 1.450278982520103455e-02 -3.211222216486930847e-02 -2.199518233537673950e-01 -2.704176306724548340e-01 9.220876544713973999e-02 1.775402128696441650e-01 -1.515418589115142822e-01 1.502718180418014526e-01
1.380630284547805786e-01 -2.953144609928131104e-01 -2.245935648679733276e-01 3.000894784927368164e-01 -1.506056636571884155e-02 2.583081722259521484e-01 -1.713617444038391113e-01 -1.609732657670974731e-01 -2.354156076908111572e-01 1.361329853534698486e-01 -2.603649199008941650e-01 -3.129046559333801270e-01 -1.894337385892868042e-01 -5.861064884811639786e-03 -1.810888797044754028e-01 1.959202587604522705e-01 -1.917584612965583801e-02 -1.356680393218994141e-01 -7.300661504268646240e-02 4.088956490159034729e-02 -1.985885351896286011e-01 6.986101716756820679e-02 1.387428194284439087e-01 -9.546232968568801880e-02 -1.227319687604904175e-01 -2.250922843813896179e-03 6.281377375125885010e-02 1.341075897216796875e-01 9.540074318647384644e-02 -2.036163359880447388e-01 2.062724083662033081e-01 2.359908521175384521e-01
-1.589521169662475586e-01 -4.809112474322319031e-02 -2.466499656438827515e-01 2.626980245113372803e-01 -8.239104598760604858e-02 -7.625021040439605713e-02 -3.180745840072631836e-01 -8.014878630638122559e-02 5.319949612021446228e-02 -7.447938621044158936e-02 -2.368829585611820221e-02 2.288712933659553528e-02 1.226232107728719711e-02 3.486223518848419189e-02 -4.238632619380950928e-01 8.132766187191009521e-02 -2.141408473253250122e-01 -1.083495910279452801e-03 -4.588812589645385742e-03 3.883665055036544800e-02 -3.744831979274749756e-01 8.557669073343276978e-02 3.748850822448730469e-01 -8.840017020702362061e-02 -1.439016312360763550e-01 -2.309904247522354126e-01 1.041181161999702454e-01 8.753762394189834595e-02 -1.515153646469116211e-01 1.522250920534133911e-01 -2.077023237943649292e-01 -1.168728526681661606e-02
-2.507378485461231321e-05 -1.058552786707878113e-02 -4.760158434510231018e-02 2.406237274408340454e-01 -1.883209645748138428e-01 1.532570570707321167e-01 -6.618556380271911621e-02 5.016536451876163483e-03 -3.603965640068054199e-01 -3.114317655563354492e-01 -3.931951243430376053e-03 3.281290233135223389e-01 -6.863723695278167725e-02 -2.544447779655456543e-01 5.021626874804496765e-02 2.674820423126220703e-01 2.744625508785247803e-01 7.524413056671619415e-03 -1.491187885403633118e-02 6.417645141482353210e-03 -2.193116098642349243e-01 2.376007586717605591e-01 -1.179366335272789001e-01 2.552657425403594971e-01 6.600508093833923340e-02 -1.187519729137420654e-01 1.328042298555374146e-01 -1.607440263032913208e-01 -1.457622051239013672e-01 -8.263877034187316895e-02 -1.116022244095802307e-01 -1.911717802286148071e-01
1.966588497161865234e-01 -2.362916618585586548e-02 -3.394892215728759766e-01 1.104261875152587891e-01 -6.997035443782806396e-02 2.666882276535034180e-01 -4.673554897308349609e-01 1.998841995373368263e-03 -3.827036544680595398e-02 6.115402653813362122e-02 -2.643556296825408936e-01 1.431288570165634155e-01 -7.537429034709930420e-02 -1.018576249480247498e-01 -1.743476986885070801e-01 2.350457012653350830e-01 -1.653260737657546997e-01 1.782542616128921509e-01 -8.891117572784423828e-02 -1.828108280897140503e-01 -1.477334946393966675e-01 1.636621356010437012e-01 1.490540206432342529e-01 1.574254184961318970e-01 3.459255397319793701e-02 -2.427652478218078613e-01 4.126364737749099731e-02 1.184666901826858521e-01 2.717196568846702576e-02 1.425817459821701050e-01 -1.398963332176208496e-01 -1.704464703798294067e-01
6.827540695667266846e-02 -9.743211418390274048e-02 2.703728973865509033e-01 3.264127373695373535e-01 -1.896436661481857300e-01 4.487450122833251953e-01 -4.462360218167304993e-02 -2.333067208528518677e-01 2.173808962106704712e-02 -2.963001132011413574e-01 1.690436005592346191e-01 -1.089164689183235168e-01 8.810405433177947998e-02 -1.573000848293304443e-01 -8.698748797178268433e-02 1.848401129245758057e-01 -2.352553457021713257e-01 -1.393806934356689453e-01 3.579689946491271257e-04 2.189514935016632080e-01 -2.007968276739120483e-01 -4.990507662296295166e-02 9.251379221677780151e-02 -5.552033334970474243e-02 -1.747735589742660522e-01 -9.631352126598358154e-02 2.128195315599441528e-01 -1.740699112415313721e-01 -4.380625858902931213e-02 -8.115668594837188721e-02 -2.150835841894149780e-02 -8.916108310222625732e-02
1.277454197406768799e-01 -7.237339019775390625e-02 7.900840789079666138e-02 2.377503961324691772e-01 -5.815661698579788208e-02 -4.368785396218299866e-02 -6.457275152206420898e-02 2.337944209575653076e-01 -3.196992874145507812e-01 -2.105779498815536499e-01 -2.232090532779693604e-01 -1.356834769248962402e-01 -6.385699659585952759e-02 -5.788663029670715332e-02 -1.852668263018131256e-02 1.646867394447326660e-01 -1.621317416429519653e-01 -2.526728212833404541e-01 -1.031902953982353210e-01 4.347774088382720947e-01 -2.534404397010803223e-01 1.467166393995285034e-01 -6.362381577491760254e-02 1.086726710200309753e-01 7.417701184749603271e-02 -2.426453232765197754e-01 1.107919737696647644e-01 1.074980348348617554e-01 -2.547937631607055664e-01 -9.739154018461704254e-03 -1.720329821109771729e-01 1.662340313196182251e-01
3.801481565460562706e-03 3.299707174301147461e-02 -1.306931227445602417e-01 2.020375430583953857e-01 -2.851689755916595459e-01 -3.560363501310348511e-02 -1.169809922575950623e-01 -1.773805469274520874e-01 3.122830390930175781e-02 -7.959369570016860962e-02 -3.252618610858917236e-01 1.737561076879501343e-01 -3.033978343009948730e-01 -1.863088458776473999e-01 -1.491779275238513947e-02 3.003871142864227295e-01 -2.374225854873657227e-01 1.101905927062034607e-01 -1.404378097504377365e-03 -2.950008027255535126e-02 -3.316125869750976562e-01 1.589519530534744263e-01 -9.807675331830978394e-02 -1.414314806461334229e-01 -6.595002859830856323e-02 2.075031995773315430e-01 1.596416831016540527e-01 1.044757738709449768e-01 -2.933710813522338867e-01 -2.565928362309932709e-02 1.698201596736907959e-01 1.383351236581802368e-01
-1.905159354209899902e-01 -1.260144412517547607e-01 -3.722393512725830078e-01 3.592270612716674805e-01 1.566334813833236694e-02 -6.838502362370491028e-03 -2.966868281364440918e-01 1.061169430613517761e-01 -2.192177176475524902e-01 -1.683425754308700562e-01 1.193158850073814392e-01 2.302922308444976807e-01 -1.265667825937271118e-01 -2.070230245590209961e-01 -1.474828422069549561e-01 -1.725454330444335938e-01 -3.016825020313262939e-01 -8.544292300939559937e-02 -2.972818911075592041e-01 2.432916685938835144e-02 -8.264656364917755127e-02 1.674310415983200073e-01 7.053823024034500122e-02 3.515255451202392578e-02 1.315282657742500305e-02 -2.845856361091136932e-02 -2.108987271785736084e-01 9.936197102069854736e-02 1.370364576578140259e-01 -6.365705281496047974e-02 -1.103324219584465027e-01 -8.876890689134597778e-02
-4.770965897478163242e-04 -9.696644544601440430e-02 2.427056729793548584e-01 3.131771683692932129e-01 -1.775067001581192017e-01 2.318888306617736816e-01 -1.340466439723968506e-01 -3.089297115802764893e-01 9.275959432125091553e-02 -2.997294962406158447e-01 2.966848015785217285e-01 -4.998920857906341553e-02 2.020413726568222046e-01 -2.484897524118423462e-01 -1.027207970619201660e-01 1.354590058326721191e-01 -1.171621307730674744e-01 -1.660600602626800537e-01 -2.122653573751449585e-01 1.544718593358993530e-01 -2.777375280857086182e-01 2.641574293375015259e-02 2.168062031269073486e-01 5.061782523989677429e-02 -5.583830550312995911e-02 -7.740861922502517700e-02 6.784010678529739380e-02 1.720394641160964966e-01 -1.307155787944793701e-01 4.879548400640487671e-02 1.443848386406898499e-02 -1.178249344229698181e-01
1.268950849771499634e-01 6.103942636400461197e-03 -1.184486001729965210e-01 -2.694949321448802948e-02 -9.184709936380386353e-02 2.032748907804489136e-01 -5.408612079918384552e-03 7.721573114395141602e-02 -4.943419620394706726e-02 -3.004176616668701172e-01 2.665413320064544678e-01 1.315900385379791260e-01 -4.793089255690574646e-02 -3.367617726325988770e-01 9.170560538768768311e-02 2.843720316886901855e-01 -1.173265203833580017e-01 -2.406525313854217529e-01 -2.126121073961257935e-01 1.310513615608215332e-01 -2.279036939144134521e-01 -1.127111613750457764e-01 2.126370668411254883e-01 2.088888734579086304e-01 -1.424062699079513550e-01 8.509118109941482544e-02 -1.195650696754455566e-01 -2.044576257467269897e-01 -1.887964755296707153e-01 -1.642265468835830688e-01 -2.122850716114044189e-01 -2.201571017503738403e-01
8.104152977466583252e-02 -8.904701471328735352e-02 -3.249609470367431641e-01 3.935703337192535400e-01 -1.046075820922851562e-01 -8.830735832452774048e-02 -8.294820785522460938e-02 -1.214926615357398987e-01 -2.959463559091091156e-02 -1.566756814718246460e-01 -4.531673714518547058e-02 9.781990945339202881e-02 -1.597847938537597656e-01 -1.756424009799957275e-01 -9.219036251306533813e-02 1.837163716554641724e-01 6.517098844051361084e-02 -9.593243151903152466e-02 -2.289718203246593475e-02 2.023393958806991577e-01 2.938348799943923950e-02 2.381450682878494263e-01 -1.690276563167572021e-01 1.275359839200973511e-01 -2.616555094718933105e-01 -7.273384928703308105e-02 1.855964213609695435e-01 -2.685870788991451263e-02 -4.624923169612884521e-01 -9.011466801166534424e-02 2.448374032974243164e-01 2.704994753003120422e-02
-2.150642871856689453e-01 9.803200513124465942e-02 9.072853624820709229e-02 2.131212204694747925e-01 -3.047198355197906494e-01 1.347065865993499756e-01 -3.147105574607849121e-01 2.219031453132629395e-01 -1.451151967048645020e-01 3.215559199452400208e-02 -1.386699080467224121e-01 2.049334645271301270e-01 -8.001693524420261383e-03 -3.464602231979370117e-01 -1.660657823085784912e-01 -8.050734549760818481e-02 -1.399348974227905273e-01 -1.785612553358078003e-01 -4.363435134291648865e-02 -7.556828111410140991e-02 -5.614653974771499634e-02 4.514341801404953003e-02 1.625070571899414062e-01 1.576869040727615356e-01 1.992881856858730316e-02 -1.722730249166488647e-01 5.377382040023803711e-02 2.916958369314670563e-02 -4.107970893383026123e-01 -2.666510641574859619e-01 3.952609840780496597e-03 -6.699790060520172119e-02
1.589130115462467074e-04 -7.183568179607391357e-02 -1.468318402767181396e-01 1.846580058336257935e-01 -2.438572347164154053e-01 -3.464136272668838501e-02 -1.024184301495552063e-01 -1.759390980005264282e-01 -3.523402810096740723e-01 8.405969291925430298e-02 1.253333687782287598e-01 -1.279790550470352173e-01 -2.006467431783676147e-02 7.592471782118082047e-03 -1.426542252302169800e-01 2.282630354166030884e-01 -1.578242778778076172e-01 -8.498544245958328247e-02 -1.841398477554321289e-01 2.362095415592193604e-01 -2.939328551292419434e-01 -3.077190928161144257e-02 -1.802393607795238495e-02 4.156452715396881104e-01 -2.716441750526428223e-01 -1.690031439065933228e-01 -1.023425310850143433e-01 1.767070144414901733e-01 1.830646246671676636e-01 -1.537941396236419678e-02 3.368717432022094727e-02 -1.991502344608306885e-01
1.383723616600036621e-01 -1.421598196029663086e-01 -4.970803484320640564e-02 1.774110645055770874e-01 -1.042470559477806091e-01 1.253854632377624512e-01 -1.812438368797302246e-01 1.956453919410705566e-01 8.990006148815155029e-02 -1.504071652889251709e-01 -3.187637627124786377e-01 4.188026487827301025e-02 -1.585169434547424316e-01 -9.761805832386016846e-02 -1.294523328542709351e-01 1.871619224548339844e-01 -1.827618479728698730e-01 1.392446737736463547e-02 -3.164832890033721924e-01 1.536287218332290649e-01 -2.910817861557006836e-01 2.498904168605804443e-01 2.115601003170013428e-01 2.455533295869827271e-02 2.347063869237899780e-01 1.324382871389389038e-01 3.268038630485534668e-01 -1.430519521236419678e-01 -1.247182562947273254e-01 2.061246633529663086e-01 -2.034213952720165253e-02 1.511687412858009338e-02
-5.078754387795925140e-03 -1.049639750272035599e-02 -1.227147504687309265e-01 1.787669658660888672e-01 4.109646193683147430e-03 -1.083246842026710510e-01 -2.369795925915241241e-02 -1.206445768475532532e-01 -2.237467616796493530e-01 -2.559141516685485840e-01 -2.449970990419387817e-01 2.558485865592956543e-01 1.134869530797004700e-01 1.548587679862976074e-01 -9.427878260612487793e-02 3.030829727649688721e-01 -7.502683252096176147e-02 -1.872033178806304932e-01 -1.451967954635620117e-01 2.604405581951141357e-01 -4.163112640380859375e-01 2.939832806587219238e-01 2.162091284990310669e-01 1.170355007052421570e-01 -1.543131321668624878e-01 -2.153408080339431763e-01 -1.938651502132415771e-02 -1.382083147764205933e-01 2.442059852182865143e-02 -1.282585877925157547e-02 -2.076483331620693207e-02 -8.191808313131332397e-02
-1.370613873004913330e-01 -9.595889598131179810e-02 5.764097347855567932e-02 1.011523306369781494e-01 -3.016482293605804443e-01 -2.144152671098709106e-02 -2.718571424484252930e-01 -2.956498861312866211e-01 -1.855363696813583374e-01 -1.859389990568161011e-01 -1.266489326953887939e-01 1.925176382064819336e-01 6.138531863689422607e-02 -2.771099209785461426e-01 8.072838932275772095e-02 2.526284456253051758e-01 -9.169553220272064209e-02 -1.156490072607994080e-01 2.890132181346416473e-02 -2.807413786649703979e-02 -1.599261350929737091e-02 1.276183277368545532e-01 8.562652021646499634e-02 3.073213249444961548e-02 -3.222795724868774414e-01 5.180412903428077698e-02 -1.614672243595123291e-01 -1.835661977529525757e-01 -2.347641438245773315e-01 -3.599796071648597717e-02 -3.997393250465393066e-01 4.411860555410385132e-02
2.753080129623413086e-01 1.688381731510162354e-01 -1.303442567586898804e-01 1.807799339294433594e-01 -3.185609281063079834e-01 1.468033343553543091e-01 -1.565728634595870972e-01 1.873527169227600098e-01 -1.620366722345352173e-01 -2.630919516086578369e-01 -1.272356510162353516e-02 -1.171121150255203247e-01 -1.748086884617805481e-03 -3.141668736934661865e-01 -4.312064498662948608e-02 3.509677946567535400e-01 1.496572233736515045e-02 1.229328662157058716e-01 -3.361682593822479248e-02 7.082313299179077148e-02 -4.089560359716415405e-02 -1.145616266876459122e-02 1.626309007406234741e-01 -2.049657702445983887e-01 1.090921387076377869e-01 -1.692341566085815430e-01 2.645399868488311768e-01 -1.141244992613792419e-01 -1.573138236999511719e-01 2.644974924623966217e-02 -8.977664262056350708e-02 2.854603528976440430e-01
-1.011008098721504211e-01 -8.879840373992919922e-02 -1.298335641622543335e-01 3.262834250926971436e-02 -2.203595489263534546e-01 1.527445949614048004e-02 -1.799593865871429443e-01 -1.063949391245841980e-01 -5.911694467067718506e-02 8.740255981683731079e-02 -2.077044695615768433e-01 1.762990355491638184e-01 -2.447556406259536743e-01 -1.889069974422454834e-01 -1.358753591775894165e-01 1.266433447599411011e-01 2.951459586620330811e-02 8.707494288682937622e-02 -2.006759643554687500e-01 3.710730075836181641e-01 -3.589230775833129883e-01 8.378499746322631836e-02 6.786882132291793823e-02 -1.513450294733047485e-01 -1.145334690809249878e-01 -4.246814250946044922e-01 1.767036318778991699e-02 2.147939354181289673e-01 2.779029309749603271e-02 -1.053076311945915222e-01 -1.780289411544799805e-01 1.509082019329071045e-01
1.616490073502063751e-02 1.261893659830093384e-01 8.350627869367599487e-02 3.475163578987121582e-01 -3.277132809162139893e-01 4.730463773012161255e-02 -1.868663430213928223e-01 -1.992498040199279785e-01 3.304123505949974060e-02 -1.596913039684295654e-01 -1.589838415384292603e-01 2.908367812633514404e-01 1.053951457142829895e-01 -1.670592576265335083e-01 -1.493638306856155396e-01 3.092405498027801514e-01 -1.362692564725875854e-01 -3.722536563873291016e-02 1.334281861782073975e-01 -2.290759980678558350e-02 -7.199792563915252686e-02 4.247303605079650879e-01 -1.273705717176198959e-02 -8.463923633098602295e-02 -1.234865039587020874e-01 1.083830744028091431e-01 1.048085913062095642e-01 8.306073397397994995e-02 -2.422994822263717651e-01 2.264154143631458282e-02 1.534081697463989258e-01 1.399479955434799194e-01
-1.293716728687286377e-01 -7.780746091157197952e-03 4.656943678855895996e-02 2.235852479934692383e-01 -2.009070664644241333e-01 1.417387463152408600e-02 -2.713740617036819458e-02 5.922868847846984863e-02 -1.898118704557418823e-01 -1.314031425863504410e-02 -1.934448629617691040e-01 -2.027833461761474609e-01 -3.211627602577209473e-01 -1.843581199645996094e-01 -8.943357318639755249e-02 2.182456254959106445e-01 -2.553580403327941895e-01 -2.510749399662017822e-01 -1.390128731727600098e-01 3.870411515235900879e-01 -2.843593955039978027e-01 1.847817748785018921e-01 -7.497351616621017456e-02 4.399704746901988983e-03 2.172626852989196777e-01 -9.028006345033645630e-02 1.805556192994117737e-02 -1.126361787319183350e-01 9.424836374819278717e-03 6.120325252413749695e-02 1.495090872049331665e-01 2.572107017040252686e-01
-1.693494319915771484e-01 -1.081191748380661011e-01 -1.303298622369766235e-01 5.248314142227172852e-01 -1.312001794576644897e-01 3.294394910335540771e-02 -1.944346874952316284e-01 1.553096026182174683e-01 1.579109393060207367e-02 -1.145668178796768188e-01 -9.827342629432678223e-02 1.818641126155853271e-01 -1.419894397258758545e-01 1.003274619579315186e-01 -2.279570549726486206e-01 -6.523414049297571182e-03 -1.232527643442153931e-01 -3.269881904125213623e-01 -1.218158751726150513e-01 -5.622187629342079163e-02 -1.032815501093864441e-01 8.099943399429321289e-02 1.102070882916450500e-01 2.243677973747253418e-01 -7.515034079551696777e-02 -5.899749323725700378e-02 8.970161527395248413e-02 -1.985536366701126099e-01 -2.332544326782226562e-01 -2.736561596393585205e-01 -1.804976612329483032e-01 -1.016451716423034668e-01
-1.983053237199783325e-01 -1.203017532825469971e-01 2.018623799085617065e-01 -1.932450383901596069e-02 -2.675377130508422852e-01 7.517010439187288284e-03 -3.054099082946777344e-01 -9.435209631919860840e-02 -2.205548286437988281e-01 -3.536241948604583740e-01 -2.294887751340866089e-01 2.432414740324020386e-01 3.425810113549232483e-02 -5.944962054491043091e-02 -1.738984137773513794e-01 -8.109403774142265320e-03 -1.321306526660919189e-01 -1.075879633426666260e-01 8.966942131519317627e-02 2.749827206134796143e-01 -2.046035975217819214e-01 2.820954918861389160e-01 2.016963250935077667e-02 9.955256246030330658e-03 -1.036216989159584045e-01 -2.945179641246795654e-01 1.119281128048896790e-01 4.041994735598564148e-02 -2.346612513065338135e-01 -1.824174541980028152e-03 -7.963915914297103882e-02 5.515452846884727478e-02
3.283776342868804932e-02 -4.322689026594161987e-02 -1.847501546144485474e-01 1.227667257189750671e-01 -4.595189690589904785e-01 3.174948096275329590e-01 7.564366608858108521e-02 3.266167640686035156e-02 -4.130493998527526855e-01 -8.460196852684020996e-02 4.386705160140991211e-02 -1.983854025602340698e-01 -1.021059229969978333e-01 -1.364981532096862793e-01 3.799114376306533813e-02 -5.617564916610717773e-02 -1.482622623443603516e-01 2.773571526631712914e-03 -1.467988640069961548e-01 1.074270308017730713e-01 -1.196179911494255066e-01 8.942823857069015503e-02 4.635730683803558350e-01 1.043965592980384827e-01 5.794590711593627930e-02 -8.878579735755920410e-02 -1.331351101398468018e-01 -1.048750802874565125e-01 -6.345505267381668091e-02 -3.264845162630081177e-02 -1.599848270416259766e-01 -5.057924240827560425e-02
1.246175989508628845e-01 1.595535576343536377e-01 -2.274750173091888428e-01 5.059295296669006348e-01 -1.575013995170593262e-01 3.647116124629974365e-01 -2.673511803150177002e-01 -1.384414080530405045e-02 -5.670629814267158508e-02 8.684219419956207275e-02 1.733564883470535278e-01 8.690135180950164795e-02 9.673877060413360596e-02 -2.339947968721389771e-01 -1.841551214456558228e-01 1.370690166950225830e-01 -1.300572007894515991e-01 -2.006818801164627075e-01 -1.456504017114639282e-01 1.076337248086929321e-01 5.840929597616195679e-02 6.855386495590209961e-02 2.238719463348388672e-01 -4.278623685240745544e-02 -1.970076709985733032e-01 1.424949616193771362e-02 9.991873800754547119e-02 9.169803559780120850e-02 8.093683980405330658e-03 -1.545918881893157959e-01 -1.553837656974792480e-01 -3.280537948012351990e-02
-6.106212362647056580e-02 -2.481810897588729858e-01 -2.581294775009155273e-01 3.298414349555969238e-01 -3.729840517044067383e-01 2.906826138496398926e-01 -2.053539007902145386e-01 -4.349033813923597336e-03 -1.300744414329528809e-01 -3.698745742440223694e-02 1.629921644926071167e-01 8.819196373224258423e-02 -6.561941653490066528e-02 -1.530688554048538208e-01 -1.413665264844894409e-01 -4.657761007547378540e-02 -1.591082364320755005e-01 -7.854965329170227051e-02 -4.696164652705192566e-02 -9.286465495824813843e-02 -2.494684159755706787e-01 -2.963046729564666748e-01 2.230688780546188354e-01 1.118089556694030762e-01 -9.482420980930328369e-02 4.530384205281734467e-03 9.360156953334808350e-02 -1.268503665924072266e-01 -2.054935097694396973e-01 -1.183554753661155701e-01 -1.679337918758392334e-01 -1.342339217662811279e-01
1.692330650985240936e-02 -8.112835697829723358e-03 9.360835701227188110e-02 2.343217730522155762e-01 7.939650863409042358e-02 3.257988393306732178e-02 -1.193065345287322998e-01 4.998125880956649780e-02 -1.830752789974212646e-01 -3.684713840484619141e-01 -6.732928007841110229e-02 -9.868634864687919617e-03 -1.581215858459472656e-02 -1.287446767091751099e-01 -3.579615652561187744e-01 3.046794533729553223e-01 -1.466888338327407837e-01 2.930159280367661268e-05 -2.040688246488571167e-01 1.606312543153762817e-01 -1.306891590356826782e-01 1.264175623655319214e-01 -7.758081704378128052e-02 8.645632863044738770e-02 -1.660477817058563232e-01 -2.900272905826568604e-01 -2.068691700696945190e-01 3.460441157221794128e-02 -4.441859424114227295e-01 -5.897157639265060425e-02 8.792883157730102539e-02 2.150822803378105164e-02
-1.772637963294982910e-01 -1.557249575853347778e-01 -1.070166658610105515e-02 2.897555530071258545e-01 -7.192194461822509766e-02 -8.239460736513137817e-02 3.072966448962688446e-02 -2.563840150833129883e-01 -2.537022829055786133e-01 -3.031462430953979492e-02 -3.079228801652789116e-03 1.105543226003646851e-01 -1.351316925138235092e-02 -3.942469060420989990e-01 8.583003282546997070e-02 2.379692196846008301e-01 -1.384150534868240356e-01 -5.158164352178573608e-02 2.997498959302902222e-02 6.190124154090881348e-02 1.025890037417411804e-01 5.398570895195007324e-01 6.747169792652130127e-02 1.668719761073589325e-02 9.937556087970733643e-02 -2.376737818121910095e-02 -9.211187064647674561e-02 -7.916756719350814819e-02 -2.120782732963562012e-01 -2.468824386596679688e-01 -9.869709610939025879e-02 1.013821512460708618e-01
-1.479253768920898438e-01 -1.459343582391738892e-01 5.597019568085670471e-02 1.651117950677871704e-01 -2.665113508701324463e-01 -1.171829104423522949e-01 -3.434413671493530273e-01 -2.848275899887084961e-01 -1.927549242973327637e-01 -2.702507972717285156e-01 -6.774972379207611084e-02 6.767694652080535889e-02 9.394997358322143555e-02 -2.611472606658935547e-01 5.690253153443336487e-02 1.025569066405296326e-01 -6.880357861518859863e-02 -1.228787750005722046e-01 -7.124643027782440186e-02 1.634984016418457031e-01 1.071138009428977966e-01 1.150015890598297119e-01 1.156673654913902283e-01 1.052590757608413696e-01 -3.780073821544647217e-01 2.650619111955165863e-02 2.384151890873908997e-02 -1.948498338460922241e-01 -9.075700491666793823e-02 1.250362955033779144e-02 -3.756008446216583252e-01 -7.296989671885967255e-03
-8.425294607877731323e-02 -4.736879840493202209e-02 -4.703939259052276611e-01 3.498786091804504395e-01 -3.066441416740417480e-02 1.903893202543258667e-01 -7.446568459272384644e-02 -1.232510656118392944e-01 -2.492759078741073608e-01 -9.790094196796417236e-02 2.664026245474815369e-02 7.827105373144149780e-02 -2.136064469814300537e-01 -1.917150169610977173e-01 -6.198183074593544006e-02 2.501242458820343018e-01 3.375579044222831726e-02 9.615402086637914181e-04 2.589962780475616455e-01 1.519961357116699219e-01 -1.292168051004409790e-01 -5.160962790250778198e-02 7.749652862548828125e-02 1.226782202720642090e-01 4.784455522894859314e-02 -1.143636852502822876e-01 3.194789886474609375e-01 1.812923103570938110e-01 4.060572385787963867e-02 -1.582602262496948242e-01 -5.502005666494369507e-02 2.234718352556228638e-01
-4.968611150979995728e-02 -9.520898759365081787e-02 7.769878208637237549e-02 3.206028342247009277e-01 -2.491440623998641968e-02 7.244948297739028931e-02 7.475728541612625122e-02 2.109128236770629883e-02 -3.132940828800201416e-01 -3.536221981048583984e-01 -2.200299352407455444e-01 -1.347848623991012573e-01 8.522391319274902344e-02 -9.436146169900894165e-02 -8.635071665048599243e-02 1.227998659014701843e-01 -4.242696985602378845e-02 -2.344292700290679932e-01 -9.524287283420562744e-02 3.266631066799163818e-01 -6.793041527271270752e-02 4.222621917724609375e-01 1.240961849689483643e-01 6.239762529730796814e-02 -1.292786151170730591e-01 -2.691155672073364258e-01 -3.441307321190834045e-02 7.570811361074447632e-02 -2.000387459993362427e-01 -1.393654197454452515e-01 -8.164884150028228760e-02 4.845192655920982361e-02
9.707214683294296265e-02 -4.879597201943397522e-02 -3.432833850383758545e-01 3.414014577865600586e-01 -2.736087739467620850e-01 -2.990598790347576141e-02 -3.535539507865905762e-01 -9.452317841351032257e-03 -1.296574324369430542e-01 -6.038468703627586365e-02 -2.283094376325607300e-01 1.267533004283905029e-01 2.961894124746322632e-02 4.749215394258499146e-02 -1.496796905994415283e-01 2.308117151260375977e-01 -1.919198185205459595e-01 -2.890800312161445618e-02 -3.042222000658512115e-02 2.785511016845703125e-01 8.758057840168476105e-03 -1.212811544537544250e-01 2.360719740390777588e-01 3.152873516082763672e-01 -1.381000429391860962e-01 1.736444830894470215e-01 -9.657527506351470947e-02 -1.289134621620178223e-01 3.930239379405975342e-02 6.820606440305709839e-02 1.151802167296409607e-01 -6.893686205148696899e-02
7.788625359535217285e-02 3.077726364135742188e-01 -2.705906331539154053e-01 3.223759829998016357e-01 -9.393096715211868286e-02 3.693425953388214111e-01 -2.738655209541320801e-01 -1.090843006968498230e-01 -8.304814249277114868e-02 -3.576396778225898743e-02 2.181307971477508545e-02 8.284737914800643921e-02 8.511582016944885254e-02 -2.820689380168914795e-01 -1.418073475360870361e-01 1.491603553295135498e-01 -3.963062167167663574e-02 -8.600345253944396973e-02 -2.014886140823364258e-01 1.258151829242706299e-01 1.715258695185184479e-02 8.056253194808959961e-02 3.074021935462951660e-01 -3.723486885428428650e-02 -2.935503423213958740e-01 5.376706365495920181e-03 -5.544236046262085438e-04 -7.057304959744215012e-03 7.362022995948791504e-02 -1.185676977038383484e-01 -2.663138806819915771e-01 -2.303608879446983337e-02
-2.435095794498920441e-02 -2.683337926864624023e-01 -1.412448585033416748e-01 2.865098118782043457e-01 -4.074755311012268066e-02 -2.942436747252941132e-02 -9.549488127231597900e-02 -1.551219969987869263e-01 -5.020555853843688965e-02 -9.770154021680355072e-03 -1.918600499629974365e-01 9.212629497051239014e-02 -1.759694814682006836e-01 1.476764678955078125e-01 -2.909492328763008118e-02 2.428806126117706299e-01 -2.146253734827041626e-01 -3.738925755023956299e-01 -1.173954308032989502e-01 -1.893141269683837891e-01 -2.890179455280303955e-01 -1.781996339559555054e-01 5.111204460263252258e-02 1.345572154968976974e-02 -1.320861279964447021e-01 -1.521858572959899902e-01 1.072285845875740051e-01 1.941942377015948296e-03 7.893818616867065430e-02 -1.758788675069808960e-01 -4.197133183479309082e-01 -1.006923094391822815e-01
1.045706868171691895e-01 -2.542140893638134003e-03 1.008838191628456116e-01 2.171292454004287720e-01 -1.403299421072006226e-01 5.046007409691810608e-02 -2.602274417877197266e-01 7.124772667884826660e-02 -2.300806492567062378e-01 1.076442301273345947e-01 -3.672860562801361084e-01 5.535350367426872253e-02 -1.143138036131858826e-01 -2.178985774517059326e-01 -3.280325233936309814e-02 1.387491226196289062e-01 1.402640193700790405e-01 -1.751546859741210938e-01 -2.618058025836944580e-01 -4.959917813539505005e-02 -1.579346507787704468e-01 4.136772751808166504e-01 -4.557456355541944504e-03 1.896116882562637329e-01 -4.054101929068565369e-02 -1.749559640884399414e-01 -2.857232932001352310e-03 -2.236824631690979004e-01 -2.349384427070617676e-01 -2.488391399383544922e-01 -1.189617346972227097e-02 -1.963397487998008728e-02
1.495282500982284546e-01 -4.656139016151428223e-02 -1.712743043899536133e-01 3.450533449649810791e-01 -6.078374385833740234e-02 -1.921199075877666473e-02 -2.473380863666534424e-01 5.059569701552391052e-02 -1.835738271474838257e-01 -1.654616892337799072e-01 -3.524814248085021973e-01 2.420640885829925537e-01 -2.887390255928039551e-01 -1.449379622936248779e-01 6.096653267741203308e-02 1.344332545995712280e-01 -4.427590221166610718e-02 -1.451388448476791382e-01 -1.004740893840789795e-01 -9.519749134778976440e-02 -1.577976197004318237e-01 8.360122144222259521e-02 3.520803153514862061e-01 -1.969732642173767090e-01 1.033526137471199036e-01 9.894888848066329956e-02 9.160695970058441162e-02 -1.320388019084930420e-01 -1.064712852239608765e-01 1.822552680969238281e-01 -2.355201244354248047e-01 7.773251831531524658e-02
-7.253493368625640869e-02 2.108262665569782257e-02 -6.849902868270874023e-02 2.632650136947631836e-01 -2.162399441003799438e-01 1.194770336151123047e-01 -3.571444749832153320e-01 1.959297508001327515e-01 -9.614190459251403809e-02 -6.782066076993942261e-02 -4.037960767745971680e-01 7.247800379991531372e-02 -8.117447793483734131e-02 -1.501064151525497437e-01 5.923021584749221802e-02 -1.071016415953636169e-01 -9.434265643358230591e-02 -2.441844493150711060e-01 -3.368894755840301514e-01 3.697877749800682068e-02 -1.987375915050506592e-01 -2.344933338463306427e-02 -4.940198361873626709e-02 1.537273824214935303e-01 -1.436205208301544189e-01 -2.959224209189414978e-02 1.288118362426757812e-01 -9.565764665603637695e-02 -2.750665843486785889e-01 -2.984081506729125977e-01 -7.321291416883468628e-02 1.577575691044330597e-02
-3.397022187709808350e-02 1.435733884572982788e-01 -2.597638368606567383e-01 4.741537272930145264e-01 -2.621048688888549805e-02 2.556788623332977295e-01 -3.020651638507843018e-01 -1.549534033983945847e-02 -1.082936972379684448e-01 -2.252536453306674957e-02 -2.362546771764755249e-01 -6.546851992607116699e-02 -1.673891907557845116e-03 -1.211853325366973877e-01 -1.909475587308406830e-02 2.389342188835144043e-01 -2.516927719116210938e-01 -2.540373802185058594e-01 -1.156585756689310074e-02 6.089682504534721375e-02 3.755567595362663269e-02 -4.539090022444725037e-02 3.442785441875457764e-01 4.034749045968055725e-02 -3.954869881272315979e-02 -6.651120632886886597e-02 1.308482140302658081e-01 1.613191701471805573e-02 1.712983250617980957e-01 -4.215452447533607483e-02 -2.720714509487152100e-01 6.794090848416090012e-03
-1.092231273651123047e-01 7.415939867496490479e-02 -1.915368437767028809e-01 1.577001251280307770e-02 -1.725579351186752319e-01 2.625924348831176758e-01 -9.835056960582733154e-02 -1.287387758493423462e-01 -3.088916838169097900e-01 -1.027105674147605896e-01 -1.301657259464263916e-01 1.544372141361236572e-01 4.466590285301208496e-02 -1.777055710554122925e-01 -6.258057802915573120e-02 4.328869879245758057e-01 7.617284357547760010e-02 9.963462501764297485e-02 9.188850526697933674e-04 -4.222244024276733398e-02 -3.362434506416320801e-01 3.248239755630493164e-01 -1.081571578979492188e-01 2.677398622035980225e-01 1.053511649370193481e-01 -2.476247213780879974e-02 1.495252847671508789e-01 3.187757357954978943e-02 -2.062487006187438965e-01 -1.575857773423194885e-02 -2.254650890827178955e-01 2.907832898199558258e-02
3.183927386999130249e-02 -3.065051324665546417e-02 -3.739472329616546631e-01 1.320158392190933228e-01 -2.499955445528030396e-01 1.399736404418945312e-01 9.219027310609817505e-02 4.113169759511947632e-02 -3.754414021968841553e-01 -4.735089093446731567e-02 -2.819339931011199951e-02 -1.229090318083763123e-01 2.774925860649091192e-06 -1.232119128108024597e-01 -2.115018814802169800e-01 2.135835289955139160e-01 2.944771572947502136e-02 2.300110459327697754e-02 3.891113400459289551e-02 2.915996015071868896e-01 -3.967280089855194092e-01 -1.610697060823440552e-01 9.512640535831451416e-02 1.309863626956939697e-01 -9.946098178625106812e-02 -6.293430179357528687e-02 3.155590295791625977e-01 7.510904967784881592e-02 4.178282245993614197e-02 -1.952517777681350708e-01 -1.478058844804763794e-01 -7.481627911329269409e-02
1.754028648138046265e-01 2.903518639504909515e-02 -7.805480808019638062e-02 2.278342284262180328e-02 -3.902260363101959229e-01 1.868406683206558228e-02 -1.465336531400680542e-01 -9.966807067394256592e-02 -1.925856769084930420e-01 -2.112404257059097290e-01 3.732267916202545166e-01 -1.840219050645828247e-01 -2.369063049554824829e-01 -1.800923198461532593e-01 -2.418555766344070435e-01 2.760558426380157471e-01 -1.513185650110244751e-01 -7.277485728263854980e-02 5.778838694095611572e-02 3.505035862326622009e-02 -1.828822642564773560e-01 -6.837201863527297974e-02 2.393281012773513794e-01 -1.080188900232315063e-01 -9.915871918201446533e-02 -2.223385870456695557e-01 -5.042753182351589203e-03 8.189150691032409668e-02 7.387851178646087646e-02 7.851121574640274048e-02 -2.249745279550552368e-01 1.776312142610549927e-01
1.428856700658798218e-01 -5.132119357585906982e-02 -7.432390749454498291e-02 1.658700853586196899e-01 -1.033199876546859741e-01 2.483167499303817749e-02 -9.581796079874038696e-02 3.332727253437042236e-01 -1.908412128686904907e-01 -1.582364737987518311e-01 -1.656427383422851562e-01 -1.077189296483993530e-02 -6.206179410219192505e-02 -1.473236978054046631e-01 -1.477090716361999512e-01 1.372229903936386108e-01 -2.551598250865936279e-01 -8.179441839456558228e-02 -2.504809796810150146e-01 1.951438635587692261e-01 -3.171277046203613281e-01 6.475683301687240601e-02 3.921809047460556030e-02 5.678933486342430115e-02 1.904421001672744751e-01 -4.936838150024414062e-01 1.404521167278289795e-01 -2.304365485906600952e-02 -2.666445076465606689e-01 -2.242717519402503967e-02 4.751852527260780334e-02 -2.995808050036430359e-02
8.643603324890136719e-02 -1.748675704002380371e-01 3.562377765774726868e-02 4.420155584812164307e-01 -2.444666028022766113e-01 -5.666595697402954102e-02 -2.303922921419143677e-01 2.219480872154235840e-01 -1.308366358280181885e-01 -1.164919957518577576e-01 -1.321055740118026733e-01 4.683257266879081726e-02 2.279079752042889595e-03 -1.744033396244049072e-01 1.794810593128204346e-01 -1.449893712997436523e-01 -1.572274714708328247e-01 -1.674055121839046478e-03 -1.773855388164520264e-01 -4.627605155110359192e-02 -2.010875195264816284e-01 1.759939938783645630e-01 -9.475442022085189819e-02 1.807242184877395630e-01 -4.457957297563552856e-02 -7.227478176355361938e-02 2.662604153156280518e-01 7.060036063194274902e-02 -1.195573136210441589e-01 -4.016249477863311768e-01 -9.550661593675613403e-02 1.637304127216339111e-01
1.517651719041168690e-03 -1.676167845726013184e-01 -2.784717977046966553e-01 2.356142550706863403e-01 -2.167690694332122803e-01 1.324842721223831177e-01 3.623927384614944458e-02 -5.366928130388259888e-02 -1.052018478512763977e-01 -4.705777391791343689e-02 8.464042842388153076e-02 9.053119271993637085e-02 -2.371396720409393311e-01 -1.652791351079940796e-01 -6.262712180614471436e-02 1.011289507150650024e-01 -1.609292179346084595e-01 -1.571853160858154297e-01 3.970820307731628418e-01 2.352972179651260376e-01 -2.078802585601806641e-01 -1.409558504819869995e-01 9.957548230886459351e-02 2.320091575384140015e-01 -1.116051226854324341e-01 -4.877337440848350525e-02 4.299806654453277588e-01 -3.195111826062202454e-02 3.100205026566982269e-02 2.037282567471265793e-03 -1.614224165678024292e-01 1.597871929407119751e-01
-7.168325781822204590e-02 -3.804280236363410950e-02 -3.133687674999237061e-01 1.049666851758956909e-01 -1.956067234277725220e-01 1.925045698881149292e-01 -2.162677701562643051e-03 8.708241581916809082e-02 -3.037386536598205566e-01 -2.534895539283752441e-01 1.097483858466148376e-01 -3.478335589170455933e-02 -1.833604425191879272e-01 -3.035405278205871582e-01 -2.862755954265594482e-01 -7.644134014844894409e-02 -2.842206060886383057e-01 -1.283745169639587402e-01 -1.469259411096572876e-01 1.589509248733520508e-01 -1.692927479743957520e-01 -1.610445082187652588e-01 1.427367776632308960e-01 1.309067755937576294e-01 2.655308693647384644e-02 -6.489941477775573730e-02 -8.237790316343307495e-02 6.902477145195007324e-02 -1.065089739859104156e-02 2.215228974819183350e-02 -3.145309984683990479e-01 -2.564044892787933350e-01
5.314875021576881409e-02 -6.939755380153656006e-02 -5.313239991664886475e-02 1.869985163211822510e-01 -9.959279745817184448e-02 3.444152697920799255e-02 1.171435341238975525e-01 -3.868589550256729126e-02 -2.153315544128417969e-01 -2.851902842521667480e-01 -2.060114173218607903e-03 -1.112930178642272949e-01 -1.748306304216384888e-01 -2.896946072578430176e-01 -2.808685004711151123e-01 9.865316748619079590e-02 -2.383529096841812134e-01 5.108169466257095337e-02 -2.318574935197830200e-01 1.835701018571853638e-01 -1.164587810635566711e-01 2.371412068605422974e-01 -1.505150794982910156e-01 1.320116668939590454e-01 -2.553092241287231445e-01 -3.484441637992858887e-01 -1.509239226579666138e-01 -2.241426520049571991e-02 -2.628889381885528564e-01 -1.308394521474838257e-01 3.645326942205429077e-02 1.756444424390792847e-01
3.004977479577064514e-02 -1.207496002316474915e-01 -1.155422925949096680e-01 1.181383877992630005e-01 4.947700724005699158e-02 2.841389365494251251e-02 -1.521908938884735107e-01 2.319987863302230835e-01 -2.603804469108581543e-01 -1.796338558197021484e-01 1.781825423240661621e-01 1.631925553083419800e-01 9.118650853633880615e-02 4.514528065919876099e-02 -3.679989278316497803e-01 1.060640886425971985e-01 -1.917727440595626831e-01 5.502291768789291382e-02 -1.745865792036056519e-01 1.467234343290328979e-01 -3.408807814121246338e-01 -1.658950373530387878e-02 4.202526807785034180e-01 3.765968605875968933e-02 -5.458113923668861389e-02 -7.204564660787582397e-02 1.004190072417259216e-01 2.453764379024505615e-01 1.718616671860218048e-02 -1.501558069139719009e-02 -1.891806423664093018e-01 2.457736581563949585e-01
-1.376932412385940552e-01 5.020289495587348938e-02 -2.111748009920120239e-01 2.173008769750595093e-01 -1.913564205169677734e-01 -3.547310829162597656e-02 -8.865745365619659424e-02 1.217206865549087524e-01 -3.219564259052276611e-01 -1.558479368686676025e-01 -2.558140754699707031e-01 1.200386509299278259e-01 -8.042226731777191162e-02 -9.405681490898132324e-02 -2.069426625967025757e-01 1.911448538303375244e-01 -4.892897978425025940e-02 -6.494853645563125610e-02 1.447772085666656494e-01 1.908278465270996094e-01 -4.391424953937530518e-01 -2.947451546788215637e-02 1.086265444755554199e-01 4.141902178525924683e-02 1.728561669588088989e-01 7.042752206325531006e-02 5.062806233763694763e-02 -1.510465741157531738e-01 -1.343448553234338760e-02 -2.712686955928802490e-01 3.264953792095184326e-01 -1.090018227696418762e-01
1.051778346300125122e-02 -2.333228886127471924e-01 -1.386134922504425049e-01 2.607972919940948486e-01 -3.053350150585174561e-01 2.453900873661041260e-01 -1.970905810594558716e-01 -6.741646677255630493e-02 -3.309278935194015503e-02 3.753816336393356323e-02 3.485330045223236084e-01 1.055575758218765259e-01 -1.935738772153854370e-01 -2.698873579502105713e-01 -4.178137332201004028e-02 -1.695699431002140045e-02 -2.448676973581314087e-01 -1.308553367853164673e-01 1.485876291990280151e-01 -8.997606486082077026e-02 -7.186272740364074707e-02 -1.363114826381206512e-02 3.795457482337951660e-01 1.117992997169494629e-01 7.650164514780044556e-02 -3.098091483116149902e-02 5.533717945218086243e-02 1.814264059066772461e-01 -1.806591302156448364e-01 -9.760976582765579224e-02 -2.444310635328292847e-01 7.542034145444631577e-03
1.415365785360336304e-01 -2.623389959335327148e-01 -7.145284116268157959e-02 -5.747492238879203796e-02 -2.278206199407577515e-01 4.347600787878036499e-02 -2.782108485698699951e-01 -1.140085607767105103e-01 9.023798257112503052e-02 -1.398075819015502930e-01 -2.113308161497116089e-01 2.091825939714908600e-02 -2.691731452941894531e-01 -1.627503931522369385e-01 2.079869993031024933e-02 2.950174808502197266e-01 7.833417505025863647e-02 -8.753707259893417358e-02 -3.012486994266510010e-01 2.746174037456512451e-01 -1.050585508346557617e-01 -1.540478318929672241e-02 2.086680531501770020e-01 2.328129410743713379e-01 -4.706202447414398193e-02 -1.453471034765243530e-01 6.167926266789436340e-02 2.290432155132293701e-01 1.429940611124038696e-01 -2.738492786884307861e-01 -1.362773030996322632e-01 1.294086873531341553e-01
2.351873181760311127e-02 1.029354110360145569e-01 -4.279865324497222900e-01 4.243582189083099365e-01 -1.686619818210601807e-01 -1.019034255295991898e-02 -2.219076305627822876e-01 1.301600486040115356e-01 -5.756820365786552429e-02 -1.695347130298614502e-01 -1.467555463314056396e-01 2.130814343690872192e-01 -1.548689156770706177e-01 -5.985254049301147461e-02 2.180707268416881561e-02 1.292939484119415283e-01 -2.322258651256561279e-01 -2.810121178627014160e-01 5.291186273097991943e-02 9.730179607868194580e-02 7.868675887584686279e-02 1.455010194331407547e-02 2.383909821510314941e-01 2.016955316066741943e-01 -6.558234244585037231e-02 -1.513686031103134155e-01 -1.585088968276977539e-01 -7.550553977489471436e-02 9.577738493680953979e-02 -2.524524368345737457e-02 -2.646036744117736816e-01 1.278285682201385498e-02
2.034735493361949921e-02 -4.637094587087631226e-02 -2.738711833953857422e-01 2.601784169673919678e-01 -3.345420360565185547e-01 -1.386055946350097656e-01 -4.134689643979072571e-02 -9.416913986206054688e-02 -1.167378649115562439e-01 -1.705429702997207642e-01 2.288973890244960785e-02 2.547834813594818115e-01 -2.428359985351562500e-01 -3.428370654582977295e-01 1.886633224785327911e-02 1.492039859294891357e-01 -9.445821493864059448e-02 1.963758468627929688e-02 1.963831484317779541e-02 -2.185298800468444824e-01 -1.241282299160957336e-01 2.723648250102996826e-01 -5.762708187103271484e-02 -7.167723961174488068e-04 1.776156574487686157e-01 6.223904201760888100e-04 1.429624259471893311e-01 -1.150899827480316162e-01 -3.645792603492736816e-01 -2.325363457202911377e-01 5.595868453383445740e-02 -6.295065861195325851e-03
3.289796039462089539e-02 -3.521093130111694336e-01 1.788744777441024780e-01 2.253063023090362549e-01 -1.697484552860260010e-01 -1.424141135066747665e-02 -1.383222788572311401e-01 -8.467441797256469727e-02 -3.894096910953521729e-01 -4.692649468779563904e-03 2.769897282123565674e-01 7.972204685211181641e-02 1.066839694976806641e-02 -1.813517063856124878e-01 -1.590861231088638306e-01 2.248649597167968750e-01 6.986090540885925293e-02 -2.034031003713607788e-01 -1.297588497400283813e-01 1.266693323850631714e-01 -1.565285772085189819e-01 4.410434365272521973e-01 -1.206398606300354004e-01 -1.183911114931106567e-01 -1.888437122106552124e-01 1.117501631379127502e-01 7.057929039001464844e-02 -9.240931272506713867e-02 -6.445617228746414185e-02 -2.097626961767673492e-02 -3.360649803653359413e-03 1.543643977493047714e-02
1.338950246572494507e-01 -2.074050307273864746e-01 -1.629390716552734375e-01 1.253268420696258545e-01 -3.880961537361145020e-01 1.740382462739944458e-01 -1.172418072819709778e-01 1.352249085903167725e-01 -3.933422863483428955e-01 1.848169565200805664e-01 2.350356876850128174e-01 -1.556211560964584351e-01 1.352786719799041748e-01 -1.260127723217010498e-01 -5.374448746442794800e-02 2.466214895248413086e-01 -2.091761678457260132e-01 3.506182134151458740e-02 -7.398582249879837036e-02 4.558699205517768860e-02 -1.480703949928283691e-01 5.859943479299545288e-02 1.672554016113281250e-01 2.199334204196929932e-01 -2.354448288679122925e-01 -1.800065636634826660e-01 1.188552603125572205e-01 3.318811953067779541e-02 1.214873939752578735e-01 -9.291255474090576172e-02 -9.278741478919982910e-02 -1.683115214109420776e-01
-8.404321968555450439e-02 -1.167875006794929504e-01 -2.196047455072402954e-02 2.362038791179656982e-01 -1.269883066415786743e-01 7.218807935714721680e-02 3.440906107425689697e-02 2.857507392764091492e-02 -4.340530037879943848e-01 -2.141694873571395874e-01 -1.648409217596054077e-01 1.731652319431304932e-01 -1.566069871187210083e-01 1.158637776970863342e-01 -1.709629297256469727e-01 4.464786648750305176e-01 -3.904959931969642639e-02 -1.207605749368667603e-01 -1.351070310920476913e-02 -5.294720176607370377e-03 -1.598696261644363403e-01 3.266264498233795166e-01 -7.038630545139312744e-02 3.606571853160858154e-01 -3.919286187738180161e-03 -1.115942373871803284e-01 1.113950535655021667e-01 -3.014363907277584076e-02 5.227965489029884338e-02 1.105299293994903564e-01 -3.848305717110633850e-02 -1.262046545743942261e-01
2.729053236544132233e-02 -2.404754757881164551e-01 -7.957901060581207275e-02 -4.073392599821090698e-02 -3.170898854732513428e-01 -1.028021574020385742e-01 -1.172138601541519165e-01 1.225513294339179993e-01 -9.090206772089004517e-02 1.483667492866516113e-01 -1.233295723795890808e-01 -1.082796454429626465e-01 -1.536124646663665771e-01 -9.397771209478378296e-02 -5.935462191700935364e-02 7.533743232488632202e-02 -3.329690992832183838e-01 -1.876221895217895508e-01 -2.809334397315979004e-01 2.782815992832183838e-01 -1.465928852558135986e-01 -9.981461614370346069e-02 2.113070189952850342e-01 4.367481917142868042e-02 -4.252263605594635010e-01 1.445184461772441864e-02 -9.237165562808513641e-03 2.752350866794586182e-01 -1.591729116626083851e-03 1.063207630068063736e-03 -2.289605587720870972e-01 7.061738520860671997e-02
-1.832973770797252655e-02 -2.230793386697769165e-01 1.487227808684110641e-02 4.390222728252410889e-01 -9.541156888008117676e-02 1.772476136684417725e-01 5.148146301507949829e-03 -3.603753075003623962e-02 -3.421861231327056885e-01 -1.591399312019348145e-01 1.938516199588775635e-01 1.778944134712219238e-01 -1.209540516138076782e-01 -4.896519333124160767e-02 1.640190929174423218e-01 4.072519391775131226e-02 -1.033997833728790283e-01 1.009365469217300415e-01 -2.424483299255371094e-01 6.102124601602554321e-02 -1.249572336673736572e-01 3.364305198192596436e-01 -1.064643487334251404e-01 2.900499291718006134e-02 -1.000160276889801025e-01 1.879969686269760132e-01 1.818881183862686157e-01 2.317272722721099854e-01 -3.050633668899536133e-01 -1.103423349559307098e-02 1.451151445508003235e-02 8.932742476463317871e-02
-3.301056027412414551e-01 1.698708534240722656e-01 -2.394576184451580048e-02 2.394536286592483521e-01 -3.436264693737030029e-01 1.166667416691780090e-02 1.276530772447586060e-01 8.287587016820907593e-02 -2.421036809682846069e-01 -4.868516698479652405e-02 1.877139881253242493e-02 -3.000824153423309326e-02 -1.508316248655319214e-01 -2.415386736392974854e-01 -3.649137616157531738e-01 9.364756196737289429e-02 -9.018584154546260834e-03 -2.470463067293167114e-01 -2.242795526981353760e-01 9.356140345335006714e-02 -2.626798748970031738e-01 -4.351298138499259949e-02 1.507721990346908569e-01 9.212252683937549591e-03 2.154021337628364563e-02 1.750883162021636963e-01 9.724576771259307861e-02 1.738211512565612793e-01 -1.687853187322616577e-01 -2.432045042514801025e-01 2.427542582154273987e-02 -6.875561922788619995e-02
2.006285190582275391e-01 -9.585143625736236572e-02 -1.909165680408477783e-01 9.123635292053222656e-02 -4.307357370853424072e-01 5.331864207983016968e-02 -8.636189252138137817e-02 6.439719349145889282e-02 -2.922700047492980957e-01 1.573942750692367554e-01 5.538900941610336304e-02 -9.321912378072738647e-02 3.500340506434440613e-02 -7.612993568181991577e-02 -1.801788210868835449e-01 3.084175288677215576e-01 -1.007094383239746094e-01 -4.627647995948791504e-02 -2.202502042055130005e-01 1.262843608856201172e-01 -5.030948668718338013e-02 1.536846440285444260e-02 1.233675703406333923e-01 3.514858186244964600e-01 -3.490961790084838867e-01 -2.400639206171035767e-01 -8.849103003740310669e-03 9.059900790452957153e-02 1.744590848684310913e-01 1.466430723667144775e-02 1.671962812542915344e-02 -1.107253655791282654e-01
1.131140068173408508e-02 3.202312067151069641e-02 -4.461570456624031067e-02 1.825940459966659546e-01 2.947303093969821930e-02 1.363921016454696655e-01 -1.171877607703208923e-01 1.039771586656570435e-01 -1.430898010730743408e-01 -2.055672258138656616e-01 -2.248817086219787598e-01 -4.526992887258529663e-02 8.036546409130096436e-03 -1.598840504884719849e-01 -2.664420306682586670e-01 2.114423066377639771e-01 -2.064473479986190796e-01 -3.856053203344345093e-02 -2.786510586738586426e-01 1.270091533660888672e-01 -3.328734338283538818e-01 8.422784507274627686e-02 3.767429292201995850e-02 3.042488731443881989e-02 1.661777645349502563e-01 -3.580430746078491211e-01 2.249201089143753052e-01 -1.102059558033943176e-01 -3.913700580596923828e-01 1.451466679573059082e-01 -3.205040842294692993e-02 -1.043093502521514893e-01
8.347059786319732666e-02 -1.964152306318283081e-01 -1.117799654603004456e-01 1.286160945892333984e-01 -1.634485125541687012e-01 4.582370072603225708e-02 -2.442560195922851562e-01 -1.064325775951147079e-02 -1.591009497642517090e-01 9.699654579162597656e-02 -3.708353936672210693e-01 5.114038661122322083e-02 -1.916485130786895752e-01 -2.515016198158264160e-01 1.077964007854461670e-01 1.189672723412513733e-01 -8.999316394329071045e-02 -1.245319694280624390e-01 -9.797980636358261108e-02 -1.396750509738922119e-01 -4.029279351234436035e-01 -1.416953653097152710e-01 3.904591798782348633e-01 1.392687708139419556e-01 -8.328128606081008911e-02 -5.631179362535476685e-02 3.942633792757987976e-02 1.195040866732597351e-01 2.184917330741882324e-01 2.417046204209327698e-02 -1.673097461462020874e-01 -1.641935557126998901e-01
3.121904470026493073e-02 -9.573635458946228027e-02 -8.723121136426925659e-02 8.490011841058731079e-02 3.864026814699172974e-02 9.275475144386291504e-02 -2.653379552066326141e-02 4.082449525594711304e-02 -1.868808567523956299e-01 -2.696098685264587402e-01 -2.328754365444183350e-01 1.722685545682907104e-01 -1.839450746774673462e-01 -2.048962265253067017e-01 -1.915694624185562134e-01 3.909446001052856445e-01 -1.422281712293624878e-01 -7.339559379033744335e-04 -7.137633860111236572e-02 1.219487190246582031e-01 -2.068915814161300659e-01 1.888010948896408081e-01 2.536993101239204407e-02 2.051253765821456909e-01 7.271048426628112793e-02 -2.848299145698547363e-01 -6.875975430011749268e-02 -2.086406350135803223e-01 -3.616485297679901123e-01 5.735645815730094910e-02 -2.739146351814270020e-01 2.348293177783489227e-02
-5.339921265840530396e-02 9.832699596881866455e-02 2.456212416291236877e-02 3.562448620796203613e-01 -8.870367705821990967e-02 2.163926139473915100e-03 -1.941415965557098389e-01 -2.577888406813144684e-02 -2.605315744876861572e-01 -1.661254093050956726e-02 1.430931687355041504e-01 6.857021152973175049e-02 -8.868971467018127441e-02 -3.128233551979064941e-01 -3.588940501213073730e-01 1.183373853564262390e-01 7.431487739086151123e-02 -3.246941417455673218e-02 -2.480230331420898438e-01 1.286285929381847382e-02 -1.275935862213373184e-02 8.159991353750228882e-02 1.712592393159866333e-01 3.589617833495140076e-02 4.008629173040390015e-02 -2.435904443264007568e-01 2.498904019594192505e-01 5.649111047387123108e-02 -1.170472130179405212e-01 2.819590270519256592e-01 -6.596151739358901978e-02 3.768897354602813721e-01
6.851609796285629272e-02 -3.012375235557556152e-01 1.321739051491022110e-02 2.720406949520111084e-01 -3.311884403228759766e-01 2.568114995956420898e-01 -7.034314423799514771e-02 -1.505001485347747803e-01 -1.431104987859725952e-01 -2.219032943248748779e-01 3.680873289704322815e-02 1.113927736878395081e-01 -1.933620274066925049e-01 -8.025924861431121826e-02 -1.716980785131454468e-01 -2.063311450183391571e-02 -5.421061068773269653e-02 -4.586691036820411682e-02 -1.203489005565643311e-01 -2.202767282724380493e-01 -3.841535747051239014e-01 2.396628409624099731e-01 -6.399919837713241577e-02 -1.497691869735717773e-01 -9.909685701131820679e-02 -1.935895085334777832e-01 2.589929103851318359e-01 -7.675553113222122192e-02 1.595100909471511841e-01 -7.448674738407135010e-02 8.484172821044921875e-02 -1.089949384331703186e-01
6.444104760885238647e-02 -2.406566292047500610e-01 -1.759387999773025513e-01 1.256869882345199585e-01 -1.832645833492279053e-01 1.801836192607879639e-01 1.468158811330795288e-01 7.488288730382919312e-02 -2.481820248067378998e-02 2.400294505059719086e-02 -1.919784545898437500e-01 1.936217099428176880e-01 -3.672834038734436035e-01 -2.437822073698043823e-01 -1.740002781152725220e-01 3.421366512775421143e-01 -5.909735336899757385e-02 -1.860411465167999268e-01 9.692642837762832642e-02 -1.317584067583084106e-01 -3.855658173561096191e-01 1.398643404245376587e-01 -3.199030086398124695e-02 2.374897897243499756e-01 -3.982081264257431030e-02 -1.321362107992172241e-01 -6.259751319885253906e-02 -2.315649092197418213e-01 5.250778794288635254e-02 5.031769350171089172e-02 8.638451993465423584e-02 3.039519302546977997e-02
1.988123357295989990e-01 -5.062698200345039368e-02 -3.363369405269622803e-01 2.226171083748340607e-02 8.208325505256652832e-02 5.068328231573104858e-02 -1.073668524622917175e-01 5.002316832542419434e-02 -1.988331377506256104e-01 -2.322461158037185669e-01 1.428820937871932983e-01 2.697336971759796143e-01 -5.620151385664939880e-02 -2.471130937337875366e-01 -2.686879336833953857e-01 1.093382984399795532e-01 -1.771326512098312378e-01 -3.085108846426010132e-02 1.081743314862251282e-01 2.066876441240310669e-01 -1.468515694141387939e-01 7.172001153230667114e-02 -5.452798679471015930e-02 2.421983927488327026e-01 -3.363952338695526123e-01 1.896729767322540283e-01 3.659837543964385986e-01 -4.455258697271347046e-02 9.703308343887329102e-02 -8.794762194156646729e-02 8.074034750461578369e-02 4.596321657299995422e-02
-9.457883238792419434e-02 -8.212523162364959717e-02 -5.190980434417724609e-02 3.519387245178222656e-01 -4.736657440662384033e-01 -6.535123288631439209e-02 -9.091278165578842163e-02 2.928679585456848145e-01 -5.005755275487899780e-02 -1.276649981737136841e-01 -8.029273897409439087e-02 1.738253086805343628e-01 -2.736751139163970947e-01 -1.796016283333301544e-02 -1.071403101086616516e-01 -1.752995327115058899e-02 -2.441691756248474121e-01 -3.110350966453552246e-01 5.833044648170471191e-02 -1.034652665257453918e-01 -1.211551129817962646e-01 2.335773408412933350e-01 5.312298238277435303e-02 2.052722275257110596e-01 3.888908401131629944e-02 2.155692502856254578e-02 2.846494689583778381e-02 -1.960843652486801147e-01 -1.641003191471099854e-01 -1.664522439241409302e-01 -1.068871170282363892e-01 2.556841075420379639e-02
-1.580550372600555420e-01 -1.327214948832988739e-02 -4.974603354930877686e-01 2.522773444652557373e-01 -2.958368659019470215e-01 -3.923818096518516541e-02 7.683721370995044708e-03 -2.074856162071228027e-01 -1.196206212043762207e-01 -2.901369631290435791e-01 9.143177419900894165e-02 -5.747844278812408447e-02 -1.415226161479949951e-01 -1.814541220664978027e-01 -2.355885356664657593e-01 1.146575212478637695e-01 1.134467273950576782e-01 -1.321720182895660400e-01 -3.472572937607765198e-02 2.210731357336044312e-01 -1.983538269996643066e-01 -9.016487002372741699e-02 -5.519945919513702393e-02 -5.603085085749626160e-02 -9.498773515224456787e-02 -1.726159304380416870e-01 2.389572411775588989e-01 -9.317475557327270508e-02 -2.215078920125961304e-01 3.229916840791702271e-02 -4.674484953284263611e-02 9.399195015430450439e-02
5.772823467850685120e-03 -2.994322180747985840e-01 -2.408932447433471680e-01 -1.128743402659893036e-03 -2.599252760410308838e-01 2.374621331691741943e-01 -1.129611879587173462e-01 -1.370069291442632675e-02 -2.116055339574813843e-01 -3.029321432113647461e-01 -1.550183594226837158e-01 7.006490230560302734e-02 -1.894112974405288696e-01 -8.974411524832248688e-03 -5.979494377970695496e-02 3.112912178039550781e-01 -1.206986531615257263e-01 -2.214068472385406494e-01 1.171884387731552124e-01 6.790278106927871704e-02 -6.012321636080741882e-02 3.162510693073272705e-01 1.955573111772537231e-01 1.963927894830703735e-01 -9.034800529479980469e-02 2.561709284782409668e-02 -2.285813987255096436e-01 -2.140250653028488159e-01 -5.967060569673776627e-04 1.899518221616744995e-01 -7.412414252758026123e-02 5.130732059478759766e-02
9.916222840547561646e-02 1.242739558219909668e-01 -1.982697993516921997e-01 1.018014401197433472e-01 -1.476591080427169800e-01 1.084973011165857315e-02 -2.579243667423725128e-02 1.188251823186874390e-01 -1.147818118333816528e-01 4.655669257044792175e-02 1.230382770299911499e-01 2.866898775100708008e-01 -9.790346026420593262e-02 -3.534847199916839600e-01 -1.379434317350387573e-01 -3.008082695305347443e-02 -2.102164477109909058e-01 1.517956703901290894e-01 -5.446681007742881775e-02 1.427787691354751587e-01 -1.874179840087890625e-01 2.697388827800750732e-01 8.950167149305343628e-02 1.007470339536666870e-01 -1.916252821683883667e-01 1.284186094999313354e-01 1.406598836183547974e-01 5.184260606765747070e-01 -2.008599340915679932e-01 -2.323148772120475769e-02 -6.929782778024673462e-02 1.308506876230239868e-01
-9.818989783525466919e-02 -1.834326684474945068e-01 -4.559149034321308136e-03 1.687432080507278442e-01 -3.251957297325134277e-01 -1.596339195966720581e-01 -2.153255641460418701e-01 -2.750909030437469482e-01 -1.969480365514755249e-01 -3.311739265918731689e-01 4.079069197177886963e-02 1.238737329840660095e-01 1.701155602931976318e-01 -2.749509215354919434e-01 6.958714872598648071e-02 2.023494690656661987e-01 -5.107402056455612183e-02 -2.665427327156066895e-01 1.455610059201717377e-02 5.113733187317848206e-02 1.978421770036220551e-02 2.379274368286132812e-01 1.832563579082489014e-01 7.194834947586059570e-02 -2.371513992547988892e-01 1.254268288612365723e-01 -9.293528273701667786e-03 -1.403878033161163330e-01 -4.632623493671417236e-02 -2.169485948979854584e-02 -3.040811717510223389e-01 7.197326514869928360e-03
1.476634740829467773e-01 -1.365428417921066284e-01 5.663050711154937744e-02 1.637231111526489258e-01 -2.689058482646942139e-01 3.087283074855804443e-01 -2.222261875867843628e-01 -2.426676899194717407e-01 -2.224442064762115479e-01 -1.304087042808532715e-01 1.868871748447418213e-01 7.994759082794189453e-02 -5.936866626143455505e-02 -5.580229312181472778e-02 -2.271828800439834595e-01 2.340323626995086670e-01 5.360055342316627502e-02 -1.652359813451766968e-01 -1.957866698503494263e-01 -2.072075009346008301e-02 -1.546524316072463989e-01 3.707080185413360596e-01 -2.228829562664031982e-01 -1.156019195914268494e-01 -1.563032567501068115e-01 6.627693027257919312e-02 1.241519525647163391e-01 -2.437224537134170532e-01 -1.529174149036407471e-01 -3.646770864725112915e-02 2.265926636755466461e-02 -1.031064689159393311e-01
8.312730491161346436e-02 -8.545846492052078247e-02 -1.925817728042602539e-01 1.173210591077804565e-01 -3.077082633972167969e-01 1.009164452552795410e-01 -1.192417591810226440e-01 7.527538109570741653e-03 -4.387051761150360107e-01 -2.211309522390365601e-01 -1.117001026868820190e-01 -1.488284617662429810e-01 3.945097327232360840e-02 -1.764772832393646240e-01 -2.264781855046749115e-02 2.399204298853874207e-03 -1.037628278136253357e-01 -8.112291991710662842e-02 -1.551978290081024170e-01 6.265924125909805298e-02 -1.570626348257064819e-01 2.948260009288787842e-01 4.112125933170318604e-01 1.144584268331527710e-01 1.172555238008499146e-01 1.204493641853332520e-01 -3.803251311182975769e-02 3.224259987473487854e-02 -1.653048843145370483e-01 2.040127515792846680e-01 -2.114803940057754517e-01 1.517306864261627197e-01
3.004914149641990662e-03 -3.149046301841735840e-01 -1.269475370645523071e-01 3.576269447803497314e-01 -2.287047356367111206e-01 1.128503456711769104e-01 -2.136662602424621582e-01 -2.599086165428161621e-01 1.152132451534271240e-01 -8.859902620315551758e-02 -2.186370491981506348e-01 1.440295279026031494e-01 -1.341084092855453491e-01 -7.953897118568420410e-02 -1.863738745450973511e-01 3.769823610782623291e-01 -3.583414256572723389e-01 -2.425295859575271606e-02 7.891313731670379639e-02 5.470931902527809143e-02 6.081608124077320099e-03 -1.588741317391395569e-02 9.549348056316375732e-02 1.823520660400390625e-02 -2.531358003616333008e-01 -3.391362261027097702e-03 -3.640479966998100281e-02 -1.897200942039489746e-02 1.472996175289154053e-01 2.262911498546600342e-01 2.788789011538028717e-02 -1.784014329314231873e-02
3.143868222832679749e-02 -1.056369245052337646e-01 -1.464553922414779663e-01 2.120335400104522705e-01 -1.461462378501892090e-01 1.178953945636749268e-01 -2.663847804069519043e-02 2.075561285018920898e-01 -3.854973912239074707e-01 -2.993147075176239014e-01 -1.558404862880706787e-01 1.160073652863502502e-02 -1.723824813961982727e-02 -1.921060234308242798e-01 -9.313312172889709473e-02 -7.330867648124694824e-02 -7.338371127843856812e-02 -6.375185400247573853e-02 -1.121814548969268799e-01 8.874476701021194458e-02 -2.532896995544433594e-01 2.735179960727691650e-01 3.702934980392456055e-01 8.803716301918029785e-02 7.172266393899917603e-02 2.833522856235504150e-01 -6.148828659206628799e-03 -1.993380673229694366e-02 -2.142420858144760132e-01 8.008234947919845581e-02 -2.303627878427505493e-01 1.534165292978286743e-01
1.235337555408477783e-01 2.897151708602905273e-01 -5.947665125131607056e-02 5.333541035652160645e-01 8.180606528185307980e-04 3.279144465923309326e-01 -2.591635584831237793e-01 -6.264290958642959595e-02 -2.273438423871994019e-01 -4.617603868246078491e-02 -1.081395521759986877e-01 5.730107799172401428e-02 -4.376427084207534790e-02 -2.439901828765869141e-01 -1.756928302347660065e-02 6.023711711168289185e-02 -1.778574287891387939e-01 -1.262004673480987549e-01 -1.915068030357360840e-01 2.080874294042587280e-01 8.304017782211303711e-02 -4.602259770035743713e-02 2.451157271862030029e-01 -7.360576093196868896e-02 -5.371823161840438843e-02 -9.036627411842346191e-02 7.722498476505279541e-02 -3.734927251935005188e-02 1.300572454929351807e-01 -1.399149000644683838e-01 -1.800185739994049072e-01 1.031834781169891357e-01
9.601356834173202515e-02 -1.343408674001693726e-01 -3.275092840194702148e-01 1.477439105510711670e-01 -1.006241366267204285e-01 6.686817854642868042e-02 1.461834609508514404e-01 1.923590525984764099e-02 -1.228266730904579163e-01 -1.838138401508331299e-01 8.056281507015228271e-02 2.686928808689117432e-01 4.517241939902305603e-02 -6.953452527523040771e-02 3.022422268986701965e-02 3.165672421455383301e-01 -1.092615164816379547e-02 -1.158745139837265015e-01 -1.503109633922576904e-01 1.580146998167037964e-01 -3.146902024745941162e-01 3.806952834129333496e-01 -1.625475734472274780e-01 3.767412006855010986e-01 -9.509841352701187134e-02 -1.495864093303680420e-01 1.187454238533973694e-01 7.689069956541061401e-02 1.623327583074569702e-01 -1.182799860835075378e-01 -4.252168582752346992e-04 -8.090572059154510498e-02
-1.542877703905105591e-01 -1.388502866029739380e-01 -2.226622253656387329e-01 1.472681909799575806e-01 -3.838695883750915527e-01 1.740618348121643066e-01 -2.623333632946014404e-01 6.294231861829757690e-02 -2.845063507556915283e-01 -1.028368920087814331e-01 1.337313503026962280e-01 1.046520546078681946e-01 6.406105309724807739e-02 -9.275890141725540161e-02 1.896895468235015869e-01 3.361099362373352051e-01 -9.867490082979202271e-02 1.915484666824340820e-01 8.981329947710037231e-02 1.341001093387603760e-01 -3.337311148643493652e-01 -3.384033963084220886e-02 -1.807846873998641968e-01 6.434885412454605103e-02 2.140599340200424194e-01 -1.536438614130020142e-01 1.624467521905899048e-01 4.680832102894783020e-02 -1.563151478767395020e-01 -8.276844024658203125e-02 -4.160835221409797668e-02 1.879592984914779663e-02
3.843877092003822327e-02 -1.351142767816781998e-02 -3.811831772327423096e-01 2.864110767841339111e-01 -2.435052841901779175e-01 1.455937474966049194e-01 -1.156728714704513550e-01 -1.078222617506980896e-01 -2.197149209678173065e-02 -1.599535346031188965e-01 2.521963715553283691e-01 2.197560667991638184e-01 -9.048108011484146118e-02 -2.044946551322937012e-01 -3.940917551517486572e-02 1.411459296941757202e-01 -1.745146661996841431e-01 -2.493274360895156860e-01 6.407019495964050293e-02 1.860914975404739380e-01 -1.995014548301696777e-01 -1.737359911203384399e-01 4.203005135059356689e-01 2.294702641665935516e-02 9.943618625402450562e-02 1.830383837223052979e-01 1.067702919244766235e-01 9.484297782182693481e-02 2.592672826722264290e-03 -1.092390865087509155e-01 -5.654701963067054749e-03 4.230644926428794861e-02
-1.238550711423158646e-02 -3.337551057338714600e-01 -1.578727662563323975e-01 2.873750329017639160e-01 -4.489881172776222229e-02 1.475309282541275024e-01 -3.261476755142211914e-01 -1.255336850881576538e-01 -6.044525653123855591e-02 1.633673161268234253e-01 -1.842111647129058838e-01 -1.965080052614212036e-01 -1.737722903490066528e-01 -1.199396923184394836e-01 -5.264795199036598206e-02 1.152961999177932739e-01 6.243766471743583679e-02 -5.226635560393333435e-02 -7.431967556476593018e-02 2.246498763561248779e-01 -3.965801596641540527e-01 -5.597393959760665894e-03 2.044247686862945557e-01 2.006683731451630592e-03 -1.503758877515792847e-01 -8.086755871772766113e-03 -5.171456187963485718e-02 3.595391809940338135e-01 -1.093665882945060730e-01 7.738041877746582031e-02 -4.369650036096572876e-02 1.878652274608612061e-01
1.200778037309646606e-01 -6.337915360927581787e-02 -1.948349177837371826e-01 2.091675251722335815e-01 1.750550791621208191e-02 -2.363040857017040253e-02 -3.725078701972961426e-02 4.737848043441772461e-02 -9.187208116054534912e-02 -3.271963000297546387e-01 -3.784390166401863098e-02 5.614972114562988281e-02 -5.364686623215675354e-02 -3.359350264072418213e-01 -3.852988183498382568e-01 1.454206705093383789e-01 -3.543186783790588379e-01 -3.145847842097282410e-02 -2.688131332397460938e-01 9.271534159779548645e-03 2.622827515006065369e-02 8.937693387269973755e-02 -3.509081900119781494e-02 -3.804410994052886963e-02 -2.682866752147674561e-01 -2.668257653713226318e-01 -1.206649616360664368e-01 2.535475231707096100e-02 -2.912753224372863770e-01 -1.415375024080276489e-01 8.148313313722610474e-02 9.908083826303482056e-02
-5.181480199098587036e-02 -1.046156696975231171e-02 -1.882638335227966309e-01 1.033232584595680237e-01 -1.825395375490188599e-01 1.322442591190338135e-01 -1.950244419276714325e-02 -8.043543994426727295e-02 -2.178663909435272217e-01 -6.968291848897933960e-02 -1.996407955884933472e-01 2.369736433029174805e-01 9.627210348844528198e-02 -2.292295545339584351e-01 -6.579238176345825195e-02 4.281662404537200928e-01 1.454257518053054810e-01 -1.868823915719985962e-02 -1.505735516548156738e-01 7.562608271837234497e-02 -2.518903315067291260e-01 3.571770489215850830e-01 -1.057071015238761902e-01 3.319994509220123291e-01 2.192115411162376404e-02 -3.353064879775047302e-03 1.551215164363384247e-02 6.038152426481246948e-02 -2.783290855586528778e-02 -4.262213036417961121e-02 -3.525469601154327393e-01 -4.531214758753776550e-02
-2.477989494800567627e-01 -2.663184106349945068e-01 1.382667422294616699e-01 2.297677099704742432e-01 -3.139247000217437744e-01 -1.075511127710342407e-01 -1.735599786043167114e-01 -1.855379343032836914e-01 -1.525613665580749512e-01 -3.492251932621002197e-01 -2.864268608391284943e-04 1.051568463444709778e-01 3.865122422575950623e-02 -3.000011742115020752e-01 2.403156086802482605e-02 1.069478765130043030e-01 -1.695826351642608643e-01 -1.529651880264282227e-01 3.475715965032577515e-02 3.334737569093704224e-02 7.661171257495880127e-02 2.037806361913681030e-01 1.462860256433486938e-01 3.684788569808006287e-02 -3.239111900329589844e-01 1.697632223367691040e-01 -4.740295559167861938e-02 -1.462706029415130615e-01 -1.364605594426393509e-02 -1.117963269352912903e-01 -2.214007675647735596e-01 1.325959414243698120e-01
-3.379730507731437683e-02 -6.088945083320140839e-03 1.356804221868515015e-01 -2.025735750794410706e-02 -9.598279744386672974e-02 -2.258438803255558014e-02 -1.609635651111602783e-01 -1.446270793676376343e-01 -2.507884502410888672e-01 -1.992101818323135376e-01 -4.131746292114257812e-01 4.733657836914062500e-02 1.691391021013259888e-01 -2.803728580474853516e-01 -2.956594228744506836e-01 2.379852682352066040e-01 -1.714027673006057739e-01 -3.131348639726638794e-02 -3.236509859561920166e-02 2.678404375910758972e-02 -1.682225912809371948e-01 -8.256793767213821411e-02 3.082596659660339355e-01 8.412276953458786011e-02 4.574554413557052612e-02 -3.016539812088012695e-01 1.553671248257160187e-02 -1.082940176129341125e-01 -3.377625346183776855e-01 -4.267666116356849670e-02 -7.209932059049606323e-02 -3.389248624444007874e-02
-1.945224218070507050e-02 -8.771385997533798218e-02 -2.745495140552520752e-01 3.248460292816162109e-01 -3.914477825164794922e-01 1.808975636959075928e-02 -1.804288625717163086e-01 1.363527923822402954e-01 -2.464379817247390747e-01 -1.367160528898239136e-01 -8.764840662479400635e-03 1.101498901844024658e-01 1.312834173440933228e-01 -1.291702687740325928e-01 -1.351540684700012207e-01 3.512565512210130692e-03 -4.666835814714431763e-02 1.418759524822235107e-01 -5.572603270411491394e-02 9.714059531688690186e-02 -5.876222625374794006e-02 2.893572747707366943e-01 4.618144333362579346e-01 7.425067573785781860e-02 -3.372779488563537598e-02 1.009951233863830566e-01 -1.669063121080398560e-01 -7.047202438116073608e-02 -2.394141852855682373e-01 4.815786704421043396e-02 -6.345821171998977661e-02 1.176720038056373596e-01
-7.413434237241744995e-02 1.544808298349380493e-01 -1.998119354248046875e-01 2.669758498668670654e-01 -6.495478004217147827e-02 3.748402297496795654e-01 -1.354717612266540527e-01 3.498592227697372437e-02 -9.209832549095153809e-02 1.140507161617279053e-01 1.466020941734313965e-01 2.657992392778396606e-02 1.316049396991729736e-01 -2.699967026710510254e-01 -1.708880960941314697e-01 2.838380634784698486e-01 -2.166453748941421509e-01 -1.319262087345123291e-01 -2.494184523820877075e-01 1.087117791175842285e-01 -6.364899128675460815e-02 1.432002186775207520e-01 3.105642199516296387e-01 -1.838603913784027100e-01 -1.409700065851211548e-01 9.119079448282718658e-03 6.688828766345977783e-02 -2.918501850217580795e-04 8.538324385881423950e-03 -1.690923273563385010e-01 -3.196205496788024902e-01 5.506848916411399841e-02
3.364482522010803223e-01 -8.519462496042251587e-02 8.502463996410369873e-02 2.090614736080169678e-01 -2.691291272640228271e-01 2.936597168445587158e-01 -1.363687515258789062e-01 -4.001201130449771881e-03 -2.081145048141479492e-01 -6.626907270401716232e-03 -1.787044256925582886e-01 4.466080665588378906e-01 -3.267879039049148560e-02 -8.646178245544433594e-02 1.073173247277736664e-02 -1.717976629734039307e-01 8.381744474172592163e-02 -1.305005550384521484e-01 -1.645014993846416473e-02 2.738342583179473877e-01 -5.449242517352104187e-02 8.508864045143127441e-02 1.022185906767845154e-01 1.054083406925201416e-01 -2.701137661933898926e-01 -1.713324636220932007e-01 2.015258520841598511e-01 2.269790321588516235e-01 -9.119348973035812378e-02 2.780391275882720947e-02 -5.611933395266532898e-02 -2.528024278581142426e-02
1.702756136655807495e-01 -3.260022401809692383e-02 -1.065250299870967865e-02 1.229890435934066772e-01 -2.099600732326507568e-01 7.414643466472625732e-02 -7.595327496528625488e-02 -1.388547718524932861e-01 -3.575131595134735107e-01 -2.077539563179016113e-01 -1.791387498378753662e-01 3.780322894454002380e-02 -3.905220031738281250e-01 -2.166306823492050171e-01 -1.207604333758354187e-01 6.313404534012079239e-03 -2.092105299234390259e-01 -2.587371170520782471e-01 -9.807667881250381470e-02 1.098737716674804688e-01 -3.122380077838897705e-01 1.743186265230178833e-01 1.028338000178337097e-01 -6.832665205001831055e-02 1.816008538007736206e-01 -1.051817554980516434e-02 -1.981371343135833740e-01 -8.836114779114723206e-03 -1.047304868698120117e-01 2.854065001010894775e-01 -1.149777844548225403e-01 8.898065239191055298e-02
1.216409876942634583e-01 -1.743617281317710876e-02 -1.373973935842514038e-01 -1.091947592794895172e-02 -2.367081120610237122e-03 1.433290094137191772e-01 -1.901937872171401978e-01 -2.873013317584991455e-01 -3.597732484340667725e-01 -8.107437938451766968e-02 4.447469860315322876e-02 3.408135175704956055e-01 5.983671918511390686e-02 -8.781600743532180786e-02 -1.430763155221939087e-01 1.929465532302856445e-01 -3.737600892782211304e-02 -2.905009686946868896e-01 -2.971802353858947754e-01 6.802797317504882812e-02 3.850734978914260864e-02 2.300507426261901855e-01 -1.066147908568382263e-01 4.194448143243789673e-02 4.220777191221714020e-05 -3.050966858863830566e-01 1.642986685037612915e-01 8.897150307893753052e-02 -2.028185576200485229e-01 1.315945237874984741e-01 -1.681216061115264893e-01 2.062272429466247559e-01
-5.115282535552978516e-02 3.754518181085586548e-02 -3.423098623752593994e-01 1.148456782102584839e-01 -2.002755999565124512e-01 1.015520542860031128e-01 1.094485074281692505e-02 -2.570220828056335449e-01 -1.926476508378982544e-01 -6.707460433244705200e-02 -4.745775088667869568e-02 8.893326669931411743e-02 -9.106369316577911377e-02 3.502834588289260864e-02 9.787032613530755043e-04 3.083151876926422119e-01 -7.100208103656768799e-02 -8.825623244047164917e-02 -8.682552725076675415e-04 3.430103957653045654e-01 -5.200398340821266174e-02 -1.050248667597770691e-01 1.216670125722885132e-01 6.319339573383331299e-02 -3.601517379283905029e-01 8.223878592252731323e-02 4.796611964702606201e-01 1.689421534538269043e-01 -1.562427133321762085e-01 -2.713600732386112213e-02 1.328584738075733185e-02 9.602607786655426025e-02
3.118462264537811279e-01 -2.493973821401596069e-02 -6.225486472249031067e-02 9.923993051052093506e-02 -1.887823492288589478e-01 1.128072217106819153e-01 -2.801606357097625732e-01 -1.126837208867073059e-01 -8.094670623540878296e-02 -1.938736289739608765e-01 -7.551989983767271042e-03 1.641836017370223999e-01 -7.688400894403457642e-02 -3.745525181293487549e-01 -1.253411322832107544e-01 2.966941520571708679e-02 -4.046154618263244629e-01 -2.280319929122924805e-01 -1.921113282442092896e-01 1.549104750156402588e-01 -3.307456672191619873e-01 -8.978427946567535400e-02 -2.610264346003532410e-02 1.306581348180770874e-01 -1.090134773403406143e-02 6.018743291497230530e-02 -8.251321315765380859e-02 -1.090497449040412903e-01 9.774538129568099976e-02 4.050454590469598770e-03 -1.762883961200714111e-01 -1.999925076961517334e-01
1.309425234794616699e-01 5.964145064353942871e-02 3.902152925729751587e-02 4.132871702313423157e-02 1.546008419245481491e-02 1.513434946537017822e-01 -7.474229484796524048e-02 1.106332764029502869e-01 -3.624631464481353760e-01 -1.825318634510040283e-01 5.430940538644790649e-02 1.384236067533493042e-01 6.513450294733047485e-02 -4.011909365653991699e-01 -2.541140019893646240e-01 3.110906779766082764e-01 -1.540038734674453735e-01 9.533377736806869507e-02 -1.721736937761306763e-01 -4.284496884793043137e-03 -8.049976825714111328e-02 2.867388129234313965e-01 1.438134312629699707e-01 -1.090123085305094719e-03 1.256143599748611450e-01 -1.420810073614120483e-01 1.465993374586105347e-01 -8.520992845296859741e-02 -1.232695728540420532e-01 4.675202816724777222e-02 1.258547604084014893e-02 4.094285964965820312e-01
6.806711852550506592e-02 -1.346819102764129639e-01 -1.423064768314361572e-01 3.200647234916687012e-01 -1.158505752682685852e-01 -4.173183068633079529e-02 -1.178477704524993896e-01 3.537984564900398254e-02 -1.159494072198867798e-01 -2.250078022480010986e-01 -7.377751916646957397e-02 1.050075292587280273e-01 -1.541246753185987473e-02 -2.442542016506195068e-01 -3.394475877285003662e-01 1.458249837160110474e-01 -2.042425870895385742e-01 1.316670626401901245e-01 -1.880430579185485840e-01 1.668160594999790192e-02 -1.742261946201324463e-01 -1.554470416158437729e-02 -1.887807697057723999e-01 1.205547247081995010e-02 -2.773003876209259033e-01 -2.744750678539276123e-01 -1.410779654979705811e-01 5.747345834970474243e-02 -4.423953294754028320e-01 -8.031587302684783936e-02 -6.846660375595092773e-02 6.279046833515167236e-02
2.465334236621856689e-01 -1.760468780994415283e-01 -3.294662386178970337e-02 7.938665896654129028e-02 -3.864569664001464844e-01 2.140342891216278076e-01 -1.434645950794219971e-01 -4.294305294752120972e-02 -5.117135122418403625e-02 -2.262046933174133301e-01 -3.174032270908355713e-01 1.316219568252563477e-01 -3.101652488112449646e-02 -2.813808917999267578e-01 -1.209923550486564636e-01 8.530455827713012695e-02 -2.401301562786102295e-01 -1.183450371026992798e-01 -3.058830201625823975e-01 1.023481935262680054e-01 -3.290206193923950195e-01 3.217639401555061340e-03 -5.497045814990997314e-02 -6.498890370130538940e-02 1.481374073773622513e-02 -3.972603008151054382e-02 -1.951901316642761230e-01 -6.802177429199218750e-02 4.305258765816688538e-02 1.993153542280197144e-01 1.686974614858627319e-01 -5.970950797200202942e-02
-8.900191634893417358e-02 -8.781723678112030029e-02 1.331437081098556519e-01 3.073601126670837402e-01 -4.673165269196033478e-03 1.630577594041824341e-01 -2.350427061319351196e-01 9.285808354616165161e-02 4.587305709719657898e-02 -1.450500190258026123e-01 2.293821871280670166e-01 8.654128015041351318e-02 -6.693308055400848389e-02 -2.969402372837066650e-01 -1.856190711259841919e-01 7.700014859437942505e-03 -3.562240004539489746e-01 -1.629636734724044800e-01 -2.090761363506317139e-01 2.440985143184661865e-01 -1.842113733291625977e-01 -1.353519707918167114e-01 -5.581421777606010437e-02 1.143508777022361755e-01 -2.884820401668548584e-01 -7.715474814176559448e-03 1.595581471920013428e-01 -1.365357935428619385e-01 -1.629289388656616211e-01 2.661430537700653076e-01 5.000619962811470032e-02 1.371850520372390747e-01
-1.005155593156814575e-01 -2.212674617767333984e-01 -2.249777764081954956e-01 2.033416479825973511e-01 1.350122392177581787e-01 -6.723564118146896362e-02 -9.358452260494232178e-02 7.121191918849945068e-02 -2.040679603815078735e-01 1.913594896905124187e-03 -1.194521337747573853e-01 1.265676021575927734e-01 -3.520710021257400513e-02 8.699732273817062378e-02 -4.039506614208221436e-01 6.159601360559463501e-02 -1.370213478803634644e-01 -5.004217475652694702e-02 -1.295418590307235718e-01 -1.469729188829660416e-02 -3.695658147335052490e-01 2.469585090875625610e-01 4.766223430633544922e-01 -8.430273830890655518e-02 -1.373868435621261597e-01 -1.304066181182861328e-01 1.301155686378479004e-01 1.259090453386306763e-01 -2.456561662256717682e-02 8.323500305414199829e-02 -1.354024112224578857e-01 -5.801768973469734192e-03
1.612758934497833252e-01 1.608983725309371948e-01 -2.684921920299530029e-01 4.707460999488830566e-01 -2.017478086054325104e-02 2.149296700954437256e-01 -2.320051789283752441e-01 -5.561852455139160156e-02 -1.794196069240570068e-01 -4.098452627658843994e-02 6.275761127471923828e-02 2.010693997144699097e-01 3.852794691920280457e-02 -8.139792084693908691e-02 -5.518228188157081604e-02 1.606183350086212158e-01 -2.387959808111190796e-01 -2.824894785881042480e-01 -1.374179720878601074e-01 -4.181154444813728333e-02 -5.705550685524940491e-02 6.776562333106994629e-02 3.223347961902618408e-01 2.023191563785076141e-02 -6.664866954088211060e-02 3.712213039398193359e-02 4.454302787780761719e-02 1.682115020230412483e-03 1.815791279077529907e-01 -8.131608366966247559e-02 -3.438681662082672119e-01 -2.121992781758308411e-02
1.713111996650695801e-01 -1.523998230695724487e-01 -5.892980843782424927e-02 2.494372725486755371e-01 3.366380697116255760e-03 9.714259207248687744e-02 -1.091544404625892639e-01 -2.315980494022369385e-01 -4.484174847602844238e-01 -1.387468278408050537e-01 2.166878581047058105e-01 2.844925820827484131e-01 -7.527482509613037109e-02 -8.790926635265350342e-02 2.063687741756439209e-01 2.237494140863418579e-01 -9.921882301568984985e-02 -1.015921235084533691e-01 -7.069826126098632812e-02 1.115713864564895630e-01 -2.020512074232101440e-01 2.200202941894531250e-01 -1.652525961399078369e-01 4.336613044142723083e-02 2.254788065329194069e-03 7.157504558563232422e-02 3.090367913246154785e-01 1.865827590227127075e-01 -2.322090119123458862e-01 -2.120250836014747620e-02 -7.706484198570251465e-02 2.609602920711040497e-02
-3.075160272419452667e-02 4.327079281210899353e-03 -2.602178454399108887e-01 2.771430909633636475e-01 -2.067484706640243530e-02 4.528117477893829346e-01 -2.236299365758895874e-01 -1.719972044229507446e-01 -5.198542028665542603e-03 1.463713496923446655e-01 1.710622459650039673e-01 1.621595025062561035e-01 -9.756556153297424316e-02 -2.425439357757568359e-01 -1.778897494077682495e-01 1.599330455064773560e-01 -1.015946492552757263e-01 -1.845531463623046875e-01 -3.006542921066284180e-01 1.798639446496963501e-01 -4.088337346911430359e-02 1.015212684869766235e-01 2.727900445461273193e-01 -1.662989333271980286e-02 -8.365736901760101318e-02 3.968713432550430298e-02 2.564175054430961609e-03 -1.987324357032775879e-01 3.271291404962539673e-02 -1.692029237747192383e-01 -1.875976473093032837e-01 1.064736209809780121e-02
1.121713668107986450e-01 -7.683411240577697754e-02 -2.694246768951416016e-01 2.388292104005813599e-01 -1.381931900978088379e-01 3.390935957431793213e-01 -2.186111807823181152e-01 2.684108167886734009e-02 -1.934650354087352753e-02 -8.740373700857162476e-02 1.030295342206954956e-01 1.718560904264450073e-01 -1.925935000181198120e-01 -2.002857774496078491e-01 -1.236530691385269165e-01 2.748688682913780212e-02 -1.180047318339347839e-01 -1.264462918043136597e-01 -4.162011668086051941e-02 -3.077748790383338928e-02 -1.971784830093383789e-01 -2.009389847517013550e-01 5.289074182510375977e-01 1.520746350288391113e-01 -2.460430413484573364e-01 -1.318389642983675003e-02 1.247035712003707886e-01 -1.218171194195747375e-01 -5.392256751656532288e-02 -9.357102960348129272e-02 -1.009249612689018250e-01 -1.438986137509346008e-02
-1.411892920732498169e-01 -1.403013318777084351e-01 -1.256862729787826538e-01 4.014421701431274414e-01 -2.769422233104705811e-01 -8.043381385505199432e-03 -3.257953822612762451e-01 -5.131436139345169067e-02 -3.656462300568819046e-03 -1.089738458395004272e-01 -1.760011166334152222e-01 -2.161799557507038116e-02 -1.853950880467891693e-02 -7.257106155157089233e-02 3.610271960496902466e-02 2.916224300861358643e-01 -2.578665018081665039e-01 -9.227681159973144531e-02 -1.313337087631225586e-01 4.263618215918540955e-02 -8.743922412395477295e-02 -1.248750612139701843e-01 3.909716606140136719e-01 4.391683638095855713e-02 -1.359919011592864990e-01 -1.600121706724166870e-02 -9.514805674552917480e-02 -3.265734016895294189e-01 1.584752202033996582e-01 7.511961460113525391e-02 7.547856308519840240e-03 1.588398367166519165e-01
-5.524301528930664062e-02 -2.295256108045578003e-01 4.239856824278831482e-02 -2.663758117705583572e-03 -3.832331895828247070e-01 -1.799170374870300293e-01 -3.240911066532135010e-01 -1.498684734106063843e-01 -9.362791478633880615e-02 -2.850619256496429443e-01 -1.280277371406555176e-01 1.487275063991546631e-01 3.513682633638381958e-02 -2.935935556888580322e-01 -8.195451460778713226e-03 2.305855154991149902e-01 -1.122117564082145691e-01 -1.060594245791435242e-01 -2.867924235761165619e-02 -1.990984939038753510e-02 -9.027713909745216370e-03 1.988377571105957031e-01 5.211548507213592529e-02 -2.523022331297397614e-02 -3.858565390110015869e-01 -1.550674438476562500e-02 -2.153503149747848511e-02 -1.503836214542388916e-01 -7.480265200138092041e-02 7.541789859533309937e-02 -3.391162157058715820e-01 -2.149335574358701706e-03
-2.112157642841339111e-01 -1.431325376033782959e-01 -2.559496760368347168e-01 2.481371611356735229e-01 -3.173674941062927246e-01 2.371939122676849365e-01 -1.233540698885917664e-01 2.066150680184364319e-02 -3.284446597099304199e-01 -6.654939055442810059e-02 -7.306309044361114502e-02 7.024555001407861710e-03 7.787966728210449219e-02 -1.891062706708908081e-01 -1.836941689252853394e-01 -1.156758517026901245e-01 1.921367831528186798e-02 -1.592704840004444122e-02 -1.184805855154991150e-01 1.761865988373756409e-02 -2.884967997670173645e-02 1.934145689010620117e-01 4.695214927196502686e-01 6.464793533086776733e-02 8.303006179630756378e-03 4.751731455326080322e-02 -1.543883979320526123e-01 -2.498238813132047653e-03 -2.619707286357879639e-01 3.649292141199111938e-02 -2.742751501500606537e-02 2.320034354925155640e-01
-3.201264142990112305e-02 -3.450570702552795410e-01 2.114279940724372864e-02 -2.200686559081077576e-02 -3.732179701328277588e-01 -1.259639710187911987e-01 -2.419135719537734985e-01 -1.139613837003707886e-01 -1.373960226774215698e-01 -2.211968749761581421e-01 -2.526960372924804688e-01 1.588745415210723877e-01 9.250651299953460693e-02 -2.418824881315231323e-01 1.051880791783332825e-02 2.113446444272994995e-01 -9.900753200054168701e-02 -1.150142177939414978e-01 8.852424216456711292e-04 -6.853735446929931641e-02 -1.406602095812559128e-02 2.467076778411865234e-01 1.140553057193756104e-01 5.956771969795227051e-02 -3.763023912906646729e-01 2.331675216555595398e-02 -9.231079369783401489e-02 -5.192721262574195862e-02 -9.478150308132171631e-02 8.726128935813903809e-02 -3.163399100303649902e-01 -9.047343581914901733e-02
-2.400618419051170349e-02 -1.467918902635574341e-01 -2.909052073955535889e-01 2.157322317361831665e-01 1.373192574828863144e-02 -1.077909842133522034e-01 5.004725605249404907e-02 -4.094132781028747559e-02 -9.923058003187179565e-02 -2.778080105781555176e-01 -1.206527650356292725e-01 1.208240687847137451e-01 -2.006140649318695068e-01 -2.817720472812652588e-01 -1.178459227085113525e-01 1.295571923255920410e-01 -3.184210658073425293e-01 -1.494590342044830322e-01 -1.018031835556030273e-01 2.972329556941986084e-01 -1.170968264341354370e-01 -2.272068262100219727e-01 1.814442574977874756e-01 -9.074673056602478027e-02 -2.271232195198535919e-02 -2.580600678920745850e-01 -1.906040906906127930e-01 3.221468627452850342e-01 6.570760160684585571e-02 8.766482770442962646e-02 -1.074889898300170898e-01 6.722186505794525146e-02
1.756804585456848145e-01 -4.078263044357299805e-02 -8.630256354808807373e-02 1.936926990747451782e-01 -3.002027273178100586e-01 1.775131672620773315e-01 -1.776706725358963013e-01 -1.841696538031101227e-02 -1.098212413489818573e-02 -3.126075863838195801e-02 -1.368524283170700073e-01 2.166665494441986084e-01 -3.737817704677581787e-01 -8.577001094818115234e-02 -2.224121242761611938e-02 7.768158614635467529e-02 -1.371030509471893311e-01 -3.815722167491912842e-01 6.039132922887802124e-02 1.794242113828659058e-02 -3.519181907176971436e-01 8.184532821178436279e-02 -1.562546044588088989e-01 1.254198402166366577e-01 -1.753992736339569092e-01 -1.375513523817062378e-01 8.227034658193588257e-02 -3.072394728660583496e-01 5.287270620465278625e-02 1.660184711217880249e-01 -4.077307134866714478e-02 -1.633278578519821167e-01
9.834666550159454346e-02 -1.080861091613769531e-01 4.502392560243606567e-02 1.069947034120559692e-01 2.236100286245346069e-02 1.906221508979797363e-01 -1.218754276633262634e-01 -5.902389809489250183e-02 -9.609404206275939941e-02 -4.653904139995574951e-01 -7.442362606525421143e-02 -4.463827982544898987e-02 1.319437772035598755e-01 -2.464901357889175415e-01 -2.307324558496475220e-01 1.602428704500198364e-01 -3.736433088779449463e-01 2.907348331063985825e-03 -7.488166540861129761e-02 -7.495466619729995728e-02 -1.458713561296463013e-01 -1.055677458643913269e-01 2.051014155149459839e-01 8.695575594902038574e-02 -2.624666318297386169e-02 -3.049335777759552002e-01 -9.055029600858688354e-03 7.331963628530502319e-03 -3.298850059509277344e-01 1.105168275535106659e-02 -2.764696776866912842e-01 -8.646044135093688965e-02
1.028032004833221436e-01 -3.001786768436431885e-01 -1.099226772785186768e-01 -6.822582334280014038e-02 6.655410677194595337e-02 2.764416933059692383e-01 -7.889012992382049561e-02 6.667447090148925781e-02 -5.586715787649154663e-02 -5.201854556798934937e-02 -1.518631726503372192e-01 1.446261405944824219e-01 -2.751333713531494141e-01 -1.661700457334518433e-01 -3.831670805811882019e-02 3.548709452152252197e-01 -2.516708970069885254e-01 -3.534021228551864624e-02 -2.517872750759124756e-01 7.655625045299530029e-02 1.021823137998580933e-01 3.585399091243743896e-01 1.911856383085250854e-01 1.009475216269493103e-01 -6.142625957727432251e-02 -1.497427821159362793e-01 1.088117808103561401e-01 3.980469331145286560e-02 1.334834247827529907e-01 -2.891130447387695312e-01 2.231530100107192993e-01 -1.217759586870670319e-02
4.834688454866409302e-02 -3.432811796665191650e-01 8.041416853666305542e-02 2.812789380550384521e-01 -4.168222546577453613e-01 2.398790568113327026e-01 -1.576541066169738770e-01 -1.926515698432922363e-01 -2.033778131008148193e-01 -1.037522852420806885e-01 -9.249670803546905518e-02 8.895088732242584229e-02 -5.160886794328689575e-02 4.226966574788093567e-02 -7.674974948167800903e-02 5.769426375627517700e-02 -1.214095503091812134e-01 -6.859025359153747559e-02 -1.288927197456359863e-01 -1.664483994245529175e-01 -3.022572994232177734e-01 1.996344029903411865e-01 -9.160260856151580811e-02 -7.360281795263290405e-02 -6.023369356989860535e-02 -6.647656671702861786e-03 3.772473335266113281e-01 -1.550881862640380859e-01 2.319729514420032501e-02 5.479361489415168762e-02 -9.138031862676143646e-03 -1.904483288526535034e-01
9.474436752498149872e-03 -2.051349580287933350e-01 -4.796236753463745117e-02 2.400692552328109741e-02 -1.023388057947158813e-01 3.577932119369506836e-01 -1.377733349800109863e-01 -7.909167557954788208e-02 -1.929357200860977173e-01 -1.451454609632492065e-01 -2.450224161148071289e-01 2.895920872688293457e-01 -1.085389591753482819e-02 -3.582634329795837402e-01 7.549701631069183350e-02 -1.544644683599472046e-01 -2.088034451007843018e-01 -2.234199941158294678e-01 -9.227143973112106323e-02 -2.120693325996398926e-01 -1.737445294857025146e-01 2.658830285072326660e-01 1.597177237272262573e-01 -1.565708816051483154e-01 -1.414908003062009811e-02 -1.371638178825378418e-01 7.550816237926483154e-02 -2.976991832256317139e-01 4.865158721804618835e-02 3.271776810288429260e-02 -5.872465297579765320e-02 1.134544536471366882e-01
-1.619564294815063477e-01 -2.451564520597457886e-01 3.471372649073600769e-02 1.578635573387145996e-01 -3.478233516216278076e-01 -6.644450128078460693e-02 -1.604627221822738647e-01 -1.503866463899612427e-01 -1.585020124912261963e-01 -2.734860181808471680e-01 -7.752455770969390869e-02 2.427466362714767456e-01 9.432261437177658081e-02 -2.005524486303329468e-01 -4.626170918345451355e-02 2.916364073753356934e-01 -8.953917026519775391e-02 -5.539182573556900024e-02 -4.942607879638671875e-02 8.492623269557952881e-02 6.342868506908416748e-02 2.058363556861877441e-01 -1.485281903296709061e-02 9.776169806718826294e-02 -3.298141360282897949e-01 1.529090851545333862e-01 -5.180530622601509094e-02 -1.433562785387039185e-01 -1.417812556028366089e-01 -3.292900323867797852e-02 -3.964709043502807617e-01 4.403498768806457520e-02
-1.555607281625270844e-02 9.099377319216728210e-03 -1.664638519287109375e-03 1.298395097255706787e-01 -5.949535220861434937e-02 1.267067939043045044e-01 4.577381536364555359e-03 3.312214463949203491e-02 -1.878255754709243774e-01 -3.107890188694000244e-01 -3.089215755462646484e-01 9.727060049772262573e-02 -3.678448498249053955e-02 -1.284778267145156860e-01 -1.673898994922637939e-01 1.043820828199386597e-01 -1.919394731521606445e-01 -1.752250194549560547e-01 -5.268453806638717651e-02 2.353328913450241089e-01 -3.531212210655212402e-01 4.507679641246795654e-01 -1.766046509146690369e-02 6.373088061809539795e-02 2.497999370098114014e-02 -2.743406891822814941e-01 -3.592696785926818848e-02 -1.103936359286308289e-01 -3.228644728660583496e-01 -8.258958905935287476e-02 -8.695613592863082886e-02 5.113567039370536804e-02
1.162763833999633789e-01 -2.730732969939708710e-02 1.601703017950057983e-01 5.056512951850891113e-01 -2.082912176847457886e-01 2.887067385017871857e-03 -3.206461668014526367e-02 -1.669037342071533203e-01 -2.912395596504211426e-01 3.745545446872711182e-02 -4.796498641371726990e-02 1.042740195989608765e-01 -4.653430357575416565e-02 -1.164320949465036392e-02 9.165678918361663818e-02 1.760409325361251831e-01 -7.360333949327468872e-02 -1.108762919902801514e-01 -1.323488503694534302e-01 6.807319819927215576e-03 -1.609421670436859131e-01 4.052988290786743164e-01 -2.668415755033493042e-02 -7.551234681159257889e-03 -3.764193356037139893e-01 -1.088527664542198181e-01 1.783028990030288696e-01 -2.736672461032867432e-01 1.051137223839759827e-02 1.417019311338663101e-02 -2.415143884718418121e-02 -6.079093739390373230e-02
-1.801623776555061340e-02 -2.788194827735424042e-02 -6.984212994575500488e-02 3.992773294448852539e-01 -1.529847383499145508e-01 -2.169553190469741821e-01 -2.046886384487152100e-01 -1.757619380950927734e-01 -2.465516924858093262e-01 -2.323834896087646484e-01 1.214221268892288208e-01 9.106150269508361816e-02 -3.577427705749869347e-03 -1.205131225287914276e-02 -2.936768531799316406e-02 2.905157208442687988e-01 -1.034153401851654053e-01 -1.629887819290161133e-01 2.341189607977867126e-02 8.451644331216812134e-02 7.127004861831665039e-02 2.689349353313446045e-01 -3.399537131190299988e-02 4.536303505301475525e-02 -4.204766452312469482e-01 2.160098776221275330e-02 1.758386343717575073e-01 1.327450722455978394e-01 -2.186454683542251587e-01 -1.494932472705841064e-01 1.996897011995315552e-01 -8.173705637454986572e-02
3.986129462718963623e-01 -2.015002369880676270e-01 5.132479220628738403e-02 9.448340535163879395e-02 -9.648394584655761719e-02 1.524924635887145996e-01 -2.556489109992980957e-01 -6.191533431410789490e-02 -1.413984596729278564e-01 -1.872524023056030273e-01 -2.702220082283020020e-01 -1.102275401353836060e-01 7.480975985527038574e-02 -2.509568035602569580e-01 -1.705368459224700928e-01 2.091770321130752563e-01 -1.790913343429565430e-01 -1.649949103593826294e-01 -7.477828115224838257e-02 8.508986979722976685e-02 -2.620409131050109863e-01 2.385714836418628693e-02 1.669523678719997406e-02 -2.807350754737854004e-01 -1.285311728715896606e-01 -1.571561396121978760e-01 -3.719795122742652893e-02 -1.197684276849031448e-02 2.197430655360221863e-02 -3.657861053943634033e-02 2.443909347057342529e-01 -2.842574417591094971e-01
2.306924760341644287e-01 -1.048904359340667725e-01 -1.062413007020950317e-01 2.296684831380844116e-01 4.805687069892883301e-02 3.886050879955291748e-01 -2.533863782882690430e-01 -4.435419291257858276e-02 -3.275585770606994629e-01 7.351383566856384277e-02 1.219992339611053467e-01 -1.849536970257759094e-02 -1.491885185241699219e-01 -1.532389074563980103e-01 1.309918705374002457e-02 1.696157753467559814e-01 -3.125047087669372559e-01 -5.705542489886283875e-02 -5.961977317929267883e-02 -6.049960479140281677e-02 -1.652418822050094604e-01 -1.345651596784591675e-01 2.055410146713256836e-01 1.958846598863601685e-01 1.308290511369705200e-01 -8.158300071954727173e-02 1.209939494729042053e-01 -1.054096221923828125e-01 -3.535975515842437744e-02 -1.442069858312606812e-01 -2.836838662624359131e-01 -2.518697381019592285e-01
1.692395508289337158e-01 -3.043681979179382324e-01 7.613068819046020508e-02 2.444854825735092163e-01 -1.364585608243942261e-01 1.864733695983886719e-01 -2.541646547615528107e-02 -1.893423125147819519e-02 7.041205465793609619e-02 -2.615129351615905762e-01 -3.321975767612457275e-01 -1.906803436577320099e-02 -1.789982765913009644e-01 -2.851687371730804443e-01 -3.853214159607887268e-02 2.664321362972259521e-01 -2.443396449089050293e-01 -1.406422853469848633e-01 -1.810036450624465942e-01 -2.323227375745773315e-02 -2.416105270385742188e-01 1.453033536672592163e-01 -3.721377253532409668e-02 6.253147870302200317e-02 2.356767654418945312e-02 -1.424791365861892700e-01 3.053151071071624756e-02 -3.043577969074249268e-01 -4.978112876415252686e-02 2.182930409908294678e-01 1.618082225322723389e-01 2.348917908966541290e-02
-1.381631344556808472e-01 -2.160445153713226318e-01 -5.216119438409805298e-02 3.186229765415191650e-01 9.723397344350814819e-02 2.310936003923416138e-01 -2.192792296409606934e-01 1.107771098613739014e-01 -5.132125318050384521e-02 -4.955518618226051331e-02 1.357073783874511719e-01 1.023901030421257019e-01 4.942875355482101440e-02 -4.952935874462127686e-01 2.500664442777633667e-02 4.802816361188888550e-02 -2.026862353086471558e-01 -3.034772872924804688e-01 -2.092968113720417023e-02 1.941335499286651611e-01 -3.253551423549652100e-01 -9.857185184955596924e-02 3.770072013139724731e-02 2.284989058971405029e-01 7.236495614051818848e-02 2.840466238558292389e-02 6.073821708559989929e-02 -1.115048602223396301e-01 1.865703053772449493e-02 -1.005453709512948990e-02 -9.125186502933502197e-02 -2.250470519065856934e-01
5.918361712247133255e-03 -5.415061861276626587e-02 1.555563509464263916e-01 1.564464867115020752e-01 -2.715616226196289062e-01 4.318807274103164673e-02 -4.351208359003067017e-02 -4.701272025704383850e-02 -5.741805583238601685e-02 -3.000785112380981445e-01 -2.742074728012084961e-01 9.432429075241088867e-02 2.642166242003440857e-02 -2.205063849687576294e-01 -2.491932809352874756e-01 2.308746278285980225e-01 9.990184009075164795e-02 -1.626853346824645996e-01 -1.930258274078369141e-01 5.115135759115219116e-02 -1.115232985466718674e-02 3.679803311824798584e-01 -1.232292801141738892e-01 2.381912320852279663e-01 -3.487069010734558105e-01 1.419696658849716187e-01 6.699508428573608398e-02 1.633883863687515259e-01 -1.108883768320083618e-01 1.421607136726379395e-01 -1.517084538936614990e-01 1.194086149334907532e-01
1.795024573802947998e-01 -2.322437912225723267e-01 -4.609254747629165649e-02 3.958919271826744080e-02 -2.607568502426147461e-01 -1.141292080283164978e-01 -1.939760893583297729e-01 -3.512015799060463905e-03 -2.197107225656509399e-01 -1.573575586080551147e-01 -2.907350845634937286e-02 -7.237377576529979706e-03 -2.630377188324928284e-02 -2.308825254440307617e-01 3.149655181914567947e-03 2.507933378219604492e-01 -2.782815992832183838e-01 -1.330922544002532959e-01 -1.811406612396240234e-01 -4.266347736120223999e-02 -2.223962992429733276e-01 -7.379879802465438843e-02 7.715883105993270874e-02 -4.628831520676612854e-02 -1.725044548511505127e-01 -1.427481174468994141e-01 7.349478453397750854e-02 -8.927393704652786255e-02 -2.130727767944335938e-01 1.610282659530639648e-01 5.179831385612487793e-01 6.871747970581054688e-02
1.108837276697158813e-01 -1.472429037094116211e-01 -2.272742241621017456e-01 2.608556859195232391e-02 -3.545455932617187500e-01 6.105666980147361755e-02 -1.625331044197082520e-01 -1.316436082124710083e-01 -9.021557122468948364e-02 -1.089485175907611847e-02 3.198392093181610107e-01 -4.064485803246498108e-02 1.518833544105291367e-02 -2.398423701524734497e-01 -2.127494066953659058e-01 1.740943342447280884e-01 -1.686427295207977295e-01 -4.360357671976089478e-02 7.166205905377864838e-03 7.663132250308990479e-02 -9.163467586040496826e-02 -1.057115346193313599e-01 4.439005851745605469e-01 -1.117032114416360855e-02 -7.064006756991147995e-03 -2.370621263980865479e-01 9.657743573188781738e-02 -7.077410072088241577e-02 -1.533881854265928268e-02 -1.520939916372299194e-01 -2.542292475700378418e-01 -2.887651026248931885e-01
-8.932498097419738770e-02 -2.686238288879394531e-02 8.139067888259887695e-02 1.254486739635467529e-01 -1.039862334728240967e-01 8.774726092815399170e-02 -6.939689815044403076e-02 -1.270223259925842285e-01 -2.283587455749511719e-01 -4.482836723327636719e-01 -4.280456900596618652e-01 3.506353124976158142e-02 6.966090202331542969e-02 -1.594729721546173096e-01 -5.962527170777320862e-02 9.224905818700790405e-02 1.845594309270381927e-02 -2.899392247200012207e-01 -1.109652891755104065e-01 2.073319107294082642e-01 -9.574788063764572144e-02 3.117716610431671143e-01 2.124919593334197998e-01 1.395571976900100708e-01 -3.130485117435455322e-02 -2.565006315708160400e-01 8.796733617782592773e-02 4.622959718108177185e-02 -1.883040815591812134e-01 -7.036210596561431885e-02 -5.349979922175407410e-02 1.376358121633529663e-01
1.999920159578323364e-01 -1.250694394111633301e-01 7.704873383045196533e-02 1.562255024909973145e-01 -3.179988563060760498e-01 2.818119339644908905e-02 -1.761222928762435913e-01 2.366780862212181091e-02 -2.815308570861816406e-01 5.296907946467399597e-02 4.880272224545478821e-02 -1.949535459280014038e-01 1.220627129077911377e-02 -6.142091751098632812e-02 -5.712678190320730209e-03 3.437986075878143311e-01 -8.715680241584777832e-02 -3.744468465447425842e-02 -3.574533462524414062e-01 2.933757901191711426e-01 -4.916459694504737854e-02 4.229127615690231323e-02 2.342672497034072876e-01 6.883983314037322998e-02 -2.066093534231185913e-01 -2.065095007419586182e-01 -1.471982151269912720e-01 3.288893699645996094e-01 1.272856891155242920e-01 -5.171691998839378357e-02 -9.162527322769165039e-02 -8.251422643661499023e-02
1.464982926845550537e-01 9.183563292026519775e-02 -2.066787779331207275e-01 5.334073901176452637e-01 -3.992895036935806274e-02 1.892952024936676025e-01 -3.527248203754425049e-01 -2.473111450672149658e-02 -5.536013096570968628e-02 -6.397945433855056763e-02 -1.443209201097488403e-01 -4.627104848623275757e-02 -1.561237573623657227e-01 -2.062602043151855469e-01 -4.743541125208139420e-03 1.245056986808776855e-01 -1.272804737091064453e-01 -2.586756050586700439e-01 -1.983032934367656708e-02 1.728990077972412109e-01 5.030341446399688721e-02 -1.167310103774070740e-01 3.830100595951080322e-01 -7.600733637809753418e-02 -1.692028045654296875e-01 4.749486688524484634e-03 3.548024594783782959e-02 -1.304930914193391800e-02 1.311151087284088135e-01 1.308392435312271118e-01 -1.420762836933135986e-01 3.512087836861610413e-02
1.266610175371170044e-01 5.269291251897811890e-02 -1.115426942706108093e-01 4.487910568714141846e-01 -6.268733739852905273e-02 2.774471417069435120e-03 -1.752331852912902832e-01 -1.767924800515174866e-02 -6.615347415208816528e-02 7.511264085769653320e-02 -1.027304232120513916e-01 6.428419053554534912e-02 -1.013799309730529785e-01 -3.681836426258087158e-01 9.225772321224212646e-02 8.045582473278045654e-02 -5.365310311317443848e-01 -2.163019329309463501e-01 -9.279717504978179932e-02 7.869318872690200806e-02 -1.503535807132720947e-01 6.336983293294906616e-03 -5.072106420993804932e-02 -7.777028530836105347e-02 -6.031068786978721619e-02 -1.514718383550643921e-01 -5.206362903118133545e-02 2.548302337527275085e-02 3.027989268302917480e-01 -5.314068403095006943e-03 -2.108366042375564575e-01 -3.304131794720888138e-03
1.196292713284492493e-01 1.117800548672676086e-01 -3.000383079051971436e-01 -1.086988672614097595e-02 -2.404146790504455566e-01 1.442644149065017700e-01 -2.030059248208999634e-01 -4.333330318331718445e-02 -1.992115080356597900e-01 -1.518516391515731812e-01 1.151558607816696167e-01 -3.086746633052825928e-01 -7.123701274394989014e-02 -1.658554971218109131e-01 -1.392483413219451904e-01 3.780612349510192871e-01 -6.476151198148727417e-02 1.106126904487609863e-01 -2.344999611377716064e-01 1.482189595699310303e-01 -3.059357702732086182e-01 -1.208158954977989197e-01 2.022093087434768677e-01 -3.035807423293590546e-02 8.850594609975814819e-02 -1.131224334239959717e-01 5.573219060897827148e-02 4.046712070703506470e-02 -1.922015547752380371e-01 -1.609553545713424683e-01 -2.476770579814910889e-01 4.697603732347488403e-02
-2.659227252006530762e-01 -2.901043295860290527e-01 -3.610620498657226562e-01 1.875815540552139282e-01 1.655977219343185425e-01 1.388782411813735962e-01 -2.521284222602844238e-01 -1.497898846864700317e-01 -1.580947935581207275e-01 8.082481473684310913e-02 -1.049975454807281494e-01 -3.518427163362503052e-02 2.640224620699882507e-02 1.303166300058364868e-01 -1.328241378068923950e-01 3.282384872436523438e-01 -2.591873705387115479e-01 -1.036476865410804749e-01 -2.403058484196662903e-02 9.160021692514419556e-02 -9.881969541311264038e-02 -1.480117347091436386e-02 2.159875333309173584e-01 1.953437030315399170e-01 -1.500605791807174683e-01 -2.203559279441833496e-01 -6.177556887269020081e-02 -1.129287406802177429e-01 -6.133396923542022705e-02 -1.377405077219009399e-01 -6.908998638391494751e-02 2.513364553451538086e-01
1.380231827497482300e-01 -1.670942604541778564e-01 -1.119636371731758118e-01 8.466256409883499146e-02 1.465867552906274796e-02 2.626329064369201660e-01 -2.172860801219940186e-01 1.356236487627029419e-01 2.746199257671833038e-02 -6.986801326274871826e-02 -3.643484413623809814e-01 6.658775359392166138e-02 -7.433615624904632568e-02 -9.280900657176971436e-02 -1.917827278375625610e-01 1.602899730205535889e-01 -4.016557931900024414e-01 1.218235641717910767e-01 -7.306384295225143433e-02 2.327503636479377747e-02 -3.414123356342315674e-01 3.197319507598876953e-01 -8.892800658941268921e-02 -4.049709066748619080e-03 -2.027051746845245361e-01 1.202770844101905823e-01 6.041677668690681458e-02 2.787265367805957794e-02 -2.936219573020935059e-01 8.844797313213348389e-02 -1.060261353850364685e-01 7.120422273874282837e-02
2.113483101129531860e-01 -1.441377699375152588e-01 -1.431499887257814407e-02 6.594923138618469238e-02 -1.730919480323791504e-01 1.386797279119491577e-01 -2.857525944709777832e-01 1.641797721385955811e-01 -6.658502854406833649e-03 -3.080353140830993652e-01 5.738789215683937073e-02 1.196995750069618225e-01 -7.197957485914230347e-02 -3.264678418636322021e-01 3.323688358068466187e-02 1.459840834140777588e-01 -4.504615962505340576e-01 -2.909838259220123291e-01 -1.541886329650878906e-01 4.928332194685935974e-02 -2.225461155176162720e-01 -1.039916947484016418e-01 3.481179475784301758e-02 1.608902513980865479e-01 -1.353719532489776611e-01 3.136343881487846375e-02 -6.690337508916854858e-02 -2.383411973714828491e-01 9.632726013660430908e-02 2.791660372167825699e-03 -1.713170260190963745e-01 -7.080194354057312012e-02
-1.849509477615356445e-01 -6.171296909451484680e-02 -1.645832657814025879e-01 2.529644370079040527e-01 1.768704652786254883e-01 1.376681923866271973e-01 -1.456939876079559326e-01 2.756970562040805817e-02 -1.664265543222427368e-01 -1.940291225910186768e-01 -1.700153946876525879e-01 1.772542744874954224e-01 -3.414625674486160278e-02 -8.450782299041748047e-02 -4.362086355686187744e-01 1.854966580867767334e-01 -3.230881989002227783e-01 -4.073944315314292908e-02 -6.545653194189071655e-02 2.051587253808975220e-01 -1.973653137683868408e-01 1.405369341373443604e-01 3.061028718948364258e-01 -5.412850156426429749e-02 2.301543653011322021e-01 -1.501395702362060547e-01 -1.348373591899871826e-01 -2.806856296956539154e-02 4.724181070923805237e-02 5.983720347285270691e-02 -5.532784014940261841e-02 1.700331270694732666e-01
-5.814608186483383179e-02 1.142512354999780655e-02 -1.711851954460144043e-01 4.683143198490142822e-01 -1.551399827003479004e-01 6.203917786478996277e-03 -8.787833899259567261e-02 -1.167100667953491211e-01 -1.904200166463851929e-01 -1.668524593114852905e-01 -1.954587846994400024e-01 4.298290610313415527e-02 -1.786483526229858398e-01 1.560417283326387405e-02 9.579221159219741821e-02 5.172080993652343750e-01 3.959310799837112427e-02 -9.723244607448577881e-02 -1.797176152467727661e-01 -1.787836402654647827e-01 -1.571874022483825684e-01 1.469351500272750854e-01 6.128865480422973633e-02 1.272449642419815063e-01 1.454948913305997849e-02 -6.039488315582275391e-02 -3.082648478448390961e-02 -2.310821563005447388e-01 -9.474045783281326294e-02 2.379902452230453491e-01 -1.499287191109033301e-05 1.551515758037567139e-01
-1.133648329414427280e-03 1.173605844378471375e-01 -3.220103448256850243e-03 1.847180128097534180e-01 2.483796328306198120e-03 1.180594936013221741e-01 -1.559035927057266235e-01 1.301233917474746704e-01 -3.583836257457733154e-01 -1.502742618322372437e-01 1.452794205397367477e-02 2.566806972026824951e-02 -9.681011736392974854e-02 -1.899731904268264771e-01 -3.615632355213165283e-01 3.347740471363067627e-01 -6.562352646142244339e-03 -9.322126209735870361e-02 -2.798369228839874268e-01 3.226408734917640686e-02 -1.683317869901657104e-01 6.018188968300819397e-02 5.384983122348785400e-02 7.574758678674697876e-02 1.535127162933349609e-01 -6.428445875644683838e-02 2.081104815006256104e-01 -4.182853735983371735e-03 -1.582269072532653809e-01 5.246998369693756104e-02 -1.304137054830789566e-02 4.786379039287567139e-01
-1.092852279543876648e-01 -1.207116991281509399e-01 -4.212480783462524414e-01 3.836465477943420410e-01 -1.284171789884567261e-01 5.470797792077064514e-02 -1.262873783707618713e-02 -9.174130856990814209e-03 -1.556391119956970215e-01 -1.692943647503852844e-02 1.460549533367156982e-01 1.546170115470886230e-01 -2.027866393327713013e-01 -2.953534722328186035e-01 -5.952942743897438049e-02 2.839855253696441650e-01 -5.319980531930923462e-02 1.519676148891448975e-01 6.835476309061050415e-02 3.534018248319625854e-02 -2.142084985971450806e-01 -1.353428792208433151e-02 5.492442473769187927e-02 1.963281482458114624e-01 2.098464518785476685e-01 -6.019532307982444763e-02 2.155441194772720337e-01 8.067499101161956787e-02 -7.108880579471588135e-02 -6.746417284011840820e-02 -7.867363840341567993e-02 3.330616652965545654e-01
-1.133681535720825195e-01 -8.722767233848571777e-02 -1.204933673143386841e-01 -1.008252520114183426e-02 -3.568018078804016113e-01 2.257459461688995361e-01 -2.667973935604095459e-01 3.527365997433662415e-02 -2.144238352775573730e-01 6.818484514951705933e-02 1.637313812971115112e-01 2.961896546185016632e-02 7.415962964296340942e-02 -3.807425200939178467e-01 -1.727762073278427124e-01 1.239260360598564148e-01 1.942560076713562012e-02 2.061878889799118042e-01 -1.056427210569381714e-01 1.552125662565231323e-01 -2.837212085723876953e-01 1.930960565805435181e-01 -1.266826037317514420e-02 2.215708792209625244e-01 -1.324568539857864380e-01 -5.962138622999191284e-02 2.549633383750915527e-01 6.596016883850097656e-02 2.537457346916198730e-01 8.106900751590728760e-02 -1.118107140064239502e-01 -1.454023122787475586e-01
-1.892994642257690430e-01 -1.924236267805099487e-01 1.340985894203186035e-01 1.075217127799987793e-01 -3.290057182312011719e-01 2.413410693407058716e-01 -7.992079108953475952e-02 3.108007088303565979e-02 -3.479117751121520996e-01 4.370781779289245605e-02 -3.022576123476028442e-02 -7.357563823461532593e-02 -1.867590993642807007e-01 -1.174083054065704346e-01 4.859036952257156372e-02 1.380055993795394897e-01 -3.443540930747985840e-01 1.115270555019378662e-01 -2.381990849971771240e-01 1.712658107280731201e-01 6.010043900460004807e-03 -1.772513985633850098e-01 3.332768678665161133e-01 2.017218619585037231e-01 -3.130463361740112305e-01 -3.793420642614364624e-02 2.669827826321125031e-02 4.066945984959602356e-02 6.470668315887451172e-02 -1.235265955328941345e-01 -2.285983972251415253e-02 -4.817964881658554077e-02
3.473082184791564941e-02 -1.888900101184844971e-01 -1.304544657468795776e-01 2.592400014400482178e-01 -2.575708031654357910e-01 3.508181124925613403e-02 -4.794527590274810791e-01 1.161008700728416443e-01 6.295154243707656860e-02 -1.956720799207687378e-01 6.542018800973892212e-02 1.148139610886573792e-01 -2.010660767555236816e-01 1.734824036248028278e-03 -2.587576769292354584e-02 -1.395759135484695435e-01 -2.247090637683868408e-01 -3.252938687801361084e-01 -2.926744818687438965e-01 -1.712273620069026947e-02 -1.310228258371353149e-01 1.463433951139450073e-01 1.379548199474811554e-02 1.307198107242584229e-01 1.375442743301391602e-01 -1.216921582818031311e-01 5.324584618210792542e-02 -2.936666272580623627e-02 2.017381228506565094e-02 -1.553653031587600708e-01 -1.624801307916641235e-01 -2.473369687795639038e-01
2.850031293928623199e-02 -2.366411685943603516e-01 1.629054099321365356e-01 2.519003152847290039e-01 -1.383034586906433105e-01 -1.303084045648574829e-01 -3.781356811523437500e-01 -3.969755396246910095e-02 -2.810750901699066162e-01 -1.623300164937973022e-01 -1.148577928543090820e-01 1.210578605532646179e-01 3.371977433562278748e-02 -1.870758384466171265e-01 -9.458385407924652100e-02 1.017194688320159912e-01 -2.884037047624588013e-02 -2.377236038446426392e-01 -6.581702083349227905e-02 -1.671262085437774658e-02 4.488094523549079895e-02 2.282907813787460327e-01 8.705406635999679565e-02 1.918032318353652954e-01 -4.024103581905364990e-01 9.285014122724533081e-03 1.727285236120223999e-01 -1.906560063362121582e-01 -8.438370376825332642e-02 -1.939065009355545044e-01 -2.101174592971801758e-01 -7.980556786060333252e-02
1.075770407915115356e-01 4.297498613595962524e-02 -5.049359053373336792e-02 4.986656084656715393e-02 -5.187901258468627930e-01 2.062920331954956055e-01 -1.570427268743515015e-01 -6.632883846759796143e-02 -2.748319804668426514e-01 6.119827274233102798e-03 -1.123448833823204041e-02 -6.755319237709045410e-02 2.143687307834625244e-01 -7.737580686807632446e-02 1.181082725524902344e-01 1.928399801254272461e-01 -1.853039264678955078e-01 -1.103095263242721558e-01 -2.221570312976837158e-01 4.482267796993255615e-02 -4.812762886285781860e-02 5.536734685301780701e-02 2.196042537689208984e-01 3.885169327259063721e-02 -2.767425477504730225e-01 -3.074485957622528076e-01 6.037920340895652771e-02 1.820800900459289551e-01 1.778790950775146484e-01 -8.132996410131454468e-02 3.219327703118324280e-02 -2.392852306365966797e-01
1.971448585391044617e-02 -8.436710387468338013e-02 -3.108646571636199951e-01 2.166249090805649757e-03 -2.250333875417709351e-01 1.109521389007568359e-01 -1.508891582489013672e-01 8.666582405567169189e-02 -1.850300133228302002e-01 -6.918090581893920898e-02 2.062939852476119995e-02 2.435083687305450439e-01 -3.057466261088848114e-02 -7.414437085390090942e-02 -2.223762720823287964e-01 1.555976271629333496e-01 -1.302848905324935913e-01 -2.742200493812561035e-01 2.035341560840606689e-01 2.571145892143249512e-01 -3.110747933387756348e-01 -7.814879715442657471e-02 4.788987338542938232e-01 6.374239921569824219e-02 -9.999834001064300537e-02 1.775136031210422516e-02 -1.439282149076461792e-01 2.111825495958328247e-01 -2.129205130040645599e-02 9.834160655736923218e-02 6.652296986430883408e-03 -4.474147036671638489e-02
1.507163941860198975e-01 -2.587144672870635986e-01 -1.040520146489143372e-01 6.742197275161743164e-02 -2.942502498626708984e-01 1.710820198059082031e-01 -1.379306167364120483e-01 3.149569779634475708e-02 -4.021097719669342041e-01 1.441260725259780884e-01 1.401541680097579956e-01 -8.669643104076385498e-02 2.112493067979812622e-01 -1.167614385485649109e-01 -1.003030389547348022e-01 1.670613586902618408e-01 -1.909305304288864136e-01 -8.848178386688232422e-02 -9.780159592628479004e-02 2.241893112659454346e-01 -1.323281228542327881e-01 1.762585900723934174e-02 1.220723763108253479e-01 3.200298249721527100e-01 -2.640368342399597168e-01 -2.442393600940704346e-01 8.905262500047683716e-02 1.465305835008621216e-01 7.822049409151077271e-02 -3.089366108179092407e-02 7.951357960700988770e-02 -2.045464366674423218e-01
7.385892421007156372e-02 1.172264441847801208e-01 -1.678237505257129669e-02 -2.073019510135054588e-03 -1.574186831712722778e-01 1.021053791046142578e-01 -5.091178417205810547e-02 9.648330509662628174e-02 -4.007235169410705566e-01 -1.353782862424850464e-01 5.826924368739128113e-02 -2.120350748300552368e-01 4.796927422285079956e-02 -1.720716655254364014e-01 -2.931329011917114258e-01 9.746095538139343262e-02 -3.013592660427093506e-01 5.229417979717254639e-02 -2.575894892215728760e-01 3.056741654872894287e-01 -2.875579297542572021e-01 3.584440052509307861e-02 5.809188634157180786e-02 -2.182032354176044464e-02 2.052699774503707886e-01 -1.494983583688735962e-01 9.274972230195999146e-02 -7.246781885623931885e-02 -6.901445239782333374e-02 -1.037186458706855774e-01 -3.750995099544525146e-01 5.556620284914970398e-02
-1.006052177399396896e-02 9.399840980768203735e-02 3.195409849286079407e-02 4.243004322052001953e-01 -8.853306621313095093e-02 3.118827342987060547e-01 -1.277699321508407593e-01 -2.891426980495452881e-01 1.042710393667221069e-01 -1.916927844285964966e-01 2.923618629574775696e-02 7.563181221485137939e-02 -9.845785796642303467e-02 -4.236000478267669678e-01 -5.689225345849990845e-02 2.521823644638061523e-01 -3.384406268596649170e-01 -6.544251926243305206e-03 -1.797217130661010742e-01 -3.571462584659457207e-03 7.508543878793716431e-02 1.145186906796880066e-04 2.006322890520095825e-01 3.246586769819259644e-02 -1.519731432199478149e-01 -1.427386254072189331e-01 3.036374039947986603e-02 -1.097014993429183960e-01 1.281586736440658569e-01 1.099820584058761597e-01 -1.124633774161338806e-01 -5.812437087297439575e-02
3.820870071649551392e-02 2.014116048812866211e-01 -2.004386782646179199e-01 5.103667974472045898e-01 -5.596466362476348877e-02 3.030529916286468506e-01 -8.869893103837966919e-02 -4.385630309116095304e-04 -7.408388704061508179e-02 5.895182117819786072e-02 -4.107297211885452271e-02 1.378377526998519897e-01 -3.916350379586219788e-02 -3.045808374881744385e-01 -1.184498742222785950e-01 1.946514844894409180e-01 -1.007192134857177734e-01 -2.099121063947677612e-01 -2.611594833433628082e-02 8.772761374711990356e-02 -1.526586711406707764e-01 7.876596599817276001e-02 3.773018121719360352e-01 -9.157404303550720215e-02 -2.269467115402221680e-01 -6.897123064845800400e-03 1.323805004358291626e-01 -3.034883551299571991e-02 2.207337766885757446e-01 -3.202685713768005371e-02 -1.252390593290328979e-01 -1.847139187157154083e-02
4.820465296506881714e-02 -2.670547068119049072e-01 -1.597947031259536743e-01 1.199775561690330505e-01 1.655410230159759521e-01 2.971959114074707031e-02 -3.055528737604618073e-02 -4.025721549987792969e-02 -2.329603880643844604e-01 -2.334602028131484985e-01 -1.802994906902313232e-01 1.743342131376266479e-01 3.865006193518638611e-02 1.801222562789916992e-01 -1.504638344049453735e-01 1.947662830352783203e-01 -5.568175762891769409e-02 -2.270259857177734375e-01 -9.224158525466918945e-02 1.256143450736999512e-01 -5.223548412322998047e-01 2.121009975671768188e-01 2.552554905414581299e-01 7.337850332260131836e-02 -4.103778302669525146e-02 -2.469632476568222046e-01 8.924894779920578003e-02 -1.619275808334350586e-01 -1.389184445142745972e-01 -1.436883024871349335e-02 -3.439572453498840332e-02 -6.740620732307434082e-02
8.693756163120269775e-02 -7.135902345180511475e-02 -1.156514361500740051e-01 1.280668377876281738e-01 -1.255120784044265747e-01 3.625512421131134033e-01 -1.509017795324325562e-01 -6.122140213847160339e-02 -2.560183703899383545e-01 4.027398675680160522e-02 -4.828304052352905273e-02 3.111104071140289307e-01 -2.669285833835601807e-01 -1.676714867353439331e-01 1.202971786260604858e-01 2.695967210456728935e-03 -3.368529677391052246e-01 -8.810190111398696899e-02 -1.834395825862884521e-01 1.550574693828821182e-02 6.480392068624496460e-03 9.635298699140548706e-02 2.066465467214584351e-01 1.395530104637145996e-01 1.985390633344650269e-01 -1.118192151188850403e-01 2.021839097142219543e-02 -1.485115885734558105e-01 -1.737535558640956879e-02 -1.276481002569198608e-01 -3.509333431720733643e-01 -2.509257197380065918e-01
-1.177223920822143555e-01 -3.251315057277679443e-01 -1.003445014357566833e-01 -4.557735100388526917e-02 -3.019778802990913391e-02 1.564669162034988403e-01 -1.294984966516494751e-01 7.320883870124816895e-02 -3.019105792045593262e-01 -1.418816298246383667e-01 7.597585208714008331e-03 1.280025541782379150e-01 -1.268278807401657104e-01 -5.274219065904617310e-02 -2.180248051881790161e-01 1.821365803480148315e-01 -2.547796964645385742e-01 -3.009889125823974609e-01 3.150966390967369080e-02 2.488689273595809937e-01 -2.044444233179092407e-01 2.573165595531463623e-01 2.125378847122192383e-01 -3.710111975669860840e-02 1.130936443805694580e-01 6.787049025297164917e-02 -2.380122542381286621e-01 -2.940177917480468750e-01 6.804087758064270020e-02 1.288345307111740112e-01 -4.028762504458427429e-02 1.926796734333038330e-01
6.829699128866195679e-02 -4.044673405587673187e-03 -2.790095806121826172e-01 3.006867170333862305e-01 -1.170546934008598328e-01 2.160042338073253632e-02 -2.279830276966094971e-01 -1.085639297962188721e-01 -1.524579972028732300e-01 -3.241559863090515137e-01 -3.221559152007102966e-02 2.023439705371856689e-01 -3.102157115936279297e-01 -1.745536774396896362e-01 -2.939420379698276520e-02 2.987155131995677948e-02 -7.366680353879928589e-02 -3.340220451354980469e-01 5.234663560986518860e-02 -1.202262490987777710e-01 -2.397999763488769531e-01 -8.738059550523757935e-04 -1.158481538295745850e-01 1.803061813116073608e-01 -1.164005324244499207e-01 -8.338482677936553955e-02 -6.502707302570343018e-02 -4.066486060619354248e-01 5.563003569841384888e-02 1.342822760343551636e-01 -3.826207295060157776e-02 7.535765413194894791e-03
4.410061985254287720e-02 6.194375455379486084e-02 -2.850266993045806885e-01 2.977556884288787842e-01 -7.845775038003921509e-02 2.883070707321166992e-01 -2.902917563915252686e-01 -4.471123218536376953e-02 -7.668685168027877808e-02 2.738058008253574371e-02 2.435819804668426514e-01 6.200075522065162659e-02 1.593961417675018311e-01 -2.163413465023040771e-01 -2.142122387886047363e-01 2.001968622207641602e-01 -1.771962940692901611e-01 -3.271031081676483154e-01 -1.621659994125366211e-01 1.344787329435348511e-01 4.835584200918674469e-03 1.116886585950851440e-01 2.263565212488174438e-01 -1.920865327119827271e-01 -1.937486827373504639e-01 9.916776418685913086e-02 -3.324507921934127808e-02 7.358128577470779419e-02 -8.597836643457412720e-02 -1.121913827955722809e-02 -2.563878297805786133e-01 -1.011765077710151672e-01
-1.160982530564069748e-02 -9.898679703474044800e-02 -2.285106331110000610e-01 3.520436882972717285e-01 -2.577883303165435791e-01 -1.200801692903041840e-02 -2.975448071956634521e-01 3.024298250675201416e-01 -6.243435293436050415e-02 -1.842133849859237671e-01 -1.099205762147903442e-01 1.986487954854965210e-01 -1.274846196174621582e-01 -1.163039207458496094e-01 -3.453297168016433716e-02 -8.783378452062606812e-02 -1.379475593566894531e-01 -3.061589300632476807e-01 -2.233837991952896118e-01 -1.734016686677932739e-01 -8.984559774398803711e-02 2.237354367971420288e-01 1.830017715692520142e-01 2.251224666833877563e-01 8.224648982286453247e-02 3.925877809524536133e-02 1.869523897767066956e-02 -7.412962615489959717e-02 -1.204731166362762451e-01 -2.520247101783752441e-01 1.048734635114669800e-01 3.235153481364250183e-02
-1.149411648511886597e-01 1.618763431906700134e-02 -3.719410300254821777e-01 5.142438411712646484e-01 -5.500751733779907227e-02 1.806082725524902344e-01 -2.915141582489013672e-01 7.196008227765560150e-03 -4.620941728353500366e-02 5.623523518443107605e-02 3.378475829958915710e-02 1.391044110059738159e-01 -1.385063282214105129e-03 -1.923971176147460938e-01 -2.198593765497207642e-01 6.133864820003509521e-02 -2.928096652030944824e-01 -1.896511018276214600e-01 7.244262844324111938e-02 8.842176198959350586e-02 -1.731721460819244385e-01 1.080877147614955902e-02 3.074154853820800781e-01 5.174513533711433411e-02 -7.422295212745666504e-02 -1.617296598851680756e-02 9.377028793096542358e-02 -1.987489871680736542e-03 1.629780232906341553e-01 5.531235411763191223e-02 -1.783132106065750122e-01 1.005526706576347351e-01
5.572399869561195374e-02 8.413998037576675415e-02 7.489467412233352661e-02 -6.321217864751815796e-02 -1.397948563098907471e-01 3.677297234535217285e-01 -5.138649791479110718e-02 -1.943420171737670898e-01 -2.612925767898559570e-01 -2.819401919841766357e-01 -1.105783134698867798e-01 1.443055123090744019e-01 1.230385601520538330e-01 -3.107709288597106934e-01 7.604435086250305176e-02 9.639579057693481445e-02 -8.262427151203155518e-02 -4.531653225421905518e-02 6.209383532404899597e-02 2.447138726711273193e-02 -2.582181096076965332e-01 4.243969321250915527e-01 1.794981658458709717e-01 -1.834251135587692261e-01 -1.126599963754415512e-02 -2.004480361938476562e-01 8.832136541604995728e-02 -1.636166125535964966e-01 -1.288531720638275146e-01 -2.025607228279113770e-01 6.440649926662445068e-02 1.215621680021286011e-01
-9.148085117340087891e-02 -7.457494270056486130e-03 -4.278897047042846680e-01 1.285368055105209351e-01 -1.178482770919799805e-01 -2.094355672597885132e-01 -3.044249415397644043e-01 -8.990333229303359985e-02 -4.264565408229827881e-01 -5.492980033159255981e-02 -9.942948818206787109e-04 -5.814731866121292114e-02 -4.001598060131072998e-01 -1.517751663923263550e-01 -9.223817288875579834e-02 1.066689193248748779e-01 -7.450695335865020752e-02 7.888008654117584229e-02 1.598101854324340820e-01 1.144935861229896545e-01 -1.050260290503501892e-01 2.006253302097320557e-01 1.253459006547927856e-01 1.268333643674850464e-01 9.801328927278518677e-02 -4.510295018553733826e-02 1.490016281604766846e-01 -4.417993500828742981e-02 -6.666484475135803223e-02 -1.824664771556854248e-01 1.097523570060729980e-01 1.518640816211700439e-01
-5.602146685123443604e-02 -1.802531927824020386e-01 -2.286355197429656982e-01 1.796447187662124634e-01 4.345339536666870117e-02 -1.225313544273376465e-01 -2.152533382177352905e-01 -9.446226805448532104e-02 -2.254736423492431641e-01 -1.258555352687835693e-01 -1.329393535852432251e-01 2.443879470229148865e-02 -2.621889412403106689e-01 -6.480526179075241089e-02 -1.658585369586944580e-01 2.998271882534027100e-01 -1.216763332486152649e-01 -5.747909191995859146e-03 1.591543406248092651e-01 2.145705819129943848e-01 -3.694460391998291016e-01 7.406294345855712891e-02 2.843249822035431862e-03 1.460110247135162354e-01 1.487990617752075195e-01 -1.264082044363021851e-01 4.035124927759170532e-02 -2.140507102012634277e-01 -7.818250916898250580e-03 -2.573878765106201172e-01 3.162577450275421143e-01 -1.759596467018127441e-01
6.373389810323715210e-02 -2.530566453933715820e-01 -6.004846096038818359e-02 9.261000156402587891e-02 -2.418454140424728394e-01 1.716051995754241943e-01 -2.707381248474121094e-01 1.373400688171386719e-01 -1.836996674537658691e-01 1.454557925462722778e-01 -2.615534365177154541e-01 7.683444023132324219e-02 -3.014117479324340820e-01 -7.649749517440795898e-02 8.429579436779022217e-02 1.538109630346298218e-01 -1.887355148792266846e-01 -2.695978581905364990e-01 -2.396504580974578857e-01 -1.058705374598503113e-01 -3.655629158020019531e-01 -1.537994146347045898e-01 2.879036664962768555e-01 8.124768733978271484e-03 -8.911554515361785889e-02 -1.267275959253311157e-01 3.437111154198646545e-02 -3.648640122264623642e-03 1.481489986181259155e-01 3.793602576479315758e-03 -9.699712693691253662e-02 -9.581428021192550659e-02
-8.426435291767120361e-02 2.129576914012432098e-02 2.051272429525852203e-02 3.134512603282928467e-01 -1.604561507701873779e-01 7.296670228242874146e-02 -8.892618119716644287e-02 -1.219148337841033936e-01 -8.380673080682754517e-02 -3.058420717716217041e-01 -4.748434126377105713e-01 1.604654490947723389e-01 -1.292920708656311035e-01 -6.047225743532180786e-02 -2.005278617143630981e-01 1.721144914627075195e-01 -3.594932705163955688e-02 -5.614858865737915039e-02 1.745204478502273560e-01 1.820908784866333008e-01 -3.044134192168712616e-02 3.184437453746795654e-01 1.154262796044349670e-01 3.249075263738632202e-02 -3.596237674355506897e-02 -3.181734383106231689e-01 -3.205390274524688721e-02 3.125541377812623978e-03 -3.498777374625205994e-02 -2.131433188915252686e-01 -2.219583243131637573e-01 1.169599890708923340e-01
-4.545921832323074341e-02 1.238745972514152527e-01 -1.975209563970565796e-01 2.308281213045120239e-01 -3.570819795131683350e-01 2.828767597675323486e-01 5.591208115220069885e-02 2.084091454744338989e-01 -1.259589940309524536e-01 2.568915486335754395e-02 -1.932783573865890503e-01 1.088145468384027481e-02 -1.511790603399276733e-01 -2.427097558975219727e-01 -1.207482069730758667e-01 2.157603055238723755e-01 -2.410156577825546265e-01 1.250148117542266846e-01 1.660709455609321594e-02 1.541665941476821899e-02 -3.178637921810150146e-01 3.418533205986022949e-01 -1.120018661022186279e-01 -1.656799018383026123e-01 -1.550437957048416138e-01 2.574643865227699280e-02 1.259142905473709106e-01 1.330325603485107422e-01 -3.960019350051879883e-02 -1.800204217433929443e-01 1.191797479987144470e-01 2.738790959119796753e-02
-8.052855730056762695e-02 8.213210105895996094e-02 -1.942473500967025757e-01 3.332159817218780518e-01 -3.142874315381050110e-02 2.323518246412277222e-01 -3.091213703155517578e-01 -9.202737361192703247e-03 -3.618539869785308838e-02 6.531084328889846802e-02 3.187868595123291016e-01 1.914244443178176880e-01 5.477997288107872009e-02 -2.926529049873352051e-01 -1.805407702922821045e-01 7.109676301479339600e-02 -2.366987764835357666e-01 -2.309943586587905884e-01 -2.293038964271545410e-01 1.773510277271270752e-01 8.970967680215835571e-02 1.513848006725311279e-01 2.393347173929214478e-01 -1.273867338895797729e-01 -2.509110569953918457e-01 -2.553217113018035889e-02 -1.818050816655158997e-02 6.446735560894012451e-02 -1.713711023330688477e-02 1.104790810495615005e-02 -2.221972793340682983e-01 3.840555623173713684e-02
1.065829098224639893e-01 -1.428898423910140991e-01 -3.825078010559082031e-01 1.779217869043350220e-01 -1.556191891431808472e-01 7.205273956060409546e-02 -1.959258466958999634e-01 -1.359250675886869431e-02 -2.090580165386199951e-01 9.274693578481674194e-02 -1.250494420528411865e-01 -3.936677053570747375e-02 -1.770367771387100220e-01 -3.380357474088668823e-02 -7.067288458347320557e-02 2.000863254070281982e-01 -3.237945139408111572e-01 1.496203243732452393e-02 9.236464649438858032e-02 1.413839906454086304e-01 -4.424894228577613831e-02 2.727960944175720215e-01 4.269956648349761963e-01 1.499962061643600464e-01 6.367569416761398315e-02 1.993879526853561401e-01 -2.355471551418304443e-01 -1.237233728170394897e-01 -1.900735497474670410e-01 -1.125140464864671230e-03 -9.552118182182312012e-02 -2.499068342149257660e-02
9.921231120824813843e-02 -1.747650802135467529e-01 -3.111667931079864502e-01 6.578845530748367310e-02 -1.710681915283203125e-01 7.249334454536437988e-02 -1.186298206448554993e-01 3.223712742328643799e-02 -2.866023480892181396e-01 1.188472509384155273e-01 -6.911277770996093750e-02 1.874309629201889038e-01 -4.529927670955657959e-02 -1.941282153129577637e-01 2.093970626592636108e-01 3.090731799602508545e-01 -1.081838086247444153e-01 2.239533960819244385e-01 -1.408255100250244141e-01 3.906723260879516602e-01 -1.982082277536392212e-01 1.884852200746536255e-01 2.298353426158428192e-02 -1.816339045763015747e-01 -3.773535043001174927e-02 -1.058577522635459900e-01 3.373972326517105103e-02 -1.881673336029052734e-01 1.896408796310424805e-01 -1.467986106872558594e-01 2.876750193536281586e-03 2.102405428886413574e-01
2.745671868324279785e-01 -1.975317597389221191e-01 -1.335912644863128662e-01 1.171354874968528748e-01 -2.601101435720920563e-02 2.723003327846527100e-01 -2.386565953493118286e-01 3.573995316401124001e-03 9.302859008312225342e-02 -4.063915908336639404e-01 -5.945702269673347473e-02 2.500145137310028076e-01 3.589979186654090881e-02 -3.124520480632781982e-01 -5.750197917222976685e-02 1.042299792170524597e-01 -2.685115933418273926e-01 -2.755669653415679932e-01 -4.021051153540611267e-02 2.110492885112762451e-01 -2.583539187908172607e-01 7.950708270072937012e-02 1.231202632188796997e-01 -1.285837441682815552e-01 -9.839832037687301636e-02 -3.546327725052833557e-02 -4.368262737989425659e-02 1.348307728767395020e-01 1.156792715191841125e-01 -1.862747035920619965e-02 -2.070938702672719955e-03 -1.599416285753250122e-01
-8.649459481239318848e-02 -1.632125377655029297e-01 -2.176165729761123657e-01 4.237489402294158936e-01 -2.954041361808776855e-01 2.463499158620834351e-01 8.766821771860122681e-02 -2.338062077760696411e-01 -3.279382362961769104e-02 -3.298523277044296265e-02 -2.657888829708099365e-01 -2.751146815717220306e-02 -1.608445346355438232e-01 -3.202022612094879150e-02 -1.416154298931360245e-02 2.964411079883575439e-01 -2.122006714344024658e-01 -2.114020437002182007e-01 4.822280257940292358e-02 6.169100850820541382e-02 -9.472564607858657837e-02 -8.667914569377899170e-02 1.730622500181198120e-01 -1.040058061480522156e-01 -2.622497677803039551e-01 -1.959313154220581055e-01 1.748611219227313995e-02 5.780899897217750549e-03 2.740841209888458252e-01 5.893246084451675415e-02 2.843444608151912689e-02 1.034328527748584747e-02
1.405583173036575317e-01 -2.687830924987792969e-01 4.935920238494873047e-02 1.931474506855010986e-01 -4.471341073513031006e-01 2.391112893819808960e-01 -6.173249706625938416e-02 -5.990274250507354736e-02 -2.295266240835189819e-01 -1.757146418094635010e-01 -8.295693248510360718e-02 1.091592758893966675e-01 -1.548176109790802002e-01 -8.571473509073257446e-02 -1.752515137195587158e-01 -5.128372088074684143e-02 -1.298156101256608963e-02 -5.845258757472038269e-02 -1.790363341569900513e-01 -2.070075124502182007e-01 -3.037296235561370850e-01 2.410058230161666870e-01 -1.222996860742568970e-01 -1.636151671409606934e-01 -2.890573069453239441e-02 -1.759373098611831665e-01 3.164897561073303223e-01 -5.839081481099128723e-02 -5.622865632176399231e-02 -8.981828391551971436e-02 -4.340519197285175323e-03 -1.399057954549789429e-01
7.050021085888147354e-03 -3.115271627902984619e-01 1.418097317218780518e-01 2.549307048320770264e-01 -2.969575524330139160e-01 -7.537991553544998169e-02 -2.416036725044250488e-01 -1.167459040880203247e-01 -2.621101737022399902e-01 -1.544374674558639526e-01 -1.806768937967717648e-03 6.974060088396072388e-02 5.992093682289123535e-02 -2.511925995349884033e-01 -1.482135951519012451e-01 7.519447803497314453e-02 -8.703383058309555054e-02 -2.088743448257446289e-01 5.177623592317104340e-03 -1.261015888303518295e-02 8.309402316808700562e-02 1.596927493810653687e-01 5.634732916951179504e-02 1.125320121645927429e-01 -4.570790231227874756e-01 7.415831089019775391e-02 7.917621731758117676e-02 -7.239605486392974854e-02 -1.145855560898780823e-01 -2.499395161867141724e-01 -2.387324273586273193e-01 4.523908346891403198e-02
6.830621510744094849e-02 -1.086290776729583740e-01 -2.964042723178863525e-01 3.769765198230743408e-01 -2.994726896286010742e-01 -6.789679825305938721e-02 -8.923882991075515747e-02 -9.378028661012649536e-02 -6.416323781013488770e-02 8.994403481483459473e-02 -1.250397115945816040e-01 1.328530013561248779e-01 1.994026601314544678e-01 4.088232666254043579e-02 -2.781712114810943604e-01 1.762340217828750610e-01 -2.258773595094680786e-01 -2.312844395637512207e-01 1.623939275741577148e-01 9.113956242799758911e-02 -2.402804493904113770e-01 6.811219733208417892e-03 4.069454073905944824e-01 1.878565847873687744e-01 -1.656177043914794922e-01 -4.117208067327737808e-03 5.965597555041313171e-02 1.537658087909221649e-02 4.720022901892662048e-02 8.214768953621387482e-03 -5.594525486230850220e-03 -1.253706365823745728e-01
2.491001933813095093e-01 -1.985810250043869019e-01 1.302794218063354492e-01 2.083691805601119995e-01 1.536103338003158569e-02 1.808329522609710693e-01 -3.455613553524017334e-01 -3.292856216430664062e-01 -3.256383240222930908e-01 1.882887631654739380e-01 -4.005411639809608459e-02 3.674969077110290527e-02 -8.781878277659416199e-03 -2.160607427358627319e-01 -2.107170522212982178e-01 1.597385704517364502e-01 1.300674974918365479e-01 -1.221209112554788589e-02 -1.395723372697830200e-01 1.144761666655540466e-01 -1.084013581275939941e-01 2.873724400997161865e-01 1.339859366416931152e-01 5.004857480525970459e-02 -1.048452556133270264e-01 1.637167632579803467e-01 9.807189926505088806e-03 -2.297297567129135132e-01 -1.829453855752944946e-01 1.951439306139945984e-02 8.699529618024826050e-02 -1.403297930955886841e-01
1.085441261529922485e-01 3.700837492942810059e-02 5.642854794859886169e-02 1.545769125223159790e-01 -1.936855018138885498e-01 8.918380737304687500e-02 -2.018506526947021484e-01 -4.050742089748382568e-02 -2.837161123752593994e-01 -3.208637237548828125e-01 -1.745295971632003784e-01 3.493248298764228821e-02 5.247195949777960777e-04 3.353845700621604919e-02 -2.160934060811996460e-01 6.158845126628875732e-02 9.739488363265991211e-03 -1.932805925607681274e-01 -7.767262309789657593e-02 3.354005813598632812e-01 -2.190832793712615967e-01 2.496284246444702148e-01 -1.398654133081436157e-01 1.958561092615127563e-01 1.444348543882369995e-01 -3.731006681919097900e-01 1.785756498575210571e-01 -1.167542487382888794e-02 -2.028477638959884644e-01 -1.335244476795196533e-01 -1.676673442125320435e-01 -4.221559688448905945e-02
-1.941953003406524658e-01 -1.926916986703872681e-01 8.520726859569549561e-02 1.732926815748214722e-01 -2.829539775848388672e-01 -9.798660874366760254e-02 -2.159098535776138306e-01 -1.714250594377517700e-01 -2.397269606590270996e-01 -2.253600656986236572e-01 -9.675826132297515869e-02 3.768843039870262146e-02 -4.127877950668334961e-02 -1.213286817073822021e-01 6.915424019098281860e-02 2.465273886919021606e-01 -1.809454113245010376e-01 -2.221891134977340698e-01 -8.943407796323299408e-03 3.896020352840423584e-02 1.054785847663879395e-01 1.669062077999114990e-01 4.688040167093276978e-02 1.264163404703140259e-01 -3.594154715538024902e-01 1.228118836879730225e-01 -3.254852490499615669e-03 -1.601589024066925049e-01 -1.536427289247512817e-01 1.098597273230552673e-01 -3.941420018672943115e-01 1.391474008560180664e-01
1.289805471897125244e-01 -2.241274565458297729e-01 -8.051906712353229523e-03 5.682274699211120605e-02 -1.565026491880416870e-01 3.622593581676483154e-01 -8.199059520848095417e-04 1.147933527827262878e-01 -7.877919822931289673e-02 -1.814132672734558582e-03 -4.161895513534545898e-01 1.285998523235321045e-01 -1.393125504255294800e-01 -5.262797698378562927e-02 -1.665220111608505249e-01 2.286171913146972656e-01 -3.788422644138336182e-01 -1.188947935588657856e-03 -2.395349089056253433e-03 -6.548086553812026978e-02 -4.045918583869934082e-01 2.000801712274551392e-01 -2.392340637743473053e-02 -8.440773934125900269e-02 -2.140598148107528687e-01 1.410914771258831024e-02 -5.776814743876457214e-02 6.919364631175994873e-02 -2.004098296165466309e-01 -6.117103993892669678e-02 -1.915580965578556061e-02 7.170370221138000488e-02
-4.176847264170646667e-02 -1.381667554378509521e-01 -1.849109977483749390e-01 9.939453750848770142e-02 -3.060123324394226074e-01 1.910296231508255005e-01 6.117362901568412781e-02 -2.511786855757236481e-02 -1.193358898162841797e-01 1.335023790597915649e-01 -2.706074714660644531e-01 9.618304669857025146e-02 -3.941139578819274902e-01 -1.023026704788208008e-01 -1.890375614166259766e-01 2.832680344581604004e-01 -1.387750804424285889e-01 -1.194087043404579163e-02 1.218634545803070068e-01 -7.529747672379016876e-04 -3.237488865852355957e-01 2.461592108011245728e-01 1.976181566715240479e-02 2.715486586093902588e-01 1.856792904436588287e-02 -1.256837546825408936e-01 3.363360092043876648e-02 -2.835715115070343018e-01 -1.401497125625610352e-01 -3.617436066269874573e-02 7.744560390710830688e-02 -7.649287581443786621e-02
7.602667901664972305e-03 -1.748892515897750854e-01 -4.937515258789062500e-01 1.620246022939682007e-01 7.307096570730209351e-02 -2.707091569900512695e-01 -1.415999233722686768e-01 -8.132737874984741211e-02 -3.097003102302551270e-01 -1.057407185435295105e-01 -3.141846042126417160e-03 -3.968911990523338318e-02 -8.925636112689971924e-02 -1.488609164953231812e-01 -2.611016929149627686e-01 1.607259511947631836e-01 -1.933974176645278931e-01 1.594089120626449585e-01 -1.228617355227470398e-01 4.042588174343109131e-02 -5.308782309293746948e-02 5.904799327254295349e-02 5.609825998544692993e-02 1.794020831584930420e-01 -1.686113774776458740e-01 -1.292977947741746902e-02 2.029321789741516113e-01 -1.181008741259574890e-01 -2.435237020254135132e-01 -2.128102034330368042e-01 6.384184956550598145e-02 -2.182615548372268677e-01
8.169399574398994446e-03 -1.287120580673217773e-01 3.817000985145568848e-02 3.841893747448921204e-02 -6.976402550935745239e-02 1.396287828683853149e-01 3.846864029765129089e-02 2.142538316547870636e-02 6.537766754627227783e-02 -1.594400256872177124e-01 -1.282560527324676514e-01 -1.705815345048904419e-01 -7.290435582399368286e-02 -1.723280698060989380e-01 -2.986975610256195068e-01 4.660190045833587646e-01 -3.396394252777099609e-01 -1.178401634097099304e-01 -1.125752702355384827e-01 -2.001704275608062744e-01 -1.170106902718544006e-01 2.542699277400970459e-01 1.275699287652969360e-01 8.141949772834777832e-02 6.353305280208587646e-02 -1.307028681039810181e-01 1.848112046718597412e-01 9.899146854877471924e-02 -2.837330102920532227e-01 2.352322340011596680e-01 -2.032977640628814697e-01 1.095860823988914490e-01
1.218823567032814026e-01 -2.027296721935272217e-01 -1.117445752024650574e-01 2.245204709470272064e-02 -2.611845731735229492e-01 -1.866269111633300781e-02 -1.508792191743850708e-01 1.275945007801055908e-01 -2.598066329956054688e-01 6.429613381624221802e-02 -7.278551906347274780e-02 -2.908789515495300293e-01 -1.850397437810897827e-01 -1.908256709575653076e-01 1.279304623603820801e-01 1.859748065471649170e-01 -3.618090152740478516e-01 -7.212421298027038574e-02 -1.523340046405792236e-01 1.454619914293289185e-01 -9.191917628049850464e-02 -8.083020895719528198e-02 2.329863458871841431e-01 -4.438228532671928406e-02 -3.985560834407806396e-01 1.239146813750267029e-01 8.481705188751220703e-02 1.646971330046653748e-02 -7.175674289464950562e-02 -1.243700832128524780e-01 -1.662717759609222412e-01 -2.421925663948059082e-01
1.639952324330806732e-02 -1.287395209074020386e-01 1.072898581624031067e-01 2.483499348163604736e-01 2.712331898510456085e-02 -2.154255509376525879e-01 -3.041609227657318115e-01 1.162673160433769226e-01 -1.814725548028945923e-01 -3.264786899089813232e-01 7.017944008111953735e-02 -6.953743100166320801e-02 -5.858064070343971252e-02 -2.037129104137420654e-01 -8.325739949941635132e-02 3.305224180221557617e-01 -2.885213494300842285e-01 7.215259224176406860e-02 -6.698963791131973267e-02 -5.165021121501922607e-02 -9.053064882755279541e-02 -1.193934082984924316e-01 5.205184221267700195e-03 1.212631091475486755e-01 -1.999303996562957764e-01 -3.044072687625885010e-01 2.439537085592746735e-02 1.439349502325057983e-01 -3.261976838111877441e-01 -2.259953320026397705e-01 3.183343796990811825e-04 4.677835479378700256e-02
4.191548749804496765e-02 -4.092059656977653503e-02 -1.961737126111984253e-01 -1.754959858953952789e-02 -2.344974726438522339e-01 6.287143379449844360e-02 -1.443486511707305908e-01 -1.498388499021530151e-01 -1.938698291778564453e-01 -1.402899622917175293e-01 -1.827753782272338867e-01 1.370772123336791992e-01 -3.088549077510833740e-01 -4.574433863162994385e-01 -8.006097376346588135e-02 -3.101561777293682098e-02 -2.772791683673858643e-01 -2.863901257514953613e-01 -1.172152236104011536e-01 -8.356469683349132538e-03 -3.304059505462646484e-01 1.655907332897186279e-01 5.274943262338638306e-02 -9.546137601137161255e-02 2.298213690519332886e-01 -3.141711279749870300e-02 -1.035178825259208679e-01 6.865054368972778320e-02 -2.557839732617139816e-03 1.347247064113616943e-01 8.878970518708229065e-03 1.593716442584991455e-01
-1.216255649924278259e-01 2.576945722103118896e-02 -2.769383788108825684e-01 -4.932434763759374619e-03 -1.645537763833999634e-01 3.865572810173034668e-02 -2.915840744972229004e-01 3.014807701110839844e-01 -7.960358262062072754e-02 -2.125731110572814941e-01 5.985299497842788696e-02 1.378786563873291016e-01 2.669369056820869446e-02 -1.461038887500762939e-01 -1.258281320333480835e-01 2.297218143939971924e-01 -1.831190735101699829e-01 -1.861461102962493896e-01 1.540685296058654785e-01 2.422844022512435913e-01 -2.996075749397277832e-01 -7.474745064973831177e-02 3.608097434043884277e-01 2.120865695178508759e-02 -4.823692515492439270e-02 1.410758048295974731e-01 -9.291350096464157104e-02 1.450517624616622925e-01 -1.540845036506652832e-01 1.516139060258865356e-01 -1.346537768840789795e-01 -2.125777304172515869e-01
-2.511280775070190430e-01 -5.501736328005790710e-02 2.112903259694576263e-02 5.165104568004608154e-02 -2.647744715213775635e-01 4.768007248640060425e-02 -1.962367892265319824e-01 3.355077654123306274e-02 -3.945255577564239502e-01 -1.058629229664802551e-01 2.489841356873512268e-02 2.948398292064666748e-01 2.870784373953938484e-04 -8.263896405696868896e-02 6.501007080078125000e-02 3.333618342876434326e-01 -8.717837184667587280e-02 1.405503600835800171e-01 -5.118065327405929565e-02 1.264173537492752075e-01 -2.606280446052551270e-01 8.405409753322601318e-02 -1.534445136785507202e-01 5.567411333322525024e-02 2.788597941398620605e-01 -8.171153813600540161e-02 3.162759244441986084e-01 8.786941319704055786e-02 -1.841269433498382568e-01 -1.377183496952056885e-01 -1.926710009574890137e-01 -1.114097833633422852e-01
-6.997968256473541260e-02 -1.898861080408096313e-01 1.132224872708320618e-01 8.132065832614898682e-02 -3.167027533054351807e-01 1.642145812511444092e-01 -2.111922204494476318e-01 3.307182341814041138e-02 -3.915486633777618408e-01 -1.592543572187423706e-01 -7.760395854711532593e-02 3.423835933208465576e-01 1.788279623724520206e-03 1.462018955498933792e-02 1.798424720764160156e-01 9.180141240358352661e-02 -6.871835142374038696e-02 -2.067786902189254761e-01 7.947263866662979126e-02 -1.029089763760566711e-01 -3.121931552886962891e-01 8.790081739425659180e-02 -8.165199309587478638e-02 8.097533136606216431e-02 -3.367644846439361572e-01 -2.077548205852508545e-02 2.621928155422210693e-01 -1.920175999402999878e-01 -1.573147438466548920e-02 -1.259606331586837769e-01 2.946765534579753876e-02 -6.709124892950057983e-02
2.058132551610469818e-02 -2.067507356405258179e-01 -2.495035529136657715e-01 2.211077958345413208e-01 -1.590020805597305298e-01 2.483703643083572388e-01 -4.024908840656280518e-01 6.680267862975597382e-03 -6.767396628856658936e-02 -1.376751810312271118e-01 5.188779160380363464e-02 2.033403962850570679e-01 -1.193154007196426392e-01 3.836649656295776367e-02 1.603814810514450073e-01 -6.269811838865280151e-02 -1.623733937740325928e-01 -6.253082305192947388e-02 -5.400607734918594360e-02 -6.203488633036613464e-02 -2.407852262258529663e-01 1.270695626735687256e-01 1.010498926043510437e-01 1.783010065555572510e-01 -1.967575699090957642e-01 -4.019707068800926208e-02 4.616193771362304688e-01 1.388574540615081787e-01 6.570411473512649536e-02 -4.795079678297042847e-02 -4.870923236012458801e-02 -2.210941761732101440e-01
-4.119124636054039001e-02 -1.388439834117889404e-01 1.609529852867126465e-01 1.871604025363922119e-01 -1.024847477674484253e-01 -1.395681053400039673e-01 -7.532719988375902176e-03 -6.938742473721504211e-03 -2.786740660667419434e-01 -3.445717096328735352e-01 -1.331737637519836426e-01 -9.813754260540008545e-02 4.631771519780158997e-02 -5.558460950851440430e-02 -2.512275576591491699e-01 1.639992464333772659e-03 -1.018189117312431335e-01 -2.038232684135437012e-01 -1.561471819877624512e-01 1.642595827579498291e-01 -2.497361451387405396e-01 5.841657519340515137e-01 -4.846591129899024963e-02 3.731231391429901123e-02 -1.195278614759445190e-01 -1.094164028763771057e-01 4.978885129094123840e-02 6.444368511438369751e-02 -8.019191771745681763e-02 -7.837627828121185303e-02 -1.860872507095336914e-01 7.190039753913879395e-02
-2.201845347881317139e-01 -1.075157988816499710e-02 1.294784098863601685e-01 5.957883223891258240e-02 -3.589502871036529541e-01 1.131837815046310425e-01 4.126338660717010498e-02 -7.848497480154037476e-02 -1.344260275363922119e-01 -4.203878641128540039e-01 -1.036409959197044373e-01 2.266207896173000336e-02 1.249865442514419556e-01 -1.402561515569686890e-01 1.236719414591789246e-01 2.951828241348266602e-01 1.411037519574165344e-02 -1.750959604978561401e-01 -2.724080383777618408e-01 2.509390413761138916e-01 -2.476973980665206909e-01 8.590815961360931396e-02 -6.315739452838897705e-02 2.166867107152938843e-01 -3.558124974370002747e-02 -1.198108270764350891e-01 -6.904998421669006348e-02 -1.076176017522811890e-01 -1.874140650033950806e-02 -1.320779621601104736e-01 -2.325418889522552490e-01 2.150488793849945068e-01
-5.902541428804397583e-02 -6.193462014198303223e-02 2.760911583900451660e-01 2.204732149839401245e-01 -2.213849127292633057e-01 1.001415252685546875e-01 -6.147189438343048096e-02 -1.107686832547187805e-01 -1.385762095451354980e-01 -4.216325879096984863e-01 -2.673521339893341064e-01 1.223566308617591858e-01 8.353322744369506836e-02 -1.523221135139465332e-01 -3.132547810673713684e-02 2.091040909290313721e-01 2.099086344242095947e-02 -3.165492415428161621e-01 -2.157420292496681213e-02 2.242099344730377197e-01 -3.258568942546844482e-01 1.727467477321624756e-01 3.192901611328125000e-02 1.830058544874191284e-01 -1.636896748095750809e-03 -2.117580175399780273e-01 -1.170269679278135300e-02 -1.256766021251678467e-01 3.072365745902061462e-02 -1.602162718772888184e-01 -5.220362544059753418e-02 1.497250050306320190e-01
5.283904448151588440e-02 -8.797550946474075317e-02 -1.712172627449035645e-01 3.931427896022796631e-01 1.350892782211303711e-01 1.568931341171264648e-01 -2.879761159420013428e-01 -1.932595372200012207e-01 -1.109831854701042175e-01 -1.651009172201156616e-01 1.301048398017883301e-01 -5.430620629340410233e-03 2.067047730088233948e-02 -1.009626761078834534e-01 -2.212579548358917236e-01 1.888315677642822266e-01 -3.070954382419586182e-01 -2.370285391807556152e-01 -9.381498396396636963e-02 -1.168728843331336975e-01 -1.461379230022430420e-01 -1.451373249292373657e-01 3.672256767749786377e-01 1.023867949843406677e-01 -1.123115792870521545e-01 -1.942869722843170166e-01 -2.810167148709297180e-02 1.507320348173379898e-02 -1.146926954388618469e-01 -2.808478474617004395e-02 -2.260951697826385498e-01 -1.163269728422164917e-01
-2.029847353696823120e-01 -1.089082658290863037e-01 -3.259951174259185791e-01 -5.859637260437011719e-02 -1.954630315303802490e-01 5.147524923086166382e-02 -2.002761811017990112e-01 7.034680992364883423e-02 -2.758361399173736572e-01 -7.174984365701675415e-02 -1.670894026756286621e-01 7.748330384492874146e-02 -1.567263007164001465e-01 -6.334401667118072510e-02 -1.179355755448341370e-01 1.428931355476379395e-01 -1.910399794578552246e-01 -1.181439533829689026e-01 7.473424822092056274e-02 1.061555966734886169e-01 -1.227213218808174133e-01 4.289339184761047363e-01 2.177674323320388794e-01 6.292434781789779663e-02 -4.595341905951499939e-02 3.599137067794799805e-01 -1.837477087974548340e-02 -2.585546113550662994e-02 -3.412396088242530823e-02 1.705457121133804321e-01 -1.572920233011245728e-01 2.605260014533996582e-01
1.478778123855590820e-01 -1.150692254304885864e-01 -8.667087554931640625e-02 8.241608738899230957e-02 -1.403220891952514648e-01 -5.635613575577735901e-02 -1.589984744787216187e-01 -6.448365747928619385e-02 -3.490760624408721924e-01 -3.487175703048706055e-01 -2.258904576301574707e-01 4.670878872275352478e-02 1.275359988212585449e-01 -1.485345065593719482e-01 2.400769144296646118e-01 2.483336627483367920e-01 -1.303279101848602295e-01 -2.257330268621444702e-01 7.237794250249862671e-02 1.630970090627670288e-01 -3.348534405231475830e-01 1.668108254671096802e-01 -5.862064287066459656e-02 7.978610694408416748e-02 -3.820078447461128235e-02 -1.450741142034530640e-01 -2.262455075979232788e-01 7.234349846839904785e-02 -1.108600199222564697e-02 -1.768622100353240967e-01 7.778236269950866699e-02 -2.794046103954315186e-01
7.346308976411819458e-02 1.609242334961891174e-02 -2.061886638402938843e-01 -2.922202984336763620e-04 -4.034110307693481445e-01 1.688183993101119995e-01 3.287515416741371155e-02 -5.731196701526641846e-02 -2.180028110742568970e-01 -5.034361034631729126e-02 1.608342491090297699e-02 -1.374848186969757080e-01 -1.762186586856842041e-01 -2.717739641666412354e-01 -2.253945171833038330e-02 -5.126976408064365387e-03 -3.871764540672302246e-01 2.742287702858448029e-02 -1.303793489933013916e-01 1.490757465362548828e-01 -3.332037925720214844e-01 -4.748253151774406433e-02 2.198883146047592163e-01 2.075882107019424438e-01 1.646938472986221313e-01 2.831785567104816437e-02 -4.908489435911178589e-02 2.404328249394893646e-02 -1.896789968013763428e-01 -1.305732876062393188e-01 -2.936874330043792725e-01 -1.294585317373275757e-01
-3.809778988361358643e-01 -9.911175817251205444e-02 -3.572773039340972900e-01 3.190296888351440430e-01 -2.364303916692733765e-02 -5.556888878345489502e-03 -2.449558675289154053e-01 1.364606320858001709e-01 -2.324771285057067871e-01 -4.473785683512687683e-02 9.226098656654357910e-02 1.693118810653686523e-01 -1.253987848758697510e-01 -2.995471358299255371e-01 -1.796097867190837860e-02 7.399273570626974106e-03 -2.932113409042358398e-01 -1.531954407691955566e-01 -1.486782431602478027e-01 5.080777779221534729e-02 -4.169380292296409607e-02 9.907980263233184814e-02 1.018210127949714661e-01 1.545321345329284668e-01 -1.618754491209983826e-02 -1.082609291188418865e-03 -1.152234449982643127e-01 -1.759548671543598175e-03 1.739839315414428711e-01 5.919278413057327271e-02 -2.811856269836425781e-01 -1.761276423931121826e-01
2.923865318298339844e-01 9.477216750383377075e-02 -1.764741837978363037e-01 3.363693058490753174e-01 -1.877006888389587402e-01 2.286040633916854858e-01 -2.286450266838073730e-01 3.508589416742324829e-02 -4.806597158312797546e-02 -2.220224961638450623e-02 1.074245385825634003e-02 -1.888976991176605225e-01 -1.587953716516494751e-01 -2.177758514881134033e-01 -2.290744334459304810e-01 3.197121620178222656e-01 1.049974858760833740e-01 4.217805340886116028e-02 -1.105536669492721558e-01 6.749615073204040527e-02 -1.599036902189254761e-01 -2.389977686107158661e-02 2.414679080247879028e-01 -5.292126163840293884e-02 2.341050654649734497e-01 4.098398610949516296e-02 1.633740067481994629e-01 1.151652857661247253e-01 -3.165419995784759521e-01 4.461549594998359680e-02 -8.023504167795181274e-02 1.800300478935241699e-01
8.216311223804950714e-03 -1.956840604543685913e-01 1.165036391466856003e-02 3.583759963512420654e-01 -6.189789623022079468e-02 -1.294285804033279419e-01 -3.006769120693206787e-01 -1.441371589899063110e-01 -1.411708891391754150e-01 -1.876219660043716431e-01 3.228308260440826416e-01 1.367609947919845581e-01 -1.769162118434906006e-01 -1.237460449337959290e-01 -6.359732151031494141e-02 2.970457971096038818e-01 1.037967130541801453e-01 -3.083753585815429688e-01 -2.385937795042991638e-02 6.046182289719581604e-02 -4.278908669948577881e-02 2.950733304023742676e-01 -8.532677590847015381e-02 -7.593189179897308350e-02 -1.487694382667541504e-01 6.645389646291732788e-02 7.239606697112321854e-03 4.535042122006416321e-02 -3.284517824649810791e-01 -1.782241165637969971e-01 -6.209719181060791016e-02 -1.267128251492977142e-02
2.644467353820800781e-01 4.241169616580009460e-02 -2.458200454711914062e-01 1.437156647443771362e-01 -3.054162561893463135e-01 8.250791579484939575e-02 -2.599338293075561523e-01 8.518583327531814575e-02 -3.037309832870960236e-02 -1.023428663611412048e-01 1.026801988482475281e-01 -3.474383950233459473e-01 -1.575899422168731689e-01 -2.367898076772689819e-01 -4.935379698872566223e-02 2.833396494388580322e-01 2.548924274742603302e-02 -5.332425236701965332e-02 -9.829089976847171783e-03 5.753959715366363525e-02 -2.473037838935852051e-01 -1.021878048777580261e-01 3.715020120143890381e-01 1.045574769377708435e-01 5.240991245955228806e-03 -7.587143033742904663e-02 2.092446982860565186e-01 1.700197756290435791e-01 -1.318219304084777832e-01 -1.716367155313491821e-02 -1.213701665401458740e-01 1.663720607757568359e-01
1.803615242242813110e-01 3.883038088679313660e-02 -1.435715407133102417e-01 2.855641841888427734e-01 6.226739380508661270e-03 3.244730830192565918e-01 -2.370380610227584839e-01 -6.478790193796157837e-02 -2.389086782932281494e-01 -3.089896775782108307e-02 2.954237461090087891e-01 1.830961555242538452e-01 -2.137032300233840942e-01 -1.663726568222045898e-01 5.131029710173606873e-02 6.062597781419754028e-02 -2.419070750474929810e-01 -2.180664986371994019e-01 -3.236810266971588135e-01 5.179784446954727173e-02 -1.676359772682189941e-01 -1.079975292086601257e-01 2.584233283996582031e-01 7.470735907554626465e-02 -1.036636158823966980e-01 2.732437290251255035e-02 -1.126841977238655090e-01 -1.190546676516532898e-01 -1.263906806707382202e-01 -1.121126860380172729e-01 -1.772013306617736816e-01 -1.250809729099273682e-01
-1.182407699525356293e-02 -2.387226819992065430e-01 1.281953603029251099e-01 3.467956781387329102e-01 -2.544356584548950195e-01 2.798295617103576660e-01 -1.697289794683456421e-01 -1.603760272264480591e-01 5.064957588911056519e-02 -2.259474992752075195e-01 2.329409718513488770e-01 2.957887761294841766e-02 2.175622582435607910e-01 -2.239350974559783936e-01 -5.061175674200057983e-02 8.632237464189529419e-02 -2.167583405971527100e-01 -2.789335548877716064e-01 -2.524395883083343506e-01 1.929560750722885132e-01 -9.431593120098114014e-02 -8.454651385545730591e-02 1.845214068889617920e-01 1.020060777664184570e-01 -8.676674216985702515e-02 -8.663450181484222412e-02 2.428926825523376465e-01 -8.290851861238479614e-02 -4.654088988900184631e-02 1.056921035051345825e-01 3.452447801828384399e-02 -1.033251956105232239e-01
-1.167810242623090744e-02 -1.920424029231071472e-02 -3.243371248245239258e-01 2.772718966007232666e-01 -1.870737373828887939e-01 -9.610479325056076050e-02 4.523916170001029968e-03 -3.156853914260864258e-01 -1.139410585165023804e-01 -2.778656482696533203e-01 -1.675286330282688141e-02 -1.401662230491638184e-01 -6.965474039316177368e-02 -2.159371227025985718e-01 -2.205620557069778442e-01 1.397501081228256226e-01 1.154839247465133667e-01 -8.429566025733947754e-02 9.342999011278152466e-02 1.209562569856643677e-01 -2.124960273504257202e-01 -1.122678294777870178e-01 7.246939837932586670e-02 7.870897650718688965e-03 -3.262622058391571045e-01 -9.099195897579193115e-02 3.791821002960205078e-01 1.141676157712936401e-01 -2.077936232089996338e-01 8.464165031909942627e-02 1.672780141234397888e-02 -1.212276518344879150e-01
1.891535222530364990e-01 -2.428198009729385376e-01 4.388090595602989197e-02 -2.566226385533809662e-02 -2.850438654422760010e-01 9.653849899768829346e-02 -2.426738291978836060e-01 -6.984053552150726318e-02 -1.818540841341018677e-01 -8.878085762262344360e-03 -3.087556548416614532e-02 -1.731455475091934204e-01 -3.175368905067443848e-02 -1.156227067112922668e-01 1.259406507015228271e-01 3.541505336761474609e-01 -3.524529188871383667e-02 -2.582856640219688416e-02 -3.249805271625518799e-01 3.405311405658721924e-01 -1.891605406999588013e-01 4.129601176828145981e-03 1.281088590621948242e-01 -1.580268889665603638e-02 -2.264455258846282959e-01 -1.293325424194335938e-01 1.203086003661155701e-01 3.849471509456634521e-01 1.373692005872726440e-01 -1.740341819822788239e-02 5.304490774869918823e-02 -1.031950931064784527e-03
1.472671627998352051e-01 -3.244832158088684082e-01 -1.334156244993209839e-01 5.147930607199668884e-02 -1.857621222734451294e-01 2.999356687068939209e-01 2.281995303928852081e-02 -4.290438815951347351e-02 -1.271008402109146118e-01 4.013810679316520691e-02 -1.987150609493255615e-01 1.746469549834728241e-02 -1.473955363035202026e-01 -8.572813123464584351e-02 -2.556555867195129395e-01 2.635910511016845703e-01 1.172363907098770142e-01 1.111656427383422852e-01 2.049780916422605515e-03 1.006250530481338501e-01 -2.124059647321701050e-01 1.826583221554756165e-02 1.461343318223953247e-01 5.584469065070152283e-02 -2.878506481647491455e-01 -1.639022976160049438e-01 2.346522361040115356e-01 2.495826482772827148e-01 1.001925766468048096e-02 -2.483971416950225830e-01 -1.915763318538665771e-01 2.693246006965637207e-01
8.778047561645507812e-02 -2.048827558755874634e-01 -2.033730447292327881e-01 2.651229798793792725e-01 -2.811746671795845032e-02 1.271378099918365479e-01 -6.421336531639099121e-02 -5.660694465041160583e-02 -6.864853203296661377e-02 -1.428924500942230225e-01 3.623749688267707825e-02 -3.493859618902206421e-02 -1.331233382225036621e-01 -2.758235931396484375e-01 -3.556770086288452148e-01 1.265307366847991943e-01 -8.283692598342895508e-02 1.098270863294601440e-01 -1.287660151720046997e-01 -7.724992185831069946e-02 -2.758143544197082520e-01 5.283984169363975525e-02 -2.009852230548858643e-01 1.409284323453903198e-01 -2.653584778308868408e-01 -3.638731241226196289e-01 -1.096878126263618469e-01 -9.067048318684101105e-03 -2.171054333448410034e-01 -3.139652609825134277e-01 -1.813857629895210266e-02 9.401695430278778076e-02
4.084948450326919556e-02 2.303429096937179565e-01 5.230609327554702759e-02 1.497322320938110352e-01 1.221671327948570251e-01 1.367350071668624878e-01 -2.197640985250473022e-01 -2.344318293035030365e-02 -4.143207073211669922e-01 -1.321233659982681274e-01 -5.442413315176963806e-02 2.882792986929416656e-02 4.626600444316864014e-02 -2.395663708448410034e-01 -2.917453348636627197e-01 1.975024789571762085e-01 -1.844968646764755249e-01 2.255713567137718201e-02 -8.584471046924591064e-02 6.979884952306747437e-02 -1.824427992105484009e-01 5.807627737522125244e-02 1.381559967994689941e-01 7.622325420379638672e-02 8.408720046281814575e-02 6.730993092060089111e-02 3.011236488819122314e-01 -7.199285924434661865e-02 -2.345018088817596436e-01 -5.061903223395347595e-02 9.505729377269744873e-02 4.227185547351837158e-01
8.337423205375671387e-02 -1.037538945674896240e-01 -9.510187804698944092e-02 2.578940093517303467e-01 6.493271887302398682e-02 1.146003454923629761e-01 1.177736222743988037e-01 -2.653065882623195648e-02 -3.503947257995605469e-01 -1.131234019994735718e-01 8.092688769102096558e-02 -1.243567392230033875e-01 6.433090567588806152e-02 -5.659680962562561035e-01 -1.133386045694351196e-01 2.652243077754974365e-01 4.086575470864772797e-03 -5.544786807149648666e-03 -3.075702786445617676e-01 5.383513122797012329e-02 -5.285736545920372009e-02 1.355323642492294312e-01 -2.164242975413799286e-02 1.691709607839584351e-01 9.130353480577468872e-02 1.192656829953193665e-01 1.095580160617828369e-01 -8.998840115964412689e-03 -2.148758918046951294e-01 -4.341370239853858948e-02 1.571353226900100708e-01 2.332027405500411987e-01
-1.209523528814315796e-02 8.358217030763626099e-02 -1.666730642318725586e-01 4.346678853034973145e-01 -1.986039429903030396e-01 1.150628626346588135e-01 -3.282632827758789062e-01 3.208639100193977356e-02 -1.876779943704605103e-01 -9.637945890426635742e-02 -7.335117459297180176e-02 1.196416765451431274e-01 6.044061109423637390e-02 -1.524462848901748657e-01 -9.454617649316787720e-02 1.099662780761718750e-01 -3.151365220546722412e-01 -2.014293372631072998e-01 3.656681627035140991e-02 -2.960120514035224915e-02 1.764456033706665039e-01 3.708946704864501953e-02 2.000242322683334351e-01 4.061326682567596436e-01 9.617099910974502563e-02 -2.013662904500961304e-01 2.937361411750316620e-02 -1.759226173162460327e-01 1.825218349695205688e-01 2.180612646043300629e-02 -7.520869374275207520e-02 -4.400252178311347961e-02
-6.823299825191497803e-02 -1.924744993448257446e-01 -1.302589029073715210e-01 4.687035828828811646e-02 -1.995106637477874756e-01 -1.487150415778160095e-02 -1.238764151930809021e-01 7.095989584922790527e-02 -1.252209842205047607e-01 -1.790361702442169189e-01 -4.550449922680854797e-02 -1.341063678264617920e-01 -1.197777464985847473e-01 -1.907609552145004272e-01 -2.724873423576354980e-01 1.830366700887680054e-01 -3.717170059680938721e-01 2.974201552569866180e-02 -1.548804640769958496e-01 -5.919987335801124573e-02 -1.993731558322906494e-01 4.540578648447990417e-02 -2.834751904010772705e-01 -1.306267175823450089e-02 -3.538588881492614746e-01 -1.770753562450408936e-01 -1.084618940949440002e-01 1.459412872791290283e-01 -8.802486211061477661e-02 -3.010257184505462646e-01 -1.438289582729339600e-01 2.342488318681716919e-01
9.043272584676742554e-02 -8.381554484367370605e-02 -1.246156021952629089e-01 3.945963382720947266e-01 -8.093784749507904053e-02 3.011174499988555908e-01 -3.015245497226715088e-01 -6.297810375690460205e-02 7.615427672863006592e-02 -1.345578581094741821e-01 3.262508511543273926e-01 9.240937232971191406e-02 1.802314072847366333e-01 -3.744699656963348389e-01 -6.440061330795288086e-02 2.680732011795043945e-01 -2.251918315887451172e-01 -1.643323153257369995e-02 -1.448720842599868774e-01 1.036517322063446045e-01 1.102516651153564453e-01 8.930542320013046265e-02 2.221662402153015137e-01 -7.102370262145996094e-02 -1.085061132907867432e-01 9.134665876626968384e-02 2.434742636978626251e-02 8.654824644327163696e-02 1.404827460646629333e-02 -8.247786015272140503e-02 -1.954700052738189697e-01 -5.651227757334709167e-02
-6.620249897241592407e-02 -4.984381794929504395e-02 -1.281866133213043213e-01 3.045168220996856689e-01 2.502543032169342041e-01 2.198214083909988403e-01 -5.875109136104583740e-02 -1.470080316066741943e-01 -3.285378813743591309e-01 -8.050563745200634003e-03 8.278308808803558350e-02 1.884446293115615845e-01 -1.987982839345932007e-01 -1.895186156034469604e-01 -2.096197754144668579e-01 2.535284459590911865e-01 -1.872481554746627808e-01 -2.760024368762969971e-01 1.729640215635299683e-01 2.447465807199478149e-02 -1.068056747317314148e-01 3.772695362567901611e-02 2.586264312267303467e-01 -4.164948314428329468e-02 -3.156228736042976379e-02 -2.568728029727935791e-01 -4.986426979303359985e-02 -1.104668825864791870e-01 -1.185619756579399109e-01 -4.608667641878128052e-02 -1.783484071493148804e-01 -2.471258044242858887e-01
2.643476985394954681e-02 4.691852256655693054e-03 -1.982106715440750122e-01 5.145559906959533691e-01 -2.782672643661499023e-01 -2.700485638342797756e-04 -3.300976753234863281e-01 -3.602781146764755249e-02 -1.357242763042449951e-01 -5.777329578995704651e-02 -2.927686572074890137e-01 -2.897191606462001801e-02 -3.110505640506744385e-03 6.675946991890668869e-03 7.347357925027608871e-03 1.943679749965667725e-01 -2.241422533988952637e-01 -1.919519752264022827e-01 -9.064576029777526855e-02 1.561496853828430176e-01 3.085729293525218964e-02 -2.499325871467590332e-01 2.319891452789306641e-01 1.038556080311536789e-02 -7.609806954860687256e-02 -1.348083764314651489e-01 -9.926592558622360229e-02 -1.953535974025726318e-01 1.445273607969284058e-01 9.405322372913360596e-02 -1.429650187492370605e-01 4.632342606782913208e-02
-3.872674191370606422e-03 -1.048781275749206543e-01 -1.458322703838348389e-01 1.367024928331375122e-01 -1.555771827697753906e-01 3.527453541755676270e-01 -6.286617368459701538e-03 1.254263967275619507e-01 -3.332592844963073730e-01 -4.305142760276794434e-01 9.450557827949523926e-02 1.480182446539402008e-02 7.273407187312841415e-03 -2.080281972885131836e-01 -1.533523350954055786e-01 6.225812062621116638e-02 -1.948701590299606323e-01 3.086962923407554626e-02 1.067460477352142334e-01 2.798430435359477997e-02 -1.722362488508224487e-01 9.039110690355300903e-02 3.188900351524353027e-01 3.269029408693313599e-02 -6.730378419160842896e-02 1.301935911178588867e-01 -1.717569530010223389e-01 -1.041310057044029236e-01 -2.703684270381927490e-01 9.484467655420303345e-02 -2.239658683538436890e-01 1.502327322959899902e-01
-5.296900495886802673e-02 7.501044124364852905e-02 3.888272494077682495e-02 1.916255801916122437e-01 -1.920348554849624634e-01 6.269756704568862915e-02 -9.696236252784729004e-02 1.587856560945510864e-01 -3.454001545906066895e-01 -1.701128780841827393e-01 -8.333560824394226074e-02 -1.185989975929260254e-01 -2.089654058218002319e-01 -1.403293013572692871e-01 -1.391071826219558716e-01 1.599764376878738403e-01 -2.813039720058441162e-01 -2.414422333240509033e-01 -6.672606803476810455e-03 5.099604129791259766e-01 -1.953953355550765991e-01 7.919514924287796021e-02 -7.322426885366439819e-02 6.444227695465087891e-02 7.073945552110671997e-02 -2.673609554767608643e-01 7.318402081727981567e-02 8.142808079719543457e-02 -2.004334628582000732e-01 9.771704673767089844e-02 9.915506839752197266e-02 -2.894124574959278107e-02
-8.120286464691162109e-02 -3.094318509101867676e-01 -1.273852586746215820e-01 2.011454105377197266e-01 -7.158729434013366699e-02 -1.146637424826622009e-01 -4.291812330484390259e-02 5.095065012574195862e-02 -2.369634248316287994e-02 4.062929376959800720e-02 -8.423610031604766846e-02 1.614821553230285645e-01 -8.272927999496459961e-02 1.781731992959976196e-01 -4.020691514015197754e-01 1.649607867002487183e-01 -1.299280524253845215e-01 -1.242477595806121826e-01 -1.885437518358230591e-01 1.041867807507514954e-01 -3.916262984275817871e-01 1.469217985868453979e-01 4.494580030441284180e-01 -1.851223111152648926e-01 -4.472728446125984192e-02 -1.504660993814468384e-01 1.125379055738449097e-01 1.014919131994247437e-01 -1.170593127608299255e-01 2.491513639688491821e-02 -4.989701882004737854e-02 3.215026110410690308e-02
1.478025875985622406e-02 1.565403640270233154e-01 -2.891413271427154541e-01 4.794047474861145020e-01 -7.080455124378204346e-02 2.102210223674774170e-01 -9.283436834812164307e-02 -2.170329838991165161e-01 6.294408440589904785e-02 -2.187763154506683350e-02 -1.561574637889862061e-01 3.065109811723232269e-02 -1.746430695056915283e-01 -2.853821218013763428e-01 -1.109544262290000916e-01 1.472618728876113892e-01 -1.901130080223083496e-01 -2.102483659982681274e-01 -6.199523806571960449e-02 8.236885815858840942e-02 -1.504413932561874390e-01 -6.240247935056686401e-02 6.911675631999969482e-02 -4.403463378548622131e-02 -2.037006616592407227e-01 -2.524172663688659668e-01 1.133580058813095093e-01 1.325132250785827637e-01 3.366824984550476074e-01 -9.084553457796573639e-04 -8.877374976873397827e-02 -1.178419869393110275e-02
1.163376420736312866e-01 -3.140168786048889160e-01 1.481902599334716797e-01 4.218857288360595703e-01 -1.238168552517890930e-01 3.751506656408309937e-02 -4.562168717384338379e-01 -1.407016664743423462e-01 -9.240186214447021484e-02 2.926557511091232300e-02 1.608749479055404663e-01 1.043001189827919006e-01 -8.921010792255401611e-02 -2.560833990573883057e-01 7.850538939237594604e-02 1.706432551145553589e-01 7.424063235521316528e-02 -1.669732183218002319e-01 -1.556815356016159058e-01 -2.145737409591674805e-02 -2.218876332044601440e-01 1.476860046386718750e-01 -7.064599543809890747e-02 2.549227699637413025e-02 -2.880958281457424164e-02 1.803058087825775146e-01 9.053783118724822998e-02 -1.925579756498336792e-01 -7.148090749979019165e-02 -2.088591158390045166e-01 -1.558751761913299561e-01 4.300701245665550232e-02
5.356486886739730835e-02 -1.921623647212982178e-01 -1.954654790461063385e-02 2.735073566436767578e-01 -2.514189183712005615e-01 1.184413805603981018e-01 -3.915973752737045288e-02 2.822253853082656860e-02 -1.874673664569854736e-01 -1.062831655144691467e-01 -2.451185733079910278e-01 3.047862052917480469e-01 5.279770120978355408e-02 1.018275693058967590e-01 5.473093315958976746e-02 4.528181254863739014e-01 -1.201119497418403625e-01 -2.516718506813049316e-01 -7.192879915237426758e-02 5.002430081367492676e-02 -1.103204414248466492e-01 3.555876016616821289e-01 -2.384622953832149506e-02 9.309841692447662354e-02 1.404327601194381714e-01 -1.378955841064453125e-01 4.485603794455528259e-02 -2.659552395343780518e-01 3.466809913516044617e-02 1.527558863162994385e-01 -5.816603824496269226e-02 -1.101857274770736694e-01
-1.455684285610914230e-02 -1.487716734409332275e-01 2.175358235836029053e-01 3.757762908935546875e-01 -3.499759137630462646e-01 3.754956275224685669e-02 -7.949382811784744263e-02 -2.665641605854034424e-01 -2.767601311206817627e-01 1.417996883392333984e-01 -1.420010924339294434e-01 1.838828250765800476e-02 -7.628655433654785156e-02 -9.001741558313369751e-02 2.891175681725144386e-04 7.864614576101303101e-02 -1.059810072183609009e-01 -8.070201426744461060e-02 -6.554501503705978394e-02 5.953849107027053833e-02 -8.063340932130813599e-02 3.224566578865051270e-01 7.028951495885848999e-02 -1.019372642040252686e-01 -3.719751536846160889e-01 -1.391936242580413818e-01 1.641194075345993042e-01 -2.295317202806472778e-01 -6.603777408599853516e-02 -1.559878736734390259e-01 -1.796995848417282104e-01 -2.827970497310161591e-02
1.741534471511840820e-01 -6.543204188346862793e-02 6.407908350229263306e-02 1.987111717462539673e-01 -1.274529099464416504e-01 3.097739517688751221e-01 -2.663320302963256836e-01 -1.215578615665435791e-01 6.815048307180404663e-02 -3.574690520763397217e-01 -1.230430081486701965e-01 1.135328337550163269e-01 1.034204140305519104e-01 -2.861774563789367676e-01 -2.233645692467689514e-02 2.197506427764892578e-01 -3.638668060302734375e-01 -2.139068841934204102e-01 -5.265232548117637634e-02 9.236060827970504761e-02 -3.417547047138214111e-01 -1.654583215713500977e-02 1.109872534871101379e-01 -1.144060492515563965e-01 -6.095433980226516724e-02 -2.001071162521839142e-02 3.821780905127525330e-02 -2.596916630864143372e-02 7.542249560356140137e-02 4.012828692793846130e-02 -4.087298363447189331e-02 -2.736566662788391113e-01
1.089270412921905518e-01 -3.797161206603050232e-02 -3.202668726444244385e-01 2.950581014156341553e-01 -3.137100338935852051e-01 -2.637617290019989014e-02 -9.290555119514465332e-02 -3.315892815589904785e-02 -1.304663866758346558e-01 1.707012057304382324e-01 -1.889496296644210815e-02 9.193269163370132446e-02 4.342112317681312561e-02 1.148554980754852295e-01 -2.811501026153564453e-01 1.821487545967102051e-01 -2.335472702980041504e-01 -2.248338609933853149e-01 -4.442881420254707336e-02 1.729329526424407959e-01 -2.796304821968078613e-01 -6.481336057186126709e-02 3.556731641292572021e-01 3.223571479320526123e-01 -1.431030631065368652e-01 9.996132925152778625e-03 -7.957125455141067505e-02 -5.094220861792564392e-02 7.722267508506774902e-02 -7.969029247760772705e-02 6.281299144029617310e-02 1.019919216632843018e-01
-1.086316183209419250e-01 -9.011555463075637817e-02 -8.949608355760574341e-02 2.179953008890151978e-01 -1.466993987560272217e-01 -5.161181464791297913e-02 3.565145423635840416e-03 -1.681394428014755249e-01 -1.003784984350204468e-01 -2.726646959781646729e-01 -4.054511785507202148e-01 -2.760099060833454132e-02 1.715561449527740479e-01 -1.444982588291168213e-01 -1.379009038209915161e-01 2.147627919912338257e-01 -8.421900868415832520e-02 -9.088356792926788330e-02 3.784502670168876648e-02 3.483956158161163330e-01 -1.779882013797760010e-01 3.183042109012603760e-01 1.418492496013641357e-01 -8.180128410458564758e-03 -4.047214984893798828e-02 -3.440028131008148193e-01 1.371008008718490601e-01 -1.426986604928970337e-02 -6.788083165884017944e-02 8.170449733734130859e-02 -1.773337125778198242e-01 1.843816488981246948e-01
2.078228071331977844e-02 -1.994647979736328125e-01 4.934612661600112915e-02 1.891861259937286377e-01 -3.442161381244659424e-01 -1.603763550519943237e-01 -4.794215038418769836e-02 -1.005783528089523315e-01 -1.623851209878921509e-01 -3.275706171989440918e-01 -1.707305014133453369e-01 1.539753377437591553e-01 1.753210648894309998e-02 -2.038880735635757446e-01 9.868629276752471924e-02 3.192552328109741211e-01 -3.079056926071643829e-02 -1.788938492536544800e-01 2.546663396060466766e-02 1.049172952771186829e-01 -8.146312087774276733e-02 2.220529466867446899e-01 7.128999382257461548e-02 9.306021034717559814e-02 -2.905374467372894287e-01 1.186329349875450134e-01 -2.075041830539703369e-01 -1.910214126110076904e-01 -1.363245844841003418e-01 4.392201453447341919e-02 -3.307674229145050049e-01 -5.117864161729812622e-02
-6.755654513835906982e-02 -1.138833239674568176e-01 -3.033016026020050049e-01 3.730483353137969971e-01 -2.994478642940521240e-01 1.163248419761657715e-01 -1.231215596199035645e-01 1.789456903934478760e-01 -1.673047542572021484e-01 -1.314459294080734253e-01 -2.464719116687774658e-02 3.617810085415840149e-02 -5.757288262248039246e-02 -2.725111842155456543e-01 -1.866465508937835693e-01 -5.240916088223457336e-02 -1.037604138255119324e-01 8.186557143926620483e-02 1.001703813672065735e-01 8.493351936340332031e-02 -5.528948828577995300e-02 1.318282037973403931e-01 2.693352401256561279e-01 1.155822947621345520e-01 7.540283352136611938e-02 2.203685492277145386e-01 -7.506854832172393799e-02 4.953819140791893005e-02 -4.381792545318603516e-01 -1.696949824690818787e-02 -5.431266129016876221e-02 1.998862177133560181e-01
-1.026664897799491882e-01 -1.353873014450073242e-01 5.577659234404563904e-03 3.122783899307250977e-01 1.595231145620346069e-01 -5.577810481190681458e-02 -1.704603582620620728e-01 1.578552275896072388e-01 -3.565191328525543213e-01 -1.232189163565635681e-01 -8.698514848947525024e-02 1.839907616376876831e-01 1.959982365369796753e-01 1.761184334754943848e-01 -3.467329218983650208e-02 6.448830664157867432e-02 -1.740062683820724487e-01 -1.515675038099288940e-01 -1.098002344369888306e-01 2.774192392826080322e-01 -3.894349038600921631e-01 1.037219092249870300e-01 3.260237574577331543e-01 -4.912635311484336853e-02 -8.166788518428802490e-02 -1.865428090095520020e-01 -1.167448516935110092e-02 2.248947136104106903e-02 6.103887036442756653e-02 -8.334797620773315430e-02 -1.297571361064910889e-01 2.225642800331115723e-01
-1.238735467195510864e-01 -3.070596158504486084e-01 -1.615404933691024780e-01 1.233940348029136658e-01 2.270295470952987671e-01 5.076495558023452759e-02 -1.187385022640228271e-01 -2.439537644386291504e-01 -1.653344035148620605e-01 4.945882828906178474e-04 -2.294318526983261108e-01 1.643864363431930542e-01 -1.995629519224166870e-01 5.378871411085128784e-02 -2.091046869754791260e-01 3.877509832382202148e-01 -3.206071555614471436e-01 -1.814343780279159546e-01 -9.886996448040008545e-02 1.037232391536235809e-02 -2.082234025001525879e-01 1.013263221830129623e-02 1.139831021428108215e-01 1.985138505697250366e-01 -5.385148152709007263e-02 -2.328504323959350586e-01 -2.496493607759475708e-02 1.254926174879074097e-01 1.523556560277938843e-01 -1.372170150279998779e-01 6.777585297822952271e-02 1.262922585010528564e-01
-1.795562207698822021e-01 1.923354715108871460e-02 -4.571820497512817383e-01 2.601858973503112793e-01 -2.694148719310760498e-01 6.308666616678237915e-02 4.408188164234161377e-02 -8.487706631422042847e-02 -1.793041676282882690e-01 -3.445393219590187073e-02 -5.155627802014350891e-02 2.557168602943420410e-01 -2.289950549602508545e-01 -3.147421181201934814e-01 5.465587228536605835e-02 2.671330869197845459e-01 1.106001660227775574e-01 -4.438683763146400452e-02 2.088129073381423950e-01 7.292623817920684814e-02 -1.349166780710220337e-01 -3.405208885669708252e-02 2.894153073430061340e-02 1.739228218793869019e-01 1.123686786741018295e-03 -8.043770492076873779e-02 2.670491039752960205e-01 7.879927754402160645e-02 -3.897578641772270203e-02 -8.314170688390731812e-02 -1.524442136287689209e-01 2.202076613903045654e-01
1.466642916202545166e-01 -3.359703719615936279e-01 -2.821790874004364014e-01 2.285221368074417114e-01 -3.124959021806716919e-02 2.107799798250198364e-01 -5.317609012126922607e-02 1.010859292000532150e-02 -2.805305458605289459e-02 -1.096933856606483459e-01 -1.844162940979003906e-01 -3.101639449596405029e-02 -2.583948075771331787e-01 -3.288339972496032715e-01 3.933181613683700562e-02 1.178736090660095215e-01 -1.479768306016921997e-01 -3.838862180709838867e-01 -4.524324834346771240e-02 1.297735124826431274e-01 -6.916388124227523804e-02 -9.994231164455413818e-02 2.079906165599822998e-01 6.185175850987434387e-02 4.908146709203720093e-02 -4.723827913403511047e-02 -6.945893913507461548e-02 4.174179136753082275e-01 4.866560176014900208e-02 7.568156719207763672e-02 7.294612377882003784e-02 1.296866312623023987e-02
-1.286423653364181519e-01 8.178338408470153809e-02 -1.392551213502883911e-01 2.130408138036727905e-01 -1.653454005718231201e-01 1.360260099172592163e-01 -7.292553037405014038e-02 -1.559145748615264893e-01 -2.181517332792282104e-01 -4.352714866399765015e-02 -9.355003386735916138e-02 1.809896677732467651e-01 7.191819697618484497e-02 -1.797702014446258545e-01 -1.524979621171951294e-02 4.164928197860717773e-01 1.326887756586074829e-01 -8.328324556350708008e-02 -2.516132593154907227e-02 6.392425298690795898e-02 -2.852678596973419189e-01 3.701272010803222656e-01 -1.008629575371742249e-01 3.581765592098236084e-01 5.501353368163108826e-02 2.659916877746582031e-02 1.064274460077285767e-01 1.430512219667434692e-01 -8.328178524971008301e-02 6.391520053148269653e-02 -3.188597261905670166e-01 4.256065003573894501e-03
-1.426897644996643066e-01 1.147216781973838806e-01 9.794596582651138306e-02 1.950477212667465210e-01 -1.718172132968902588e-01 1.370164304971694946e-01 -2.551605403423309326e-01 1.828221231698989868e-01 -4.001730978488922119e-01 -1.317704766988754272e-01 -1.114350035786628723e-01 7.120983302593231201e-02 3.475964441895484924e-02 -1.392420381307601929e-01 -1.314105838537216187e-01 2.583539485931396484e-01 -2.189455330371856689e-01 9.356880933046340942e-02 -9.899067878723144531e-02 9.430531412363052368e-02 -1.954444311559200287e-02 1.915224492549896240e-01 -4.816143214702606201e-02 9.167540073394775391e-02 1.673427969217300415e-01 -1.060099005699157715e-01 2.828433215618133545e-01 6.833805888891220093e-02 -3.957209885120391846e-01 -8.085531741380691528e-02 -2.230680882930755615e-01 -1.115226596593856812e-01
3.537721931934356689e-02 -2.386952787637710571e-01 6.124533712863922119e-02 3.127164244651794434e-01 -1.359857767820358276e-01 -1.105282306671142578e-01 -5.829406902194023132e-02 -1.917150914669036865e-01 -2.340665273368358612e-02 -3.403546810150146484e-01 -3.892809450626373291e-01 8.910916745662689209e-02 2.053371667861938477e-01 -1.438989937305450439e-01 -1.561589390039443970e-01 2.057135254144668579e-01 4.856922104954719543e-02 -4.319252818822860718e-02 -7.126876711845397949e-02 1.940961331129074097e-01 -1.338545978069305420e-01 2.996018826961517334e-01 1.757728755474090576e-01 -1.723509514704346657e-03 4.585836827754974365e-02 -2.814697325229644775e-01 1.121220588684082031e-01 -8.735477924346923828e-02 -4.137727990746498108e-02 7.280523329973220825e-02 -2.414715886116027832e-01 1.073298081755638123e-01
9.057390689849853516e-02 -1.988148540258407593e-01 3.029973246157169342e-02 2.280538827180862427e-01 -2.774829268455505371e-01 3.698638081550598145e-02 -2.700828313827514648e-01 1.023141071200370789e-01 4.945514723658561707e-02 -3.673698604106903076e-01 -1.118059530854225159e-01 8.449102938175201416e-02 -8.678813278675079346e-02 -2.177782654762268066e-01 -1.201285496354103088e-01 -3.013791982084512711e-03 -1.529019623994827271e-01 -8.554516732692718506e-02 -1.045764684677124023e-01 -1.082093790173530579e-01 -1.685253232717514038e-01 -3.852342441678047180e-02 -1.260001361370086670e-01 5.123955756425857544e-02 -2.633808255195617676e-01 -2.698335945606231689e-01 1.136904731392860413e-01 -4.674347490072250366e-02 -3.105098605155944824e-01 -3.428719639778137207e-01 5.130217969417572021e-02 1.883908361196517944e-01
-1.017434075474739075e-01 -2.479175776243209839e-01 -4.130603075027465820e-01 2.098873555660247803e-01 -2.813881635665893555e-01 6.477575749158859253e-02 -7.312063872814178467e-02 4.170244187116622925e-02 -3.433859348297119141e-01 -7.840933650732040405e-02 -1.401807516813278198e-01 -8.290740847587585449e-02 1.262046694755554199e-01 -2.543262243270874023e-01 -4.965221043676137924e-03 4.183425009250640869e-02 -1.350791007280349731e-01 4.687520861625671387e-02 -1.031669378280639648e-01 9.984476864337921143e-02 -8.724535256624221802e-02 2.677984535694122314e-01 2.978725135326385498e-01 5.402342602610588074e-02 2.807967923581600189e-02 1.138831302523612976e-01 2.078913152217864990e-02 3.461598418653011322e-03 -1.036109849810600281e-01 3.439356684684753418e-01 -8.315142244100570679e-02 1.670591980218887329e-01
1.283812522888183594e-01 -3.140316531062126160e-02 6.206221133470535278e-02 1.776894181966781616e-01 -2.167726308107376099e-01 9.373702108860015869e-03 -2.419773936271667480e-01 -6.511724740266799927e-02 1.514400839805603027e-01 -2.530502676963806152e-01 4.463385418057441711e-02 2.117888331413269043e-01 -1.098626926541328430e-01 -3.571172654628753662e-01 1.924665831029415131e-02 -3.242497518658638000e-02 -2.354445159435272217e-01 -1.438142210245132446e-01 -3.010981678962707520e-01 2.401044517755508423e-01 -3.763952553272247314e-01 -6.215510889887809753e-02 6.882459670305252075e-02 2.453452497720718384e-01 -8.034189790487289429e-02 7.721415162086486816e-02 4.996572807431221008e-02 -1.759500801563262939e-01 4.934437572956085205e-02 5.695105995982885361e-03 -2.813283801078796387e-01 -4.012042190879583359e-03
-5.253050848841667175e-02 1.566910557448863983e-02 -4.033097326755523682e-01 3.028321564197540283e-01 -1.678508073091506958e-01 1.724544540047645569e-02 -2.969025373458862305e-01 -5.768748000264167786e-02 -1.060670539736747742e-01 -1.418171823024749756e-01 -2.457151859998703003e-01 -1.715628653764724731e-01 -1.728710979223251343e-01 -6.833188980817794800e-02 -5.177263170480728149e-02 2.496894150972366333e-01 -1.443081647157669067e-01 -2.306741476058959961e-01 -2.096169739961624146e-01 1.374631822109222412e-01 7.069818675518035889e-02 -1.615432649850845337e-01 2.229890972375869751e-01 -7.638258486986160278e-02 -1.388041228055953979e-01 -7.315850257873535156e-02 -1.202713400125503540e-01 -1.896726042032241821e-01 1.844507753849029541e-01 2.462555840611457825e-02 -2.574596703052520752e-01 -4.929818585515022278e-02
1.538033932447433472e-01 -2.404626458883285522e-01 -2.569933831691741943e-01 1.648757159709930420e-01 -2.554066181182861328e-01 6.880287826061248779e-02 -1.563033759593963623e-01 -2.034299075603485107e-01 -2.686996757984161377e-01 -1.988579630851745605e-01 -1.125600188970565796e-01 2.537030875682830811e-01 -2.110330909490585327e-01 -1.716118603944778442e-01 -1.795191690325737000e-02 1.498179789632558823e-02 -2.381711006164550781e-01 -1.571028381586074829e-01 7.049816101789474487e-02 -1.296280026435852051e-01 -2.561239600181579590e-01 1.104193851351737976e-01 2.625298798084259033e-01 6.023163348436355591e-02 8.176262676715850830e-02 1.431964933872222900e-01 1.344055533409118652e-01 -3.012818992137908936e-01 6.176624819636344910e-02 1.085589677095413208e-01 -1.321583986282348633e-01 -5.989012122154235840e-02
9.630616754293441772e-02 1.509978026151657104e-01 -1.963526457548141479e-01 4.121639132499694824e-01 -1.732239872217178345e-01 1.856729835271835327e-01 -3.120176494121551514e-01 -4.304738249629735947e-03 -1.444372087717056274e-01 1.033133193850517273e-01 1.059455350041389465e-01 2.201299220323562622e-01 8.447446674108505249e-02 -2.464852333068847656e-01 -2.727050781250000000e-01 1.045679971575737000e-01 -1.261692345142364502e-01 -1.255427300930023193e-01 -2.031869143247604370e-01 1.463356912136077881e-01 5.415411666035652161e-02 -9.674164466559886932e-03 3.064375221729278564e-01 -4.285814613103866577e-02 -8.236017078161239624e-02 3.951068222522735596e-02 -7.488738000392913818e-02 -6.119893118739128113e-02 3.423005715012550354e-02 -1.788282692432403564e-01 -3.252213895320892334e-01 -5.884285271167755127e-02
-1.347516775131225586e-01 1.944581046700477600e-02 -1.653972566127777100e-01 1.739249378442764282e-01 -3.309766352176666260e-01 4.977962002158164978e-02 -1.980417519807815552e-01 1.023391913622617722e-02 -2.840307354927062988e-01 -2.241831719875335693e-01 -1.051934808492660522e-01 -5.225363373756408691e-02 -1.632064133882522583e-01 -7.775131613016128540e-02 -6.334768235683441162e-02 -3.645823150873184204e-02 -1.312252581119537354e-01 -1.131047755479812622e-01 1.360191106796264648e-01 1.306624412536621094e-01 -1.383828669786453247e-01 2.924911975860595703e-01 3.852973282337188721e-01 6.612018495798110962e-02 -7.885067723691463470e-03 2.088056057691574097e-01 -1.081122756004333496e-01 1.237291470170021057e-01 -2.625128328800201416e-01 1.172334253787994385e-01 -1.110349223017692566e-01 3.178040385246276855e-01
-9.983331710100173950e-02 -6.768238544464111328e-02 -8.306968957185745239e-02 6.899861991405487061e-02 -3.249389231204986572e-01 3.067716062068939209e-01 -1.005715597420930862e-02 -2.724500745534896851e-02 -3.400616049766540527e-01 1.521708965301513672e-01 1.291127293370664120e-03 -1.729386597871780396e-01 -2.493442296981811523e-01 -2.722154259681701660e-01 -2.299760095775127411e-02 2.465339004993438721e-01 -2.717009186744689941e-01 -1.016967277973890305e-02 -1.686237603425979614e-01 1.447344571352005005e-01 -6.599096953868865967e-02 -9.240926057100296021e-02 2.199311405420303345e-01 1.220527365803718567e-01 -1.873160451650619507e-01 -6.310032308101654053e-02 -4.740334674715995789e-02 -2.655318751931190491e-02 4.133020341396331787e-02 -1.881494075059890747e-01 6.613673269748687744e-02 -3.521265685558319092e-01
4.812056198716163635e-02 8.515718579292297363e-02 -1.596022862941026688e-03 2.694533765316009521e-01 -1.261092126369476318e-01 -4.569368064403533936e-02 -2.481478750705718994e-01 1.640371233224868774e-01 -2.885724604129791260e-01 3.550440445542335510e-02 1.821404099464416504e-01 3.233367204666137695e-01 1.010050475597381592e-01 -3.332577645778656006e-01 -2.292601764202117920e-01 2.099507004022598267e-01 -1.233498081564903259e-01 4.193915054202079773e-02 -1.436055451631546021e-01 1.586341261863708496e-01 4.330325871706008911e-02 1.243002712726593018e-01 4.816452041268348694e-02 -6.001122761517763138e-03 -7.192917913198471069e-02 -1.257734745740890503e-01 1.160992011427879333e-01 -4.513666778802871704e-02 2.101231552660465240e-02 3.062464296817779541e-01 2.945566363632678986e-02 3.964104354381561279e-01
-1.615604609251022339e-01 -1.057117655873298645e-01 3.245913609862327576e-02 2.268116027116775513e-01 -2.508069574832916260e-01 4.779560491442680359e-02 -2.583424746990203857e-01 -1.131757348775863647e-01 -2.668958604335784912e-01 -2.143357545137405396e-01 1.085219755768775940e-01 2.187504172325134277e-01 -2.402322888374328613e-01 -1.848708242177963257e-01 1.349133700132369995e-01 2.356653101742267609e-02 -5.521786212921142578e-02 3.071718513965606689e-01 -9.047217667102813721e-02 1.676414310932159424e-01 -3.147110044956207275e-01 6.321063637733459473e-02 -1.564181745052337646e-01 -3.225446492433547974e-02 -6.402177363634109497e-02 -6.304068118333816528e-02 2.074759751558303833e-01 2.224207222461700439e-01 -3.057492896914482117e-02 -2.612674832344055176e-01 -1.869234591722488403e-01 -1.052430421113967896e-01
5.599160492420196533e-02 -2.451640069484710693e-01 -1.391774713993072510e-01 2.761610150337219238e-01 -1.204960197210311890e-01 3.551730187609791756e-03 -3.507803380489349365e-01 -1.168588846921920776e-01 -1.454643756151199341e-01 1.056296154856681824e-01 -1.706540137529373169e-01 -2.120979428291320801e-01 -1.747555434703826904e-01 -2.288070321083068848e-02 6.919563747942447662e-03 2.069604545831680298e-01 1.936989463865756989e-02 -1.963377147912979126e-01 -3.423848003149032593e-02 2.453899383544921875e-01 -3.655257225036621094e-01 -1.643081195652484894e-02 1.450282335281372070e-01 1.104649379849433899e-01 -1.812632828950881958e-01 1.498017311096191406e-01 -7.526294142007827759e-02 3.466755151748657227e-01 -4.547273367643356323e-02 1.199106127023696899e-02 8.204811811447143555e-02 2.280450314283370972e-01
-7.453270256519317627e-02 -1.093983948230743408e-01 -2.353406399488449097e-01 2.459721863269805908e-01 -2.244303524494171143e-01 -1.309543251991271973e-01 -3.711147308349609375e-01 -7.981271296739578247e-02 -1.038057804107666016e-01 -1.217898912727832794e-03 -1.298353821039199829e-01 -9.190712869167327881e-02 -2.956300228834152222e-02 1.759030818939208984e-01 -2.309208810329437256e-01 1.644083112478256226e-01 -3.697656691074371338e-01 7.772825192660093307e-03 9.540468454360961914e-03 2.775121033191680908e-01 -9.028447419404983521e-02 -3.628646954894065857e-02 4.062685370445251465e-01 2.867819666862487793e-01 -1.065462082624435425e-01 2.514689788222312927e-02 -5.742768291383981705e-03 -3.137150034308433533e-02 2.551914192736148834e-03 -1.128327846527099609e-01 7.963101379573345184e-03 1.013092920184135437e-01
-7.333519309759140015e-02 5.760245025157928467e-02 -5.629482492804527283e-02 1.410187128931283951e-02 -4.024198651313781738e-01 -1.274561434984207153e-01 -1.526589505374431610e-02 -2.437248975038528442e-01 -5.347714945673942566e-02 -6.852376461029052734e-02 -4.588481187820434570e-01 2.280311286449432373e-01 -2.430745363235473633e-01 -1.724512428045272827e-01 4.701167717576026917e-02 4.210835397243499756e-01 -1.516519635915756226e-01 -1.025243699550628662e-01 -9.681162983179092407e-02 1.086705829948186874e-02 6.032698228955268860e-02 2.485248632729053497e-02 2.114173769950866699e-01 -7.323539257049560547e-02 9.049910120666027069e-03 -2.347977310419082642e-01 9.716902673244476318e-02 2.143066562712192535e-02 -1.773975342512130737e-01 -5.181955173611640930e-02 6.654299795627593994e-02 1.032426208257675171e-01
1.037501990795135498e-01 9.966897219419479370e-02 -2.067209184169769287e-01 1.823720932006835938e-01 -3.520136475563049316e-01 -2.430414035916328430e-02 -2.705195248126983643e-01 -3.485880419611930847e-02 -2.275085896253585815e-01 -1.770332604646682739e-01 -1.398417353630065918e-01 1.491005271673202515e-01 -5.695980042219161987e-02 -3.698606789112091064e-01 3.671898692846298218e-02 -2.024136185646057129e-01 -1.044927537441253662e-01 -2.427877634763717651e-01 -2.777924835681915283e-01 -4.837656766176223755e-02 -1.237332299351692200e-01 4.830630868673324585e-02 9.483122825622558594e-02 1.897208839654922485e-01 3.227809369564056396e-01 1.172081679105758667e-01 1.619138568639755249e-01 2.373581752181053162e-02 -1.622181832790374756e-01 2.296327054500579834e-02 -2.469559572637081146e-02 -1.140154600143432617e-01
-1.508944183588027954e-01 -4.456062614917755127e-02 -2.073400914669036865e-01 2.831270992755889893e-01 -2.396671026945114136e-01 1.256957352161407471e-01 -4.515429213643074036e-02 -1.043659751303493977e-03 -5.698347836732864380e-02 5.035917833447456360e-02 -3.178322613239288330e-01 4.965762048959732056e-02 -9.421844035387039185e-02 1.658337712287902832e-01 -3.507859706878662109e-01 8.939853310585021973e-02 -1.865082532167434692e-01 -1.720286309719085693e-01 -1.484378427267074585e-01 3.553093969821929932e-02 -4.206569194793701172e-01 8.266384154558181763e-02 3.283355534076690674e-01 -7.507376372814178467e-02 -2.159807384014129639e-01 -2.031186036765575409e-02 1.616802662611007690e-01 -1.610007435083389282e-01 7.465695589780807495e-02 -9.834164753556251526e-03 -7.961781322956085205e-02 -6.399117410182952881e-02
7.751558721065521240e-02 1.386007666587829590e-01 -1.192058026790618896e-01 3.655068874359130859e-01 -5.751002579927444458e-02 2.932006120681762695e-01 -2.826369702816009521e-01 -1.395550072193145752e-01 -1.540358364582061768e-01 -8.662945032119750977e-02 -1.537965238094329834e-01 1.663312166929244995e-01 -4.164791852235794067e-02 -1.871521174907684326e-01 5.459983274340629578e-02 -1.395994983613491058e-02 -1.335635688155889511e-02 -2.511879801750183105e-01 -6.139177829027175903e-02 -8.141716569662094116e-02 -1.955387294292449951e-01 1.778305023908615112e-01 4.352798163890838623e-01 -1.342634111642837524e-01 -6.216099858283996582e-02 1.076490581035614014e-01 1.830217540264129639e-01 1.452961657196283340e-02 -6.695884466171264648e-02 2.867829501628875732e-01 -1.418099403381347656e-01 9.397301077842712402e-02
1.777305006980895996e-01 1.222380474209785461e-01 9.293569624423980713e-02 3.047110140323638916e-01 -3.043070435523986816e-01 3.859869763255119324e-02 -2.861571311950683594e-01 -1.680606752634048462e-01 -6.479579210281372070e-02 -2.234102934598922729e-01 -2.430464476346969604e-01 2.274980098009109497e-01 -3.093859367072582245e-02 -5.229348689317703247e-02 -1.625704914331436157e-01 3.326337635517120361e-01 -9.710848331451416016e-02 -1.518454849720001221e-01 1.032748743891716003e-01 6.069362908601760864e-02 1.675030738115310669e-01 3.615660667419433594e-01 -9.165591001510620117e-02 -4.661549348384141922e-03 -1.203694939613342285e-01 -2.212887704372406006e-01 7.557793706655502319e-02 3.910759091377258301e-02 3.546671569347381592e-02 -2.099700272083282471e-01 -5.564352124929428101e-02 -9.418195486068725586e-02
-3.718945086002349854e-01 7.744560390710830688e-02 1.305624395608901978e-01 2.921839952468872070e-01 -2.954042982310056686e-03 2.874307930469512939e-01 -1.556445062160491943e-01 1.607024222612380981e-01 -2.457545846700668335e-01 -5.069325864315032959e-02 -8.300421386957168579e-02 1.673182100057601929e-01 -1.123449578881263733e-01 -7.728716731071472168e-02 -1.120742335915565491e-01 2.140658497810363770e-01 -1.850554943084716797e-01 -2.242986410856246948e-01 1.458991412073373795e-02 1.379858255386352539e-01 -1.372694373130798340e-01 -9.086699038743972778e-02 1.583440005779266357e-01 -5.734581500291824341e-02 7.972785830497741699e-02 3.537341952323913574e-02 5.874065309762954712e-02 -8.177069574594497681e-02 -3.299454152584075928e-01 -3.921510279178619385e-01 -4.197519272565841675e-02 6.596037000417709351e-02
1.006171479821205139e-01 -1.819603741168975830e-01 -3.055737316608428955e-01 2.346061766147613525e-01 -1.461200416088104248e-01 1.238154470920562744e-01 -1.913712620735168457e-01 -8.293722569942474365e-02 1.200367044657468796e-02 5.827802233397960663e-03 9.759505093097686768e-02 -6.910446286201477051e-02 2.381253428757190704e-02 2.211209237575531006e-01 -2.819361984729766846e-01 1.911112219095230103e-01 -1.571758240461349487e-01 -1.770310997962951660e-01 -2.793692797422409058e-02 2.573302686214447021e-01 -1.887836903333663940e-01 4.524962604045867920e-02 3.227113783359527588e-01 1.703395545482635498e-01 -3.575024306774139404e-01 7.877368479967117310e-02 -2.174256369471549988e-03 -2.383590787649154663e-01 -6.612085551023483276e-02 -1.317441165447235107e-01 1.474089473485946655e-01 1.415539830923080444e-01
-2.472352236509323120e-03 -2.475321292877197266e-01 3.294304711744189262e-03 2.737552486360073090e-02 -2.665484137833118439e-02 2.504483163356781006e-01 -1.401991397142410278e-01 -8.674977719783782959e-02 -1.202149763703346252e-01 2.622695267200469971e-02 -2.978619374334812164e-02 7.106684148311614990e-02 -4.140367805957794189e-01 1.036882866173982620e-02 -1.173470914363861084e-01 3.753187358379364014e-01 -1.917806416749954224e-01 -2.300204243510961533e-03 -3.335010707378387451e-01 1.078485473990440369e-01 4.299486428499221802e-02 2.972714006900787354e-01 1.131916344165802002e-01 1.154939383268356323e-01 -5.263516306877136230e-02 -1.792443841695785522e-01 2.293957471847534180e-01 -8.019472658634185791e-02 8.969908952713012695e-02 -2.189072370529174805e-01 2.660951018333435059e-01 5.800407752394676208e-02
-7.147244364023208618e-02 1.404896825551986694e-01 2.549383230507373810e-02 2.437799125909805298e-01 -1.526906043291091919e-01 6.843025982379913330e-02 -1.057882457971572876e-01 -2.220427691936492920e-01 -9.866518899798393250e-03 -2.933459579944610596e-01 2.858451008796691895e-01 1.009878963232040405e-01 2.131897257640957832e-03 -4.208423793315887451e-01 -2.479571551084518433e-01 1.934090629220008850e-02 -2.824300229549407959e-01 9.892214089632034302e-03 -2.133935242891311646e-01 1.811693161725997925e-01 -3.607342243194580078e-01 -4.499237239360809326e-02 6.251376122236251831e-02 4.439037665724754333e-02 -1.226397082209587097e-01 -7.602623105049133301e-02 2.984963357448577881e-02 -2.093836218118667603e-01 -4.397679120302200317e-02 1.311306953430175781e-01 1.636266857385635376e-01 4.298904910683631897e-02
-3.039716742932796478e-02 9.527827799320220947e-02 -2.304227352142333984e-01 4.192873239517211914e-01 -1.684378087520599365e-01 1.849203109741210938e-01 -2.890864908695220947e-01 -7.915434241294860840e-02 -1.147798821330070496e-01 3.763164207339286804e-02 3.303768634796142578e-01 1.572068035602569580e-01 9.501334279775619507e-02 -1.838167905807495117e-01 -2.154535353183746338e-01 1.046044602990150452e-01 -2.357483953237533569e-01 -2.591401934623718262e-01 -2.398432344198226929e-01 2.168247848749160767e-01 -3.189715743064880371e-02 6.884782016277313232e-02 2.075292319059371948e-01 -1.538939177989959717e-01 -1.498483419418334961e-01 5.214291438460350037e-02 -1.498563960194587708e-02 9.978087246417999268e-02 8.958421647548675537e-03 -2.489549480378627777e-02 -1.552607715129852295e-01 1.133394520729780197e-02
5.171012133359909058e-02 -3.906036168336868286e-02 -2.206531912088394165e-01 1.422080993652343750e-01 1.676169931888580322e-01 1.533144712448120117e-01 -2.748164534568786621e-02 -2.078718841075897217e-01 -1.120215877890586853e-01 1.583084166049957275e-01 -1.848050951957702637e-01 -3.086294420063495636e-02 -2.732495069503784180e-01 1.196340769529342651e-01 -6.263372302055358887e-02 4.793808162212371826e-01 -1.173342689871788025e-01 -2.630422413349151611e-01 -2.751026451587677002e-01 2.481748163700103760e-01 -1.686891913414001465e-01 2.788610458374023438e-01 6.218452006578445435e-02 9.092400968074798584e-02 2.032266855239868164e-01 -1.176161319017410278e-01 9.775942564010620117e-02 6.410736124962568283e-03 -4.324582405388355255e-03 -1.017756387591362000e-01 -1.479567289352416992e-01 -1.774672791361808777e-02
-2.730724401772022247e-02 -1.846595555543899536e-01 6.028248369693756104e-02 1.697591245174407959e-01 1.535714510828256607e-02 7.259556651115417480e-02 -2.116656899452209473e-01 -3.559251427650451660e-01 -3.562789261341094971e-01 5.812145303934812546e-03 7.179398089647293091e-02 -1.406755149364471436e-01 -2.958041429519653320e-02 -5.094282031059265137e-01 -6.899577379226684570e-02 2.019853889942169189e-01 3.940811380743980408e-02 -8.310496807098388672e-02 -1.899635046720504761e-01 1.169963832944631577e-02 -3.658902272582054138e-02 1.524684578180313110e-01 -8.555486798286437988e-02 -6.551632285118103027e-02 4.604764655232429504e-02 2.189766168594360352e-01 2.006518840789794922e-01 3.579799085855484009e-02 -1.898123919963836670e-01 7.889601588249206543e-02 1.980393081903457642e-01 2.094809859991073608e-01
-1.486532273702323437e-03 -2.454855293035507202e-02 -2.853935062885284424e-01 1.493560373783111572e-01 -1.615055501461029053e-01 9.133713692426681519e-02 -2.774623334407806396e-01 -1.701923459768295288e-01 -1.183918938040733337e-01 -5.972322821617126465e-02 -4.744056984782218933e-02 1.263022571802139282e-01 -3.648206591606140137e-01 -4.932997524738311768e-01 6.622538715600967407e-02 1.369684785604476929e-01 -1.822837740182876587e-01 -4.450311884284019470e-02 -5.876166373491287231e-02 8.824204653501510620e-02 -2.287721186876296997e-01 1.505898535251617432e-01 1.051805391907691956e-01 6.873938441276550293e-02 3.084048032760620117e-01 1.342717409133911133e-01 -1.456520557403564453e-01 -3.317199274897575378e-02 -1.261587440967559814e-01 6.874955445528030396e-02 8.170171082019805908e-02 -1.409443467855453491e-01
-1.598939746618270874e-01 -1.617581397294998169e-01 -8.498595654964447021e-02 -3.809139132499694824e-02 2.122970670461654663e-02 1.116195395588874817e-01 -1.006041467189788818e-01 -1.327989250421524048e-01 -2.920583784580230713e-01 -2.449899911880493164e-01 -2.778803706169128418e-01 3.138885200023651123e-01 1.620067954063415527e-01 -3.375732302665710449e-01 -1.288886070251464844e-01 3.147318959236145020e-01 -9.615443646907806396e-02 -1.273270696401596069e-01 1.331880986690521240e-01 7.981087267398834229e-02 -1.812812685966491699e-01 3.360185921192169189e-01 6.137622147798538208e-02 -1.247823312878608704e-01 7.622430566698312759e-03 -1.683595180511474609e-01 -5.483782291412353516e-02 -6.284435838460922241e-02 -1.111196875572204590e-01 -7.264466583728790283e-02 -1.401436030864715576e-01 1.862674951553344727e-01
-8.267623931169509888e-02 -1.021330282092094421e-01 -3.606512546539306641e-01 1.410222798585891724e-01 -1.576153039932250977e-01 7.980607450008392334e-02 1.875755190849304199e-02 -2.584771625697612762e-02 7.603576779365539551e-02 5.022046156227588654e-03 -2.051281332969665527e-01 1.668443977832794189e-01 -1.731627583503723145e-01 -1.500264555215835571e-01 -1.613548770546913147e-02 2.236727029085159302e-01 -2.973448634147644043e-01 -3.342266082763671875e-01 -2.584086060523986816e-01 1.581436246633529663e-01 -2.160718142986297607e-01 -1.362001174129545689e-03 1.720357239246368408e-01 -2.380160987377166748e-02 7.373663038015365601e-02 -1.733098924160003662e-01 -1.469460502266883850e-02 4.108924567699432373e-01 7.392049580812454224e-02 1.970312744379043579e-01 -4.524993896484375000e-02 4.927895590662956238e-02
1.709546297788619995e-01 -1.149335950613021851e-01 -1.734733581542968750e-01 3.048612475395202637e-01 -1.034722626209259033e-01 7.045892626047134399e-02 -1.897123269736766815e-02 -1.730319708585739136e-01 -2.326380014419555664e-01 -1.507912129163742065e-01 -1.494092643260955811e-01 2.076226919889450073e-01 -7.070700079202651978e-02 -1.536112427711486816e-01 -1.845743060111999512e-01 5.189973860979080200e-02 -2.035036087036132812e-01 -6.035725027322769165e-02 4.572357982397079468e-03 1.022501755505800247e-02 -1.061027869582176208e-01 3.577412366867065430e-01 -4.029235541820526123e-01 6.232385337352752686e-02 -7.264922559261322021e-02 -9.674370288848876953e-02 3.042556345462799072e-01 2.662700712680816650e-01 1.700546033680438995e-02 -1.760770380496978760e-01 -1.294304281473159790e-01 -6.411879509687423706e-02
1.198675855994224548e-01 -1.111256405711174011e-01 -2.116124182939529419e-01 1.511625498533248901e-01 -2.703117728233337402e-01 1.810782700777053833e-01 -2.144365906715393066e-01 -2.232517451047897339e-01 -1.987719088792800903e-01 -1.107865646481513977e-01 9.682697057723999023e-02 3.819618374109268188e-02 -1.434167176485061646e-01 -3.456690311431884766e-01 -2.444410920143127441e-01 -4.767396673560142517e-02 -2.905634939670562744e-01 1.085798349231481552e-02 -5.893944203853607178e-02 1.480776071548461914e-01 -1.804602444171905518e-01 2.326171398162841797e-01 9.852521866559982300e-02 1.676743775606155396e-01 3.464820384979248047e-01 2.012496441602706909e-01 -7.513552904129028320e-02 -1.710647642612457275e-01 5.600643157958984375e-02 -1.313617540290579200e-04 -3.569264954421669245e-04 -7.894185185432434082e-02
8.546643704175949097e-02 1.467859297990798950e-01 8.035220205783843994e-03 2.296655625104904175e-01 6.158105283975601196e-02 2.684458494186401367e-01 -9.300779551267623901e-02 -1.929370909929275513e-01 -4.242651164531707764e-01 3.348029404878616333e-02 -6.235951557755470276e-02 2.825054824352264404e-01 8.461479097604751587e-02 -1.219968274235725403e-01 -2.214422821998596191e-01 3.688730597496032715e-01 6.719475239515304565e-02 -2.245778739452362061e-01 -1.922468245029449463e-01 8.668493479490280151e-02 -1.434902250766754150e-01 2.373219579458236694e-01 -1.167660504579544067e-01 -5.510720238089561462e-02 -9.798497706651687622e-02 -2.442032396793365479e-01 6.936839222908020020e-02 1.007245928049087524e-01 -9.687417745590209961e-02 1.042358130216598511e-01 -1.444130390882492065e-02 1.642665863037109375e-01
-1.616046875715255737e-01 -1.576687246561050415e-01 -1.907015740871429443e-01 3.980405628681182861e-01 1.168510597199201584e-02 4.097330570220947266e-01 -2.205180823802947998e-01 -2.047664485871791840e-02 -8.735103160142898560e-02 -1.111797541379928589e-01 -2.316085435450077057e-02 1.922710835933685303e-01 1.837853193283081055e-01 -2.560310959815979004e-01 -3.132355213165283203e-02 3.132080659270286560e-03 -2.893389016389846802e-02 -2.048041224479675293e-01 1.835546828806400299e-02 2.791800908744335175e-02 -1.938388794660568237e-01 1.394699215888977051e-01 3.169641196727752686e-01 -1.580619663000106812e-01 -1.179769858717918396e-01 1.677175164222717285e-01 1.559923738241195679e-01 2.348683960735797882e-02 -3.898239508271217346e-02 -7.869554683566093445e-03 -2.818163335323333740e-01 -7.093451917171478271e-02
-1.359730213880538940e-01 -9.860543906688690186e-02 -9.553458541631698608e-02 4.725109934806823730e-01 3.837515413761138916e-02 2.295162081718444824e-01 -1.423224955797195435e-01 1.406628824770450592e-02 -6.024416163563728333e-02 4.213491454720497131e-02 6.160079501569271088e-03 -1.903905346989631653e-02 -6.167943123728036880e-03 -4.064208865165710449e-01 1.596032381057739258e-01 4.518221691250801086e-02 -2.205889523029327393e-01 -3.896654546260833740e-01 -1.258525550365447998e-01 2.214903831481933594e-01 -1.766656190156936646e-01 1.253176480531692505e-01 3.290501609444618225e-02 2.090987861156463623e-01 7.279928773641586304e-02 9.815528057515621185e-03 -6.078572571277618408e-02 5.444686859846115112e-02 2.211949676275253296e-01 -1.012705452740192413e-02 -2.192118614912033081e-01 -4.974914481863379478e-04
-1.242817472666501999e-02 -1.881854385137557983e-01 5.700854957103729248e-02 3.149005770683288574e-01 -3.518263250589370728e-02 -6.653632223606109619e-02 6.109588593244552612e-02 2.054772526025772095e-01 -2.368862926959991455e-01 -2.674276232719421387e-01 8.910813182592391968e-02 9.919980913400650024e-02 5.665613710880279541e-02 -1.175538077950477600e-01 -2.141529470682144165e-01 2.196897715330123901e-01 -8.956194669008255005e-02 -1.420547664165496826e-01 -2.591183483600616455e-01 6.062234751880168915e-03 -6.232149153947830200e-02 -3.780636191368103027e-02 -1.293659675866365433e-02 -4.345617070794105530e-02 -2.641252577304840088e-01 -3.389331400394439697e-01 -2.609247900545597076e-02 9.441735595464706421e-02 -4.875327050685882568e-01 -1.053674891591072083e-01 -3.558513522148132324e-02 8.242840319871902466e-02
-1.558938026428222656e-01 2.361205220222473145e-02 -1.215442791581153870e-01 7.478778064250946045e-02 -4.446936398744583130e-02 -6.936292350292205811e-02 -9.921142458915710449e-02 -2.507182955741882324e-01 -1.886361241340637207e-01 -2.487148344516754150e-01 -4.306803643703460693e-02 2.567648887634277344e-01 2.481507509946823120e-01 6.551411747932434082e-02 -1.269474178552627563e-01 3.157855570316314697e-01 -2.979529798030853271e-01 2.535932697355747223e-02 -3.066711127758026123e-01 1.823284029960632324e-01 -1.312609761953353882e-01 1.691455990076065063e-01 1.707595884799957275e-01 2.975065112113952637e-01 -1.387137472629547119e-01 -5.547867342829704285e-02 -1.173013821244239807e-03 -2.616803944110870361e-01 -1.147788316011428833e-01 1.121633052825927734e-01 6.602048128843307495e-02 -1.649843454360961914e-01
-7.583547383546829224e-03 -2.014231532812118530e-01 1.664422638714313507e-02 1.277398765087127686e-01 -3.597787618637084961e-01 2.291420996189117432e-01 -5.251362547278404236e-02 4.322175309062004089e-02 -3.468078672885894775e-01 1.340377926826477051e-01 5.033941566944122314e-02 -1.551247984170913696e-01 2.282337285578250885e-02 -2.487155199050903320e-01 1.497999578714370728e-01 2.297611236572265625e-01 -2.880675792694091797e-01 -5.626536160707473755e-02 -1.893161982297897339e-01 9.181565791368484497e-02 -8.160564303398132324e-02 -1.497883945703506470e-01 2.100767344236373901e-01 2.466078400611877441e-01 -8.938090503215789795e-02 -1.503765881061553955e-01 4.961837455630302429e-02 2.177496068179607391e-02 -3.321562660858035088e-03 -1.634113043546676636e-01 -1.089541614055633545e-01 -3.422971367835998535e-01
-1.096810922026634216e-01 -2.089047580957412720e-01 1.402104645967483521e-01 3.384355902671813965e-01 -6.109585240483283997e-02 4.218315705657005310e-02 -2.028475999832153320e-01 -3.378524258732795715e-02 -2.001841366291046143e-02 -7.606360316276550293e-02 -1.595950275659561157e-01 2.195144593715667725e-01 -1.678592339158058167e-02 -1.469801366329193115e-01 4.495880007743835449e-02 1.432682424783706665e-01 -5.367765203118324280e-02 -3.218242526054382324e-01 -1.717899292707443237e-01 -1.765640825033187866e-01 -2.280704081058502197e-01 2.650073766708374023e-01 4.126139730215072632e-02 7.896710932254791260e-02 -1.211773902177810669e-01 -5.516776815056800842e-02 5.211256910115480423e-03 -3.472258150577545166e-01 -3.393777087330818176e-02 -2.097453474998474121e-01 -3.959268927574157715e-01 -2.256885915994644165e-02
1.056667137891054153e-02 -4.873602837324142456e-02 -2.494306536391377449e-03 1.479580551385879517e-01 -1.619168668985366821e-01 -4.166018217802047729e-02 -3.837967291474342346e-02 9.576012194156646729e-02 -2.852512300014495850e-01 -9.387785196304321289e-02 -1.915500760078430176e-01 -1.092432960867881775e-01 -2.589692771434783936e-01 -1.421264372766017914e-02 -1.882833093404769897e-01 2.919420301914215088e-01 -2.930586636066436768e-01 -2.634647190570831299e-01 -2.788316607475280762e-01 3.918304145336151123e-01 -1.751723289489746094e-01 6.881646066904067993e-02 -1.396089345216751099e-01 5.124756321310997009e-02 2.605860531330108643e-01 -1.543072909116744995e-01 9.975913912057876587e-02 3.578084055334329605e-03 -2.403618842363357544e-01 2.054695785045623779e-02 -7.141621410846710205e-02 3.427858650684356689e-02
1.590026319026947021e-01 2.133205085992813110e-01 -1.700150519609451294e-01 4.321905970573425293e-01 -1.151144504547119141e-02 3.168866038322448730e-01 -3.449612259864807129e-01 -5.322649329900741577e-02 -2.534755468368530273e-01 1.644909232854843140e-01 1.956104338169097900e-01 7.979388535022735596e-02 -1.068006362766027451e-02 -2.005068510770797729e-01 -1.208894401788711548e-01 1.340914666652679443e-01 -4.902353137731552124e-02 -2.002256959676742554e-01 -1.387251466512680054e-01 1.741171330213546753e-01 8.506899699568748474e-03 9.588474035263061523e-02 2.776085138320922852e-01 -7.506135851144790649e-02 -1.631112247705459595e-01 1.524115446954965591e-02 5.839856341481208801e-02 -8.018873631954193115e-02 -3.925797343254089355e-02 -9.896617382764816284e-02 -1.798911243677139282e-01 -1.337596327066421509e-01
1.763058006763458252e-01 -2.419520169496536255e-01 1.024531051516532898e-01 4.037814140319824219e-01 4.383211955428123474e-02 1.901564598083496094e-01 -2.380849421024322510e-01 -3.614715337753295898e-01 -1.882056146860122681e-01 1.632531583309173584e-01 -7.023108750581741333e-02 -1.167918294668197632e-01 1.846660524606704712e-01 -2.385948747396469116e-01 -1.349330097436904907e-01 1.914352178573608398e-01 1.419649869203567505e-01 -1.754668951034545898e-01 -1.415947079658508301e-01 1.271862238645553589e-01 -1.934630125761032104e-01 2.268371433019638062e-01 2.705896273255348206e-02 -1.431082189083099365e-01 3.303064778447151184e-02 1.417505741119384766e-01 1.131958439946174622e-01 -1.251234710216522217e-01 -8.982777595520019531e-02 -1.617596298456192017e-01 -2.743457816541194916e-02 5.457783862948417664e-02
-1.423355638980865479e-01 2.830399200320243835e-03 2.388170212507247925e-01 7.246148586273193359e-02 -2.913642227649688721e-01 -1.597789674997329712e-02 -1.505300849676132202e-01 -1.971257925033569336e-01 -1.710286438465118408e-01 -3.194668292999267578e-01 -3.382646143436431885e-01 2.204090952873229980e-01 6.393998116254806519e-02 -2.485084235668182373e-01 -7.308057695627212524e-02 2.318355888128280640e-01 -1.060351431369781494e-01 -2.782216668128967285e-01 -1.650668233633041382e-01 3.232841193675994873e-02 -2.987245619297027588e-01 2.076506614685058594e-01 -9.628608077764511108e-02 8.775225281715393066e-02 2.671377547085285187e-02 -6.211376190185546875e-02 -3.515814617276191711e-02 1.985822431743144989e-02 -2.830206602811813354e-02 -8.645720034837722778e-02 1.230921037495136261e-02 2.657755017280578613e-01
-6.946180015802383423e-02 -2.190756648778915405e-01 3.184459358453750610e-02 1.210221052169799805e-01 1.731421500444412231e-01 2.905451692640781403e-02 -1.632636487483978271e-01 -2.361775785684585571e-01 -2.480001598596572876e-01 1.441409587860107422e-01 -3.214415013790130615e-01 4.879510402679443359e-02 -1.220426112413406372e-01 2.227482944726943970e-02 -6.071508675813674927e-02 4.861310720443725586e-01 -2.392064630985260010e-01 -1.926615089178085327e-01 -1.171937286853790283e-01 1.023229025304317474e-02 -1.460809260606765747e-01 9.035483002662658691e-02 6.935571134090423584e-02 7.679373770952224731e-02 7.138850539922714233e-02 -3.350689709186553955e-01 2.822139114141464233e-02 -3.448732569813728333e-02 2.188175916671752930e-01 -1.731360852718353271e-01 -1.707973927259445190e-01 -1.029289513826370239e-02
8.615016937255859375e-02 -5.152747407555580139e-02 1.141632720828056335e-01 3.245023488998413086e-01 -1.506276577711105347e-01 2.900546789169311523e-01 -2.405442893505096436e-01 -3.957926928997039795e-01 -2.595375664532184601e-02 -2.472033500671386719e-01 2.370209395885467529e-01 -2.844713255763053894e-02 9.692750871181488037e-02 -2.585087120532989502e-01 -2.068494111299514771e-01 2.413152754306793213e-01 -3.141867220401763916e-01 2.389264106750488281e-02 -6.669195741415023804e-02 1.184182390570640564e-01 -6.587032973766326904e-02 -6.557089835405349731e-02 1.302270144224166870e-01 -6.114741787314414978e-02 -1.497924178838729858e-01 -3.339632973074913025e-02 5.223806947469711304e-02 -6.547754257917404175e-02 -8.796169608831405640e-02 1.610420048236846924e-01 1.090504974126815796e-01 -1.761165559291839600e-01
9.324893355369567871e-02 -1.546406447887420654e-01 -2.245763316750526428e-03 4.429187625646591187e-02 -1.063711568713188171e-01 3.440787196159362793e-01 -2.730395458638668060e-02 -9.663646668195724487e-02 -6.548979133367538452e-02 -3.615658879280090332e-01 9.577612578868865967e-02 -9.204129129648208618e-02 1.447884142398834229e-01 -3.784832358360290527e-01 -1.753701567649841309e-01 -1.086700055748224258e-02 -2.682990431785583496e-01 -1.269469112157821655e-01 -8.558610081672668457e-02 1.008283346891403198e-01 -1.842803806066513062e-01 1.392930187284946442e-02 3.085385560989379883e-01 4.432144761085510254e-02 -9.424815326929092407e-02 1.285489052534103394e-01 -3.810648247599601746e-02 -2.349503487348556519e-01 -3.127264380455017090e-01 -1.169020179077051580e-04 -8.781853318214416504e-02 2.311045527458190918e-01
1.562927365303039551e-01 9.069804847240447998e-02 -9.074614197015762329e-02 4.413275979459285736e-03 -2.354293465614318848e-01 3.395379483699798584e-01 -1.500177383422851562e-01 1.028925254940986633e-01 -4.382499158382415771e-01 -1.523125320672988892e-01 1.078016683459281921e-01 -5.712236091494560242e-02 -2.242591083049774170e-01 -2.670813500881195068e-01 -8.635719865560531616e-02 4.660794138908386230e-02 -1.076505556702613831e-01 -5.080559104681015015e-02 -2.622620761394500732e-01 2.074829787015914917e-01 -5.061186105012893677e-02 -9.613873064517974854e-02 9.842909127473831177e-02 7.935215532779693604e-02 -2.449164986610412598e-01 9.740411769598722458e-05 1.780724525451660156e-01 2.100137472152709961e-01 2.396087795495986938e-01 1.344672590494155884e-01 6.951683014631271362e-02 -1.548234224319458008e-01
-1.559760048985481262e-02 1.550221294164657593e-01 3.520782589912414551e-01 9.352567791938781738e-02 -7.547585666179656982e-02 3.370686247944831848e-02 -1.980210691690444946e-01 -4.341174382716417313e-03 -3.572278022766113281e-01 -8.482754230499267578e-02 -3.023218810558319092e-01 1.913269758224487305e-01 -7.474458962678909302e-02 -1.784978657960891724e-01 -1.832504868507385254e-01 2.079777866601943970e-01 -1.499761044979095459e-01 4.016653820872306824e-02 8.480623364448547363e-02 1.712331026792526245e-01 -4.373506456613540649e-02 4.184464514255523682e-01 1.776686459779739380e-01 -3.503878787159919739e-02 -1.178106479346752167e-02 -7.896522432565689087e-02 1.660330444574356079e-01 4.147285223007202148e-02 -1.623402386903762817e-01 -1.239106804132461548e-01 -2.638386189937591553e-01 -4.955573379993438721e-02
2.896961569786071777e-01 -1.415496319532394409e-01 -6.450341641902923584e-02 2.094205468893051147e-01 -4.054619744420051575e-02 4.579803720116615295e-02 -1.619799733161926270e-01 1.873951554298400879e-01 -1.093643344938755035e-02 -1.947823166847229004e-01 -2.703435420989990234e-01 -2.116787433624267578e-02 2.425584942102432251e-01 -3.220472633838653564e-01 -4.647362604737281799e-02 1.796476393938064575e-01 -2.660297751426696777e-01 -1.469498425722122192e-01 -1.387015134096145630e-01 3.781788796186447144e-02 -3.508242070674896240e-01 8.984607458114624023e-02 1.382883489131927490e-01 -1.896296292543411255e-01 -1.616941243410110474e-01 2.236687391996383667e-02 1.141527220606803894e-01 2.180011570453643799e-01 -4.523574188351631165e-02 1.185701228678226471e-02 -6.690400093793869019e-02 -2.849905192852020264e-01
1.882950775325298309e-02 -9.826857596635818481e-02 2.116055600345134735e-02 2.961991131305694580e-01 -3.556828498840332031e-01 1.362707167863845825e-01 -2.569683790206909180e-01 2.292998880147933960e-01 -1.232051774859428406e-01 -1.249008700251579285e-01 1.804342716932296753e-01 2.056321501731872559e-02 -1.422732789069414139e-02 -1.403286755084991455e-01 -1.098070442676544189e-01 1.103787943720817566e-01 5.943549796938896179e-02 2.618300914764404297e-01 8.413142710924148560e-02 3.321222364902496338e-01 -3.618630170822143555e-01 6.209868565201759338e-02 -1.291113197803497314e-01 1.219468005001544952e-02 -2.661768794059753418e-01 -1.841955929994583130e-01 7.564565539360046387e-02 1.894617974758148193e-01 1.013879403471946716e-01 -6.942630559206008911e-02 -1.621536463499069214e-01 -3.662489727139472961e-02
1.218939125537872314e-01 -2.694707512855529785e-01 -2.157640270888805389e-02 3.486512228846549988e-02 -1.894304007291793823e-01 1.137669906020164490e-01 -1.404253840446472168e-01 -3.137994110584259033e-01 -1.083470731973648071e-01 -7.991521060466766357e-02 1.621705107390880585e-02 -8.945573121309280396e-02 -1.404145210981369019e-01 1.670779287815093994e-01 -1.475190222263336182e-01 2.179170399904251099e-01 -7.943277060985565186e-02 5.683444067835807800e-02 -8.561874926090240479e-02 1.201301366090774536e-01 -1.199660077691078186e-01 1.533395648002624512e-01 2.575964927673339844e-01 -1.341479420661926270e-01 -1.719132810831069946e-01 -5.607401952147483826e-02 4.217259287834167480e-01 2.178846448659896851e-01 8.928873576223850250e-03 -2.303087562322616577e-01 -1.965075880289077759e-01 3.118306398391723633e-01
1.164786983281373978e-02 -4.060941189527511597e-02 -3.157163262367248535e-01 2.533021569252014160e-01 6.614815443754196167e-02 -1.472899168729782104e-01 -1.931312382221221924e-01 1.114642396569252014e-01 -2.297109514474868774e-01 -3.665917813777923584e-01 -8.422183990478515625e-02 -4.722391441464424133e-02 -2.175130397081375122e-01 1.097904797643423080e-02 -2.771960496902465820e-01 3.978977501392364502e-01 -4.733770713210105896e-02 5.752024799585342407e-02 -1.092109605669975281e-01 3.194960951805114746e-02 -2.009566724300384521e-01 6.348370015621185303e-02 1.655166782438755035e-02 6.308854371309280396e-02 -1.418335288763046265e-01 8.569626952521502972e-04 -1.274476759135723114e-02 -1.065754890441894531e-01 -3.261932730674743652e-02 -3.082822561264038086e-01 2.594621181488037109e-01 1.314674317836761475e-01
-3.589168190956115723e-03 1.054550483822822571e-01 1.323301065713167191e-02 1.122004538774490356e-01 4.619750380516052246e-02 2.872083894908428192e-02 -5.866290628910064697e-02 -2.048783153295516968e-01 -3.852109909057617188e-01 -1.590769588947296143e-01 -1.159459352493286133e-01 2.542458176612854004e-01 1.218979582190513611e-01 3.847060725092887878e-02 -3.154470324516296387e-01 1.246254146099090576e-01 -1.200749576091766357e-01 -5.626270174980163574e-02 -3.074331581592559814e-01 1.716525405645370483e-01 -2.612243294715881348e-01 1.673393547534942627e-01 1.362924128770828247e-01 3.169913589954376221e-01 -2.665896117687225342e-01 2.644653432071208954e-02 -1.138759851455688477e-01 -1.298178583383560181e-01 -3.157749772071838379e-02 3.909693285822868347e-02 7.558051962405443192e-03 -2.890263199806213379e-01
5.006019398570060730e-02 -3.849032223224639893e-01 -8.428168296813964844e-02 3.150189816951751709e-01 1.273901909589767456e-01 1.585450619459152222e-01 -1.813030987977981567e-01 -4.273513332009315491e-02 -1.451127529144287109e-01 1.030444651842117310e-01 -2.502515017986297607e-01 -1.711242496967315674e-01 -1.398683935403823853e-01 4.454983770847320557e-02 -1.075565814971923828e-01 4.053410291671752930e-01 -1.076545789837837219e-01 -9.685402363538742065e-02 -9.090378880500793457e-02 1.419546008110046387e-01 -3.267663419246673584e-01 1.032298989593982697e-02 1.773396432399749756e-01 4.431672859936952591e-03 -3.650859370827674866e-02 5.628570169210433960e-02 -5.283856764435768127e-02 2.644125819206237793e-01 -3.712415322661399841e-02 -1.128757223486900330e-01 1.307553946971893311e-01 2.231117486953735352e-01
1.054570972919464111e-01 -6.143741682171821594e-02 -7.400312274694442749e-02 5.738269165158271790e-02 -1.903764456510543823e-01 -3.266443610191345215e-01 -1.613582670688629150e-01 3.516023606061935425e-02 -3.422084497287869453e-03 -1.244708746671676636e-01 -2.053033001720905304e-02 1.321316957473754883e-01 -4.812991619110107422e-02 -2.062054127454757690e-01 -1.231001615524291992e-01 2.050425559282302856e-01 -1.872856318950653076e-01 -1.476647704839706421e-01 -3.523679077625274658e-01 2.785734534263610840e-01 -1.382377892732620239e-01 1.485484987497329712e-01 1.338854283094406128e-01 -2.095236182212829590e-01 3.310088068246841431e-02 -1.527219195850193501e-03 2.132122963666915894e-01 3.874732181429862976e-02 -2.753301262855529785e-01 2.097106873989105225e-01 1.648373901844024658e-02 -3.754192292690277100e-01
-7.172379642724990845e-02 5.582453683018684387e-02 -8.221093565225601196e-02 2.994114756584167480e-01 -9.965457022190093994e-02 7.130239903926849365e-02 -9.827086329460144043e-02 -3.844799846410751343e-02 -3.252932131290435791e-01 -3.805483281612396240e-01 -3.388487398624420166e-01 7.976134121417999268e-02 7.218748331069946289e-02 4.359929356724023819e-03 4.752303939312696457e-03 2.136994600296020508e-01 -9.987261891365051270e-02 -2.276996076107025146e-01 -2.510677464306354523e-02 2.148558348417282104e-01 -1.032939776778221130e-01 3.077551424503326416e-01 -1.481975987553596497e-02 1.284068170934915543e-02 2.803167887032032013e-02 -4.120090007781982422e-01 -1.075219735503196716e-02 -2.979830466210842133e-02 7.868973165750503540e-02 -1.353419721126556396e-01 -1.045349463820457458e-01 1.583972722291946411e-01
-1.758445203304290771e-01 1.461694575846195221e-02 -4.990369081497192383e-02 1.499076783657073975e-01 -1.028022840619087219e-01 2.602264583110809326e-01 -2.504811435937881470e-02 4.338758811354637146e-02 2.968806587159633636e-02 1.724264770746231079e-01 -1.988542973995208740e-01 1.883416324853897095e-01 -1.651734858751296997e-01 -3.518349826335906982e-01 -7.227653171867132187e-03 2.865298390388488770e-01 -1.481525748968124390e-01 1.801092177629470825e-01 1.442960463464260101e-03 8.229133486747741699e-02 -2.796587347984313965e-01 6.274146586656570435e-02 1.110927462577819824e-01 1.679080724716186523e-01 -3.762404918670654297e-01 5.722044967114925385e-03 2.265883833169937134e-01 2.948942184448242188e-01 1.178420484066009521e-01 -1.817712932825088501e-01 -1.160010248422622681e-01 -1.164944283664226532e-02
-3.780152276158332825e-02 -1.871459782123565674e-01 1.512125879526138306e-01 2.763159871101379395e-01 -1.684013903141021729e-01 -3.396795317530632019e-02 -1.243091374635696411e-01 -2.148532122373580933e-01 -2.576977908611297607e-01 -5.968344211578369141e-02 -1.030315011739730835e-01 1.871921867132186890e-01 8.329342119395732880e-03 -3.988609313964843750e-01 -8.226445876061916351e-03 1.723724752664566040e-01 -5.459696054458618164e-02 8.253852277994155884e-02 -3.073766641318798065e-02 5.649514496326446533e-02 9.094848483800888062e-02 5.351231098175048828e-01 5.251774936914443970e-02 7.377775758504867554e-02 -9.436609596014022827e-02 1.548613756895065308e-01 -1.431745886802673340e-01 -1.023324877023696899e-01 -7.122412323951721191e-02 -2.814161777496337891e-01 -5.679240450263023376e-02 2.296666242182254791e-02
-8.694483549334108829e-04 -2.032741457223892212e-01 -1.055830046534538269e-01 1.391736268997192383e-01 -6.091943010687828064e-02 1.973213702440261841e-01 -1.711792051792144775e-01 -2.516134679317474365e-01 -4.615975916385650635e-02 5.496192350983619690e-02 -5.807171761989593506e-02 -1.036538481712341309e-01 -8.210018277168273926e-02 8.584670722484588623e-02 -1.810855120420455933e-01 2.189565449953079224e-01 -1.036824882030487061e-01 -2.561720646917819977e-02 -1.834767907857894897e-01 3.093844354152679443e-01 -1.639270335435867310e-01 -5.851328000426292419e-02 9.679535031318664551e-02 1.129433792084455490e-02 -1.949223577976226807e-01 6.429920345544815063e-02 4.116756916046142578e-01 2.050250470638275146e-01 -1.162021309137344360e-01 -3.044871091842651367e-01 -1.142083182930946350e-01 3.539910912513732910e-01
[truncated: 3,282,668 more chars]
