# Supplementary material for: The Language of Innovation
Source: PLoS One. 2020 Apr 30;15(4):e0230107. doi: 10.1371/journal.pone.0230107 (PMC7194493; doi:10.1371/journal.pone.0230107)
Supplement: S25 File — (GZ) [file pone.0230107.s025.tar.gz › 2003-2007/V2Run_12_VS_4500_embeddings2003-2007ED32.txt]

-4.426004737615585327e-02 -2.128432989120483398e-01 6.875964254140853882e-02 -2.922794036567211151e-02 2.842569351196289062e-01 -5.828391388058662415e-02 -2.658899175003170967e-03 -2.980051003396511078e-02 -6.490422040224075317e-02 -1.143859773874282837e-01 -1.192023605108261108e-01 7.619541883468627930e-02 6.567069888114929199e-02 -1.795546114444732666e-01 1.149126440286636353e-01 2.976585924625396729e-02 1.760860830545425415e-01 -3.037924766540527344e-01 -9.465610235929489136e-02 -1.184207014739513397e-02 -1.513344794511795044e-01 2.597631216049194336e-01 2.432215772569179535e-02 2.538261413574218750e-01 2.630223631858825684e-01 -6.112682819366455078e-02 4.675334692001342773e-01 1.259764283895492554e-01 1.870945692062377930e-01 -2.146661579608917236e-01 -2.916738092899322510e-01 -1.130416244268417358e-01
-7.187297195196151733e-02 1.250777393579483032e-02 -8.534963428974151611e-02 -3.650197014212608337e-02 1.714380383491516113e-01 -5.077453702688217163e-02 9.691797196865081787e-02 1.687085926532745361e-01 -3.017980456352233887e-01 -1.391944885253906250e-01 -1.734182536602020264e-01 -1.810596138238906860e-01 1.500624045729637146e-02 -2.415097653865814209e-01 3.067872226238250732e-01 -8.559919893741607666e-03 -4.764551669359207153e-02 -3.265806436538696289e-01 -2.738706767559051514e-01 1.746328771114349365e-01 -1.429340690374374390e-01 5.971448495984077454e-02 9.540685266256332397e-02 2.148642987012863159e-01 2.109183371067047119e-02 -2.637406289577484131e-01 4.029864370822906494e-01 -1.381834894418716431e-01 -1.120157837867736816e-01 1.229308694601058960e-01 -1.269255131483078003e-01 -3.493540361523628235e-02
9.259910881519317627e-02 1.933441162109375000e-01 -1.706577688455581665e-01 1.637745797634124756e-01 1.210494190454483032e-01 -2.619089186191558838e-02 3.889956569764763117e-04 -1.520646214485168457e-01 3.291388452053070068e-01 -1.289143115282058716e-01 -2.806576527655124664e-02 8.167909085750579834e-02 8.066052198410034180e-02 -7.696825265884399414e-02 6.312311440706253052e-02 2.149037271738052368e-01 8.241930603981018066e-02 -1.662207543849945068e-01 5.275623872876167297e-02 1.241076514124870300e-01 -4.110561013221740723e-01 9.831786155700683594e-02 3.669632971286773682e-02 1.585165113210678101e-01 1.804600656032562256e-02 -1.187514439225196838e-01 2.399034649133682251e-01 -1.090528815984725952e-02 1.055272594094276428e-01 -2.000443339347839355e-01 -4.227305948734283447e-01 -3.239676952362060547e-01
-1.259134858846664429e-01 -2.197825722396373749e-02 1.893147230148315430e-01 8.040122687816619873e-02 -1.831831783056259155e-02 1.928608417510986328e-01 1.036607474088668823e-01 2.911086380481719971e-01 7.465791702270507812e-02 -1.432792097330093384e-01 -5.668841302394866943e-02 -2.912095561623573303e-02 -2.512914240360260010e-01 2.714680135250091553e-02 2.622644603252410889e-01 -1.148537993431091309e-01 1.133081838488578796e-01 -3.109876513481140137e-01 2.329671755433082581e-02 1.319167315959930420e-01 4.561799392104148865e-02 1.819119751453399658e-01 1.196164935827255249e-01 2.922970056533813477e-01 1.554951816797256470e-01 -2.611631155014038086e-01 1.899705231189727783e-01 -4.241270944476127625e-02 1.334417462348937988e-01 -8.069592714309692383e-02 -2.540285289287567139e-01 -3.883012831211090088e-01
3.295553326606750488e-01 -9.488198161125183105e-02 -2.778567373752593994e-02 2.652625143527984619e-01 3.148512244224548340e-01 1.887469887733459473e-01 1.263237595558166504e-01 9.903969615697860718e-02 1.232785880565643311e-01 -1.924704015254974365e-01 -2.279361942782998085e-04 8.934863656759262085e-02 6.312790513038635254e-02 -2.580085098743438721e-01 2.913740575313568115e-01 -4.536140337586402893e-02 -1.606387831270694733e-02 -7.366994023323059082e-02 1.762461960315704346e-01 1.008851230144500732e-01 -6.151840835809707642e-02 2.600533664226531982e-01 9.076291322708129883e-02 1.687275916337966919e-01 1.963352411985397339e-01 2.233306504786014557e-02 2.054800242185592651e-01 6.719100475311279297e-02 -4.714434966444969177e-02 1.436246335506439209e-01 -1.005112305283546448e-01 -3.990168571472167969e-01
8.096282929182052612e-02 -3.019168786704540253e-02 3.666153177618980408e-02 -1.757624122546985745e-04 1.133988350629806519e-01 9.307177364826202393e-02 -1.304329931735992432e-01 2.668909355998039246e-02 3.992744535207748413e-02 -2.681192457675933838e-01 -1.408215165138244629e-01 -2.884535789489746094e-01 -3.664755448698997498e-02 -1.790504157543182373e-01 1.985412463545799255e-02 -1.413232982158660889e-01 -1.347236186265945435e-01 -1.606549322605133057e-01 1.132248789072036743e-01 4.555243626236915588e-02 -4.760209470987319946e-02 3.715205192565917969e-01 -8.788423985242843628e-02 -1.098842080682516098e-02 1.574869751930236816e-01 -2.821779549121856689e-01 3.482286930084228516e-01 1.220528036355972290e-01 -7.898405194282531738e-02 5.092812329530715942e-02 -2.606722414493560791e-01 -4.441776871681213379e-01
1.290638297796249390e-01 7.272417098283767700e-02 1.523861885070800781e-01 1.751022785902023315e-01 3.366012498736381531e-02 -2.251713350415229797e-02 8.923141658306121826e-02 2.725293636322021484e-01 7.143360376358032227e-02 -5.894531309604644775e-02 -1.707554049789905548e-02 3.110148571431636810e-02 -1.970556825399398804e-01 -2.182683199644088745e-01 -6.470783054828643799e-02 -9.136934578418731689e-02 -3.147902339696884155e-02 -2.486829459667205811e-01 -1.061781123280525208e-01 3.177522420883178711e-01 8.669031411409378052e-02 2.129474431276321411e-01 9.876604378223419189e-02 1.775940358638763428e-01 1.268209367990493774e-01 -1.473485827445983887e-01 4.583176970481872559e-01 2.647890746593475342e-01 -5.549836158752441406e-02 2.581019997596740723e-01 -1.649712175130844116e-01 -2.175932228565216064e-01
2.312868088483810425e-02 -1.642269790172576904e-01 1.335771232843399048e-01 1.636330336332321167e-01 6.139979138970375061e-02 1.295405477285385132e-01 4.860002547502517700e-02 1.284167915582656860e-01 -5.251685623079538345e-03 -3.416561484336853027e-01 -7.078696042299270630e-02 -1.205274239182472229e-01 7.347236573696136475e-02 -3.587995469570159912e-01 7.041107863187789917e-03 -5.759660899639129639e-02 -1.391511857509613037e-01 -4.339012801647186279e-01 -8.094114810228347778e-02 2.760162353515625000e-01 -9.791472554206848145e-02 1.660706996917724609e-01 1.112402230501174927e-01 1.367813050746917725e-01 2.696618437767028809e-01 3.695470094680786133e-02 1.110802218317985535e-01 -1.516179591417312622e-01 2.159848213195800781e-01 -9.272231161594390869e-02 -2.691029012203216553e-01 1.377789378166198730e-01
-1.389494817703962326e-02 5.255514010787010193e-02 -2.201719880104064941e-01 6.856318563222885132e-02 -7.095380127429962158e-02 2.921885251998901367e-01 5.998051911592483521e-02 1.026209965348243713e-01 5.660628154873847961e-02 -2.401444464921951294e-01 -1.426496207714080811e-01 -1.979289948940277100e-01 4.613674432039260864e-02 -2.614629566669464111e-01 -1.528325211256742477e-02 3.658056259155273438e-01 -9.058655798435211182e-02 -9.828723222017288208e-02 -6.228300556540489197e-02 2.144574075937271118e-01 2.542806975543498993e-02 2.891627848148345947e-01 2.831391692161560059e-01 3.794425427913665771e-01 1.748147457838058472e-01 -9.774333983659744263e-02 2.227995544672012329e-01 -8.868511021137237549e-02 -9.420543909072875977e-02 -7.522721716668456793e-05 -1.268615573644638062e-01 -1.251511126756668091e-01
1.651147156953811646e-01 -1.213284358382225037e-01 4.190514236688613892e-02 -1.905036270618438721e-01 1.715589612722396851e-01 1.622735112905502319e-01 1.815338432788848877e-01 2.070062980055809021e-02 1.374268680810928345e-01 3.777444129809737206e-03 -2.584510147571563721e-01 -5.415724217891693115e-02 -4.956693202257156372e-02 -2.814380824565887451e-02 5.702393874526023865e-02 -2.059681713581085205e-01 5.784486979246139526e-02 -2.109227180480957031e-01 -7.160351425409317017e-02 3.701497912406921387e-01 -1.753671467304229736e-01 2.941718101501464844e-01 1.187013760209083557e-01 1.945622265338897705e-01 3.526099622249603271e-01 -2.239142358303070068e-01 1.095888018608093262e-01 6.746342778205871582e-02 1.910007745027542114e-01 6.614499539136886597e-02 -2.386566847562789917e-01 -2.126339375972747803e-01
2.124948799610137939e-01 -7.226515561342239380e-02 -2.537427544593811035e-01 2.817722856998443604e-01 2.163567394018173218e-01 -7.609873265027999878e-02 1.154126524925231934e-01 -1.687616109848022461e-01 -7.137013226747512817e-02 -1.246104985475540161e-01 2.331101894378662109e-01 9.051759541034698486e-02 -1.033848598599433899e-01 -2.780463099479675293e-01 -6.525177042931318283e-03 9.796115756034851074e-02 -7.331679761409759521e-02 -3.225273266434669495e-02 -2.155541926622390747e-01 3.169611096382141113e-01 -1.531442999839782715e-01 -5.859719589352607727e-02 -6.114171445369720459e-02 8.380041457712650299e-03 2.695460021495819092e-01 -2.057971954345703125e-01 2.769105136394500732e-01 -6.681367009878158569e-02 4.891176894307136536e-02 1.097732186317443848e-01 -2.259713113307952881e-01 -2.914669811725616455e-01
5.748636275529861450e-02 -1.766417175531387329e-03 5.606444925069808960e-02 2.417916506528854370e-01 2.686546742916107178e-01 2.097058296203613281e-01 -2.975374273955821991e-02 1.120931357145309448e-01 -1.336150616407394409e-01 7.618273049592971802e-02 -8.826341480016708374e-02 -2.990175969898700714e-02 -1.941873729228973389e-01 -1.617896705865859985e-01 3.347769007086753845e-02 -4.481235519051551819e-03 8.354867249727249146e-02 -4.320331215858459473e-01 -2.391733825206756592e-01 8.363728225231170654e-02 6.873556971549987793e-02 2.868385314941406250e-01 -1.086430251598358154e-01 1.174331009387969971e-01 2.677337527275085449e-01 -1.858177036046981812e-01 1.616748124361038208e-01 3.094899058341979980e-01 9.637083113193511963e-02 -9.613484889268875122e-02 -2.231529206037521362e-01 -2.030548304319381714e-01
3.010207414627075195e-01 -5.683324858546257019e-02 8.045590668916702271e-02 1.465105861425399780e-01 2.420800924301147461e-01 1.998443342745304108e-02 -6.205788254737854004e-02 1.695848405361175537e-01 -1.862594112753868103e-02 -5.912302061915397644e-02 2.130489563569426537e-03 -2.519606649875640869e-01 -1.612756997346878052e-01 -2.718045711517333984e-01 7.133440673351287842e-02 2.505906671285629272e-02 9.209582209587097168e-02 -2.372123897075653076e-01 2.421396076679229736e-01 1.966992318630218506e-01 5.047929286956787109e-02 1.359903216361999512e-01 1.042812913656234741e-01 9.683092683553695679e-02 2.807079851627349854e-01 -1.369955986738204956e-01 2.623098194599151611e-01 1.716589629650115967e-01 1.782515197992324829e-01 1.249139681458473206e-01 -2.570336759090423584e-01 -3.178412914276123047e-01
2.696197330951690674e-01 -2.952609583735466003e-02 -3.803810104727745056e-03 -1.189020499587059021e-01 2.449987083673477173e-01 1.316048800945281982e-01 1.303786039352416992e-02 9.383638948202133179e-02 4.700313508510589600e-02 -9.255116432905197144e-02 -1.243084669113159180e-01 -6.834473460912704468e-02 3.835643455386161804e-02 -1.021422520279884338e-01 -8.708043396472930908e-02 6.030188500881195068e-02 -6.803982704877853394e-02 -1.975468695163726807e-01 2.585038542747497559e-01 4.480510950088500977e-02 1.837349981069564819e-01 3.617243170738220215e-01 1.814078092575073242e-01 1.328533589839935303e-01 1.313318908214569092e-01 -1.844529956579208374e-01 4.380698800086975098e-01 1.887238621711730957e-01 1.783246989361941814e-03 2.371427975594997406e-02 -2.841626107692718506e-01 -2.901465892791748047e-01
-6.969116628170013428e-02 -1.583305932581424713e-02 -1.988780349493026733e-01 1.506138592958450317e-01 8.601219952106475830e-02 4.937044531106948853e-02 -8.119737356901168823e-02 1.270655542612075806e-01 9.944161772727966309e-02 -1.250204443931579590e-01 -2.766850292682647705e-01 -1.299823075532913208e-01 -1.129209101200103760e-01 -6.788553297519683838e-02 -3.440018370747566223e-02 -1.920825242996215820e-01 8.590414375066757202e-02 -2.464535236358642578e-01 3.039619624614715576e-01 3.009327687323093414e-02 -3.013195283710956573e-02 3.888619244098663330e-01 7.163385301828384399e-02 2.253148853778839111e-01 3.380489647388458252e-01 -7.295919209718704224e-02 3.609954118728637695e-01 -4.205232951790094376e-03 7.241469621658325195e-02 1.854460984468460083e-01 -1.088750809431076050e-01 -2.341225147247314453e-01
2.242428064346313477e-02 -4.735814779996871948e-02 -2.907761037349700928e-01 2.112256288528442383e-01 1.683265268802642822e-01 -3.444509804248809814e-01 4.658255726099014282e-02 -3.117761313915252686e-01 2.155251204967498779e-01 -2.898142114281654358e-02 -4.089549183845520020e-02 -8.606452494859695435e-02 -1.592844724655151367e-01 -2.494805492460727692e-02 1.042195484042167664e-01 -6.988611072301864624e-02 1.322223991155624390e-01 -3.361111283302307129e-01 1.293216180056333542e-02 5.743212532252073288e-03 -8.913327753543853760e-02 -5.947095900774002075e-02 9.289027005434036255e-02 1.646228879690170288e-01 1.937279552221298218e-01 -6.940989941358566284e-02 3.770853281021118164e-01 -1.641719788312911987e-01 1.273402869701385498e-01 -1.124867647886276245e-01 -1.813551932573318481e-01 -2.692684233188629150e-01
-1.413122564554214478e-01 2.554715871810913086e-01 1.296618878841400146e-01 1.678863018751144409e-01 1.624278724193572998e-01 -2.905865944921970367e-02 5.362982302904129028e-02 1.408614218235015869e-01 -1.249060928821563721e-01 -3.836445808410644531e-01 -3.047886490821838379e-01 -1.843935400247573853e-01 -1.382586359977722168e-01 -2.682599127292633057e-01 1.132771894335746765e-01 2.860784232616424561e-01 -8.979094773530960083e-02 -1.405439376831054688e-01 2.720678411424160004e-02 6.400198210030794144e-03 -8.007241785526275635e-02 9.753314405679702759e-02 5.699305236339569092e-02 2.805034518241882324e-01 2.232284396886825562e-01 -6.061088293790817261e-02 1.467938721179962158e-01 -1.282789260149002075e-01 2.455127388238906860e-01 1.217688247561454773e-01 5.341631919145584106e-02 -2.201634347438812256e-01
-1.770364940166473389e-01 2.041259221732616425e-02 -8.661434799432754517e-02 7.328300178050994873e-02 1.185452714562416077e-01 -3.939202055335044861e-02 6.888419389724731445e-02 1.818872429430484772e-02 -9.331308305263519287e-03 -2.741801142692565918e-01 -1.525296270847320557e-01 5.179928243160247803e-02 -1.059622690081596375e-02 -2.753124535083770752e-01 2.444762885570526123e-01 3.703049719333648682e-01 -6.116112321615219116e-02 -1.791354715824127197e-01 3.146526217460632324e-02 3.231973350048065186e-01 2.042252197861671448e-02 1.079199686646461487e-01 4.193190336227416992e-01 2.792801260948181152e-01 2.194521874189376831e-01 -7.922296226024627686e-02 5.661057680845260620e-02 1.357255280017852783e-01 7.167416065931320190e-02 3.732151910662651062e-02 5.864655226469039917e-02 -2.597631514072418213e-01
1.253826469182968140e-01 -2.168685644865036011e-01 -2.275963127613067627e-01 2.083541899919509888e-01 2.000064402818679810e-01 8.223451673984527588e-02 1.615750789642333984e-01 -1.486107110977172852e-01 1.892956532537937164e-02 -3.289843797683715820e-01 2.787753753364086151e-02 -1.514423042535781860e-01 1.301505863666534424e-01 -1.254641711711883545e-01 -1.746601313352584839e-01 1.967275440692901611e-01 1.971317380666732788e-01 -1.256976425647735596e-01 -1.441437005996704102e-01 1.074850335717201233e-01 -2.839773297309875488e-01 1.157263517379760742e-01 -1.493658870458602905e-01 1.795254051685333252e-01 1.800714880228042603e-01 -5.280285328626632690e-02 2.783750593662261963e-01 9.830994531512260437e-03 4.480316489934921265e-02 -1.718853116035461426e-01 -2.474527359008789062e-01 -2.678341567516326904e-01
1.096829324960708618e-01 -5.923454090952873230e-02 7.405747193843126297e-03 -4.945647902786731720e-03 2.216635495424270630e-01 1.886090487241744995e-01 9.191922098398208618e-02 -1.742620766162872314e-01 4.620269313454627991e-02 -2.045401632785797119e-01 -4.918250720947980881e-03 -4.441693890839815140e-03 -4.264067858457565308e-02 -5.129365622997283936e-02 2.580444328486919403e-02 -2.074662297964096069e-01 -1.125062406063079834e-01 -3.396361768245697021e-01 3.402197957038879395e-01 8.516789227724075317e-02 -9.684427827596664429e-02 3.906090259552001953e-01 -2.935600234195590019e-03 3.069696426391601562e-01 1.479758620262145996e-01 -1.448091715574264526e-01 3.533903658390045166e-01 9.758178889751434326e-02 1.152932792901992798e-01 -4.016715288162231445e-02 -5.420382693409919739e-02 -2.576046288013458252e-01
2.013611346483230591e-01 9.191878139972686768e-02 1.041779667139053345e-01 1.327849775552749634e-01 1.741843223571777344e-01 -8.047024905681610107e-02 1.562219560146331787e-01 2.099337279796600342e-01 1.252721548080444336e-01 -1.251006573438644409e-01 -1.226543635129928589e-01 -8.998303115367889404e-02 1.128658577799797058e-01 -1.562956869602203369e-01 1.608938872814178467e-01 -6.384768337011337280e-02 -1.424388587474822998e-01 -2.670283019542694092e-01 1.586710363626480103e-01 1.371760070323944092e-01 1.079091206192970276e-01 3.584029376506805420e-01 1.418381780385971069e-01 -9.765069186687469482e-02 2.775121629238128662e-01 -1.769603639841079712e-01 3.132372796535491943e-01 1.125256195664405823e-01 1.371763087809085846e-02 1.839677691459655762e-01 -3.001210987567901611e-01 -2.169373780488967896e-01
-6.308081746101379395e-02 1.022215038537979126e-01 5.048054456710815430e-02 9.984592348337173462e-02 -2.518616989254951477e-02 7.954730838537216187e-02 -1.502082347869873047e-01 -3.121611475944519043e-02 6.760384887456893921e-02 -3.000952899456024170e-01 -8.413989841938018799e-02 7.106290757656097412e-02 -9.867066890001296997e-02 1.091375872492790222e-01 1.432979404926300049e-01 -1.028185039758682251e-01 -1.409868448972702026e-01 -1.388569772243499756e-01 1.588910371065139771e-01 3.698932826519012451e-01 3.142170011997222900e-01 3.176283538341522217e-01 5.045540630817413330e-02 1.026074439287185669e-01 3.203726112842559814e-01 -2.203118205070495605e-01 3.000305294990539551e-01 1.892387270927429199e-01 1.036411598324775696e-01 -1.951896212995052338e-02 -1.671152263879776001e-01 -2.303686589002609253e-01
2.185909450054168701e-01 -8.344218134880065918e-02 -2.433968707919120789e-02 3.140021562576293945e-01 3.660614192485809326e-01 -1.381724029779434204e-01 -1.634325482882559299e-03 -1.732729077339172363e-01 2.729174792766571045e-01 -2.056774348020553589e-01 -2.133228778839111328e-01 -2.024970650672912598e-01 -1.349964737892150879e-01 -1.342816352844238281e-01 -3.023266978561878204e-02 -1.892329007387161255e-02 9.807194024324417114e-02 -2.302892506122589111e-01 7.223161309957504272e-02 1.306820064783096313e-01 -1.219381019473075867e-01 2.224411815404891968e-02 -2.015797235071659088e-02 1.481058597564697266e-01 -1.842714995145797729e-01 9.024510532617568970e-02 1.629927158355712891e-01 -2.745804563164710999e-02 2.162924706935882568e-01 -1.774949431419372559e-01 -2.814353704452514648e-01 -2.693603634834289551e-01
-2.643242850899696350e-02 -1.194032728672027588e-01 2.579296194016933441e-02 1.227642446756362915e-01 3.213483095169067383e-01 1.766725927591323853e-01 2.099533379077911377e-01 8.763741701841354370e-02 -8.443491160869598389e-02 -2.906822133809328079e-03 8.370094746351242065e-02 -1.753410845994949341e-01 5.789956077933311462e-02 -1.578680127859115601e-01 2.830537036061286926e-02 1.264813588932156563e-03 7.948891818523406982e-02 -1.228760331869125366e-01 1.567938029766082764e-01 3.796377778053283691e-01 6.088518351316452026e-02 2.504816055297851562e-01 7.811296731233596802e-03 1.361598372459411621e-01 -8.891994506120681763e-02 3.335412964224815369e-02 3.720867335796356201e-01 2.168080508708953857e-01 -1.233305111527442932e-01 -8.000324666500091553e-02 -3.429386317729949951e-01 -3.166032135486602783e-01
1.838897019624710083e-01 -1.701399832963943481e-01 -3.790716826915740967e-01 1.924885660409927368e-01 2.679935395717620850e-01 -8.227691054344177246e-02 2.411452829837799072e-01 -1.249450743198394775e-01 -3.877122327685356140e-02 -2.776991389691829681e-02 -6.534212082624435425e-02 -9.049705113284289837e-04 1.561429798603057861e-01 -1.680720448493957520e-01 1.374768465757369995e-01 2.110985666513442993e-01 -5.779597535729408264e-02 -7.140110433101654053e-02 -2.799500823020935059e-01 1.225244700908660889e-01 -1.174863353371620178e-01 1.419230848550796509e-01 -2.917605824768543243e-02 4.807012900710105896e-02 1.070122271776199341e-01 -1.303461939096450806e-01 2.597486972808837891e-01 8.702486008405685425e-02 -5.459272861480712891e-02 -2.227008938789367676e-01 -1.472937613725662231e-01 -4.059746861457824707e-01
1.958782523870468140e-01 1.359874755144119263e-01 8.517589420080184937e-02 9.840590506792068481e-02 2.440024316310882568e-01 1.555453687906265259e-01 -9.793791919946670532e-03 1.285578459501266479e-01 -6.954965740442276001e-02 -1.612308770418167114e-01 -1.561337411403656006e-01 -1.581445895135402679e-02 8.451940119266510010e-02 -2.712264358997344971e-01 8.652638643980026245e-02 6.653749197721481323e-02 6.432811170816421509e-02 -2.821001708507537842e-01 1.757528334856033325e-01 2.275872379541397095e-01 -6.021816283464431763e-02 3.707976043224334717e-01 4.065692424774169922e-02 -2.242599241435527802e-02 8.141771703958511353e-02 -1.123820245265960693e-01 3.143340051174163818e-01 1.625033468008041382e-01 -1.581110432744026184e-02 1.435377150774002075e-01 -2.698330581188201904e-01 -3.604898452758789062e-01
-1.710066199302673340e-01 -9.826868027448654175e-02 -5.547122657299041748e-02 2.029063180088996887e-02 3.591302335262298584e-01 -1.810815036296844482e-01 9.859866462647914886e-03 -2.459735721349716187e-01 3.593292087316513062e-02 -1.495950073003768921e-01 -8.532624691724777222e-02 -1.242354661226272583e-01 -4.209014400839805603e-02 -9.454794973134994507e-02 1.814721822738647461e-01 -3.424988687038421631e-02 2.581906616687774658e-01 -2.925779819488525391e-01 -1.327939480543136597e-01 3.592504262924194336e-01 -9.032409638166427612e-02 3.559398278594017029e-02 -6.497604399919509888e-02 -4.134359210729598999e-02 1.529325991868972778e-01 7.791025936603546143e-02 1.176712289452552795e-01 -4.737684875726699829e-02 1.295042932033538818e-01 -3.926488459110260010e-01 -3.303712308406829834e-01 -6.395286321640014648e-02
2.192647941410541534e-02 -2.151449583470821381e-02 -1.331691890954971313e-01 1.687223017215728760e-01 3.843208849430084229e-01 -2.568627297878265381e-01 4.090706259012222290e-02 -1.194846257567405701e-01 2.504325844347476959e-02 -1.964278370141983032e-01 -1.633527129888534546e-02 -4.607575759291648865e-02 2.598261833190917969e-02 -1.343182027339935303e-01 -5.563971400260925293e-02 1.923333853483200073e-01 -5.683552939444780350e-03 -2.175213843584060669e-01 2.737353183329105377e-02 -4.772052913904190063e-02 -4.321149289608001709e-01 -4.251877218484878540e-02 1.528768707066774368e-02 1.726779490709304810e-01 9.859713912010192871e-02 4.653487727046012878e-02 2.985112965106964111e-01 5.721050500869750977e-02 -4.569552838802337646e-02 -6.359039247035980225e-02 -1.935880184173583984e-01 -4.538553953170776367e-01
1.254037953913211823e-02 1.583041846752166748e-01 -4.893087595701217651e-02 7.530289888381958008e-02 3.075010888278484344e-02 6.054451689124107361e-02 5.519726872444152832e-02 1.987652927637100220e-01 1.336607336997985840e-01 -3.304880857467651367e-01 -1.992549598217010498e-01 4.104390740394592285e-03 -9.600613266229629517e-02 -1.323613971471786499e-01 4.068542718887329102e-01 -1.205071061849594116e-01 1.249338127672672272e-02 -1.328936517238616943e-01 5.652875080704689026e-02 1.803403049707412720e-01 2.201490551233291626e-01 3.715226054191589355e-01 -1.798282563686370850e-01 9.333514422178268433e-02 1.148856580257415771e-01 -1.507062613964080811e-01 4.363786280155181885e-01 8.506419509649276733e-02 -4.084805771708488464e-02 2.413689345121383667e-02 -7.210958749055862427e-02 -1.544433236122131348e-01
1.032150685787200928e-01 1.759813725948333740e-01 -1.344758272171020508e-01 2.059122622013092041e-01 1.805097162723541260e-01 -1.021114066243171692e-01 -6.961651891469955444e-02 -2.735097110271453857e-01 7.325983047485351562e-02 -9.827024489641189575e-02 -8.781650662422180176e-02 -1.751961410045623779e-01 -6.488706916570663452e-02 1.392058096826076508e-02 -1.228358363732695580e-03 1.827028095722198486e-01 3.035960905253887177e-02 -1.240397691726684570e-01 -9.842775017023086548e-02 3.733583539724349976e-02 -2.800422608852386475e-01 -9.543439745903015137e-02 1.371805220842361450e-01 6.429434567689895630e-02 9.002129733562469482e-02 -2.502841353416442871e-01 3.207539916038513184e-01 2.013573795557022095e-02 1.166638508439064026e-01 -1.738334745168685913e-01 -4.085459113121032715e-01 -4.017056524753570557e-01
4.829099774360656738e-02 2.242138534784317017e-01 -1.558532416820526123e-01 3.428202867507934570e-01 1.331662982702255249e-01 1.179030761122703552e-01 -4.584004357457160950e-02 2.992314398288726807e-01 1.057482138276100159e-02 -8.803606033325195312e-02 -1.683231890201568604e-01 1.868981570005416870e-01 -1.307500898838043213e-01 -1.463017775677144527e-03 9.009031951427459717e-02 3.963117673993110657e-02 -3.211714327335357666e-01 -8.257395029067993164e-02 -2.754114866256713867e-01 1.505471467971801758e-01 8.025414496660232544e-02 -1.145209744572639465e-02 -7.291805744171142578e-02 -2.233092337846755981e-01 1.754915863275527954e-01 -6.994091719388961792e-02 3.336567580699920654e-01 2.125643193721771240e-01 1.415535658597946167e-01 8.380386978387832642e-02 -2.764524817466735840e-01 -1.358935683965682983e-01
1.186834871768951416e-01 1.360595673322677612e-01 -1.314219981431961060e-01 -4.480279982089996338e-02 2.264876514673233032e-01 4.827617667615413666e-03 2.234454825520515442e-02 2.806271910667419434e-01 1.514430642127990723e-01 9.412092715501785278e-02 -1.748123615980148315e-01 -1.062844991683959961e-01 -9.226442128419876099e-02 -2.098489403724670410e-01 1.836505830287933350e-01 1.824942082166671753e-01 1.710063591599464417e-02 -2.542406618595123291e-01 1.639626920223236084e-01 2.560908794403076172e-01 3.464704006910324097e-02 3.269079327583312988e-01 -8.362719416618347168e-02 -5.586780142039060593e-03 2.442189455032348633e-01 -2.966335713863372803e-01 3.451841771602630615e-01 5.255112051963806152e-02 5.767267569899559021e-02 3.266164287924766541e-02 -1.061833798885345459e-01 -2.580981850624084473e-01
1.508033126592636108e-01 7.804025709629058838e-02 -3.026128113269805908e-01 2.439222037792205811e-01 1.578423082828521729e-01 -2.047855854034423828e-01 -3.062729723751544952e-02 -1.029582247138023376e-01 3.372149541974067688e-02 -1.397117972373962402e-01 -7.658373564481735229e-02 8.683624863624572754e-02 -6.074928864836692810e-02 -5.221372842788696289e-02 -7.722030580043792725e-02 2.387982308864593506e-01 1.199600398540496826e-01 -1.890120804309844971e-01 -1.672898381948471069e-01 4.378702864050865173e-02 -1.667330563068389893e-01 -3.033816255629062653e-02 5.673012137413024902e-02 1.372401714324951172e-01 1.203724294900894165e-01 -1.176637858152389526e-01 3.539957404136657715e-01 7.732766121625900269e-02 9.557816199958324432e-03 -1.452692002058029175e-01 -4.437538981437683105e-01 -3.601497709751129150e-01
1.957578398287296295e-02 -6.338997185230255127e-02 -9.487070143222808838e-02 2.790536880493164062e-01 -1.185726895928382874e-01 9.201288223266601562e-02 3.384237289428710938e-01 9.864725172519683838e-02 -6.714837159961462021e-03 -4.175391793251037598e-01 -1.834419071674346924e-01 7.792867720127105713e-02 -3.225072845816612244e-02 -1.482491940259933472e-01 4.954189434647560120e-02 1.874980702996253967e-02 -6.681038532406091690e-03 -3.676980137825012207e-01 -4.939102381467819214e-02 1.005666777491569519e-01 1.117933169007301331e-01 1.768702715635299683e-01 6.797013338655233383e-03 2.386778593063354492e-01 2.786328792572021484e-01 5.740101635456085205e-02 2.972504496574401855e-01 1.079884991049766541e-01 -1.887717396020889282e-01 -4.170149564743041992e-02 -2.058712095022201538e-01 -1.127234771847724915e-01
-4.112711548805236816e-02 2.997002005577087402e-01 -1.807817257940769196e-02 3.391668200492858887e-01 2.365617752075195312e-01 1.016851961612701416e-01 1.947808414697647095e-01 1.619986742734909058e-01 5.717048421502113342e-03 -4.736059904098510742e-02 -2.222896218299865723e-01 1.332130432128906250e-01 -1.119184121489524841e-02 -2.477510273456573486e-01 9.705499559640884399e-02 -9.417590498924255371e-02 7.559769600629806519e-02 4.450107365846633911e-02 -1.970838606357574463e-01 1.177809908986091614e-01 -3.124403953552246094e-02 1.566922217607498169e-01 2.755971550941467285e-01 9.338787198066711426e-02 5.323245190083980560e-03 -1.181922182440757751e-01 1.199353560805320740e-01 1.583459228277206421e-01 2.416148930788040161e-01 -3.179404139518737793e-02 -4.775052666664123535e-01 4.410180822014808655e-02
-1.365251094102859497e-01 7.222407311201095581e-02 -9.939594566822052002e-02 1.175333634018898010e-01 2.904664874076843262e-01 -9.496578574180603027e-02 -3.654879331588745117e-02 -2.947549521923065186e-01 5.052862688899040222e-02 1.482634246349334717e-02 -3.610443174839019775e-01 -3.699260950088500977e-02 1.050803437829017639e-01 -9.539441019296646118e-02 -1.337334066629409790e-01 3.726192414760589600e-01 8.529345691204071045e-02 -3.336386084556579590e-01 -7.560360431671142578e-02 1.213960200548171997e-01 5.002028867602348328e-02 -9.929976612329483032e-02 -2.680829353630542755e-02 1.116679608821868896e-01 -4.188980534672737122e-02 -1.560001224279403687e-01 3.633896410465240479e-01 -9.152755141258239746e-02 4.859702289104461670e-02 -6.104535236954689026e-02 -2.466869801282882690e-01 -2.478366792201995850e-01
-1.762328445911407471e-01 -2.304254025220870972e-01 -4.117332026362419128e-02 3.334955573081970215e-01 -4.261785373091697693e-02 3.620093688368797302e-03 1.261315941810607910e-01 1.603542566299438477e-01 9.930460900068283081e-02 -2.094683945178985596e-01 -2.486349344253540039e-01 1.481313444674015045e-02 -3.125905757769942284e-03 -1.771857142448425293e-01 2.667477726936340332e-02 -1.465568542480468750e-01 -1.359555870294570923e-01 -3.895780146121978760e-01 -3.850503861904144287e-01 2.037689089775085449e-02 -7.264113426208496094e-02 1.248456612229347229e-01 2.564008831977844238e-01 1.255999207496643066e-01 2.669425308704376221e-01 5.558020249009132385e-02 1.854674071073532104e-01 -2.130014821887016296e-02 2.724400255829095840e-03 -8.755294233560562134e-02 -1.576638221740722656e-01 -1.645094305276870728e-01
8.359009772539138794e-02 -1.193692535161972046e-01 -4.465647414326667786e-02 4.852525889873504639e-02 4.717448651790618896e-01 -2.872470580041408539e-02 1.236177086830139160e-01 2.106710076332092285e-01 4.687979444861412048e-02 6.071285158395767212e-02 8.243698626756668091e-02 -1.661930978298187256e-01 7.740269601345062256e-02 -9.788640588521957397e-02 8.614707738161087036e-02 -9.189333021640777588e-02 1.569492220878601074e-01 -3.894700855016708374e-02 5.341578274965286255e-02 1.583970934152603149e-01 -6.261122226715087891e-02 3.966005444526672363e-01 4.076170548796653748e-02 -6.560840457677841187e-02 1.281515061855316162e-01 -1.216206252574920654e-01 3.213474452495574951e-01 2.244892418384552002e-01 6.363765895366668701e-02 1.106487065553665161e-01 -2.655795216560363770e-01 -3.559128940105438232e-01
6.345791276544332504e-03 -6.380052864551544189e-02 -3.101032078266143799e-01 3.977711871266365051e-02 4.883881658315658569e-02 -2.148124873638153076e-01 1.033662408590316772e-01 5.035183578729629517e-02 -6.016353145241737366e-02 1.413090378046035767e-01 1.718594729900360107e-01 1.593481004238128662e-01 1.547340899705886841e-01 -6.363923102617263794e-02 1.211220771074295044e-01 4.648341611027717590e-02 -5.630570650100708008e-02 -1.060683876276016235e-01 1.516247689723968506e-01 1.209098026156425476e-01 -5.385033786296844482e-02 2.038568109273910522e-01 -1.044463086873292923e-02 3.129385709762573242e-01 3.315324187278747559e-01 -2.077659219503402710e-01 2.032136768102645874e-01 3.013313934206962585e-02 2.477220296859741211e-01 3.799624368548393250e-02 -2.442269474267959595e-01 -4.480916559696197510e-01
8.440208435058593750e-02 -3.048020601272583008e-01 -1.271082609891891479e-01 2.795288264751434326e-01 1.312484890222549438e-01 1.627236604690551758e-01 -2.179906144738197327e-02 -2.027429640293121338e-02 -2.634757757186889648e-01 -7.523623853921890259e-02 -3.814068809151649475e-02 2.079845517873764038e-01 -9.298045188188552856e-02 -3.089915215969085693e-01 4.442159831523895264e-02 -2.049272879958152771e-02 -3.724682703614234924e-02 -2.833134029060602188e-03 -2.703548967838287354e-02 1.090925037860870361e-01 5.393975973129272461e-02 -4.517308995127677917e-02 1.719193309545516968e-01 2.809587121009826660e-01 2.720503807067871094e-01 -5.900548771023750305e-02 1.815965920686721802e-01 -5.917384847998619080e-02 3.042141534388065338e-02 -1.324893683195114136e-01 -3.015773296356201172e-01 -4.288471043109893799e-01
2.861415594816207886e-02 -1.741882227361202240e-02 -4.417512938380241394e-02 7.984212040901184082e-02 1.912918090820312500e-01 1.350420266389846802e-01 -4.506335128098726273e-03 8.619744330644607544e-02 1.326833665370941162e-01 1.123134233057498932e-02 -1.213720068335533142e-01 -1.761579215526580811e-01 2.143170535564422607e-01 -2.040391564369201660e-01 2.929752459749579430e-03 -1.821245625615119934e-02 1.392329484224319458e-01 -1.221949905157089233e-01 1.920871622860431671e-02 1.262181848287582397e-01 1.665101796388626099e-01 3.012082874774932861e-01 -6.465423852205276489e-02 2.642247080802917480e-02 -6.855563074350357056e-02 -1.099495664238929749e-01 2.175303399562835693e-01 2.675818502902984619e-01 2.078110426664352417e-01 1.702753007411956787e-01 -3.136152327060699463e-01 -5.446877479553222656e-01
1.414286196231842041e-01 -1.205100193619728088e-01 -9.574991464614868164e-02 2.822482287883758545e-01 2.620214521884918213e-01 -8.309398591518402100e-02 1.447122246026992798e-01 -3.320504426956176758e-01 7.992011308670043945e-02 -1.937721669673919678e-01 1.226188614964485168e-02 1.114469394087791443e-01 1.521265655755996704e-01 -2.269947677850723267e-01 2.751111052930355072e-02 1.651677787303924561e-01 2.110675573348999023e-01 -7.486613932996988297e-03 -2.278481274843215942e-01 -1.034577097743749619e-02 -2.538472414016723633e-01 9.818725287914276123e-02 7.216582447290420532e-02 1.524465531110763550e-01 1.027880609035491943e-01 -1.724427565932273865e-02 2.291702330112457275e-01 4.349751770496368408e-02 -7.008179277181625366e-02 -8.090534061193466187e-02 -3.577592372894287109e-01 -3.267952799797058105e-01
9.887062013149261475e-02 5.963363870978355408e-02 -5.953305959701538086e-02 2.071735560894012451e-01 1.402141302824020386e-01 -1.981467455625534058e-01 -9.358492493629455566e-02 -1.611123681068420410e-01 8.383043110370635986e-02 -1.233588308095932007e-01 3.789344429969787598e-02 -1.789283007383346558e-02 -1.254817694425582886e-01 -2.739706775173544884e-03 -2.320422790944576263e-02 2.940883934497833252e-01 1.141251176595687866e-01 -2.731814682483673096e-01 -1.462284773588180542e-01 1.144531741738319397e-01 -2.143577635288238525e-01 -2.837240882217884064e-02 5.792076140642166138e-02 9.333538264036178589e-02 1.628535240888595581e-02 -1.108333468437194824e-01 2.798837423324584961e-01 1.186915189027786255e-01 1.182878464460372925e-01 -2.199288159608840942e-01 -4.184253215789794922e-01 -4.431901574134826660e-01
1.734850108623504639e-01 2.388870120048522949e-01 5.543002858757972717e-02 3.985055536031723022e-02 3.503885567188262939e-01 8.016230165958404541e-02 1.356618553400039673e-01 -7.223974913358688354e-02 -1.377798710018396378e-02 3.445509448647499084e-02 -2.996078431606292725e-01 -8.364851772785186768e-02 8.133127354085445404e-03 -1.188918426632881165e-01 1.219153106212615967e-01 -1.053211614489555359e-01 -9.540573693811893463e-03 -1.575749069452285767e-01 6.302211433649063110e-02 5.552117154002189636e-02 7.750202715396881104e-02 1.730741709470748901e-01 -5.481061525642871857e-03 6.617958098649978638e-02 3.622898459434509277e-01 -1.703095287084579468e-01 3.731481432914733887e-01 1.225383281707763672e-01 1.298941113054752350e-02 2.406826913356781006e-01 -2.517917454242706299e-01 -3.296993672847747803e-01
1.122868880629539490e-01 -3.587449342012405396e-02 -5.777212977409362793e-02 3.208868503570556641e-01 8.950860053300857544e-02 1.136331707239151001e-01 -6.367845088243484497e-02 9.046208113431930542e-02 -1.249122433364391327e-02 -2.405628412961959839e-01 -9.552070498466491699e-02 -1.320929378271102905e-01 -1.801035702228546143e-01 -2.971554100513458252e-01 1.203264892101287842e-01 1.164832338690757751e-01 2.641619741916656494e-01 -1.732021719217300415e-01 -2.973109483718872070e-01 7.264115661382675171e-02 1.342300027608871460e-01 -1.080222800374031067e-01 2.987058162689208984e-01 1.526177525520324707e-01 1.179691702127456665e-01 -2.013199478387832642e-01 1.536755859851837158e-01 -2.176074683666229248e-01 2.857194542884826660e-01 1.700627654790878296e-01 -1.359478384256362915e-01 -1.521253585815429688e-01
2.511166036128997803e-01 -1.966846734285354614e-01 1.316116563975811005e-02 1.425526440143585205e-01 2.532986998558044434e-01 -2.050852030515670776e-02 1.660085469484329224e-01 1.041800156235694885e-01 -1.935607045888900757e-01 -1.179355606436729431e-01 -1.405113376677036285e-03 -5.060645937919616699e-02 1.902390420436859131e-01 -3.293404579162597656e-01 3.504912927746772766e-02 -1.309068314731121063e-02 2.161869257688522339e-01 3.398960083723068237e-02 2.477826327085494995e-01 1.584691852331161499e-01 -1.922857314348220825e-01 1.893407255411148071e-01 9.929419308900833130e-02 1.086886078119277954e-01 2.074725925922393799e-01 3.417723998427391052e-02 2.718739807605743408e-01 3.239614143967628479e-02 6.903239339590072632e-02 1.330261379480361938e-01 -2.378082275390625000e-01 -3.842987716197967529e-01
1.362482607364654541e-01 9.266368299722671509e-02 -1.525073945522308350e-01 1.472932547330856323e-01 2.344903536140918732e-02 -2.724901735782623291e-01 -7.602198421955108643e-02 -7.337229698896408081e-02 1.063971668481826782e-01 -2.300267666578292847e-01 -1.069779470562934875e-01 8.230091072618961334e-03 -1.487994790077209473e-01 -9.747983515262603760e-02 -2.634096518158912659e-02 2.389483898878097534e-01 2.124550938606262207e-01 -1.575434803962707520e-01 -2.826613485813140869e-01 7.270159572362899780e-02 -2.696518599987030029e-01 -3.478562459349632263e-02 8.151552081108093262e-02 8.519418537616729736e-02 6.983752548694610596e-02 -3.105444647371768951e-02 2.522735595703125000e-01 -3.652201220393180847e-02 1.224977225065231323e-01 -1.138681471347808838e-01 -3.819552361965179443e-01 -4.348678290843963623e-01
7.356119900941848755e-02 6.311971694231033325e-02 -1.591681241989135742e-01 2.060862332582473755e-01 3.919948264956474304e-02 -2.312680035829544067e-01 -1.933876723051071167e-01 -1.473196744918823242e-01 9.315015375614166260e-02 -1.584445387125015259e-01 -1.099094096571207047e-02 -7.548911124467849731e-02 -1.039768457412719727e-01 -5.743784084916114807e-02 -1.774639077484607697e-02 2.762387394905090332e-01 1.407806761562824249e-02 -1.846235245466232300e-01 -1.139822378754615784e-01 1.357163190841674805e-01 -1.776080578565597534e-01 1.450791768729686737e-02 -6.611584685742855072e-03 4.308687895536422729e-02 1.994675211608409882e-02 -8.057712763547897339e-02 3.460625410079956055e-01 4.571844264864921570e-02 2.775904722511768341e-02 -1.729341298341751099e-01 -4.757670462131500244e-01 -4.395677149295806885e-01
1.041983067989349365e-01 -7.696679979562759399e-02 -2.639728412032127380e-02 2.713855803012847900e-01 6.115255504846572876e-02 3.019545674324035645e-01 1.469439268112182617e-01 1.241971254348754883e-01 -2.539675682783126831e-02 1.293912529945373535e-01 -1.196369305253028870e-01 -1.173082143068313599e-01 4.281292855739593506e-02 -2.787837684154510498e-01 -4.735338315367698669e-02 -5.229952186346054077e-02 4.614426195621490479e-02 -1.143562123179435730e-01 1.660864800214767456e-02 2.584510147571563721e-01 -7.507768273353576660e-02 2.466327399015426636e-01 1.541890054941177368e-01 1.156030297279357910e-01 3.844883143901824951e-01 -8.942610025405883789e-02 2.821125388145446777e-01 -3.509690240025520325e-02 8.010238409042358398e-02 -5.533260479569435120e-02 -2.967399656772613525e-01 -3.562073409557342529e-01
1.236624568700790405e-01 -1.007899269461631775e-01 -1.505522429943084717e-02 1.663666814565658569e-01 -8.717453479766845703e-02 1.901059895753860474e-01 2.533946931362152100e-01 2.527417838573455811e-01 -3.576782345771789551e-02 1.032292395830154419e-01 -7.614281028509140015e-02 -1.823157370090484619e-01 -5.904278252273797989e-03 -1.345743834972381592e-01 -1.306794732809066772e-01 -8.241338655352592468e-03 4.061977565288543701e-02 -1.178975775837898254e-01 -1.962972432374954224e-01 1.730914413928985596e-01 -7.398790121078491211e-02 2.272855639457702637e-01 2.174675315618515015e-01 8.748885244131088257e-02 3.360348045825958252e-01 -5.649711936712265015e-02 3.234291970729827881e-01 1.772821992635726929e-01 6.074940785765647888e-02 -1.012047007679939270e-02 -2.880923449993133545e-01 -3.917855322360992432e-01
7.709749788045883179e-02 2.474262192845344543e-02 1.014855429530143738e-01 1.456162892282009125e-02 3.755601644515991211e-01 1.239071711897850037e-01 1.079837977886199951e-01 1.989981979131698608e-01 -8.926903828978538513e-03 -4.405967146158218384e-02 -2.245526462793350220e-01 -5.258600041270256042e-02 -1.337238401174545288e-01 -1.592698842287063599e-01 -7.467175833880901337e-03 -8.695252239704132080e-03 -1.045703813433647156e-01 -1.399291753768920898e-01 4.099862650036811829e-02 1.726434081792831421e-01 1.314849257469177246e-01 2.593171298503875732e-01 9.071170538663864136e-02 -6.118306517601013184e-02 3.570648729801177979e-01 1.323343627154827118e-02 3.294230699539184570e-01 9.129732102155685425e-02 -6.410216540098190308e-02 1.315814852714538574e-01 -1.283987909555435181e-01 -4.855317473411560059e-01
-2.065374851226806641e-01 -6.754734367132186890e-02 -1.221655905246734619e-01 3.159240186214447021e-01 1.255781054496765137e-01 8.497511595487594604e-02 4.518104717135429382e-02 -1.417501084506511688e-02 3.132455796003341675e-02 3.268963098526000977e-02 -3.112708032131195068e-01 1.627134829759597778e-01 2.091972827911376953e-01 -7.622658461332321167e-02 1.288743019104003906e-01 1.313068121671676636e-01 -2.815325260162353516e-01 -2.252541482448577881e-01 -1.886752545833587646e-01 1.722209006547927856e-01 7.632283866405487061e-02 1.067900359630584717e-01 7.149492204189300537e-02 2.005579769611358643e-01 8.888245373964309692e-02 1.770995259284973145e-01 3.980859518051147461e-01 -2.261338382959365845e-01 2.762026488780975342e-01 -1.178825944662094116e-01 -8.343470841646194458e-02 -1.155827008187770844e-02
1.266222447156906128e-01 1.516931205987930298e-01 -5.527059733867645264e-02 1.182888895273208618e-01 2.249776124954223633e-01 -1.498585045337677002e-01 1.459408830851316452e-02 -2.854048609733581543e-01 9.188030660152435303e-02 -1.478217840194702148e-01 1.799738965928554535e-02 -3.357619047164916992e-02 -2.189230918884277344e-01 1.383982598781585693e-02 -3.490751609206199646e-02 8.331334590911865234e-02 1.671359315514564514e-02 -2.561831474304199219e-01 -1.692740768194198608e-01 1.319037526845932007e-01 -1.687704920768737793e-01 -1.718317344784736633e-02 1.033523380756378174e-01 2.109949290752410889e-01 -2.025020122528076172e-02 -1.110882610082626343e-01 2.689488530158996582e-01 1.164733096957206726e-01 5.376796051859855652e-02 -3.074663281440734863e-01 -4.475332796573638916e-01 -3.299106061458587646e-01
2.239146642386913300e-02 -2.541265077888965607e-02 -4.538163775578141212e-04 1.080059260129928589e-01 2.275662124156951904e-02 -4.561963304877281189e-02 5.510434508323669434e-02 -5.099807865917682648e-03 -1.958633214235305786e-01 -2.382383495569229126e-01 8.551830053329467773e-02 1.480976045131683350e-01 -1.486099660396575928e-01 -3.737193346023559570e-01 1.947234123945236206e-01 2.449049241840839386e-02 -1.382335275411605835e-01 -8.504503965377807617e-02 2.258629053831100464e-01 8.468053489923477173e-02 1.838093400001525879e-01 3.943943679332733154e-01 3.409433662891387939e-01 1.340524386614561081e-02 1.430741250514984131e-01 -2.526114583015441895e-01 1.996383368968963623e-01 -6.085114926099777222e-02 1.335605978965759277e-01 2.610706090927124023e-01 -1.849721074104309082e-01 -1.362296491861343384e-01
-8.131998591125011444e-03 -1.237798184156417847e-01 5.717805027961730957e-02 1.705579310655593872e-01 -7.330192625522613525e-02 1.520783640444278717e-02 1.764670163393020630e-01 2.261583209037780762e-01 1.153383180499076843e-01 -1.017725989222526550e-01 -1.439207941293716431e-01 7.552805542945861816e-02 -8.475697785615921021e-02 -1.069696620106697083e-01 7.342780381441116333e-02 1.828051060438156128e-01 4.244510829448699951e-02 -3.066804707050323486e-01 7.810275256633758545e-02 1.783704459667205811e-01 1.940980106592178345e-01 3.282890319824218750e-01 2.426333129405975342e-01 1.178278848528862000e-01 3.160936534404754639e-01 -9.326700121164321899e-02 1.210769936442375183e-01 3.452042937278747559e-01 3.337214514613151550e-02 8.858145028352737427e-02 -2.937670052051544189e-01 -2.591817677021026611e-01
3.470040857791900635e-01 3.068071790039539337e-02 -3.336513787508010864e-02 -1.437836512923240662e-02 1.977863162755966187e-01 7.271054387092590332e-02 2.729168236255645752e-01 1.950941234827041626e-01 -4.624077305197715759e-02 -2.288033664226531982e-01 5.237950384616851807e-02 -2.689393758773803711e-01 -8.920712769031524658e-02 -1.859208941459655762e-01 9.560529887676239014e-02 1.212244555354118347e-01 -1.177902892231941223e-01 -2.013198584318161011e-01 6.374946981668472290e-02 5.689704790711402893e-02 1.672391444444656372e-01 4.144340455532073975e-01 2.616433799266815186e-02 5.454696342349052429e-02 1.977519989013671875e-01 -1.894423812627792358e-01 2.442873418331146240e-01 7.530112564563751221e-02 6.059395149350166321e-02 1.094813272356987000e-01 -1.079186052083969116e-01 -3.028510510921478271e-01
6.523041427135467529e-02 4.898829013109207153e-02 -8.591691404581069946e-02 3.769938647747039795e-01 3.673975169658660889e-01 -1.750576198101043701e-01 3.315339609980583191e-02 -8.746026456356048584e-02 1.090428233146667480e-01 -1.773618906736373901e-01 5.552933365106582642e-02 -1.194263994693756104e-01 1.326867491006851196e-01 9.390112757682800293e-02 1.756739802658557892e-02 2.027060538530349731e-01 5.082945525646209717e-02 -2.471633255481719971e-01 -1.356235295534133911e-01 9.973242878913879395e-02 -1.951847225427627563e-01 -1.878293305635452271e-01 6.945990771055221558e-02 1.797607392072677612e-01 5.444887652993202209e-02 -7.694183383136987686e-03 3.140880763530731201e-01 6.634661555290222168e-02 2.654838263988494873e-01 -1.100850775837898254e-01 -2.050081789493560791e-01 -3.281983435153961182e-01
-1.564263105392456055e-01 3.575388714671134949e-02 -1.286067068576812744e-01 1.145530864596366882e-02 1.016554236412048340e-01 -1.708873212337493896e-01 9.331858158111572266e-02 2.222332358360290527e-01 -1.243165731430053711e-01 -2.154629528522491455e-01 -1.076445281505584717e-01 -5.138744786381721497e-02 1.090210154652595520e-01 -4.123322367668151855e-01 1.501950770616531372e-01 1.162856966257095337e-01 -2.753648348152637482e-02 -1.263957768678665161e-01 -3.202186822891235352e-01 -6.824613362550735474e-02 -2.920374646782875061e-02 2.768120467662811279e-01 6.370740383863449097e-02 8.150213211774826050e-02 2.829514145851135254e-01 -1.755002886056900024e-02 3.919562995433807373e-01 -1.422230992466211319e-02 1.413291692733764648e-01 2.620364427566528320e-01 1.482944935560226440e-01 -9.443173557519912720e-02
8.442540653049945831e-03 2.039559334516525269e-01 -1.207985654473304749e-01 9.579452872276306152e-02 9.528996050357818604e-02 1.422477811574935913e-01 -1.072152797132730484e-02 3.886507749557495117e-01 7.599742710590362549e-02 1.612828299403190613e-02 -2.988866902887821198e-02 -9.947786480188369751e-02 -3.764833882451057434e-02 -2.315039485692977905e-01 3.071570582687854767e-02 8.178899995982646942e-03 -2.752777561545372009e-02 -2.027672678232192993e-01 -7.923761010169982910e-02 1.325240731239318848e-01 2.657380141317844391e-02 3.044529855251312256e-01 2.071194164454936981e-02 -2.172075957059860229e-01 2.043890208005905151e-01 -5.769733712077140808e-02 2.775852084159851074e-01 3.365049362182617188e-01 3.585691452026367188e-01 -7.062743604183197021e-02 -3.138263821601867676e-01 -8.412205427885055542e-02
-1.080277115106582642e-01 -2.162754088640213013e-01 -1.910381019115447998e-01 -3.878157585859298706e-02 3.404217064380645752e-01 3.386563435196876526e-02 2.645927369594573975e-01 -1.553312242031097412e-01 9.086559712886810303e-02 -6.212149932980537415e-02 -1.115535199642181396e-01 4.100912064313888550e-02 -2.307716608047485352e-01 -1.781442463397979736e-01 -1.203632429242134094e-01 1.548406332731246948e-01 -1.245353817939758301e-01 -1.299846470355987549e-01 6.057787314057350159e-02 6.854050443507730961e-04 2.033521607518196106e-02 1.293746829032897949e-01 -6.631284207105636597e-02 -1.279604583978652954e-01 -3.503962978720664978e-02 -3.283635675907135010e-01 2.664628028869628906e-01 -3.758099675178527832e-01 1.679410636425018311e-01 -1.624281704425811768e-01 -2.999420762062072754e-01 -5.341214686632156372e-02
-1.285755485296249390e-01 1.265660375356674194e-01 1.820250749588012695e-01 3.998011723160743713e-02 1.973620504140853882e-01 2.322847992181777954e-01 -1.629129350185394287e-01 1.787108778953552246e-01 1.927427761256694794e-02 -2.803607285022735596e-01 -1.473170220851898193e-01 2.055727541446685791e-01 -2.408173382282257080e-01 -2.226093858480453491e-01 1.038607656955718994e-01 7.897023111581802368e-02 -1.029845476150512695e-01 -3.720714943483471870e-03 -8.703997731208801270e-02 2.483978718519210815e-01 8.385305851697921753e-02 4.370153248310089111e-01 -9.585141204297542572e-03 1.609040647745132446e-01 1.704063266515731812e-01 1.936456263065338135e-01 2.999375462532043457e-01 -1.016180291771888733e-01 -1.022162884473800659e-01 9.570847451686859131e-02 -6.181341037154197693e-02 -1.402735561132431030e-01
1.870349347591400146e-01 9.189332276582717896e-02 -1.361408680677413940e-01 1.846793144941329956e-01 1.731685847043991089e-01 -1.953490227460861206e-01 -1.518667787313461304e-01 -1.149951890110969543e-01 1.237084269523620605e-01 -8.174829930067062378e-02 -8.405794203281402588e-02 -8.919825404882431030e-02 -1.818424649536609650e-02 5.351516604423522949e-02 -5.383259057998657227e-02 1.397587209939956665e-01 5.416262149810791016e-02 -2.778532505035400391e-01 -1.676785945892333984e-01 1.743584126234054565e-01 -2.145137637853622437e-01 4.525106400251388550e-02 -1.394156273454427719e-02 6.471181660890579224e-02 6.872294098138809204e-02 -2.153214961290359497e-01 3.704466819763183594e-01 4.435847586137242615e-05 4.307711496949195862e-02 -2.380491644144058228e-01 -4.069247245788574219e-01 -3.651528954505920410e-01
2.318214625120162964e-01 -1.797420978546142578e-01 -3.848200291395187378e-02 2.775130271911621094e-01 2.638969123363494873e-01 -1.692552678287029266e-02 1.357207149267196655e-01 -1.922831833362579346e-01 6.322249770164489746e-02 -2.548366487026214600e-01 -6.614228338003158569e-02 1.461939960718154907e-01 1.607999056577682495e-01 2.654434926807880402e-02 -8.122958242893218994e-02 1.618862301111221313e-01 -7.335029542446136475e-02 -1.747112274169921875e-01 -1.302802860736846924e-01 6.715995818376541138e-02 -2.884666621685028076e-01 8.309544622898101807e-02 6.565511971712112427e-02 4.894027113914489746e-02 2.983748316764831543e-01 1.229881867766380310e-01 1.921437829732894897e-01 -6.674621999263763428e-02 -8.103478699922561646e-02 -2.449428886175155640e-01 -1.722825914621353149e-01 -4.001239836215972900e-01
2.452438175678253174e-01 -9.410035610198974609e-02 1.406321078538894653e-01 -1.252247206866741180e-02 1.657982319593429565e-01 9.047012776136398315e-02 2.834222316741943359e-01 7.714134454727172852e-02 -1.057221814990043640e-01 -1.070948466658592224e-01 -1.526464223861694336e-01 -2.023883908987045288e-01 -1.261997967958450317e-02 -2.257117182016372681e-01 3.998619690537452698e-02 1.524639874696731567e-01 2.386741340160369873e-01 -1.121092513203620911e-01 1.092701926827430725e-01 6.110658124089241028e-02 3.432259708642959595e-02 2.016041874885559082e-01 1.250310540199279785e-01 -8.011564612388610840e-03 3.667881488800048828e-01 -1.665559858083724976e-01 3.633241653442382812e-01 1.228383034467697144e-01 -8.878280967473983765e-02 1.459634006023406982e-01 -1.757386624813079834e-01 -3.377705514430999756e-01
-1.263654232025146484e-01 -1.027337927371263504e-02 2.965790405869483948e-02 3.970711827278137207e-01 -4.207026585936546326e-02 1.862310916185379028e-01 -7.157316058874130249e-02 1.714794784784317017e-01 -1.430775690823793411e-02 -1.691284328699111938e-01 -1.195934489369392395e-01 -8.944440633058547974e-02 -1.991077512502670288e-01 -2.835410535335540771e-01 9.809112548828125000e-02 3.214752972126007080e-01 -1.857336163520812988e-01 -3.990893959999084473e-01 8.981375396251678467e-02 1.790629774332046509e-01 -5.289530009031295776e-02 -5.045869201421737671e-02 1.746708452701568604e-01 1.991501152515411377e-01 3.089075163006782532e-02 -1.521415449678897858e-02 2.496260851621627808e-01 5.549012124538421631e-02 1.380201429128646851e-01 -2.731514535844326019e-02 -2.729181647300720215e-01 -3.093022620305418968e-03
8.337055146694183350e-02 1.797861158847808838e-01 -1.544809788465499878e-01 2.272737771272659302e-01 2.349578738212585449e-01 1.757784783840179443e-01 2.765972167253494263e-02 3.541177213191986084e-01 7.518682628870010376e-02 -1.543907374143600464e-01 1.463694125413894653e-01 1.108064502477645874e-01 -6.357399374246597290e-02 -8.147285133600234985e-02 1.898005157709121704e-01 3.686033934354782104e-02 -1.239951234310865402e-02 -1.531558111310005188e-02 -1.584403365850448608e-01 1.008229330182075500e-01 6.985242664813995361e-02 4.022688046097755432e-02 -5.641416087746620178e-02 2.198632210493087769e-01 1.116864383220672607e-01 3.045410104095935822e-02 3.551277816295623779e-01 3.884720504283905029e-01 1.983412653207778931e-01 -1.136029735207557678e-01 -3.513177335262298584e-01 -4.374422878026962280e-02
5.121895298361778259e-02 1.243165954947471619e-01 7.045200467109680176e-02 2.404185235500335693e-01 -1.082124486565589905e-01 -6.291897967457771301e-03 2.539616227149963379e-01 -2.152618579566478729e-02 4.251218214631080627e-02 -1.807445734739303589e-01 -1.072226315736770630e-01 -3.581462660804390907e-03 1.394454985857009888e-01 -1.608777940273284912e-01 2.700546085834503174e-01 4.612055793404579163e-02 -1.543139964342117310e-01 -4.644658267498016357e-01 -9.967280924320220947e-02 1.504886150360107422e-01 1.574053019285202026e-01 3.166376054286956787e-01 7.931937277317047119e-02 3.313621282577514648e-01 2.112144678831100464e-01 1.127199232578277588e-01 1.956764608621597290e-01 6.312676519155502319e-02 1.396304368972778320e-01 2.477861195802688599e-02 -2.030049860477447510e-01 4.376057907938957214e-02
-2.086235024034976959e-02 -2.692510783672332764e-01 1.336260885000228882e-01 2.736594378948211670e-01 8.023167401552200317e-02 1.154344677925109863e-01 3.631612285971641541e-02 -6.768680363893508911e-02 -8.971909061074256897e-03 -6.061388924717903137e-02 -2.516058683395385742e-01 -1.704699546098709106e-01 -4.611183702945709229e-02 9.853434562683105469e-02 1.365900635719299316e-01 -6.262673437595367432e-02 1.690982654690742493e-02 1.113374531269073486e-01 5.096222832798957825e-02 2.041049450635910034e-01 7.704024761915206909e-02 9.663039445877075195e-02 1.037205383181571960e-01 2.748462855815887451e-01 1.117244586348533630e-01 -2.074650228023529053e-01 2.022113502025604248e-01 2.298613786697387695e-01 2.498627603054046631e-01 3.062997758388519287e-01 -3.366467654705047607e-01 -3.174670934677124023e-01
4.973420500755310059e-02 1.228026151657104492e-01 -2.751974761486053467e-01 1.937049925327301025e-01 2.299322485923767090e-01 -1.309421062469482422e-01 -1.472888588905334473e-01 -3.596493005752563477e-01 1.073745936155319214e-01 -7.427076250314712524e-02 -1.538109481334686279e-01 3.286956995725631714e-02 -1.014854907989501953e-01 -3.921845927834510803e-02 -5.788191407918930054e-02 1.185783073306083679e-01 -1.293567288666963577e-02 -3.409598767757415771e-01 -9.734374284744262695e-02 1.034161373972892761e-01 -1.913350075483322144e-01 6.571221351623535156e-02 6.588832288980484009e-02 1.521918624639511108e-01 -1.154960598796606064e-02 -8.209300041198730469e-02 1.430953294038772583e-01 1.594013571739196777e-01 2.690938413143157959e-01 -7.020268589258193970e-02 -2.735666632652282715e-01 -4.088316559791564941e-01
-1.442372649908065796e-01 -7.359755039215087891e-02 -4.175883829593658447e-01 1.450443714857101440e-01 1.926799677312374115e-02 9.968327730894088745e-02 6.313068419694900513e-02 1.349274069070816040e-01 5.797732993960380554e-02 -1.869021505117416382e-01 -6.450793892145156860e-02 -5.132010579109191895e-02 -1.456015557050704956e-01 -3.157746195793151855e-01 2.210437878966331482e-02 2.521864473819732666e-01 -8.610805124044418335e-02 -2.437338978052139282e-01 -1.283478140830993652e-01 1.209030374884605408e-01 -9.453336894512176514e-02 4.453558921813964844e-01 3.743631392717361450e-02 3.499451577663421631e-01 1.600166223943233490e-02 -7.602825760841369629e-02 2.424719859845936298e-04 -9.314456023275852203e-03 2.322433888912200928e-01 9.975512325763702393e-02 -1.173551082611083984e-01 -5.419129505753517151e-02
6.021085754036903381e-02 -1.222400832921266556e-02 -2.241168916225433350e-01 7.644148916006088257e-02 4.407357573509216309e-01 -3.206290304660797119e-01 3.917261585593223572e-02 -1.440210342407226562e-01 2.292976230382919312e-01 -1.661271154880523682e-01 2.926685474812984467e-02 -2.052147500216960907e-02 3.840265050530433655e-02 1.712737381458282471e-01 -3.506713733077049255e-02 1.635934412479400635e-01 1.437135785818099976e-01 -5.909405276179313660e-02 -3.603599965572357178e-02 1.515893936157226562e-01 -2.549946904182434082e-01 6.990583240985870361e-02 1.004141420125961304e-01 2.088606953620910645e-01 9.211538732051849365e-02 4.451731964945793152e-02 2.028435766696929932e-01 -8.510874956846237183e-02 1.425784975290298462e-01 -1.278783977031707764e-01 -2.847620546817779541e-01 -3.631876111030578613e-01
-1.302167624235153198e-01 2.273394465446472168e-01 7.755557447671890259e-02 3.250989317893981934e-01 9.155740588903427124e-02 -1.517788507044315338e-02 -1.628862768411636353e-01 -1.367885619401931763e-01 1.462698280811309814e-01 -2.833177745342254639e-01 -3.424338996410369873e-02 1.539085060358047485e-01 2.800360918045043945e-01 -1.154373958706855774e-01 -8.074918296188116074e-04 1.705295145511627197e-01 -1.380799561738967896e-01 -3.144121468067169189e-01 -2.852943837642669678e-01 -2.567838132381439209e-02 -4.558321833610534668e-02 1.295061707496643066e-01 7.053343206644058228e-02 6.128813326358795166e-02 9.840147197246551514e-02 -1.542226970195770264e-01 4.119071066379547119e-01 -1.111725345253944397e-01 2.510032057762145996e-01 -5.920261517167091370e-02 4.275102168321609497e-02 -8.405262231826782227e-02
-1.743828803300857544e-01 2.052751183509826660e-01 1.204099655151367188e-01 2.483025938272476196e-01 2.718034982681274414e-01 -4.940847307443618774e-02 -1.170326545834541321e-01 3.254889324307441711e-02 9.390281140804290771e-02 -2.798318564891815186e-01 3.810149850323796272e-03 1.764083802700042725e-01 1.191767752170562744e-01 -7.264404743909835815e-02 2.787067368626594543e-02 7.354529947042465210e-02 -1.295189857482910156e-01 -2.750046849250793457e-01 -2.596884071826934814e-01 6.668736785650253296e-02 -1.394428610801696777e-01 1.653099358081817627e-01 -4.184060916304588318e-02 1.076787710189819336e-01 1.097653433680534363e-01 -2.190896868705749512e-01 4.948397576808929443e-01 -2.163745164871215820e-01 1.560757011175155640e-01 -1.018369719386100769e-01 7.195694744586944580e-02 -1.598120853304862976e-02
-1.969708874821662903e-02 6.153799593448638916e-02 1.870756894350051880e-01 -1.400161720812320709e-02 3.553298115730285645e-01 -5.712706968188285828e-02 8.632629364728927612e-02 1.034709438681602478e-01 1.402936279773712158e-01 -2.252846658229827881e-01 -8.643096685409545898e-02 -6.257207691669464111e-02 -2.839953452348709106e-02 6.800273805856704712e-02 -4.990447312593460083e-02 -1.572106964886188507e-02 -6.448605656623840332e-02 -1.010516881942749023e-01 2.083887010812759399e-01 -7.582982629537582397e-02 -3.262263489887118340e-03 2.485284656286239624e-01 1.285998076200485229e-01 3.207433819770812988e-01 2.015068680047988892e-01 -2.821828126907348633e-01 2.486115843057632446e-01 2.166993916034698486e-01 -1.547529548406600952e-02 1.014305576682090759e-01 -2.656519114971160889e-01 -4.100324511528015137e-01
9.193938225507736206e-02 3.417969867587089539e-02 -6.796559691429138184e-02 1.686982065439224243e-01 2.078083902597427368e-01 -2.376179397106170654e-01 -1.251310855150222778e-01 -8.570854365825653076e-02 1.422882527112960815e-01 -5.566096678376197815e-02 -7.894299179315567017e-02 -4.284427314996719360e-02 -2.113891094923019409e-01 -6.367751210927963257e-02 -6.683008372783660889e-02 2.150141745805740356e-01 9.343516081571578979e-02 -2.649121582508087158e-01 -1.503327935934066772e-01 2.229713648557662964e-02 -2.786972522735595703e-01 6.681393831968307495e-02 8.689266443252563477e-02 2.225628644227981567e-01 4.386907815933227539e-02 -2.110434919595718384e-01 2.160992175340652466e-01 3.292847052216529846e-02 1.337042152881622314e-01 -1.833486109972000122e-01 -4.846677780151367188e-01 -2.862357795238494873e-01
-1.429878920316696167e-01 3.173670172691345215e-02 1.414123177528381348e-02 1.034465059638023376e-01 1.097077354788780212e-01 -9.330861270427703857e-02 -2.154009342193603516e-01 1.338892430067062378e-01 -5.544487014412879944e-02 -1.548457294702529907e-01 4.466565549373626709e-01 -7.443355023860931396e-02 -3.428010269999504089e-02 -8.765759319067001343e-02 1.395389884710311890e-01 1.540389209985733032e-01 -1.011006534099578857e-01 -2.590209245681762695e-01 3.116977587342262268e-02 -9.475484490394592285e-02 -8.339330554008483887e-02 2.153652161359786987e-01 -1.185775026679039001e-01 9.237554669380187988e-02 2.086095064878463745e-01 -2.223803550004959106e-01 5.282310247421264648e-01 -5.747902020812034607e-02 -1.084190420806407928e-02 8.820154517889022827e-02 -2.193490117788314819e-01 6.261260062456130981e-02
8.886659145355224609e-02 -3.255748450756072998e-01 -1.140817180275917053e-01 -1.648873277008533478e-02 2.491055577993392944e-01 -7.333491742610931396e-02 5.140014737844467163e-02 2.895545661449432373e-01 2.639786005020141602e-01 -2.795152366161346436e-01 1.872064024209976196e-01 -7.059098780155181885e-02 -1.393522322177886963e-01 -1.052566990256309509e-01 -1.778982877731323242e-01 2.038147151470184326e-01 4.660127311944961548e-02 -1.130998786538839340e-02 1.111572310328483582e-01 -1.860164664685726166e-02 -2.155336923897266388e-02 9.779933840036392212e-03 1.843039244413375854e-01 6.081882491707801819e-02 2.219503186643123627e-02 -1.090087555348873138e-02 5.436021089553833008e-01 -2.443858236074447632e-01 -3.802624763920903206e-03 -4.268432781100273132e-02 -1.129633635282516479e-01 -6.089366599917411804e-02
1.461709290742874146e-01 -1.523995399475097656e-01 1.412604451179504395e-01 -4.212920740246772766e-02 2.438092231750488281e-01 8.981712162494659424e-02 -6.723735481500625610e-02 -1.032460331916809082e-01 8.459165692329406738e-02 -1.595228463411331177e-01 -2.843782119452953339e-02 -1.566832065582275391e-01 1.522343419492244720e-02 4.019674658775329590e-02 -3.588052093982696533e-02 -2.382876574993133545e-01 -1.698134392499923706e-01 -2.144276648759841919e-01 7.999778538942337036e-02 3.816880285739898682e-02 3.778098523616790771e-02 3.799355030059814453e-01 1.523175388574600220e-01 1.559967249631881714e-01 6.356085091829299927e-02 -9.306659549474716187e-02 3.949511647224426270e-01 2.988756895065307617e-01 3.209628537297248840e-02 1.766554266214370728e-01 -1.666906923055648804e-01 -3.729435205459594727e-01
4.763583187013864517e-03 -6.902694702148437500e-02 4.987725615501403809e-02 -9.042995423078536987e-02 1.367816329002380371e-01 2.974925935268402100e-02 8.842969685792922974e-02 -1.031349506229162216e-02 3.469511494040489197e-02 -2.687081992626190186e-01 6.961499154567718506e-02 -1.568414270877838135e-01 -4.446399956941604614e-02 -5.772700533270835876e-03 -6.056545767933130264e-03 -2.085062116384506226e-01 7.677371613681316376e-03 -2.891670167446136475e-01 1.264174580574035645e-01 3.400740027427673340e-02 4.016292467713356018e-02 4.879955351352691650e-01 1.241962090134620667e-01 1.752067953348159790e-01 2.681280672550201416e-01 -1.500524282455444336e-01 3.268371522426605225e-01 2.786017060279846191e-01 1.215012595057487488e-01 8.933325856924057007e-02 -1.228167712688446045e-01 -3.244777321815490723e-01
-2.179785221815109253e-01 -2.357852458953857422e-02 1.523510180413722992e-02 1.099884584546089172e-01 1.410199999809265137e-01 -5.791639909148216248e-02 -9.837307780981063843e-02 1.105927978642284870e-03 -3.481319919228553772e-02 -1.667584627866744995e-01 6.006583943963050842e-02 -1.939977258443832397e-01 -1.231599375605583191e-01 -3.311171531677246094e-01 1.054140329360961914e-01 -1.121714636683464050e-01 -5.314853414893150330e-02 1.039989572018384933e-02 -8.242191374301910400e-02 1.511312872171401978e-01 -7.220890372991561890e-02 4.568768143653869629e-01 -6.318080425262451172e-02 2.482274721842259169e-04 4.545761942863464355e-01 -5.137015506625175476e-02 2.922115921974182129e-01 -6.160208955407142639e-02 2.945261597633361816e-01 2.082411497831344604e-01 -6.764917075634002686e-02 6.525909155607223511e-02
1.261615753173828125e-01 1.223133727908134460e-01 -1.668231785297393799e-01 9.356390684843063354e-02 2.242188453674316406e-01 -7.265069987624883652e-03 1.543026417493820190e-01 8.054382354021072388e-02 1.882936209440231323e-01 -9.903864562511444092e-02 -2.640232741832733154e-01 -1.353540569543838501e-01 -8.024160563945770264e-02 1.912783272564411163e-02 1.296155005693435669e-01 -7.066997885704040527e-02 2.365127056837081909e-01 -2.077124267816543579e-01 1.689331978559494019e-02 1.552971303462982178e-01 1.935799419879913330e-01 4.256945550441741943e-01 1.909455060958862305e-01 -8.293482661247253418e-02 2.703193724155426025e-01 -1.922480911016464233e-01 1.641088575124740601e-01 -2.153656184673309326e-01 -8.860509097576141357e-02 2.506996504962444305e-02 -2.912523746490478516e-01 -1.669066250324249268e-01
-1.014612093567848206e-01 -1.442338526248931885e-02 -6.862012669444084167e-03 1.956321299076080322e-01 1.652687340974807739e-01 2.547738514840602875e-02 -8.113302290439605713e-02 5.690358579158782959e-02 -6.094156950712203979e-02 -2.613757848739624023e-01 -2.194705903530120850e-01 1.519708484411239624e-01 9.527658671140670776e-02 9.878475219011306763e-03 1.402389723807573318e-02 -6.331016868352890015e-02 -4.983766078948974609e-01 -1.816354542970657349e-01 -2.430998533964157104e-01 1.114495024085044861e-01 3.312269225716590881e-02 1.427115201950073242e-01 1.620143949985504150e-01 2.115093469619750977e-01 3.057636320590972900e-01 -1.878518164157867432e-01 6.200109049677848816e-02 -1.323414593935012817e-01 1.065695211291313171e-01 2.126883417367935181e-01 -2.215675562620162964e-01 -2.357116639614105225e-01
-1.886907964944839478e-01 -1.678402721881866455e-01 -8.595931529998779297e-02 2.677369117736816406e-01 -1.143312156200408936e-01 -1.464192867279052734e-01 1.791897267103195190e-01 2.317452281713485718e-01 8.607076108455657959e-02 -2.173569798469543457e-01 -2.683140709996223450e-02 -1.417459249496459961e-01 -5.680491775274276733e-02 -3.493329286575317383e-01 2.194897979497909546e-01 2.542228996753692627e-01 -6.952818483114242554e-02 -3.475916683673858643e-01 -6.201434135437011719e-02 1.287979483604431152e-01 -6.008966639637947083e-02 1.985946297645568848e-01 7.802024483680725098e-02 2.314959019422531128e-01 1.740964651107788086e-01 -7.924512960016727448e-03 1.419476419687271118e-01 1.584131866693496704e-01 1.855193823575973511e-01 -1.037362515926361084e-01 -2.276645451784133911e-01 4.308252409100532532e-02
9.652017056941986084e-02 -3.303368389606475830e-02 -8.065862208604812622e-02 -1.273882687091827393e-01 9.015555679798126221e-02 1.061900705099105835e-01 -1.830602250993251801e-02 1.276966035366058350e-01 1.325470060110092163e-01 -1.124857217073440552e-01 7.087212055921554565e-02 -8.584101498126983643e-02 -5.295746028423309326e-02 -1.546765863895416260e-02 -3.835471346974372864e-02 -1.721832603216171265e-01 -4.549434408545494080e-02 1.574948802590370178e-02 1.414492428302764893e-01 1.334667801856994629e-01 -2.956341765820980072e-02 2.981854379177093506e-01 1.313976794481277466e-01 3.339318931102752686e-01 1.826423704624176025e-01 -8.145947009325027466e-02 3.178015351295471191e-01 2.442727982997894287e-01 5.744880437850952148e-02 1.063375398516654968e-01 -4.674347341060638428e-01 -4.019582271575927734e-01
3.035825192928314209e-01 -1.279271990060806274e-01 -1.553520560264587402e-01 8.243452012538909912e-02 2.504763901233673096e-01 -1.820890307426452637e-01 5.080313980579376221e-02 -2.432128936052322388e-01 1.341756992042064667e-02 -5.275635048747062683e-02 9.629250504076480865e-03 -1.240411307662725449e-02 7.791994512081146240e-02 -2.265081256628036499e-01 -1.127422973513603210e-01 1.447410732507705688e-01 4.511920851655304432e-04 -1.030471324920654297e-01 -1.245869547128677368e-01 4.630834981799125671e-02 -3.418034613132476807e-01 4.148387908935546875e-02 -1.210206281393766403e-02 3.082278668880462646e-01 1.801265627145767212e-01 1.077132299542427063e-01 3.650352358818054199e-01 3.453367948532104492e-02 1.191466227173805237e-01 -1.434566527605056763e-01 -3.370028138160705566e-01 -1.996039599180221558e-01
8.944093249738216400e-03 -1.978372782468795776e-01 -1.697824001312255859e-01 1.887984201312065125e-02 4.031865596771240234e-01 4.763487726449966431e-02 2.575918436050415039e-01 -1.158296689391136169e-01 1.062399297952651978e-01 -1.890557259321212769e-01 -1.427101492881774902e-01 1.416778564453125000e-01 -9.241531044244766235e-02 -3.437475860118865967e-02 9.429285302758216858e-03 1.019284352660179138e-01 1.980390995740890503e-01 -4.494448751211166382e-02 -2.107938975095748901e-01 1.745506823062896729e-01 -3.281844556331634521e-01 -1.036482155323028564e-01 -8.895511180162429810e-02 3.392030298709869385e-02 2.046731561422348022e-01 -4.753732681274414062e-02 3.685865998268127441e-01 9.352483600378036499e-02 -4.428841173648834229e-02 -2.416606843471527100e-01 -2.128644734621047974e-01 -2.031048983335494995e-01
-1.560541540384292603e-01 -1.477790027856826782e-01 -1.430779546499252319e-01 2.350882627069950104e-02 1.117905229330062866e-01 -1.642989553511142731e-02 -1.006102263927459717e-01 7.299676537513732910e-02 -1.637299358844757080e-01 -1.697693765163421631e-01 1.201043054461479187e-01 1.035234332084655762e-01 1.286987662315368652e-01 -1.607978790998458862e-01 1.740000024437904358e-02 3.279643654823303223e-01 -1.555141508579254150e-01 -9.048306941986083984e-02 6.729511916637420654e-02 -3.563442826271057129e-02 5.268095806241035461e-02 1.102200299501419067e-01 -1.041560918092727661e-01 -6.659138202667236328e-02 2.937036454677581787e-01 -1.977071762084960938e-01 5.717808008193969727e-01 -1.048515513539314270e-01 2.007813900709152222e-01 -4.633841291069984436e-02 -1.773542612791061401e-01 2.606599330902099609e-01
5.379312857985496521e-02 4.900372400879859924e-02 -1.419999152421951294e-01 2.969323992729187012e-01 1.700612455606460571e-01 -3.355876207351684570e-01 -3.487166762351989746e-02 -2.090862989425659180e-01 1.184545084834098816e-01 -1.560461223125457764e-01 -4.844368901103734970e-03 -7.874862104654312134e-02 3.998012840747833252e-02 -1.422460377216339111e-01 -2.701484598219394684e-02 1.157964468002319336e-01 1.305818110704421997e-01 -1.522207707166671753e-01 -8.913987129926681519e-02 1.178204417228698730e-01 -2.665144205093383789e-01 1.003143191337585449e-01 2.507325075566768646e-02 2.026859521865844727e-01 9.010507911443710327e-02 -6.261587888002395630e-02 2.890254259109497070e-01 1.358668655157089233e-01 6.623891741037368774e-02 -1.802255511283874512e-01 -2.882862985134124756e-01 -4.477220475673675537e-01
2.838468551635742188e-02 -1.304140388965606689e-01 -2.856939435005187988e-01 3.711371123790740967e-01 -2.971719484776258469e-03 -3.603121638298034668e-01 1.527310907840728760e-01 -8.803718537092208862e-02 -8.718877099454402924e-03 1.051758751273155212e-01 -6.951217353343963623e-02 2.180339209735393524e-02 1.608083141036331654e-03 1.933021098375320435e-02 -7.046164013445377350e-03 1.404422223567962646e-01 -7.185928523540496826e-02 -1.325394809246063232e-01 -1.496718730777502060e-02 4.367114976048469543e-03 -7.589567452669143677e-02 2.922144830226898193e-01 2.141805887222290039e-01 6.746935844421386719e-02 5.217345803976058960e-02 1.959109902381896973e-01 1.233391985297203064e-01 -1.826706677675247192e-01 8.903240412473678589e-02 1.638922840356826782e-01 -2.833862006664276123e-01 -4.427058398723602295e-01
-2.517312765121459961e-01 1.167092323303222656e-01 6.072447076439857483e-02 1.651604771614074707e-01 1.068260222673416138e-01 -2.080291509628295898e-02 -1.365509033203125000e-01 -2.145140245556831360e-02 -2.492762804031372070e-01 -4.011953771114349365e-01 -1.256717592477798462e-01 -1.513441950082778931e-01 -6.201941147446632385e-02 -2.624503076076507568e-01 1.139411926269531250e-01 -4.152829945087432861e-02 -3.134769201278686523e-02 -4.402077943086624146e-02 -1.740989238023757935e-01 1.155684664845466614e-01 9.687082469463348389e-02 1.477582305669784546e-01 1.323558837175369263e-01 3.189428448677062988e-01 3.791416883468627930e-01 3.242413699626922607e-02 3.554872572422027588e-01 -1.253875941038131714e-01 7.160951197147369385e-02 1.081966534256935120e-01 7.118779234588146210e-03 -1.050766557455062866e-01
1.262259036302566528e-01 4.965707287192344666e-02 -1.025366783142089844e-01 1.643738448619842529e-01 1.331709474325180054e-01 -1.962955296039581299e-01 2.231765352189540863e-02 -1.849817037582397461e-01 1.524989753961563110e-01 -2.082125544548034668e-01 2.047606511041522026e-03 -5.988535284996032715e-02 -1.129885986447334290e-01 -6.079527735710144043e-02 1.092017590999603271e-01 2.013848870992660522e-01 9.304311126470565796e-02 -1.788595467805862427e-01 -2.511111795902252197e-01 -1.429060567170381546e-02 -3.183879256248474121e-01 -3.141837194561958313e-02 -3.725435212254524231e-02 2.500190436840057373e-01 5.940234661102294922e-02 -1.682001799345016479e-01 2.840240895748138428e-01 2.456512860953807831e-02 5.377134308218955994e-02 -1.369224637746810913e-01 -3.406507670879364014e-01 -4.393227100372314453e-01
1.184707283973693848e-01 2.894865870475769043e-01 -1.894914954900741577e-01 2.419316917657852173e-01 2.409098446369171143e-01 1.305828243494033813e-01 -9.084567427635192871e-02 2.777626812458038330e-01 1.736477017402648926e-01 -4.771619290113449097e-02 -6.700538098812103271e-02 -6.651701405644416809e-03 1.177298873662948608e-01 1.490010619163513184e-01 1.899475008249282837e-01 7.733288407325744629e-02 1.271450817584991455e-01 -3.127874433994293213e-01 -1.906895786523818970e-01 2.057924121618270874e-01 8.146974444389343262e-02 7.510822266340255737e-02 2.545671761035919189e-01 1.690759658813476562e-01 8.952137082815170288e-02 -1.555094122886657715e-01 1.674596816301345825e-01 -9.956172108650207520e-02 2.101299911737442017e-01 2.823189198970794678e-01 -1.685145050287246704e-01 -1.065383702516555786e-01
-2.214976847171783447e-01 5.208592116832733154e-02 -5.134659633040428162e-02 1.124406754970550537e-01 1.938901841640472412e-01 1.408068388700485229e-01 7.691180706024169922e-02 1.099293678998947144e-01 -5.091017112135887146e-02 -1.215955335646867752e-02 -1.289276778697967529e-01 -1.078969091176986694e-01 5.117534659802913666e-03 -2.874596416950225830e-01 2.497174739837646484e-01 -2.661387622356414795e-01 -7.042510807514190674e-02 -1.612753868103027344e-01 1.103113964200019836e-01 2.031801193952560425e-01 1.348003894090652466e-01 3.633168339729309082e-01 1.920667439699172974e-01 -1.209624204784631729e-02 1.588355898857116699e-01 2.053714171051979065e-02 3.800934553146362305e-01 1.511859744787216187e-01 1.264887899160385132e-01 -3.067415580153465271e-02 3.930432721972465515e-02 -3.571897447109222412e-01
-1.997477263212203979e-01 -3.944990783929824829e-02 -9.433672577142715454e-02 -1.173057034611701965e-01 9.262657910585403442e-02 -4.224505275487899780e-03 2.357105314731597900e-01 -6.860744208097457886e-02 2.431024610996246338e-01 -1.706837490200996399e-02 -1.617058180272579193e-02 -1.737126410007476807e-01 -1.515448689460754395e-01 -7.667377591133117676e-02 9.271306544542312622e-02 1.753628104925155640e-01 -1.150157079100608826e-01 -2.341552525758743286e-01 -1.292356699705123901e-01 -4.003397002816200256e-02 -1.347803920507431030e-01 3.111162185668945312e-01 -1.660029888153076172e-01 2.461265325546264648e-01 -1.204680465161800385e-02 1.255377680063247681e-01 3.498721122741699219e-01 -3.145927190780639648e-01 3.905971050262451172e-01 5.503151193261146545e-02 8.369803428649902344e-02 -1.402148008346557617e-01
2.260720133781433105e-01 -3.734996169805526733e-02 -2.466003894805908203e-01 1.919548064470291138e-01 2.554550468921661377e-01 -1.788454353809356689e-01 3.396545769646763802e-03 -5.849861353635787964e-02 5.005705729126930237e-02 -3.157588541507720947e-01 1.965243928134441376e-02 -5.352597683668136597e-03 1.305800378322601318e-01 -2.102539986371994019e-01 -1.101418584585189819e-01 5.842534080147743225e-02 1.543692499399185181e-01 9.660276584327220917e-03 -2.500772774219512939e-01 1.422785073518753052e-01 -2.782214283943176270e-01 1.148114353418350220e-01 1.945201493799686432e-02 8.069632947444915771e-02 2.871214151382446289e-01 -6.667596846818923950e-02 3.244838714599609375e-01 1.760043650865554810e-01 4.381248727440834045e-03 -2.010585069656372070e-01 -1.343120038509368896e-01 -2.896817922592163086e-01
-1.971035450696945190e-01 8.680947870016098022e-02 -1.394059658050537109e-01 2.202920168638229370e-01 3.137695789337158203e-01 -1.594297885894775391e-01 -5.905717238783836365e-02 3.051095306873321533e-01 -3.203037381172180176e-02 -8.869778364896774292e-02 4.308725520968437195e-02 1.002118960022926331e-01 -6.449806690216064453e-02 1.221992447972297668e-01 1.255372911691665649e-01 3.074513673782348633e-01 -2.183613479137420654e-01 3.116707690060138702e-02 -1.572440192103385925e-02 -2.125582098960876465e-01 3.463361039757728577e-02 1.808709204196929932e-01 1.818818598985671997e-01 1.785458996891975403e-02 1.218040585517883301e-01 -3.737803101539611816e-01 3.436569869518280029e-01 -5.421553179621696472e-02 9.255561046302318573e-03 -9.522352367639541626e-02 -2.609010636806488037e-01 -2.876301668584346771e-02
-4.888274706900119781e-03 9.643993526697158813e-02 -4.138043150305747986e-02 4.433168563991785049e-03 4.060943797230720520e-02 8.638034574687480927e-03 -3.559508547186851501e-02 2.628645114600658417e-02 2.589827775955200195e-01 -1.029841527342796326e-01 -1.064555495977401733e-01 -1.113701462745666504e-01 1.590461581945419312e-01 -1.442126184701919556e-01 2.316012829542160034e-01 -5.255062598735094070e-03 2.706133387982845306e-02 -7.835338264703750610e-02 -2.102104760706424713e-02 1.353702545166015625e-01 3.144585788249969482e-01 -1.037669256329536438e-01 4.128074273467063904e-02 1.035625580698251724e-02 3.241896033287048340e-01 9.908463805913925171e-02 3.130235970020294189e-01 -3.919081389904022217e-01 2.480823695659637451e-01 -8.443997800350189209e-02 -2.127275466918945312e-01 -4.081248939037322998e-01
1.805570125579833984e-01 1.492328662425279617e-02 1.630044169723987579e-02 -3.864703327417373657e-02 2.251509577035903931e-01 3.476375713944435120e-02 4.448176175355911255e-02 -3.201190382242202759e-02 -2.212179079651832581e-02 -3.022069633007049561e-01 -3.728315234184265137e-02 -2.178169190883636475e-01 2.095539122819900513e-02 1.435407847166061401e-01 -3.065147064626216888e-02 -2.708538472652435303e-01 -3.696455061435699463e-02 -1.917253583669662476e-01 1.447497755289077759e-01 6.325780600309371948e-02 5.254721641540527344e-02 3.136669397354125977e-01 4.959712550044059753e-02 2.636280953884124756e-01 2.206508368253707886e-01 -9.081722795963287354e-02 4.096992313861846924e-01 1.989619135856628418e-01 1.108222976326942444e-01 -3.873465210199356079e-02 -1.649977862834930420e-01 -3.646209239959716797e-01
7.018245011568069458e-02 1.076554059982299805e-01 -1.649898588657379150e-01 3.745567202568054199e-01 1.036223918199539185e-01 -2.582060992717742920e-01 3.378854691982269287e-01 -8.228941261768341064e-02 -1.421397626399993896e-01 -1.152513772249221802e-01 1.373310536146163940e-01 9.653319604694843292e-03 -5.286199972033500671e-02 1.684243083000183105e-01 3.545997315086424351e-04 -1.484256982803344727e-01 -7.602702081203460693e-02 -2.664685845375061035e-01 -9.827250242233276367e-02 -1.130508407950401306e-01 -2.268543988466262817e-01 1.303041577339172363e-01 3.070044890046119690e-02 1.393637806177139282e-01 6.103732809424400330e-02 -7.599734514951705933e-02 2.936803996562957764e-01 -2.388618588447570801e-01 2.432200163602828979e-01 -3.202238678932189941e-02 -2.466696947813034058e-01 -2.238998264074325562e-01
7.812371850013732910e-02 1.120400875806808472e-01 -1.469289958477020264e-01 2.331592291593551636e-01 9.237955510616302490e-02 -1.611085534095764160e-01 -1.733718514442443848e-01 -2.492358982563018799e-01 1.051122248172760010e-01 -2.302525639533996582e-01 -2.635492756962776184e-02 1.476937439292669296e-02 -1.494843363761901855e-01 1.026497781276702881e-01 8.780232071876525879e-02 1.261460930109024048e-01 -4.881005734205245972e-02 -1.909901350736618042e-01 -1.725760251283645630e-01 1.824660003185272217e-01 -3.144561350345611572e-01 -3.985797613859176636e-02 3.053183667361736298e-02 1.292927414178848267e-01 -4.250518605113029480e-02 -1.788817695342004299e-03 3.516255617141723633e-01 3.459130227565765381e-02 4.920515045523643494e-02 -1.587470471858978271e-01 -3.738236129283905029e-01 -3.783847987651824951e-01
-2.509792894124984741e-02 -9.469127655029296875e-02 8.392816036939620972e-02 1.868820041418075562e-01 -4.127461090683937073e-02 4.536138102412223816e-02 -7.967308908700942993e-02 7.858768105506896973e-02 1.232661604881286621e-01 -3.222924470901489258e-01 1.113604679703712463e-01 5.770032852888107300e-02 -9.557922021485865116e-04 -4.135724306106567383e-01 9.746132045984268188e-02 2.179595381021499634e-01 -3.030645251274108887e-01 -2.962377965450286865e-01 -9.654816240072250366e-02 7.839056849479675293e-02 -9.740515053272247314e-02 2.842269837856292725e-01 4.911146312952041626e-02 4.583971500396728516e-01 4.531098157167434692e-02 6.037138774991035461e-02 5.577797815203666687e-02 2.375757507979869843e-02 6.678906083106994629e-02 3.729987889528274536e-02 -1.719666719436645508e-01 -1.631626039743423462e-01
-1.274646222591400146e-01 4.436808079481124878e-02 6.329439580440521240e-03 3.932478725910186768e-01 1.321503669023513794e-01 -8.394978940486907959e-02 -7.265196740627288818e-02 2.978741563856601715e-02 5.381133779883384705e-02 -2.954055666923522949e-01 -1.441949605941772461e-01 1.934495717287063599e-01 5.891484022140502930e-02 -1.093926839530467987e-02 2.184631824493408203e-01 -4.931870102882385254e-02 -1.877001523971557617e-01 -2.108333557844161987e-01 -2.098152041435241699e-01 4.893025010824203491e-02 6.375323981046676636e-02 2.313190884888172150e-02 2.232589200139045715e-02 2.260165363550186157e-01 7.311186194419860840e-02 -1.767929494380950928e-01 4.640201330184936523e-01 -1.969516277313232422e-01 3.151351213455200195e-01 -1.463240683078765869e-01 -2.324094809591770172e-02 -7.225345820188522339e-03
1.506269425153732300e-01 -1.036090776324272156e-02 -1.795705705881118774e-01 1.976328343152999878e-01 1.055307015776634216e-01 -1.230400279164314270e-01 -1.178416684269905090e-01 -1.160232350230216980e-01 2.114167511463165283e-01 -1.586388945579528809e-01 -3.063447400927543640e-02 4.836540296673774719e-02 -1.465937495231628418e-01 4.006448760628700256e-02 -1.186012849211692810e-01 2.152430266141891479e-01 1.194859575480222702e-02 -1.982470154762268066e-01 -1.034559831023216248e-01 1.008123829960823059e-01 -2.001241445541381836e-01 -3.361896425485610962e-02 6.633289903402328491e-02 2.425322979688644409e-01 4.448405653238296509e-02 -6.101595610380172729e-02 3.469066917896270752e-01 4.818847030401229858e-02 5.106436088681221008e-02 -2.504349052906036377e-01 -4.089103937149047852e-01 -4.123477935791015625e-01
5.869095399975776672e-02 -1.643531024456024170e-01 1.014835312962532043e-01 9.097654372453689575e-02 -1.013739034533500671e-01 7.515435665845870972e-02 1.367317140102386475e-01 1.258557010442018509e-02 8.772564679384231567e-02 -1.932936608791351318e-01 -6.916842609643936157e-02 -8.493462949991226196e-02 3.576714098453521729e-01 1.900126188993453979e-01 2.684875428676605225e-01 -3.072074800729751587e-02 4.085125401616096497e-02 -9.138093143701553345e-02 5.882149189710617065e-02 2.125099301338195801e-01 -4.408443719148635864e-02 2.908646464347839355e-01 7.495276629924774170e-02 1.402875483036041260e-01 1.788319945335388184e-01 -2.602763772010803223e-01 3.831551671028137207e-01 2.078479975461959839e-01 1.197366714477539062e-01 9.153532981872558594e-02 -2.102771103382110596e-01 -3.080913126468658447e-01
-2.011243999004364014e-01 -7.131039351224899292e-02 2.152980566024780273e-01 -1.811733469367027283e-02 -2.145638465881347656e-01 7.768488675355911255e-02 6.562899798154830933e-02 4.567550960928201675e-03 1.975686997175216675e-01 -3.341363370418548584e-01 2.192589081823825836e-02 6.269062310457229614e-02 5.502479523420333862e-02 -1.992252320051193237e-01 4.378116223961114883e-03 9.917192161083221436e-02 -1.647138446569442749e-01 -1.578356176614761353e-01 -3.526248037815093994e-01 2.659127302467823029e-02 3.402465954422950745e-02 1.909542083740234375e-01 1.266783755272626877e-02 3.682424128055572510e-01 1.744588762521743774e-01 -1.643127650022506714e-01 2.506730258464813232e-01 1.006867289543151855e-01 9.524081647396087646e-02 9.161976724863052368e-02 -3.562745153903961182e-01 -1.357700824737548828e-01
-3.275427967309951782e-02 -2.295805513858795166e-01 -6.450872868299484253e-02 7.532438635826110840e-02 3.479787707328796387e-02 3.840363398194313049e-02 2.953099459409713745e-02 -1.527910828590393066e-01 -1.653015911579132080e-01 -2.766046822071075439e-01 -3.150717914104461670e-01 -3.731484059244394302e-03 -2.935869060456752777e-02 1.618048697710037231e-01 1.669508963823318481e-01 3.044599592685699463e-01 -3.753854706883430481e-02 1.191449239850044250e-01 1.745708435773849487e-01 6.525932997465133667e-02 8.584638126194477081e-03 1.305301338434219360e-01 2.784994840621948242e-01 -6.895927339792251587e-02 6.581800431013107300e-02 -9.469208121299743652e-02 4.186874628067016602e-01 -1.574039757251739502e-01 -1.992621421813964844e-01 1.472012698650360107e-01 -1.443722397089004517e-01 -3.367392420768737793e-01
1.433510929346084595e-01 -1.333521157503128052e-01 1.539011150598526001e-01 2.067668884992599487e-01 -3.678084583953022957e-03 2.693668305873870850e-01 1.705284118652343750e-01 -9.063108265399932861e-02 1.980151236057281494e-02 2.203291952610015869e-01 -3.517273068428039551e-02 3.274171650409698486e-01 -9.443482756614685059e-02 1.514141410589218140e-01 1.624446213245391846e-01 8.505462110042572021e-02 -1.739661693572998047e-01 3.815959207713603973e-03 5.050323531031608582e-02 1.776862293481826782e-01 -9.595763683319091797e-02 3.142062425613403320e-01 1.246001794934272766e-01 2.527624070644378662e-01 1.173328384757041931e-01 -8.122470974922180176e-02 5.000466704368591309e-01 4.602168872952461243e-02 1.114991828799247742e-01 8.298974484205245972e-02 -1.021231859922409058e-01 -9.216273576021194458e-02
7.320713996887207031e-02 -1.125046387314796448e-01 -2.596623636782169342e-02 2.161528915166854858e-01 1.770949661731719971e-01 -2.724138088524341583e-02 1.241068542003631592e-01 1.173342317342758179e-01 -3.493281304836273193e-01 -2.095094472169876099e-01 2.901780605316162109e-01 1.867496035993099213e-02 -5.513625964522361755e-02 -2.802034020423889160e-01 2.036676742136478424e-02 7.611142098903656006e-02 -1.689729392528533936e-01 1.501138508319854736e-01 6.015511974692344666e-02 3.644876554608345032e-02 -2.171023637056350708e-01 1.102964431047439575e-01 1.264629215002059937e-01 1.118301972746849060e-01 9.679327905178070068e-02 -2.405768632888793945e-01 3.309356570243835449e-01 -6.582092493772506714e-02 8.916028589010238647e-02 -1.775502264499664307e-01 -2.001090347766876221e-01 -3.614268302917480469e-01
-2.352027446031570435e-01 3.514005243778228760e-02 -5.754116550087928772e-02 1.339961886405944824e-01 2.417559325695037842e-01 -1.361159235239028931e-01 -5.848265811800956726e-02 -2.380120158195495605e-01 2.323874235153198242e-01 -1.449998766183853149e-01 -1.396680772304534912e-01 -1.475715339183807373e-01 4.600295796990394592e-03 -1.965975463390350342e-01 -2.067848294973373413e-01 1.144335139542818069e-02 1.008874550461769104e-01 -3.501761555671691895e-01 -1.870944201946258545e-01 2.622126340866088867e-01 -1.656768918037414551e-01 -1.770141869783401489e-01 -4.998789727687835693e-02 1.380288600921630859e-01 5.823678523302078247e-02 -6.543350219726562500e-02 3.130955696105957031e-01 -1.909991726279258728e-02 1.919994056224822998e-01 2.016615867614746094e-01 -2.332390099763870239e-01 -1.799059063196182251e-01
2.256898880004882812e-01 1.057928130030632019e-01 -7.634472101926803589e-02 7.171231508255004883e-02 3.069761693477630615e-01 2.159083932638168335e-01 -7.519242167472839355e-02 -3.461787104606628418e-02 3.367520123720169067e-02 -2.101187855005264282e-01 -2.137156575918197632e-02 -1.390275359153747559e-01 -1.302597671747207642e-01 6.660516373813152313e-03 -1.265614628791809082e-01 -1.131878271698951721e-01 -1.477772444486618042e-01 -2.796689867973327637e-01 1.477549970149993896e-01 7.664581388235092163e-02 -6.192199513316154480e-02 2.089679241180419922e-01 2.326742373406887054e-02 -6.298890709877014160e-02 2.382059842348098755e-01 -3.319271206855773926e-01 3.635429739952087402e-01 -3.806297481060028076e-02 2.491436600685119629e-01 2.630615830421447754e-01 -1.974554955959320068e-01 -1.331337392330169678e-01
1.046177670359611511e-01 -1.532987058162689209e-01 -1.346900165081024170e-01 -7.283725589513778687e-02 1.808281391859054565e-01 -3.769758855924010277e-03 1.884732842445373535e-01 2.944096922874450684e-01 -1.031019315123558044e-01 -1.404438167810440063e-01 -2.945830114185810089e-02 -2.333414275199174881e-03 1.067908946424722672e-03 -2.336372286081314087e-01 3.387002646923065186e-01 -3.572708368301391602e-02 -4.839693754911422729e-02 -1.539279967546463013e-01 8.098755776882171631e-02 5.319199711084365845e-02 6.228189915418624878e-02 1.287704110145568848e-01 1.179252266883850098e-01 1.126808021217584610e-02 8.027315139770507812e-02 8.042018115520477295e-02 2.540077865123748779e-01 2.181371152400970459e-01 2.343805730342864990e-01 3.723287582397460938e-01 -2.821660339832305908e-01 -3.424502611160278320e-01
4.972257837653160095e-02 9.849414974451065063e-02 -2.779720723628997803e-01 8.563951402902603149e-02 1.690398305654525757e-01 -6.710938364267349243e-02 1.811878085136413574e-01 8.044660091400146484e-02 -3.028579242527484894e-02 -2.394189089536666870e-01 -9.409099817276000977e-02 9.754710644483566284e-02 4.940658109262585640e-04 -4.041232168674468994e-01 1.206257566809654236e-01 3.575988113880157471e-01 -1.538593471050262451e-01 -2.793121933937072754e-01 6.803784985095262527e-03 1.005931049585342407e-01 1.442179679870605469e-01 1.013601943850517273e-01 2.251717895269393921e-01 1.481420397758483887e-01 -8.575709164142608643e-02 1.457008160650730133e-02 2.547505795955657959e-01 -1.627579033374786377e-01 2.684286832809448242e-01 -2.077831514179706573e-02 -2.403845340013504028e-01 6.079021841287612915e-02
-9.621143341064453125e-02 1.183758303523063660e-01 -1.072239223867654800e-02 -1.017720811069011688e-02 1.786046326160430908e-01 8.255422860383987427e-02 3.183866143226623535e-01 8.663216978311538696e-02 1.218583807349205017e-02 -1.054204031825065613e-01 -1.680434793233871460e-01 -1.642060279846191406e-01 4.618870466947555542e-02 -1.018107086420059204e-01 5.870929732918739319e-02 -2.325453907251358032e-01 -1.783992350101470947e-01 7.031439244747161865e-02 -7.382931560277938843e-02 2.371876239776611328e-01 1.139932796359062195e-01 2.911703884601593018e-01 8.063731342554092407e-02 9.499277174472808838e-02 2.546446919441223145e-01 -4.393945634365081787e-02 3.794795572757720947e-01 3.027374148368835449e-01 1.881129592657089233e-01 -5.630079656839370728e-03 3.322963789105415344e-02 -3.764350116252899170e-01
1.236218139529228210e-01 -1.973673552274703979e-01 3.603095188736915588e-02 2.179830819368362427e-01 9.617757052183151245e-02 3.437120318412780762e-01 1.892438977956771851e-01 1.318417023867368698e-02 -1.725726872682571411e-01 9.393890202045440674e-02 3.424709290266036987e-02 8.775413781404495239e-02 1.226390898227691650e-01 -2.099336683750152588e-01 1.968622505664825439e-01 4.424259811639785767e-02 -1.877606511116027832e-01 -2.340040057897567749e-01 -2.111742347478866577e-01 1.025787442922592163e-01 -3.980024158954620361e-02 2.712212800979614258e-01 2.844283282756805420e-01 -3.828319953754544258e-03 2.750993669033050537e-01 -8.513889461755752563e-02 8.608321845531463623e-02 -4.610041156411170959e-02 2.123457342386245728e-01 1.383805368095636368e-02 -1.620154827833175659e-01 -3.479751348495483398e-01
6.243766844272613525e-02 -1.956849545240402222e-01 -9.303615987300872803e-02 3.461474925279617310e-02 2.015568315982818604e-01 -8.365200459957122803e-02 -3.234435617923736572e-02 -2.379817664623260498e-01 9.962196648120880127e-02 -2.389917969703674316e-01 8.120112121105194092e-03 1.046385541558265686e-01 1.558073312044143677e-01 -1.409188807010650635e-01 2.000576630234718323e-02 1.095518991351127625e-01 1.358653455972671509e-01 -3.645699471235275269e-02 -3.111194670200347900e-01 3.925035893917083740e-02 -3.151999115943908691e-01 8.643432706594467163e-02 -1.594965457916259766e-01 9.046225249767303467e-02 1.870882660150527954e-01 -2.146867662668228149e-01 2.629699707031250000e-01 9.143324941396713257e-02 9.902545809745788574e-02 -1.965512633323669434e-01 -2.630355954170227051e-01 -4.162420332431793213e-01
1.696160733699798584e-01 -1.630624979734420776e-01 -2.117776572704315186e-01 4.557572677731513977e-02 3.955215811729431152e-01 -9.008798748254776001e-02 7.369678467512130737e-02 -2.255074232816696167e-01 -3.127393871545791626e-02 -1.981423348188400269e-01 -1.027413755655288696e-01 1.997711509466171265e-02 8.325138688087463379e-02 -1.277808099985122681e-01 -3.458289802074432373e-02 1.859115660190582275e-01 1.934869438409805298e-01 -1.097298413515090942e-01 -2.316219210624694824e-01 8.919356763362884521e-02 -4.055941700935363770e-01 8.888752013444900513e-02 7.036565244197845459e-02 1.535057425498962402e-01 1.713251471519470215e-01 -6.572961807250976562e-02 1.591291427612304688e-01 3.933426737785339355e-02 8.911085873842239380e-02 -5.514148995280265808e-02 -3.059957027435302734e-01 -2.991710901260375977e-01
1.400203704833984375e-01 -1.707421243190765381e-01 -2.229648083448410034e-01 2.539286911487579346e-01 2.355516552925109863e-01 -6.379435211420059204e-02 1.329758167266845703e-01 -8.559585362672805786e-02 1.331516951322555542e-01 -3.462619334459304810e-02 1.081280261278152466e-01 5.760087817907333374e-02 -1.225143298506736755e-01 -1.690261363983154297e-01 -4.460195451974868774e-02 2.512740790843963623e-01 1.825670450925827026e-01 -4.914565011858940125e-02 -1.418055444955825806e-01 -1.055681705474853516e-01 -3.701265156269073486e-01 1.382034271955490112e-01 -3.890983387827873230e-02 1.264650076627731323e-01 1.498621255159378052e-01 4.286465421319007874e-02 3.076086938381195068e-01 1.114915534853935242e-01 7.026547938585281372e-02 -1.172048896551132202e-01 -2.162670642137527466e-01 -4.152633845806121826e-01
1.064776554703712463e-01 -2.625824213027954102e-01 3.720421716570854187e-02 1.726265251636505127e-01 -4.818444326519966125e-02 1.951333135366439819e-01 6.110870093107223511e-02 9.124413132667541504e-02 5.160036496818065643e-03 -2.313578873872756958e-01 -1.349767148494720459e-01 5.878523923456668854e-03 1.193819567561149597e-01 -8.454923331737518311e-02 -6.918092072010040283e-02 -6.715698540210723877e-02 1.626741141080856323e-02 -3.942596614360809326e-01 -2.775764763355255127e-01 2.318647950887680054e-01 4.467273876070976257e-02 1.865260303020477295e-01 2.159637957811355591e-01 2.816804647445678711e-01 2.599631845951080322e-01 1.065153181552886963e-01 4.681617394089698792e-02 -2.796099893748760223e-02 1.515583097934722900e-01 -4.915513470768928528e-02 -3.483330011367797852e-01 -2.359198033809661865e-01
1.098545342683792114e-01 -1.276967078447341919e-01 9.437835216522216797e-02 1.210108101367950439e-01 1.775706373155117035e-02 1.669736206531524658e-01 2.150208652019500732e-01 1.866322606801986694e-01 1.889668852090835571e-01 -7.145441602915525436e-03 -5.971832573413848877e-02 1.814047247171401978e-01 -2.551542222499847412e-01 -5.143425613641738892e-02 1.102616861462593079e-01 -9.859614074230194092e-02 -6.255229562520980835e-02 -4.497445523738861084e-01 -1.788464635610580444e-01 1.907912790775299072e-01 -6.493486929684877396e-03 2.993406355381011963e-01 2.257701754570007324e-01 1.698935925960540771e-01 2.229452729225158691e-01 -2.125049382448196411e-01 1.804038286209106445e-01 -2.912519313395023346e-02 1.612111926078796387e-02 8.018644899129867554e-02 -2.643370032310485840e-01 -1.675654947757720947e-01
-5.912819504737854004e-02 1.052479445934295654e-01 -1.720574200153350830e-01 5.115375295281410217e-02 1.781465113162994385e-01 2.092902511358261108e-01 1.489643156528472900e-01 -2.279022932052612305e-01 6.932584196329116821e-02 -1.903073042631149292e-01 -2.086936086416244507e-01 -7.320643216371536255e-02 -1.370469033718109131e-01 -1.790418848395347595e-02 -1.183713376522064209e-01 -9.753237664699554443e-02 -1.237185671925544739e-02 -4.056835472583770752e-01 9.725528955459594727e-02 -6.519031524658203125e-02 3.608302399516105652e-02 3.175171911716461182e-01 -3.850856423377990723e-02 6.115888059139251709e-02 8.946942538022994995e-02 -3.246966004371643066e-01 3.355853557586669922e-01 8.336932212114334106e-02 9.573201835155487061e-02 3.204496502876281738e-01 -1.655473709106445312e-01 -1.137265563011169434e-01
1.075975298881530762e-01 -1.061957329511642456e-03 -6.138385832309722900e-02 1.210595071315765381e-01 2.189806997776031494e-01 1.320065408945083618e-01 8.618032559752464294e-03 1.938586086034774780e-01 2.159597128629684448e-01 -4.442047327756881714e-02 -1.826984137296676636e-01 -1.619376242160797119e-01 3.851510956883430481e-02 2.794423997402191162e-01 3.933841362595558167e-02 1.078040227293968201e-01 1.490811854600906372e-01 -3.634548783302307129e-01 -6.121131777763366699e-02 3.012888729572296143e-01 1.236400976777076721e-01 2.135306894779205322e-01 1.329738050699234009e-01 -1.071000993251800537e-01 3.250199258327484131e-01 -1.220844388008117676e-01 3.452267348766326904e-01 -2.758529037237167358e-02 -1.046231389045715332e-01 1.467548459768295288e-01 -1.490194201469421387e-01 -1.787558794021606445e-01
2.041559107601642609e-02 -1.663027256727218628e-01 -4.967809841036796570e-02 2.218804061412811279e-01 -2.109982771798968315e-03 9.755324572324752808e-02 3.479296341538429260e-02 9.527236968278884888e-02 2.164659500122070312e-01 -3.098081946372985840e-01 -1.548572331666946411e-01 -1.933346316218376160e-02 5.427411943674087524e-02 4.612771049141883850e-02 2.811684906482696533e-01 -7.019446045160293579e-02 -3.048115596175193787e-02 -3.335780799388885498e-01 -3.274662792682647705e-01 1.884257495403289795e-01 1.050641611218452454e-01 1.170616969466209412e-01 -4.079018160700798035e-02 2.085545659065246582e-01 3.008420765399932861e-01 -1.213370636105537415e-01 9.768801182508468628e-02 1.946311071515083313e-02 8.051443099975585938e-02 2.162413746118545532e-01 -3.878087997436523438e-01 -2.319945767521858215e-02
1.325391530990600586e-01 -2.376647591590881348e-01 -9.226384758949279785e-02 2.073727995157241821e-01 1.589778438210487366e-02 1.865100264549255371e-01 2.229355275630950928e-01 1.266289353370666504e-01 -4.376941546797752380e-02 1.730791628360748291e-01 -9.174759685993194580e-02 6.372654438018798828e-02 -5.627132952213287354e-02 -7.126328349113464355e-02 2.697633393108844757e-02 -4.513346031308174133e-02 1.687245070934295654e-01 -1.266849786043167114e-01 2.294201217591762543e-02 2.260720282793045044e-01 2.570135332643985748e-02 2.020844370126724243e-01 2.993468642234802246e-01 9.483925998210906982e-02 3.811813294887542725e-01 -1.004913598299026489e-01 3.427422940731048584e-01 7.525327056646347046e-02 2.417296171188354492e-02 -9.812380373477935791e-02 -3.236877620220184326e-01 -2.975320816040039062e-01
-4.917727112770080566e-01 6.678073108196258545e-02 -1.747441589832305908e-01 3.818811774253845215e-01 1.813085526227951050e-01 4.425012320280075073e-02 6.496568024158477783e-02 -1.479647308588027954e-01 4.818321019411087036e-02 -1.494419574737548828e-01 -1.332739293575286865e-01 -1.683460175991058350e-01 -4.712383449077606201e-02 -9.557184576988220215e-02 -1.244216412305831909e-01 1.157178953289985657e-01 -8.466521278023719788e-03 -2.532853484153747559e-01 -2.047716081142425537e-01 -4.106899350881576538e-02 5.988821759819984436e-02 3.356663286685943604e-01 7.158473134040832520e-02 -3.620987758040428162e-02 4.162339866161346436e-02 -4.319666326045989990e-02 2.972258031368255615e-01 -2.103497087955474854e-01 8.580388873815536499e-02 -1.340281218290328979e-01 -1.118484064936637878e-01 -2.900935709476470947e-02
-2.210462689399719238e-01 2.726691216230392456e-02 -1.300926208496093750e-01 1.797957718372344971e-02 1.000385731458663940e-01 1.512962281703948975e-01 1.136049106717109680e-01 -1.025875359773635864e-01 -1.323166191577911377e-01 -2.291329503059387207e-01 -1.423858106136322021e-01 -1.942546805366873741e-03 -7.366271317005157471e-02 1.305572502315044403e-02 -1.429579854011535645e-01 -1.503371894359588623e-01 6.083749700337648392e-03 -3.635223954916000366e-02 1.515946350991725922e-02 2.234975993633270264e-02 1.177523583173751831e-01 2.339106202125549316e-01 1.387460529804229736e-02 4.604856967926025391e-01 3.186002671718597412e-01 1.249642893671989441e-01 3.444398939609527588e-01 1.828414052724838257e-01 2.616522610187530518e-01 9.523905068635940552e-02 3.233501315116882324e-02 -3.274446725845336914e-01
2.326717600226402283e-02 1.317636966705322266e-01 -2.320770174264907837e-02 1.083193719387054443e-01 2.758694291114807129e-01 -2.294158935546875000e-01 9.038027375936508179e-02 -1.095557659864425659e-01 4.036553204059600830e-02 -5.533036962151527405e-02 -9.387802332639694214e-02 -1.149516850709915161e-01 1.421965658664703369e-01 -1.597712785005569458e-01 5.239833891391754150e-02 -2.782694250345230103e-02 -2.913189306855201721e-02 -1.229841262102127075e-02 -8.420291543006896973e-02 4.218395054340362549e-01 1.603377014398574829e-01 6.014728546142578125e-02 -3.627479448914527893e-02 -3.133341670036315918e-02 1.536799818277359009e-01 1.033608466386795044e-01 4.942246079444885254e-01 -3.681850731372833252e-01 2.072143554687500000e-01 -1.458857804536819458e-01 -1.638487875461578369e-01 -1.486133635044097900e-01
-2.165792733430862427e-01 2.862676512449979782e-03 4.919106140732765198e-02 1.496777217835187912e-02 2.158967256546020508e-01 6.736467033624649048e-02 1.483417600393295288e-01 1.802061796188354492e-01 -8.563150465488433838e-02 -2.423334568738937378e-01 2.448644340038299561e-01 3.063627146184444427e-02 -2.591914497315883636e-02 1.130712628364562988e-01 -5.894243717193603516e-03 2.437994778156280518e-01 -9.332424402236938477e-02 4.901173710823059082e-02 3.477390110492706299e-02 -5.230164155364036560e-03 2.202890217304229736e-01 3.938357532024383545e-01 1.165530011057853699e-01 2.691392004489898682e-01 2.093672007322311401e-01 -1.065348908305168152e-01 3.327331840991973877e-01 2.867744117975234985e-02 -1.518195569515228271e-01 2.047658562660217285e-01 -3.189861774444580078e-01 -9.734671562910079956e-02
8.321326971054077148e-02 -5.841486155986785889e-02 -7.694338448345661163e-03 1.811185628175735474e-01 -5.505439639091491699e-02 -6.835450232028961182e-02 1.195573061704635620e-01 3.102697730064392090e-01 -1.073646079748868942e-02 -2.126990556716918945e-01 -1.841650009155273438e-01 1.073778569698333740e-01 8.782566338777542114e-02 1.136148199439048767e-01 1.931484490633010864e-01 -3.504931519273668528e-04 -1.974055357277393341e-02 3.853659331798553467e-02 -2.164936363697052002e-01 2.014661580324172974e-01 -7.047283649444580078e-02 2.201756983995437622e-01 2.441909909248352051e-01 1.326698809862136841e-02 1.926343291997909546e-01 1.546383351087570190e-01 4.400022625923156738e-01 -1.874284893274307251e-01 4.215552210807800293e-01 -9.665894508361816406e-02 -1.002157554030418396e-01 -1.936929486691951752e-02
2.335632592439651489e-01 -3.961167111992835999e-02 -4.448004066944122314e-02 -9.574935585260391235e-02 2.705677151679992676e-01 1.060469821095466614e-01 -3.177034109830856323e-02 4.344838112592697144e-02 -2.894337754696607590e-03 -2.293575704097747803e-01 -1.027384176850318909e-01 4.288149997591972351e-02 -9.370182454586029053e-02 5.779740586876869202e-02 -1.318632960319519043e-01 -4.690893366932868958e-02 -2.116128951311111450e-01 -3.683936595916748047e-01 7.980322092771530151e-02 -9.771473705768585205e-03 1.929966919124126434e-02 2.006706446409225464e-01 -6.285404413938522339e-02 4.305296391248703003e-02 2.958076000213623047e-01 -2.861162722110748291e-01 3.804144561290740967e-01 2.368868514895439148e-02 5.115329846739768982e-02 2.657214999198913574e-01 -2.690260708332061768e-01 -2.345692962408065796e-01
-5.238468199968338013e-02 7.158225029706954956e-02 1.983247138559818268e-02 2.391715943813323975e-01 2.649961709976196289e-01 -2.453440129756927490e-01 -6.331628561019897461e-02 1.286721527576446533e-01 -7.496674358844757080e-02 -2.198969572782516479e-01 2.814854979515075684e-01 1.046620309352874756e-01 -1.657743752002716064e-02 1.083256304264068604e-01 7.648386806249618530e-02 1.469386816024780273e-01 -2.266157716512680054e-01 -6.280665099620819092e-02 -6.453465670347213745e-02 1.021067947149276733e-01 2.556213140487670898e-01 3.344418108463287354e-01 1.231917366385459900e-01 2.444126904010772705e-01 1.756039112806320190e-01 -1.240306571125984192e-01 4.558455049991607666e-01 2.992971427738666534e-02 4.162708297371864319e-02 1.057588681578636169e-01 -6.040681526064872742e-02 8.040642738342285156e-02
1.169809028506278992e-01 -2.484232336282730103e-01 -3.171026706695556641e-02 -1.548820286989212036e-01 1.340482234954833984e-01 -2.332177013158798218e-01 4.873824864625930786e-02 -2.683383040130138397e-02 6.042658165097236633e-02 -2.161556631326675415e-01 -4.928928613662719727e-02 1.392849385738372803e-01 5.688708275556564331e-02 -1.405323445796966553e-01 -3.710749000310897827e-02 2.404979467391967773e-01 -1.091861873865127563e-01 1.399100869894027710e-01 -7.571259886026382446e-02 -2.212450653314590454e-01 -1.068852543830871582e-01 2.180729508399963379e-01 1.607608050107955933e-01 3.950337693095207214e-02 -3.075656667351722717e-02 -6.615027785301208496e-02 5.892907381057739258e-01 -1.277895122766494751e-01 -1.647085547447204590e-01 2.720519006252288818e-01 -1.575475931167602539e-01 -4.801552742719650269e-02
2.061205357313156128e-02 -1.360402703285217285e-01 2.707849815487861633e-02 -2.034885343164205551e-03 5.189742520451545715e-02 1.095315814018249512e-01 9.505833685398101807e-02 5.420818179845809937e-02 1.459221635013818741e-02 -7.088194042444229126e-02 1.324056182056665421e-02 -2.319920994341373444e-02 2.274022251367568970e-02 -2.356023294851183891e-03 9.574964642524719238e-02 -8.578910678625106812e-02 4.021779820322990417e-02 -1.867650002241134644e-01 -3.967856168746948242e-01 2.080472409725189209e-01 -7.798441499471664429e-02 4.830406606197357178e-01 4.097967743873596191e-01 3.100863099098205566e-01 2.452539205551147461e-01 -9.862869232892990112e-02 8.664780296385288239e-03 -5.241955071687698364e-02 8.654657006263732910e-02 -1.509075760841369629e-01 -2.924995720386505127e-01 -3.777884691953659058e-02
-2.150023132562637329e-01 4.924421012401580811e-02 1.420818455517292023e-02 3.406759202480316162e-01 2.370154261589050293e-01 2.966251596808433533e-02 -1.304301321506500244e-01 1.944375038146972656e-02 1.346281468868255615e-01 -2.926432788372039795e-01 -1.360670924186706543e-01 2.642400562763214111e-01 1.351309865713119507e-01 -8.488228917121887207e-02 3.717197477817535400e-02 4.966677352786064148e-02 -1.926461309194564819e-01 -2.483085393905639648e-01 -1.789382547140121460e-01 4.169352352619171143e-02 -1.607979685068130493e-01 9.017614275217056274e-02 3.084158897399902344e-02 1.340528428554534912e-01 1.857229918241500854e-01 -2.481402270495891571e-02 4.192096292972564697e-01 -1.451154947280883789e-01 1.655056774616241455e-01 -2.920511662960052490e-01 -5.494577065110206604e-02 -7.861280441284179688e-02
8.114075660705566406e-02 2.275243960320949554e-02 -9.885620325803756714e-02 7.881191372871398926e-02 2.096101939678192139e-01 -8.034787327051162720e-02 2.102801352739334106e-01 1.468080747872591019e-02 -2.842079401016235352e-01 -1.145641133189201355e-01 -2.398556917905807495e-01 1.429659724235534668e-01 -1.817827299237251282e-02 -2.173235416412353516e-01 -7.157641649246215820e-02 3.008952140808105469e-01 -1.010007634758949280e-01 -2.387997210025787354e-01 -3.540366515517234802e-02 -2.292715571820735931e-02 1.993883252143859863e-01 3.358369171619415283e-01 3.302467167377471924e-01 2.067178189754486084e-01 8.686387538909912109e-02 -9.940427727997303009e-03 2.951089441776275635e-01 -1.523525416851043701e-01 8.397150784730911255e-02 -1.538990139961242676e-01 -1.154958307743072510e-01 1.778649240732192993e-01
-1.343446969985961914e-01 5.043278262019157410e-02 2.562228403985500336e-02 2.709133327007293701e-01 3.050003945827484131e-01 -2.192801386117935181e-01 -1.071705520153045654e-01 2.084432393312454224e-01 1.710911691188812256e-01 -1.286443974822759628e-02 -1.450202018022537231e-01 -1.335956454277038574e-01 5.536697059869766235e-02 -1.806069910526275635e-01 -4.908600822091102600e-03 -5.508882552385330200e-02 -1.136683672666549683e-02 -1.171494871377944946e-01 -4.217616319656372070e-01 -4.387766122817993164e-03 1.694470494985580444e-01 2.452545911073684692e-01 3.337396979331970215e-01 8.838108927011489868e-02 1.837542951107025146e-01 -1.208642050623893738e-01 2.037811279296875000e-01 1.210322827100753784e-01 2.271375991404056549e-02 -2.614304423332214355e-01 -1.007951200008392334e-01 -1.373797059059143066e-01
1.667061299085617065e-01 -1.483647078275680542e-01 -9.982922673225402832e-02 2.567802071571350098e-01 2.292983829975128174e-01 -2.721964418888092041e-01 1.561597883701324463e-01 -1.623284369707107544e-01 6.769955903291702271e-02 -1.085751876235008240e-01 -1.231069862842559814e-01 1.244031488895416260e-01 3.421300323680043221e-03 -7.001417130231857300e-02 -1.612560451030731201e-02 2.179171741008758545e-01 1.010718196630477905e-01 -1.136322915554046631e-01 -1.580623090267181396e-01 1.745874062180519104e-02 -3.714704513549804688e-01 6.619208306074142456e-02 -1.137974634766578674e-01 1.234825178980827332e-01 2.803280055522918701e-01 2.460468187928199768e-02 2.679767608642578125e-01 -1.004261709749698639e-02 9.986241906881332397e-02 -1.517971903085708618e-01 -3.060534894466400146e-01 -3.169450759887695312e-01
9.335978887975215912e-03 2.620718777179718018e-01 -2.799527645111083984e-01 1.377081964164972305e-02 4.113292992115020752e-01 -1.391104608774185181e-02 1.529097557067871094e-01 4.167532920837402344e-01 -3.070322051644325256e-02 -8.061423897743225098e-02 2.030968433246016502e-03 -2.033326774835586548e-01 8.720629662275314331e-02 1.147982701659202576e-01 2.234016209840774536e-01 4.383036121726036072e-02 1.145939007401466370e-01 -2.490938603878021240e-01 -1.758309900760650635e-01 -1.298558432608842850e-02 -1.201738882809877396e-02 2.360180318355560303e-01 1.787115484476089478e-01 1.073736250400543213e-01 1.596144437789916992e-01 -1.231069415807723999e-01 2.036402672529220581e-01 -1.230524480342864990e-01 1.696191281080245972e-01 -1.392634771764278412e-02 8.650158531963825226e-03 -1.815271228551864624e-01
8.726748824119567871e-02 3.222734034061431885e-01 -9.798935055732727051e-02 -9.252020716667175293e-02 1.849619895219802856e-01 1.242457628250122070e-01 2.007114738225936890e-01 3.502822294831275940e-02 8.465963602066040039e-02 -1.800654679536819458e-01 5.434520915150642395e-02 -8.471786975860595703e-02 -1.065046060830354691e-02 -2.781799137592315674e-01 1.528765112161636353e-01 2.572942972183227539e-01 -1.304875612258911133e-01 -4.296026527881622314e-01 1.298738718032836914e-01 2.077207416296005249e-01 -1.286969780921936035e-01 3.228205442428588867e-01 2.299326509237289429e-01 5.918360874056816101e-02 1.203220710158348083e-01 3.269824758172035217e-02 1.233704090118408203e-01 -1.260172426700592041e-01 -7.607898861169815063e-02 -2.181231789290904999e-02 -1.376463770866394043e-01 -2.276095002889633179e-01
1.188623756170272827e-01 -6.730090826749801636e-02 6.489792466163635254e-02 2.870388329029083252e-01 3.632097691297531128e-02 2.906796336174011230e-01 -2.374294586479663849e-02 1.314885765314102173e-01 3.093556873500347137e-02 -2.344937622547149658e-01 -6.144953146576881409e-02 9.238585829734802246e-02 -7.833239436149597168e-02 1.250868588685989380e-01 1.813507378101348877e-01 2.188609912991523743e-02 -1.817940324544906616e-01 1.963968873023986816e-01 1.281764656305313110e-01 1.186279207468032837e-01 -1.454769968986511230e-01 4.427925944328308105e-01 -4.316184297204017639e-02 1.515433043241500854e-01 1.681604832410812378e-01 -6.940305233001708984e-02 4.046167135238647461e-01 -4.247331991791725159e-03 1.388681381940841675e-01 2.285264283418655396e-01 -2.348096966743469238e-01 -3.957872278988361359e-03
1.843697875738143921e-01 8.114428818225860596e-02 -3.105192445218563080e-03 1.865492314100265503e-01 2.568857967853546143e-01 -1.295103505253791809e-02 5.269066989421844482e-02 7.810108363628387451e-03 -1.214583739638328552e-01 -2.275637537240982056e-01 3.792358562350273132e-02 -9.116490930318832397e-02 -3.260520845651626587e-02 7.051776349544525146e-02 2.091418951749801636e-01 2.312579005956649780e-01 3.589902818202972412e-02 -5.747710913419723511e-02 -3.956771194934844971e-01 -5.112705007195472717e-02 -4.192835465073585510e-02 4.110454916954040527e-01 -3.636030480265617371e-02 -3.518330156803131104e-01 2.560248374938964844e-01 -5.142852663993835449e-02 2.481158673763275146e-01 5.278514698147773743e-02 2.647724449634552002e-01 -1.065273582935333252e-01 2.934808842837810516e-02 -4.034695774316787720e-02
-4.767111688852310181e-02 -7.755732536315917969e-02 -1.596090793609619141e-01 2.158598005771636963e-01 9.544047713279724121e-02 1.492796689271926880e-01 8.521818369626998901e-02 8.577157557010650635e-02 2.444422692060470581e-01 -7.251639664173126221e-02 -2.660159580409526825e-02 -1.645962595939636230e-01 -2.278914302587509155e-01 -1.116849407553672791e-01 2.443881183862686157e-01 -1.773808598518371582e-01 2.278200685977935791e-01 -1.287238150835037231e-01 -1.450006812810897827e-01 2.084326297044754028e-01 -1.257992833852767944e-01 3.501210808753967285e-01 2.044196873903274536e-01 3.057452142238616943e-01 2.668532729148864746e-01 -1.049499958753585815e-01 1.358414888381958008e-01 5.766850337386131287e-02 9.090478718280792236e-02 5.173880979418754578e-02 -3.152634799480438232e-01 -6.532704085111618042e-02
-4.623414948582649231e-02 2.650852873921394348e-02 -9.801538288593292236e-02 1.932613402605056763e-01 -1.017108261585235596e-01 1.379467248916625977e-01 -1.702183634042739868e-01 1.064824014902114868e-01 3.209564387798309326e-01 4.418306797742843628e-02 1.779300905764102936e-02 6.536976248025894165e-02 -1.181793063879013062e-01 -7.244426012039184570e-02 3.260170221328735352e-01 -1.051883772015571594e-01 6.751284003257751465e-02 -1.826393008232116699e-01 -1.611775755882263184e-01 2.499840557575225830e-01 -9.332522004842758179e-02 4.979559779167175293e-01 2.093756794929504395e-01 1.889263689517974854e-01 1.175933480262756348e-01 -6.185947451740503311e-03 1.218063980340957642e-01 -1.229161396622657776e-02 1.699684001505374908e-02 6.570314522832632065e-03 -3.465657532215118408e-01 -1.500457078218460083e-01
-1.259664297103881836e-01 -1.611048728227615356e-01 -4.001885652542114258e-01 2.682804130017757416e-02 3.267945945262908936e-01 1.457187160849571228e-02 1.001811400055885315e-01 1.353550851345062256e-01 2.197260409593582153e-02 -3.198509812355041504e-01 3.315728157758712769e-02 1.927030086517333984e-01 2.082257717847824097e-02 -3.381771743297576904e-01 1.075115278363227844e-01 1.362982392311096191e-01 -4.573544487357139587e-02 1.307649631053209305e-02 4.937249235808849335e-03 1.561186909675598145e-01 -1.066328212618827820e-01 -1.365275979042053223e-01 2.201928496360778809e-01 5.254813283681869507e-02 1.172593608498573303e-02 -1.028138920664787292e-01 3.464508056640625000e-01 -9.851361811161041260e-02 1.629969179630279541e-01 -6.256097555160522461e-02 -2.975703179836273193e-01 -9.273909777402877808e-02
8.182065188884735107e-02 -1.717830449342727661e-01 -1.041352748870849609e-01 -3.078816458582878113e-02 -1.110562607645988464e-01 8.948043733835220337e-02 2.919451333582401276e-02 -1.833290755748748779e-01 -1.690932363271713257e-02 -3.744888603687286377e-01 -7.182808220386505127e-02 1.865981668233871460e-01 5.061690136790275574e-02 7.392881810665130615e-02 2.178471684455871582e-01 3.007604181766510010e-01 -3.620101884007453918e-02 7.112105190753936768e-02 1.444704085588455200e-01 6.671757996082305908e-02 4.712232202291488647e-02 8.416105806827545166e-02 2.575786709785461426e-01 4.886171594262123108e-02 4.319414123892784119e-02 -5.604615807533264160e-02 4.772914350032806396e-01 9.038081765174865723e-02 -6.751847267150878906e-02 2.601201534271240234e-01 -2.181089669466018677e-01 -3.166212439537048340e-01
-1.544712930917739868e-01 -8.864579349756240845e-02 -4.100053757429122925e-02 3.188352584838867188e-01 1.503176540136337280e-01 -1.353067159652709961e-01 1.632630676031112671e-01 1.052075847983360291e-01 8.695827424526214600e-02 8.661988377571105957e-02 -9.144832938909530640e-02 1.593801528215408325e-01 -7.693580538034439087e-02 -1.205642670392990112e-01 -1.269875317811965942e-01 1.028183773159980774e-01 -2.168581336736679077e-01 -1.016234979033470154e-01 -1.551032066345214844e-01 1.162424087524414062e-01 3.243048116564750671e-02 2.545985579490661621e-01 1.782284975051879883e-01 3.102431297302246094e-01 8.109004236757755280e-03 1.194286867976188660e-01 5.133612751960754395e-01 -1.366980820894241333e-01 2.826275229454040527e-01 -1.086718887090682983e-01 9.861591458320617676e-02 -5.961868911981582642e-02
2.026242204010486603e-02 -1.133947670459747314e-01 -6.044889613986015320e-02 -1.658212691545486450e-01 8.799637854099273682e-02 4.802806675434112549e-02 -1.506137400865554810e-01 -9.636418521404266357e-02 -1.605623066425323486e-01 -2.932445704936981201e-01 -1.102784052491188049e-01 1.595655828714370728e-01 -8.806576579809188843e-02 -1.692098379135131836e-01 8.482396602630615234e-02 -8.021666854619979858e-02 -5.101129412651062012e-02 -2.852853238582611084e-01 2.217187359929084778e-02 -2.073891833424568176e-02 1.519575119018554688e-01 1.199490278959274292e-01 5.412660911679267883e-02 3.317256271839141846e-01 3.212230801582336426e-01 -2.615152299404144287e-01 9.609796851873397827e-02 -5.031169950962066650e-02 2.241093367338180542e-01 2.243843376636505127e-01 -3.401093482971191406e-01 -2.814192473888397217e-01
1.169128492474555969e-01 5.402214452624320984e-02 -6.356316804885864258e-02 1.634984314441680908e-01 1.194963604211807251e-01 -2.759517431259155273e-01 -1.886536628007888794e-01 -1.645332425832748413e-01 1.168997213244438171e-01 -8.138222247362136841e-02 -1.385469082742929459e-02 -7.999826967716217041e-02 -1.570936739444732666e-01 -5.013469606637954712e-02 3.988435119390487671e-02 2.263984680175781250e-01 1.475703553296625614e-03 -1.918600797653198242e-01 -1.404566615819931030e-01 1.577260345220565796e-01 -2.777059078216552734e-01 3.425256907939910889e-02 -1.279638987034559250e-02 1.723201274871826172e-01 -1.117868069559335709e-02 -1.485255658626556396e-01 2.639336287975311279e-01 -6.191677972674369812e-02 5.095635354518890381e-02 -1.487920880317687988e-01 -4.420864284038543701e-01 -4.326732158660888672e-01
-2.661138176918029785e-01 6.584034860134124756e-02 -1.929864734411239624e-01 3.157149553298950195e-01 2.446554303169250488e-01 -6.132336705923080444e-02 8.085726946592330933e-02 1.079847887158393860e-01 -7.524278014898300171e-02 -4.157107323408126831e-02 -1.925713419914245605e-01 -4.766078665852546692e-02 -8.894020318984985352e-02 -1.980381757020950317e-01 3.034704029560089111e-01 1.417049169540405273e-01 -1.505387723445892334e-01 -8.722361177206039429e-02 -2.153721302747726440e-01 -2.128466963768005371e-03 8.265478163957595825e-02 2.830287814140319824e-01 1.232844814658164978e-01 9.157876670360565186e-02 1.250659823417663574e-01 1.896649599075317383e-01 4.069460630416870117e-01 -1.855221390724182129e-01 2.186300009489059448e-01 -1.081019788980484009e-01 -1.897385157644748688e-02 3.740341588854789734e-02
1.380714625120162964e-01 5.903220176696777344e-02 -8.374106884002685547e-02 2.113807499408721924e-01 1.818609982728958130e-01 -2.976116538047790527e-01 -1.639921665191650391e-01 -1.690305918455123901e-01 9.451651573181152344e-02 -1.035462617874145508e-01 -3.366244211792945862e-02 -1.596102491021156311e-02 -1.230829879641532898e-01 3.183944150805473328e-02 1.014911755919456482e-02 1.267921775579452515e-01 4.454579576849937439e-02 -1.501370519399642944e-01 -1.340107768774032593e-01 1.083200797438621521e-01 -3.020979762077331543e-01 5.832331627607345581e-02 -4.675336182117462158e-02 1.343943029642105103e-01 6.245798245072364807e-02 -1.319819241762161255e-01 3.471822738647460938e-01 -6.751684099435806274e-02 6.484302878379821777e-02 -2.428545653820037842e-01 -4.254158139228820801e-01 -3.681776523590087891e-01
-7.334136962890625000e-02 -2.442127317190170288e-01 -3.129752874374389648e-01 -1.534690614789724350e-02 2.630959749221801758e-01 -2.635745890438556671e-02 1.477498263120651245e-01 -3.219062462449073792e-02 -4.041096195578575134e-02 -1.683226972818374634e-01 1.731805205345153809e-01 2.535718083381652832e-01 9.723091125488281250e-02 -2.513091862201690674e-01 5.973226949572563171e-02 -6.394748389720916748e-02 1.181245222687721252e-02 4.634913429617881775e-02 -1.176453009247779846e-01 1.541422307491302490e-01 -2.568276822566986084e-01 9.434915333986282349e-02 3.143921867012977600e-02 8.156298846006393433e-02 3.104616701602935791e-01 -8.277516812086105347e-02 2.717299759387969971e-01 -1.370411366224288940e-01 5.432117730379104614e-02 -2.284487187862396240e-01 -3.400185108184814453e-01 -2.246989011764526367e-01
-1.418545693159103394e-01 -5.654321983456611633e-03 -1.697461903095245361e-01 1.588726490736007690e-01 3.575789034366607666e-01 5.603592097759246826e-02 -4.167431965470314026e-02 2.278610877692699432e-02 7.888115942478179932e-02 -6.011535227298736572e-02 5.422152206301689148e-02 2.716664969921112061e-01 -2.941729724407196045e-01 -8.791908621788024902e-02 1.180944368243217468e-01 1.515894085168838501e-01 -2.542680799961090088e-01 -1.928913891315460205e-01 2.374305762350559235e-02 -8.469390869140625000e-02 -2.624108791351318359e-01 2.867386043071746826e-01 3.798660039901733398e-01 1.839136034250259399e-01 -6.118813902139663696e-02 8.401262015104293823e-02 2.275051623582839966e-01 -2.587163150310516357e-01 2.466322295367717743e-02 -2.616596408188343048e-02 -6.928573711775243282e-04 -7.193988561630249023e-02
-2.201640792191028595e-02 -8.175299316644668579e-02 -1.021265536546707153e-01 4.176995158195495605e-02 -8.260335773229598999e-02 1.202245131134986877e-01 -6.027992442250251770e-02 3.514054715633392334e-01 1.019161287695169449e-02 -1.832717657089233398e-01 3.715879097580909729e-02 2.164362929761409760e-02 -2.155383490025997162e-02 -1.098057702183723450e-01 -7.062807679176330566e-02 -8.658197522163391113e-02 -1.624407470226287842e-01 -2.300003767013549805e-01 -2.825484275817871094e-01 4.695710912346839905e-02 -3.153463453054428101e-02 1.260309219360351562e-01 4.344104230403900146e-01 2.369132488965988159e-01 2.683055996894836426e-01 -1.057616323232650757e-01 1.431819349527359009e-01 1.618527770042419434e-01 2.465192228555679321e-01 -3.861195221543312073e-02 -3.310889601707458496e-01 -2.165975868701934814e-01
1.231768056750297546e-01 1.800063438713550568e-02 -4.291313886642456055e-02 4.057354032993316650e-01 -4.501045495271682739e-02 -1.690751612186431885e-01 -8.234596252441406250e-02 -1.893337815999984741e-01 2.492528110742568970e-01 -6.709440052509307861e-02 -1.981019079685211182e-01 -1.796759217977523804e-01 -1.842063367366790771e-01 -1.620642244815826416e-01 1.296218391507863998e-02 3.478500247001647949e-01 8.999171853065490723e-02 -1.098907813429832458e-01 -9.438320249319076538e-02 5.438222363591194153e-02 -6.494789570569992065e-02 1.000528037548065186e-01 5.527486279606819153e-02 1.718974709510803223e-01 1.773232817649841309e-01 -1.081652715802192688e-01 2.205778956413269043e-01 1.423277854919433594e-01 6.075939163565635681e-02 -2.270293831825256348e-01 -3.846104443073272705e-01 -1.766126304864883423e-01
-4.166381359100341797e-01 -9.731263667345046997e-02 -8.081272989511489868e-02 3.478457629680633545e-01 2.854529619216918945e-01 -5.892472714185714722e-02 7.972078770399093628e-02 9.059154987335205078e-02 -1.327842772006988525e-01 -8.074364811182022095e-02 -7.108102738857269287e-02 -1.056653708219528198e-01 -7.188518997281789780e-03 -7.778601348400115967e-02 -1.406750380992889404e-01 1.417458802461624146e-01 -4.391634464263916016e-02 -1.838380694389343262e-01 -2.563561797142028809e-01 -8.539064973592758179e-02 1.284726113080978394e-01 1.558812558650970459e-01 2.542560398578643799e-01 5.099269002676010132e-02 6.804850697517395020e-02 7.199048995971679688e-02 2.718714773654937744e-01 -2.902366816997528076e-01 1.331641376018524170e-01 -1.161583960056304932e-01 -2.911208271980285645e-01 -5.308551713824272156e-02
-2.717016637325286865e-01 -5.412732809782028198e-02 -2.929828874766826630e-02 3.081125617027282715e-01 1.919319927692413330e-01 -1.101930141448974609e-01 2.022558748722076416e-01 1.187378615140914917e-01 -1.797430068254470825e-01 -1.295174658298492432e-01 1.764813996851444244e-02 -6.086981669068336487e-02 7.401119172573089600e-02 -1.363207101821899414e-01 -9.259581565856933594e-02 1.506464928388595581e-01 -1.176966279745101929e-01 -1.949650347232818604e-01 -3.104388713836669922e-01 -2.564851380884647369e-02 1.329550743103027344e-01 1.590260118246078491e-01 3.866249918937683105e-01 1.654121875762939453e-01 -4.885130003094673157e-02 1.081641912460327148e-01 2.531385123729705811e-01 -2.030447497963905334e-02 2.848309278488159180e-01 -1.557913422584533691e-01 -2.469019442796707153e-01 -3.747021034359931946e-02
-9.879034012556076050e-02 1.490956172347068787e-02 -5.890731886029243469e-02 2.823637723922729492e-01 7.502949982881546021e-02 -2.111515998840332031e-01 2.363356053829193115e-01 2.476577274501323700e-02 -4.041221737861633301e-02 1.488400250673294067e-01 6.506080925464630127e-02 7.361581921577453613e-02 8.296811580657958984e-02 9.745377115905284882e-03 1.555014699697494507e-01 -5.056555196642875671e-02 -1.117603108286857605e-01 -2.078845500946044922e-01 5.809295922517776489e-02 2.224913090467453003e-01 -1.363878995180130005e-01 1.041469573974609375e-01 -1.400790875777602196e-03 3.206211701035499573e-02 2.811513841152191162e-01 1.155226863920688629e-02 2.408855557441711426e-01 -2.176745980978012085e-01 9.810018539428710938e-02 7.479151338338851929e-02 -4.853783547878265381e-01 -3.981491029262542725e-01
-2.447225749492645264e-01 4.294293001294136047e-02 -1.759578883647918701e-01 5.625671148300170898e-02 1.688811630010604858e-01 6.710460036993026733e-02 -5.675431713461875916e-02 -1.177005767822265625e-01 1.274531781673431396e-01 -3.051964938640594482e-01 -1.005013883113861084e-01 8.316534012556076050e-02 4.958621785044670105e-02 -1.707027852535247803e-01 5.473514273762702942e-02 3.142777383327484131e-01 -1.123714167624711990e-02 -3.628666996955871582e-01 -2.836643457412719727e-01 4.496563598513603210e-02 1.185563728213310242e-01 1.086648479104042053e-01 1.292786896228790283e-01 1.398404836654663086e-01 3.274113684892654419e-02 -1.422492563724517822e-01 2.624112665653228760e-01 -1.521649360656738281e-01 2.541486620903015137e-01 -2.708682417869567871e-01 1.700967997312545776e-01 -1.940074414014816284e-01
5.028133094310760498e-02 2.437730133533477783e-02 -3.924879804253578186e-02 1.794481724500656128e-01 1.120276656001806259e-02 -2.436917573213577271e-01 -1.175801269710063934e-02 -8.737826347351074219e-02 4.280988499522209167e-02 -1.532857418060302734e-01 -9.635221213102340698e-02 4.830283299088478088e-02 -2.603277564048767090e-01 7.478610426187515259e-02 2.415564842522144318e-02 1.095579341053962708e-01 1.372948139905929565e-01 -2.412261664867401123e-01 -1.456419676542282104e-01 1.702717393636703491e-01 -3.287733793258666992e-01 -3.141153603792190552e-02 2.617204003036022186e-02 1.575749069452285767e-01 -4.869953170418739319e-02 -1.096759960055351257e-01 3.005921840667724609e-01 6.187165156006813049e-02 1.289583146572113037e-01 -2.633950412273406982e-01 -4.437878429889678955e-01 -3.458012640476226807e-01
3.820361569523811340e-02 1.705800928175449371e-02 2.275273948907852173e-01 4.658537730574607849e-02 2.458184063434600830e-01 -1.602520346641540527e-01 1.402483582496643066e-01 -5.534669011831283569e-02 7.471027225255966187e-02 -5.181518793106079102e-01 -4.463976249098777771e-02 -1.618785597383975983e-02 -2.955066561698913574e-01 -3.670106828212738037e-02 6.788533180952072144e-02 2.290372401475906372e-01 5.207230150699615479e-02 1.317166835069656372e-01 -9.517294168472290039e-02 1.590859442949295044e-01 2.635506987571716309e-01 3.789036571979522705e-01 1.067083328962326050e-01 -4.316026344895362854e-02 -4.712628945708274841e-02 5.612785741686820984e-02 8.087569475173950195e-02 -1.641215234994888306e-01 1.436140984296798706e-01 5.751887708902359009e-02 -1.378050148487091064e-01 -2.256985604763031006e-01
-1.726446598768234253e-01 2.080066688358783722e-02 1.088946014642715454e-01 3.322422206401824951e-01 3.155697882175445557e-02 9.575185924768447876e-02 -5.407736822962760925e-02 -7.452515512704849243e-02 9.844350814819335938e-02 -2.137088924646377563e-01 -1.454953700304031372e-01 1.959399506449699402e-02 -1.971658691763877869e-02 -1.368584632873535156e-01 -1.352204829454421997e-01 -8.444155752658843994e-02 -1.303395777940750122e-01 -1.590596288442611694e-01 -4.387437365949153900e-03 -1.458923798054456711e-03 -1.950831562280654907e-01 3.760262206196784973e-02 -1.837832480669021606e-02 -9.193096309900283813e-02 2.115442603826522827e-01 3.219595924019813538e-02 6.683682799339294434e-01 -1.983852535486221313e-01 2.485676705837249756e-01 -9.768752008676528931e-02 1.088001951575279236e-01 -4.277273640036582947e-02
1.311573535203933716e-01 1.289979219436645508e-01 -1.698963344097137451e-01 2.400745302438735962e-01 1.079116985201835632e-01 -2.889213562011718750e-01 -8.089520782232284546e-02 -1.224145814776420593e-01 1.234895586967468262e-01 -1.464572548866271973e-01 -1.346947103738784790e-01 -2.685775421559810638e-02 -3.317055478692054749e-02 2.698017843067646027e-02 -2.498641237616539001e-02 2.096329927444458008e-01 6.000901013612747192e-02 -3.015599548816680908e-01 -6.331683695316314697e-02 1.089103668928146362e-01 -3.038380444049835205e-01 4.408104345202445984e-02 4.802606999874114990e-03 4.797331243753433228e-02 9.822963178157806396e-02 -8.418863266706466675e-02 2.884235680103302002e-01 5.251169577240943909e-02 1.000109687447547913e-01 -1.343784481287002563e-01 -5.090849399566650391e-01 -2.532590627670288086e-01
5.076384916901588440e-02 -2.242512106895446777e-01 -1.278101652860641479e-01 1.927496194839477539e-01 1.963901817798614502e-01 6.162025034427642822e-02 1.875395029783248901e-01 6.173631548881530762e-02 -1.344083994626998901e-01 -5.620421469211578369e-02 2.014456838369369507e-01 1.151792630553245544e-01 -9.556319564580917358e-02 -3.342581689357757568e-01 1.058690100908279419e-01 1.058486402034759521e-01 4.687257111072540283e-03 8.110623061656951904e-02 -9.439355134963989258e-02 3.009552955627441406e-01 -9.795074164867401123e-02 9.943071752786636353e-02 1.606889069080352783e-01 1.265664864331483841e-02 8.847008645534515381e-02 -7.702823728322982788e-02 2.463683634996414185e-01 -1.915820986032485962e-01 1.014509871602058411e-01 -3.073979616165161133e-01 -2.857637405395507812e-01 -3.805249631404876709e-01
-1.645069122314453125e-01 2.686659693717956543e-01 1.183494552969932556e-01 5.617126077413558960e-02 -2.197248861193656921e-02 6.132985651493072510e-02 4.330408200621604919e-02 1.976087689399719238e-01 4.285338148474693298e-02 -2.886072397232055664e-01 -7.803940027952194214e-02 7.345567643642425537e-02 -1.626126170158386230e-01 -1.059136837720870972e-01 1.331767588853836060e-01 -1.045523732900619507e-01 -8.953092992305755615e-02 -7.208422571420669556e-02 -2.733471989631652832e-02 7.795307785272598267e-02 2.050187289714813232e-01 4.388124644756317139e-01 -6.129411607980728149e-02 2.410651743412017822e-01 2.385931909084320068e-01 1.731994897127151489e-01 4.231506884098052979e-01 -1.252815127372741699e-01 1.779227145016193390e-02 5.409324914216995239e-02 -2.069266736507415771e-01 -1.767746210098266602e-01
-8.102353662252426147e-03 -4.227324575185775757e-02 -5.924164503812789917e-02 2.396935075521469116e-01 2.921715974807739258e-01 -2.599850893020629883e-01 1.262872666120529175e-01 -2.197273224592208862e-01 2.129069417715072632e-01 -1.075380519032478333e-01 4.028017446398735046e-02 -3.521813452243804932e-02 -1.307612508535385132e-01 4.209542647004127502e-02 -5.911211296916007996e-02 2.379035800695419312e-01 1.606979779899120331e-02 -3.525626957416534424e-01 -1.525965053588151932e-02 9.381681680679321289e-02 -1.377069801092147827e-01 -2.063525170087814331e-01 9.015225619077682495e-02 1.656523793935775757e-01 5.979542061686515808e-02 -5.378460884094238281e-02 2.943685948848724365e-01 -1.701297163963317871e-01 1.423054188489913940e-01 -7.967622578144073486e-02 -3.147311210632324219e-01 -3.207089602947235107e-01
-1.314479559659957886e-01 -1.409427523612976074e-01 -3.438009619712829590e-01 1.103642359375953674e-01 1.961967796087265015e-01 -1.359945833683013916e-01 3.886481374502182007e-02 -8.325374126434326172e-02 2.695735991001129150e-01 -1.467434018850326538e-01 -2.834605518728494644e-03 -1.640221849083900452e-02 -8.411813527345657349e-02 -1.796421110630035400e-01 9.068576246500015259e-02 3.256563544273376465e-01 -1.604264974594116211e-01 -1.947670727968215942e-01 8.762115985155105591e-02 3.382775560021400452e-02 -6.621899455785751343e-02 7.282421737909317017e-02 2.622773647308349609e-01 6.264265626668930054e-02 -1.972922980785369873e-01 -2.858290076255798340e-01 4.661693572998046875e-01 8.554866909980773926e-02 4.980378970503807068e-02 3.246702253818511963e-02 -9.385665506124496460e-02 8.031872659921646118e-02
6.129512097686529160e-03 1.535307895392179489e-02 -2.540121078491210938e-01 2.899627983570098877e-01 -2.989069186151027679e-02 -1.813851296901702881e-01 1.953797936439514160e-01 1.346573233604431152e-01 2.555525489151477814e-02 2.550419569015502930e-01 -1.244235262274742126e-01 1.135692000389099121e-01 -2.722630202770233154e-01 -1.831978559494018555e-01 7.679026573896408081e-03 1.613651365041732788e-01 -2.477888949215412140e-02 -1.280159354209899902e-01 -5.536998063325881958e-02 1.658069640398025513e-01 -1.237022578716278076e-01 3.203894197940826416e-01 -6.214945390820503235e-02 -1.331064291298389435e-02 3.224774897098541260e-01 -1.146852672100067139e-01 1.191446334123611450e-01 -1.034245342016220093e-01 1.353508532047271729e-01 1.187751591205596924e-01 -2.608554661273956299e-01 -3.479951918125152588e-01
-7.000195235013961792e-02 -2.256661802530288696e-01 1.887089014053344727e-01 9.213457256555557251e-02 -2.548526600003242493e-02 -2.411491470411419868e-03 2.429595589637756348e-01 -8.716164529323577881e-02 1.642976552248001099e-01 -2.892349660396575928e-01 -8.544255048036575317e-02 6.851413287222385406e-03 9.330849349498748779e-02 -5.566489323973655701e-02 8.644644170999526978e-02 1.037077978253364563e-01 -1.717004179954528809e-01 -1.161036193370819092e-01 -3.328875899314880371e-01 -2.060055732727050781e-03 -4.196207970380783081e-03 4.078121781349182129e-01 -1.677641421556472778e-01 3.264108896255493164e-01 8.028312027454376221e-02 -2.345840334892272949e-01 1.684517711400985718e-01 -5.244969576597213745e-02 1.308326423168182373e-01 1.627981215715408325e-01 -3.036279976367950439e-01 -3.939925134181976318e-02
9.917160123586654663e-02 -1.197729706764221191e-01 -3.854982554912567139e-01 -5.129413306713104248e-02 3.782134875655174255e-02 7.660545408725738525e-02 7.202015817165374756e-02 9.938539564609527588e-02 -1.160332933068275452e-01 -2.088298201560974121e-01 -1.071791127324104309e-01 -2.062304317951202393e-01 -2.416242510080337524e-01 3.618512749671936035e-01 -2.361853420734405518e-02 3.106957674026489258e-01 -1.749837994575500488e-01 4.793005064129829407e-02 1.095594372600317001e-02 2.244742028415203094e-02 9.739358723163604736e-02 1.619527935981750488e-01 1.280759423971176147e-01 -1.669386029243469238e-02 7.821356505155563354e-02 5.736039578914642334e-02 3.085989058017730713e-01 1.094550490379333496e-01 2.085144072771072388e-01 -1.034691780805587769e-01 -3.049273192882537842e-01 -2.345058172941207886e-01
-3.629880025982856750e-02 -3.881594166159629822e-02 -2.821573019027709961e-01 2.433675378561019897e-01 1.136544421315193176e-01 -1.522154659032821655e-01 -7.144939154386520386e-02 -4.270440433174371719e-03 3.065446615219116211e-01 -1.868551373481750488e-01 -2.323878705501556396e-01 -1.050617918372154236e-01 8.207029849290847778e-02 -2.445883750915527344e-01 8.538046479225158691e-02 3.039292395114898682e-01 1.227703597396612167e-02 -3.414703160524368286e-02 -1.415018290281295776e-01 1.013068035244941711e-01 -1.442530900239944458e-01 1.083848327398300171e-01 1.837887465953826904e-01 -8.228356391191482544e-02 -5.042721331119537354e-02 -3.635016381740570068e-01 3.579901456832885742e-01 6.756037473678588867e-02 -9.329459071159362793e-02 -2.586139738559722900e-02 -2.575930058956146240e-01 -9.562724083662033081e-02
-2.517855167388916016e-01 2.250645123422145844e-02 -1.658559292554855347e-01 3.395432829856872559e-01 2.832215130329132080e-01 -1.277711838483810425e-01 1.855457574129104614e-01 1.626252830028533936e-01 -2.121832966804504395e-01 -1.098107397556304932e-01 -1.375296805053949356e-02 -7.340136915445327759e-02 8.049698919057846069e-02 -1.840664893388748169e-01 -9.695497155189514160e-02 1.793833225965499878e-01 -4.869972541928291321e-02 -2.574383318424224854e-01 -2.838149070739746094e-01 -5.518724676221609116e-03 1.951640099287033081e-02 6.612111628055572510e-02 2.511316835880279541e-01 1.149168331176042557e-02 4.202657565474510193e-02 1.075408756732940674e-01 3.038443326950073242e-01 -1.448361575603485107e-01 2.859280109405517578e-01 -4.003640636801719666e-02 -2.524361014366149902e-01 -1.995438337326049805e-02
-3.780559077858924866e-02 -1.799601614475250244e-01 -2.318356186151504517e-01 3.377789556980133057e-01 3.053275868296623230e-02 -9.321826696395874023e-02 -3.106467612087726593e-02 2.784830629825592041e-01 1.454504132270812988e-01 -3.192621767520904541e-01 -6.449572741985321045e-02 7.013721764087677002e-02 -6.035161390900611877e-02 -5.417720600962638855e-02 -6.417293101549148560e-02 -6.194194406270980835e-02 4.897914454340934753e-02 -3.955571055412292480e-01 -3.070085644721984863e-01 1.756981387734413147e-02 -5.835130438208580017e-02 1.494581103324890137e-01 9.517178684473037720e-02 3.209348022937774658e-01 1.521862447261810303e-01 5.996544845402240753e-03 1.952770352363586426e-01 -2.126212567090988159e-01 2.038964331150054932e-01 -1.063832826912403107e-02 -1.549192070960998535e-01 -7.492317352443933487e-03
-3.133155778050422668e-02 1.125228106975555420e-01 -1.646705120801925659e-01 1.694406270980834961e-01 -2.500277385115623474e-02 -1.442126184701919556e-01 2.044449150562286377e-01 -1.689972281455993652e-01 2.808161079883575439e-01 -1.462586224079132080e-01 -2.095514684915542603e-01 -1.287305504083633423e-01 2.274371869862079620e-02 -7.526340335607528687e-02 -1.401537060737609863e-01 3.752716183662414551e-01 -2.845192141830921173e-02 -1.762552708387374878e-01 -1.884292513132095337e-01 -1.234362199902534485e-01 -5.136629194021224976e-02 1.360763702541589737e-02 -2.947686798870563507e-02 -9.180937893688678741e-03 1.939083784818649292e-01 -1.346681714057922363e-01 2.549981474876403809e-01 1.344286464154720306e-02 1.527259498834609985e-01 -2.688643932342529297e-01 -2.517070472240447998e-01 -3.808664083480834961e-01
1.642733961343765259e-01 -9.627658128738403320e-02 1.079571340233087540e-02 -7.466752827167510986e-02 3.183369338512420654e-01 -5.963847972452640533e-03 6.276937783695757389e-04 -6.209922209382057190e-02 -1.045029014348983765e-01 -1.876301169395446777e-01 -4.812536761164665222e-02 -1.042643338441848755e-01 -1.380994170904159546e-01 7.040102779865264893e-02 -8.815390616655349731e-02 -3.182992339134216309e-01 -8.277229964733123779e-02 -1.991458684206008911e-01 7.304568588733673096e-02 4.524779319763183594e-02 2.802648022770881653e-02 3.235091865062713623e-01 6.985183805227279663e-02 1.542953401803970337e-01 1.196390688419342041e-01 -1.823534071445465088e-01 4.524774551391601562e-01 3.295219242572784424e-01 5.187943950295448303e-02 6.241481006145477295e-02 -2.119004577398300171e-01 -2.449433356523513794e-01
-5.445898324251174927e-02 8.403740823268890381e-02 2.052669227123260498e-02 3.888389468193054199e-01 2.569729983806610107e-01 -4.700293764472007751e-02 -7.855220139026641846e-02 -8.421389386057853699e-03 1.015280485153198242e-01 -3.422054350376129150e-01 -5.684001743793487549e-02 3.124403357505798340e-01 9.411090612411499023e-02 -1.665929555892944336e-01 5.172559246420860291e-02 -5.583095550537109375e-02 -3.516959771513938904e-02 -2.836056947708129883e-01 -1.636527925729751587e-01 8.438841253519058228e-02 -1.259505897760391235e-01 1.213289052248001099e-01 2.477760612964630127e-02 -1.542587764561176300e-02 1.268477141857147217e-01 -1.428359895944595337e-01 4.599812328815460205e-01 -1.678056418895721436e-01 2.205821573734283447e-01 -9.683784842491149902e-02 5.542963370680809021e-02 -9.409985691308975220e-02
2.640933170914649963e-02 -2.865581810474395752e-01 1.231520920991897583e-01 2.625302970409393311e-01 5.559476464986801147e-02 1.618415862321853638e-01 -8.490622788667678833e-02 -1.418331563472747803e-01 -2.455478906631469727e-02 -1.532432883977890015e-01 1.309640854597091675e-01 5.113392323255538940e-02 -9.578415006399154663e-02 7.899467647075653076e-02 1.937454640865325928e-01 3.978095948696136475e-01 1.679701507091522217e-01 -9.762405604124069214e-02 2.574856877326965332e-01 9.068780392408370972e-02 -1.638942360877990723e-01 1.978936642408370972e-01 3.055074810981750488e-02 5.055243149399757385e-02 1.931240409612655640e-01 8.656246960163116455e-02 4.376010596752166748e-01 -1.848879270255565643e-02 2.015215717256069183e-02 2.392418682575225830e-01 -1.853008270263671875e-01 -1.051028370857238770e-01
-1.292189955711364746e-01 -1.557420939207077026e-01 -1.178072914481163025e-01 4.263069629669189453e-01 2.768197655677795410e-01 7.190317660570144653e-02 -1.054377574473619461e-02 -2.338339760899543762e-02 1.115033999085426331e-01 -1.300400495529174805e-01 -2.069558948278427124e-01 6.144564971327781677e-02 2.081882208585739136e-01 -2.169162631034851074e-01 1.776384189724922180e-02 4.616593942046165466e-02 3.286732593551278114e-03 -2.801959514617919922e-01 -1.036857962608337402e-01 -1.212829723954200745e-01 -3.093300387263298035e-02 -4.182137548923492432e-02 1.733559221029281616e-01 9.242919832468032837e-02 5.138189345598220825e-02 -3.018104135990142822e-01 4.511593282222747803e-01 -1.955563724040985107e-01 1.082123145461082458e-01 9.317027404904365540e-03 -7.307736575603485107e-02 -1.193569079041481018e-01
-2.928367853164672852e-01 -2.417124807834625244e-01 -1.824619472026824951e-01 -1.390855312347412109e-01 3.856082856655120850e-01 7.159701734781265259e-02 3.574019670486450195e-02 6.270061433315277100e-02 2.176515161991119385e-01 -1.732563674449920654e-01 2.686886303126811981e-02 3.020870685577392578e-01 -1.813291609287261963e-01 -2.029196470975875854e-01 -5.465887486934661865e-02 -2.794152125716209412e-02 -1.000948715955018997e-02 -1.833434700965881348e-01 -6.994999945163726807e-02 -1.659217663109302521e-02 -1.280993521213531494e-01 1.952871680259704590e-01 1.585981547832489014e-01 -1.675253957509994507e-01 6.116265058517456055e-02 4.490071162581443787e-02 2.994663715362548828e-01 -5.733111873269081116e-02 -9.377028048038482666e-02 -2.716557681560516357e-01 -1.714353114366531372e-01 -1.990250498056411743e-01
-2.046217173337936401e-01 -3.009967319667339325e-02 -9.729173034429550171e-02 1.817916631698608398e-01 3.526737913489341736e-02 -1.965950243175029755e-02 5.630083382129669189e-02 5.123909562826156616e-02 9.240802377462387085e-03 -3.720825910568237305e-02 -2.349403351545333862e-01 1.093039363622665405e-01 1.196027621626853943e-01 -5.769902840256690979e-02 4.054033383727073669e-02 3.827548399567604065e-02 -1.592304706573486328e-01 -3.390895426273345947e-01 -1.562600433826446533e-01 1.531264185905456543e-01 1.972537040710449219e-01 1.926018595695495605e-01 1.819092184305191040e-01 3.495162129402160645e-01 1.384350061416625977e-01 1.978904306888580322e-01 4.579295814037322998e-01 -1.297601461410522461e-01 2.900167405605316162e-01 -1.676351279020309448e-01 -3.439541533589363098e-02 1.461325678974390030e-02
-1.230133324861526489e-01 3.327846759930253029e-03 -2.803952991962432861e-01 2.042704373598098755e-01 -2.865727432072162628e-02 2.671473100781440735e-02 2.150123715400695801e-01 -1.002219617366790771e-01 1.168074365705251694e-02 8.437816798686981201e-02 2.480075806379318237e-01 1.501340121030807495e-01 -1.325927972793579102e-01 7.312165945768356323e-02 -6.684883031994104385e-03 -1.007010862231254578e-01 -1.169289052486419678e-01 -3.292507529258728027e-01 -2.223483100533485413e-02 8.646308630704879761e-02 2.419549785554409027e-02 1.906817555427551270e-01 8.800330013036727905e-02 1.557243168354034424e-01 3.835904300212860107e-01 9.615768492221832275e-02 1.258251667022705078e-01 -9.304819256067276001e-02 1.407562792301177979e-01 2.040357515215873718e-02 -4.525445997714996338e-01 -2.781912982463836670e-01
-1.393724828958511353e-01 -1.451329980045557022e-02 7.728891819715499878e-02 -1.857606880366802216e-02 2.575042843818664551e-01 3.986978903412818909e-02 1.308208890259265900e-02 7.006907463073730469e-02 -3.038902394473552704e-02 -2.828907966613769531e-01 6.843105703592300415e-02 1.388893276453018188e-01 -1.792634874582290649e-01 3.068904280662536621e-01 2.667060494422912598e-01 1.999666392803192139e-01 2.622061669826507568e-01 5.266032367944717407e-02 -1.864236444234848022e-01 1.241691410541534424e-02 -3.262578696012496948e-02 4.470366239547729492e-01 1.063280105590820312e-01 7.029113918542861938e-02 2.250721454620361328e-01 1.694841831922531128e-01 8.167793601751327515e-02 8.608587086200714111e-03 1.501327902078628540e-01 6.641200184822082520e-02 -3.141372203826904297e-01 -1.528437137603759766e-01
6.775033473968505859e-02 3.222635686397552490e-01 -1.810379177331924438e-01 1.198523305356502533e-02 1.836587786674499512e-01 3.742972761392593384e-02 9.980995953083038330e-02 5.116623640060424805e-02 1.658878773450851440e-01 -2.155964076519012451e-01 -1.062875911593437195e-01 -2.484855651855468750e-01 -6.394719332456588745e-02 -2.464357167482376099e-01 1.991291046142578125e-01 2.041149437427520752e-01 -7.887888699769973755e-02 -3.206105828285217285e-01 1.016092970967292786e-01 3.454482555389404297e-01 2.329419925808906555e-02 1.779072135686874390e-01 1.855013966560363770e-01 7.629105448722839355e-02 1.844815611839294434e-01 -1.509667932987213135e-01 1.820119321346282959e-01 2.616404183208942413e-02 6.409930437803268433e-02 2.375706136226654053e-01 -1.410466879606246948e-01 -1.886046528816223145e-01
-3.516737818717956543e-01 4.226368665695190430e-02 -1.594383865594863892e-01 3.476336598396301270e-01 1.713057756423950195e-01 -8.988209068775177002e-02 1.351276338100433350e-01 1.453653872013092041e-01 -1.102998554706573486e-01 -1.105735152959823608e-01 2.192075736820697784e-02 1.071362476795911789e-02 -9.476886130869388580e-03 -1.344043761491775513e-01 -1.386477728374302387e-03 1.748716533184051514e-01 -1.039268523454666138e-01 -2.540201246738433838e-01 -1.306549310684204102e-01 1.158047169446945190e-01 1.626866161823272705e-01 1.936948001384735107e-01 3.516063690185546875e-01 1.898691654205322266e-01 4.814433678984642029e-02 -3.892365097999572754e-02 3.620861768722534180e-01 -1.162998899817466736e-01 1.946584284305572510e-01 -9.478919953107833862e-02 -2.149525284767150879e-01 8.193643391132354736e-02
-2.818157970905303955e-01 1.065207496285438538e-01 -1.138489991426467896e-01 3.182837069034576416e-01 2.060694843530654907e-01 -1.090502515435218811e-01 -2.396948188543319702e-01 2.410887368023395538e-02 1.549398452043533325e-01 -8.269192278385162354e-02 -1.352930366992950439e-01 -8.020168542861938477e-02 1.230054348707199097e-01 -2.767207324504852295e-01 -1.268273890018463135e-01 -8.352056145668029785e-02 -9.689103811979293823e-02 -8.629079163074493408e-02 -9.593190997838973999e-02 -2.392487227916717529e-01 1.964921355247497559e-01 1.143166720867156982e-01 1.984610110521316528e-01 9.292692691087722778e-02 3.219647705554962158e-01 -1.186914891004562378e-01 2.620866894721984863e-01 5.590741336345672607e-02 8.336703479290008545e-02 -8.560958504676818848e-02 -3.512763381004333496e-01 -4.488478228449821472e-02
-9.155724197626113892e-03 -9.377680718898773193e-02 -5.966787785291671753e-02 -8.968123793601989746e-02 1.048408299684524536e-01 -1.079343375749886036e-03 -4.198417440056800842e-02 2.522870302200317383e-01 -1.031356751918792725e-01 -4.048953652381896973e-01 -3.073241114616394043e-01 1.269799843430519104e-02 -5.928574129939079285e-02 -1.905187070369720459e-01 2.867816388607025146e-02 1.095485463738441467e-01 -2.315714061260223389e-01 -1.808647364377975464e-01 -2.239418923854827881e-01 1.478558499366044998e-02 -8.366662077605724335e-03 2.706457972526550293e-01 1.541237980127334595e-01 2.035782486200332642e-01 2.983851730823516846e-01 -2.859480082988739014e-01 -6.467513740062713623e-02 -3.658431768417358398e-02 2.091620266437530518e-01 -1.066891551017761230e-01 -2.094131112098693848e-01 -1.753941327333450317e-01
4.284450039267539978e-02 6.258250772953033447e-02 -1.151152625679969788e-01 3.822662234306335449e-01 9.789270907640457153e-02 -3.440503478050231934e-01 1.741489320993423462e-01 -1.679755896329879761e-01 4.727813228964805603e-02 1.026043295860290527e-01 3.876936808228492737e-02 2.416186034679412842e-01 8.414866030216217041e-02 -1.229415014386177063e-01 -3.313417732715606689e-02 -6.653847522102296352e-04 -3.590184077620506287e-02 -2.164080142974853516e-01 -9.859590232372283936e-02 2.016067318618297577e-02 1.269920915365219116e-01 1.283464282751083374e-01 -1.043605953454971313e-01 2.251838147640228271e-01 -8.833225071430206299e-02 7.738552242517471313e-02 3.396432697772979736e-01 4.430137109011411667e-03 3.807230889797210693e-01 4.403153806924819946e-02 -9.536338597536087036e-02 -3.388704657554626465e-01
-1.567247062921524048e-01 2.062788698822259903e-03 -1.215630248188972473e-01 2.461029402911663055e-02 3.573080897331237793e-01 1.304104775190353394e-01 2.154901176691055298e-01 1.543515622615814209e-01 -6.746909767389297485e-02 -5.244259908795356750e-02 -1.678408980369567871e-01 -6.517649441957473755e-02 7.329836487770080566e-02 -1.960420310497283936e-01 9.581566601991653442e-02 -2.361692339181900024e-01 -3.515765443444252014e-02 -6.988012790679931641e-02 1.358152925968170166e-02 3.163102567195892334e-01 8.453146368265151978e-02 1.301651895046234131e-01 3.746168315410614014e-02 1.757702827453613281e-01 3.474174737930297852e-01 -5.668285116553306580e-02 3.433025181293487549e-01 2.319974899291992188e-01 2.516212761402130127e-01 1.323669850826263428e-01 -7.414599508047103882e-02 -2.279578000307083130e-01
-2.043753564357757568e-01 -4.366656765341758728e-02 -2.932122536003589630e-02 3.080538511276245117e-01 -8.487416803836822510e-02 5.895506590604782104e-02 2.193442583084106445e-01 -5.487692728638648987e-02 -7.288670167326927185e-04 -1.013682559132575989e-01 -2.340293526649475098e-01 1.234903559088706970e-01 -1.612355560064315796e-01 -2.120620012283325195e-01 -1.179682184010744095e-02 4.934623539447784424e-01 8.442644774913787842e-02 -1.939355134963989258e-01 -2.058092206716537476e-01 1.510973572731018066e-01 -1.037773787975311279e-01 7.575053721666336060e-02 8.280748128890991211e-02 2.699610590934753418e-01 5.575040727853775024e-02 -2.361867427825927734e-01 2.651438415050506592e-01 9.496324509382247925e-02 -3.966909274458885193e-02 -1.494411230087280273e-01 -1.787014156579971313e-01 6.028790026903152466e-02
1.218257173895835876e-01 6.848046928644180298e-02 -1.964795589447021484e-01 -5.958003550767898560e-02 3.088608384132385254e-01 4.109981283545494080e-02 3.942127898335456848e-02 -6.714611500501632690e-02 1.255524009466171265e-01 -2.829241752624511719e-01 -8.036077022552490234e-03 -8.874572813510894775e-02 8.697333931922912598e-02 9.336574375629425049e-02 2.963657677173614502e-01 2.027827352285385132e-01 -2.179312855005264282e-01 -6.814613193273544312e-02 -1.164837107062339783e-01 -3.725872933864593506e-01 4.289902001619338989e-02 2.311188876628875732e-01 3.056398332118988037e-01 1.912670582532882690e-02 2.278438359498977661e-01 1.413218528032302856e-01 2.677240371704101562e-01 -1.257206313312053680e-02 1.113261356949806213e-01 -2.527053952217102051e-01 -1.031481400132179260e-01 -4.478487372398376465e-02
1.866519451141357422e-01 1.195045839995145798e-02 1.125391945242881775e-01 -1.050326079130172729e-01 -1.546813398599624634e-01 -1.173142343759536743e-01 8.665129542350769043e-02 -6.440054625272750854e-02 5.136998742818832397e-02 2.465844526886940002e-02 -2.112629860639572144e-01 2.183761149644851685e-01 3.321310738101601601e-03 2.521421611309051514e-01 1.532268673181533813e-01 2.533046007156372070e-01 -1.010293066501617432e-01 -7.596828788518905640e-02 -6.832679267972707748e-03 2.273624837398529053e-01 -9.243070334196090698e-02 2.431566268205642700e-01 -1.047833487391471863e-01 2.150837332010269165e-01 3.425528407096862793e-01 4.295653849840164185e-02 3.153896331787109375e-01 -5.397597793489694595e-03 3.884909451007843018e-01 6.262956559658050537e-02 -2.760616540908813477e-01 -5.299228429794311523e-02
-1.911148577928543091e-01 -2.579039037227630615e-01 1.977115273475646973e-01 4.563427343964576721e-02 4.449270199984312057e-03 -1.696117338724434376e-03 1.258161962032318115e-01 -3.590644896030426025e-02 1.952968686819076538e-01 -2.965772449970245361e-01 -1.135421618819236755e-01 6.873062998056411743e-02 6.212426349520683289e-03 -2.366154342889785767e-01 7.996141910552978516e-02 1.548922061920166016e-01 -8.795867115259170532e-02 -3.269612193107604980e-01 -3.002157807350158691e-01 -1.029093340039253235e-01 1.158260330557823181e-01 3.160739243030548096e-01 -1.285578240640461445e-03 2.341424375772476196e-01 2.189249992370605469e-01 -1.192156597971916199e-01 6.143694743514060974e-02 9.522814303636550903e-03 6.830336153507232666e-02 8.624502271413803101e-02 -3.749974071979522705e-01 -7.928286492824554443e-02
-1.134945824742317200e-01 5.169856920838356018e-02 6.866351515054702759e-02 2.010507509112358093e-02 1.009090766310691833e-01 -1.026747599244117737e-01 2.074676752090454102e-01 -2.714258152991533279e-03 1.381401568651199341e-01 2.861599437892436981e-02 -3.061760216951370239e-02 -2.435591965913772583e-01 1.949195712804794312e-01 -7.821561396121978760e-02 2.847132980823516846e-01 6.971421185880899429e-03 -7.086179405450820923e-02 -4.381770640611648560e-02 -2.209908701479434967e-02 3.485417366027832031e-01 2.291604280471801758e-01 5.579247325658798218e-02 8.658683300018310547e-02 4.058714583516120911e-02 1.523417979478836060e-01 7.692096382379531860e-02 5.443832278251647949e-01 -1.639800369739532471e-01 3.086952269077301025e-01 -1.873014718294143677e-01 -1.407421380281448364e-01 -1.180577650666236877e-01
-7.389487326145172119e-02 -3.328238800168037415e-02 -4.833830147981643677e-02 1.816813051700592041e-01 2.255308181047439575e-01 -1.669997870922088623e-01 1.097692549228668213e-01 2.626284658908843994e-01 8.868739008903503418e-02 1.887729205191135406e-02 -1.954114735126495361e-01 1.552353352308273315e-01 8.161925710737705231e-03 -6.913606077432632446e-02 -1.598579436540603638e-02 7.970809191465377808e-02 -1.779762953519821167e-01 -1.399912834167480469e-01 -1.845021843910217285e-01 1.514825671911239624e-01 1.306929141283035278e-01 2.562680542469024658e-01 2.514355480670928955e-01 2.450197488069534302e-01 7.208762317895889282e-02 2.056548595428466797e-01 4.591789543628692627e-01 -3.326024413108825684e-01 1.637630760669708252e-01 -1.118498574942350388e-02 5.596129596233367920e-02 -5.518505349755287170e-02
-2.220764607191085815e-01 -8.366776257753372192e-02 -1.206349134445190430e-01 2.144633792340755463e-02 2.006330899894237518e-02 1.894227117300033569e-01 2.412397116422653198e-01 9.614016860723495483e-03 -1.087120268493890762e-02 1.938705742359161377e-01 -1.034576296806335449e-01 -2.034633308649063110e-01 -4.962301254272460938e-02 -7.084469497203826904e-02 1.182364746928215027e-01 -9.675247967243194580e-02 -2.698878943920135498e-01 -6.731850653886795044e-02 1.363096088171005249e-01 9.246410429477691650e-02 1.096809133887290955e-01 2.941024899482727051e-01 3.960944339632987976e-02 1.831006854772567749e-01 3.437225520610809326e-01 3.280233591794967651e-02 4.461568593978881836e-01 1.378991156816482544e-01 5.903187766671180725e-02 8.061481267213821411e-02 -1.986389905214309692e-01 -2.976793050765991211e-01
-2.345093637704849243e-01 1.762988790869712830e-02 3.119940310716629028e-02 1.052553802728652954e-01 2.896833233535289764e-02 2.542816698551177979e-01 4.910111799836158752e-02 1.152809895575046539e-02 -4.980232194066047668e-02 -3.605282902717590332e-01 -2.320048213005065918e-01 -3.333436325192451477e-02 -1.037235781550407410e-01 -4.191281497478485107e-01 2.344903796911239624e-01 2.558183670043945312e-01 -1.877256482839584351e-01 -4.133098945021629333e-02 -1.174636855721473694e-01 1.494526714086532593e-01 -8.064394444227218628e-02 2.755984663963317871e-01 8.252108097076416016e-02 2.386098504066467285e-01 1.569167822599411011e-01 -7.673976570367813110e-02 1.536186486482620239e-01 -1.147725805640220642e-02 3.470471873879432678e-02 1.652816832065582275e-01 -3.468315303325653076e-02 -2.590234577655792236e-01
-3.007101714611053467e-01 -1.634675413370132446e-01 2.369977384805679321e-01 3.780785948038101196e-02 -4.647474735975265503e-02 4.156512394547462463e-02 1.717338413000106812e-01 -3.883780166506767273e-02 -4.130448028445243835e-02 -2.945618331432342529e-01 -6.835655868053436279e-02 -5.138586089015007019e-02 7.455557119101285934e-03 -2.043187916278839111e-01 9.456651657819747925e-02 2.684062719345092773e-02 -1.190705820918083191e-01 -2.501710951328277588e-01 -4.016992170363664627e-03 1.071980148553848267e-01 -2.325369743630290031e-03 2.998588383197784424e-01 1.309058666229248047e-01 2.642540335655212402e-01 1.794472709298133850e-02 -1.610331982374191284e-01 1.370142549276351929e-01 1.858916431665420532e-01 -9.271647781133651733e-02 2.033348530530929565e-01 -4.977539479732513428e-01 -2.596477419137954712e-02
-4.215816408395767212e-02 -4.506345838308334351e-03 -1.233515441417694092e-01 2.741337418556213379e-01 3.551645874977111816e-01 6.459525227546691895e-02 1.671614795923233032e-01 5.449419841170310974e-02 1.858787238597869873e-01 3.386731445789337158e-02 -3.010802157223224640e-02 -2.873707748949527740e-02 1.816293448209762573e-01 -1.580723524093627930e-01 8.016758412122726440e-02 -6.862281262874603271e-02 3.790273517370223999e-02 -1.431505382061004639e-01 -7.227482274174690247e-03 2.743412554264068604e-01 3.345524668693542480e-01 9.620869904756546021e-02 1.285398900508880615e-01 1.548443287611007690e-01 2.677189111709594727e-01 2.336921542882919312e-02 4.104536175727844238e-01 2.026751935482025146e-01 2.623432278633117676e-01 9.453354775905609131e-02 1.191082149744033813e-01 -8.618128299713134766e-02
3.747200220823287964e-02 -1.743729412555694580e-01 9.124834090471267700e-02 1.831396669149398804e-02 1.115974113345146179e-01 -8.267226815223693848e-02 8.672830648720264435e-03 2.281973361968994141e-01 2.037253528833389282e-01 -3.357512354850769043e-01 8.049835264682769775e-02 -4.959934204816818237e-02 -1.822923570871353149e-01 -2.085383683443069458e-01 -1.624484956264495850e-01 3.028593361377716064e-01 -1.707999408245086670e-01 -6.019318476319313049e-03 -1.554564088582992554e-01 1.344679594039916992e-01 1.955380849540233612e-02 2.795024812221527100e-01 -1.741762608289718628e-01 2.716360613703727722e-02 -1.543848067522048950e-01 2.483269274234771729e-01 3.864418566226959229e-01 -2.765606343746185303e-02 1.430360227823257446e-01 2.030346244573593140e-01 -1.944292336702346802e-01 -1.181557327508926392e-01
-2.185475677251815796e-01 1.914691627025604248e-01 -1.462261676788330078e-01 1.473229080438613892e-01 1.847761422395706177e-01 -7.819525897502899170e-02 4.963461775332689285e-03 -3.434032201766967773e-01 2.626429498195648193e-01 -1.797171235084533691e-01 -2.924608886241912842e-01 -5.868641287088394165e-02 -5.149712413549423218e-02 -2.200707346200942993e-01 -1.689110994338989258e-01 -6.489988416433334351e-02 1.032195463776588440e-01 -1.571543365716934204e-01 -2.044735252857208252e-01 1.738314479589462280e-01 -6.682408601045608521e-02 2.364305965602397919e-02 3.897063434123992920e-02 1.978141665458679199e-01 -3.737656399607658386e-02 -2.718976736068725586e-01 2.423076331615447998e-01 2.385189943015575409e-02 1.580935269594192505e-01 3.289965540170669556e-02 -1.627108007669448853e-01 -3.162118792533874512e-01
-4.232778847217559814e-01 -2.171084983274340630e-03 -1.081627309322357178e-01 3.371832072734832764e-01 2.993112802505493164e-01 -7.446036487817764282e-02 6.289400905370712280e-02 -7.331943511962890625e-02 1.000276580452919006e-01 -2.304107397794723511e-01 -1.747995018959045410e-01 -7.128470391035079956e-02 1.412813737988471985e-02 -1.626698374748229980e-01 -1.727823764085769653e-01 1.900777071714401245e-01 1.390381008386611938e-01 -2.190766334533691406e-01 -2.558166682720184326e-01 -6.155019253492355347e-02 -5.809293594211339951e-03 2.768337726593017578e-01 7.613281905651092529e-02 1.104111969470977783e-01 1.287506669759750366e-01 3.739432618021965027e-02 2.995254993438720703e-01 -1.353223472833633423e-01 1.015691608190536499e-01 -7.823450863361358643e-02 -1.267110705375671387e-01 9.945598244667053223e-02
-1.030942425131797791e-01 -8.174411207437515259e-02 -1.142487525939941406e-01 2.487494945526123047e-01 3.788584843277931213e-02 4.488934203982353210e-02 1.935570985078811646e-01 2.240497767925262451e-01 5.321493744850158691e-02 1.558535844087600708e-01 -1.253035962581634521e-01 -8.271964639425277710e-02 -1.410197168588638306e-01 -5.743123590946197510e-02 -8.031606674194335938e-02 -1.876774802803993225e-02 -6.305768340826034546e-02 -1.816860884428024292e-01 -2.030952721834182739e-01 2.199892550706863403e-01 -9.069046378135681152e-02 8.980622142553329468e-02 1.095493212342262268e-01 6.503675132989883423e-02 4.264020919799804688e-01 -3.172959387302398682e-01 2.767195999622344971e-01 2.331776618957519531e-01 5.572596192359924316e-02 4.576019570231437683e-02 -3.079561889171600342e-01 -2.537056803703308105e-01
-1.682321131229400635e-01 1.739745438098907471e-01 -1.223153714090585709e-02 -1.328485310077667236e-01 4.724806547164916992e-02 -1.994488537311553955e-01 8.115077763795852661e-02 3.785347566008567810e-02 -2.688156813383102417e-02 2.809517830610275269e-02 2.355069965124130249e-01 -1.751178056001663208e-01 1.525011807680130005e-01 2.160475216805934906e-02 -6.888043880462646484e-02 -5.247435718774795532e-02 -1.761308312416076660e-02 -1.692094206809997559e-01 -4.985223710536956787e-02 9.163984656333923340e-02 2.481302320957183838e-01 -5.131378304213285446e-03 7.701091468334197998e-02 5.056396126747131348e-02 1.361855268478393555e-01 5.424899049103260040e-03 4.777794182300567627e-01 6.896395981311798096e-02 3.610951602458953857e-01 -2.768371403217315674e-01 -3.731054067611694336e-01 -2.167713791131973267e-01
-2.909227907657623291e-01 -1.005921065807342529e-01 6.925072520971298218e-03 6.381984055042266846e-02 1.089541688561439514e-01 -3.649509251117706299e-01 2.988377809524536133e-01 7.519310340285301208e-03 3.934803307056427002e-01 -3.101145029067993164e-01 -3.276928886771202087e-02 1.091484948992729187e-01 2.873506769537925720e-02 -2.348556369543075562e-01 -9.887301176786422729e-02 1.667943000793457031e-01 -9.913957864046096802e-02 -8.438725024461746216e-02 -7.096322253346443176e-03 1.829311996698379517e-01 7.071306556463241577e-02 -3.419515863060951233e-02 -9.443356096744537354e-02 2.077662199735641479e-01 -2.603109180927276611e-02 6.179735064506530762e-02 3.115007579326629639e-01 -1.191393807530403137e-01 -5.423410981893539429e-02 2.215012535452842712e-02 -2.173366248607635498e-01 -1.844741851091384888e-01
1.541372090578079224e-01 -8.606259524822235107e-02 1.214548200368881226e-01 3.870045766234397888e-02 -1.917174160480499268e-01 -1.178844496607780457e-01 1.386017799377441406e-01 -5.694429203867912292e-02 2.003838121891021729e-01 -8.713685907423496246e-03 -2.687539160251617432e-01 9.909679740667343140e-02 -1.742702573537826538e-01 6.247923709452152252e-03 1.278730332851409912e-01 2.086810022592544556e-01 9.427164494991302490e-02 1.726938188076019287e-01 -1.375503540039062500e-01 -1.172892749309539795e-01 -4.855501465499401093e-03 2.783925235271453857e-01 -4.219475667923688889e-03 3.247523307800292969e-01 8.187169581651687622e-02 4.899479914456605911e-03 5.167086124420166016e-01 3.546528518199920654e-03 2.557958364486694336e-01 9.012994915246963501e-02 -2.398017197847366333e-01 8.781631290912628174e-02
1.600597868673503399e-03 4.261707514524459839e-02 4.840162023901939392e-02 3.059096448123455048e-02 -5.935735069215297699e-03 1.831401288509368896e-01 -2.326820977032184601e-02 -4.417219385504722595e-02 6.930109858512878418e-02 -1.349467635154724121e-01 -1.289768069982528687e-01 5.797277018427848816e-02 -4.014179483056068420e-02 2.085091359913349152e-02 2.165125012397766113e-01 3.365645110607147217e-01 2.281631082296371460e-01 1.469732075929641724e-01 -2.868957817554473877e-01 -5.047193169593811035e-02 -1.132326051592826843e-01 3.330159187316894531e-01 4.172913730144500732e-02 2.083666324615478516e-01 1.887570023536682129e-01 2.875176370143890381e-01 2.121816426515579224e-01 -1.110030189156532288e-01 2.600847780704498291e-01 1.751342043280601501e-02 7.249327749013900757e-02 -4.211726784706115723e-01
-7.800223678350448608e-02 2.796784415841102600e-02 -1.146627683192491531e-02 -4.413114860653877258e-02 -7.586447522044181824e-03 4.195766523480415344e-02 2.583968341350555420e-01 -9.195886552333831787e-03 -1.141071766614913940e-01 -4.193421006202697754e-01 -8.452416211366653442e-02 -5.815226584672927856e-02 -2.216336727142333984e-01 -2.295196652412414551e-01 6.202863901853561401e-02 1.900101453065872192e-01 -7.477500289678573608e-02 -2.965097725391387939e-01 1.578003466129302979e-01 1.724891662597656250e-01 -4.160416498780250549e-02 3.017620742321014404e-01 1.509702801704406738e-01 9.035646915435791016e-02 4.020565450191497803e-01 6.628415733575820923e-02 1.532940715551376343e-01 2.139083296060562134e-01 -2.811308763921260834e-02 1.309644430875778198e-01 -2.135286182165145874e-01 -1.024243608117103577e-01
9.910415112972259521e-02 -1.221006549894809723e-02 5.214205011725425720e-03 -9.308545291423797607e-02 3.721416294574737549e-01 -6.206012889742851257e-02 -4.478860646486282349e-02 -1.163671165704727173e-01 6.845542811788618565e-04 -2.295850068330764771e-01 -1.734581440687179565e-01 -8.002668619155883789e-02 -3.269665688276290894e-02 1.066820099949836731e-01 3.207947686314582825e-02 -2.258951365947723389e-01 2.151331305503845215e-02 -4.670097678899765015e-02 1.660362929105758667e-01 7.398350536823272705e-02 -1.083184480667114258e-01 3.397589325904846191e-01 1.512930989265441895e-01 1.621679961681365967e-01 1.803856045007705688e-01 -1.865061074495315552e-01 3.864398002624511719e-01 2.639901340007781982e-01 -2.383292280137538910e-02 4.292178526520729065e-02 -2.353381216526031494e-01 -3.369756042957305908e-01
-3.072703480720520020e-01 7.914176583290100098e-02 1.079285666346549988e-01 9.716289490461349487e-02 1.327281296253204346e-01 1.974079012870788574e-01 1.295350492000579834e-01 2.047716081142425537e-01 1.453677657991647720e-02 -3.230812251567840576e-01 3.351956233382225037e-02 -2.152770757675170898e-02 -2.165786325931549072e-01 -2.744086384773254395e-01 1.844642907381057739e-01 1.801910400390625000e-01 8.909322321414947510e-03 -1.358406990766525269e-01 2.024921029806137085e-01 -4.251075908541679382e-02 -6.799495220184326172e-02 2.581413388252258301e-01 2.576189041137695312e-01 5.295795202255249023e-02 1.418070048093795776e-01 -7.690074294805526733e-02 3.086386620998382568e-01 1.347775757312774658e-01 -5.223189480602741241e-03 1.786473691463470459e-01 -3.059790134429931641e-01 3.559655696153640747e-02
6.780467182397842407e-02 -1.024303771555423737e-02 -2.433159351348876953e-01 1.723829656839370728e-01 1.852301210165023804e-01 -2.385414689779281616e-01 2.803503572940826416e-01 -6.278657168149948120e-02 -1.338042616844177246e-01 1.289377659559249878e-01 1.557161509990692139e-01 -6.846563518047332764e-02 1.757603883743286133e-02 -8.248487487435340881e-03 -8.450589329004287720e-02 7.787798345088958740e-02 -9.592331945896148682e-02 -1.151970028877258301e-01 2.196845710277557373e-01 1.568932384252548218e-01 -1.591536551713943481e-01 4.033878503832966089e-04 1.295570582151412964e-01 -2.503779483959078789e-03 1.597575098276138306e-01 1.336198896169662476e-01 3.443161845207214355e-01 -1.687873601913452148e-01 3.492746651172637939e-01 -5.797486286610364914e-03 -3.361753225326538086e-01 -3.043880760669708252e-01
3.254808485507965088e-02 -4.477010294795036316e-02 -8.568911254405975342e-02 4.647244885563850403e-02 -8.874588459730148315e-02 -1.092296540737152100e-01 2.020437270402908325e-02 1.878639124333858490e-02 -1.052848715335130692e-02 -1.823967546224594116e-01 1.502426266670227051e-01 4.151720181107521057e-02 4.979990795254707336e-02 -9.031542390584945679e-02 1.196560561656951904e-01 -4.313808307051658630e-02 2.518470883369445801e-01 -2.831561565399169922e-01 -5.290790274739265442e-02 2.818109393119812012e-01 2.186793386936187744e-01 3.355597257614135742e-01 -1.045858636498451233e-01 -4.957071319222450256e-02 2.524649798870086670e-01 9.189442545175552368e-02 2.785114645957946777e-01 3.053076863288879395e-01 -2.200082410126924515e-03 -4.360710084438323975e-02 -1.940938681364059448e-01 -4.474300146102905273e-01
1.004002839326858521e-01 -3.086647689342498779e-01 4.174480214715003967e-03 1.831415444612503052e-01 1.276859343051910400e-01 -9.341409057378768921e-02 -4.448628984391689301e-03 -2.162990421056747437e-01 -2.547394251450896263e-03 -3.924248367547988892e-02 -1.188818439841270447e-01 8.440773934125900269e-02 -2.234954386949539185e-01 -1.998521201312541962e-02 2.516402006149291992e-01 2.118071764707565308e-01 2.241947650909423828e-01 -9.236573427915573120e-02 1.454986631870269775e-01 -1.625494062900543213e-01 1.546798199415206909e-01 1.412602066993713379e-01 2.120735049247741699e-01 -7.248222082853317261e-02 1.588481217622756958e-01 9.772033244371414185e-02 2.927572727203369141e-01 7.864838093519210815e-02 2.118513733148574829e-01 4.095064103603363037e-01 -8.015968650579452515e-02 -2.484783828258514404e-01
-1.097121313214302063e-01 1.608153581619262695e-01 5.534763634204864502e-02 1.044783517718315125e-01 2.247961908578872681e-01 1.601951755583286285e-02 1.003456264734268188e-01 3.885727003216743469e-02 1.862620376050472260e-02 -4.457492828369140625e-01 1.182054076343774796e-02 5.463170632719993591e-02 -1.339612454175949097e-01 -1.455752402544021606e-01 2.940321564674377441e-01 2.082693576812744141e-01 -1.225172076374292374e-02 -6.616448611021041870e-02 1.351185441017150879e-01 8.168230205774307251e-02 -8.806101232767105103e-02 7.315606623888015747e-02 1.028544083237648010e-01 2.209593206644058228e-01 1.608176529407501221e-01 9.821106679737567902e-03 2.000088095664978027e-01 6.523793563246726990e-03 -5.462446063756942749e-02 3.587115705013275146e-01 -4.636680185794830322e-01 -2.201299183070659637e-03
-8.341771364212036133e-02 -1.076762229204177856e-01 8.790851384401321411e-02 1.328852176666259766e-01 9.943423420190811157e-02 4.491477832198143005e-02 3.643360137939453125e-01 5.727532505989074707e-02 3.074533306062221527e-03 -1.921790838241577148e-01 -1.454819180071353912e-02 -4.631260409951210022e-02 -9.783135354518890381e-02 -1.619054824113845825e-01 2.317700982093811035e-01 2.296759635210037231e-01 -6.293635815382003784e-02 -2.145566195249557495e-01 -1.973332613706588745e-01 2.476916275918483734e-02 7.577709108591079712e-02 -3.170921280980110168e-02 2.411271631717681885e-01 2.399784624576568604e-01 4.176325201988220215e-01 -7.851171493530273438e-02 3.143441081047058105e-01 -1.754242926836013794e-01 -1.217997819185256958e-01 -1.655317097902297974e-01 -2.273250669240951538e-01 1.023476868867874146e-01
-2.749770879745483398e-01 1.757380962371826172e-01 1.761990599334239960e-02 1.200242154300212860e-02 2.689037621021270752e-01 2.177253365516662598e-01 1.429544240236282349e-01 -1.347540616989135742e-01 -2.373783849179744720e-02 -2.031776309013366699e-01 -3.769175335764884949e-02 6.671486794948577881e-02 -2.735731601715087891e-01 1.738416701555252075e-01 2.719652950763702393e-01 1.702223867177963257e-01 5.596083402633666992e-02 1.442512869834899902e-02 -1.111529842019081116e-01 1.277326643466949463e-01 -1.831251978874206543e-01 2.624674141407012939e-01 2.905474603176116943e-01 -1.932959556579589844e-01 1.690819263458251953e-01 -1.830120943486690521e-02 6.119687855243682861e-02 7.690858840942382812e-02 3.061389625072479248e-01 2.329336479306221008e-02 -2.995423674583435059e-01 1.524883322417736053e-02
-1.776447892189025879e-01 1.486431062221527100e-01 -3.110775165259838104e-02 1.347582936286926270e-01 2.608078718185424805e-01 -4.584027826786041260e-02 9.794124960899353027e-02 -1.432242896407842636e-02 8.849965780973434448e-02 -1.168912276625633240e-01 -2.530605532228946686e-02 6.491327192634344101e-03 -3.500384092330932617e-01 -2.541444301605224609e-01 2.126692086458206177e-01 -1.027758494019508362e-01 -1.559743732213973999e-01 1.299537122249603271e-01 -1.732275933027267456e-01 7.241345196962356567e-02 5.608182027935981750e-02 2.879298925399780273e-01 7.406968623399734497e-02 2.165451496839523315e-01 3.195863664150238037e-01 -1.164232268929481506e-01 2.343941032886505127e-01 -5.147423595190048218e-02 2.279931306838989258e-01 3.586289882659912109e-01 -1.787881739437580109e-02 -1.145643070340156555e-01
-3.390179947018623352e-02 -1.751150488853454590e-01 -2.403441518545150757e-01 1.009606644511222839e-01 4.136584401130676270e-01 -1.394020915031433105e-01 5.897611752152442932e-02 -2.785064652562141418e-02 1.727436929941177368e-01 3.699162974953651428e-02 5.302395299077033997e-02 2.711964845657348633e-01 -7.922101765871047974e-02 -3.075175583362579346e-01 -1.034638583660125732e-01 3.375553190708160400e-01 1.399611961096525192e-02 -5.394375324249267578e-02 -1.219752710312604904e-02 1.600679196417331696e-02 -3.970736265182495117e-02 2.469095028936862946e-02 -1.616741158068180084e-02 1.189581006765365601e-01 -1.208322048187255859e-01 -2.028279006481170654e-01 4.772709012031555176e-01 -9.739121049642562866e-02 1.195960640907287598e-01 -4.774765670299530029e-02 -5.057355156168341637e-04 -2.065500468015670776e-01
-2.822945117950439453e-01 1.411042213439941406e-01 -1.862732172012329102e-01 -1.324493736028671265e-01 -2.449711412191390991e-01 -8.551004528999328613e-02 -1.426110863685607910e-01 8.405118435621261597e-02 -2.706668674945831299e-01 -1.701704710721969604e-01 -4.522341862320899963e-02 4.987458884716033936e-02 -2.024762891232967377e-02 -1.424768269062042236e-01 -8.765398524701595306e-04 1.666509211063385010e-01 -6.080068275332450867e-02 -2.331498861312866211e-01 -8.878945559263229370e-02 2.333555184304714203e-02 -9.219668805599212646e-02 3.109756112098693848e-01 4.770561456680297852e-01 -8.550337702035903931e-02 1.230239123106002808e-01 -8.180764317512512207e-02 1.965679377317428589e-01 9.092468768358230591e-02 8.382073789834976196e-02 -4.163852706551551819e-02 -1.909490823745727539e-01 -2.786779999732971191e-01
-7.093659043312072754e-02 -4.677402600646018982e-02 1.574728935956954956e-01 1.507860701531171799e-02 3.818969428539276123e-01 1.279222518205642700e-01 2.586495876312255859e-01 -4.375038202852010727e-03 1.115927994251251221e-01 -2.519792178645730019e-03 -3.599391132593154907e-02 -1.589942537248134613e-02 9.500800818204879761e-02 -2.806455492973327637e-01 7.850059121847152710e-02 7.599030435085296631e-02 1.211656332015991211e-01 2.360949292778968811e-03 2.088841199874877930e-01 1.841329187154769897e-01 6.580726802349090576e-02 1.789181381464004517e-01 1.089390963315963745e-01 -1.228515803813934326e-01 1.425097584724426270e-01 -7.428593188524246216e-02 3.511382639408111572e-01 3.656103610992431641e-01 1.143150255084037781e-01 3.175212070345878601e-02 -2.082649320363998413e-01 -3.593336343765258789e-01
-1.120342873036861420e-02 -3.284926339983940125e-02 8.384162187576293945e-02 1.064782068133354187e-01 2.699786610901355743e-02 -6.285659968852996826e-02 4.088455811142921448e-02 1.057748273015022278e-01 1.594251841306686401e-01 -1.533135175704956055e-01 -8.976203203201293945e-02 1.686149835586547852e-01 -7.468722015619277954e-02 -7.154063135385513306e-02 1.177003085613250732e-01 -1.614924371242523193e-01 -1.469190567731857300e-01 -2.641490995883941650e-01 -2.389209121465682983e-01 6.652316544204950333e-03 -1.871852278709411621e-01 6.566986441612243652e-02 1.413588076829910278e-01 -1.115086302161216736e-01 3.385572880506515503e-02 -2.564253099262714386e-02 5.359624624252319336e-01 -2.226317971944808960e-01 4.960337281227111816e-01 -6.663773953914642334e-02 -1.197002679109573364e-01 5.614437162876129150e-02
-1.106230020523071289e-01 -8.939214050769805908e-02 4.976861178874969482e-02 -1.609602123498916626e-01 2.035306245088577271e-01 9.404579550027847290e-02 2.232389301061630249e-01 -9.672276675701141357e-02 -2.046120911836624146e-02 -2.423801273107528687e-01 -1.454913914203643799e-01 4.603687301278114319e-02 6.533064693212509155e-02 -2.752609848976135254e-01 -3.292898461222648621e-02 1.756440401077270508e-01 7.479591295123100281e-03 -2.097674757242202759e-01 -1.330109685659408569e-01 1.409355252981185913e-01 1.483441591262817383e-01 -6.532703340053558350e-02 4.827820658683776855e-01 3.923880681395530701e-02 -1.706552654504776001e-01 9.896324574947357178e-02 5.602783709764480591e-02 -1.418732106685638428e-01 1.943512707948684692e-01 7.387492060661315918e-02 -3.750936985015869141e-01 -2.426647990942001343e-01
-1.363344937562942505e-01 1.903915852308273315e-01 3.229621425271034241e-02 5.879869218915700912e-03 -3.879978135228157043e-02 3.749164938926696777e-02 6.307502835988998413e-02 -5.614484846591949463e-02 6.575775146484375000e-02 -1.465774327516555786e-01 -1.660980284214019775e-01 1.903593987226486206e-01 3.272742033004760742e-02 8.476016810163855553e-04 -1.249008327722549438e-01 -2.240575291216373444e-02 7.889815419912338257e-02 -9.062901139259338379e-02 3.367369296029210091e-03 3.277118504047393799e-01 -5.028349347412586212e-03 6.375450491905212402e-01 1.538942158222198486e-01 3.411453068256378174e-01 1.497283391654491425e-02 -8.563152700662612915e-02 2.228114157915115356e-01 -3.798700496554374695e-02 6.475766189396381378e-03 1.000396721065044403e-02 -1.077336445450782776e-01 -2.973976731300354004e-01
-1.289794743061065674e-01 1.334196031093597412e-01 -4.495729692280292511e-03 5.780920758843421936e-02 3.117546439170837402e-01 7.629066705703735352e-02 1.755611598491668701e-01 4.146030638366937637e-03 2.740589082241058350e-01 2.075311169028282166e-02 1.287572979927062988e-01 -1.506380587816238403e-01 -2.203461248427629471e-03 -2.348685860633850098e-01 8.754017949104309082e-02 -3.795748576521873474e-02 6.068680062890052795e-02 -1.182955782860517502e-02 2.535014450550079346e-01 1.032922714948654175e-01 2.562196366488933563e-02 2.373556047677993774e-01 8.594262599945068359e-02 -1.148033365607261658e-01 1.793231815099716187e-01 -6.504560261964797974e-02 3.861036300659179688e-01 2.708743810653686523e-01 9.974437952041625977e-02 -7.102004718035459518e-03 -1.890098899602890015e-01 -4.340433478355407715e-01
-5.532351136207580566e-02 -3.496997952461242676e-01 2.790982723236083984e-01 3.240515589714050293e-01 6.734569370746612549e-02 -2.196724340319633484e-02 2.024000138044357300e-01 8.811121433973312378e-02 4.555538296699523926e-03 -1.823763698339462280e-01 -1.219877973198890686e-01 1.306686829775571823e-02 9.837274253368377686e-02 1.481198519468307495e-01 8.732967078685760498e-03 -9.951387345790863037e-02 4.357631132006645203e-02 -1.567267477512359619e-01 -1.545476727187633514e-02 2.677816748619079590e-01 -6.048595160245895386e-02 3.075092434883117676e-01 5.185118690133094788e-02 -9.890323877334594727e-02 5.874417722225189209e-02 -1.672921180725097656e-01 2.950075268745422363e-01 2.936138212680816650e-01 1.521038711071014404e-01 5.937651544809341431e-02 -9.740249067544937134e-02 -3.132793009281158447e-01
-1.687969453632831573e-02 3.775449469685554504e-02 3.753567859530448914e-02 -2.713740468025207520e-01 2.855128943920135498e-01 -2.140713483095169067e-01 -7.124198228120803833e-02 1.890208758413791656e-02 1.407834142446517944e-01 -1.852120459079742432e-01 -1.114090532064437866e-01 -1.194762513041496277e-01 1.058993488550186157e-01 -2.465629279613494873e-01 -5.057281814515590668e-03 1.357536613941192627e-01 -1.079744100570678711e-01 -2.448187768459320068e-01 -1.053019240498542786e-01 3.127024769783020020e-01 -1.669240146875381470e-01 -9.300396591424942017e-02 -1.317137181758880615e-01 -1.363218724727630615e-01 9.642034024000167847e-02 -3.093529120087623596e-02 4.098181128501892090e-01 -1.071179136633872986e-01 9.465817362070083618e-02 -2.211257070302963257e-01 -2.043688446283340454e-01 -2.774412333965301514e-01
-9.026156365871429443e-02 -9.471428394317626953e-02 4.734496772289276123e-02 2.818102538585662842e-01 1.735345274209976196e-01 -4.464029669761657715e-01 1.725284457206726074e-01 5.323812831193208694e-03 -3.519633784890174866e-02 1.329313367605209351e-01 -1.919296681880950928e-01 1.417871862649917603e-01 -7.142752408981323242e-02 1.606481969356536865e-01 6.402678787708282471e-03 -2.603892004117369652e-03 2.606575004756450653e-02 -1.811053007841110229e-01 2.752911448478698730e-01 8.822800219058990479e-02 -1.438273191452026367e-01 1.178207024931907654e-01 -3.961546719074249268e-02 3.245960548520088196e-02 1.328304558992385864e-01 4.213059693574905396e-02 4.223608076572418213e-01 -1.509808897972106934e-01 2.213913351297378540e-01 2.593348547816276550e-02 -1.391948759555816650e-01 -3.022047579288482666e-01
-4.083890840411186218e-02 -1.074649840593338013e-01 1.212877035140991211e-01 2.211045920848846436e-01 1.993627250194549561e-01 1.088690236210823059e-01 -2.276450581848621368e-02 4.183148592710494995e-02 1.044665202498435974e-01 -2.893320620059967041e-01 2.640282809734344482e-01 2.853438258171081543e-02 -2.206033766269683838e-01 1.472458690404891968e-01 1.675676852464675903e-01 3.276382386684417725e-01 -1.245232820510864258e-01 1.232874989509582520e-01 2.542868554592132568e-01 -1.976132243871688843e-01 -2.945068081317003816e-05 2.344349324703216553e-01 1.669471561908721924e-01 1.091519966721534729e-01 1.443147957324981689e-01 -1.293471548706293106e-02 3.008890450000762939e-01 8.959497511386871338e-02 9.446063637733459473e-02 1.955580264329910278e-01 -2.906670272350311279e-01 -1.342484205961227417e-01
1.600657701492309570e-01 -1.786346286535263062e-01 -5.205504223704338074e-02 1.295164227485656738e-01 1.626872718334197998e-01 -1.973080337047576904e-01 -1.300122737884521484e-01 1.545664221048355103e-01 -1.408914178609848022e-01 -2.438986450433731079e-01 -1.153109520673751831e-01 1.162668839097023010e-01 2.653710730373859406e-02 -3.500820994377136230e-01 2.077852785587310791e-01 -1.218647807836532593e-01 -1.463172137737274170e-01 -2.228894978761672974e-01 -1.368643939495086670e-01 -1.014842316508293152e-01 -1.079652691259980202e-03 2.565553784370422363e-01 3.617924749851226807e-01 1.658149212598800659e-01 1.662873774766921997e-01 2.386210858821868896e-01 6.441204249858856201e-02 -2.136295475065708160e-02 1.613381206989288330e-01 -5.571362562477588654e-03 -2.894395291805267334e-01 -7.740367203950881958e-02
-1.675275862216949463e-01 1.012470275163650513e-01 -1.114036589860916138e-01 4.298260211944580078e-01 2.129315137863159180e-01 -1.511428356170654297e-01 -8.124242722988128662e-02 8.331504464149475098e-02 -1.256009377539157867e-02 -2.804934680461883545e-01 -6.081601139158010483e-03 6.850769370794296265e-02 -1.012467518448829651e-01 -9.872979670763015747e-02 9.896153956651687622e-02 1.358946263790130615e-01 -1.758987903594970703e-01 -6.976917386054992676e-02 -4.256790131330490112e-02 -1.094651222229003906e-01 -5.090057477355003357e-02 1.937902569770812988e-01 1.258599013090133667e-01 3.318355977535247803e-01 2.273993790149688721e-01 -2.357311695814132690e-01 4.102137088775634766e-01 1.995303109288215637e-02 1.159434244036674500e-01 -1.820212900638580322e-01 1.048974320292472839e-01 4.168663918972015381e-02
-2.029583603143692017e-02 1.055970638990402222e-01 -7.814071141183376312e-03 2.889191806316375732e-01 4.556233808398246765e-02 -2.008073925971984863e-01 1.426075305789709091e-02 -1.527079045772552490e-01 1.479063034057617188e-01 -2.059103697538375854e-01 -1.425408869981765747e-01 -2.427462339401245117e-01 -1.765524893999099731e-01 -5.656307190656661987e-02 -1.645409502089023590e-02 3.135294914245605469e-01 -6.479297578334808350e-02 -1.859499514102935791e-01 -1.345526725053787231e-01 9.602472931146621704e-02 -2.007599472999572754e-01 4.677827656269073486e-02 1.899643689393997192e-01 2.645080387592315674e-01 2.027784585952758789e-01 -1.539993584156036377e-01 2.064896076917648315e-01 1.892728656530380249e-01 -6.288792937994003296e-02 -2.276034355163574219e-01 -2.598494291305541992e-01 -2.851266264915466309e-01
1.119979005306959152e-02 -4.585473239421844482e-02 -3.345741704106330872e-02 -1.371984928846359253e-01 4.166364297270774841e-02 -6.670827046036720276e-03 1.709384918212890625e-01 -3.013467974960803986e-02 4.103123247623443604e-01 -5.681747570633888245e-02 -2.530185878276824951e-01 -1.324968189001083374e-01 -1.244936361908912659e-01 5.143213551491498947e-03 -7.495854794979095459e-02 1.257843673229217529e-01 -1.740555763244628906e-01 -2.472179085016250610e-01 -2.644687294960021973e-01 6.026893109083175659e-02 7.554078102111816406e-02 2.101053446531295776e-01 2.415291965007781982e-02 2.646305561065673828e-01 2.462865859270095825e-01 3.586891889572143555e-01 3.962624371051788330e-01 1.169988512992858887e-01 -3.145114518702030182e-03 -4.275822080671787262e-03 -9.732412546873092651e-02 2.859375812113285065e-02
7.415660191327333450e-03 -1.372653990983963013e-01 -3.722888231277465820e-02 1.128870174288749695e-01 8.110451512038707733e-03 1.616577059030532837e-02 -2.204528003931045532e-01 -3.821948543190956116e-02 -1.005036160349845886e-01 -1.723009794950485229e-01 -1.212000381201505661e-02 -1.085224226117134094e-01 -3.617736101150512695e-01 1.339716650545597076e-02 3.268270194530487061e-01 1.365109980106353760e-01 6.164941005408763885e-03 -5.514986440539360046e-02 -2.464081346988677979e-01 1.293133348226547241e-01 1.031884998083114624e-01 4.135999679565429688e-01 3.026526537723839283e-04 -1.027547568082809448e-01 5.564180761575698853e-02 6.189930811524391174e-02 3.435071706771850586e-01 -2.986673414707183838e-01 2.869160175323486328e-01 -1.304912120103836060e-01 -1.266792789101600647e-02 -1.481119841337203979e-01
-3.639517128467559814e-01 -3.282456845045089722e-02 6.373241543769836426e-02 -3.243898972868919373e-02 2.976523935794830322e-01 -2.010999619960784912e-01 8.581919223070144653e-02 -2.250406742095947266e-01 1.374822705984115601e-01 -1.775354146957397461e-01 -3.080086708068847656e-01 -9.318137168884277344e-02 1.666320860385894775e-01 -3.027444779872894287e-01 2.014556899666786194e-02 9.870272129774093628e-02 -1.227830536663532257e-02 -1.516982913017272949e-01 -1.476766914129257202e-01 -1.367622334510087967e-02 -1.508959978818893433e-01 -1.592171341180801392e-01 2.180747538805007935e-01 6.396015733480453491e-02 6.275327410548925400e-03 -1.011011078953742981e-01 1.363575309514999390e-01 -1.596162319183349609e-01 9.138837456703186035e-02 8.154765702784061432e-03 -2.312573194503784180e-01 -3.600066900253295898e-01
2.245525568723678589e-01 6.844334304332733154e-02 1.390976905822753906e-01 5.735722929239273071e-02 1.107548549771308899e-01 6.722534075379371643e-03 1.196661293506622314e-01 2.868103981018066406e-01 -2.176487259566783905e-02 -1.553023010492324829e-01 -1.421361118555068970e-01 1.535067558288574219e-01 1.848195213824510574e-03 9.257391840219497681e-02 9.843027591705322266e-02 -1.675794087350368500e-02 6.717783957719802856e-02 -1.849577017128467560e-02 -2.027820944786071777e-01 -9.239406138658523560e-02 -2.228128612041473389e-01 1.276620328426361084e-01 3.824576437473297119e-01 2.060645222663879395e-01 4.744965210556983948e-02 -8.453935384750366211e-03 2.985071241855621338e-01 -3.231499493122100830e-01 3.899676203727722168e-01 -1.127288714051246643e-01 -2.304902821779251099e-01 -5.919537320733070374e-02
-1.093821302056312561e-01 7.566143572330474854e-02 -3.110253214836120605e-01 3.910716772079467773e-01 2.656922042369842529e-01 -3.596436977386474609e-01 8.273622393608093262e-02 2.749272063374519348e-02 -9.325417131185531616e-02 -1.131061315536499023e-01 -3.551414608955383301e-02 9.070164710283279419e-02 -1.129896715283393860e-01 2.683006785809993744e-02 -1.138596385717391968e-01 -6.484162062406539917e-02 -1.552524119615554810e-01 -1.510284096002578735e-01 1.724014580249786377e-01 2.216383665800094604e-01 -1.276653259992599487e-01 2.563948631286621094e-01 2.948224171996116638e-02 1.991619318723678589e-01 1.349802017211914062e-01 -2.088452316820621490e-02 1.716623455286026001e-01 -1.535843219608068466e-02 3.984714299440383911e-02 5.265748873353004456e-02 -3.104121685028076172e-01 -2.570242881774902344e-01
-2.440736442804336548e-01 3.041283041238784790e-02 -2.024220973253250122e-01 3.489411175251007080e-01 1.084774956107139587e-01 -3.023308236151933670e-03 -1.547175645828247070e-01 1.801293790340423584e-01 6.343714892864227295e-02 -1.510646343231201172e-01 -1.009176224470138550e-01 -4.200517665594816208e-03 1.878549456596374512e-01 9.750126302242279053e-02 1.675611920654773712e-02 9.102316945791244507e-02 -5.372503399848937988e-02 -3.228583633899688721e-01 -2.088209241628646851e-01 -2.387382537126541138e-01 -1.662377417087554932e-01 2.235658764839172363e-01 4.321936517953872681e-02 4.808999598026275635e-02 -7.241901010274887085e-02 -6.786031275987625122e-02 2.837483584880828857e-01 1.417377777397632599e-02 4.153007864952087402e-01 -1.335773020982742310e-01 -3.164006769657135010e-02 -2.163186669349670410e-01
-1.247992888092994690e-01 -2.803061008453369141e-01 3.190291821956634521e-01 1.704736948013305664e-01 -1.610528975725173950e-01 2.275217920541763306e-01 2.294673174619674683e-01 -4.731216654181480408e-02 -3.461964800953865051e-02 -8.977364003658294678e-02 -1.254457384347915649e-01 1.727102100849151611e-01 -1.413064152002334595e-01 -1.064222976565361023e-01 3.685326501727104187e-02 -3.299840027466416359e-03 -1.660815477371215820e-01 -9.236706793308258057e-02 -7.268524169921875000e-02 -3.888856619596481323e-02 -2.975292317569255829e-02 3.215825855731964111e-01 -8.224268443882465363e-03 1.832845956087112427e-01 1.463654041290283203e-01 -1.603088527917861938e-01 3.085643351078033447e-01 1.396326571702957153e-01 1.405604928731918335e-01 3.099338114261627197e-01 -2.703077793121337891e-01 -1.527881622314453125e-01
1.552195399999618530e-01 -1.698944866657257080e-01 7.974514737725257874e-03 -1.236655041575431824e-01 3.097230494022369385e-01 1.740806549787521362e-02 2.947127912193536758e-03 -1.686345487833023071e-01 -5.539201572537422180e-02 -2.402673214673995972e-01 -4.617840982973575592e-03 -6.484425812959671021e-02 -2.405137866735458374e-01 6.417739391326904297e-02 -5.833812430500984192e-02 -1.978061646223068237e-01 -7.588023692369461060e-02 -2.499850690364837646e-01 1.559962779283523560e-01 -4.205711558461189270e-02 -3.698112815618515015e-02 3.022552132606506348e-01 1.681256443262100220e-01 1.150506511330604553e-01 1.533857136964797974e-01 -2.773128747940063477e-01 4.153637588024139404e-01 1.035414114594459534e-01 3.371752798557281494e-02 8.011270314455032349e-02 -1.888302564620971680e-01 -2.863869965076446533e-01
-1.375616192817687988e-01 -2.467610538005828857e-01 -9.491019695997238159e-02 3.495744988322257996e-02 1.335113644599914551e-01 8.576833456754684448e-02 1.672778576612472534e-01 1.490812562406063080e-02 -1.155116111040115356e-01 4.112102091312408447e-02 6.574843823909759521e-02 -5.506718158721923828e-02 -3.057779371738433838e-02 1.361954770982265472e-02 9.936352074146270752e-02 -5.172722414135932922e-02 -2.448840141296386719e-01 3.798931092023849487e-02 2.698313295841217041e-01 2.780304849147796631e-01 -1.122247949242591858e-01 3.748049437999725342e-01 -3.855892270803451538e-02 2.106874585151672363e-01 2.270101755857467651e-01 -3.023916296660900116e-02 3.567112982273101807e-01 7.878746092319488525e-02 1.047763749957084656e-01 5.560784414410591125e-02 -3.922240138053894043e-01 -2.371347248554229736e-01
-1.272440999746322632e-01 -4.030270501971244812e-02 5.930591002106666565e-02 1.720404326915740967e-01 1.607911735773086548e-01 -1.648473441600799561e-01 -4.218402877449989319e-02 -7.855040021240711212e-03 1.697090268135070801e-01 -6.330482661724090576e-02 -2.530439198017120361e-02 -9.771399199962615967e-02 1.201230958104133606e-01 -2.367447167634963989e-01 8.183547854423522949e-02 -8.099187165498733521e-02 3.039981529582291842e-04 -1.665824651718139648e-01 -1.412036269903182983e-01 2.421328127384185791e-01 1.260801870375871658e-02 6.951670628041028976e-03 1.617026180028915405e-01 4.394841566681861877e-02 1.485000848770141602e-01 3.005223572254180908e-01 5.507540702819824219e-01 -2.521664798259735107e-01 2.304001748561859131e-01 -2.998623549938201904e-01 -1.272875349968671799e-02 -1.020680665969848633e-01
-3.299300000071525574e-02 3.448106348514556885e-02 -9.737479686737060547e-02 7.409757934510707855e-03 5.612017959356307983e-02 -2.252286821603775024e-01 2.920232713222503662e-01 -8.024222403764724731e-02 3.709014356136322021e-01 -2.345925420522689819e-01 -2.057063430547714233e-01 2.673234045505523682e-02 8.418623358011245728e-02 -1.098524034023284912e-01 -2.803451120853424072e-01 2.449620366096496582e-01 -1.419166103005409241e-02 -2.213476002216339111e-01 -1.967857480049133301e-01 -7.428603619337081909e-02 -1.367340981960296631e-01 -6.628948450088500977e-02 6.668578833341598511e-02 2.985574863851070404e-02 1.379804909229278564e-01 3.122225217521190643e-02 2.941555976867675781e-01 5.652188556268811226e-04 2.771848142147064209e-01 -2.043864876031875610e-01 -1.853619515895843506e-01 -2.604465186595916748e-01
-3.967158123850822449e-02 1.133254496380686760e-03 -1.139182075858116150e-01 2.070585936307907104e-01 -2.165010944008827209e-02 -2.861634790897369385e-01 -1.070850044488906860e-01 -1.386630535125732422e-01 2.366050481796264648e-01 -1.499487459659576416e-01 -1.747985035181045532e-01 -2.213882356882095337e-01 -8.401876688003540039e-02 -7.351148873567581177e-02 1.605728417634963989e-01 3.882451951503753662e-01 7.007551938295364380e-02 -1.124145016074180603e-01 -1.292730122804641724e-01 -1.234379559755325317e-01 -1.011380627751350403e-01 7.212524116039276123e-02 2.716662175953388214e-02 2.378415465354919434e-01 2.840782999992370605e-01 -1.734733879566192627e-01 1.916728317737579346e-01 1.193798854947090149e-01 5.193466320633888245e-02 -2.164503782987594604e-01 -3.021685779094696045e-01 -2.400738596916198730e-01
-2.465175688266754150e-01 -1.837503015995025635e-01 1.972923576831817627e-01 -2.705415487289428711e-01 9.939166903495788574e-02 -2.072035670280456543e-01 1.190828680992126465e-01 2.162730395793914795e-01 5.277638882398605347e-02 -3.176217377185821533e-01 -1.393357366323471069e-01 5.548555776476860046e-02 -2.507308125495910645e-01 -1.180763691663742065e-01 -1.408613026142120361e-01 3.461180329322814941e-01 -1.165988817811012268e-01 -3.048342652618885040e-02 6.265880167484283447e-02 1.732150912284851074e-01 -1.509231775999069214e-01 7.803164422512054443e-02 -3.962339833378791809e-02 2.818070724606513977e-02 5.681519582867622375e-02 1.220027506351470947e-01 3.763479292392730713e-01 -4.856722801923751831e-02 1.105046942830085754e-01 -1.881748065352439880e-02 -1.714666336774826050e-01 -2.306752651929855347e-01
-2.957575023174285889e-01 5.122662335634231567e-02 1.869428753852844238e-01 3.338436484336853027e-01 -2.703856304287910461e-02 1.598684233613312244e-03 -2.136685885488986969e-02 -1.150386482477188110e-01 8.789221197366714478e-02 -2.023860961198806763e-01 -3.153547644615173340e-02 1.398133635520935059e-01 1.026769503951072693e-01 -9.116352349519729614e-02 1.889311522245407104e-01 -1.964939944446086884e-02 -6.247708573937416077e-02 -2.032506763935089111e-01 -2.724975645542144775e-01 -1.097403652966022491e-02 -1.135426312685012817e-01 4.682762920856475830e-02 2.656556107103824615e-02 4.879441112279891968e-03 4.953622817993164062e-02 -1.685143709182739258e-01 5.371820926666259766e-01 -1.029531434178352356e-01 2.454139292240142822e-01 -2.806953489780426025e-01 -1.050678864121437073e-01 -9.717202931642532349e-02
-2.422242611646652222e-01 1.213371381163597107e-01 -1.084509938955307007e-01 1.276405155658721924e-01 1.187227889895439148e-01 4.599697887897491455e-02 1.977408826351165771e-01 1.189287304878234863e-01 6.504748016595840454e-02 -3.625734150409698486e-01 1.229774877429008484e-01 -6.916742026805877686e-02 -1.276456713676452637e-01 -1.871751248836517334e-01 8.263941109180450439e-02 3.226027488708496094e-01 -7.015769928693771362e-02 -2.620932459831237793e-01 2.051460593938827515e-01 4.836708679795265198e-02 6.812074780464172363e-02 1.728379428386688232e-01 1.791882663965225220e-01 1.694454848766326904e-01 1.671447753906250000e-01 -2.801396325230598450e-02 1.432773023843765259e-01 9.193257242441177368e-02 -5.308171734213829041e-02 3.173300623893737793e-01 -3.326558768749237061e-01 -1.612941771745681763e-01
1.414672881364822388e-01 -1.092297304421663284e-02 2.250413596630096436e-02 -9.127678722143173218e-02 1.734272986650466919e-01 -2.039160951972007751e-02 7.968884892761707306e-03 -2.499753683805465698e-01 -4.299955070018768311e-02 -3.010666072368621826e-01 -1.431729495525360107e-01 -8.566744625568389893e-03 -4.469155520200729370e-02 2.646452374756336212e-02 -1.072889342904090881e-01 -2.192267626523971558e-01 -3.246888518333435059e-02 -2.890907227993011475e-01 1.528225839138031006e-01 -1.488869935274124146e-01 1.801148988306522369e-02 3.527822196483612061e-01 5.390053614974021912e-02 6.261326372623443604e-02 1.446305811405181885e-01 -2.689491212368011475e-01 3.747653067111968994e-01 1.929766386747360229e-01 2.825990021228790283e-01 4.908212646842002869e-02 -1.255258768796920776e-01 -2.681996226310729980e-01
1.081662103533744812e-01 1.317718625068664551e-01 -2.060479521751403809e-01 2.830086648464202881e-01 2.005046904087066650e-01 4.173314943909645081e-02 3.267873227596282959e-01 -1.469545215368270874e-01 -3.780871331691741943e-01 -4.285893216729164124e-02 1.282889246940612793e-01 -1.269637942314147949e-01 -1.436202973127365112e-01 -2.065504714846611023e-02 -1.075384020805358887e-01 1.807408481836318970e-01 8.167353272438049316e-02 -8.337958902120590210e-02 3.453459218144416809e-02 2.536022961139678955e-01 -9.331984817981719971e-02 3.137451410293579102e-01 2.139373272657394409e-01 1.378786265850067139e-01 3.145889639854431152e-01 4.410431534051895142e-02 2.126751542091369629e-01 4.477461427450180054e-02 -3.305569756776094437e-03 -9.201380610466003418e-02 -4.606215283274650574e-02 -1.600233316421508789e-01
-1.494497209787368774e-01 -4.181754309684038162e-03 -1.953776478767395020e-01 3.014373779296875000e-01 2.680332958698272705e-01 -3.593454360961914062e-01 1.111523136496543884e-01 -1.490059196949005127e-01 -9.892427921295166016e-02 -1.456335335969924927e-01 -8.538484573364257812e-02 2.211922407150268555e-01 9.798613190650939941e-02 7.991974055767059326e-02 1.341507732868194580e-01 9.527856856584548950e-02 -1.079067289829254150e-01 -2.357178330421447754e-01 -1.759134083986282349e-01 -1.486718095839023590e-02 -3.390597999095916748e-01 -5.241266638040542603e-02 7.333883550018072128e-03 6.766271591186523438e-02 1.548966765403747559e-01 9.186059981584548950e-02 2.738565802574157715e-01 -1.375972330570220947e-01 5.141884833574295044e-02 1.160855293273925781e-01 -3.349864780902862549e-01 -8.599814772605895996e-02
7.417022436857223511e-02 -1.087711080908775330e-01 -1.662973165512084961e-01 -2.653193846344947815e-02 1.293417997658252716e-02 -1.040429398417472839e-01 -1.379006505012512207e-01 1.223397329449653625e-01 -1.256024986505508423e-01 -3.631270229816436768e-01 -1.312818229198455811e-01 8.801412582397460938e-02 1.236508265137672424e-01 -1.316432058811187744e-01 -4.088798165321350098e-02 1.091020181775093079e-01 -2.270898371934890747e-01 -4.218500554561614990e-01 -2.046600282192230225e-01 1.765009760856628418e-02 -6.381279788911342621e-03 2.018541544675827026e-01 2.279879748821258545e-01 2.208336740732192993e-01 2.323894947767257690e-01 -2.340482920408248901e-02 -3.328439593315124512e-02 2.433082833886146545e-02 1.363378614187240601e-01 1.982207000255584717e-01 -3.274102509021759033e-01 -2.365036755800247192e-01
-1.135464459657669067e-01 -1.311282217502593994e-01 -2.274859547615051270e-01 3.234689533710479736e-01 2.483429946005344391e-02 -3.066113293170928955e-01 1.264180541038513184e-01 -1.306252032518386841e-01 -1.398211568593978882e-01 2.935769967734813690e-02 5.342903360724449158e-02 -6.138286739587783813e-02 -2.723651751875877380e-02 5.944813042879104614e-02 4.985603317618370056e-02 -6.661327928304672241e-02 -1.649521589279174805e-01 -1.261944025754928589e-01 7.017729431390762329e-02 2.579251304268836975e-02 -2.086925804615020752e-01 4.360339045524597168e-02 4.726524651050567627e-02 2.553218901157379150e-01 1.199220642447471619e-01 1.746175885200500488e-01 3.674543499946594238e-01 -2.626107037067413330e-01 8.903151005506515503e-02 1.911569386720657349e-01 -3.972051441669464111e-01 -1.868829131126403809e-01
1.353954989463090897e-02 4.251490905880928040e-02 -4.370474070310592651e-02 -1.579496115446090698e-01 1.390774995088577271e-01 2.504053115844726562e-01 1.458709686994552612e-01 -2.416582591831684113e-02 -4.726478829979896545e-02 -3.099443912506103516e-01 -1.867322474718093872e-01 -1.468574404716491699e-01 -2.314352244138717651e-01 -3.689678758382797241e-02 -1.549075841903686523e-01 4.193808510899543762e-02 -5.805231630802154541e-02 -3.529882431030273438e-01 1.281869411468505859e-01 -3.826142754405736923e-03 -4.714958835393190384e-03 2.264649122953414917e-01 7.901305705308914185e-02 1.096533462405204773e-01 2.464297264814376831e-01 -2.877190411090850830e-01 3.306519091129302979e-01 -4.558853805065155029e-02 9.308114647865295410e-02 2.133950293064117432e-01 -1.795177906751632690e-01 -2.765666544437408447e-01
-2.201650142669677734e-01 -1.717383265495300293e-01 -1.761629283428192139e-01 -1.343351788818836212e-02 2.090962082147598267e-01 -1.256007403135299683e-01 9.544457495212554932e-02 1.722908914089202881e-01 3.212096989154815674e-01 -2.038078308105468750e-01 6.003475561738014221e-02 2.775507234036922455e-02 1.990132965147495270e-02 -7.833874225616455078e-02 5.118308763485401869e-05 4.715460836887359619e-01 -1.505757719278335571e-01 -1.900858432054519653e-01 -2.589197270572185516e-02 6.110986694693565369e-03 1.264733634889125824e-02 -3.749825060367584229e-02 3.005405068397521973e-01 1.236321497708559036e-02 -4.766668751835823059e-02 -8.943544328212738037e-02 4.821964800357818604e-01 -4.981175437569618225e-02 2.395202405750751495e-02 1.259593814611434937e-01 -5.591168999671936035e-03 -3.548302873969078064e-02
-1.892014220356941223e-02 -1.546175479888916016e-01 3.448353707790374756e-02 -7.360991835594177246e-02 -6.440045684576034546e-02 3.658470511436462402e-02 6.356693804264068604e-02 3.043137192726135254e-01 -2.288347296416759491e-02 -2.594635188579559326e-01 -1.682248711585998535e-01 1.653902381658554077e-01 -1.666546463966369629e-01 2.043757587671279907e-01 9.313327074050903320e-02 3.969969749450683594e-01 -1.299110651016235352e-01 1.912279278039932251e-01 1.414141207933425903e-01 1.507734209299087524e-01 2.255800180137157440e-02 1.724956184625625610e-01 -2.280498296022415161e-02 1.722965538501739502e-01 1.479284763336181641e-01 1.481662243604660034e-01 4.291529655456542969e-01 2.358586899936199188e-02 1.661390215158462524e-01 -4.557940363883972168e-02 -2.772587239742279053e-01 -1.261353641748428345e-01
1.663711853325366974e-02 1.201773509383201599e-01 1.306516304612159729e-02 1.149973794817924500e-01 5.689471215009689331e-02 2.707584202289581299e-01 3.634829819202423096e-01 -7.018034905195236206e-02 2.314870357513427734e-01 -1.001956835389137268e-01 -3.115373849868774414e-01 -1.594138741493225098e-01 -7.616097480058670044e-02 7.434863597154617310e-02 -1.746688783168792725e-02 -2.778398245573043823e-02 -1.149413213133811951e-01 9.702215343713760376e-02 4.921414703130722046e-02 6.119488179683685303e-02 -1.365146040916442871e-01 1.503280550241470337e-01 -1.145833730697631836e-01 -6.380814313888549805e-02 2.097161710262298584e-01 2.253406643867492676e-01 5.163497328758239746e-01 1.686374247074127197e-01 1.622525006532669067e-01 3.084347397089004517e-02 -2.338970750570297241e-01 -2.769704349339008331e-02
4.382041096687316895e-02 -6.076796911656856537e-03 4.113036394119262695e-02 1.752181053161621094e-01 -1.583438925445079803e-02 -2.150963246822357178e-01 -1.104767248034477234e-01 1.294829249382019043e-01 -1.401077806949615479e-01 -7.659144233912229538e-03 -2.301756143569946289e-01 1.111668124794960022e-01 -3.315872326493263245e-02 -1.431291699409484863e-01 5.646996572613716125e-02 -9.994354099035263062e-02 -2.247335463762283325e-01 -1.109938323497772217e-01 -1.754766553640365601e-01 8.168299496173858643e-02 3.906131908297538757e-02 1.557922959327697754e-01 2.153929620981216431e-01 1.230653002858161926e-01 9.490695595741271973e-02 2.651864886283874512e-01 4.831330478191375732e-01 -2.479857355356216431e-01 3.764804303646087646e-01 6.155765801668167114e-02 -1.830136328935623169e-01 -1.716947704553604126e-01
-3.580611571669578552e-02 -2.318662106990814209e-01 -1.345589309930801392e-01 2.770797312259674072e-01 2.056158035993576050e-01 -1.101616099476814270e-01 1.617187112569808960e-01 -1.604486852884292603e-01 -8.954831957817077637e-02 -1.151143312454223633e-01 1.245806589722633362e-01 2.076480388641357422e-01 -7.084669917821884155e-02 1.413372009992599487e-01 -3.216399624943733215e-02 1.308106631040573120e-01 -1.881907880306243896e-01 -1.681061983108520508e-01 2.549809813499450684e-01 1.013249754905700684e-01 -4.075228422880172729e-02 -4.325504601001739502e-02 4.914831370115280151e-02 -6.360670179128646851e-02 7.236403226852416992e-02 1.265191286802291870e-01 1.796816885471343994e-01 -2.137315869331359863e-01 2.932298481464385986e-01 -8.054983615875244141e-02 -4.105166792869567871e-01 -3.340058624744415283e-01
-1.021200641989707947e-01 -2.266736775636672974e-01 1.276051998138427734e-01 -1.681348979473114014e-01 2.666603624820709229e-01 4.774836078286170959e-02 1.443301141262054443e-01 3.809747695922851562e-01 -3.051342815160751343e-02 -2.233205288648605347e-01 -5.663377791643142700e-02 -9.452997148036956787e-02 -2.793711423873901367e-01 3.924060240387916565e-02 3.703396022319793701e-02 2.675192952156066895e-01 -3.971439227461814880e-02 -2.600445598363876343e-02 1.534860283136367798e-01 1.164282038807868958e-01 1.311589684337377548e-02 8.171664178371429443e-02 -6.354355067014694214e-02 2.477035075426101685e-01 -4.844177514314651489e-02 4.663410037755966187e-02 2.408035397529602051e-01 -5.754877626895904541e-02 3.966554254293441772e-02 1.100929304957389832e-01 -4.053196012973785400e-01 -2.887839972972869873e-01
-2.856547944247722626e-02 -3.456054627895355225e-02 2.213416546583175659e-01 1.689246743917465210e-01 -1.833698302507400513e-01 1.864634454250335693e-01 2.068622112274169922e-01 6.184537336230278015e-02 1.600868403911590576e-01 -4.753228276968002319e-02 -1.545086354017257690e-01 8.829532563686370850e-02 -1.151300966739654541e-01 1.533913910388946533e-01 9.634331613779067993e-02 -2.856597676873207092e-02 8.479695767164230347e-02 -4.054907336831092834e-02 7.356145232915878296e-02 2.741268575191497803e-01 8.843483030796051025e-02 4.430090487003326416e-01 9.138125181198120117e-02 2.862052321434020996e-01 1.980022341012954712e-01 2.979696728289127350e-02 3.819119930267333984e-01 -1.005540043115615845e-01 1.728840470314025879e-01 1.739171296358108521e-01 -1.448807567358016968e-01 -1.951761245727539062e-01
-2.975333295762538910e-02 1.030763909220695496e-01 1.018074676394462585e-01 4.696123674511909485e-02 6.757569313049316406e-02 -1.768440753221511841e-01 1.676399260759353638e-01 1.038148552179336548e-01 3.465302288532257080e-02 -6.517970561981201172e-02 -1.367114484310150146e-01 -2.282430678606033325e-01 1.745681017637252808e-01 2.474300563335418701e-02 7.592857629060745239e-02 -8.476561307907104492e-02 -4.104742407798767090e-02 3.202290460467338562e-02 -1.444070339202880859e-01 6.053584814071655273e-02 6.277277320623397827e-02 2.768193557858467102e-02 1.064204201102256775e-01 -8.187265135347843170e-03 1.755199581384658813e-01 -1.772782392799854279e-02 5.922515392303466797e-01 -3.241354227066040039e-01 2.886988520622253418e-01 -3.539263010025024414e-01 -1.649219989776611328e-01 -1.218334883451461792e-01
-6.858667358756065369e-03 1.256986111402511597e-01 1.393447816371917725e-01 -1.182078719139099121e-01 -1.076187714934349060e-01 -6.008287891745567322e-02 -1.218824014067649841e-01 -1.313727945089340210e-01 1.137248650193214417e-01 -1.614215672016143799e-01 2.015670388936996460e-01 -1.478567719459533691e-01 -8.573586493730545044e-02 -1.663490980863571167e-01 -6.634667050093412399e-03 1.551520451903343201e-02 -1.782383769750595093e-01 4.746567085385322571e-02 -3.573623299598693848e-02 1.730565726757049561e-01 -6.325057148933410645e-02 3.550365865230560303e-01 1.556382626295089722e-01 2.881756424903869629e-01 2.461309432983398438e-01 1.684357374906539917e-01 2.792426943778991699e-01 -2.367364913225173950e-01 3.595932424068450928e-01 2.365139126777648926e-01 -2.259189933538436890e-01 6.959453970193862915e-02
-5.046601966023445129e-02 4.821725934743881226e-02 2.237993106245994568e-02 -1.675123721361160278e-02 3.413351774215698242e-01 -6.582697480916976929e-02 1.909443736076354980e-01 2.008564770221710205e-01 -1.046096533536911011e-01 -1.156293973326683044e-01 -7.266482710838317871e-02 2.243849188089370728e-01 -1.784598976373672485e-01 -3.030620515346527100e-01 -5.078569054603576660e-02 -2.532284893095493317e-02 -2.037929296493530273e-01 -5.080091208219528198e-02 8.012619614601135254e-02 -1.564086414873600006e-02 -9.028918296098709106e-02 2.025984078645706177e-01 -1.827723830938339233e-01 3.183679580688476562e-01 1.778993159532546997e-01 2.205593734979629517e-01 1.590894460678100586e-01 6.374170072376728058e-03 4.234533309936523438e-01 -1.852219402790069580e-01 -1.688352823257446289e-01 -8.564290404319763184e-02
-3.134417831897735596e-01 -2.387800663709640503e-01 9.234581375494599342e-04 -1.450984156690537930e-03 1.677802801132202148e-01 9.829564392566680908e-02 1.962295472621917725e-01 -2.179992571473121643e-02 -1.240890659391880035e-02 1.203185841441154480e-01 -1.951545476913452148e-01 -3.680403530597686768e-02 -5.993830785155296326e-02 3.029883652925491333e-02 -9.604178369045257568e-03 -8.639537543058395386e-02 -1.923444122076034546e-01 1.205319259315729141e-02 2.494280040264129639e-01 5.064890533685684204e-02 6.278322637081146240e-02 3.309299349784851074e-01 7.654917985200881958e-02 9.530450403690338135e-02 2.319080382585525513e-01 -1.167115196585655212e-01 2.455570846796035767e-01 1.851877272129058838e-01 5.039769783616065979e-02 1.022471711039543152e-01 -4.576272368431091309e-01 -2.950783669948577881e-01
2.097823321819305420e-01 6.220197305083274841e-02 -7.809358090162277222e-02 2.333380132913589478e-01 3.490846157073974609e-01 6.207842007279396057e-02 -2.893213368952274323e-02 -8.650071173906326294e-02 -1.524812132120132446e-01 -2.134548127651214600e-02 -1.027068644762039185e-01 1.209352090954780579e-01 5.200031772255897522e-02 1.231350228190422058e-01 2.006249725818634033e-01 3.496326208114624023e-01 -8.029226958751678467e-02 4.337522014975547791e-02 -3.047547936439514160e-01 1.728208735585212708e-02 9.502249956130981445e-02 4.852433204650878906e-01 3.336365520954132080e-02 -1.748275011777877808e-01 8.614036440849304199e-02 -3.516239672899246216e-02 5.880718678236007690e-02 3.526207804679870605e-02 2.373122274875640869e-01 -8.508103899657726288e-03 -2.234262526035308838e-01 -1.759729534387588501e-01
-2.740996181964874268e-01 1.747312210500240326e-02 -2.353084981441497803e-01 2.130177104845643044e-03 4.928544163703918457e-02 1.911147236824035645e-01 1.354042589664459229e-01 -6.296031922101974487e-02 6.130548194050788879e-02 -4.285254180431365967e-01 1.124584302306175232e-02 -1.551325470209121704e-01 -3.371154516935348511e-02 -9.615219384431838989e-02 -4.229658469557762146e-02 1.274259686470031738e-01 6.791656464338302612e-02 -4.294695854187011719e-01 4.045892134308815002e-02 2.590442895889282227e-01 -1.206523999571800232e-01 2.946631014347076416e-01 1.008494421839714050e-01 1.291108578443527222e-01 2.116191536188125610e-01 -1.164082586765289307e-01 9.623228013515472412e-02 -7.460414618253707886e-02 9.123698808252811432e-03 2.119049131870269775e-01 -8.858639001846313477e-02 -2.364921569824218750e-01
-2.582145333290100098e-01 -1.479031294584274292e-01 -7.404994964599609375e-02 4.892736300826072693e-02 1.647980958223342896e-01 -2.462457865476608276e-01 3.899080157279968262e-01 -1.986330188810825348e-02 1.921000629663467407e-01 -1.470170319080352783e-01 4.147779196500778198e-03 3.882876783609390259e-02 6.757641583681106567e-02 -2.977218925952911377e-01 6.551392376422882080e-02 1.365745365619659424e-01 -4.699732735753059387e-02 -2.001201808452606201e-01 -8.149114437401294708e-03 -2.131895348429679871e-02 -1.983333751559257507e-02 -6.030263751745223999e-02 -2.074474245309829712e-01 1.412196271121501923e-02 -4.266704898327589035e-03 3.585460409522056580e-02 2.263619452714920044e-01 -2.347985059022903442e-01 1.374301910400390625e-01 -6.755269318819046021e-02 -4.033583402633666992e-01 -3.214030861854553223e-01
6.561060994863510132e-02 -1.978840827941894531e-01 -1.815326213836669922e-01 -7.057643681764602661e-02 3.942348659038543701e-01 -8.754790574312210083e-02 1.717952080070972443e-02 -1.620361357927322388e-01 1.247107237577438354e-01 -2.710374891757965088e-01 -1.723451167345046997e-01 5.589728802442550659e-02 -4.664897546172142029e-02 -1.251283437013626099e-01 -1.359918117523193359e-01 -8.339393883943557739e-03 1.901749670505523682e-01 -9.804823994636535645e-02 -2.396888136863708496e-01 -1.420127414166927338e-02 -2.526175379753112793e-01 1.157555431127548218e-01 -9.072314947843551636e-02 5.918299034237861633e-02 2.843060791492462158e-01 -1.539289355278015137e-01 2.157504111528396606e-01 1.085557788610458374e-02 -6.097238138318061829e-02 -3.335028290748596191e-01 -2.055164128541946411e-01 -2.645336985588073730e-01
6.700821686536073685e-03 -4.189396202564239502e-01 3.127777948975563049e-02 1.144308447837829590e-01 -5.442951340228319168e-03 1.601153016090393066e-01 4.478203505277633667e-02 -6.304717063903808594e-02 6.714845448732376099e-02 -2.986379265785217285e-01 -1.146797239780426025e-01 -1.222231145948171616e-02 -1.838050782680511475e-03 8.558712154626846313e-02 1.265531033277511597e-01 3.397610783576965332e-01 1.454201191663742065e-01 -2.334292046725749969e-02 1.647360622882843018e-01 -7.846238464117050171e-02 -1.078588813543319702e-01 2.338458597660064697e-01 5.552255362272262573e-02 -1.143244933336973190e-02 1.227380037307739258e-01 -4.563311487436294556e-02 4.764845371246337891e-01 4.763887450098991394e-02 6.737189739942550659e-02 2.994832396507263184e-01 -1.789518147706985474e-01 -1.890104562044143677e-01
-1.151752024888992310e-01 -4.469796642661094666e-02 -6.031513586640357971e-02 6.328526139259338379e-02 3.286318182945251465e-01 -1.225367635488510132e-01 1.365023553371429443e-01 4.838671162724494934e-02 8.041736483573913574e-02 -1.698483526706695557e-01 1.015958189964294434e-01 3.202306330204010010e-01 -8.208899945020675659e-02 -1.693543493747711182e-01 5.626248940825462341e-02 3.697752654552459717e-01 -7.460666447877883911e-02 -8.044950664043426514e-02 -1.364861726760864258e-01 2.162360548973083496e-01 -5.113773047924041748e-03 9.054226428270339966e-02 2.703014612197875977e-01 2.518855631351470947e-01 8.623535186052322388e-02 -2.082002609968185425e-01 4.221338331699371338e-01 -2.746090176515281200e-04 -5.210701376199722290e-03 -1.758905649185180664e-01 -5.925547704100608826e-02 1.548784524202346802e-01
2.993336506187915802e-02 -4.199988394975662231e-02 2.860657684504985809e-02 8.953455835580825806e-02 -7.468186318874359131e-02 1.533182859420776367e-01 -6.081705167889595032e-02 -1.339240670204162598e-01 -1.558974236249923706e-01 -1.809765845537185669e-01 2.685764804482460022e-02 -8.810311555862426758e-02 -1.555739939212799072e-01 1.853077709674835205e-01 2.769657075405120850e-01 3.810569643974304199e-02 1.844258457422256470e-01 -3.484915941953659058e-02 -2.324656546115875244e-01 -1.257383227348327637e-01 -1.494272202253341675e-01 1.327466666698455811e-01 1.314260512590408325e-01 -2.868301421403884888e-02 3.387532234191894531e-01 1.529175937175750732e-01 3.585082292556762695e-01 2.347249239683151245e-01 1.736762523651123047e-01 1.256988197565078735e-01 -3.723030686378479004e-01 -2.570694386959075928e-01
-2.098375465720891953e-03 -4.254738986492156982e-01 -1.487529426813125610e-01 -6.571236252784729004e-02 4.260990917682647705e-01 1.254085078835487366e-02 1.786201745271682739e-01 -2.798011898994445801e-01 1.596459150314331055e-01 -3.099565804004669189e-01 -2.449429966509342194e-02 2.232716828584671021e-01 -5.702290683984756470e-02 -1.468150615692138672e-01 -1.325072795152664185e-01 1.282858103513717651e-02 -1.242599412798881531e-01 -9.932717680931091309e-02 -1.619367897510528564e-01 -8.086220175027847290e-02 6.301650404930114746e-02 -2.540617249906063080e-02 5.401543900370597839e-02 -6.759673357009887695e-02 6.690022349357604980e-02 -1.574730686843395233e-02 2.115498185157775879e-01 -6.279064714908599854e-02 2.024867236614227295e-01 -4.322282969951629639e-02 -2.883416712284088135e-01 -1.909695714712142944e-01
2.523819506168365479e-01 9.178226441144943237e-02 3.408112525939941406e-01 3.900310024619102478e-02 1.468052864074707031e-01 -2.173308432102203369e-01 1.106668338179588318e-01 -9.401019662618637085e-03 1.271585226058959961e-01 1.746887899935245514e-02 -2.343374639749526978e-01 1.785237193107604980e-01 7.566275447607040405e-02 1.677091866731643677e-01 -5.814754590392112732e-02 2.202124744653701782e-01 -1.834530681371688843e-01 -3.602498397231101990e-02 -7.290052622556686401e-02 2.150837779045104980e-01 -1.054475363343954086e-02 2.914300560951232910e-01 -8.825701475143432617e-02 2.416338622570037842e-01 1.380788534879684448e-01 -1.577250361442565918e-01 2.949778437614440918e-01 -1.432507634162902832e-01 2.480337768793106079e-01 9.362766891717910767e-02 -2.821065187454223633e-01 -3.173300623893737793e-02
-2.820516191422939301e-02 -1.211477369070053101e-01 5.081640928983688354e-02 1.530721932649612427e-01 1.556418091058731079e-01 1.716008931398391724e-01 -6.562211364507675171e-02 -1.614138484001159668e-01 9.718000143766403198e-02 -2.800888419151306152e-01 4.351541772484779358e-02 1.645739972591400146e-01 -9.349635988473892212e-02 8.205992728471755981e-02 1.333337277173995972e-01 4.056763052940368652e-01 5.058064311742782593e-02 1.435606181621551514e-01 2.184204459190368652e-01 -1.445203423500061035e-01 -6.975530833005905151e-02 2.639373540878295898e-01 8.637128025293350220e-02 -3.242336213588714600e-02 3.250584006309509277e-01 -3.440551832318305969e-02 3.497885465621948242e-01 -1.937295310199260712e-02 8.715362101793289185e-02 2.213660329580307007e-01 -2.759154736995697021e-01 -1.505988389253616333e-01
3.261861205101013184e-02 1.229222049005329609e-03 -1.154081225395202637e-01 1.712026596069335938e-01 1.523419320583343506e-01 -1.160926744341850281e-01 -5.016336217522621155e-02 3.938275575637817383e-02 -3.517690673470497131e-02 6.762567907571792603e-02 -6.009859219193458557e-02 2.102708369493484497e-01 5.767552554607391357e-02 -1.731431782245635986e-01 3.522999584674835205e-02 -3.657270222902297974e-02 -1.989531069993972778e-01 -2.111296802759170532e-01 -1.890312731266021729e-01 1.507837027311325073e-01 1.007106080651283264e-01 1.313092857599258423e-01 2.706812918186187744e-01 3.304823637008666992e-01 1.226061955094337463e-01 2.836009860038757324e-01 4.951291680335998535e-01 -1.085372567176818848e-01 3.265917003154754639e-01 6.880593299865722656e-02 -2.850891835987567902e-02 -9.449813514947891235e-02
9.193947166204452515e-02 1.067259237170219421e-01 -2.168800868093967438e-02 7.082021981477737427e-02 -1.179947033524513245e-01 2.073021084070205688e-01 1.327977282926440239e-03 2.601471170783042908e-02 -3.944001197814941406e-01 -2.172009646892547607e-01 1.696055233478546143e-01 -3.501882031559944153e-02 1.379187870770692825e-02 4.617785662412643433e-02 2.180556803941726685e-01 1.399663537740707397e-01 -3.744331747293472290e-02 -1.617307215929031372e-01 -7.237223535776138306e-02 2.996466495096683502e-02 -1.456378549337387085e-01 2.722191214561462402e-01 1.820519417524337769e-01 2.390744537115097046e-02 4.156143665313720703e-01 -8.561342209577560425e-02 1.097115799784660339e-01 5.547534674406051636e-02 2.463093996047973633e-01 -4.389961063861846924e-02 -3.470894992351531982e-01 -2.719293236732482910e-01
-2.025803625583648682e-01 -3.518136218190193176e-02 -1.309044808149337769e-01 1.971583366394042969e-01 1.261366754770278931e-01 -1.423622220754623413e-01 1.422174125909805298e-01 9.024911373853683472e-02 1.033676788210868835e-01 -2.992369234561920166e-02 -1.461541503667831421e-01 1.179309934377670288e-01 7.423134148120880127e-02 -2.053006142377853394e-01 6.028151512145996094e-02 2.504285275936126709e-01 -1.280429661273956299e-01 -3.588378429412841797e-01 -1.404125839471817017e-01 1.352673619985580444e-01 -1.213302137330174446e-03 1.233128458261489868e-01 2.096335887908935547e-01 2.920252680778503418e-01 3.066006302833557129e-02 2.225650995969772339e-01 3.978433012962341309e-01 -1.764928400516510010e-01 1.680693775415420532e-01 -2.715411782264709473e-01 -6.704905629158020020e-02 4.822002351284027100e-02
-1.907777339220046997e-01 -7.091026753187179565e-02 2.218702621757984161e-02 -1.490496993064880371e-01 1.619208902120590210e-01 5.090492963790893555e-02 1.177871376276016235e-01 -2.700358256697654724e-02 2.411475926637649536e-01 4.450916498899459839e-02 1.249534636735916138e-01 -2.680104672908782959e-01 -1.635345220565795898e-01 1.331219524145126343e-01 1.485266070812940598e-02 6.929145008325576782e-02 -1.971584111452102661e-01 -1.982858479022979736e-01 -3.104584515094757080e-01 -2.158395387232303619e-02 -9.895141422748565674e-02 1.789748668670654297e-01 1.417971309274435043e-02 2.941184639930725098e-01 6.346607208251953125e-02 2.889357209205627441e-01 4.602016806602478027e-01 -1.868190616369247437e-01 3.694178164005279541e-02 1.061060950160026550e-01 -9.663307666778564453e-02 -1.888452619314193726e-01
9.709750860929489136e-02 -2.391340434551239014e-01 -2.452090233564376831e-01 2.296614274382591248e-02 1.589416712522506714e-01 5.889835208654403687e-02 1.354613155126571655e-01 3.369498532265424728e-03 -1.708146184682846069e-01 -1.486733108758926392e-01 2.200295329093933105e-01 -4.540160298347473145e-02 1.075153872370719910e-01 -3.943023979663848877e-01 9.392137080430984497e-02 -1.656433194875717163e-01 -6.387625634670257568e-02 1.000714302062988281e-01 -5.464917048811912537e-02 2.056757658720016479e-01 -1.362481713294982910e-01 1.140057072043418884e-01 8.628569543361663818e-03 8.532705157995223999e-02 1.037384942173957825e-01 -1.335389763116836548e-01 3.948977589607238770e-01 -1.015896946191787720e-01 2.294593155384063721e-01 -2.232728749513626099e-01 -1.531790047883987427e-01 -3.185380399227142334e-01
1.110133305191993713e-01 -1.570630669593811035e-01 -3.060141503810882568e-01 1.519809570163488388e-02 2.057079374790191650e-01 8.083099871873855591e-02 4.010796546936035156e-01 3.337784409523010254e-01 -7.958203554153442383e-02 -1.553711593151092529e-01 -1.622238010168075562e-01 -3.833552077412605286e-02 -9.984739869832992554e-02 -1.966204643249511719e-01 3.949014842510223389e-02 3.319172263145446777e-01 -5.431468039751052856e-02 -5.489667877554893494e-02 -8.444510400295257568e-02 -6.107805669307708740e-02 -6.684962660074234009e-02 -4.590021073818206787e-02 2.392563968896865845e-01 1.716022342443466187e-01 2.428695261478424072e-01 -2.182128280401229858e-02 2.032607048749923706e-01 -2.141356617212295532e-01 1.494657397270202637e-01 8.539701998233795166e-02 -1.578733175992965698e-01 -1.345834881067276001e-01
-6.316172331571578979e-02 -6.392890959978103638e-02 -2.095966041088104248e-01 -1.978444308042526245e-01 3.688051104545593262e-01 1.019352395087480545e-02 -3.002509847283363342e-02 1.692863851785659790e-01 1.673057079315185547e-01 -3.161642253398895264e-01 -3.217297494411468506e-01 1.331068277359008789e-01 -5.317981913685798645e-02 1.784489899873733521e-01 4.216836765408515930e-02 4.061680659651756287e-02 -2.159931361675262451e-01 -1.413272693753242493e-02 1.186909899115562439e-01 2.395053058862686157e-01 2.769093029201030731e-02 8.348126709461212158e-02 -9.376736730337142944e-02 2.361600399017333984e-01 -5.114807933568954468e-02 -2.181299403309822083e-02 2.267073839902877808e-01 5.391057208180427551e-02 2.588663995265960693e-01 9.473286569118499756e-03 -3.743170499801635742e-01 -2.606241218745708466e-02
2.069422788918018341e-02 -1.293152719736099243e-01 -9.136156737804412842e-02 1.787316203117370605e-01 1.376043707132339478e-01 -4.063265323638916016e-01 2.289991378784179688e-01 -2.347330935299396515e-02 -1.368543207645416260e-01 5.182351917028427124e-03 -1.089687347412109375e-01 3.550134226679801941e-02 -1.016689464449882507e-03 -1.849353909492492676e-01 -1.941316872835159302e-01 1.594265550374984741e-01 -1.664268225431442261e-02 -2.305260300636291504e-01 4.681671410799026489e-02 9.860901534557342529e-02 -6.998347118496894836e-03 1.920996308326721191e-01 -6.807734072208404541e-02 3.559041321277618408e-01 2.648529112339019775e-01 -7.505895942449569702e-02 4.605938121676445007e-02 -1.255237907171249390e-01 2.753779590129852295e-01 4.067657887935638428e-02 -4.014258682727813721e-01 -1.022523045539855957e-01
-1.731061041355133057e-01 -7.468514889478683472e-02 -7.365856785327196121e-03 -3.023709915578365326e-02 1.863041222095489502e-01 -1.012541130185127258e-01 -1.300178617238998413e-01 1.722205132246017456e-01 2.228444665670394897e-01 -1.477305144071578979e-01 -1.312830746173858643e-01 -2.499424368143081665e-01 2.949596615508198738e-03 -1.578712612390518188e-01 2.482647597789764404e-01 1.817729473114013672e-01 -1.010936647653579712e-01 7.984487339854240417e-03 -1.150658875703811646e-01 3.289914429187774658e-01 -1.151378899812698364e-01 -8.983056177385151386e-04 -3.131647408008575439e-01 1.017240285873413086e-01 1.100070998072624207e-01 1.891645193099975586e-01 4.243574738502502441e-01 -3.384484350681304932e-02 1.725398302078247070e-01 1.225674524903297424e-01 -2.599661648273468018e-01 -7.900214940309524536e-02
-1.748019754886627197e-01 2.765343897044658661e-02 1.456048991531133652e-02 1.002884060144424438e-01 -8.633100986480712891e-02 1.565186493098735809e-02 2.234124094247817993e-01 -4.478953778743743896e-02 5.168817564845085144e-02 -8.601523190736770630e-02 -1.760118156671524048e-01 1.463520824909210205e-01 -8.604238182306289673e-02 -3.532581031322479248e-01 1.542515307664871216e-01 3.975500464439392090e-01 2.926854183897376060e-03 -3.105682432651519775e-01 4.275776073336601257e-02 1.516086328774690628e-02 -2.180085517466068268e-02 9.224286675453186035e-02 1.431132107973098755e-01 2.719904482364654541e-01 2.580943703651428223e-01 -1.096775010228157043e-01 2.169828265905380249e-01 -6.791809946298599243e-02 7.515735924243927002e-02 -1.579435020685195923e-01 -3.693041801452636719e-01 1.516860425472259521e-01
2.135225385427474976e-02 1.038897596299648285e-02 -4.486444219946861267e-02 -1.868241876363754272e-01 2.400964647531509399e-01 9.394870698451995850e-02 -1.170611009001731873e-01 -1.714626252651214600e-01 2.107887528836727142e-03 -1.379762142896652222e-01 3.447788953781127930e-02 2.033599652349948883e-03 -2.830186188220977783e-01 6.838872283697128296e-02 -1.728512942790985107e-01 2.854517847299575806e-02 -2.786998152732849121e-01 -2.891304790973663330e-01 -1.271006166934967041e-01 6.131158024072647095e-02 1.713523268699645996e-01 8.245576173067092896e-02 5.404701083898544312e-02 -2.899493789300322533e-03 -1.773220747709274292e-01 2.230193614959716797e-01 2.448948323726654053e-01 -6.861340999603271484e-02 3.587876558303833008e-01 1.633377075195312500e-01 -4.090953171253204346e-01 -1.683402955532073975e-01
1.310051381587982178e-01 1.057504937052726746e-01 -1.196743696928024292e-01 3.543007075786590576e-01 -3.961788490414619446e-02 -1.702262014150619507e-01 -1.377123147249221802e-01 -1.490186154842376709e-01 1.812132596969604492e-01 -2.580402195453643799e-01 -1.287213563919067383e-01 -1.762069314718246460e-01 -3.141932561993598938e-02 2.982959849759936333e-03 5.696119274944067001e-03 3.741729557514190674e-01 3.198941471055150032e-03 -1.772515177726745605e-01 -1.036102771759033203e-01 2.523018233478069305e-02 -9.517832845449447632e-02 1.440404504537582397e-01 5.193938687443733215e-02 2.278952598571777344e-01 1.479793936014175415e-01 -2.626053392887115479e-01 2.062527835369110107e-01 1.510725766420364380e-01 6.977689266204833984e-02 -2.538662850856781006e-01 -2.718689441680908203e-01 -2.128803879022598267e-01
7.620241492986679077e-02 -1.283595412969589233e-01 -2.354136705398559570e-01 8.531695604324340820e-02 2.332523316144943237e-01 1.065989285707473755e-01 -1.187709975056350231e-03 -2.166652381420135498e-01 -1.139172818511724472e-02 -2.282913625240325928e-01 -1.861373484134674072e-01 1.598722785711288452e-01 4.545974358916282654e-02 -2.706835865974426270e-01 4.317799955606460571e-02 5.569025129079818726e-02 1.422812938690185547e-01 -4.708318784832954407e-02 -5.171266198158264160e-02 1.517876088619232178e-01 -2.377422749996185303e-01 9.727427735924720764e-03 -1.533573269844055176e-01 -4.743097722530364990e-02 2.754468619823455811e-01 -2.469133287668228149e-01 3.040937781333923340e-01 -3.661556914448738098e-02 1.530643999576568604e-01 -2.352829128503799438e-01 -2.434569746255874634e-01 -3.320854008197784424e-01
-1.892978698015213013e-01 -2.787215411663055420e-01 2.243157774209976196e-01 1.134168580174446106e-01 -1.074412018060684204e-01 1.269480120390653610e-02 -4.693799652159214020e-03 4.874173924326896667e-02 1.278954595327377319e-01 -2.214647680521011353e-01 -9.718751162290573120e-02 1.451744139194488525e-01 -7.455535233020782471e-03 -1.504951417446136475e-01 1.102347671985626221e-01 1.086571142077445984e-01 -1.988668739795684814e-01 -2.550068497657775879e-01 -3.608003556728363037e-01 -4.853570833802223206e-02 1.635545939207077026e-01 2.640052437782287598e-01 8.060364983975887299e-03 2.414196282625198364e-01 1.932013034820556641e-01 -1.539840549230575562e-01 1.405408829450607300e-01 1.035191584378480911e-02 1.931830495595932007e-01 1.380258500576019287e-01 -3.579332530498504639e-01 -9.653829038143157959e-02
1.610400527715682983e-01 2.440601289272308350e-01 -1.285537779331207275e-01 1.313769072294235229e-01 1.388875246047973633e-01 5.388676747679710388e-02 8.429573476314544678e-02 7.672498375177383423e-02 1.368119865655899048e-01 -1.278993785381317139e-01 3.998969681560993195e-03 -3.442921936511993408e-01 -8.067525178194046021e-02 -2.934138178825378418e-01 3.010141253471374512e-01 1.440306305885314941e-01 -1.368459761142730713e-01 -3.235827088356018066e-01 1.987075060606002808e-01 1.963432878255844116e-01 -1.199831217527389526e-01 2.266518026590347290e-01 2.780739068984985352e-01 1.128225326538085938e-01 1.292627900838851929e-01 -2.606313303112983704e-02 2.506092488765716553e-01 -1.039990335702896118e-01 3.537030145525932312e-02 1.003181785345077515e-01 -7.726629078388214111e-02 -1.495412290096282959e-01
-1.272667944431304932e-01 -3.528994321823120117e-01 1.109623536467552185e-01 1.443175077438354492e-01 -1.488692611455917358e-01 -6.649991869926452637e-02 9.247210621833801270e-02 -4.041565582156181335e-02 4.211334884166717529e-02 -3.610799312591552734e-01 -1.241676062345504761e-01 4.459268972277641296e-02 6.684172153472900391e-02 -1.713435947895050049e-01 1.376891285181045532e-01 -2.537992410361766815e-02 -1.002082303166389465e-01 -3.229600489139556885e-01 -3.182217776775360107e-01 2.295213192701339722e-02 1.498863846063613892e-01 2.669902443885803223e-01 -8.172845095396041870e-02 1.713332682847976685e-01 1.758995354175567627e-01 -5.294249951839447021e-02 9.620083123445510864e-02 2.121109701693058014e-02 2.961341142654418945e-01 9.712928533554077148e-02 -2.666670978069305420e-01 -1.695844680070877075e-01
-3.108087694272398949e-03 -1.058122515678405762e-01 -4.126462712883949280e-02 3.882287442684173584e-02 1.376741826534271240e-01 1.810640245676040649e-01 7.217128574848175049e-02 -1.565655767917633057e-01 1.535652279853820801e-01 -3.210780918598175049e-01 -5.563500896096229553e-02 -1.637583971023559570e-01 -2.296040207147598267e-01 -7.648497819900512695e-02 -2.170759588479995728e-01 -1.309379339218139648e-01 -5.667477846145629883e-02 -2.392786145210266113e-01 2.486501038074493408e-01 5.404086410999298096e-02 1.346276998519897461e-01 1.369891166687011719e-01 8.988973498344421387e-02 8.761693537235260010e-02 2.330681979656219482e-01 -3.227240443229675293e-01 4.418171346187591553e-01 -4.179754108190536499e-02 1.920619308948516846e-01 1.467319428920745850e-01 -1.081190556287765503e-01 -1.459939479827880859e-01
4.866453260183334351e-02 -1.295589506626129150e-01 -9.102457016706466675e-02 7.159921526908874512e-02 3.576933443546295166e-01 -7.465960457921028137e-03 -8.883435279130935669e-02 5.800970271229743958e-02 1.324574500322341919e-01 -3.711669743061065674e-01 6.625429261475801468e-03 1.045577600598335266e-01 -1.014562100172042847e-01 -6.247409805655479431e-02 1.063996367156505585e-02 1.622643619775772095e-01 -2.687780261039733887e-01 1.123601049184799194e-01 1.983995884656906128e-01 4.370135068893432617e-02 -2.371104666963219643e-03 5.404186993837356567e-02 2.646751403808593750e-01 2.422682940959930420e-03 7.242928445339202881e-02 -1.865702569484710693e-01 4.948692619800567627e-01 -2.763360179960727692e-02 6.237344443798065186e-02 -1.974002122879028320e-01 -2.531214952468872070e-01 1.717179566621780396e-01
6.861394643783569336e-02 -2.308727651834487915e-01 -8.192143589258193970e-02 2.337872982025146484e-02 1.128227338194847107e-01 -1.058067083358764648e-01 1.758235543966293335e-01 2.432244718074798584e-01 9.448800981044769287e-02 -1.779387146234512329e-01 5.721047054976224899e-04 1.466491222381591797e-01 -3.488086163997650146e-01 -5.657747015357017517e-02 -7.467249035835266113e-02 2.021541595458984375e-01 -4.630047082901000977e-02 5.947786569595336914e-02 -2.174726873636245728e-02 3.495650365948677063e-03 -8.479107171297073364e-03 3.308616869617253542e-04 2.126481831073760986e-01 -2.050340175628662109e-02 -1.935731023550033569e-01 7.230324298143386841e-02 5.470864772796630859e-01 -2.270372360944747925e-01 4.481079056859016418e-02 2.273431271314620972e-01 -1.531165838241577148e-01 -2.544902563095092773e-01
6.831407081335783005e-03 -9.223981201648712158e-02 -2.103793621063232422e-01 -1.569290608167648315e-01 9.023662656545639038e-02 1.690013706684112549e-01 3.810145705938339233e-02 9.945374727249145508e-02 8.946871757507324219e-02 -1.530945748090744019e-01 -6.297593563795089722e-02 5.141153931617736816e-02 -6.069912016391754150e-02 7.330681383609771729e-02 4.195251036435365677e-03 -5.184904206544160843e-03 -2.310962975025177002e-01 -1.544130742549896240e-01 1.236378997564315796e-01 2.727612853050231934e-01 1.279947012662887573e-01 4.169513881206512451e-01 -1.442713141441345215e-01 1.306226700544357300e-01 1.865566670894622803e-01 8.611699193716049194e-02 2.276459038257598877e-01 1.803658455610275269e-01 -7.408827543258666992e-03 1.520829647779464722e-01 -4.850934445858001709e-01 -2.173528224229812622e-01
-1.725281476974487305e-01 5.576043203473091125e-02 1.239008828997612000e-01 4.141712561249732971e-02 2.868780195713043213e-01 1.611514538526535034e-01 1.460954546928405762e-01 3.104460192844271660e-03 -1.023845225572586060e-01 -2.976229190826416016e-01 -6.315424293279647827e-02 2.923129386545042507e-06 -2.641994953155517578e-01 1.870349645614624023e-01 3.226860165596008301e-01 6.376398354768753052e-02 1.361960172653198242e-01 1.673113256692886353e-01 -2.882318794727325439e-01 1.124346479773521423e-01 2.504943311214447021e-02 4.249961078166961670e-01 1.830238699913024902e-01 -7.945279031991958618e-02 1.367698013782501221e-01 3.043614700436592102e-02 1.747697442770004272e-01 -4.411546140909194946e-02 1.479661017656326294e-01 -1.774793863296508789e-02 -2.512499094009399414e-01 -6.024931743741035461e-02
-8.319290727376937866e-02 1.138070151209831238e-01 7.905010879039764404e-02 -2.947549335658550262e-03 1.939322799444198608e-01 -2.370685525238513947e-02 2.078825607895851135e-02 6.149720773100852966e-02 9.875936806201934814e-02 1.000404059886932373e-01 -1.070013046264648438e-01 -1.824662089347839355e-01 3.666175305843353271e-01 1.720143109560012817e-02 1.725988090038299561e-01 1.029291097074747086e-02 -8.022882975637912750e-03 -5.943886190652847290e-02 -1.355006247758865356e-01 2.730524539947509766e-01 1.234077662229537964e-02 2.170539461076259613e-02 1.313758045434951782e-01 -1.133336350321769714e-01 2.287287712097167969e-01 2.037892192602157593e-01 5.296441316604614258e-01 -1.429429352283477783e-01 1.550643742084503174e-01 -1.233597993850708008e-01 -3.319000303745269775e-01 -1.758201718330383301e-01
-1.426306962966918945e-01 -3.341260552406311035e-02 -1.415607780218124390e-01 1.033868268132209778e-01 2.648120522499084473e-01 -2.056426852941513062e-01 1.002862825989723206e-01 -8.631718903779983521e-02 2.965851724147796631e-01 -2.393450886011123657e-01 3.622549027204513550e-02 -9.293978661298751831e-02 -3.087346069514751434e-02 -2.164103537797927856e-01 6.942971795797348022e-02 3.688346147537231445e-01 -1.765277818776667118e-03 -6.754282116889953613e-02 -3.698819503188133240e-02 4.921533912420272827e-02 -7.308752834796905518e-02 4.968446865677833557e-02 2.917030155658721924e-01 -2.879411680623888969e-03 -1.429938673973083496e-01 -2.513125538825988770e-01 4.950198531150817871e-01 -7.266749441623687744e-02 7.127267122268676758e-02 1.194698512554168701e-01 -1.048207432031631470e-01 9.224536269903182983e-02
1.361591964960098267e-01 7.364732027053833008e-02 -9.467364102602005005e-02 2.285923957824707031e-01 -5.744634196162223816e-02 -2.008683681488037109e-01 -1.488088369369506836e-01 -1.731693893671035767e-01 1.349826306104660034e-01 -1.600317358970642090e-01 -2.185537964105606079e-01 -1.600748747587203979e-01 -1.425186991691589355e-01 -7.422369718551635742e-02 -2.330473065376281738e-02 3.967209458351135254e-01 1.270853099413216114e-03 -1.249972805380821228e-01 -1.681588590145111084e-02 1.002517566084861755e-01 -1.322900354862213135e-01 1.008949130773544312e-01 3.829261660575866699e-02 1.558707207441329956e-01 2.030615806579589844e-01 -9.312971681356430054e-02 2.553505003452301025e-01 2.329073846340179443e-01 1.526577323675155640e-01 -3.548447787761688232e-01 -1.814469695091247559e-01 -2.952406406402587891e-01
-4.392509907484054565e-02 -1.450474858283996582e-01 -6.822928041219711304e-02 3.042619526386260986e-01 2.020960897207260132e-01 -2.496775612235069275e-02 -1.448118388652801514e-01 -7.070567458868026733e-02 1.426977571099996567e-02 -8.495098352432250977e-02 -1.791554391384124756e-01 -1.875708550214767456e-01 1.626814156770706177e-01 -2.482078075408935547e-01 5.821758881211280823e-02 -8.019766956567764282e-02 -1.886110566556453705e-02 -3.021461367607116699e-01 -6.334244459867477417e-02 5.871518701314926147e-02 1.585717499256134033e-01 2.795516550540924072e-01 4.970974475145339966e-02 3.086360991001129150e-01 5.097674578428268433e-02 1.514113247394561768e-01 3.532730638980865479e-01 -9.011520445346832275e-02 3.145700097084045410e-01 -1.645926535129547119e-01 1.924435049295425415e-01 -1.345990747213363647e-01
-3.403913080692291260e-01 -1.192455366253852844e-01 2.064845263957977295e-01 1.232617422938346863e-01 -9.176564216613769531e-02 -2.761882171034812927e-02 1.710897684097290039e-01 -1.780232042074203491e-01 2.271415591239929199e-01 -4.073790609836578369e-01 -1.709799468517303467e-02 -4.876517504453659058e-02 2.050926536321640015e-02 -1.322368383407592773e-01 1.848711967468261719e-01 1.354866176843643188e-01 -2.875269651412963867e-01 -8.166303485631942749e-02 -5.754001811146736145e-02 -6.299716886132955551e-03 -1.927901618182659149e-02 2.789329886436462402e-01 -2.605526708066463470e-02 2.541834712028503418e-01 2.104692608118057251e-01 -9.255377948284149170e-02 1.230275258421897888e-01 2.518587186932563782e-02 -3.536698967218399048e-02 1.586557179689407349e-01 -2.577644884586334229e-01 -2.315635234117507935e-01
1.085468009114265442e-01 2.778036519885063171e-03 3.323882445693016052e-02 1.990473270416259766e-02 2.764634490013122559e-01 -1.862804032862186432e-02 -7.204101234674453735e-02 -1.374573707580566406e-01 -8.678134530782699585e-02 -3.214332163333892822e-01 3.415639325976371765e-02 -5.615263245999813080e-03 -2.484204918146133423e-01 9.647901356220245361e-02 -1.083322763442993164e-01 -2.326547950506210327e-01 1.014616992324590683e-02 -2.922118008136749268e-01 1.578919887542724609e-01 -1.130694448947906494e-01 -3.000912256538867950e-02 2.079162746667861938e-01 2.406105250120162964e-01 4.142393916845321655e-02 1.740264743566513062e-01 -2.120389491319656372e-01 3.636063039302825928e-01 2.467169612646102905e-01 8.594270050525665283e-02 7.470945268869400024e-02 -2.070979028940200806e-01 -2.928915917873382568e-01
-6.976658850908279419e-02 -3.821076154708862305e-01 -9.579429030418395996e-02 -1.947053074836730957e-01 2.306240200996398926e-01 -2.105251103639602661e-01 -1.290843337774276733e-01 -2.391362935304641724e-01 -5.131871625781059265e-02 -3.473412096500396729e-01 5.361651629209518433e-02 -9.603300131857395172e-03 6.072958931326866150e-02 -2.721351012587547302e-02 6.689543277025222778e-02 1.125455871224403381e-01 -7.778400182723999023e-02 -9.227094054222106934e-02 -2.389133125543594360e-01 3.073678910732269287e-01 2.008213661611080170e-02 2.723808288574218750e-01 1.761481016874313354e-01 -1.304199248552322388e-01 2.757278084754943848e-01 1.633209288120269775e-01 2.379539459943771362e-01 2.679594419896602631e-02 -3.671999275684356689e-02 1.350887864828109741e-01 7.968057878315448761e-03 -1.200605705380439758e-01
-8.814901858568191528e-02 -1.784816682338714600e-01 -1.227376866154372692e-03 2.204578071832656860e-01 1.033773198723793030e-01 1.298168152570724487e-01 8.835968375205993652e-02 3.308522105216979980e-01 1.079369857907295227e-01 -1.828949302434921265e-01 -8.027651906013488770e-02 1.548310816287994385e-01 -8.654760569334030151e-02 -2.934547886252403259e-02 3.052646853029727936e-02 -1.099000871181488037e-01 -6.974183022975921631e-02 -4.092470109462738037e-01 -2.596787512302398682e-01 1.813104934990406036e-02 -7.441371679306030273e-02 2.699687778949737549e-01 3.534084856510162354e-01 1.959004998207092285e-01 1.480409651994705200e-01 -5.207722261548042297e-02 4.341765493154525757e-02 -1.526114344596862793e-01 2.045008093118667603e-01 -1.851231046020984650e-02 -2.953194379806518555e-01 -9.537840634584426880e-02
-2.980684340000152588e-01 -1.105792596936225891e-01 -1.665723919868469238e-01 -1.349189281463623047e-01 1.937678307294845581e-01 -5.956435948610305786e-02 -6.857348978519439697e-02 1.961452700197696686e-02 2.697073817253112793e-01 -2.922224439680576324e-02 4.358508437871932983e-02 1.508545428514480591e-01 -1.441973149776458740e-01 1.956783086061477661e-01 6.059886887669563293e-02 1.208733543753623962e-01 5.340939760208129883e-02 -2.580989599227905273e-01 -3.300592899322509766e-01 -1.936509273946285248e-02 -2.546364367008209229e-01 2.416575103998184204e-01 1.679285019636154175e-01 4.778623580932617188e-02 1.084321588277816772e-01 -7.567336410284042358e-02 3.115343153476715088e-01 -2.578205764293670654e-01 -4.262513667345046997e-02 -2.981669642031192780e-02 2.558739297091960907e-02 -3.380913734436035156e-01
-1.336031556129455566e-01 -1.502473056316375732e-01 -9.147376753389835358e-03 -1.220256313681602478e-01 2.108155637979507446e-01 -5.121189355850219727e-02 -9.961051493883132935e-02 2.582244575023651123e-01 6.187066063284873962e-02 -3.694897592067718506e-01 -1.063495948910713196e-01 -1.531664282083511353e-01 8.090185001492500305e-03 -1.451878100633621216e-01 -8.169914782047271729e-02 3.487495183944702148e-01 2.800884889438748360e-03 1.031315103173255920e-01 7.218468189239501953e-02 1.822910271584987640e-02 -1.096823364496231079e-01 2.430636733770370483e-01 -1.183784827589988708e-01 -7.110037654638290405e-02 7.704728841781616211e-02 1.761986017227172852e-01 1.500335037708282471e-01 1.431416273117065430e-01 3.856919109821319580e-01 -9.143144637346267700e-02 -3.841633498668670654e-01 -7.293944060802459717e-02
9.787386655807495117e-02 -4.237200319766998291e-02 1.167968735098838806e-01 2.731584906578063965e-01 -8.441227674484252930e-02 1.227264180779457092e-01 1.318324953317642212e-01 1.562606543302536011e-01 9.289418905973434448e-02 1.141277924180030823e-01 -1.607180088758468628e-01 -3.450872376561164856e-02 -6.205351650714874268e-02 -5.380991101264953613e-02 -6.214029155671596527e-03 -1.170228198170661926e-01 2.400689013302326202e-02 -1.871816515922546387e-01 -1.943482458591461182e-01 2.509624660015106201e-01 -7.510916888713836670e-02 1.973773837089538574e-01 1.806944310665130615e-01 1.102036163210868835e-01 3.587251305580139160e-01 -2.100953757762908936e-01 3.434116542339324951e-01 1.870072185993194580e-01 5.929446965456008911e-02 -1.045097783207893372e-01 -3.462597131729125977e-01 -2.853187918663024902e-01
-2.474349886178970337e-01 -7.830357551574707031e-02 -4.957623034715652466e-02 1.059365570545196533e-01 1.465550363063812256e-01 3.560072183609008789e-02 9.577389806509017944e-02 7.604602724313735962e-02 1.621919721364974976e-01 6.911721825599670410e-02 9.347120672464370728e-02 -1.332161724567413330e-01 -1.586443632841110229e-01 2.931644581258296967e-02 -5.546649917960166931e-02 1.832300722599029541e-01 -2.360604554414749146e-01 -3.260627686977386475e-01 -4.587645232677459717e-01 5.359379574656486511e-02 -3.741677850484848022e-02 2.163300961256027222e-01 4.171488434076309204e-02 2.602618038654327393e-01 3.934429585933685303e-02 3.156956136226654053e-01 3.125421702861785889e-01 -7.766441255807876587e-02 1.611075103282928467e-01 -1.050095446407794952e-02 -9.327732026576995850e-03 -1.920571923255920410e-01
-6.347179412841796875e-03 1.104221716523170471e-01 4.475342482328414917e-02 -9.373010136187076569e-03 1.889682859182357788e-01 -1.728672087192535400e-01 -1.122591458261013031e-02 -6.545828282833099365e-02 1.304225772619247437e-01 1.470750756561756134e-02 6.998881144681945443e-05 -9.357627481222152710e-02 2.139217108488082886e-01 -1.746357679367065430e-01 6.866944581270217896e-02 -7.975199073553085327e-02 -9.076657891273498535e-02 -9.980567544698715210e-02 -7.989801466464996338e-03 2.288936823606491089e-01 2.364720404148101807e-01 1.509592831134796143e-01 7.667057216167449951e-02 -2.745323628187179565e-02 7.679637521505355835e-02 5.501848086714744568e-02 5.278497934341430664e-01 -3.781357705593109131e-01 2.105330377817153931e-01 -2.615947723388671875e-01 -2.491490691900253296e-01 -2.024608701467514038e-01
1.892312765121459961e-01 4.299704357981681824e-02 1.211236417293548584e-01 1.326009184122085571e-01 1.308833509683609009e-01 2.727511525154113770e-01 6.914179772138595581e-02 2.511008083820343018e-01 1.765533834695816040e-01 2.634740620851516724e-02 3.129052743315696716e-02 2.781129814684391022e-02 1.091753914952278137e-01 -3.374996781349182129e-01 1.926061660051345825e-01 9.249776601791381836e-02 -2.071937173604965210e-02 -6.600669771432876587e-02 -2.675462663173675537e-01 -5.684359371662139893e-02 -8.920639753341674805e-02 1.419334709644317627e-01 2.931334078311920166e-01 1.892971247434616089e-01 2.832782268524169922e-01 -1.739695370197296143e-01 7.176263630390167236e-02 5.218401551246643066e-02 3.050052225589752197e-01 6.638990342617034912e-02 -2.691630721092224121e-01 -2.188732326030731201e-01
-1.396258771419525146e-01 -5.864684283733367920e-02 6.061961874365806580e-02 7.354944944381713867e-02 1.250801086425781250e-01 -9.229226969182491302e-03 -1.605425179004669189e-01 -3.218633309006690979e-02 2.318791672587394714e-02 -1.500670313835144043e-01 2.311640381813049316e-01 4.140286520123481750e-02 2.113168984651565552e-01 -1.170512139797210693e-01 1.633547246456146240e-01 1.031227596104145050e-02 3.004934787750244141e-01 -2.872016131877899170e-01 -1.038268655538558960e-01 3.455587625503540039e-01 7.343562692403793335e-02 9.762687236070632935e-02 2.587614394724369049e-02 -6.404494494199752808e-02 1.802271753549575806e-01 8.103598654270172119e-02 3.314315080642700195e-01 2.175221741199493408e-01 -1.066616177558898926e-01 1.954775899648666382e-01 -2.206284999847412109e-01 -3.807117342948913574e-01
-2.227342724800109863e-01 9.384892880916595459e-02 2.936511673033237457e-02 7.547128945589065552e-02 9.257494658231735229e-02 -1.012294739484786987e-01 -2.172105945646762848e-02 -7.281418144702911377e-02 -8.798946440219879150e-02 -2.462202757596969604e-01 4.325116425752639771e-02 -1.484641134738922119e-01 -2.951798141002655029e-01 -2.371087521314620972e-01 6.621540337800979614e-02 -9.528592973947525024e-02 -2.490329742431640625e-01 1.321092844009399414e-01 -8.531591296195983887e-02 1.617730855941772461e-01 -4.219271242618560791e-02 4.902678430080413818e-01 1.622988879680633545e-01 1.592098474502563477e-01 2.978080213069915771e-01 -9.547624737024307251e-03 2.524042129516601562e-01 -1.275486648082733154e-01 2.668892741203308105e-01 9.762419760227203369e-02 -6.896451860666275024e-02 -1.769801042973995209e-02
3.333414345979690552e-02 -2.486130036413669586e-02 -1.242702677845954895e-01 1.487362682819366455e-01 1.863286495208740234e-01 2.099131047725677490e-01 4.532125964760780334e-02 -1.275927573442459106e-01 -7.136444747447967529e-02 -4.075368046760559082e-01 -5.988387390971183777e-02 3.230796195566654205e-03 -8.325453847646713257e-02 7.110542058944702148e-02 -1.076447889208793640e-01 -1.202997490763664246e-01 -2.192131131887435913e-01 -2.299057990312576294e-01 1.753796488046646118e-01 1.247400268912315369e-01 5.032556876540184021e-02 4.034940600395202637e-01 1.118590161204338074e-01 1.412853449583053589e-01 2.414533495903015137e-01 -1.852960884571075439e-01 2.690911889076232910e-01 6.262651830911636353e-02 1.019256860017776489e-01 2.055960446596145630e-01 -1.263972371816635132e-01 -2.610030472278594971e-01
-1.823770105838775635e-01 -3.720398247241973877e-01 -1.487597972154617310e-01 -1.316261477768421173e-02 3.672175705432891846e-01 1.922090202569961548e-01 1.408070176839828491e-01 -4.517054185271263123e-03 1.487525403499603271e-01 -2.329759299755096436e-01 5.750116705894470215e-02 1.339254975318908691e-01 -1.991993635892868042e-01 -1.911198138259351254e-03 -1.197130829095840454e-01 2.632664144039154053e-02 -1.188664585351943970e-01 -2.863028645515441895e-01 -3.307203575968742371e-02 1.074471101164817810e-01 -5.426495894789695740e-02 1.618957966566085815e-01 7.316915690898895264e-02 -1.125476658344268799e-01 -1.373773068189620972e-01 4.298012331128120422e-02 2.927044630050659180e-01 -8.124498277902603149e-02 -5.635276809334754944e-02 -3.226249814033508301e-01 -1.117090657353401184e-01 -2.708791196346282959e-01
9.327616542577743530e-02 -6.916245073080062866e-02 -7.742813229560852051e-02 2.816442027688026428e-02 2.149057686328887939e-01 -7.536209188401699066e-03 -9.423751384019851685e-02 -1.210172772407531738e-01 -7.507558912038803101e-02 -2.147271931171417236e-01 2.923187799751758575e-02 -7.419344782829284668e-02 6.591128557920455933e-02 9.085310623049736023e-03 3.452774509787559509e-02 -2.573957443237304688e-01 -9.095815569162368774e-02 -3.537012934684753418e-01 2.042184472084045410e-01 8.385899662971496582e-02 -8.526706695556640625e-02 2.901127338409423828e-01 1.939707249402999878e-01 1.484099179506301880e-01 7.270862162113189697e-02 -2.691283822059631348e-01 4.419624805450439453e-01 2.267610132694244385e-01 3.948381915688514709e-02 1.378215700387954712e-01 -2.020928561687469482e-01 -2.468214482069015503e-01
1.901281252503395081e-02 -1.431507896631956100e-02 -9.438597410917282104e-02 2.532078884541988373e-02 1.173087283968925476e-01 1.875125169754028320e-01 1.757711768150329590e-01 7.362720370292663574e-02 -1.952225565910339355e-01 -7.539142668247222900e-02 7.771164178848266602e-02 -1.966399326920509338e-02 -9.349897503852844238e-02 2.407535724341869354e-02 4.111277684569358826e-02 -6.070639193058013916e-02 -2.749208807945251465e-01 -2.038531005382537842e-01 1.920714974403381348e-01 7.479100674390792847e-02 -1.030960157513618469e-01 5.553259253501892090e-01 -6.955134682357311249e-03 1.145970895886421204e-01 1.402400434017181396e-01 5.456137284636497498e-02 1.989605873823165894e-01 1.504646539688110352e-01 2.491203099489212036e-01 1.146751791238784790e-01 -2.532788813114166260e-01 -3.516768217086791992e-01
8.837615698575973511e-02 1.051815897226333618e-01 -1.169255375862121582e-01 1.606948487460613251e-02 1.835660636425018311e-02 1.349845230579376221e-01 1.557500213384628296e-01 1.620682887732982635e-02 9.664987027645111084e-02 -1.897093653678894043e-01 -4.264337196946144104e-02 -4.211686085909605026e-03 -2.647068910300731659e-02 -4.540711641311645508e-01 1.823368966579437256e-01 2.689870297908782959e-01 2.195169217884540558e-02 -3.353983759880065918e-01 2.634922564029693604e-01 6.676736474037170410e-02 -1.386477798223495483e-01 2.020961344242095947e-01 6.352777034044265747e-02 1.582820415496826172e-01 2.477747946977615356e-01 -1.306809931993484497e-01 2.541414499282836914e-01 5.244348943233489990e-02 1.009525582194328308e-01 3.047625422477722168e-01 -1.567360609769821167e-01 -1.225083246827125549e-01
1.741468757390975952e-01 -5.097614601254463196e-02 -7.430794090032577515e-02 2.551202178001403809e-01 -3.683641180396080017e-02 -1.910004764795303345e-01 -1.023153122514486313e-02 -1.432831883430480957e-01 1.112524494528770447e-01 -2.029855698347091675e-01 -2.149143368005752563e-01 -1.664576530456542969e-01 -5.263079330325126648e-02 -1.889939457178115845e-01 7.809320837259292603e-02 2.924367487430572510e-01 -4.173176363110542297e-02 -1.639152169227600098e-01 -1.315401494503021240e-02 2.610765397548675537e-02 -9.996210224926471710e-03 -1.821911521255970001e-02 6.248479709029197693e-02 3.130570948123931885e-01 1.039696633815765381e-01 -2.036789804697036743e-01 3.100068271160125732e-01 9.238012880086898804e-02 -1.420778036117553711e-02 -3.156171739101409912e-01 -3.862736225128173828e-01 -2.065157890319824219e-01
-3.786961138248443604e-01 -7.726944983005523682e-02 4.448281824588775635e-01 6.623241305351257324e-02 -7.252250611782073975e-02 -3.149456111714243889e-03 8.405378460884094238e-02 -1.414549797773361206e-01 1.515254378318786621e-01 -2.419973909854888916e-01 -1.783044077455997467e-02 -5.003688484430313110e-02 -8.357428759336471558e-02 -1.039580553770065308e-01 2.295306175947189331e-01 4.250650107860565186e-02 -2.358720004558563232e-01 -1.103562712669372559e-01 -2.198371589183807373e-01 7.474373560398817062e-03 6.447959691286087036e-02 2.702487409114837646e-01 2.458764472976326942e-03 2.143583297729492188e-01 1.673818081617355347e-01 -1.271098405122756958e-01 1.233324185013771057e-01 -4.507665522396564484e-03 1.510462462902069092e-01 7.672904431819915771e-02 -2.221099287271499634e-01 -2.874069511890411377e-01
1.074628233909606934e-01 2.834269031882286072e-02 -3.471595048904418945e-02 4.323699474334716797e-01 1.530872583389282227e-01 -1.150340139865875244e-01 2.840967476367950439e-02 -2.464403398334980011e-02 1.249750703573226929e-01 -1.918629705905914307e-01 -2.284253835678100586e-01 -1.216594427824020386e-01 -6.089087948203086853e-02 -2.420182339847087860e-02 2.536154352128505707e-02 3.171335458755493164e-01 9.458712488412857056e-02 -2.013082802295684814e-01 -9.207060933113098145e-02 1.038745790719985962e-01 -1.374650001525878906e-01 -1.119107902050018311e-01 1.908397823572158813e-01 2.586480677127838135e-01 1.881976425647735596e-01 -1.745340675115585327e-01 1.697853505611419678e-01 2.265935689210891724e-01 6.075521465390920639e-03 -2.550702691078186035e-01 -2.778133451938629150e-01 -2.113965898752212524e-01
-6.467588245868682861e-02 1.581121087074279785e-01 2.314006984233856201e-01 1.113954558968544006e-01 1.751890778541564941e-01 -4.537337645888328552e-02 -5.137520655989646912e-02 1.613328903913497925e-01 1.413749810308218002e-02 -8.052667975425720215e-02 -1.457572579383850098e-01 -1.709336638450622559e-01 -1.111040115356445312e-01 8.745520561933517456e-02 2.379569709300994873e-01 3.151573240756988525e-02 1.327843070030212402e-01 -2.193052321672439575e-01 -8.810713887214660645e-02 3.565531075000762939e-01 1.737030744552612305e-01 4.256522357463836670e-01 1.957806795835494995e-01 -7.839630544185638428e-02 3.184252977371215820e-01 1.137289032340049744e-01 2.700580358505249023e-01 -2.126845568418502808e-01 4.304390400648117065e-02 6.129827722907066345e-02 -6.814454495906829834e-02 -9.741923958063125610e-02
1.434561610221862793e-01 -2.097991108894348145e-02 -1.509585529565811157e-01 9.917064756155014038e-02 5.891766399145126343e-02 5.022807512432336807e-03 2.656425237655639648e-01 1.222486793994903564e-02 -2.003017514944076538e-01 4.130585119128227234e-02 -1.110954508185386658e-01 1.254002302885055542e-01 -5.468256399035453796e-02 -2.965848743915557861e-01 -4.139190167188644409e-02 2.057670503854751587e-01 7.184565812349319458e-02 -1.218176353722810745e-02 -1.800965070724487305e-01 2.456282638013362885e-02 1.453574448823928833e-01 1.357130557298660278e-01 5.196796357631683350e-02 3.267553150653839111e-01 3.379274606704711914e-01 -2.862519919872283936e-01 2.178745865821838379e-01 -1.984646916389465332e-01 7.626928389072418213e-02 -1.060664802789688110e-01 -1.212185546755790710e-01 -4.063567817211151123e-01
-9.722513705492019653e-02 -7.859707623720169067e-02 -6.023459881544113159e-02 2.750474810600280762e-01 1.604306846857070923e-01 -5.636485293507575989e-02 1.924346238374710083e-01 1.112372279167175293e-01 4.813369363546371460e-02 7.088379561901092529e-02 -1.613811701536178589e-01 -2.035235911607742310e-01 2.554175853729248047e-01 -2.081360667943954468e-01 2.364273555576801300e-02 -2.210166305303573608e-01 -5.927277728915214539e-02 1.130285114049911499e-02 -3.223062679171562195e-02 1.340800970792770386e-01 2.474951297044754028e-01 2.615099549293518066e-01 -1.915199682116508484e-02 1.606406718492507935e-01 2.230686694383621216e-01 1.140046268701553345e-01 4.556968212127685547e-01 1.940969028510153294e-03 3.470615446567535400e-01 -9.813943505287170410e-02 -6.953579932451248169e-02 -1.009381562471389771e-01
1.591925770044326782e-01 -3.645199537277221680e-02 -8.163332194089889526e-02 -8.649323880672454834e-02 3.173082172870635986e-01 -2.888272330164909363e-02 -9.473583661019802094e-03 5.960771441459655762e-02 1.015598848462104797e-01 -2.983336336910724640e-02 5.586325377225875854e-02 -8.556051552295684814e-02 -7.046347111463546753e-02 -1.027529686689376831e-01 3.718969225883483887e-01 1.712232232093811035e-01 -2.844349443912506104e-01 -1.660571433603763580e-02 -1.283702850341796875e-01 -2.323117554187774658e-01 2.223955094814300537e-02 2.863907217979431152e-01 2.039434760808944702e-01 -3.988888487219810486e-02 2.679838538169860840e-01 2.650273144245147705e-01 2.230613827705383301e-01 -3.563313186168670654e-02 7.290375232696533203e-02 -3.362442255020141602e-01 -2.302187532186508179e-01 -8.629526942968368530e-02
4.029805585741996765e-02 -1.481692045927047729e-01 -2.267977893352508545e-01 2.196652144193649292e-01 2.209814637899398804e-01 6.422100216150283813e-02 1.959739625453948975e-01 -3.312234580516815186e-02 -1.168016418814659119e-01 -2.960287928581237793e-01 1.043821275234222412e-01 2.011299580335617065e-01 7.861110568046569824e-02 -2.654097676277160645e-01 1.331930458545684814e-01 3.564456105232238770e-02 -8.893122524023056030e-02 9.532419592142105103e-02 -9.441622346639633179e-02 2.588368058204650879e-01 -1.301769465208053589e-01 -6.061588600277900696e-02 2.154182493686676025e-01 3.484526649117469788e-02 1.757534295320510864e-01 -1.107919290661811829e-01 2.857852280139923096e-01 1.144209690392017365e-02 -1.888160780072212219e-02 -2.304040491580963135e-01 -2.417838424444198608e-01 -3.714809715747833252e-01
-2.304194867610931396e-01 -8.548352867364883423e-02 -7.889214158058166504e-02 1.836399286985397339e-01 2.014021426439285278e-01 2.742228209972381592e-01 -4.698141291737556458e-02 1.381601300090551376e-02 -1.871541291475296021e-01 4.044288396835327148e-02 2.251800298690795898e-01 2.116704136133193970e-01 4.356921091675758362e-02 -2.904556691646575928e-01 -1.841991767287254333e-02 1.465615481138229370e-01 6.321442872285842896e-02 -2.599153518676757812e-01 -1.928268224000930786e-01 3.575691878795623779e-01 1.549699250608682632e-02 1.273726820945739746e-01 1.439229100942611694e-01 -1.206967886537313461e-02 2.013712972402572632e-01 -1.447263062000274658e-01 7.371059805154800415e-02 -1.407081037759780884e-01 6.300450116395950317e-02 -7.837838679552078247e-02 -3.590644896030426025e-01 -2.038529813289642334e-01
6.998620182275772095e-02 -9.987024590373039246e-03 -3.773706033825874329e-02 3.810298442840576172e-01 6.199076026678085327e-02 -1.552257686853408813e-01 -3.751890361309051514e-02 -1.225247457623481750e-01 2.131203562021255493e-01 -1.928777843713760376e-01 -2.034210711717605591e-01 -2.108875364065170288e-01 -7.899472862482070923e-02 -2.331919670104980469e-01 -6.344787776470184326e-02 4.134347140789031982e-01 -3.898745030164718628e-02 -1.442300975322723389e-01 -1.068965420126914978e-01 1.346014440059661865e-01 -1.417179852724075317e-01 5.739469826221466064e-02 1.970259100198745728e-01 1.936417818069458008e-01 6.123689189553260803e-02 -1.424453556537628174e-01 2.959921658039093018e-01 1.468003094196319580e-01 -6.341876089572906494e-02 -2.599830925464630127e-01 -1.524728983640670776e-01 -1.427004039287567139e-01
-1.290555745363235474e-01 -5.056924372911453247e-02 -5.650101974606513977e-02 4.048834741115570068e-01 1.955416947603225708e-01 -1.733026653528213501e-01 7.711435854434967041e-02 6.650268286466598511e-02 -3.984974697232246399e-02 -2.168234884738922119e-01 -1.240479573607444763e-01 1.315239518880844116e-01 1.094148606061935425e-01 -1.850335150957107544e-01 -6.829760968685150146e-02 1.987590454518795013e-02 -4.721839353442192078e-02 -3.267527818679809570e-01 -2.270637005567550659e-01 -3.301633521914482117e-02 7.466008514165878296e-02 1.208751276135444641e-01 1.310078501701354980e-01 1.386565268039703369e-01 1.796625554561614990e-02 -4.020233452320098877e-02 4.736241102218627930e-01 -2.582417726516723633e-01 2.756451368331909180e-01 -1.005634069442749023e-01 -5.494321137666702271e-02 4.680736735463142395e-02
2.435230612754821777e-01 -5.193340778350830078e-02 -1.672410070896148682e-01 1.657578200101852417e-01 2.563695311546325684e-01 -7.858005166053771973e-02 1.152099594473838806e-01 -2.045167684555053711e-01 -4.984583705663681030e-02 -9.288637340068817139e-02 3.995013236999511719e-02 1.381171345710754395e-01 -9.565655887126922607e-02 -2.693808674812316895e-01 -7.332114875316619873e-02 3.410420119762420654e-01 2.358950227499008179e-01 -1.249525249004364014e-01 -2.624749839305877686e-01 1.343541741371154785e-01 -2.785462439060211182e-01 1.396089941263198853e-01 5.182019667699933052e-04 5.843142792582511902e-02 4.701465740799903870e-02 -1.388715058565139771e-01 4.083418846130371094e-01 1.693539693951606750e-02 2.940522506833076477e-02 -1.535477787256240845e-01 5.379949696362018585e-03 -2.206219732761383057e-01
9.582023322582244873e-02 -3.176571056246757507e-02 -6.784322112798690796e-02 -7.033558189868927002e-02 3.174342811107635498e-01 -9.199045598506927490e-02 -7.335431873798370361e-02 -3.026156723499298096e-01 2.053996771574020386e-01 -2.636829614639282227e-01 5.628027021884918213e-02 -2.637147903442382812e-01 -4.994962736964225769e-02 -7.105471938848495483e-02 -3.587599843740463257e-02 4.013693705201148987e-02 8.511196076869964600e-02 -2.822319567203521729e-01 -9.004789590835571289e-02 3.293485343456268311e-01 2.723417803645133972e-02 6.418620236217975616e-03 -1.717386841773986816e-01 -2.400472760200500488e-03 -7.823482155799865723e-02 -5.224155262112617493e-02 3.983980715274810791e-01 -8.336401730775833130e-02 9.805681556463241577e-02 -2.430916875600814819e-01 -2.256555110216140747e-01 -2.264790236949920654e-01
1.322303712368011475e-01 2.016927301883697510e-01 6.936796754598617554e-02 1.110905930399894714e-01 2.933531813323497772e-02 1.319701075553894043e-01 -3.024598956108093262e-02 2.758555710315704346e-01 -1.720305532217025757e-02 8.283204585313796997e-02 4.038329049944877625e-02 -1.582709141075611115e-02 -1.078265756368637085e-01 -3.400211334228515625e-01 -8.442108333110809326e-02 4.918321594595909119e-02 9.600488096475601196e-02 -7.031348347663879395e-02 -2.721207141876220703e-01 -4.273703321814537048e-02 -2.004202688112854958e-03 2.580854343250393867e-03 1.250198632478713989e-01 1.304119080305099487e-02 2.839078009128570557e-01 7.064241915941238403e-02 5.522965192794799805e-01 1.542733311653137207e-01 8.959326148033142090e-02 -9.697420895099639893e-02 -3.320028185844421387e-01 -1.887830495834350586e-01
-9.348937869071960449e-02 -1.930614858865737915e-01 -1.612062007188796997e-01 1.420757621526718140e-01 -2.488411776721477509e-02 3.632507920265197754e-01 1.755924969911575317e-01 -1.103147789835929871e-01 -8.103322982788085938e-02 7.645312696695327759e-02 -7.731990888714790344e-03 -1.791391670703887939e-01 2.293683774769306183e-02 2.901592990383505821e-03 -2.341021550819277763e-03 3.894625231623649597e-02 -8.831626921892166138e-02 -1.434282064437866211e-01 1.577243357896804810e-01 1.713146865367889404e-01 -2.742899060249328613e-01 1.700681746006011963e-01 1.053800806403160095e-01 2.417009472846984863e-01 1.587911397218704224e-01 -1.745672971010208130e-01 3.807253241539001465e-01 1.779192388057708740e-01 3.358649909496307373e-01 2.137208580970764160e-01 -1.029682978987693787e-01 -1.672226190567016602e-01
1.884540915489196777e-01 -9.718597680330276489e-02 -4.876279458403587341e-02 1.055632978677749634e-01 1.421877294778823853e-01 6.891212612390518188e-02 1.610426753759384155e-01 2.130213677883148193e-01 -5.944189801812171936e-02 -6.663160771131515503e-02 -9.461051225662231445e-02 -1.121542826294898987e-01 2.219567000865936279e-01 -3.623247444629669189e-01 -4.788725636899471283e-03 2.591620981693267822e-01 1.083388030529022217e-01 -2.631568014621734619e-01 -2.422149032354354858e-01 1.077618449926376343e-01 4.657696187496185303e-02 4.163818433880805969e-02 2.779023945331573486e-01 1.700888723134994507e-01 1.375738084316253662e-01 -1.482886224985122681e-01 3.018595576286315918e-01 -1.528809964656829834e-01 2.530435323715209961e-01 2.401051670312881470e-01 -5.383273214101791382e-02 -1.633545458316802979e-01
2.144454121589660645e-01 -6.946571171283721924e-02 1.030448675155639648e-01 1.427581906318664551e-01 1.705537289381027222e-01 -2.511143311858177185e-02 8.150446414947509766e-02 1.217632740736007690e-01 1.483940184116363525e-01 -1.205597892403602600e-01 1.137161161750555038e-02 -5.651894211769104004e-02 6.539538502693176270e-02 2.610489726066589355e-02 -1.928865462541580200e-01 1.166989002376794815e-02 2.765275835990905762e-01 -7.773235440254211426e-02 1.412798762321472168e-01 3.231877386569976807e-01 -3.970152512192726135e-02 4.973883926868438721e-01 5.672628805041313171e-02 1.054962947964668274e-01 2.445926219224929810e-01 -1.835114508867263794e-01 2.417228668928146362e-01 -3.913113847374916077e-03 1.623315513134002686e-01 1.178545132279396057e-01 -1.931941062211990356e-01 -2.916694581508636475e-01
-3.226692229509353638e-02 -1.786598414182662964e-01 -2.921420633792877197e-01 1.554431766271591187e-01 8.417908847332000732e-02 4.626307636499404907e-02 -1.858293563127517700e-01 8.328709751367568970e-02 2.729939520359039307e-01 -1.922756731510162354e-01 -2.963623106479644775e-01 -1.465334594249725342e-01 1.702497601509094238e-01 -9.036245942115783691e-02 -3.686218336224555969e-02 2.726025581359863281e-01 -1.917013525962829590e-02 -3.008177876472473145e-01 -1.054212972521781921e-01 1.539508998394012451e-01 -1.473836451768875122e-01 -1.083459630608558655e-01 2.882300615310668945e-01 -9.487254917621612549e-02 2.665902487933635712e-02 -2.495947778224945068e-01 2.668134570121765137e-01 -6.716818362474441528e-02 1.194699555635452271e-01 -9.613016992807388306e-02 -1.871452331542968750e-01 -1.573417037725448608e-01
1.769389361143112183e-01 1.087717935442924500e-01 4.055411554872989655e-03 -1.670814007520675659e-01 1.053411141037940979e-01 -1.503275986760854721e-02 1.817991584539413452e-01 -6.703285127878189087e-02 -5.157123506069183350e-02 -5.137594416737556458e-02 -4.922434315085411072e-02 4.443714395165443420e-02 1.614786535501480103e-01 -2.705793976783752441e-01 1.116643324494361877e-01 -1.091148033738136292e-01 -5.544202774763107300e-02 4.189372062683105469e-02 -3.337962925434112549e-01 -1.511224359273910522e-01 1.231541037559509277e-01 -1.573042757809162140e-02 2.303777039051055908e-01 8.609256148338317871e-02 1.711430996656417847e-01 1.290694624185562134e-01 4.721567332744598389e-01 4.272989183664321899e-02 -6.258135288953781128e-02 8.282773196697235107e-02 -2.656830847263336182e-01 -4.238436520099639893e-01
-1.641877144575119019e-01 -9.334070235490798950e-02 3.445816412568092346e-02 -5.747423856519162655e-04 -6.193310837261378765e-04 2.303740829229354858e-01 5.677386000752449036e-02 1.669883378781378269e-03 4.768430441617965698e-02 2.958749234676361084e-02 -3.294487595558166504e-01 -2.363465912640094757e-02 -1.818051189184188843e-01 8.099507540464401245e-02 2.070195674896240234e-01 -2.242131717503070831e-02 -6.940838694572448730e-02 6.309716403484344482e-02 2.393094301223754883e-01 3.680571541190147400e-02 -1.095862910151481628e-01 4.478274285793304443e-01 8.894748985767364502e-02 9.539576247334480286e-03 1.319672316312789917e-01 8.993481099605560303e-02 4.377542138099670410e-01 2.414117753505706787e-01 1.062539666891098022e-01 1.403496861457824707e-01 -2.486718446016311646e-01 -2.353821098804473877e-01
-1.113185882568359375e-01 -5.599159002304077148e-02 -8.401091210544109344e-03 3.938204050064086914e-01 1.569119244813919067e-01 9.447983652353286743e-02 -1.363467425107955933e-01 -1.180750355124473572e-01 5.676674470305442810e-02 -1.209955289959907532e-01 -1.675284802913665771e-01 2.745489478111267090e-01 1.152009665966033936e-01 -1.680628508329391479e-01 -2.194533497095108032e-02 1.016066521406173706e-01 1.521444413810968399e-02 -3.555718660354614258e-01 -2.393092960119247437e-01 5.250582098960876465e-02 -3.654841333627700806e-02 1.095134392380714417e-01 1.315429806709289551e-02 9.598065912723541260e-02 1.080366298556327820e-01 -1.044633686542510986e-01 4.875786602497100830e-01 -2.444705516099929810e-01 1.611509323120117188e-01 -1.028388217091560364e-01 6.808289885520935059e-02 -1.376005560159683228e-01
1.443081945180892944e-01 -2.758283317089080811e-01 1.945270448923110962e-01 1.574044227600097656e-01 1.737567931413650513e-01 4.592397715896368027e-03 -1.031759977340698242e-01 -1.558336764574050903e-01 1.567789167165756226e-01 -9.822453558444976807e-02 2.237158268690109253e-01 1.430226266384124756e-01 -1.058288067579269409e-01 9.142597764730453491e-02 2.228764444589614868e-01 2.487816810607910156e-01 1.945218592882156372e-01 5.350697040557861328e-02 -6.791512668132781982e-02 -1.280435323715209961e-01 7.448067516088485718e-02 3.015261590480804443e-01 1.224254164844751358e-02 -7.142881304025650024e-02 3.392516672611236572e-01 6.702276319265365601e-02 3.581943213939666748e-01 6.092329975217580795e-03 1.178409159183502197e-01 1.536075770854949951e-01 -2.173142582178115845e-01 -2.083762139081954956e-01
1.409119963645935059e-01 2.016015052795410156e-01 2.208463288843631744e-02 -9.162186086177825928e-02 8.000183850526809692e-02 2.261920571327209473e-01 2.313129603862762451e-02 1.543256104923784733e-03 8.638440072536468506e-02 -2.865087091922760010e-01 -1.595880240201950073e-01 -1.351239234209060669e-01 -3.377713635563850403e-02 -7.361316680908203125e-02 5.253804102540016174e-02 -1.897916384041309357e-02 -1.063107103109359741e-01 -3.878869712352752686e-01 1.788810342550277710e-01 2.868831902742385864e-02 -3.152481094002723694e-02 2.596146762371063232e-01 4.215734079480171204e-02 3.694128245115280151e-02 3.091032505035400391e-01 -2.394354641437530518e-01 3.470796942710876465e-01 -7.793071120977401733e-02 2.283302396535873413e-01 2.308226674795150757e-01 -2.269156128168106079e-01 -1.647111177444458008e-01
9.986238181591033936e-02 7.617796957492828369e-02 -6.163656339049339294e-02 1.175042316317558289e-01 -2.754149772226810455e-02 2.460692822933197021e-01 1.248997896909713745e-01 9.036422520875930786e-02 3.087507486343383789e-01 2.160685980925336480e-04 -9.874256327748298645e-03 -2.688833326101303101e-02 -2.661680579185485840e-01 -1.398020684719085693e-01 -7.454314082860946655e-02 7.132256776094436646e-02 9.867307543754577637e-02 -2.780597507953643799e-01 9.653003513813018799e-02 8.436538279056549072e-03 -3.544990345835685730e-02 1.985634565353393555e-01 1.727066785097122192e-01 -9.648969024419784546e-02 3.090890347957611084e-01 -3.277769982814788818e-01 2.501957118511199951e-01 -7.623725384473800659e-02 1.587140858173370361e-01 2.725346684455871582e-01 -1.801018565893173218e-01 -3.237470686435699463e-01
9.195332974195480347e-02 -5.175512656569480896e-02 1.675506681203842163e-01 -2.596148662269115448e-02 -1.863811612129211426e-01 4.427692666649818420e-02 1.084411740303039551e-01 -9.445766359567642212e-02 1.283335238695144653e-01 2.407788112759590149e-02 -4.177634119987487793e-01 2.921623550355434418e-02 -1.349080055952072144e-01 -3.088862635195255280e-02 2.192944847047328949e-02 1.350207179784774780e-01 -1.365448385477066040e-01 -9.411266446113586426e-02 -6.570398062467575073e-02 2.099467674270272255e-03 -8.291519433259963989e-02 3.113275468349456787e-01 -3.103702701628208160e-02 5.350343883037567139e-02 3.855317533016204834e-01 2.362370342016220093e-01 5.057951211929321289e-01 2.909410186111927032e-02 1.779686361551284790e-01 7.337225228548049927e-02 -1.667584925889968872e-01 8.374103903770446777e-02
-2.909854948520660400e-01 2.725909054279327393e-01 -1.020114943385124207e-01 -2.044565975666046143e-02 3.431099653244018555e-01 1.516736149787902832e-01 1.614641547203063965e-01 -4.008423164486885071e-02 -1.395974010229110718e-01 -4.138200283050537109e-01 1.699392050504684448e-01 -9.838280826807022095e-02 -6.014713644981384277e-02 -3.955774381756782532e-02 1.312316954135894775e-01 -5.958256125450134277e-02 -1.855207383632659912e-01 -1.143730655312538147e-01 6.329924613237380981e-02 -3.663242980837821960e-02 -2.140759974718093872e-01 1.563108414411544800e-01 1.707361936569213867e-01 6.754475086927413940e-02 2.549312412738800049e-01 1.728098839521408081e-01 3.434690535068511963e-01 4.446672741323709488e-03 1.447771191596984863e-01 8.259898424148559570e-02 -9.464266896247863770e-02 -1.167594734579324722e-02
-1.764834374189376831e-01 1.470769383013248444e-02 1.093340106308460236e-02 1.435167044401168823e-01 8.189380913972854614e-02 -9.532637894153594971e-02 1.527565270662307739e-01 5.236976966261863708e-02 -2.115746736526489258e-01 -1.336705982685089111e-01 1.124276444315910339e-01 -1.455704569816589355e-01 1.249763965606689453e-01 -2.863213717937469482e-01 -8.925883471965789795e-02 3.045588172972202301e-02 -1.025936678051948547e-01 -2.498546093702316284e-01 -1.858217865228652954e-01 3.496911376714706421e-02 2.664386332035064697e-01 1.060300841927528381e-01 4.507417976856231689e-01 2.414612285792827606e-02 2.875374630093574524e-03 3.407364711165428162e-02 2.604942321777343750e-01 8.149877935647964478e-02 2.713859975337982178e-01 -5.842160899192094803e-03 -3.981073498725891113e-01 2.372623421251773834e-02
6.243130192160606384e-02 -8.736215531826019287e-02 1.695096679031848907e-02 2.256635278463363647e-01 -8.698829449713230133e-03 3.430290520191192627e-02 2.237805277109146118e-01 2.703220546245574951e-01 8.302587270736694336e-02 4.396074637770652771e-02 -1.142159700393676758e-01 3.829212114214897156e-02 1.342985630035400391e-01 -1.673522032797336578e-02 2.470105327665805817e-02 1.712106764316558838e-01 6.359214335680007935e-02 -1.279703676700592041e-01 -2.975202165544033051e-02 3.740809261798858643e-01 -9.218288213014602661e-02 1.206270679831504822e-01 1.151340082287788391e-01 1.747455447912216187e-01 2.620476186275482178e-01 -1.928020268678665161e-01 3.194627761840820312e-01 3.372211456298828125e-01 2.598580159246921539e-02 4.151520505547523499e-02 -2.070535868406295776e-01 -3.825040757656097412e-01
-3.558494150638580322e-01 2.548634707927703857e-01 -1.138083487749099731e-01 1.575805097818374634e-01 1.193365603685379028e-01 1.310525238513946533e-01 4.635152220726013184e-02 6.894124299287796021e-02 3.227191045880317688e-02 -1.633053869009017944e-01 -1.416742801666259766e-01 6.748729199171066284e-02 -2.000562250614166260e-01 -7.914483547210693359e-02 -1.305459626019001007e-02 -2.885166928172111511e-02 -8.338539302349090576e-02 -1.315873861312866211e-01 -8.477928489446640015e-02 1.265121698379516602e-01 2.462067306041717529e-01 2.712674140930175781e-01 8.629098534584045410e-02 4.048997759819030762e-01 2.139027416706085205e-01 1.259949058294296265e-01 4.073869287967681885e-01 -1.625182777643203735e-01 1.418037414550781250e-01 5.718492344021797180e-02 -4.642323777079582214e-02 -9.751534089446067810e-03
9.438804537057876587e-02 9.626848623156547546e-03 -1.006384342908859253e-01 -2.234959788620471954e-02 3.524979650974273682e-01 -3.909610211849212646e-02 2.388849705457687378e-01 -3.837490081787109375e-02 1.403325498104095459e-01 -2.520467340946197510e-01 -1.448802202939987183e-01 2.210537195205688477e-01 4.196689277887344360e-02 -2.572452723979949951e-01 1.471052505075931549e-02 2.117249220609664917e-01 -2.516290545463562012e-01 -1.533197015523910522e-01 -2.905671484768390656e-02 -6.812256574630737305e-02 -1.948547661304473877e-01 3.001025617122650146e-01 2.781785428524017334e-01 4.380481243133544922e-01 -3.372877091169357300e-02 -1.174623742699623108e-01 -9.805151494219899178e-04 -3.962182626128196716e-02 8.207809180021286011e-02 -1.023517474532127380e-01 -8.078081905841827393e-02 -1.183933019638061523e-02
-1.467006057500839233e-01 -3.224453330039978027e-02 -1.016255840659141541e-01 -6.502860784530639648e-02 1.829855591058731079e-01 5.938753113150596619e-02 7.181343436241149902e-02 9.761928021907806396e-02 2.728076577186584473e-01 4.202523827552795410e-02 -7.001347839832305908e-02 -1.364796459674835205e-01 -1.783650368452072144e-01 2.983488047902937979e-05 -6.547769531607627869e-03 8.228115737438201904e-02 -2.732541263103485107e-01 -1.752889901399612427e-01 -3.430009484291076660e-01 -9.344104677438735962e-02 -1.549639701843261719e-01 2.087035775184631348e-01 8.916200697422027588e-02 2.030028551816940308e-01 9.817402809858322144e-03 3.055716753005981445e-01 3.835130631923675537e-01 -1.959059536457061768e-01 2.742525041103363037e-01 1.135286465287208557e-01 1.611476391553878784e-02 -2.388280481100082397e-01
-2.130516618490219116e-01 -2.242076694965362549e-01 -1.150128804147243500e-02 -2.382484376430511475e-01 1.112610176205635071e-01 -5.792157724499702454e-02 1.933312267065048218e-01 2.372535169124603271e-01 1.965481340885162354e-01 -2.791164517402648926e-01 -8.918886631727218628e-02 5.888007208704948425e-02 -2.705213129520416260e-01 -1.985749155282974243e-01 -6.349259614944458008e-02 1.987072825431823730e-01 -1.644881069660186768e-01 1.585462829098105431e-03 -3.181886672973632812e-02 1.666332632303237915e-01 -4.433826357126235962e-02 1.477444916963577271e-01 1.258304063230752945e-02 5.402310937643051147e-02 -1.545691955834627151e-02 2.857715487480163574e-01 3.032637834548950195e-01 -1.430670917034149170e-01 6.777690723538398743e-04 1.210133582353591919e-01 -1.839054524898529053e-01 -3.583858013153076172e-01
1.885153800249099731e-01 -9.903951734304428101e-02 -1.087005063891410828e-01 -2.640754170715808868e-02 6.105649843811988831e-02 -6.631578505039215088e-02 -1.234532743692398071e-01 -1.529740542173385620e-01 -1.385447680950164795e-01 -4.459448158740997314e-01 -1.852527260780334473e-01 9.327737241983413696e-02 2.031286619603633881e-02 -6.480102241039276123e-02 -5.624215304851531982e-02 2.482481896877288818e-01 -2.259072661399841309e-02 4.325870051980018616e-02 1.860826611518859863e-01 7.085814327001571655e-02 -1.027633063495159149e-02 1.027024462819099426e-01 3.783920034766197205e-02 -4.165627062320709229e-02 -6.146347150206565857e-02 4.738386487588286400e-04 6.602069139480590820e-01 -1.551332045346498489e-02 1.263910531997680664e-01 1.854097843170166016e-01 -5.560107901692390442e-02 -1.253200471401214600e-01
1.738757640123367310e-01 -2.017599493265151978e-01 5.689263343811035156e-05 1.902550756931304932e-01 1.941126435995101929e-01 5.208453163504600525e-02 2.956192009150981903e-02 -1.980476230382919312e-01 -1.652650684118270874e-01 -1.526151746511459351e-01 -8.028632402420043945e-02 -1.393373906612396240e-01 -6.265824288129806519e-02 1.458846926689147949e-01 3.962482511997222900e-01 1.198972538113594055e-01 4.685972630977630615e-02 8.053420484066009521e-02 5.695360898971557617e-02 1.729337424039840698e-01 -2.074901759624481201e-01 1.723062992095947266e-01 4.232017323374748230e-02 3.962678462266921997e-02 2.458747178316116333e-01 -1.117643341422080994e-01 3.352095484733581543e-01 1.710790991783142090e-01 3.287951052188873291e-01 2.830819487571716309e-01 -1.358698755502700806e-01 -9.852363727986812592e-03
-1.268245577812194824e-01 9.994856268167495728e-02 -1.835144758224487305e-01 2.266562283039093018e-01 -6.222944706678390503e-02 -1.628254801034927368e-01 1.596529781818389893e-01 3.442113101482391357e-02 -1.207056567072868347e-01 1.797302663326263428e-01 4.766896367073059082e-02 3.307452052831649780e-02 -1.836589872837066650e-01 6.275954842567443848e-02 -4.836094751954078674e-02 8.046597242355346680e-03 1.135159507393836975e-01 -1.419592350721359253e-01 -9.455207735300064087e-03 2.209010124206542969e-01 -2.177463322877883911e-01 2.179787456989288330e-01 1.993618458509445190e-01 1.575199216604232788e-01 8.606532961130142212e-02 -2.482276111841201782e-01 2.073620855808258057e-01 5.120044946670532227e-02 2.425452917814254761e-01 9.510008245706558228e-02 -2.415233254432678223e-01 -5.091595649719238281e-01
1.165710389614105225e-01 4.456819593906402588e-02 -3.631464764475822449e-02 2.221692800521850586e-01 1.400310397148132324e-01 -2.697477638721466064e-01 -6.679317355155944824e-02 -2.310845702886581421e-01 1.793090552091598511e-01 -1.185932457447052002e-01 -9.792836755514144897e-02 3.949808015022426844e-04 -1.126168370246887207e-01 -9.504825808107852936e-03 -1.225418895483016968e-01 3.324243426322937012e-01 2.110528051853179932e-01 -1.977072656154632568e-01 -3.675111010670661926e-02 3.431538492441177368e-02 -2.885358929634094238e-01 1.558977067470550537e-01 1.145821064710617065e-01 9.194184839725494385e-02 3.086328506469726562e-03 -1.384496837854385376e-01 3.042592704296112061e-01 4.345494136214256287e-02 -1.509617641568183899e-02 -1.890017390251159668e-01 -3.135949969291687012e-01 -3.552197217941284180e-01
2.519617080688476562e-01 -2.701795995235443115e-01 4.219595808535814285e-03 2.738693058490753174e-01 -1.379366870969533920e-02 -7.385894656181335449e-02 -2.045044302940368652e-02 -1.300624758005142212e-01 3.414199128746986389e-02 -2.062546312808990479e-01 2.570105716586112976e-02 8.898229897022247314e-02 -7.110380381345748901e-02 -2.370202913880348206e-02 1.260240226984024048e-01 2.897827923297882080e-01 1.183496788144111633e-01 -2.996914833784103394e-02 1.171040832996368408e-01 -1.085157468914985657e-01 1.086708232760429382e-01 2.330655753612518311e-01 4.906681552529335022e-02 -5.850528553128242493e-02 3.966344296932220459e-01 8.053884655237197876e-02 4.018559753894805908e-01 1.338617652654647827e-01 1.578499525785446167e-01 2.443344891071319580e-01 -1.664842106401920319e-02 -2.594200074672698975e-01
-2.426266297698020935e-02 8.084696531295776367e-02 1.249357964843511581e-02 1.193100288510322571e-01 -6.465072184801101685e-02 1.373063772916793823e-03 1.476960480213165283e-01 2.441550344228744507e-01 1.548195630311965942e-01 -3.961295783519744873e-01 6.536343693733215332e-02 -4.472371190786361694e-02 -2.838377840816974640e-04 -8.258567005395889282e-02 1.964795589447021484e-02 -1.917759142816066742e-02 -1.651996672153472900e-01 7.998538762331008911e-02 -3.736769035458564758e-02 1.823830902576446533e-01 -2.434006482362747192e-01 3.683379590511322021e-01 7.691378146409988403e-02 1.727657765150070190e-01 2.816607952117919922e-01 2.216505855321884155e-01 3.271279335021972656e-01 3.055147528648376465e-01 1.206782609224319458e-01 1.373687535524368286e-01 -1.919351965188980103e-01 5.197391379624605179e-03
5.443070828914642334e-02 -2.635875940322875977e-01 1.794697642326354980e-01 1.985525786876678467e-01 1.098543852567672729e-01 8.062812685966491699e-02 9.216108173131942749e-02 -1.321864128112792969e-01 9.634869173169136047e-03 -3.408233821392059326e-01 7.944642007350921631e-02 1.410396397113800049e-01 -1.316881179809570312e-02 7.093843817710876465e-02 2.501368224620819092e-01 3.247293531894683838e-01 -1.575865410268306732e-02 -2.086757123470306396e-02 2.586596608161926270e-01 -1.443974673748016357e-01 -5.428935959935188293e-02 1.848174184560775757e-01 1.220612004399299622e-01 -5.804331600666046143e-02 1.907062530517578125e-01 3.272037720307707787e-03 3.873376548290252686e-01 -4.554625134915113449e-03 7.079955190420150757e-02 2.498261630535125732e-01 -3.083312511444091797e-01 -5.452678725123405457e-02
8.106690831482410431e-03 -2.199228256940841675e-01 5.600932240486145020e-02 5.669370293617248535e-02 -1.238805428147315979e-01 -4.352261498570442200e-02 2.362841516733169556e-01 3.334049135446548462e-02 8.563231676816940308e-02 -5.875430535525083542e-03 -1.569954752922058105e-01 1.156295463442802429e-01 9.088842570781707764e-02 5.787323415279388428e-02 -2.247680351138114929e-02 -3.886407613754272461e-02 -3.779784962534904480e-02 -6.648055464029312134e-02 -1.353721767663955688e-01 -5.645896121859550476e-02 5.056232586503028870e-02 4.377354681491851807e-01 -6.677070260047912598e-02 2.497848868370056152e-01 3.950455039739608765e-02 1.937476098537445068e-01 5.429335832595825195e-01 -5.782760679721832275e-02 3.880273103713989258e-01 1.218332350254058838e-01 -8.683299273252487183e-02 1.160787343978881836e-01
1.758899241685867310e-01 1.884763478301465511e-03 -4.796062037348747253e-02 -2.689028717577457428e-02 1.936964988708496094e-01 3.777956962585449219e-01 1.359926164150238037e-01 -5.654462426900863647e-02 -1.473836600780487061e-03 -1.209071800112724304e-01 -1.697325706481933594e-01 -2.244599759578704834e-01 -1.493429839611053467e-01 -1.911816745996475220e-01 -8.250793069601058960e-02 -7.370834797620773315e-02 1.488381177186965942e-01 -2.400728911161422729e-01 2.197439223527908325e-01 2.204086259007453918e-02 -9.200319647789001465e-02 2.171108275651931763e-01 9.714080393314361572e-02 -8.372250944375991821e-02 3.215218186378479004e-01 -5.329479277133941650e-02 3.756837248802185059e-01 5.526224523782730103e-02 1.391296386718750000e-01 5.288816615939140320e-02 -8.196792751550674438e-02 -3.453982472419738770e-01
1.290981322526931763e-01 -4.852498322725296021e-02 3.985840827226638794e-02 -8.355833590030670166e-02 3.871535956859588623e-01 3.131197988986968994e-01 -6.622993201017379761e-02 -2.959951758384704590e-02 -1.488102525472640991e-01 -1.919252276420593262e-01 -1.065711900591850281e-01 -1.086253076791763306e-01 -6.028584018349647522e-02 -5.712533602491021156e-04 -1.573784649372100830e-02 -7.795228064060211182e-02 -3.294802084565162659e-02 -2.754311561584472656e-01 8.255775272846221924e-02 -5.628807470202445984e-02 -9.604715555906295776e-02 4.018759131431579590e-01 1.015681773424148560e-02 6.575360149145126343e-02 4.353817924857139587e-02 -3.303842544555664062e-01 3.532677292823791504e-01 -2.878310717642307281e-02 1.084603443741798401e-01 1.521973907947540283e-01 -2.723044157028198242e-01 -1.388417333364486694e-01
-2.117503583431243896e-01 1.037448272109031677e-01 -1.081265732645988464e-01 1.796256452798843384e-01 1.854337304830551147e-01 -8.997336030006408691e-02 -7.098262757062911987e-02 7.206819951534271240e-02 -9.066302329301834106e-02 -1.679844409227371216e-01 -3.505628556013107300e-02 -1.329634636640548706e-01 3.973316028714179993e-02 -1.852640807628631592e-01 5.821592360734939575e-02 1.732422038912773132e-02 -3.728561401367187500e-01 -3.250453621149063110e-02 -3.521484136581420898e-02 -1.216596812009811401e-01 -7.581707090139389038e-02 2.740693092346191406e-01 2.058451771736145020e-01 2.389687150716781616e-01 2.081767320632934570e-01 -2.704178392887115479e-01 3.550118803977966309e-01 -1.703767329454421997e-01 2.897666990756988525e-01 -1.922080665826797485e-01 -1.205912753939628601e-01 9.672330319881439209e-02
-8.406266570091247559e-02 -1.422688513994216919e-01 -6.244777143001556396e-02 1.261606961488723755e-01 -1.831433475017547607e-01 1.555871218442916870e-01 1.215687990188598633e-01 -3.315145671367645264e-01 -2.181163281202316284e-01 -1.028133332729339600e-01 -7.290079444646835327e-02 -4.318161308765411377e-02 -5.012980848550796509e-02 -5.530496314167976379e-02 -3.670889884233474731e-02 -5.560148134827613831e-02 7.925663888454437256e-02 -2.745632529258728027e-01 8.039885014295578003e-02 2.838515341281890869e-01 -1.262278854846954346e-01 1.810348182916641235e-01 2.326760441064834595e-01 2.276018708944320679e-01 1.826835125684738159e-01 -2.004000991582870483e-01 2.860135734081268311e-01 1.874448657035827637e-01 3.277713656425476074e-01 1.740285307168960571e-01 -8.797601610422134399e-02 -1.892862915992736816e-01
-1.211648955941200256e-01 -9.934004396200180054e-02 -5.496147423400543630e-05 1.166254058480262756e-01 -7.080240547657012939e-02 8.630502223968505859e-02 5.948125198483467102e-02 2.427684143185615540e-02 1.795423179864883423e-01 -1.373608559370040894e-01 3.119871206581592560e-02 -2.920974232256412506e-02 -1.935600489377975464e-01 -2.153913676738739014e-01 1.746179163455963135e-01 2.107428014278411865e-01 -7.920934259891510010e-02 -3.961516320705413818e-01 -9.260579198598861694e-02 2.528917491436004639e-01 1.778793334960937500e-01 3.315894305706024170e-02 8.294045925140380859e-02 5.696208402514457703e-02 4.052961170673370361e-01 2.358296513557434082e-02 2.796349823474884033e-01 -2.017465680837631226e-01 1.434256285429000854e-01 -3.827068023383617401e-03 -2.887645959854125977e-01 2.593714296817779541e-01
2.281401772052049637e-03 -8.302335441112518311e-02 -1.543245464563369751e-01 2.389128655195236206e-01 6.402657926082611084e-02 -1.137015074491500854e-01 6.338145583868026733e-02 4.810685291886329651e-02 -8.576457947492599487e-02 1.545663326978683472e-01 -1.598210483789443970e-01 -7.671452593058347702e-03 -2.983757853507995605e-01 -2.516415119171142578e-01 -2.779885753989219666e-02 1.893696486949920654e-01 -1.829578131437301636e-01 -1.627231240272521973e-01 -5.069546401500701904e-02 2.258763611316680908e-01 4.078848659992218018e-02 1.476718038320541382e-01 9.037739783525466919e-02 3.208193480968475342e-01 2.879296243190765381e-01 -3.226212859153747559e-01 1.572075486183166504e-01 -1.687431186437606812e-01 -1.118402183055877686e-01 -7.530872523784637451e-02 -1.704003959894180298e-01 -3.278962373733520508e-01
9.736932069063186646e-02 -1.006660796701908112e-02 8.903899043798446655e-02 -1.486424654722213745e-01 2.164599448442459106e-01 -2.486952766776084900e-02 -1.303857862949371338e-01 -1.328395009040832520e-01 -5.569010600447654724e-02 -2.644357383251190186e-01 -7.277709990739822388e-02 -3.482072427868843079e-02 -1.021664664149284363e-01 6.668825447559356689e-02 -4.555780440568923950e-02 -2.000673413276672363e-01 -6.252415478229522705e-02 -2.209820002317428589e-01 2.298811525106430054e-01 -2.278239466249942780e-02 -9.687310457229614258e-02 3.668394982814788818e-01 1.293551325798034668e-01 8.893156796693801880e-02 1.879052370786666870e-01 -1.109780818223953247e-01 4.052298665046691895e-01 2.269907593727111816e-01 1.238420233130455017e-01 -4.644443094730377197e-02 -2.026038467884063721e-01 -3.809780180454254150e-01
-9.462676942348480225e-02 -5.944769084453582764e-02 -2.323102802038192749e-01 1.869717389345169067e-01 9.357692301273345947e-02 -3.223650753498077393e-01 2.752172350883483887e-01 4.764356836676597595e-02 -1.202733889222145081e-01 1.330223493278026581e-02 -6.577295064926147461e-02 9.345619380474090576e-02 2.531886100769042969e-02 4.471297189593315125e-02 5.140977725386619568e-02 -6.018400192260742188e-02 -1.625545024871826172e-01 -3.171891570091247559e-01 7.092889398336410522e-02 1.388045027852058411e-02 -1.950037032365798950e-01 2.721827626228332520e-01 -3.951992839574813843e-02 1.232386529445648193e-01 2.022882401943206787e-01 -1.521484851837158203e-01 8.287907391786575317e-02 -1.207088455557823181e-01 1.967733055353164673e-01 -4.302418325096368790e-03 -4.614151716232299805e-01 -2.702210545539855957e-01
-3.630839660763740540e-02 3.068514540791511536e-02 -1.334129367023706436e-02 -5.525996536016464233e-02 2.502633631229400635e-01 5.514867231249809265e-02 1.382961571216583252e-01 -1.295461878180503845e-02 4.567513987421989441e-02 -3.011010885238647461e-01 -1.503125578165054321e-01 -6.797258276492357254e-03 -1.823597587645053864e-02 -9.706161916255950928e-02 -1.164606809616088867e-01 -1.407871395349502563e-01 -5.399277433753013611e-02 -1.409025490283966064e-01 2.423939853906631470e-01 3.164119645953178406e-02 -1.918717846274375916e-02 5.429319143295288086e-01 9.995933622121810913e-02 1.831129193305969238e-01 2.367237806320190430e-01 -1.695438027381896973e-01 2.148961722850799561e-01 -3.878481313586235046e-02 1.730966269969940186e-01 3.264400959014892578e-01 -2.298219501972198486e-01 -8.952159434556961060e-02
-5.313873291015625000e-01 -1.527198404073715210e-01 -4.049872513860464096e-03 3.256845772266387939e-01 3.049778044223785400e-01 1.234070062637329102e-01 -2.185603231191635132e-02 -3.215185552835464478e-02 -9.190841764211654663e-02 -1.221976578235626221e-01 -1.472877413034439087e-01 -1.316751912236213684e-02 3.023926541209220886e-02 -1.536164581775665283e-01 -1.282049417495727539e-01 6.128341332077980042e-02 2.920913696289062500e-01 -1.142928749322891235e-01 -7.688808441162109375e-02 1.485798414796590805e-02 -1.716646552085876465e-02 1.280767619609832764e-01 1.820805519819259644e-01 5.105908960103988647e-02 6.810808926820755005e-02 -3.148412331938743591e-02 3.413646221160888672e-01 -2.228162288665771484e-01 7.947015017271041870e-02 5.190617218613624573e-02 -2.187932431697845459e-01 -5.343709513545036316e-02
-1.432361174374818802e-02 -1.222622245550155640e-01 7.769045233726501465e-02 -1.363018453121185303e-01 3.774679601192474365e-01 -3.038651645183563232e-01 1.245369836688041687e-01 1.010333374142646790e-01 1.822956800460815430e-01 -3.943216502666473389e-01 -1.294539123773574829e-01 6.482147611677646637e-03 -8.354935795068740845e-02 -3.379148244857788086e-02 2.258485555648803711e-01 -2.282529324293136597e-01 -2.914960980415344238e-01 -9.080488979816436768e-02 -1.820998042821884155e-01 1.685286611318588257e-01 -6.890533864498138428e-02 1.362259984016418457e-01 -3.843778744339942932e-02 9.930656850337982178e-02 6.163416057825088501e-02 1.023720726370811462e-01 2.604480385780334473e-01 1.159731671214103699e-02 -1.374092847108840942e-01 2.206350862979888916e-02 -3.005845546722412109e-01 3.950162231922149658e-02
-9.265298396348953247e-02 4.820105433464050293e-02 -7.460164278745651245e-02 -1.508166342973709106e-01 3.035283684730529785e-01 -2.852106094360351562e-02 2.449854761362075806e-01 2.268455475568771362e-01 -1.215786952525377274e-02 -2.526808381080627441e-01 5.184264481067657471e-02 8.976754546165466309e-02 -1.136069372296333313e-01 -2.435447722673416138e-01 1.578410118818283081e-01 -2.142919301986694336e-01 -8.631004393100738525e-02 -8.901417255401611328e-02 -4.592057783156633377e-03 -7.794414460659027100e-02 -1.460064202547073364e-01 1.163560077548027039e-01 -1.333802193403244019e-01 1.608809530735015869e-01 1.814771741628646851e-01 2.304502874612808228e-01 2.943368256092071533e-01 1.574219018220901489e-02 2.765685319900512695e-01 -3.794696331024169922e-01 -2.123311161994934082e-01 -8.390321396291255951e-03
1.612757444381713867e-01 5.991795659065246582e-02 -2.337542474269866943e-01 1.565638780593872070e-01 -2.515714056789875031e-02 1.617705076932907104e-01 2.215450704097747803e-01 -5.432252213358879089e-02 -3.693889379501342773e-01 -1.089513674378395081e-01 -7.167697697877883911e-02 1.041063070297241211e-01 2.512674778699874878e-02 2.747715264558792114e-02 1.571005731821060181e-01 1.412706822156906128e-01 -5.979729816317558289e-02 -1.001646742224693298e-02 -1.071998178958892822e-01 6.876170635223388672e-02 -2.524439990520477295e-01 3.315935134887695312e-01 1.300790309906005859e-01 1.940055936574935913e-02 4.511545598506927490e-01 7.834303379058837891e-02 2.577586770057678223e-01 7.772183418273925781e-02 1.819507032632827759e-01 7.311479747295379639e-02 -1.913236677646636963e-01 -1.843974739313125610e-01
-3.186870813369750977e-01 1.477479636669158936e-01 -7.923216372728347778e-02 1.900593787431716919e-01 1.949224770069122314e-01 5.570958182215690613e-02 -2.157982885837554932e-01 -1.929368525743484497e-01 3.428204357624053955e-02 -2.951922118663787842e-01 -1.828743070363998413e-01 1.697110831737518311e-01 8.793913573026657104e-02 -1.824556291103363037e-01 5.761048290878534317e-03 1.916676610708236694e-01 -8.504634350538253784e-02 -3.786047697067260742e-01 -1.871998161077499390e-01 1.304631680250167847e-01 -1.155353710055351257e-01 -7.995902001857757568e-02 7.154348492622375488e-02 1.954554468393325806e-01 1.112589705735445023e-02 -5.962585657835006714e-02 3.426366746425628662e-01 -9.407652169466018677e-02 2.821027934551239014e-01 -2.396153099834918976e-02 -1.223924104124307632e-02 -7.090940326452255249e-02
-6.210413202643394470e-02 -1.793410778045654297e-01 -1.007023751735687256e-01 -3.508008643984794617e-02 -4.409592226147651672e-02 -1.674385219812393188e-01 1.422532498836517334e-01 8.039916306734085083e-02 -1.094782501459121704e-01 -1.929885149002075195e-01 -1.284853368997573853e-01 -2.182112187147140503e-01 -1.830331385135650635e-01 -6.819201260805130005e-02 -9.675357490777969360e-02 3.921223059296607971e-02 -2.281417101621627808e-01 -1.202758327126502991e-01 -1.341053992509841919e-01 8.845223113894462585e-03 3.690267801284790039e-01 1.289144158363342285e-01 2.962169051170349121e-01 -8.766163885593414307e-02 -1.519473642110824585e-01 -1.324488371610641479e-01 1.920085102319717407e-01 -3.470047190785408020e-02 3.288627862930297852e-01 -1.545789241790771484e-01 -4.009403586387634277e-01 -1.709290593862533569e-01
3.295058012008666992e-02 -9.828864783048629761e-02 -7.300488185137510300e-03 -2.139994502067565918e-01 3.308444917201995850e-01 2.179455943405628204e-02 -7.006116956472396851e-02 -1.671679466962814331e-01 -3.790115937590599060e-02 -1.267111599445343018e-01 -9.749177098274230957e-02 -5.413163080811500549e-02 2.042850479483604431e-03 6.956031173467636108e-02 -1.042138114571571350e-01 -2.270160317420959473e-01 -9.968539327383041382e-02 -2.146819382905960083e-01 1.181531995534896851e-01 -7.752253860235214233e-02 -6.491017341613769531e-02 3.320566713809967041e-01 1.632729470729827881e-01 1.872221231460571289e-01 1.651793271303176880e-01 -1.657427996397018433e-01 4.236460328102111816e-01 1.752934455871582031e-01 3.917244821786880493e-02 6.588972359895706177e-02 -1.713660210371017456e-01 -3.886767029762268066e-01
-3.642250001430511475e-01 -1.678480058908462524e-01 -5.433588474988937378e-02 3.402577247470617294e-03 -4.814749583601951599e-02 8.033826947212219238e-02 3.063507080078125000e-01 8.535164594650268555e-02 1.725521236658096313e-01 -3.369935154914855957e-01 2.208015695214271545e-02 5.569307878613471985e-02 -7.540128380060195923e-02 -1.080921143293380737e-01 2.598586678504943848e-01 4.380496591329574585e-02 -2.764668464660644531e-01 -1.937219053506851196e-01 -3.588855266571044922e-02 -7.542595267295837402e-02 -1.279717870056629181e-02 1.650297343730926514e-01 1.525182723999023438e-01 1.166030243039131165e-01 2.444216310977935791e-01 -6.352211534976959229e-02 1.727713644504547119e-01 1.559165865182876587e-01 -1.054410114884376526e-01 5.910692363977432251e-02 -4.125124216079711914e-01 -6.812965124845504761e-02
1.257798075675964355e-02 -1.747103333473205566e-01 8.224647492170333862e-02 -2.426378428936004639e-01 1.695191711187362671e-01 -3.263876438140869141e-01 2.469219453632831573e-02 -1.131473481655120850e-01 -9.004671871662139893e-02 -3.183276355266571045e-01 -4.352561011910438538e-02 1.228729635477066040e-01 -1.467543989419937134e-01 -2.112482786178588867e-01 3.045130372047424316e-01 2.316056787967681885e-01 1.469692140817642212e-01 -1.415609847754240036e-02 -4.391831904649734497e-02 8.265444636344909668e-02 -1.559194270521402359e-02 3.818014860153198242e-01 2.467613220214843750e-01 3.415445238351821899e-02 5.318822339177131653e-02 -7.125080376863479614e-02 1.750327050685882568e-01 -2.091126292943954468e-01 2.017756253480911255e-01 -1.046699881553649902e-01 -1.950390338897705078e-01 7.364759594202041626e-02
1.459265053272247314e-01 -2.560333721339702606e-02 7.208228856325149536e-02 3.169280588626861572e-01 1.806085556745529175e-01 1.493869274854660034e-01 2.341634593904018402e-02 1.960849016904830933e-01 3.748623654246330261e-02 -5.519665405154228210e-02 -1.473692655563354492e-01 -1.727800518274307251e-01 -1.906335949897766113e-01 -2.373855412006378174e-01 -7.280186749994754791e-03 -3.566383570432662964e-02 6.457798648625612259e-03 -2.329827472567558289e-02 -1.117394268512725830e-01 3.037495911121368408e-01 8.072721213102340698e-02 2.458577901124954224e-01 4.113044589757919312e-02 -3.125979751348495483e-02 3.074938058853149414e-01 -5.115549266338348389e-02 2.399691194295883179e-01 3.830860257148742676e-01 2.141440361738204956e-01 -1.151994094252586365e-01 -2.859220504760742188e-01 -1.052671298384666443e-01
1.518285125494003296e-01 1.718650460243225098e-01 -7.163769751787185669e-02 1.373545229434967041e-01 3.581098020076751709e-01 6.218037754297256470e-02 2.592631578445434570e-01 1.750863343477249146e-01 2.729976736009120941e-02 -2.556618154048919678e-01 -1.784209907054901123e-02 -1.454756855964660645e-01 -1.442718952894210815e-01 -1.855797618627548218e-01 9.099115431308746338e-02 1.983474940061569214e-01 -1.925114691257476807e-01 -2.276815623044967651e-01 1.493362188339233398e-01 1.737404614686965942e-01 -1.357403304427862167e-02 2.624987065792083740e-01 1.368645727634429932e-01 -1.030396390706300735e-02 9.992089867591857910e-02 -2.319181561470031738e-01 3.339622318744659424e-01 -2.179212570190429688e-01 -1.117854043841362000e-01 1.157845333218574524e-01 4.844793304800987244e-02 -1.503700911998748779e-01
4.726478084921836853e-02 -1.955216974020004272e-01 -2.920488119125366211e-01 1.642025113105773926e-01 2.038043141365051270e-01 6.062842532992362976e-02 1.721788197755813599e-01 -1.958894170820713043e-02 -1.547194272279739380e-01 -2.244502902030944824e-01 1.013075560331344604e-01 7.702732086181640625e-02 9.123538434505462646e-02 -1.769209504127502441e-01 5.131467804312705994e-02 -1.311281174421310425e-01 3.428356721997261047e-03 2.147272825241088867e-01 -1.566771417856216431e-01 2.034878432750701904e-01 2.703664125874638557e-03 -7.772287726402282715e-02 2.418110370635986328e-01 1.352925598621368408e-01 1.585457921028137207e-01 -1.294220834970474243e-01 3.004027605056762695e-01 -2.261218577623367310e-01 1.989007145166397095e-01 -1.751309186220169067e-01 -2.756529748439788818e-01 -3.125697374343872070e-01
7.235152274370193481e-02 -2.098407037556171417e-02 1.960917143151164055e-03 1.932409405708312988e-01 1.728503406047821045e-01 -1.696598678827285767e-01 -1.158119589090347290e-01 -1.673993021249771118e-01 2.616032361984252930e-01 -1.310564726591110229e-01 -1.351180970668792725e-01 -1.044065430760383606e-01 -7.769217342138290405e-02 8.246539160609245300e-03 -1.370418537408113480e-02 2.963158488273620605e-01 1.104686409235000610e-01 -6.978706270456314087e-02 -1.385178864002227783e-01 -1.558527629822492599e-02 -2.376631945371627808e-01 6.486325711011886597e-02 6.343618780374526978e-02 2.634526789188385010e-01 1.602352112531661987e-01 -5.314178392291069031e-02 2.411047369241714478e-01 -5.595453083515167236e-02 -4.997370764613151550e-02 -3.227958679199218750e-01 -3.533353209495544434e-01 -3.950815498828887939e-01
-1.033841725438833237e-02 5.563365761190652847e-03 -1.146187111735343933e-01 5.192410573363304138e-02 2.559373080730438232e-01 -1.264766305685043335e-01 1.968227475881576538e-01 2.354711145162582397e-01 -9.832599200308322906e-03 -3.398399949073791504e-01 6.202910095453262329e-02 8.758621988818049431e-04 -2.446251064538955688e-01 -1.511508822441101074e-01 3.818887844681739807e-02 7.476063072681427002e-02 -1.205518171191215515e-01 6.250080186873674393e-03 1.671946346759796143e-01 1.989303529262542725e-01 -2.468242049217224121e-01 2.744058966636657715e-01 1.559907495975494385e-01 5.041820928454399109e-02 2.684029638767242432e-01 -2.162318862974643707e-02 2.656249701976776123e-01 1.903920434415340424e-02 -1.436182018369436264e-02 3.286198973655700684e-01 -3.192851543426513672e-01 2.021425776183605194e-02
6.952764093875885010e-02 9.678599983453750610e-02 -1.617623865604400635e-01 -1.069468110799789429e-01 4.190519750118255615e-01 1.512849796563386917e-02 9.120097011327743530e-02 -1.396068036556243896e-01 7.564651221036911011e-02 -2.109727561473846436e-01 -1.440482139587402344e-01 1.274939179420471191e-01 5.530882254242897034e-02 -9.611732512712478638e-02 -1.359935849905014038e-01 3.435845077037811279e-01 -1.227450743317604065e-02 1.268147230148315430e-01 -2.199640572071075439e-01 -5.046011134982109070e-02 -2.219586223363876343e-01 9.785061329603195190e-02 -1.107467114925384521e-01 -6.364210508763790131e-03 3.596882522106170654e-01 -1.696897856891155243e-02 1.407803148031234741e-01 1.992463320493698120e-01 4.586464911699295044e-02 -1.772247403860092163e-01 -3.379516601562500000e-01 -1.823731213808059692e-01
-8.359695225954055786e-02 4.929713532328605652e-02 -1.378971040248870850e-01 3.204660415649414062e-01 1.384436786174774170e-01 1.186761446297168732e-02 1.071553230285644531e-01 2.670996473170816898e-04 8.030783385038375854e-02 -1.205574423074722290e-01 -1.050853803753852844e-01 2.044996321201324463e-01 7.630769908428192139e-02 1.371822785586118698e-02 3.803965821862220764e-02 1.214102134108543396e-01 -1.492921561002731323e-01 -5.989942699670791626e-02 -2.281548529863357544e-01 -3.261288627982139587e-02 -4.861287772655487061e-02 1.380257159471511841e-01 -1.222660318017005920e-01 1.689286828041076660e-01 -1.032136613503098488e-03 -2.718193829059600830e-01 4.992648065090179443e-01 -3.021602332592010498e-01 3.893511295318603516e-01 -1.019148379564285278e-01 2.701772376894950867e-02 -1.448234170675277710e-01
-2.272657584398984909e-03 6.098608672618865967e-02 -4.372112825512886047e-02 3.425336778163909912e-01 -2.593345195055007935e-02 -1.548566669225692749e-01 -9.991426020860671997e-02 4.757376760244369507e-02 2.348785698413848877e-01 -1.572395116090774536e-01 -1.334000676870346069e-01 -2.122314274311065674e-01 -2.145564705133438110e-01 -9.415519423782825470e-03 4.722264036536216736e-02 3.844898939132690430e-01 -4.207663983106613159e-02 -2.361523360013961792e-01 -1.368277668952941895e-01 1.572506576776504517e-01 -2.053407430648803711e-01 1.008945237845182419e-02 1.341344118118286133e-01 2.239109575748443604e-01 2.834216058254241943e-01 -8.192303031682968140e-02 2.015908956527709961e-01 5.585296452045440674e-02 3.531688451766967773e-02 -2.204821854829788208e-01 -2.140813767910003662e-01 -2.516921460628509521e-01
-1.025221645832061768e-01 -4.194529354572296143e-02 -4.326201975345611572e-02 1.614747643470764160e-01 1.460980176925659180e-01 -4.370182007551193237e-02 2.909549772739410400e-01 1.354913562536239624e-01 -1.594816148281097412e-01 -1.799299716949462891e-01 2.898968383669853210e-02 -1.327692866325378418e-01 7.563087344169616699e-02 -1.977971792221069336e-01 -1.131480485200881958e-01 1.558804959058761597e-01 -1.797363907098770142e-01 -1.286239027976989746e-01 -2.547191977500915527e-01 7.207320630550384521e-02 2.181282788515090942e-01 -3.097094222903251648e-02 4.832406938076019287e-01 -6.339812278747558594e-02 8.643123507499694824e-02 4.922519251704216003e-02 2.678834497928619385e-01 5.087929219007492065e-02 2.957440018653869629e-01 6.751114130020141602e-02 -3.045727312564849854e-01 -3.547243773937225342e-02
-2.277201786637306213e-02 -1.564925014972686768e-01 -2.037430554628372192e-01 -7.912126928567886353e-02 2.322646528482437134e-01 -5.675453320145606995e-02 3.923049569129943848e-01 1.583196967840194702e-01 -1.026162356138229370e-01 -3.288255631923675537e-01 -1.334031373262405396e-01 4.568962752819061279e-02 -1.101393476128578186e-01 -3.439679443836212158e-01 1.945134811103343964e-02 1.068996340036392212e-01 8.919420838356018066e-02 -9.240978956222534180e-02 1.423431932926177979e-01 -2.479534968733787537e-02 3.410989046096801758e-02 -2.629363909363746643e-02 3.248910903930664062e-01 1.826779246330261230e-01 1.034407839179039001e-01 -2.215875498950481415e-02 2.856587767601013184e-01 -2.168550789356231689e-01 2.495906054973602295e-01 -8.529537916183471680e-02 -1.483631730079650879e-01 2.721471339464187622e-02
7.110971957445144653e-02 5.936579033732414246e-02 -1.405417025089263916e-01 -2.016864269971847534e-01 4.897214472293853760e-01 -1.553688794374465942e-01 -8.573816716670989990e-02 -1.144671719521284103e-02 5.749430879950523376e-02 -1.624448746442794800e-01 -1.909760087728500366e-01 -3.812896460294723511e-02 -5.059050861746072769e-03 4.717768635600805283e-03 2.704007625579833984e-01 -1.447517871856689453e-01 -2.962039411067962646e-01 -7.651200890541076660e-02 -1.619168370962142944e-01 3.757019639015197754e-01 9.633310139179229736e-02 3.197777643799781799e-02 -1.763155870139598846e-02 -5.880509316921234131e-02 1.470017731189727783e-01 1.360234171152114868e-01 2.650559246540069580e-01 3.701919317245483398e-02 8.262977749109268188e-02 -9.101310372352600098e-02 -2.893178164958953857e-01 -1.105427891016006470e-01
8.354884386062622070e-02 -1.787568256258964539e-02 -2.126735299825668335e-01 1.668791472911834717e-01 3.781649768352508545e-01 -1.239400058984756470e-01 2.271910160779953003e-01 1.429228484630584717e-01 1.724566370248794556e-01 5.935838446021080017e-02 -3.597310557961463928e-02 -5.791258439421653748e-02 1.655826270580291748e-01 -1.958873718976974487e-01 1.229707747697830200e-01 -6.030878797173500061e-02 -1.038716211915016174e-01 -2.179917097091674805e-01 -2.635051608085632324e-01 -3.680722415447235107e-02 2.463454157114028931e-01 1.833054870367050171e-01 2.580276131629943848e-01 3.505746424198150635e-01 3.694418445229530334e-02 1.216944158077239990e-01 2.006911635398864746e-01 -5.789551883935928345e-02 2.263203561305999756e-01 8.427117019891738892e-02 4.115025978535413742e-03 -1.890441626310348511e-01
3.972968459129333496e-02 -1.738461852073669434e-01 1.994385421276092529e-01 2.796614468097686768e-01 6.226728111505508423e-02 1.481157839298248291e-01 1.110765561461448669e-01 -1.936516016721725464e-01 -2.164793759584426880e-01 3.723094239830970764e-02 2.500422415323555470e-04 -1.585545986890792847e-01 -1.301825195550918579e-01 1.008602902293205261e-01 1.445642709732055664e-01 8.068332076072692871e-02 1.378416568040847778e-01 5.574077367782592773e-02 -1.206866279244422913e-01 -1.102101206779479980e-01 -1.612087190151214600e-01 2.952515780925750732e-01 2.325485944747924805e-01 7.980722934007644653e-02 1.480047106742858887e-01 -7.792081218212842941e-03 3.550891280174255371e-01 1.737119555473327637e-01 -4.504547640681266785e-02 8.153592795133590698e-02 -4.687787592411041260e-01 -1.324788779020309448e-01
-9.437420964241027832e-02 5.785565823316574097e-03 3.830368816852569580e-02 1.299919933080673218e-01 -1.456290762871503830e-02 1.597385480999946594e-02 2.736220695078372955e-02 -2.666611671447753906e-01 1.401993036270141602e-01 6.893758475780487061e-02 5.134387686848640442e-02 5.524906516075134277e-02 1.560668647289276123e-01 -1.890446990728378296e-01 2.597506642341613770e-01 -2.701296657323837280e-02 -1.305932551622390747e-01 -2.274859845638275146e-01 4.339064285159111023e-02 3.070867955684661865e-01 9.863478131592273712e-03 9.775603190064430237e-03 -2.076064608991146088e-02 -1.317264735698699951e-01 2.629316747188568115e-01 3.071102201938629150e-01 4.580453932285308838e-01 -1.501425206661224365e-01 2.401297241449356079e-01 -1.522985398769378662e-01 -2.338484674692153931e-01 -1.663535982370376587e-01
1.246340572834014893e-01 -1.761509776115417480e-01 5.359512940049171448e-02 1.151345670223236084e-01 1.670636087656021118e-01 9.759926795959472656e-02 -3.058608621358871460e-02 1.642402708530426025e-01 1.331854611635208130e-01 -9.246101975440979004e-02 -8.761768788099288940e-02 -1.098400726914405823e-01 -1.011232584714889526e-01 5.298135336488485336e-03 4.275754839181900024e-02 -1.992251276969909668e-01 6.343028508126735687e-03 -2.973472177982330322e-01 -3.512294888496398926e-01 4.556127265095710754e-02 -1.321201473474502563e-01 1.762826293706893921e-01 3.762528598308563232e-01 3.225882947444915771e-01 3.728115558624267578e-01 -5.492732673883438110e-02 5.713116005063056946e-02 -8.568051457405090332e-02 1.229711994528770447e-01 -1.195795163512229919e-01 -2.710216045379638672e-01 -1.030620858073234558e-01
-1.074263826012611389e-01 8.903083205223083496e-02 1.545912027359008789e-01 -1.042876159772276878e-03 -2.968207187950611115e-02 -6.475552916526794434e-02 1.743469834327697754e-01 3.572408258914947510e-01 4.632100835442543030e-02 -3.546785414218902588e-01 -1.357991695404052734e-01 6.322581321001052856e-02 9.933932870626449585e-02 1.350597441196441650e-01 -1.071324665099382401e-02 1.205250807106494904e-02 -5.508525669574737549e-02 -6.479702144861221313e-02 -9.317951649427413940e-02 1.165608018636703491e-01 -1.526634395122528076e-01 2.941881120204925537e-01 7.612314820289611816e-02 2.582018077373504639e-01 3.752098381519317627e-01 1.760553866624832153e-01 2.422676831483840942e-01 3.591992855072021484e-01 1.354935169219970703e-01 -4.777040798217058182e-03 -1.516956686973571777e-01 -4.565522447228431702e-02
-1.590110361576080322e-02 -1.861013323068618774e-01 -1.458011567592620850e-01 6.765545904636383057e-02 3.323101103305816650e-01 -2.141237407922744751e-01 2.235220968723297119e-01 4.868322983384132385e-02 1.037411913275718689e-01 -7.645532488822937012e-02 1.769563741981983185e-02 2.734126150608062744e-01 -2.691258490085601807e-01 -3.284778073430061340e-02 -1.892643719911575317e-01 1.749473959207534790e-01 -1.100910082459449768e-01 -9.282836318016052246e-02 -4.304081946611404419e-02 1.349562555551528931e-01 -9.547980502247810364e-03 3.029707819223403931e-02 1.332632601261138916e-01 -5.752527620643377304e-03 -1.016019806265830994e-01 4.017645865678787231e-02 5.910214781761169434e-01 -1.777358502149581909e-01 1.636029332876205444e-01 1.102999523282051086e-01 3.057649359107017517e-02 -8.217082172632217407e-02
1.124928891658782959e-01 -1.642571985721588135e-01 -1.322714239358901978e-01 1.272637546062469482e-01 1.477002501487731934e-01 -6.122725456953048706e-02 7.331514358520507812e-02 -9.825892001390457153e-02 -1.135814711451530457e-01 -1.638431549072265625e-01 2.288656234741210938e-01 1.271625310182571411e-01 -9.909237176179885864e-02 -1.461537480354309082e-01 8.247806690633296967e-03 3.235428631305694580e-01 9.840057790279388428e-02 -8.742180466651916504e-02 -3.242301195859909058e-02 3.168261051177978516e-01 9.526758454740047455e-03 -2.751056477427482605e-02 1.912502795457839966e-01 5.527425557374954224e-02 4.295772314071655273e-02 -3.151676654815673828e-01 2.959855198860168457e-01 -2.678497731685638428e-01 2.841990813612937927e-02 -2.534089982509613037e-01 -1.202066317200660706e-01 -3.776514530181884766e-01
5.053718574345111847e-03 -4.669914394617080688e-02 -1.821144521236419678e-01 1.003711484372615814e-02 -2.945966832339763641e-02 5.697726085782051086e-02 6.646043062210083008e-02 -4.375474527478218079e-02 -2.728129029273986816e-01 -2.974205911159515381e-01 2.088773548603057861e-01 -4.670615121722221375e-02 -5.528045445680618286e-02 -9.922087192535400391e-02 -1.427176501601934433e-02 1.062551289796829224e-01 -2.971710562705993652e-01 3.601509332656860352e-02 1.043483316898345947e-01 3.357970416545867920e-01 -1.918728947639465332e-01 1.502653956413269043e-01 2.431507706642150879e-01 -3.062357380986213684e-02 -1.012943759560585022e-01 -1.235267296433448792e-01 3.226464986801147461e-01 1.772475838661193848e-01 2.660624384880065918e-01 -2.278937585651874542e-02 -1.952155530452728271e-01 -3.432554602622985840e-01
-1.775842756032943726e-01 -2.116742543876171112e-02 -3.301262483000755310e-02 4.287694394588470459e-01 1.956401914358139038e-01 -2.480893433094024658e-01 -1.063453927636146545e-01 -2.493502199649810791e-02 -1.567372865974903107e-02 -2.606800496578216553e-01 -1.718377321958541870e-01 1.951232999563217163e-01 2.152547836303710938e-01 -1.094931364059448242e-02 -6.759127229452133179e-02 1.065562292933464050e-01 -6.965229660272598267e-02 -9.238196164369583130e-02 -2.944296002388000488e-01 1.435650438070297241e-01 -8.119574934244155884e-02 9.300519526004791260e-02 2.137574255466461182e-01 -9.038292616605758667e-02 6.416346877813339233e-02 -1.648320555686950684e-01 3.424024283885955811e-01 6.138931959867477417e-02 1.393269449472427368e-01 -2.718273997306823730e-01 -3.097675368189811707e-02 -1.918431967496871948e-01
1.087217852473258972e-01 -1.341255605220794678e-01 -2.550838328897953033e-02 4.692046344280242920e-01 2.315295040607452393e-01 -4.321381077170372009e-02 -1.623190790414810181e-01 -4.195716232061386108e-02 2.214861810207366943e-01 -5.256338417530059814e-02 -3.201766312122344971e-01 5.412548780441284180e-02 -1.855242252349853516e-02 -2.565416693687438965e-01 1.331386268138885498e-01 1.010274440050125122e-01 -1.526352763175964355e-01 -7.532614469528198242e-02 3.641966264694929123e-03 -3.770375251770019531e-02 -1.950147747993469238e-01 6.093461811542510986e-02 2.378146946430206299e-01 -4.243100807070732117e-02 5.626230314373970032e-02 -2.519535422325134277e-01 4.082086980342864990e-01 -1.357158422470092773e-01 1.015564501285552979e-01 5.212681367993354797e-02 5.437758564949035645e-02 -1.275136619806289673e-01
-2.894139615818858147e-04 -8.574645966291427612e-02 -5.280473083257675171e-02 3.843095898628234863e-01 2.476145178079605103e-01 -5.052741989493370056e-02 -5.109489336609840393e-02 -1.903429999947547913e-02 1.103790625929832458e-01 -1.974510252475738525e-01 -2.321245372295379639e-01 9.306500852108001709e-02 1.397294998168945312e-01 -2.203649580478668213e-01 -9.661470353603363037e-02 6.155999004840850830e-02 6.233508884906768799e-02 -2.229999303817749023e-01 -1.191947460174560547e-01 -7.035334408283233643e-02 1.895058434456586838e-03 -5.563003569841384888e-02 1.397794038057327271e-01 3.413315862417221069e-02 2.004740685224533081e-01 -3.345666825771331787e-01 4.992206096649169922e-01 -1.703028827905654907e-01 1.763482689857482910e-01 4.747271537780761719e-02 2.379468828439712524e-02 -1.398681849241256714e-01
-3.569422960281372070e-01 7.381751388311386108e-02 -1.080143898725509644e-01 -1.428089221008121967e-03 3.373310863971710205e-01 1.582636684179306030e-01 1.400562077760696411e-01 -2.320146746933460236e-02 -8.405871689319610596e-02 -7.779237627983093262e-02 -4.764220863580703735e-02 -8.889379352331161499e-02 4.608783125877380371e-02 2.206098660826683044e-02 -1.923081115819513798e-03 -1.465622186660766602e-01 -9.024542570114135742e-02 -1.516493856906890869e-01 1.459493041038513184e-01 1.751533001661300659e-01 1.708438247442245483e-02 2.882668673992156982e-01 2.494525164365768433e-02 1.810936480760574341e-01 3.251212239265441895e-01 3.237838298082351685e-02 4.062158465385437012e-01 1.145313307642936707e-01 1.327596455812454224e-01 2.264694124460220337e-01 -7.444708049297332764e-02 -2.997176051139831543e-01
-1.190988048911094666e-01 -2.434870302677154541e-01 1.308379024267196655e-01 1.755258291959762573e-01 -5.617648735642433167e-02 -1.485184282064437866e-01 2.850100398063659668e-01 -3.776619210839271545e-02 2.005931884050369263e-01 -3.060413002967834473e-01 1.534882485866546631e-01 -3.001892939209938049e-02 -2.816623151302337646e-01 -2.582232654094696045e-01 1.825505867600440979e-02 9.813183546066284180e-02 -3.913123160600662231e-02 -3.426281809806823730e-01 -1.674410402774810791e-01 -2.044557332992553711e-01 6.962268799543380737e-02 8.485296368598937988e-02 1.215966343879699707e-01 2.121115028858184814e-01 3.005417287349700928e-01 -1.640785858035087585e-02 1.213197782635688782e-01 -1.294606029987335205e-01 -1.858091540634632111e-02 3.687694296240806580e-02 -2.626284956932067871e-01 -5.528406426310539246e-02
4.119153693318367004e-02 2.188904881477355957e-01 -8.157581090927124023e-02 3.356401920318603516e-01 2.100420445203781128e-01 2.575486600399017334e-01 1.819258779287338257e-01 1.014072299003601074e-01 5.075075477361679077e-02 -1.096106991171836853e-01 5.559020116925239563e-02 4.323715344071388245e-02 -5.616298317909240723e-02 -1.141265928745269775e-01 -2.125158458948135376e-01 -6.333271507173776627e-03 -5.639591813087463379e-02 -1.201426833868026733e-01 -2.977728247642517090e-01 -2.116205394268035889e-01 -2.979288995265960693e-02 1.061130613088607788e-01 8.940870314836502075e-02 2.310414798557758331e-02 -5.376096069812774658e-02 -2.003736197948455811e-01 4.164019525051116943e-01 2.193096280097961426e-01 2.728674709796905518e-01 -2.408343851566314697e-01 -7.159880548715591431e-02 -1.498874276876449585e-01
3.068617731332778931e-02 -2.766903340816497803e-01 1.185598783195018768e-03 2.649815082550048828e-01 -1.274017393589019775e-01 1.777872741222381592e-01 6.138385087251663208e-02 4.849804937839508057e-02 1.128456206060945988e-03 5.372415110468864441e-02 -9.567993134260177612e-02 1.014764681458473206e-01 -5.264792218804359436e-02 2.104470878839492798e-01 2.379608303308486938e-01 -1.217565760016441345e-01 7.339599076658487320e-03 -1.516832262277603149e-01 -1.755958199501037598e-01 4.133550822734832764e-02 6.197029352188110352e-02 3.000372052192687988e-01 -1.049972921609878540e-01 2.308742552995681763e-01 2.502530217170715332e-01 -6.095720827579498291e-02 3.205244541168212891e-01 1.327556557953357697e-02 2.564737200736999512e-01 1.817685514688491821e-01 -4.129904508590698242e-01 -7.104101032018661499e-02
-7.033158838748931885e-02 1.228609383106231689e-01 -5.500551778823137283e-04 -1.514459699392318726e-01 -4.416153579950332642e-02 1.009398698806762695e-01 1.032219156622886658e-01 -9.819447994232177734e-03 7.149446755647659302e-02 -2.405067682266235352e-01 -1.530591547489166260e-01 1.174286678433418274e-01 5.893618799746036530e-04 9.400205314159393311e-02 -1.371186822652816772e-01 8.781145513057708740e-02 2.850748896598815918e-01 -7.487413287162780762e-02 1.297472566366195679e-01 2.442243844270706177e-01 -1.084058582782745361e-01 4.014193415641784668e-01 1.586469411849975586e-01 3.606775403022766113e-01 1.886634975671768188e-01 -1.144335865974426270e-01 1.938333064317703247e-01 -1.064368113875389099e-01 2.338754013180732727e-02 6.907009333372116089e-02 -2.628853619098663330e-01 -3.675539195537567139e-01
-1.453766673803329468e-01 -1.492738276720046997e-01 1.184519007802009583e-01 -1.576828658580780029e-01 1.771998405456542969e-01 1.198143884539604187e-02 1.638490408658981323e-01 -8.769489079713821411e-02 2.618916034698486328e-01 5.440258607268333435e-02 -2.708336412906646729e-01 -5.804440751671791077e-02 -2.676676809787750244e-01 -2.088191919028759003e-02 1.277923434972763062e-01 1.105342432856559753e-01 -1.510699540376663208e-01 -3.289923667907714844e-01 -1.022856235504150391e-01 8.605274371802806854e-03 5.897944793105125427e-02 1.375802159309387207e-01 1.007765308022499084e-01 2.081748992204666138e-01 2.007825523614883423e-01 3.119523525238037109e-01 2.089781016111373901e-01 1.145777627825737000e-01 2.225650995969772339e-01 2.578212618827819824e-01 -2.733515202999114990e-01 7.779495790600776672e-03
9.247047454118728638e-02 -1.052159294486045837e-01 -1.087421104311943054e-01 6.126628071069717407e-02 3.860757648944854736e-01 -1.155279502272605896e-01 6.805788725614547729e-02 -3.401241898536682129e-01 2.156748771667480469e-01 -9.281408786773681641e-02 -6.363531202077865601e-02 -3.240141645073890686e-02 -7.676778826862573624e-03 -7.917641848325729370e-02 -1.871760040521621704e-01 1.628979444503784180e-01 1.769959479570388794e-01 -3.090062141418457031e-01 -1.532511413097381592e-01 2.854699790477752686e-01 -3.461520420387387276e-03 1.153442710638046265e-01 2.111635729670524597e-02 -2.256585359573364258e-01 6.834421306848526001e-02 1.246672682464122772e-02 1.685879826545715332e-01 1.109295710921287537e-01 3.397312760353088379e-02 -2.532269656658172607e-01 -1.798361688852310181e-01 -3.380933105945587158e-01
1.386130787432193756e-02 -1.263969540596008301e-01 9.150484204292297363e-02 -9.319692105054855347e-02 2.219761162996292114e-01 8.759809285402297974e-02 2.670391201972961426e-01 2.581903710961341858e-02 7.991661131381988525e-02 -6.995150446891784668e-02 -2.672616541385650635e-01 -9.067047387361526489e-02 -2.354280352592468262e-01 1.228099986910820007e-01 4.635593667626380920e-02 3.617350012063980103e-02 -1.271363943815231323e-01 -1.452233828604221344e-02 -9.797491133213043213e-02 1.318155508488416672e-02 -1.082508414983749390e-01 7.082983106374740601e-02 2.982290927320718765e-03 1.359685063362121582e-01 4.824107289314270020e-01 2.627560794353485107e-01 3.332066237926483154e-01 1.048388034105300903e-01 1.329489201307296753e-01 2.818119823932647705e-01 -2.960085570812225342e-01 5.551317334175109863e-02
-2.193130925297737122e-02 -1.350126713514328003e-01 7.276608049869537354e-02 2.542980611324310303e-01 1.216694563627243042e-01 8.525762706995010376e-02 5.831458419561386108e-02 -1.258240640163421631e-01 -6.368674337863922119e-02 -1.898241043090820312e-01 -7.544896006584167480e-02 -2.392792105674743652e-01 1.641008853912353516e-01 1.884927004575729370e-01 5.364563316106796265e-02 -1.774256825447082520e-01 -8.811227232217788696e-02 -2.041100263595581055e-01 2.060819566249847412e-01 2.561988532543182373e-01 -1.736164093017578125e-01 1.667591333389282227e-01 2.040863782167434692e-01 2.001235336065292358e-01 2.029157876968383789e-01 -9.515446424484252930e-02 2.723102271556854248e-01 1.966758519411087036e-01 2.257220447063446045e-01 2.100068330764770508e-01 -1.205247491598129272e-01 -3.167707920074462891e-01
3.365802392363548279e-02 -1.215218454599380493e-01 7.135484367609024048e-02 8.149497210979461670e-02 2.880313992500305176e-01 6.297647207975387573e-02 3.077809810638427734e-01 -3.836250677704811096e-02 4.941185191273689270e-02 -2.029701136052608490e-02 -9.660752490162849426e-03 -1.147417426109313965e-01 -4.869401827454566956e-02 -2.500944137573242188e-01 8.363276720046997070e-02 1.117299199104309082e-01 1.676263809204101562e-01 -1.091269999742507935e-01 2.383424192667007446e-01 1.930479258298873901e-01 1.747256219387054443e-01 2.548971474170684814e-01 9.075565636157989502e-02 -8.160028606653213501e-02 4.556220769882202148e-02 -1.440482586622238159e-01 3.542786538600921631e-01 2.811107337474822998e-01 -7.906381785869598389e-02 6.093339622020721436e-02 -2.205674648284912109e-01 -3.978361785411834717e-01
-2.610252499580383301e-01 -3.855955228209495544e-02 -5.345181375741958618e-02 -3.162822499871253967e-02 1.947452872991561890e-01 -1.294466294348239899e-02 -1.703140288591384888e-01 2.585878074169158936e-01 1.547286063432693481e-01 -9.176579117774963379e-02 -2.109904959797859192e-02 -1.462382376194000244e-01 -5.147298797965049744e-02 8.308990299701690674e-02 1.766553074121475220e-01 2.401929199695587158e-01 1.133448332548141479e-01 9.405960142612457275e-02 -8.564487844705581665e-02 3.661777377128601074e-01 -7.984684407711029053e-02 1.090549901127815247e-01 -2.436505407094955444e-01 5.756584927439689636e-02 5.297457426786422729e-02 1.522808372974395752e-01 3.900230228900909424e-01 9.921714663505554199e-02 7.362096756696701050e-02 -1.408105641603469849e-01 -3.682373762130737305e-01 -2.168880254030227661e-01
1.256624460220336914e-01 -1.296514719724655151e-01 6.241281330585479736e-02 2.120270133018493652e-01 3.435982167720794678e-01 -1.327202282845973969e-02 4.753950610756874084e-02 -1.415125876665115356e-01 -1.636521220207214355e-01 -1.874071806669235229e-01 -8.346960693597793579e-02 2.190659791231155396e-01 -2.588549554347991943e-01 1.009875684976577759e-01 1.335950940847396851e-01 2.288202047348022461e-01 5.638777837157249451e-02 -1.733636963763274252e-05 -1.425223648548126221e-01 -1.657220572233200073e-01 1.359666138887405396e-01 2.800163030624389648e-01 -2.226080372929573059e-02 -1.711910665035247803e-01 1.727100908756256104e-01 3.526144921779632568e-01 3.060024976730346680e-01 1.035792082548141479e-01 1.522040367126464844e-01 3.572240844368934631e-02 -1.281832009553909302e-01 -1.915638595819473267e-01
-2.300930172204971313e-01 -1.824247241020202637e-01 -7.625963538885116577e-02 -1.367907077074050903e-01 1.777333766222000122e-01 -1.080017164349555969e-01 -5.941726267337799072e-02 1.507341116666793823e-02 1.323803365230560303e-01 -3.263650834560394287e-01 -1.271241158246994019e-01 -1.193612441420555115e-01 2.663915045559406281e-02 1.678130775690078735e-01 1.795719265937805176e-01 2.958743274211883545e-01 7.517942786216735840e-02 5.572384689003229141e-03 2.269604615867137909e-02 1.081599220633506775e-01 -7.109718862920999527e-03 3.236818611621856689e-01 1.652693003416061401e-01 -2.885298132896423340e-01 1.605438143014907837e-01 2.505553960800170898e-01 2.003737390041351318e-01 -1.011085659265518188e-01 3.470211625099182129e-01 7.425770908594131470e-02 -2.024628967046737671e-01 8.058613748289644718e-04
-1.481035500764846802e-01 -9.281646460294723511e-02 -4.271470010280609131e-02 1.095414627343416214e-02 5.913366563618183136e-03 -1.784399896860122681e-01 8.445611223578453064e-03 -1.012328919023275375e-02 8.358447253704071045e-02 -3.533660992980003357e-02 3.637131303548812866e-02 -2.209495604038238525e-01 1.217833831906318665e-01 1.356916278600692749e-01 2.593092620372772217e-01 -7.231356948614120483e-02 -1.416042596101760864e-01 -1.108072176575660706e-01 1.113121360540390015e-01 1.627959311008453369e-01 2.123906910419464111e-01 2.646988444030284882e-02 3.910375386476516724e-02 -8.525194227695465088e-02 2.103490233421325684e-01 1.858023256063461304e-01 5.952841043472290039e-01 -1.629449427127838135e-01 8.426126092672348022e-02 -2.621797323226928711e-01 -2.814133465290069580e-01 -1.755570918321609497e-01
-1.901014447212219238e-01 -7.679320126771926880e-02 -8.669258654117584229e-02 7.529644668102264404e-02 1.103871464729309082e-01 1.535537093877792358e-01 -1.599739193916320801e-01 5.298805236816406250e-02 2.149079144001007080e-01 4.291487112641334534e-02 1.198261976242065430e-02 3.515840321779251099e-02 3.265229240059852600e-02 3.306112810969352722e-02 -6.468804925680160522e-02 1.771242916584014893e-01 -3.760422766208648682e-01 -3.002917766571044922e-01 -1.852899342775344849e-01 4.470742866396903992e-02 8.382174186408519745e-03 1.622527688741683960e-01 7.750981301069259644e-02 2.601641118526458740e-01 -1.173344179987907410e-01 3.198375105857849121e-01 2.883681654930114746e-01 -2.148676365613937378e-01 2.865901589393615723e-01 -5.542202852666378021e-03 -1.508729755878448486e-01 -2.741782963275909424e-01
-1.427880227565765381e-01 -2.096089273691177368e-01 2.079851478338241577e-01 8.352640271186828613e-02 3.837010860443115234e-01 7.081009447574615479e-02 1.495129615068435669e-01 -7.187804579734802246e-02 3.221274912357330322e-01 -7.257231324911117554e-02 -3.101542219519615173e-02 -1.430949121713638306e-01 -2.527837269008159637e-02 -1.339578330516815186e-01 -1.248179450631141663e-01 -1.208788249641656876e-02 -4.287452101707458496e-01 1.301374435424804688e-01 -1.366098225116729736e-01 -3.164115548133850098e-02 -5.544443801045417786e-02 1.025335490703582764e-01 4.035420715808868408e-04 1.468055248260498047e-01 2.749361395835876465e-01 5.417852103710174561e-02 2.051678299903869629e-01 -9.760468453168869019e-02 2.103085517883300781e-01 -1.881317496299743652e-01 -1.228085383772850037e-01 -2.459431737661361694e-01
-1.946194171905517578e-01 -2.590047195553779602e-02 -1.876755952835083008e-01 -1.005469486117362976e-01 9.236077219247817993e-02 2.940572500228881836e-01 6.648918986320495605e-02 -1.310767829418182373e-01 1.238061394542455673e-02 -2.683266401290893555e-01 6.773331016302108765e-02 1.855506747961044312e-02 -1.751084476709365845e-01 -1.763846874237060547e-01 -1.117678582668304443e-01 1.092219278216362000e-01 2.569641768932342529e-01 -3.063189983367919922e-01 1.746275275945663452e-01 1.922303885221481323e-01 -1.717586256563663483e-02 2.675466537475585938e-01 3.508657515048980713e-01 1.661887168884277344e-01 2.063983976840972900e-01 -1.109288707375526428e-01 2.919996082782745361e-01 3.656645119190216064e-02 -3.901500627398490906e-02 1.519163250923156738e-01 -1.033797860145568848e-01 -9.763490408658981323e-02
-7.949569076299667358e-02 -6.539091002196073532e-03 5.320698022842407227e-02 8.915717899799346924e-02 1.746512800455093384e-01 -3.165402710437774658e-01 1.068297252058982849e-01 -1.687175780534744263e-01 1.274829655885696411e-01 -4.794343188405036926e-02 5.208951234817504883e-02 -2.167993187904357910e-01 6.010963022708892822e-02 1.574123501777648926e-01 1.323851794004440308e-01 1.331535354256629944e-02 -1.291640698909759521e-01 -1.335805654525756836e-02 2.222902514040470123e-02 2.582211792469024658e-01 3.283340930938720703e-01 2.789455233141779900e-03 2.887964844703674316e-01 -1.165806576609611511e-01 1.757864803075790405e-01 1.083050742745399475e-01 4.640253484249114990e-01 -1.077538728713989258e-01 1.640288233757019043e-01 -1.304766982793807983e-01 -2.642933130264282227e-01 -1.604261696338653564e-01
1.025131717324256897e-01 -8.787234313786029816e-03 6.497287005186080933e-02 -1.707961899228394032e-03 2.386220693588256836e-01 -2.646918967366218567e-02 3.639652580022811890e-02 -1.624318212270736694e-01 -2.243398688733577728e-02 -7.308720052242279053e-02 -1.861011683940887451e-01 -1.260563582181930542e-01 -2.065956592559814453e-01 -9.942837804555892944e-02 2.999776974320411682e-02 -2.378040552139282227e-01 4.999770224094390869e-02 -1.311146169900894165e-01 2.513429224491119385e-01 4.507722333073616028e-03 -4.709826409816741943e-02 3.612723648548126221e-01 2.196735292673110962e-01 8.383075892925262451e-02 2.025677263736724854e-01 8.166930638253688812e-03 3.814874589443206787e-01 2.916268110275268555e-01 2.560243569314479828e-02 -5.846179276704788208e-02 -1.405613422393798828e-01 -4.087029993534088135e-01
-2.118246108293533325e-01 5.656818673014640808e-02 -2.007069140672683716e-01 7.010538876056671143e-02 3.158684819936752319e-02 1.253559887409210205e-01 -7.261614501476287842e-02 -1.030475944280624390e-01 8.257989585399627686e-02 -8.141275495290756226e-02 1.255178067367523909e-04 2.745191939175128937e-02 -3.176773712038993835e-02 -3.989294636994600296e-03 -1.611847989261150360e-02 1.243719756603240967e-01 -1.078255474567413330e-01 -1.637945026159286499e-01 2.143397033214569092e-01 1.281790286302566528e-01 1.386895123869180679e-02 3.514211773872375488e-01 4.535003006458282471e-02 3.153584897518157959e-01 2.086521685123443604e-01 1.036333590745925903e-01 3.639072775840759277e-01 1.010780557990074158e-01 3.629152774810791016e-01 1.559773683547973633e-01 1.505554169416427612e-01 -3.762004077434539795e-01
4.079982265830039978e-02 1.975827813148498535e-01 -9.194737672805786133e-02 9.400818496942520142e-02 1.065443679690361023e-01 1.997966021299362183e-01 2.883398532867431641e-01 -2.386816777288913727e-02 5.803846195340156555e-02 -3.671118021011352539e-01 -1.618264019489288330e-01 8.481226116418838501e-02 -1.142036467790603638e-01 -1.487493813037872314e-01 -9.546325355768203735e-02 1.676381528377532959e-01 -1.276348680257797241e-01 -3.383818268775939941e-01 2.137199193239212036e-01 1.254649907350540161e-01 -5.713099613785743713e-02 1.260738521814346313e-01 8.382669091224670410e-02 7.320483028888702393e-02 2.465524077415466309e-01 -5.375657230615615845e-03 2.955147027969360352e-01 -1.060955151915550232e-01 4.463621228933334351e-02 3.931883573532104492e-01 -1.378119885921478271e-01 -6.618714332580566406e-02
-2.891649007797241211e-01 -2.075052410364151001e-01 1.598455458879470825e-01 2.366810888051986694e-01 -6.493429094552993774e-02 1.072231009602546692e-01 1.810259371995925903e-01 1.082919239997863770e-01 3.341671824455261230e-02 -1.750221997499465942e-01 -7.962813228368759155e-02 3.793199360370635986e-02 1.684258133172988892e-01 -2.208437025547027588e-01 1.725447922945022583e-02 1.162475943565368652e-01 -1.302205771207809448e-01 -2.955861389636993408e-01 -1.101704165339469910e-01 1.311396658420562744e-01 1.798667460680007935e-01 3.671749830245971680e-01 -6.274271011352539062e-02 2.368917018175125122e-01 7.462836802005767822e-02 1.414874345064163208e-01 2.092469185590744019e-01 1.968497037887573242e-01 2.257401645183563232e-01 5.193993821740150452e-02 -2.620767652988433838e-01 -9.857151657342910767e-02
1.803827099502086639e-02 -1.718979887664318085e-02 1.640386283397674561e-01 1.809467077255249023e-01 9.399425983428955078e-02 4.130902513861656189e-02 9.127032756805419922e-02 9.166339784860610962e-02 -1.040682569146156311e-02 -1.410269141197204590e-01 -1.746153831481933594e-01 1.752416789531707764e-01 1.038564667105674744e-01 1.568637490272521973e-01 6.247578654438257217e-03 -8.762663602828979492e-02 -6.239513680338859558e-02 3.717218711972236633e-02 -2.426441609859466553e-01 5.681628733873367310e-02 -2.283206880092620850e-01 2.687137722969055176e-01 2.045415192842483521e-01 9.499307721853256226e-02 -8.111114799976348877e-02 7.000695168972015381e-02 4.970305562019348145e-01 -9.541834145784378052e-02 4.744394421577453613e-01 -1.890165656805038452e-01 -1.301773190498352051e-01 1.342681702226400375e-02
-1.392426490783691406e-01 4.405758157372474670e-02 2.206463133916258812e-03 1.509231142699718475e-02 9.327852725982666016e-02 -1.336914002895355225e-01 6.074561178684234619e-02 -1.557064126245677471e-03 -1.418802291154861450e-01 -1.798238158226013184e-01 6.564205139875411987e-02 -1.374171972274780273e-01 -1.835843920707702637e-01 -2.456645220518112183e-01 1.693863868713378906e-01 -1.384873539209365845e-01 -2.117494195699691772e-01 1.538354754447937012e-01 -2.135333865880966187e-01 4.054914787411689758e-02 -3.803491219878196716e-02 4.658890366554260254e-01 3.397160470485687256e-01 9.786736220121383667e-02 3.509525656700134277e-01 -3.206830099225044250e-02 2.778888046741485596e-01 -1.258798688650131226e-01 1.962187886238098145e-01 9.296579658985137939e-02 -2.514234930276870728e-02 -7.948921620845794678e-02
1.189096048474311829e-01 -9.745044633746147156e-03 1.810255646705627441e-02 9.244199097156524658e-02 1.615012288093566895e-01 2.655965685844421387e-01 2.953415550291538239e-02 5.379415303468704224e-02 -6.887849885970354080e-03 -2.021942734718322754e-01 -2.790232002735137939e-01 -6.434594094753265381e-02 -1.533441245555877686e-01 -1.432107761502265930e-02 -2.214859798550605774e-02 1.408245414495468140e-01 -9.035585075616836548e-02 -4.213742911815643311e-01 2.162116616964340210e-01 1.370363980531692505e-01 1.091857776045799255e-01 3.475271761417388916e-01 1.244222670793533325e-01 -2.047705650329589844e-01 -3.848374355584383011e-03 -2.338086515665054321e-01 2.434479445219039917e-01 -1.935322284698486328e-01 8.432768285274505615e-02 1.834526807069778442e-01 -6.663384288549423218e-02 -2.675289213657379150e-01
1.327548176050186157e-02 -1.410755813121795654e-01 -9.435320645570755005e-02 6.028861925005912781e-02 4.037808775901794434e-01 -9.558650851249694824e-02 1.653577834367752075e-01 -1.441267430782318115e-01 7.673363387584686279e-02 9.611419588327407837e-02 -3.097306936979293823e-02 -1.110602915287017822e-01 -2.441775985062122345e-02 -2.042323164641857147e-02 -9.694035351276397705e-02 8.166973292827606201e-02 3.127040341496467590e-02 7.960322499275207520e-02 -4.688469693064689636e-02 1.123431418091058731e-02 -2.574887573719024658e-01 -2.288968116044998169e-02 -4.540698975324630737e-02 1.262933313846588135e-01 3.428522348403930664e-01 -1.163296774029731750e-02 2.827833294868469238e-01 2.688110060989856720e-02 -5.020118318498134613e-03 -2.221367806196212769e-01 -3.082508146762847900e-01 -5.141562819480895996e-01
-2.787476032972335815e-02 1.033127829432487488e-01 -1.155967190861701965e-01 1.424119621515274048e-01 2.683974206447601318e-01 1.981838233768939972e-02 1.713375747203826904e-01 1.849471479654312134e-01 6.905558984726667404e-04 -1.868299692869186401e-01 9.259077161550521851e-02 1.168911606073379517e-01 -3.446052316576242447e-03 -2.146532982587814331e-01 -2.905076742172241211e-02 2.402880638837814331e-01 -2.033412754535675049e-01 -2.056800276041030884e-01 1.413484290242195129e-02 2.931295707821846008e-02 -1.363174021244049072e-01 4.367407783865928650e-02 4.323168396949768066e-01 2.659984827041625977e-01 1.567506492137908936e-01 -1.873402148485183716e-01 3.140414357185363770e-01 -1.819228976964950562e-01 4.633552953600883484e-02 -2.686910629272460938e-01 -1.686932444572448730e-01 -7.913775742053985596e-03
2.082695811986923218e-01 -7.922992110252380371e-02 -9.262489527463912964e-02 2.510825097560882568e-01 2.369699478149414062e-01 -1.049482822418212891e-01 -6.376384291797876358e-03 -2.177192717790603638e-01 5.512738227844238281e-02 -5.612958595156669617e-02 -1.764070801436901093e-02 7.850082963705062866e-02 5.439575389027595520e-02 -1.793771535158157349e-01 3.963443264365196228e-02 2.761082947254180908e-01 2.768061757087707520e-01 -9.613785147666931152e-02 -2.501586973667144775e-01 1.484461575746536255e-01 -4.151479601860046387e-01 1.009511724114418030e-01 5.133624002337455750e-02 2.583140730857849121e-01 8.055530488491058350e-02 3.577338531613349915e-03 3.504280149936676025e-01 6.507738679647445679e-02 1.402538269758224487e-02 -1.075503304600715637e-01 -1.450443714857101440e-01 -2.231364697217941284e-01
6.101943552494049072e-02 5.844375118613243103e-02 -6.026535294950008392e-03 1.537906378507614136e-01 1.681793183088302612e-01 1.893870085477828979e-01 1.518846154212951660e-01 2.470380067825317383e-01 6.442755460739135742e-02 1.978584378957748413e-02 -1.412852555513381958e-01 -1.693087071180343628e-02 9.650612249970436096e-03 -3.557815849781036377e-01 -1.719057001173496246e-02 5.377531051635742188e-02 -1.034493761835619807e-04 -1.225014552474021912e-01 -1.001631319522857666e-01 1.089707463979721069e-01 6.370076537132263184e-02 3.329432308673858643e-01 6.026120483875274658e-02 5.933797731995582581e-02 2.538599967956542969e-01 -2.091879546642303467e-01 2.385273575782775879e-01 4.191988110542297363e-01 1.497479677200317383e-01 -8.273898810148239136e-02 -2.549328505992889404e-01 -2.687181830406188965e-01
-1.013130173087120056e-01 4.333359538577497005e-04 -1.943846642971038818e-01 1.358364373445510864e-01 1.250989139080047607e-01 -9.457527846097946167e-02 1.528361141681671143e-01 1.402899250388145447e-02 -6.762189418077468872e-02 -3.705450296401977539e-01 2.434075996279716492e-02 -1.405591517686843872e-01 -9.623683243989944458e-02 -1.134386584162712097e-01 1.322720199823379517e-01 2.144208848476409912e-01 -1.039489265531301498e-02 1.883644424378871918e-02 1.682438850402832031e-01 1.006667241454124451e-01 -1.012902632355690002e-01 4.373832046985626221e-01 7.913422584533691406e-02 7.521931082010269165e-03 2.569804191589355469e-01 4.944258928298950195e-02 2.024950087070465088e-01 6.475269794464111328e-02 -2.277448773384094238e-03 2.602929174900054932e-01 -4.344540834426879883e-01 1.433423012495040894e-01
-2.955224215984344482e-01 1.825306564569473267e-01 2.588140219449996948e-02 3.123042881488800049e-01 9.354545176029205322e-02 -6.310267746448516846e-02 -2.067600041627883911e-01 -3.707350045442581177e-02 -2.892676927149295807e-02 -3.054150938987731934e-01 -1.622461527585983276e-01 1.355936080217361450e-01 2.570154517889022827e-02 -2.363482713699340820e-01 1.886342763900756836e-01 8.617525547742843628e-02 2.743445150554180145e-02 -2.088839560747146606e-01 -3.260926306247711182e-01 9.768874943256378174e-02 -1.817082464694976807e-01 2.324800789356231689e-01 4.953017085790634155e-02 5.481204390525817871e-02 1.461513936519622803e-01 7.829791866242885590e-03 3.616344034671783447e-01 -4.281363263726234436e-02 1.969985812902450562e-01 -8.435408025979995728e-02 1.423807144165039062e-01 -1.136494949460029602e-01
5.432650074362754822e-02 -5.796777829527854919e-02 -8.589241653680801392e-02 3.232635855674743652e-01 1.136876866221427917e-01 -2.057888507843017578e-01 -4.056753963232040405e-02 -1.300429087132215500e-02 1.610604673624038696e-01 -1.447989791631698608e-01 -2.564138472080230713e-01 -1.311589479446411133e-01 -5.548342596739530563e-03 -1.166798397898674011e-01 1.238739192485809326e-01 4.263415038585662842e-01 -1.269771624356508255e-02 -2.145997434854507446e-01 -1.709589213132858276e-01 2.055743336677551270e-02 -1.172567829489707947e-01 -1.343131810426712036e-02 2.234271168708801270e-01 1.928199976682662964e-01 1.585141867399215698e-01 -1.176005154848098755e-01 2.139995843172073364e-01 1.279435604810714722e-01 -1.597198541276156902e-03 -2.826476097106933594e-01 -3.370835781097412109e-01 -1.121422648429870605e-01
-3.949715793132781982e-01 -8.013726770877838135e-02 2.852328419685363770e-01 6.122398003935813904e-02 2.751995809376239777e-02 -1.153468638658523560e-01 1.538093835115432739e-01 2.411077730357646942e-02 2.317926883697509766e-01 -1.772563457489013672e-01 3.776436671614646912e-02 1.049375347793102264e-02 -1.891710422933101654e-02 2.779606496915221214e-03 1.174946874380111694e-01 7.753489911556243896e-02 -2.470917105674743652e-01 -3.034606873989105225e-01 -1.233637630939483643e-01 7.415934652090072632e-02 1.263618320226669312e-01 1.920478641986846924e-01 -2.021463066339492798e-01 2.160726040601730347e-01 1.416002362966537476e-01 -1.256696879863739014e-01 1.572018563747406006e-01 4.157176241278648376e-02 1.386477649211883545e-01 1.472151130437850952e-01 -3.628809750080108643e-01 -2.412030994892120361e-01
-1.720854192972183228e-01 2.328958064317703247e-01 -9.028301574289798737e-03 1.310287863016128540e-01 1.272095739841461182e-01 -6.234037573449313641e-04 -1.454137414693832397e-01 -2.055345624685287476e-01 -3.565389662981033325e-02 -1.607672721147537231e-01 -2.058507204055786133e-01 7.041910290718078613e-02 2.751539275050163269e-02 -1.595183461904525757e-01 1.388054061681032181e-02 -5.979101359844207764e-02 -2.626955509185791016e-01 5.058507621288299561e-02 -1.128535903990268707e-02 -9.779572486877441406e-02 -1.603956073522567749e-01 4.657002985477447510e-01 -3.053192049264907837e-03 1.583295464515686035e-01 3.375770747661590576e-01 -1.891720294952392578e-01 2.886169254779815674e-01 -2.442511767148971558e-01 2.464836388826370239e-01 6.978964805603027344e-02 -8.550055325031280518e-02 1.800735853612422943e-02
-1.637203395366668701e-01 3.383089005947113037e-01 -2.776749134063720703e-01 -1.184390857815742493e-02 4.322350919246673584e-01 8.629298955202102661e-02 1.724487245082855225e-01 -8.441124856472015381e-02 -1.301574558019638062e-01 -2.052830308675765991e-01 -1.012475714087486267e-01 -2.416086941957473755e-02 1.007125750184059143e-01 -5.160379689186811447e-03 1.942815780639648438e-01 7.734609767794609070e-03 -1.134302094578742981e-01 -1.057775467634201050e-01 2.272571995854377747e-02 3.392534563317894936e-03 -2.132926881313323975e-01 3.189973533153533936e-01 3.339283466339111328e-01 4.847764968872070312e-02 2.380094975233078003e-01 2.044968903064727783e-01 1.748104989528656006e-01 -3.562063351273536682e-02 7.885535806417465210e-02 -6.267702579498291016e-02 -7.283468544483184814e-02 3.207523375749588013e-02
-1.273354440927505493e-01 -2.227157205343246460e-01 1.209037452936172485e-01 -1.964758932590484619e-01 4.571540281176567078e-02 -6.917721778154373169e-02 1.532123237848281860e-02 2.661708295345306396e-01 2.073218375444412231e-01 -2.788090407848358154e-01 -1.020101904869079590e-01 9.716916829347610474e-02 -1.366199553012847900e-01 -1.703245490789413452e-01 -7.872039079666137695e-02 2.692139148712158203e-01 -2.365344613790512085e-01 8.229650557041168213e-03 2.086060121655464172e-03 2.352386415004730225e-01 -1.653735153377056122e-02 -3.851365065202116966e-03 -1.551863551139831543e-01 -1.408554147928953171e-02 2.038360806182026863e-03 -7.362090051174163818e-02 4.580862522125244141e-01 -1.406293064355850220e-01 2.020349726080894470e-02 1.079504266381263733e-01 -2.660235166549682617e-01 -2.868646681308746338e-01
4.867059644311666489e-03 8.187267929315567017e-02 9.876266121864318848e-03 2.956022275611758232e-03 4.004540741443634033e-01 3.444988653063774109e-02 8.608621358871459961e-02 1.877086609601974487e-01 9.273698087781667709e-04 -1.279091835021972656e-01 -6.994188576936721802e-02 -5.279892683029174805e-02 -4.393132776021957397e-02 2.771695554256439209e-01 2.296016961336135864e-01 5.636610835790634155e-02 1.513589769601821899e-01 -2.732580602169036865e-01 -1.946987062692642212e-01 1.488902270793914795e-01 1.021734029054641724e-01 3.876658082008361816e-01 1.998526602983474731e-01 -1.495025604963302612e-01 3.663098812103271484e-01 -5.183207336813211441e-03 1.016693860292434692e-01 -1.200449243187904358e-01 3.398803249001502991e-02 1.443526446819305420e-01 -2.376172393560409546e-01 -1.104499250650405884e-01
-6.606171280145645142e-02 -7.678179442882537842e-02 -1.088368222117424011e-01 1.288782507181167603e-01 3.283675611019134521e-01 -1.687653362751007080e-01 9.931018948554992676e-02 -1.281174272298812866e-02 3.058127760887145996e-01 -2.119864374399185181e-01 5.175612866878509521e-02 -1.142222359776496887e-01 1.093513984233140945e-02 -2.124704271554946899e-01 -6.402573734521865845e-02 3.570521473884582520e-01 -1.179570779204368591e-01 -1.096097454428672791e-01 -2.779859304428100586e-02 -8.178836852312088013e-02 -2.113771066069602966e-02 1.493277549743652344e-01 2.579469084739685059e-01 1.200166437774896622e-02 -1.946483254432678223e-01 -2.571833729743957520e-01 4.951708912849426270e-01 1.693880930542945862e-02 -1.733858510851860046e-02 1.577998697757720947e-02 -6.379322707653045654e-02 8.348393440246582031e-02
-2.216158956289291382e-01 -9.564562886953353882e-02 -1.333631388843059540e-02 1.955593675374984741e-01 1.946396529674530029e-01 -1.925655454397201538e-01 1.867990493774414062e-01 -3.575905784964561462e-02 1.501417607069015503e-01 1.471214890480041504e-01 -1.533413678407669067e-01 2.362556010484695435e-01 -1.247246265411376953e-01 2.861892571672797203e-03 -5.970961228013038635e-02 1.351712346076965332e-01 -2.059509754180908203e-01 -8.984050899744033813e-02 -5.591784045100212097e-02 3.010531514883041382e-02 7.665254175662994385e-02 2.135303243994712830e-02 1.989805698394775391e-01 1.897979676723480225e-01 -1.039736494421958923e-01 -1.807441003620624542e-02 5.112828612327575684e-01 -5.794656276702880859e-02 3.622482717037200928e-01 1.085767298936843872e-01 1.075353398919105530e-01 -2.535939812660217285e-01
-2.929929792881011963e-01 2.686484530568122864e-02 5.838536098599433899e-02 2.183176428079605103e-01 5.562784895300865173e-02 8.552586659789085388e-03 -3.174206614494323730e-01 -9.684878401458263397e-03 -4.906490072607994080e-02 -2.673438787460327148e-01 -2.298894971609115601e-01 4.199025779962539673e-02 1.964175850152969360e-01 -2.760093212127685547e-01 1.857926845550537109e-01 2.061717957258224487e-01 6.552840024232864380e-02 -1.375087052583694458e-01 -3.358392715454101562e-01 3.997865691781044006e-02 -1.977350413799285889e-01 2.025191187858581543e-01 1.893388479948043823e-01 1.639039814472198486e-01 1.143632978200912476e-01 -1.008314564824104309e-01 3.128955960273742676e-01 -3.078497759997844696e-02 1.195634081959724426e-01 -5.694435536861419678e-02 5.968561768531799316e-02 -1.202162653207778931e-01
7.332366704940795898e-02 -7.980044931173324585e-02 -1.664964109659194946e-01 2.546908855438232422e-01 1.315118372440338135e-01 -2.695607244968414307e-01 -8.745617233216762543e-03 -9.242844581604003906e-02 1.631522178649902344e-01 3.711189329624176025e-02 1.770336031913757324e-01 -1.226248219609260559e-01 2.117149382829666138e-01 -1.705930978059768677e-01 5.874357651919126511e-03 -1.737815737724304199e-01 -1.905384510755538940e-01 -5.110192298889160156e-02 1.277181804180145264e-01 2.672449648380279541e-01 3.153472393751144409e-02 1.066113337874412537e-01 3.845262154936790466e-02 3.908022120594978333e-02 9.178191423416137695e-02 1.743023842573165894e-01 4.409223496913909912e-01 -2.385149598121643066e-01 1.215799599885940552e-01 -1.847218275070190430e-01 -2.823889851570129395e-01 -2.403891235589981079e-01
-1.836414784193038940e-01 -2.268181443214416504e-01 3.072267770767211914e-01 -3.892125561833381653e-02 -3.363294154405593872e-02 2.360798977315425873e-02 2.888322249054908752e-02 -8.211626857519149780e-02 7.551303133368492126e-03 -2.856875061988830566e-01 -6.061616167426109314e-02 1.493760943412780762e-01 -1.085266768932342529e-01 -2.687303721904754639e-01 2.161280512809753418e-01 1.399208903312683105e-01 -1.151957437396049500e-01 -1.497197598218917847e-01 -3.242172300815582275e-01 8.404127508401870728e-02 -3.745247051119804382e-02 3.043442964553833008e-01 -7.914198189973831177e-02 3.160524368286132812e-01 1.659751981496810913e-01 -8.452741801738739014e-02 2.124450504779815674e-01 -4.763766005635261536e-02 3.257649485021829605e-03 1.108119189739227295e-01 -3.143151998519897461e-01 -1.024207845330238342e-01
8.852578466758131981e-04 -1.036022976040840149e-01 2.783367782831192017e-02 3.460127711296081543e-01 -6.821582466363906860e-02 -6.402638554573059082e-02 1.351739913225173950e-01 1.068599075078964233e-01 3.361831232905387878e-02 -5.041798576712608337e-02 -1.420911848545074463e-01 1.119341924786567688e-01 4.126527160406112671e-02 -7.168236374855041504e-02 1.344534754753112793e-01 4.353072028607130051e-03 1.061415448784828186e-01 -3.606522977352142334e-01 -4.487862810492515564e-02 3.875440955162048340e-01 -6.651674211025238037e-02 6.820956617593765259e-02 2.261986397206783295e-02 3.526109457015991211e-02 3.259588181972503662e-01 -2.120128720998764038e-01 2.727555930614471436e-01 1.738686114549636841e-01 -3.911676630377769470e-02 4.791283234953880310e-02 -2.100762426853179932e-01 -4.010464251041412354e-01
-7.414318621158599854e-02 1.378300637006759644e-01 -6.083237379789352417e-02 -9.162642993032932281e-03 4.299309104681015015e-02 2.882183194160461426e-01 1.074144765734672546e-01 1.566497087478637695e-01 2.077741920948028564e-01 -3.404221236705780029e-01 -9.312437474727630615e-02 -3.605213388800621033e-02 -1.489033102989196777e-01 -9.134386479854583740e-02 2.237793430685997009e-02 1.683382093906402588e-01 -8.903328329324722290e-02 -3.571117520332336426e-01 1.550073325634002686e-01 4.292110970709472895e-04 -8.011262863874435425e-02 1.318593770265579224e-01 1.498651038855314255e-02 1.680806279182434082e-02 4.233735203742980957e-01 -2.247434556484222412e-01 3.472881019115447998e-01 -4.711719974875450134e-02 3.065458266064524651e-03 1.816478669643402100e-01 -1.402561366558074951e-02 -2.296981811523437500e-01
-1.424849182367324829e-01 -3.408887386322021484e-01 -7.684672623872756958e-02 -3.114508232101798058e-03 7.497406750917434692e-02 1.851185560226440430e-01 1.195927783846855164e-01 1.414915472269058228e-01 -1.840632110834121704e-01 -9.344923496246337891e-02 5.188303068280220032e-02 1.998327672481536865e-01 -1.260234117507934570e-01 -1.882421672344207764e-01 -9.310924261808395386e-02 2.055218070745468140e-01 -1.954878568649291992e-01 -2.874285578727722168e-01 -3.755832090973854065e-02 1.827431768178939819e-01 -1.391924023628234863e-01 2.112128436565399170e-01 2.160293310880661011e-01 2.950370609760284424e-01 3.603107035160064697e-01 -1.103336960077285767e-01 1.018628999590873718e-01 3.075091168284416199e-02 -1.501073874533176422e-02 -4.854122642427682877e-03 -2.255417406558990479e-01 -1.952658742666244507e-01
-3.937807679176330566e-02 -1.380342803895473480e-02 5.180479586124420166e-02 -1.165060922503471375e-01 1.815114915370941162e-01 -4.164042696356773376e-02 4.305918142199516296e-02 -1.585769504308700562e-01 -1.427484899759292603e-01 -2.944494783878326416e-01 -4.429781110957264900e-04 -6.760307401418685913e-02 -7.681619375944137573e-02 1.163349896669387817e-01 -1.802848428487777710e-01 -2.812578976154327393e-01 -1.071252301335334778e-01 -3.091273307800292969e-01 1.308774352073669434e-01 2.168427407741546631e-02 3.639645129442214966e-02 3.520141541957855225e-01 9.329735487699508667e-02 1.363067030906677246e-01 1.528270244598388672e-01 -1.808003485202789307e-01 4.729241132736206055e-01 7.589866966009140015e-02 2.965456247329711914e-02 1.226709261536598206e-01 -2.217142432928085327e-01 -2.234381288290023804e-01
-2.247937470674514771e-01 -8.837701380252838135e-02 9.885858744382858276e-02 8.223988115787506104e-02 -2.137082666158676147e-01 4.173769801855087280e-02 1.254252195358276367e-01 -5.750460922718048096e-02 9.106016159057617188e-02 -3.501425385475158691e-01 -4.760678857564926147e-04 -8.465781807899475098e-02 1.131647378206253052e-01 -5.411890521645545959e-02 -6.151078734546899796e-03 9.059644490480422974e-02 -2.109453976154327393e-01 -2.162362635135650635e-01 -3.420394361019134521e-01 -3.537622466683387756e-02 1.152276769280433655e-01 9.194548428058624268e-02 1.865145750343799591e-02 1.701275706291198730e-01 3.056447207927703857e-01 -1.027251407504081726e-01 2.442404031753540039e-01 -1.529991179704666138e-01 1.049686968326568604e-01 1.654237359762191772e-01 -4.512897431850433350e-01 -8.384153991937637329e-02
1.597202271223068237e-01 -4.252156317234039307e-01 1.096508353948593140e-01 1.473515927791595459e-01 -8.167732506990432739e-02 5.050016939640045166e-02 4.977359995245933533e-02 -2.959157526493072510e-02 -2.798769623041152954e-02 -1.250868779607117176e-03 -9.384269267320632935e-02 -6.364274770021438599e-02 -5.300458148121833801e-02 1.975886076688766479e-01 3.355237841606140137e-01 1.753699183464050293e-01 7.407224178314208984e-02 -8.387750387191772461e-02 1.588492691516876221e-01 -7.494558393955230713e-02 -1.252579391002655029e-01 2.442621886730194092e-01 9.793970733880996704e-02 1.111724898219108582e-01 2.997441589832305908e-01 -1.581658422946929932e-01 4.736495316028594971e-01 1.300787180662155151e-01 1.831442266702651978e-01 -1.991792954504489899e-02 -1.029456928372383118e-01 -8.489272743463516235e-02
-6.857378780841827393e-02 -5.184189602732658386e-02 -7.710721343755722046e-02 -2.020606845617294312e-01 1.567111760377883911e-01 -5.765340104699134827e-02 1.448631733655929565e-01 1.365211978554725647e-02 1.167199090123176575e-01 2.362224012613296509e-01 1.293791383504867554e-01 -2.955166995525360107e-01 -2.497275769710540771e-01 -2.795572206377983093e-02 4.668691754341125488e-02 1.485697627067565918e-01 -1.206758916378021240e-01 -1.586309671401977539e-01 -3.889172375202178955e-01 1.033833399415016174e-01 -2.417195290327072144e-01 3.259205520153045654e-01 1.679341681301593781e-02 1.668872684240341187e-01 -8.969940990209579468e-02 8.995531499385833740e-02 3.609060049057006836e-01 -1.894013732671737671e-01 1.115581542253494263e-01 -3.546433895826339722e-02 -8.465256541967391968e-02 -1.957041174173355103e-01
3.258800134062767029e-02 -3.509128391742706299e-01 -4.624329134821891785e-02 7.749029248952865601e-02 3.631886839866638184e-01 4.595129936933517456e-02 8.571763336658477783e-02 -1.509447097778320312e-01 -1.282537579536437988e-01 -2.269661128520965576e-01 1.348517686128616333e-01 7.099126279354095459e-02 -3.099073767662048340e-01 4.551552608609199524e-02 -4.939242452383041382e-02 4.878525808453559875e-02 -1.584388129413127899e-02 -1.295116543769836426e-01 -7.652504742145538330e-02 2.696870863437652588e-01 2.143189013004302979e-01 1.877496950328350067e-02 2.166968397796154022e-02 4.190224781632423401e-02 -1.946050375699996948e-01 6.139365211129188538e-02 4.358506798744201660e-01 -1.724235713481903076e-01 2.037441283464431763e-01 4.868389293551445007e-02 -2.375853210687637329e-01 -5.998238548636436462e-02
-1.094433516263961792e-01 2.513728141784667969e-01 6.450512912124395370e-03 1.798917166888713837e-02 2.063403725624084473e-01 1.319584250450134277e-01 1.268954575061798096e-01 3.529195114970207214e-02 8.849126845598220825e-02 -3.894938826560974121e-01 1.601637750864028931e-01 -6.865131109952926636e-02 -1.056955680251121521e-01 2.238702625036239624e-01 1.787557601928710938e-01 1.133659780025482178e-01 2.458981126546859741e-01 5.861953273415565491e-02 -1.535384953022003174e-01 -5.488244816660881042e-02 2.530102059245109558e-02 3.076812326908111572e-01 3.072941005229949951e-01 -6.693927943706512451e-02 1.307142376899719238e-01 3.048153407871723175e-02 1.954851299524307251e-01 7.371205091476440430e-02 2.281235605478286743e-01 5.203847214579582214e-02 -3.866795301437377930e-01 -2.226024679839611053e-02
-3.102220892906188965e-01 1.353905946016311646e-01 -1.735593080520629883e-01 -6.261609960347414017e-03 1.971717625856399536e-01 5.683682486414909363e-02 1.492325216531753540e-01 -8.056728169322013855e-03 3.232168406248092651e-02 -4.335204362869262695e-01 -1.825117506086826324e-02 -9.855544567108154297e-02 -2.201679050922393799e-01 -1.698543578386306763e-01 2.474769353866577148e-01 1.611074656248092651e-01 4.931061062961816788e-03 -2.862117253243923187e-02 1.499764770269393921e-01 8.911910653114318848e-02 -5.614277720451354980e-02 8.579867333173751831e-02 1.205682903528213501e-01 2.070248872041702271e-01 2.440301626920700073e-01 6.103475764393806458e-02 1.621514111757278442e-01 1.283196359872817993e-01 9.088934212923049927e-02 3.354451060295104980e-01 -3.182201981544494629e-01 2.791068982332944870e-04
-3.039586916565895081e-02 1.520460098981857300e-01 -1.133948564529418945e-01 8.912381529808044434e-02 1.619653105735778809e-01 1.809046417474746704e-01 1.645678728818893433e-01 -2.518776059150695801e-02 -7.610853761434555054e-02 -3.154358863830566406e-01 -2.761353254318237305e-01 -1.793701946735382080e-01 5.929782241582870483e-02 -7.234053313732147217e-02 1.637953668832778931e-01 4.916565492749214172e-02 9.491135179996490479e-02 -2.321544438600540161e-01 -9.195698052644729614e-02 -2.605671435594558716e-02 5.538757517933845520e-02 1.495768874883651733e-01 3.622529804706573486e-01 1.154366359114646912e-01 -2.406709194183349609e-01 -1.711524724960327148e-01 1.969918012619018555e-01 -1.625155471265316010e-02 3.700191974639892578e-01 -1.994855105876922607e-01 1.482549458742141724e-01 -2.230731099843978882e-01
5.520675331354141235e-02 -2.162554711103439331e-01 9.692302346229553223e-02 2.466016113758087158e-01 -8.710613846778869629e-02 7.480917964130640030e-03 -6.193146854639053345e-02 -2.652551420032978058e-02 4.662312567234039307e-02 5.912818759679794312e-02 1.488701850175857544e-01 4.519761726260185242e-02 4.246514290571212769e-03 1.968346722424030304e-02 1.382509768009185791e-01 -1.349513232707977295e-01 -1.102152094244956970e-01 -3.821735084056854248e-01 -1.047615334391593933e-01 1.096873059868812561e-01 -2.037218362092971802e-01 3.463891446590423584e-01 1.525543928146362305e-01 2.420605123043060303e-01 1.539935767650604248e-01 -1.380816549062728882e-01 1.239313110709190369e-01 -3.314997255802154541e-01 7.019942253828048706e-02 3.709223493933677673e-02 -3.838936984539031982e-01 -2.321999818086624146e-01
5.468895286321640015e-02 3.160349652171134949e-02 -4.131645336747169495e-02 2.701979875564575195e-01 2.288446277379989624e-01 -1.083727274090051651e-02 1.792617142200469971e-01 -4.983912687748670578e-03 -1.255149394273757935e-01 -4.600254893302917480e-01 1.572475731372833252e-01 -1.339642554521560669e-01 -2.494208142161369324e-02 -3.023616671562194824e-01 6.769193708896636963e-02 2.171725593507289886e-02 -4.032140374183654785e-01 2.082470431923866272e-02 -3.553950786590576172e-02 1.688720658421516418e-02 6.627250462770462036e-02 3.003076612949371338e-01 8.109054714441299438e-02 6.315052509307861328e-02 2.362050414085388184e-01 -1.367876082658767700e-01 1.640705913305282593e-01 -9.360936284065246582e-02 1.087349578738212585e-01 1.812147945165634155e-01 2.574750036001205444e-02 -2.104418426752090454e-01
1.792973428964614868e-01 -2.045744284987449646e-02 2.228499017655849457e-02 -1.567562669515609741e-01 5.239788442850112915e-02 1.568796336650848389e-01 -1.369864791631698608e-01 -3.225061669945716858e-02 -4.026090726256370544e-02 -3.035303652286529541e-01 -2.194181084632873535e-01 7.374981045722961426e-02 1.141089946031570435e-01 -7.408061623573303223e-02 -5.046213418245315552e-02 -9.968499653041362762e-03 -2.059664875268936157e-01 -4.037653505802154541e-01 -1.496777981519699097e-01 -1.574400961399078369e-01 1.026911139488220215e-01 2.022923976182937622e-01 1.755022406578063965e-01 1.060626208782196045e-01 2.455116808414459229e-01 -2.004779428243637085e-01 6.571017950773239136e-02 5.681848898530006409e-02 2.916698157787322998e-01 2.184181064367294312e-01 -3.194562494754791260e-01 -1.941958367824554443e-01
-3.159842491149902344e-01 6.629730761051177979e-02 -2.284672707319259644e-01 1.207198798656463623e-01 3.467708528041839600e-01 -3.620476648211479187e-02 -3.796325251460075378e-02 -2.150330096483230591e-01 2.335098832845687866e-01 -9.436672925949096680e-02 -2.477403432130813599e-01 -1.076229065656661987e-01 1.511068195104598999e-01 -4.483904317021369934e-02 -1.005379483103752136e-01 2.848095633089542389e-02 6.544856727123260498e-02 -3.672468364238739014e-01 -8.673701435327529907e-02 1.428656429052352905e-01 -1.145472973585128784e-01 -1.311961412429809570e-01 5.634730681777000427e-02 1.421209126710891724e-01 8.027487993240356445e-02 -1.325467079877853394e-01 3.564607501029968262e-01 7.879237085580825806e-02 1.986832320690155029e-01 3.360350057482719421e-02 -5.376434698700904846e-02 -2.569425702095031738e-01
-2.387684881687164307e-01 2.029374986886978149e-02 3.144531324505805969e-02 2.453855723142623901e-01 5.819682031869888306e-02 -2.000324726104736328e-01 2.733006514608860016e-02 -4.171203076839447021e-02 3.622324764728546143e-02 7.364397495985031128e-02 -9.042640775442123413e-02 3.171409964561462402e-01 -3.379784151911735535e-02 -7.823941111564636230e-02 1.367339678108692169e-02 -8.009598590433597565e-03 -2.871213667094707489e-02 -2.747895717620849609e-01 1.424048840999603271e-01 3.175862729549407959e-01 -1.153416559100151062e-01 3.317782282829284668e-01 -1.434978544712066650e-01 1.922458261251449585e-01 -1.571864485740661621e-01 1.248023509979248047e-01 3.093177974224090576e-01 2.460558712482452393e-01 2.953778803348541260e-01 -4.820470884442329407e-02 -2.059088796377182007e-01 -7.485781610012054443e-02
-1.751994490623474121e-01 -1.641475036740303040e-02 -1.532996445894241333e-01 -4.160508885979652405e-02 2.793269455432891846e-01 -7.724215276539325714e-03 2.315474450588226318e-01 1.928859502077102661e-01 2.103049010038375854e-01 -2.789198756217956543e-01 2.047688364982604980e-01 5.411659926176071167e-02 -2.760006859898567200e-02 -2.297171354293823242e-01 2.267693132162094116e-01 2.359653264284133911e-02 -2.569117769598960876e-02 1.179649084806442261e-01 2.146665453910827637e-01 -9.080566465854644775e-03 -4.088027775287628174e-02 3.423961102962493896e-01 1.271812170743942261e-01 -6.133268121629953384e-03 1.114338189363479614e-01 -3.010130673646926880e-02 1.590432673692703247e-01 6.098144501447677612e-02 9.134843200445175171e-02 2.690613865852355957e-01 -4.212886691093444824e-01 -7.801630347967147827e-02
8.798006176948547363e-02 -8.347389847040176392e-02 -1.940816044807434082e-01 -1.291447877883911133e-01 3.186064064502716064e-01 -3.830360993742942810e-02 -2.587418071925640106e-03 -4.520719125866889954e-02 3.916297107934951782e-02 -1.749863848090171814e-03 -1.571403592824935913e-01 9.223111718893051147e-02 2.846821956336498260e-02 -1.110337451100349426e-01 4.409069120883941650e-01 1.401049345731735229e-01 -3.133177757263183594e-01 -1.038685292005538940e-01 -2.340565063059329987e-02 -2.586306929588317871e-01 2.350018732249736786e-02 2.746003568172454834e-01 2.049683332443237305e-01 -1.284816861152648926e-01 2.239181250333786011e-01 2.418974973261356354e-02 9.291111677885055542e-02 -8.516797423362731934e-02 1.148796156048774719e-01 -2.534486651420593262e-01 -3.107435107231140137e-01 -1.119699254631996155e-01
-9.571482986211776733e-02 -1.235965937376022339e-01 -2.724616788327693939e-02 -2.127783559262752533e-02 1.237656697630882263e-01 -2.967218123376369476e-02 2.327126078307628632e-02 -3.547846153378486633e-02 1.487976163625717163e-01 -7.114557921886444092e-02 5.422807112336158752e-02 -2.709810063242912292e-02 1.148889772593975067e-02 -1.883408725261688232e-01 1.848101764917373657e-01 -5.449577420949935913e-02 3.566189110279083252e-01 -1.021219231188297272e-02 -4.291762411594390869e-02 2.453676611185073853e-01 2.233728319406509399e-01 1.266863346099853516e-01 8.900783024728298187e-03 1.316448897123336792e-01 3.803056776523590088e-01 8.878571540117263794e-02 3.085251152515411377e-01 2.785865664482116699e-01 -1.290238350629806519e-01 6.519656628370285034e-02 -3.523750901222229004e-01 -3.312100768089294434e-01
1.352932304143905640e-01 5.324997752904891968e-02 1.116758659482002258e-01 -2.620233036577701569e-02 1.820698976516723633e-01 -2.636878006160259247e-02 1.539702434092760086e-02 -1.855106204748153687e-01 4.437322169542312622e-02 -2.146854251623153687e-01 -2.663471363484859467e-02 -1.783635765314102173e-01 -7.553233951330184937e-02 7.896015793085098267e-02 -8.931304514408111572e-02 -1.733381748199462891e-01 -9.299890697002410889e-02 -2.535070180892944336e-01 2.258779853582382202e-01 -7.480528950691223145e-02 -4.676976054906845093e-02 2.993296384811401367e-01 2.366817593574523926e-01 1.403777003288269043e-01 1.606601029634475708e-01 -1.539387851953506470e-01 3.920899629592895508e-01 2.406405806541442871e-01 -1.415819115936756134e-02 9.385416656732559204e-02 -2.627728879451751709e-01 -3.611239194869995117e-01
8.601021766662597656e-02 1.947983652353286743e-01 -2.524372041225433350e-01 5.391117185354232788e-02 3.454636037349700928e-01 -3.156282752752304077e-02 2.126952409744262695e-01 -9.719564020633697510e-02 -3.027472086250782013e-02 -1.737793684005737305e-01 -2.630892209708690643e-02 2.355319708585739136e-01 -2.900614440441131592e-01 8.416141569614410400e-02 2.589117288589477539e-01 9.711711108684539795e-02 -1.983295381069183350e-01 -1.461079120635986328e-01 -8.478334546089172363e-02 -1.221483796834945679e-01 -1.396672427654266357e-01 1.179487928748130798e-01 3.272642493247985840e-01 -7.154069840908050537e-02 1.244807243347167969e-01 1.104854866862297058e-01 4.034396708011627197e-01 -1.029623206704854965e-02 1.429925560951232910e-01 -1.092890202999114990e-01 4.322597011923789978e-02 6.904637813568115234e-02
-1.059533953666687012e-01 -2.413434982299804688e-01 2.059721387922763824e-02 1.104223877191543579e-01 3.633496165275573730e-01 2.014497071504592896e-01 6.738062947988510132e-02 -2.050859481096267700e-01 3.018593192100524902e-01 -1.451931297779083252e-01 -2.090613991022109985e-01 -1.950215548276901245e-02 1.975033059716224670e-02 6.105593964457511902e-02 -1.074001565575599670e-01 2.424590885639190674e-01 -2.743895351886749268e-01 2.340343222022056580e-02 -2.292948812246322632e-01 -8.916380256414413452e-02 3.768325224518775940e-02 6.079353392124176025e-02 5.290221795439720154e-02 -9.448234923183917999e-03 2.005678117275238037e-01 5.278670415282249451e-02 -2.939495444297790527e-02 -3.838580846786499023e-02 6.738101691007614136e-02 -8.278411626815795898e-02 -1.910084784030914307e-01 -4.799809157848358154e-01
-9.082294255495071411e-02 -1.514338105916976929e-01 -1.881198287010192871e-01 -1.480867061764001846e-02 -3.212683275341987610e-02 1.338932216167449951e-01 -8.032949268817901611e-02 1.283308267593383789e-01 2.352323532104492188e-01 9.397015720605850220e-02 -5.994072929024696350e-02 -7.393017411231994629e-02 1.446663029491901398e-02 1.045539695769548416e-02 3.625211715698242188e-01 -1.000783145427703857e-01 1.516171842813491821e-01 -1.348991096019744873e-01 -2.726542055606842041e-01 1.403026878833770752e-01 -9.540491551160812378e-02 3.425833284854888916e-01 2.110618203878402710e-01 3.517246246337890625e-01 1.497426182031631470e-01 -1.841790229082107544e-01 1.775673925876617432e-01 -9.078110009431838989e-02 1.019085347652435303e-01 -1.200255099684000015e-02 -3.493015766143798828e-01 -1.332668811082839966e-01
-5.179261565208435059e-01 2.419430017471313477e-02 -8.785684406757354736e-02 3.044846057891845703e-01 2.604025602340698242e-01 1.319673970101575833e-06 1.506124287843704224e-01 2.168172213714569807e-04 1.067204698920249939e-01 -1.270152479410171509e-01 -1.682347953319549561e-01 -5.647844448685646057e-02 1.187273114919662476e-02 -1.093707755208015442e-01 -7.848836481571197510e-02 1.876895278692245483e-01 2.034401893615722656e-01 -2.279321402311325073e-01 -1.542476117610931396e-01 -1.722095161676406860e-01 5.299501121044158936e-02 1.716801077127456665e-01 1.374369114637374878e-01 1.562768965959548950e-01 9.599491208791732788e-02 -8.631866425275802612e-02 2.932691872119903564e-01 -1.423610448837280273e-01 1.385232955217361450e-01 -1.759201288223266602e-01 -1.796509325504302979e-01 2.087766071781516075e-03
7.598384469747543335e-02 2.574601471424102783e-01 -7.360277324914932251e-02 2.063102424144744873e-01 2.431636005640029907e-01 -9.914381057024002075e-02 1.511696074157953262e-02 1.786721646785736084e-01 -6.235175579786300659e-02 -1.274554282426834106e-01 -8.309318870306015015e-02 -5.042264237999916077e-02 -1.340074986219406128e-01 2.362264543771743774e-01 2.145794183015823364e-01 -1.088732201606035233e-02 1.561898738145828247e-02 -3.393788933753967285e-01 -2.152419388294219971e-01 5.324545502662658691e-02 1.703878641128540039e-01 3.393555581569671631e-01 2.929897010326385498e-01 -1.031111031770706177e-01 2.206126004457473755e-01 -1.052290666848421097e-02 2.140902280807495117e-01 -1.783122122287750244e-01 -2.820357307791709900e-02 1.649926602840423584e-01 -4.826008528470993042e-02 -2.594859004020690918e-01
-1.452070474624633789e-01 1.840499043464660645e-02 -2.143068909645080566e-01 2.477804385125637054e-02 3.115626573562622070e-01 2.350264973938465118e-02 3.521193936467170715e-02 -1.557695567607879639e-01 1.304764896631240845e-01 -4.835146367549896240e-01 2.065116465091705322e-01 -1.071526259183883667e-01 -3.715734696015715599e-03 -1.232047304511070251e-01 -2.252568751573562622e-01 -8.610258996486663818e-02 -9.081523865461349487e-02 -3.372082859277725220e-02 -1.346881240606307983e-01 1.348519474267959595e-01 8.115862309932708740e-02 3.417480364441871643e-02 7.861974090337753296e-02 1.867767237126827240e-02 -3.665085509419441223e-02 -1.607162654399871826e-01 3.166528344154357910e-01 -1.229664087295532227e-01 3.151117861270904541e-01 -2.829462289810180664e-01 -1.962783783674240112e-01 -1.009126082062721252e-01
-1.705935001373291016e-01 -1.704300940036773682e-01 -4.603489115834236145e-02 1.939460188150405884e-01 3.447311371564865112e-02 2.306748330593109131e-01 6.190689653158187866e-02 -1.082063000649213791e-02 1.089388579130172729e-01 -6.208439543843269348e-02 5.907304584980010986e-03 -4.316752776503562927e-03 -7.664522528648376465e-02 1.656768261454999447e-03 2.335329353809356689e-01 -1.759001463651657104e-01 6.708807498216629028e-02 -8.784803748130798340e-02 -2.859629988670349121e-01 2.463490217924118042e-01 -8.316714316606521606e-02 2.929175496101379395e-01 -1.558603253215551376e-02 3.340607285499572754e-01 2.551054954528808594e-01 -2.230740785598754883e-01 2.355314344167709351e-01 -1.261148974299430847e-02 -1.164761185646057129e-01 5.844074115157127380e-02 -4.292882382869720459e-01 -7.519288361072540283e-02
-3.301599025726318359e-01 1.048660371452569962e-02 -3.011714816093444824e-01 -7.951207458972930908e-03 2.817680537700653076e-01 1.108882054686546326e-01 -6.925836205482482910e-02 -5.238988623023033142e-02 2.238126099109649658e-01 -2.582701854407787323e-02 -2.692842856049537659e-02 1.685452163219451904e-01 -1.289310902357101440e-01 7.458800822496414185e-02 -5.225888267159461975e-02 2.415686100721359253e-01 -3.416812047362327576e-02 -2.864405214786529541e-01 -3.334043622016906738e-01 4.632332921028137207e-02 -2.534305751323699951e-01 1.543695926666259766e-01 8.459833264350891113e-02 -2.402193658053874969e-02 1.829029321670532227e-01 -1.831651548855006695e-03 4.150947630405426025e-01 -1.457939296960830688e-01 -2.222845889627933502e-02 4.743514209985733032e-02 1.495482586324214935e-02 -1.242037937045097351e-01
1.468303352594375610e-01 1.334266085177659988e-02 7.246238738298416138e-02 -1.957107186317443848e-01 3.003567159175872803e-01 -7.132739573717117310e-02 -1.986412256956100464e-01 -1.413620114326477051e-01 -4.181935638189315796e-02 -2.038792520761489868e-01 -1.950731314718723297e-02 -1.380506604909896851e-01 1.024896427989006042e-01 -6.713360548019409180e-02 2.912373747676610947e-04 5.818631500005722046e-02 -1.627052128314971924e-01 -2.419892549514770508e-01 5.814959108829498291e-02 5.147784948348999023e-02 1.052110716700553894e-01 4.275606274604797363e-01 8.084931224584579468e-02 2.264610528945922852e-01 2.985366284847259521e-01 -2.118766307830810547e-01 1.197707206010818481e-01 1.826256215572357178e-01 4.072018340229988098e-02 1.396177709102630615e-01 -2.796820104122161865e-01 -2.738012969493865967e-01
1.904426664113998413e-01 9.042018651962280273e-02 5.774615705013275146e-02 8.962871134281158447e-02 1.254441589117050171e-01 9.778533875942230225e-02 7.708099484443664551e-02 9.197459556162357330e-03 2.911429107189178467e-01 -1.195720806717872620e-01 -1.578832119703292847e-01 -5.077359825372695923e-02 -9.447596222162246704e-02 -6.199888885021209717e-02 -2.078385055065155029e-01 -2.847127849236130714e-03 1.425157934427261353e-01 -2.225264459848403931e-01 1.149798482656478882e-01 2.033432126045227051e-01 6.319565325975418091e-02 4.337145090103149414e-01 6.109906360507011414e-02 1.069072782993316650e-01 1.999118477106094360e-01 -2.725822925567626953e-01 1.518222838640213013e-01 -1.235991194844245911e-01 1.795791536569595337e-01 1.259758770465850830e-01 -7.799827307462692261e-02 -4.380244612693786621e-01
-1.469789147377014160e-01 1.645369455218315125e-02 5.156472697854042053e-02 9.007004648447036743e-02 1.752704232931137085e-01 1.019591689109802246e-01 -5.957200378179550171e-02 -1.280485838651657104e-01 -4.488226771354675293e-02 8.609721809625625610e-02 -1.200593709945678711e-01 -7.774692028760910034e-02 1.758253425359725952e-01 -1.817860305309295654e-01 2.951993048191070557e-02 7.596361916512250900e-03 -1.038599163293838501e-01 -2.083662599325180054e-01 1.000400036573410034e-01 1.979508250951766968e-01 1.168491020798683167e-01 6.302344053983688354e-02 1.391597744077444077e-02 -1.705873608589172363e-01 -3.447418566793203354e-03 2.194597721099853516e-01 4.919373095035552979e-01 -2.412023991346359253e-01 3.835169374942779541e-01 -2.813605666160583496e-01 -1.233352720737457275e-01 -2.671837508678436279e-01
-2.612723112106323242e-01 6.678668409585952759e-02 -7.718361914157867432e-02 1.896967738866806030e-01 2.452253922820091248e-02 -2.134039700031280518e-01 -2.297938764095306396e-01 1.734621524810791016e-01 -1.510491818189620972e-01 -1.784520894289016724e-01 1.688496768474578857e-01 -2.973626740276813507e-02 -6.221334636211395264e-02 -1.140322387218475342e-01 6.940832734107971191e-02 4.177181124687194824e-01 -1.400608569383621216e-01 -1.469679474830627441e-01 4.130025580525398254e-02 -1.208571903407573700e-02 8.409380167722702026e-02 3.772593438625335693e-01 2.276727706193923950e-01 5.273906141519546509e-02 2.108831703662872314e-01 -2.296265512704849243e-01 2.986318767070770264e-01 -8.548049628734588623e-02 -3.248540684580802917e-02 -1.227134913206100464e-01 -2.929999120533466339e-02 -1.353527158498764038e-01
8.589654415845870972e-02 -3.930727243423461914e-01 1.103778555989265442e-01 1.647041738033294678e-01 7.327442057430744171e-03 1.598999798297882080e-01 8.632609248161315918e-02 -1.201840862631797791e-01 -1.543419249355792999e-02 2.953622955828905106e-03 3.821036964654922485e-02 -5.864109843969345093e-02 1.287169288843870163e-02 1.200095489621162415e-01 2.597407400608062744e-01 1.618436425924301147e-01 1.197618171572685242e-01 -9.430227801203727722e-03 1.437499076128005981e-01 -1.236888989806175232e-01 -2.651614248752593994e-01 1.114298403263092041e-01 1.161966249346733093e-01 1.888795047998428345e-01 3.395225703716278076e-01 -6.208340078592300415e-02 4.408691227436065674e-01 4.978864639997482300e-02 1.188433840870857239e-01 1.815710961818695068e-01 -1.762290447950363159e-01 -2.479767799377441406e-01
-1.078450819477438927e-03 8.931825309991836548e-02 -1.392142772674560547e-01 3.693277835845947266e-01 1.834448277950286865e-01 -2.523855566978454590e-01 1.145186871290206909e-01 -9.783902019262313843e-02 -8.388302475214004517e-02 4.115018621087074280e-02 1.430235654115676880e-01 3.481660038232803345e-02 2.974359318614006042e-02 -2.257619202136993408e-01 -1.386567503213882446e-01 7.828296720981597900e-02 8.586682379245758057e-03 -1.788460761308670044e-01 -6.504607945680618286e-02 1.685376912355422974e-01 -3.600933551788330078e-01 1.641871929168701172e-01 1.170624196529388428e-01 1.192695721983909607e-01 1.550775766372680664e-01 -1.820488274097442627e-01 3.114177584648132324e-01 2.718613483011722565e-02 1.250548474490642548e-02 -1.912823468446731567e-01 -2.274883091449737549e-01 -3.404981195926666260e-01
3.361933678388595581e-02 -2.986334078013896942e-02 9.734281338751316071e-03 1.431602984666824341e-01 7.721497118473052979e-02 -6.024842616170644760e-03 3.421501070261001587e-02 2.794067263603210449e-01 8.522319793701171875e-02 -1.219906881451606750e-01 -8.652367442846298218e-02 2.199976146221160889e-01 -4.705516993999481201e-02 1.451558619737625122e-01 1.663461923599243164e-01 -9.811206907033920288e-02 -7.723467797040939331e-02 -1.279622018337249756e-01 -2.338193506002426147e-01 5.199373140931129456e-02 -1.741471737623214722e-01 8.861586451530456543e-02 3.867873549461364746e-01 1.053884252905845642e-01 5.268443375825881958e-02 1.102189645171165466e-01 4.782631695270538330e-01 -1.870375275611877441e-01 4.186809957027435303e-01 -7.281029224395751953e-02 -1.217876523733139038e-01 -2.939429134130477905e-02
8.006356656551361084e-02 -1.827256828546524048e-01 -1.345147192478179932e-01 -4.675730690360069275e-02 2.003904879093170166e-01 1.077649444341659546e-01 -3.085462562739849091e-02 -1.741598099470138550e-01 1.372839603573083878e-02 -2.299572527408599854e-01 1.151011418551206589e-02 2.911312505602836609e-02 -1.223338991403579712e-01 9.524929523468017578e-02 -2.206389605998992920e-01 -1.895050257444381714e-01 -1.561570614576339722e-01 -2.061825543642044067e-01 1.597099006175994873e-01 -8.763709664344787598e-02 -7.849685847759246826e-02 3.340417444705963135e-01 1.072899177670478821e-01 1.583864390850067139e-01 1.154921427369117737e-01 -2.380935400724411011e-01 4.358608126640319824e-01 1.547472029924392700e-01 1.413838714361190796e-01 1.668172031641006470e-01 -5.769477784633636475e-02 -3.235206902027130127e-01
-1.972568687051534653e-03 4.045557603240013123e-02 1.811531744897365570e-02 7.278699427843093872e-02 4.734297096729278564e-01 -7.554852869361639023e-03 1.358921676874160767e-01 -1.238890215754508972e-01 3.460363671183586121e-02 -1.450018137693405151e-01 -1.248763501644134521e-01 -3.834924101829528809e-02 1.787994951009750366e-01 -1.767415553331375122e-01 -3.671749308705329895e-02 2.049809098243713379e-01 -1.212644055485725403e-01 9.772311151027679443e-02 -2.413507699966430664e-01 3.769197501242160797e-03 -4.143761992454528809e-01 1.681019365787506104e-01 -2.033392488956451416e-01 -7.386726140975952148e-02 3.213109076023101807e-01 -4.467713832855224609e-02 1.217134445905685425e-01 1.584456562995910645e-01 1.863823384046554565e-01 -4.982081800699234009e-02 -2.064832746982574463e-01 -1.859183609485626221e-01
-1.326787173748016357e-01 -2.190489023923873901e-01 -1.455760449171066284e-01 3.447450101375579834e-01 2.634109854698181152e-01 2.234521321952342987e-02 -6.190340593457221985e-02 1.158057362772524357e-03 1.992438882589340210e-01 -1.104169934988021851e-01 -1.853277087211608887e-01 1.072349771857261658e-01 1.516865193843841553e-01 -2.929612100124359131e-01 -2.842793054878711700e-02 4.650171101093292236e-02 6.058437749743461609e-02 -4.094046354293823242e-01 -1.628877669572830200e-01 -1.970938295125961304e-01 -8.155877143144607544e-02 6.257999688386917114e-02 1.529274880886077881e-01 1.167299896478652954e-01 1.035146564245223999e-01 -1.922941952943801880e-01 1.736789345741271973e-01 -1.400479674339294434e-01 2.091444879770278931e-01 -1.630549319088459015e-02 7.025927770882844925e-03 -2.921378314495086670e-01
-1.387989073991775513e-01 3.452689349651336670e-01 -3.321130871772766113e-01 1.972097158432006836e-02 3.627578318119049072e-01 7.883047312498092651e-02 1.526998728513717651e-01 8.669691160321235657e-03 -9.368642419576644897e-02 -1.010146513581275940e-01 -1.166788116097450256e-01 1.345061212778091431e-01 4.475007951259613037e-02 8.130621910095214844e-02 9.659525752067565918e-02 1.467809677124023438e-01 -8.508304506540298462e-02 -2.167211472988128662e-01 -2.745140902698040009e-02 -1.140982881188392639e-01 -1.594696193933486938e-01 2.251691818237304688e-01 1.734174042940139771e-01 -2.106986753642559052e-02 3.629183471202850342e-01 1.185974404215812683e-01 3.207103013992309570e-01 7.382646948099136353e-02 9.682815521955490112e-02 -2.446190118789672852e-01 8.701003156602382660e-03 3.823755308985710144e-02
-1.212814748287200928e-01 1.552948504686355591e-01 -6.742197088897228241e-03 -5.121470429003238678e-03 2.897207736968994141e-01 1.878913193941116333e-01 5.127521231770515442e-02 2.987795323133468628e-02 6.572812329977750778e-03 9.173044934868812561e-03 1.699470356106758118e-02 -7.117843627929687500e-02 -8.911785553209483624e-04 -1.650555580854415894e-01 1.526507884263992310e-01 -4.588055890053510666e-03 5.338127166032791138e-02 -7.463172823190689087e-02 1.549298912286758423e-01 2.451580017805099487e-01 1.044061556458473206e-01 1.186111047863960266e-01 6.275620311498641968e-02 -1.543405652046203613e-01 3.070062696933746338e-01 8.667283505201339722e-02 4.938859641551971436e-01 3.793312609195709229e-01 3.013114072382450104e-02 -5.319578200578689575e-02 -1.329095363616943359e-01 -3.550387918949127197e-01
-9.110869467258453369e-02 -3.120869696140289307e-01 1.939553022384643555e-01 -1.658457890152931213e-02 2.640390098094940186e-01 1.366602033376693726e-01 1.352833807468414307e-01 1.050607860088348389e-01 2.577138245105743408e-01 -4.227593168616294861e-02 2.045239508152008057e-02 2.128562517464160919e-02 2.020038366317749023e-01 -2.237992137670516968e-01 1.400462239980697632e-01 -1.121965721249580383e-01 -1.037741526961326599e-01 -2.036174386739730835e-01 -6.131148338317871094e-02 3.296767771244049072e-01 2.132360190153121948e-01 2.293567359447479248e-01 4.654850065708160400e-02 2.323566824197769165e-01 2.232134155929088593e-02 7.584593445062637329e-02 1.266282945871353149e-01 1.284957528114318848e-01 2.346992641687393188e-01 1.408346444368362427e-01 -2.838477492332458496e-01 -1.825312525033950806e-01
2.230144739151000977e-01 -3.706589043140411377e-01 9.702323377132415771e-02 -5.094511061906814575e-02 -2.767095528542995453e-02 9.760110825300216675e-02 3.102532327175140381e-01 -7.826391607522964478e-02 3.305971994996070862e-02 -1.777995228767395020e-01 -4.920098185539245605e-02 2.964410930871963501e-02 -3.902666866779327393e-01 3.541225567460060120e-02 1.288168728351593018e-01 2.613703021779656410e-03 2.405258864164352417e-01 6.456985324621200562e-02 3.764278488233685493e-03 1.358499377965927124e-02 1.141746118664741516e-01 2.605023086071014404e-01 5.754965171217918396e-02 1.861967891454696655e-01 1.034636348485946655e-01 1.576100736856460571e-01 4.429056048393249512e-01 7.359995692968368530e-02 1.357696652412414551e-01 -1.602320186793804169e-02 -1.004528924822807312e-01 -1.871305108070373535e-01
-3.417242467403411865e-01 -5.995335057377815247e-02 1.602402478456497192e-01 7.030925154685974121e-02 1.612718999385833740e-01 -3.133712708950042725e-01 -1.307828072458505630e-02 -5.288510769605636597e-02 1.109668910503387451e-01 4.397640377283096313e-02 -2.778711915016174316e-01 1.342883706092834473e-01 -3.233461081981658936e-02 -1.978443861007690430e-01 -5.673301219940185547e-02 9.973096102476119995e-02 -7.708977907896041870e-03 -2.790220379829406738e-01 -2.127817869186401367e-01 -8.082220703363418579e-02 -8.336925506591796875e-02 1.054202616214752197e-01 8.418975025415420532e-02 1.213365420699119568e-01 -1.178189665079116821e-01 -1.928131729364395142e-01 3.578769266605377197e-01 -7.354298979043960571e-02 3.416337668895721436e-01 -1.015978399664163589e-02 8.982476778328418732e-03 -2.965635657310485840e-01
1.659365743398666382e-01 2.728795632719993591e-02 1.193527411669492722e-02 1.434649676084518433e-01 2.791963517665863037e-01 -6.723506748676300049e-02 -1.274528056383132935e-01 2.048626691102981567e-01 8.527736365795135498e-02 4.625500738620758057e-02 -1.352943181991577148e-01 -1.012774155242368579e-04 3.308230778202414513e-03 -3.855207562446594238e-01 7.337827980518341064e-02 -1.910007558763027191e-02 1.020748093724250793e-01 -4.808109253644943237e-02 -2.922251522541046143e-01 7.510802894830703735e-02 1.283594686537981033e-02 1.724786609411239624e-01 1.176854670047760010e-01 -1.202139332890510559e-01 2.749810516834259033e-01 1.058240011334419250e-01 3.023111522197723389e-01 3.923006355762481689e-01 1.475955992937088013e-01 -2.281736768782138824e-02 -3.290814459323883057e-01 5.934020504355430603e-02
1.070038415491580963e-02 -2.153980731964111328e-01 -1.640121340751647949e-01 3.804334998130798340e-02 -8.075106143951416016e-02 4.235865548253059387e-02 3.113802522420883179e-02 -1.907914131879806519e-01 -1.113843321800231934e-01 -4.215896427631378174e-01 -1.452185809612274170e-01 4.070277512073516846e-02 -5.309819802641868591e-02 7.533179968595504761e-02 -6.042165309190750122e-02 5.217943340539932251e-03 5.814854800701141357e-02 1.996458917856216431e-01 -8.945383131504058838e-02 2.803564071655273438e-02 -1.166153512895107269e-02 5.836260318756103516e-02 1.165458559989929199e-01 -2.189580798149108887e-01 -4.399662464857101440e-02 1.418007072061300278e-02 5.495543479919433594e-01 -4.768393933773040771e-02 2.784238755702972412e-01 1.235961839556694031e-01 -3.479644060134887695e-01 -1.303967386484146118e-01
-9.522656351327896118e-02 -1.809817999601364136e-01 -1.214446350932121277e-01 -5.627853795886039734e-02 1.164261996746063232e-01 2.090953849256038666e-02 2.733574248850345612e-02 7.770425826311111450e-02 6.114503368735313416e-02 -2.808165550231933594e-01 -2.003753781318664551e-01 9.181849658489227295e-02 -6.045502424240112305e-02 -2.677055634558200836e-02 3.494375571608543396e-02 2.759410142898559570e-01 2.765307128429412842e-01 -7.763034850358963013e-02 9.612405300140380859e-02 1.615655273199081421e-01 3.475093748420476913e-03 3.139084577560424805e-01 1.102813426405191422e-02 -2.741339206695556641e-01 2.514073252677917480e-01 1.183725297451019287e-01 2.129972279071807861e-01 -1.018705032765865326e-02 5.083678364753723145e-01 -1.593354195356369019e-01 -8.904580026865005493e-02 -2.158178016543388367e-02
-1.665552705526351929e-01 1.600569784641265869e-01 -1.579365879297256470e-01 -8.060640096664428711e-02 3.279938995838165283e-01 -3.159640133380889893e-01 1.219776496291160583e-01 9.371490031480789185e-02 5.664848163723945618e-02 -1.100532039999961853e-01 -3.208460807800292969e-01 -8.260685205459594727e-02 -1.403855085372924805e-01 -1.050235405564308167e-01 4.175076782703399658e-01 -3.541166335344314575e-02 -1.893187761306762695e-01 -3.680602461099624634e-02 -6.921907514333724976e-02 8.369790762662887573e-02 1.553786993026733398e-01 7.927215844392776489e-02 -5.173895880579948425e-02 -5.117084085941314697e-02 9.957869350910186768e-02 5.377321317791938782e-02 2.060711830854415894e-01 -7.923106849193572998e-02 2.667926847934722900e-01 -2.077576518058776855e-01 -1.160935610532760620e-01 -2.804451882839202881e-01
-3.219998478889465332e-01 -6.774323433637619019e-02 -2.138417065143585205e-01 1.058630123734474182e-01 5.887154862284660339e-02 -7.600681483745574951e-02 -1.594758629798889160e-01 -2.509518340229988098e-02 -1.144437566399574280e-01 -1.845456808805465698e-01 1.821636557579040527e-01 3.104240261018276215e-02 1.008267551660537720e-01 2.836940810084342957e-02 8.106320351362228394e-02 2.737149298191070557e-01 -1.274432390928268433e-01 -5.208412930369377136e-02 -8.848370611667633057e-02 1.647243462502956390e-02 1.662359088659286499e-01 4.493935108184814453e-01 8.219672366976737976e-03 -3.925681812688708305e-04 2.236763238906860352e-01 -2.520507574081420898e-01 3.962450027465820312e-01 2.138458192348480225e-02 -7.425533980131149292e-02 -1.780688017606735229e-01 -2.279190123081207275e-01 9.387975186109542847e-02
-4.146811738610267639e-02 2.139429897069931030e-01 -9.078658372163772583e-02 -4.876536875963211060e-02 1.817431598901748657e-01 1.838730871677398682e-01 2.182383239269256592e-01 -4.018599539995193481e-02 -1.702694594860076904e-02 -3.601130843162536621e-01 9.717542678117752075e-02 -1.392691880464553833e-01 1.513120438903570175e-02 1.412800252437591553e-01 3.737387657165527344e-01 -1.672570221126079559e-02 -4.943349584937095642e-02 -2.504372037947177887e-02 -2.932771146297454834e-01 -7.415678352117538452e-02 -1.211881116032600403e-01 2.384108006954193115e-01 2.313547134399414062e-01 -1.518892049789428711e-01 2.397246211767196655e-01 -5.462791305035352707e-03 2.460025995969772339e-01 -6.343751400709152222e-02 2.931612432003021240e-01 1.197906881570816040e-01 -1.976298391819000244e-01 5.246746167540550232e-02
6.367878615856170654e-02 1.725071072578430176e-01 2.487717866897583008e-01 -3.853502916172146797e-03 7.535105943679809570e-02 -1.123719289898872375e-01 9.409336745738983154e-02 1.897178031504154205e-02 -3.035063669085502625e-02 3.401629626750946045e-02 -2.788353711366653442e-02 1.763797700405120850e-01 3.225865587592124939e-02 -3.762734830379486084e-01 3.317288756370544434e-01 -6.006429903209209442e-03 1.637614369392395020e-01 -3.186862468719482422e-01 -2.165982574224472046e-01 5.560416728258132935e-02 -2.085908204317092896e-01 1.324905604124069214e-01 1.732782870531082153e-01 -1.408210694789886475e-01 -8.485925197601318359e-02 1.739627681672573090e-02 3.629090487957000732e-01 1.877815574407577515e-01 2.310274690389633179e-01 -4.787042271345853806e-03 -2.695722877979278564e-01 1.605442725121974945e-02
-2.291483432054519653e-01 3.217941820621490479e-01 5.769414454698562622e-02 2.791165411472320557e-01 2.736539542675018311e-01 4.631016030907630920e-02 -1.199170202016830444e-01 -5.731770023703575134e-02 1.915495842695236206e-01 -2.698637247085571289e-01 1.522168517112731934e-02 1.801061779260635376e-01 1.246413215994834900e-01 -1.404815763235092163e-01 -9.788811206817626953e-02 9.556595981121063232e-02 -1.649173945188522339e-01 -1.956381648778915405e-01 -2.746601700782775879e-01 -6.677042692899703979e-02 -6.736601144075393677e-02 1.048706322908401489e-01 5.807868018746376038e-02 1.638891994953155518e-01 9.296301752328872681e-02 -1.020881980657577515e-01 4.775566756725311279e-01 -2.723674103617668152e-02 8.295989781618118286e-02 -1.036784052848815918e-01 6.898786872625350952e-02 -1.021806001663208008e-01
2.768982350826263428e-01 -6.468921899795532227e-02 -2.931542396545410156e-01 -6.733394414186477661e-02 1.680884659290313721e-01 -1.189198195934295654e-01 -4.409561306238174438e-02 -1.546113938093185425e-01 1.417734473943710327e-02 -2.968981564044952393e-01 -1.858580410480499268e-01 -1.756095737218856812e-01 -3.157097995281219482e-01 2.293341457843780518e-01 6.676933914422988892e-02 2.474530786275863647e-01 -9.545742720365524292e-02 5.363144725561141968e-02 3.589692339301109314e-02 1.869945973157882690e-01 1.116371378302574158e-01 1.341794524341821671e-02 1.700784862041473389e-01 1.366183757781982422e-01 4.585254937410354614e-02 2.592971734702587128e-02 3.180508911609649658e-01 -3.334564715623855591e-02 2.652238309383392334e-01 1.570752412080764771e-01 -2.787729799747467041e-01 -4.983015730977058411e-02
5.585893988609313965e-02 -4.576104506850242615e-02 -3.160924091935157776e-02 8.201389759778976440e-02 -6.064224988222122192e-02 -2.204670310020446777e-01 2.597654163837432861e-01 -8.640571683645248413e-02 2.749125957489013672e-01 -1.030113697052001953e-01 -1.181997507810592651e-01 -8.292333036661148071e-02 1.801849603652954102e-01 -1.606036275625228882e-01 -1.873647123575210571e-01 4.020169079303741455e-01 9.686571359634399414e-02 -1.652306169271469116e-01 -3.076069653034210205e-01 2.621727064251899719e-02 -1.931298375129699707e-01 5.180953070521354675e-03 1.985838823020458221e-02 2.633507829159498215e-03 1.652351766824722290e-01 -6.250476837158203125e-02 2.774660587310791016e-01 6.903295964002609253e-02 2.769872546195983887e-01 -1.237238496541976929e-01 -1.351095288991928101e-01 -3.238003849983215332e-01
-9.563914686441421509e-02 -1.208983957767486572e-01 9.657965600490570068e-02 2.135192789137363434e-02 3.023301362991333008e-01 1.004355102777481079e-01 -1.663846708834171295e-02 1.386368274688720703e-01 1.530082374811172485e-01 -3.416434526443481445e-01 -1.844702064990997314e-01 -9.667647629976272583e-02 -2.700173258781433105e-01 1.174749457277357578e-03 3.836742043495178223e-02 2.018894106149673462e-01 2.755812108516693115e-01 1.468520238995552063e-02 7.869043946266174316e-02 -6.579239852726459503e-04 6.841890979558229446e-03 2.163622677326202393e-01 1.938243359327316284e-01 -2.001045197248458862e-01 1.584333479404449463e-01 1.825749278068542480e-01 1.588944196701049805e-01 -7.317592203617095947e-02 4.497697353363037109e-01 -1.107958555221557617e-01 -1.080330759286880493e-01 -1.572162508964538574e-01
1.707232594490051270e-01 1.309537142515182495e-01 6.251180917024612427e-02 1.127628982067108154e-02 2.711734771728515625e-01 2.366230338811874390e-01 1.569797545671463013e-01 1.385758351534605026e-02 1.527573317289352417e-01 3.542835265398025513e-02 -2.891445159912109375e-01 -1.176020875573158264e-01 -1.713808029890060425e-01 -1.206840798258781433e-01 1.236756220459938049e-01 -4.352479800581932068e-02 -2.316270582377910614e-02 -2.622991986572742462e-02 1.719854176044464111e-01 1.808811873197555542e-01 1.489125341176986694e-01 2.073495835065841675e-01 1.763484179973602295e-01 -4.074213653802871704e-02 3.112607300281524658e-01 -1.305547654628753662e-01 3.428845703601837158e-01 8.171930164098739624e-02 9.267928451299667358e-02 6.616684608161449432e-03 -1.717746257781982422e-01 -4.176054894924163818e-01
2.531492896378040314e-02 -1.359231173992156982e-01 -6.677514314651489258e-02 -7.432383298873901367e-02 7.642328739166259766e-02 2.167178243398666382e-01 -6.528335809707641602e-02 2.503446303308010101e-02 3.447747826576232910e-01 -1.584381759166717529e-01 -1.162127852439880371e-01 2.777999965474009514e-03 6.730349361896514893e-02 6.984982639551162720e-02 6.182458996772766113e-02 -3.069489896297454834e-01 1.016096621751785278e-01 -3.409340679645538330e-01 1.608359962701797485e-01 1.659436970949172974e-01 -4.672970250248908997e-02 2.875489294528961182e-01 7.411648333072662354e-02 1.968035846948623657e-02 2.160165309906005859e-01 -1.451245546340942383e-01 3.793047368526458740e-01 -5.580235738307237625e-03 1.066556051373481750e-01 1.227338686585426331e-01 -3.166428506374359131e-01 -1.980594843626022339e-01
[truncated: 3,269,694 more chars]
