# Supplementary material for: The Language of Innovation
Source: PLoS One. 2020 Apr 30;15(4):e0230107. doi: 10.1371/journal.pone.0230107 (PMC7194493; doi:10.1371/journal.pone.0230107)
Supplement: S25 File — (GZ) [file pone.0230107.s025.tar.gz › 2003-2007/V2Run_4_VS_4500_embeddings2003-2007ED32.txt]

3.199875652790069580e-01 1.195224672555923462e-01 -3.219780027866363525e-01 -7.187107950448989868e-02 -1.064435020089149475e-01 -1.815849095582962036e-01 2.074625194072723389e-01 -3.528743982315063477e-01 1.265898793935775757e-01 -1.418590098619461060e-01 -1.160685271024703979e-01 -1.434609591960906982e-01 -9.921577572822570801e-02 -1.261885184794664383e-02 1.725821942090988159e-01 1.219911351799964905e-01 -2.118191309273242950e-02 1.469193249940872192e-01 -1.879277527332305908e-01 1.129464581608772278e-01 -1.608566790819168091e-01 -5.468351393938064575e-02 2.185587137937545776e-01 1.012666374444961548e-01 2.465078234672546387e-01 3.149501681327819824e-01 1.066962815821170807e-02 2.097513675689697266e-01 -9.820202738046646118e-02 1.150858402252197266e-02 -1.793029606342315674e-01 -1.864425390958786011e-01
8.236338198184967041e-02 2.322073429822921753e-01 -1.597519814968109131e-01 -1.107413098216056824e-01 -5.257333442568778992e-02 -3.271221369504928589e-02 1.152248829603195190e-01 -3.848597407341003418e-01 -3.204361498355865479e-01 -3.344614505767822266e-01 -1.073305606842041016e-01 -2.075632363557815552e-01 1.199591811746358871e-02 5.867244675755500793e-02 -1.216503977775573730e-01 -5.779455974698066711e-02 1.033953949809074402e-01 -5.061557050794363022e-03 -2.828187867999076843e-02 -8.499269187450408936e-02 2.596472799777984619e-01 -4.270643293857574463e-01 -6.435887515544891357e-02 1.018230840563774109e-01 2.419744729995727539e-01 1.357917189598083496e-01 -3.827788308262825012e-02 2.099898755550384521e-01 9.400540590286254883e-02 4.640526324510574341e-02 1.577578336000442505e-01 6.270462274551391602e-02
6.617572903633117676e-02 8.796233683824539185e-02 -2.936685681343078613e-01 -8.016032725572586060e-02 -1.464887708425521851e-01 4.115516245365142822e-01 -3.139533102512359619e-02 -4.892270267009735107e-02 -1.809703260660171509e-01 -2.558697462081909180e-01 1.279929280281066895e-01 -9.375084936618804932e-02 -2.131386101245880127e-01 -2.148439884185791016e-01 1.509339064359664917e-01 -4.876961559057235718e-02 3.835207223892211914e-02 -2.152789197862148285e-02 2.273598127067089081e-02 1.624034643173217773e-01 -2.160107195377349854e-01 -1.464845091104507446e-01 9.359796345233917236e-02 -2.043662127107381821e-03 4.646746218204498291e-01 2.718448936939239502e-01 7.352600339800119400e-03 -1.492197215557098389e-01 -1.321737095713615417e-02 -3.793350234627723694e-02 1.896404922008514404e-01 -7.374230027198791504e-02
3.445178568363189697e-01 3.818374872207641602e-01 -3.666168153285980225e-01 -1.618161797523498535e-01 3.639937937259674072e-02 -4.030218347907066345e-03 1.104901917278766632e-02 -1.817802190780639648e-01 1.237684413790702820e-01 -8.756320923566818237e-02 -2.458873540163040161e-01 -1.023245155811309814e-01 -5.767888575792312622e-02 -9.567824006080627441e-02 -1.239131391048431396e-01 -1.603241264820098877e-02 -1.513733714818954468e-01 -3.430061042308807373e-02 1.666954346001148224e-02 1.922467797994613647e-01 -9.590732306241989136e-02 -9.735728055238723755e-02 2.143987119197845459e-01 1.387788504362106323e-01 1.711433231830596924e-01 -1.273116935044527054e-02 -1.219740584492683411e-01 1.817167252302169800e-01 -1.318871974945068359e-01 3.343993425369262695e-01 2.554276883602142334e-01 3.683829307556152344e-02
1.241264417767524719e-01 2.211067974567413330e-01 -4.588418602943420410e-01 -5.087034031748771667e-02 3.900323808193206787e-02 8.562560379505157471e-02 1.689630597829818726e-01 -2.285359054803848267e-01 1.096264347434043884e-01 -3.746754527091979980e-01 2.155092805624008179e-01 9.743082523345947266e-02 -2.172518968582153320e-01 -2.093103080987930298e-01 2.374705225229263306e-01 1.594875007867813110e-02 -9.052075445652008057e-02 -7.316675502806901932e-03 -3.249179199337959290e-02 9.189766831696033478e-03 7.542914897203445435e-02 -1.689148508012294769e-02 1.182747781276702881e-01 -1.694379746913909912e-01 9.947594255208969116e-02 1.278584916144609451e-02 -3.286713659763336182e-01 7.849969714879989624e-02 9.396938607096672058e-03 2.083565294742584229e-01 2.261109352111816406e-01 -4.948606248944997787e-03
3.936284407973289490e-02 1.624148488044738770e-01 -4.353174269199371338e-01 -2.879446446895599365e-01 1.471000909805297852e-01 -6.661234796047210693e-02 -6.340158730745315552e-02 -3.437434136867523193e-01 -4.069161042571067810e-02 -3.731226325035095215e-01 -3.007986582815647125e-02 -1.238652467727661133e-01 -1.320975124835968018e-01 6.053779646754264832e-02 5.372563842684030533e-03 1.501461863517761230e-01 -3.103617429733276367e-01 1.732569336891174316e-01 7.768958806991577148e-02 -7.115906476974487305e-02 -9.023828059434890747e-02 -6.959437578916549683e-02 1.164810359477996826e-01 1.355629265308380127e-01 2.760013341903686523e-01 -6.530230492353439331e-02 -2.479155808687210083e-01 -8.953630179166793823e-02 -8.677913248538970947e-02 7.075593620538711548e-02 7.535672932863235474e-02 9.166531264781951904e-03
2.782240808010101318e-01 1.742200851440429688e-01 -3.656265437602996826e-01 -1.162244006991386414e-01 -1.817882508039474487e-01 -2.443409264087677002e-01 -4.448756948113441467e-02 -1.941006630659103394e-01 -1.540055125951766968e-02 -2.458948343992233276e-01 -1.952400431036949158e-02 -9.820263832807540894e-02 2.937386184930801392e-02 5.131629481911659241e-02 2.160698771476745605e-01 1.553069353103637695e-01 -2.507582604885101318e-01 -4.549714922904968262e-02 1.092530339956283569e-01 1.022559776902198792e-01 3.703781589865684509e-02 -2.469646185636520386e-01 1.068650409579277039e-01 7.361344248056411743e-02 2.410107105970382690e-02 1.996152661740779877e-02 -3.020888268947601318e-01 3.068963587284088135e-01 -5.003098025918006897e-02 2.894540727138519287e-01 3.282897919416427612e-02 -1.651775985956192017e-01
2.863095700740814209e-01 2.672238945960998535e-01 -2.865840494632720947e-01 1.440029405057430267e-02 1.991404220461845398e-02 2.253904789686203003e-01 7.670117076486349106e-03 -1.788002103567123413e-01 -3.604795336723327637e-01 -2.110394276678562164e-02 -4.292378947138786316e-02 -2.560835778713226318e-01 -3.059207089245319366e-02 1.335440725088119507e-01 1.269100904464721680e-01 1.527357101440429688e-01 -5.900586023926734924e-02 1.357210427522659302e-01 1.113877296447753906e-01 -1.443473447579890490e-04 1.463976800441741943e-01 -5.407647788524627686e-02 1.682043224573135376e-01 -2.656350731849670410e-01 2.839250564575195312e-01 -6.143970414996147156e-02 1.375803947448730469e-01 1.623354703187942505e-01 1.320955604314804077e-01 3.008195161819458008e-01 1.662213057279586792e-01 4.772175475955009460e-02
-1.044251024723052979e-02 2.174091339111328125e-01 -1.973408758640289307e-01 -1.555716395378112793e-01 -5.388688296079635620e-02 -5.614339839667081833e-03 3.614053875207901001e-02 -2.072001993656158447e-01 -2.244204282760620117e-01 -3.807007567957043648e-03 1.712162643671035767e-01 -3.298310339450836182e-01 -7.769235223531723022e-02 -1.522066146135330200e-01 8.835007436573505402e-03 9.750920534133911133e-02 -7.383308559656143188e-02 2.744338512420654297e-01 -2.379171736538410187e-02 -5.640322715044021606e-02 -7.530302554368972778e-02 -2.746317982673645020e-01 1.923227757215499878e-01 7.842168211936950684e-02 3.440084680914878845e-02 2.198371440172195435e-01 -1.325314790010452271e-01 1.992373317480087280e-01 3.320369124412536621e-01 3.594991564750671387e-01 1.255717724561691284e-01 2.103831171989440918e-01
1.855378597974777222e-01 3.279152810573577881e-01 -2.204774022102355957e-01 -2.906694710254669189e-01 9.547051042318344116e-02 1.067513599991798401e-01 -7.342683523893356323e-02 -2.693203687667846680e-01 -2.256224676966667175e-02 -2.623543143272399902e-02 1.791889667510986328e-01 -8.314132690429687500e-02 5.523844808340072632e-02 2.035977691411972046e-01 1.423717737197875977e-01 6.169684231281280518e-02 -2.558895647525787354e-01 7.875943928956985474e-02 1.633877903223037720e-01 1.645450592041015625e-01 -2.538992278277873993e-02 1.697528362274169922e-02 2.716138958930969238e-01 7.376202940940856934e-02 3.363243639469146729e-01 1.381824910640716553e-01 -2.674640417098999023e-01 1.997049450874328613e-01 1.014439910650253296e-01 1.940740197896957397e-01 1.085610315203666687e-01 9.351487457752227783e-02
1.729154288768768311e-01 1.252056658267974854e-01 -3.279286921024322510e-01 2.137016206979751587e-01 -1.780752092599868774e-01 1.294537931680679321e-01 -2.093697339296340942e-01 -3.380796611309051514e-01 7.284794747829437256e-02 -2.454159706830978394e-01 -3.685523942112922668e-02 3.075133636593818665e-02 -2.564920783042907715e-01 7.621127367019653320e-02 2.858350872993469238e-01 -1.046222820878028870e-02 1.062438338994979858e-01 1.897067278623580933e-01 -2.288691513240337372e-02 -1.501508429646492004e-02 5.551965907216072083e-02 -2.156363427639007568e-01 1.456022262573242188e-01 1.632752865552902222e-01 1.886053532361984253e-01 8.532551676034927368e-02 -2.432658970355987549e-01 1.758809983730316162e-01 3.803969174623489380e-02 -2.528309524059295654e-01 1.540385782718658447e-01 7.641500234603881836e-02
2.051279246807098389e-01 2.891091406345367432e-01 -3.285916447639465332e-01 -2.534836530685424805e-01 -3.750280141830444336e-01 6.808044016361236572e-02 3.569504246115684509e-02 -2.331693470478057861e-01 -1.639160960912704468e-01 -9.133557975292205811e-02 6.355804204940795898e-02 1.306763198226690292e-02 1.070962175726890564e-01 5.729424580931663513e-02 9.161639213562011719e-02 1.904173344373703003e-01 -7.089350372552871704e-02 -1.420634984970092773e-01 -1.751362979412078857e-01 1.055192202329635620e-01 -1.506717652082443237e-01 -8.838816545903682709e-03 6.926096975803375244e-02 8.255366235971450806e-02 2.601522505283355713e-01 -4.822726547718048096e-02 -2.290350496768951416e-01 1.959723085165023804e-01 -6.121197342872619629e-02 1.794496029615402222e-01 3.183948695659637451e-01 -5.257941782474517822e-02
2.790658473968505859e-01 2.605212628841400146e-01 -4.233365356922149658e-01 -2.361352294683456421e-01 -3.333533555269241333e-02 -1.683280616998672485e-01 3.774320706725120544e-02 -1.305289715528488159e-01 8.806382119655609131e-02 -3.089109659194946289e-01 1.262233704328536987e-01 -2.439343184232711792e-01 -7.071818411350250244e-02 6.031809374690055847e-03 3.213279843330383301e-01 6.267458945512771606e-02 -1.962852627038955688e-01 6.274233013391494751e-02 -1.043888404965400696e-01 1.052698716521263123e-01 -5.096197873353958130e-02 -9.338859468698501587e-03 1.980331689119338989e-01 -4.376617446541786194e-02 1.450303047895431519e-01 -9.879607707262039185e-02 -1.672665327787399292e-01 2.042507827281951904e-01 -1.802712678909301758e-01 5.334599688649177551e-02 1.231174021959304810e-01 1.458839476108551025e-01
2.169996500015258789e-01 3.505988419055938721e-01 -2.884269952774047852e-01 -2.641643881797790527e-01 -1.237210631370544434e-01 9.082768112421035767e-02 6.085240840911865234e-02 -3.265805542469024658e-01 8.619333803653717041e-02 -3.490866720676422119e-01 2.371704578399658203e-02 -1.114356890320777893e-01 -2.828012406826019287e-02 -6.599912885576486588e-03 2.807748317718505859e-01 -2.988425642251968384e-02 -3.247111439704895020e-01 6.460924446582794189e-02 -2.415883727371692657e-02 -5.254870280623435974e-02 1.767635717988014221e-02 -8.712618052959442139e-02 -2.981219813227653503e-02 1.116324886679649353e-01 2.949773669242858887e-01 9.506632387638092041e-02 -1.835032105445861816e-01 -1.350053120404481888e-03 -2.239463180303573608e-01 -2.716876566410064697e-03 -3.382974490523338318e-02 7.087495923042297363e-02
1.250236034393310547e-01 5.096851587295532227e-01 -4.913088977336883545e-01 -1.876211315393447876e-01 -1.437941342592239380e-01 1.752384006977081299e-01 -6.015312671661376953e-02 -1.234258040785789490e-01 2.493510721251368523e-03 -2.409014552831649780e-01 1.973247528076171875e-02 -1.168810501694679260e-01 -1.021565645933151245e-01 6.741065531969070435e-02 -1.356292814016342163e-01 -9.708858281373977661e-02 -3.445174098014831543e-01 2.228735983371734619e-01 1.136267781257629395e-01 7.050453126430511475e-02 4.901500046253204346e-02 -6.362254917621612549e-02 1.611400395631790161e-02 -6.887167692184448242e-02 1.520151495933532715e-01 8.241653442382812500e-02 -1.350124031305313110e-01 -5.996274296194314957e-03 1.980638317763805389e-02 1.330522354692220688e-02 1.191905215382575989e-01 4.725872725248336792e-02
7.346870005130767822e-02 -2.393734268844127655e-02 -9.232065081596374512e-02 2.438021898269653320e-01 -1.949936300516128540e-01 2.572179138660430908e-01 1.126274913549423218e-01 -6.622429937124252319e-02 -1.616842895746231079e-01 -1.270398944616317749e-01 -3.909274935722351074e-02 -1.490650773048400879e-01 -2.216363102197647095e-01 5.381184071302413940e-02 1.158438399434089661e-01 1.744675822556018829e-02 8.041445165872573853e-02 1.519758105278015137e-01 -1.665174812078475952e-01 1.312241107225418091e-01 -2.355743795633316040e-01 -4.182277619838714600e-01 2.243182659149169922e-01 1.193723976612091064e-01 2.702223360538482666e-01 2.697447538375854492e-01 -3.025041222572326660e-01 -5.937004834413528442e-02 4.469769448041915894e-02 -1.586813777685165405e-01 1.270146667957305908e-01 -1.393740922212600708e-01
9.644235670566558838e-02 1.964066028594970703e-01 -3.623563051223754883e-01 -2.726007997989654541e-01 -1.157322153449058533e-01 -1.189534179866313934e-02 4.285770654678344727e-02 -8.686826378107070923e-02 -3.918505609035491943e-01 3.271658346056938171e-02 -8.717966824769973755e-02 -3.358274102210998535e-01 -1.787114590406417847e-01 -1.391137540340423584e-01 -1.909504830837249756e-02 -7.890673726797103882e-02 -6.963492929935455322e-02 3.048704862594604492e-01 1.727690105326473713e-03 1.750556230545043945e-01 2.299634516239166260e-01 -1.316215842962265015e-01 -1.825593262910842896e-01 -1.126471906900405884e-01 7.356020063161849976e-02 1.042369827628135681e-01 -1.535686552524566650e-01 2.413611412048339844e-01 1.709320768713951111e-02 1.923319101333618164e-01 6.780046224594116211e-02 -7.778126746416091919e-02
6.970737874507904053e-02 3.182274699211120605e-01 -3.420270085334777832e-01 -2.039501816034317017e-02 2.344607748091220856e-02 1.301930993795394897e-01 1.237681657075881958e-01 -8.622850477695465088e-02 -2.214132994413375854e-01 -1.793623864650726318e-01 -2.836788073182106018e-02 -2.805227935314178467e-01 -3.404918611049652100e-01 -2.180698812007904053e-01 1.174282208085060120e-01 9.350711107254028320e-02 -2.601038198918104172e-03 1.084396149963140488e-02 3.122236207127571106e-02 -7.210353761911392212e-02 -4.274429753422737122e-02 -2.246298193931579590e-01 -1.018812954425811768e-01 -1.068150475621223450e-01 -1.000715121626853943e-01 2.863559722900390625e-01 -2.312344312667846680e-01 9.345711022615432739e-02 1.889953613281250000e-01 1.997321993112564087e-01 2.658240199089050293e-01 9.295172989368438721e-02
3.038853108882904053e-01 1.051429752260446548e-02 -3.293302953243255615e-01 -8.228714577853679657e-03 7.380429655313491821e-02 2.679417841136455536e-02 -7.528829574584960938e-02 -2.655013799667358398e-01 6.342943012714385986e-02 -2.502817809581756592e-01 6.035409495234489441e-02 -1.574807763099670410e-01 -2.236336171627044678e-01 -1.066448390483856201e-01 1.930699795484542847e-01 1.310530453920364380e-01 1.922517865896224976e-01 1.163551434874534607e-01 6.691414862871170044e-02 1.127174645662307739e-01 -1.293474286794662476e-01 -2.530727386474609375e-01 1.717128306627273560e-01 2.268262505531311035e-01 2.363412231206893921e-01 1.840778291225433350e-01 -8.440698683261871338e-02 -1.053281724452972412e-01 -6.269177794456481934e-02 -2.498171776533126831e-01 2.960520982742309570e-01 1.200390085577964783e-01
2.436952143907546997e-01 2.564014792442321777e-01 -2.815879285335540771e-01 -2.327754199504852295e-01 -1.032669916749000549e-01 2.199774682521820068e-01 -9.521570801734924316e-02 -2.273669689893722534e-01 1.133300587534904480e-01 -2.394911497831344604e-01 4.620411992073059082e-02 -1.156201362609863281e-01 -9.808179736137390137e-02 1.225327923893928528e-01 1.557030975818634033e-01 1.752152442932128906e-01 -3.850696682929992676e-01 2.696053087711334229e-01 1.500429362058639526e-01 2.132532149553298950e-01 -1.594024151563644409e-01 -1.586362272500991821e-01 -9.851258993148803711e-02 -8.049804717302322388e-02 1.674935817718505859e-01 -7.412248104810714722e-02 -1.454599499702453613e-01 -7.298051565885543823e-02 -5.972341820597648621e-02 8.821094781160354614e-02 1.707851737737655640e-01 -5.898680072277784348e-03
3.368622660636901855e-01 3.240610957145690918e-01 -2.792470753192901611e-01 -3.820738494396209717e-01 -1.664069294929504395e-01 -1.253279745578765869e-01 2.624549269676208496e-01 -1.540580391883850098e-01 8.503429591655731201e-03 -3.031301796436309814e-01 -2.307818084955215454e-02 -7.207328826189041138e-02 -1.690932065248489380e-01 -6.730179302394390106e-03 6.917109340429306030e-02 7.497129589319229126e-02 -2.164225727319717407e-01 1.663844734430313110e-01 1.351629346609115601e-01 -9.152188152074813843e-02 -1.086729988455772400e-01 -1.187427714467048645e-01 9.009204804897308350e-02 -3.338192030787467957e-02 2.133327424526214600e-01 8.737354725599288940e-02 -1.685167998075485229e-01 1.040250211954116821e-01 -2.075904980301856995e-02 2.156208902597427368e-01 6.094796117395162582e-04 9.595571458339691162e-02
1.632920801639556885e-01 5.718713998794555664e-01 -2.805439829826354980e-01 -1.535243690013885498e-01 2.933514304459095001e-02 -1.047613918781280518e-01 9.638554602861404419e-02 -2.623209357261657715e-01 2.472611144185066223e-02 -1.488950997591018677e-01 7.218703161925077438e-03 9.405146539211273193e-02 -1.630828715860843658e-02 9.553256630897521973e-02 2.147572673857212067e-02 2.310246080160140991e-01 -4.125244915485382080e-01 1.793477088212966919e-01 -1.106663867831230164e-01 4.176688939332962036e-02 -4.097520560026168823e-02 -1.676992885768413544e-02 -2.876520901918411255e-02 9.151624888181686401e-02 2.284417748451232910e-01 -2.341668307781219482e-02 8.381912112236022949e-02 3.700539842247962952e-02 -3.954853489995002747e-02 8.203945308923721313e-02 1.486928015947341919e-01 -2.003784626722335815e-01
2.148764133453369141e-01 -6.742559489794075489e-04 -2.997713983058929443e-01 -1.418053209781646729e-01 -1.964742243289947510e-01 2.370914965867996216e-01 1.392131894826889038e-01 5.413780361413955688e-02 -2.107162773609161377e-01 -1.031859219074249268e-01 3.169752284884452820e-02 -5.993190780282020569e-02 -1.242582350969314575e-01 -8.701703697443008423e-02 1.007187068462371826e-01 -7.176844775676727295e-02 -2.048301696777343750e-01 1.822411119937896729e-01 -2.287710011005401611e-01 -4.443386942148208618e-02 -1.968720257282257080e-01 -2.502007782459259033e-01 2.220190465450286865e-01 9.470360726118087769e-02 2.787422835826873779e-01 2.152538672089576721e-02 -6.493479013442993164e-02 -2.405840605497360229e-01 -5.937324464321136475e-02 -3.065441548824310303e-01 3.159578442573547363e-01 -4.580663517117500305e-02
9.079872816801071167e-02 2.890763580799102783e-01 -2.516607642173767090e-01 2.156560774892568588e-03 -5.760770663619041443e-02 -1.973960846662521362e-01 2.020088434219360352e-01 -1.316985487937927246e-01 6.754243373870849609e-02 -2.212001383304595947e-01 1.987854391336441040e-01 -2.017630338668823242e-01 -2.294156998395919800e-01 5.341621860861778259e-02 1.421951651573181152e-01 3.236620873212814331e-02 -1.966779828071594238e-01 -6.417170166969299316e-02 1.224909164011478424e-02 -1.178408935666084290e-01 -7.491607218980789185e-02 3.099016845226287842e-02 2.193841934204101562e-01 1.250734776258468628e-01 4.107823073863983154e-01 -5.510633811354637146e-02 -3.919112682342529297e-01 1.418652087450027466e-01 -1.788310557603836060e-01 -9.354386478662490845e-02 7.361144572496414185e-02 -1.229562386870384216e-01
3.080620467662811279e-01 2.862107455730438232e-01 -2.699701189994812012e-01 6.566070020198822021e-02 -6.778482347726821899e-02 -6.695581227540969849e-02 -1.008466407656669617e-01 -3.064793050289154053e-01 2.735850587487220764e-02 -2.868873178958892822e-01 7.758587598800659180e-02 -5.850219726562500000e-02 -2.645960152149200439e-01 -6.498005241155624390e-02 1.244897916913032532e-01 -9.639519453048706055e-02 3.498416244983673096e-01 1.403851956129074097e-01 -5.206567421555519104e-02 2.605953216552734375e-01 -2.310511618852615356e-01 -3.505343571305274963e-02 2.422213554382324219e-01 6.868970394134521484e-02 1.587319672107696533e-01 7.751344144344329834e-02 -1.524804681539535522e-01 4.754224792122840881e-02 5.658144503831863403e-02 -1.708579957485198975e-01 1.372690349817276001e-01 -5.116676911711692810e-02
1.728134155273437500e-01 9.701902419328689575e-02 -3.712749481201171875e-01 -3.495853841304779053e-01 -1.240935623645782471e-01 -3.689222782850265503e-02 1.140137016773223877e-01 -3.979663252830505371e-01 1.207249332219362259e-02 -2.731584906578063965e-01 1.075861826539039612e-01 -1.010322347283363342e-01 -1.715502291917800903e-01 -7.095210254192352295e-02 2.642593979835510254e-01 -8.289248682558536530e-03 -2.501796483993530273e-01 -1.140640676021575928e-02 -9.560076892375946045e-02 -1.235112696886062622e-01 2.740151062607765198e-02 -1.287714391946792603e-01 1.971894353628158569e-01 1.683946885168552399e-02 2.432705014944076538e-01 -1.198558285832405090e-01 -1.727538555860519409e-01 1.774308532476425171e-01 6.146813929080963135e-02 1.556860506534576416e-01 7.235013879835605621e-03 -7.118549197912216187e-02
4.506433904170989990e-01 -5.338114872574806213e-02 -1.092384308576583862e-01 -2.093907594680786133e-01 -2.587651610374450684e-01 9.715955704450607300e-02 1.800373382866382599e-02 -3.830757690593600273e-03 -2.439650595188140869e-01 -5.776283144950866699e-02 -1.256838440895080566e-01 -1.154221743345260620e-01 1.223234925419092178e-02 2.077011466026306152e-01 2.377267032861709595e-01 -8.228009194135665894e-02 1.347014904022216797e-01 1.951538771390914917e-01 -1.113804727792739868e-01 1.476411223411560059e-01 -2.429538220167160034e-01 -2.132701873779296875e-01 1.690191477537155151e-01 -1.955187022686004639e-01 1.806608587503433228e-01 1.877369582653045654e-01 -1.019579321146011353e-01 -3.934109210968017578e-02 1.620928384363651276e-02 -2.294532954692840576e-01 2.471110671758651733e-01 -8.641100674867630005e-02
-2.227674610912799835e-02 1.175984293222427368e-01 -2.657716572284698486e-01 -4.576665908098220825e-02 -1.077216118574142456e-01 1.711070239543914795e-01 -4.858989268541336060e-02 -2.893097512423992157e-02 -4.684082418680191040e-02 -2.964980304241180420e-01 2.586403302848339081e-02 -2.179305553436279297e-01 -2.039664983749389648e-01 -1.892626583576202393e-01 1.555084139108657837e-01 5.278580263257026672e-02 1.375571340322494507e-01 2.445091605186462402e-01 -2.246991842985153198e-01 3.008125424385070801e-01 -1.144811213016510010e-01 -1.732327789068222046e-01 1.682141423225402832e-01 2.329593002796173096e-01 3.316137790679931641e-01 1.662451773881912231e-01 -2.514367997646331787e-01 -6.509061157703399658e-02 -1.173321604728698730e-01 -2.273997515439987183e-01 4.576910287141799927e-02 -9.058185666799545288e-02
1.867530792951583862e-01 3.386236727237701416e-01 -3.199161291122436523e-01 -1.921611428260803223e-01 2.764273248612880707e-02 -6.513093411922454834e-02 1.752908974885940552e-01 -3.606151938438415527e-01 -6.839524954557418823e-02 -3.185654878616333008e-01 -9.823535382747650146e-02 -2.065115235745906830e-02 1.325522661209106445e-01 -1.133048385381698608e-01 -2.656563818454742432e-01 1.393176168203353882e-01 -1.944008618593215942e-01 1.844294220209121704e-01 -4.753943160176277161e-02 -6.436131894588470459e-02 3.877291455864906311e-02 4.104756750166416168e-03 6.495853513479232788e-02 -8.783637732267379761e-02 5.353865213692188263e-03 2.491383701562881470e-01 -2.602976560592651367e-01 2.033513933420181274e-01 -6.998152285814285278e-02 1.832020282745361328e-01 -4.313812125474214554e-03 -8.620756119489669800e-02
1.404047608375549316e-01 1.351283490657806396e-01 -3.768083751201629639e-01 7.613567262887954712e-02 -1.883881688117980957e-01 1.976841241121292114e-01 1.059934049844741821e-01 -9.169568121433258057e-02 -1.214230805635452271e-01 -1.925060898065567017e-01 2.033761411439627409e-04 -8.082172274589538574e-02 -2.867860198020935059e-01 -1.231141835451126099e-01 7.882405072450637817e-02 -6.580771505832672119e-02 1.104727759957313538e-01 3.556258603930473328e-02 -9.647881984710693359e-02 1.345503330230712891e-01 1.893664826638996601e-03 -1.998577117919921875e-01 2.116698622703552246e-01 1.469087898731231689e-01 4.794575572013854980e-01 1.907744407653808594e-01 -1.353270560503005981e-01 -1.774459630250930786e-01 -8.181278407573699951e-02 -1.242973133921623230e-01 8.421187847852706909e-02 -2.474443614482879639e-01
2.745889723300933838e-01 -1.256086677312850952e-01 -3.176059722900390625e-01 -1.390905082225799561e-01 -1.619415730237960815e-01 1.454055905342102051e-01 6.091894954442977905e-02 -3.643132150173187256e-01 -3.184745609760284424e-01 -1.497433930635452271e-01 -3.212573826313018799e-01 -3.113191202282905579e-02 2.117467671632766724e-01 -1.972628235816955566e-01 2.255988717079162598e-01 1.940528303384780884e-01 -9.529007971286773682e-02 -1.964231431484222412e-01 -3.914550691843032837e-02 4.479681327939033508e-02 5.889363959431648254e-02 -2.554882317781448364e-02 -7.274785637855529785e-02 9.429579973220825195e-02 2.212184965610504150e-01 -7.545481203123927116e-04 -1.111456006765365601e-01 1.631282866001129150e-01 1.941501796245574951e-01 7.665129378437995911e-04 -2.073991484940052032e-02 9.455803036689758301e-02
1.708133816719055176e-01 3.075203001499176025e-01 -3.605408966541290283e-01 -3.027226626873016357e-01 -1.529698371887207031e-01 -1.118998676538467407e-01 2.570159360766410828e-02 -2.803023755550384521e-01 -1.217984687536954880e-02 -2.023610770702362061e-01 -3.140334784984588623e-02 -1.652200669050216675e-01 5.490115657448768616e-02 -2.580899558961391449e-02 1.264911890029907227e-01 -1.128496825695037842e-01 -3.218500018119812012e-01 1.384822838008403778e-02 1.159524731338024139e-02 -1.348402053117752075e-01 -1.780810952186584473e-01 -1.678094118833541870e-01 2.510023117065429688e-01 -1.594051718711853027e-01 1.002124845981597900e-01 6.397970765829086304e-02 -2.226041257381439209e-01 1.623655408620834351e-01 -3.123226389288902283e-02 -6.888841837644577026e-02 1.782627552747726440e-01 1.993591189384460449e-01
2.024940997362136841e-01 -2.133587375283241272e-02 -3.472969830036163330e-01 2.631627209484577179e-02 -1.472904980182647705e-01 1.852951198816299438e-01 -8.713876456022262573e-02 4.953881353139877319e-02 -2.019253224134445190e-01 -2.519714832305908203e-01 6.360982358455657959e-02 -1.426490843296051025e-01 -2.579237222671508789e-01 -1.115121096372604370e-01 7.858711481094360352e-02 5.769616737961769104e-02 1.381493657827377319e-01 2.208067476749420166e-01 -1.161121875047683716e-01 1.100037842988967896e-01 -5.265503749251365662e-02 -1.113810911774635315e-01 2.943801283836364746e-01 1.109522581100463867e-01 4.912126064300537109e-01 2.228877097368240356e-01 -1.472829133272171021e-01 -4.079722240567207336e-02 8.085823804140090942e-02 -2.593528851866722107e-02 6.889580190181732178e-02 -1.420555263757705688e-01
1.591221541166305542e-01 2.876274883747100830e-01 -4.265738129615783691e-01 -3.905446082353591919e-02 -2.378583550453186035e-01 -7.949088513851165771e-02 -1.265554279088973999e-01 -1.149224564433097839e-01 -1.960902661085128784e-01 -2.007909119129180908e-01 3.981504961848258972e-02 -2.827302515506744385e-01 -1.490976363420486450e-01 -8.371254056692123413e-02 -2.501787841320037842e-01 3.699261546134948730e-01 -6.287329643964767456e-02 -4.137728735804557800e-02 -1.825259067118167877e-02 5.429697409272193909e-02 -1.120914798229932785e-02 -1.455838680267333984e-01 2.557823956012725830e-01 -1.483385711908340454e-01 1.258514225482940674e-01 1.111321672797203064e-01 -1.769049614667892456e-01 3.409813717007637024e-02 1.104219704866409302e-01 1.791556626558303833e-01 3.998202085494995117e-02 5.610199272632598877e-02
1.700366437435150146e-01 2.956774532794952393e-01 -4.505669474601745605e-01 -4.183831438422203064e-02 -1.086487397551536560e-01 5.043845623731613159e-02 2.427086383104324341e-01 9.573413990437984467e-03 -2.743689715862274170e-01 -5.042118951678276062e-02 -3.428539931774139404e-01 -1.354084163904190063e-01 -1.532383356243371964e-02 1.656746417284011841e-01 2.081814408302307129e-01 1.449994295835494995e-01 -7.583963125944137573e-02 -7.396522164344787598e-02 8.703181892633438110e-02 -6.632646173238754272e-02 -1.125231161713600159e-01 -1.024292260408401489e-01 -1.177387759089469910e-01 1.328877061605453491e-01 1.481146365404129028e-01 -2.608522027730941772e-02 -1.826141625642776489e-01 3.102321028709411621e-01 -8.836672455072402954e-02 -2.163052558898925781e-01 1.113421618938446045e-01 5.221775546669960022e-02
1.093440353870391846e-01 -1.936486959457397461e-01 -3.272015750408172607e-01 5.040113627910614014e-02 2.150712534785270691e-03 1.598249077796936035e-01 -9.302964806556701660e-02 -3.618832211941480637e-03 -3.259363770484924316e-01 -2.755431234836578369e-01 -1.429869234561920166e-01 -1.188551858067512512e-01 -2.359605766832828522e-02 1.407725811004638672e-01 2.765048146247863770e-01 1.246359106153249741e-02 -1.287100613117218018e-01 1.134974062442779541e-01 4.459483921527862549e-02 4.032459110021591187e-02 -8.786310255527496338e-02 -3.363404273986816406e-01 2.424981594085693359e-01 1.550378352403640747e-01 3.568323850631713867e-01 4.815317224711179733e-03 -2.580259144306182861e-01 -1.482636854052543640e-02 -2.387931495904922485e-01 -3.807206451892852783e-02 5.109840631484985352e-02 -3.210084885358810425e-02
1.332834810018539429e-01 3.373706638813018799e-01 -3.433904051780700684e-01 3.498572707176208496e-01 -4.629014059901237488e-02 -8.865086734294891357e-02 -9.026197344064712524e-02 -1.496165990829467773e-01 -3.144307434558868408e-01 -5.693144351243972778e-02 -7.475300878286361694e-02 -3.763215243816375732e-01 -1.242944374680519104e-01 8.397942781448364258e-02 8.172278851270675659e-02 1.037455648183822632e-01 -6.829397752881050110e-03 -1.008686125278472900e-01 1.178375184535980225e-01 2.156382352113723755e-01 3.066283650696277618e-02 -2.219060435891151428e-02 2.409333735704421997e-02 3.788883611559867859e-02 2.644841670989990234e-01 1.150591373443603516e-01 -5.152581259608268738e-02 1.414200961589813232e-01 -1.495295763015747070e-01 3.015915751457214355e-01 2.524014748632907867e-02 -6.674022972583770752e-02
3.630772829055786133e-01 1.373161822557449341e-01 -2.674579024314880371e-01 -8.212732523679733276e-02 -1.470693945884704590e-01 -5.199920758605003357e-02 1.895897239446640015e-01 -2.363115251064300537e-01 1.637218743562698364e-01 -2.136931419372558594e-01 2.916126251220703125e-01 -2.195489257574081421e-01 -2.106527425348758698e-02 1.516040414571762085e-03 1.555566042661666870e-01 -2.195598499383777380e-04 -2.064564973115921021e-01 2.357530891895294189e-01 6.344465073198080063e-03 -1.365276724100112915e-01 -2.387473434209823608e-01 -4.612262547016143799e-02 1.505735069513320923e-01 6.718260049819946289e-02 1.882882267236709595e-01 -1.119904499500989914e-02 -3.751956522464752197e-01 9.509058296680450439e-02 3.334779292345046997e-02 -6.292627751827239990e-02 1.615092158317565918e-01 6.942927837371826172e-02
2.910293042659759521e-01 1.218424588441848755e-01 -1.727657318115234375e-01 -1.117549538612365723e-01 5.984679237008094788e-02 -3.102783858776092529e-02 -9.729955345392227173e-02 -1.772882789373397827e-01 5.522315949201583862e-02 -2.496772557497024536e-01 6.069454550743103027e-02 1.899754554033279419e-01 -5.154347419738769531e-02 -1.605403423309326172e-01 1.792526692152023315e-01 -1.072436273097991943e-01 3.660414367914199829e-02 1.045829132199287415e-01 -2.804018855094909668e-01 1.784097552299499512e-01 2.479857648722827435e-04 -1.913121491670608521e-01 2.952207624912261963e-02 9.032443165779113770e-02 5.035343766212463379e-01 6.968093570321798325e-03 -2.557604014873504639e-01 2.779726684093475342e-01 2.213879823684692383e-01 1.207628548145294189e-01 -6.144958361983299255e-02 -5.863401293754577637e-02
-3.882844746112823486e-02 3.428999781608581543e-01 -2.567607462406158447e-01 3.199132531881332397e-02 3.120162710547447205e-02 -4.331677034497261047e-02 1.374543607234954834e-01 -1.684574782848358154e-01 -2.027414180338382721e-02 5.742878094315528870e-02 -8.029738068580627441e-02 4.705192521214485168e-02 -3.856286108493804932e-01 -1.320634782314300537e-01 1.861286759376525879e-01 1.200061291456222534e-01 2.194319814443588257e-01 1.458176821470260620e-01 -1.289187073707580566e-01 1.806797385215759277e-01 2.603713888674974442e-03 -1.143629029393196106e-01 1.501802057027816772e-01 2.250120788812637329e-02 3.719662427902221680e-01 -5.908950418233871460e-02 -2.656339704990386963e-01 2.542682588100433350e-01 -9.922466427087783813e-02 -1.065333560109138489e-01 2.373172789812088013e-01 1.639256924390792847e-01
2.155134379863739014e-01 1.970783174037933350e-01 -2.023510187864303589e-01 -1.583264619112014771e-01 -1.403744220733642578e-01 -3.139070570468902588e-01 1.772613227367401123e-01 -1.194908916950225830e-01 1.631866544485092163e-01 -3.891118168830871582e-01 4.622903838753700256e-02 -1.705698221921920776e-01 1.137116923928260803e-01 -1.527653932571411133e-01 8.405680209398269653e-02 1.046734526753425598e-01 -1.265585124492645264e-01 1.291942745447158813e-01 -1.752880066633224487e-01 -8.169867843389511108e-02 -2.354203760623931885e-01 -1.327634751796722412e-01 2.060394883155822754e-01 1.949051581323146820e-02 3.359194695949554443e-01 1.032726913690567017e-01 -3.175420463085174561e-01 -3.301745280623435974e-02 6.651854515075683594e-02 3.700226917862892151e-02 2.340952865779399872e-03 -6.309036910533905029e-02
2.503392994403839111e-01 8.318568766117095947e-02 -3.850203156471252441e-01 2.989164739847183228e-02 -6.268873810768127441e-02 8.566848188638687134e-02 -1.880252808332443237e-01 -3.200774490833282471e-01 -5.616028234362602234e-02 -6.570519506931304932e-02 8.325504511594772339e-02 -1.204127520322799683e-01 -3.131418526172637939e-01 -1.053161397576332092e-01 2.542439699172973633e-01 1.150806918740272522e-01 1.277197897434234619e-01 1.780019849538803101e-01 -2.304651886224746704e-01 1.539829373359680176e-01 -1.683968752622604370e-01 -5.276617035269737244e-02 1.192930862307548523e-01 -3.867054358124732971e-02 2.268738597631454468e-01 2.057228982448577881e-01 -1.751551926136016846e-01 -2.773930728435516357e-01 -7.249877601861953735e-02 -1.645638942718505859e-01 1.026103794574737549e-01 1.712458953261375427e-02
2.441997379064559937e-01 9.228922426700592041e-03 -3.496109247207641602e-01 -5.371596664190292358e-02 -1.964404135942459106e-01 2.978390455245971680e-01 4.322405532002449036e-02 5.677393823862075806e-02 -9.425653517246246338e-02 -1.844673901796340942e-01 1.662662439048290253e-02 9.890588931739330292e-03 -3.716468513011932373e-01 -1.231773421168327332e-01 1.737311482429504395e-01 9.379591792821884155e-02 1.092289388179779053e-01 1.498734652996063232e-01 -1.421721875667572021e-01 2.129045575857162476e-01 1.162135601043701172e-02 -1.448606103658676147e-01 2.864610552787780762e-01 6.567943096160888672e-02 3.480665087699890137e-01 1.368068009614944458e-01 -2.804735116660594940e-02 -2.562875114381313324e-02 -1.430573910474777222e-01 -6.502595543861389160e-02 1.108073666691780090e-01 -2.480102032423019409e-01
2.210237830877304077e-01 2.274481356143951416e-01 -3.838239908218383789e-01 -4.830677807331085205e-01 -1.290763765573501587e-01 -7.252613455057144165e-02 2.621570974588394165e-02 -8.515284210443496704e-02 7.888404652476310730e-03 -1.296058893203735352e-01 -6.359199993312358856e-03 -4.289411380887031555e-02 -7.691071927547454834e-02 -5.921278521418571472e-02 3.487603366374969482e-01 -6.597643345594406128e-02 -1.555234342813491821e-01 2.333416193723678589e-01 9.798979014158248901e-02 7.371433079242706299e-02 -1.164871156215667725e-01 -5.524335056543350220e-02 1.381045132875442505e-01 -7.802223414182662964e-02 2.524679601192474365e-01 -5.860051140189170837e-02 -3.024995625019073486e-01 1.433748751878738403e-01 4.747658036649227142e-03 -4.972864687442779541e-02 2.952619642019271851e-02 -1.291367858648300171e-01
-4.392622038722038269e-02 1.707806885242462158e-01 -3.667446374893188477e-01 -1.529691554605960846e-02 -5.207144096493721008e-02 2.050013653934001923e-02 1.410144120454788208e-01 -1.879566460847854614e-01 -3.394812345504760742e-01 -7.837103307247161865e-02 -4.192619770765304565e-02 -3.047285974025726318e-01 2.109201438724994659e-02 1.826843768358230591e-01 1.168819293379783630e-01 -2.456276305019855499e-02 1.703194826841354370e-01 1.566418409347534180e-01 -1.117889806628227234e-01 2.332480400800704956e-01 5.234733968973159790e-02 -6.276220828294754028e-02 2.039502859115600586e-01 1.325792670249938965e-01 5.556459352374076843e-02 -1.458836495876312256e-01 -3.313365876674652100e-01 1.955906599760055542e-01 -1.499270438216626644e-03 3.063874840736389160e-01 2.305155396461486816e-01 -7.754568010568618774e-02
1.315677165985107422e-01 8.691876381635665894e-02 -3.113660216331481934e-01 -7.332922518253326416e-02 -1.617395728826522827e-01 -1.332613825798034668e-01 1.365792900323867798e-01 -2.889620661735534668e-01 3.096430301666259766e-01 -2.473771870136260986e-01 2.213916033506393433e-01 -4.472087696194648743e-02 -3.030177652835845947e-01 -1.193535327911376953e-01 2.499344050884246826e-01 -6.737197935581207275e-02 -3.498358279466629028e-02 5.498153343796730042e-02 -2.183875888586044312e-01 4.446486756205558777e-02 7.838302105665206909e-02 -1.996073573827743530e-01 -6.130313966423273087e-03 -1.577870547771453857e-02 3.388904333114624023e-01 -1.239430010318756104e-01 -1.137392893433570862e-01 1.052644401788711548e-01 -2.380579523742198944e-02 4.655190929770469666e-02 2.970425784587860107e-01 1.391880027949810028e-02
1.702608615159988403e-01 1.937556564807891846e-01 -2.993151545524597168e-01 -3.655032813549041748e-02 -9.796877950429916382e-02 1.141619607806205750e-01 -6.035302951931953430e-02 4.865629598498344421e-02 -1.848588436841964722e-01 -1.498568356037139893e-01 -1.513848733156919479e-02 -9.984418749809265137e-03 -1.809591054916381836e-01 -1.170025616884231567e-01 3.348768129944801331e-02 9.646056592464447021e-02 1.476520746946334839e-01 2.438890188932418823e-01 -1.630075573921203613e-01 9.213466942310333252e-02 -9.145914018154144287e-02 -2.131257653236389160e-01 2.806133031845092773e-01 8.425137400627136230e-02 5.299617648124694824e-01 3.347827792167663574e-01 -4.366710409522056580e-02 -1.413044780492782593e-01 -1.863250508904457092e-02 -4.515463486313819885e-02 1.348830163478851318e-01 -9.337096661329269409e-02
2.711165845394134521e-01 -2.184998430311679840e-02 -3.560725152492523193e-01 9.179770946502685547e-03 -6.675747036933898926e-02 2.391047775745391846e-01 5.405746027827262878e-02 3.572575002908706665e-02 -2.319074869155883789e-01 -2.795917689800262451e-01 1.040589213371276855e-01 -5.925191566348075867e-02 -2.904047369956970215e-01 -1.252309083938598633e-01 -5.566308740526437759e-03 4.481042921543121338e-02 1.578998863697052002e-01 1.506569534540176392e-01 -1.529794484376907349e-01 8.666097372770309448e-02 -7.305217534303665161e-02 -1.007088944315910339e-01 2.633337080478668213e-01 1.012634038925170898e-01 4.398032128810882568e-01 2.052021622657775879e-01 -1.059032008051872253e-01 -2.391230314970016479e-02 4.748236760497093201e-02 -2.023659460246562958e-02 1.463019400835037231e-01 -1.999022364616394043e-01
1.863273084163665771e-01 2.317671924829483032e-01 -5.013539195060729980e-01 -1.148314401507377625e-01 -1.661782413721084595e-01 -5.683793872594833374e-02 4.781075567007064819e-02 -3.200729191303253174e-01 9.126971662044525146e-02 7.708334177732467651e-02 1.760091632604598999e-01 1.782873761840164661e-03 -1.220938265323638916e-01 -1.133021116256713867e-01 2.400406599044799805e-01 9.455117583274841309e-02 -1.061678081750869751e-01 4.735659062862396240e-02 4.718247056007385254e-02 1.535657942295074463e-01 2.601992897689342499e-02 -1.558778136968612671e-01 2.282860279083251953e-01 1.127556562423706055e-01 2.689557373523712158e-01 -1.490900218486785889e-01 -3.238524198532104492e-01 1.457855701446533203e-01 9.211407601833343506e-02 4.375687614083290100e-02 5.659018456935882568e-02 9.198212623596191406e-02
1.682038158178329468e-01 1.037726476788520813e-01 -4.195780456066131592e-01 -1.427298877388238907e-02 -1.115264669060707092e-01 -3.455712273716926575e-02 5.975670740008354187e-02 -3.527221381664276123e-01 8.603805303573608398e-02 1.106240525841712952e-01 1.492445319890975952e-01 -1.156689301133155823e-01 -1.418586373329162598e-01 -1.741872876882553101e-01 1.490515470504760742e-01 1.240873932838439941e-01 -1.283428817987442017e-01 -2.044536322355270386e-01 5.419471487402915955e-02 1.357962340116500854e-01 3.535368479788303375e-03 -1.252363473176956177e-01 1.257604211568832397e-01 2.206982374191284180e-01 2.936898767948150635e-01 -1.122312061488628387e-02 -3.297524154186248779e-01 2.584424316883087158e-01 1.161213442683219910e-01 2.306761443614959717e-01 3.804802149534225464e-02 9.888139367103576660e-02
1.640595495700836182e-01 2.409466952085494995e-01 -2.879750728607177734e-01 -3.936821520328521729e-01 -1.498330682516098022e-01 -1.160256564617156982e-01 1.674400568008422852e-01 -1.721357852220535278e-01 -2.431362122297286987e-02 -2.382833361625671387e-01 2.501137852668762207e-01 -2.551051555201411247e-03 -4.053868353366851807e-02 -1.812865287065505981e-01 1.317360550165176392e-01 4.877219721674919128e-02 -3.749664127826690674e-01 6.134613230824470520e-02 1.140022799372673035e-01 9.387736022472381592e-02 -1.286078244447708130e-01 -2.169234305620193481e-01 2.641849815845489502e-01 1.153337210416793823e-01 9.324285387992858887e-02 -7.205063104629516602e-02 -1.814279109239578247e-01 1.798408627510070801e-01 -5.273398756980895996e-02 -1.787717454135417938e-02 1.182652339339256287e-01 1.627154462039470673e-02
1.786163896322250366e-01 1.677475720643997192e-01 -1.736491620540618896e-01 1.551386862993240356e-01 1.834013611078262329e-01 -1.532303914427757263e-02 1.216040626168251038e-01 -1.491169631481170654e-01 -2.232614755630493164e-01 -2.503973431885242462e-02 -2.299243509769439697e-01 -3.164463937282562256e-01 9.592886269092559814e-02 -2.651882171630859375e-01 1.522534638643264771e-01 1.556083187460899353e-02 -7.331185042858123779e-02 3.578880429267883301e-02 -1.064523532986640930e-01 2.937687635421752930e-01 -5.747032538056373596e-02 -3.506024777889251709e-01 1.225051805377006531e-01 -1.158114820718765259e-01 1.553807109594345093e-01 1.641212105751037598e-01 -6.667003035545349121e-02 3.410527408123016357e-01 -7.990999519824981689e-02 -5.590902268886566162e-02 2.955919317901134491e-02 -2.593367993831634521e-01
2.572318017482757568e-01 -3.381520137190818787e-02 -3.318310976028442383e-01 7.366970181465148926e-02 -2.078811824321746826e-01 2.673919796943664551e-01 7.538234442472457886e-02 2.602997794747352600e-02 -1.840148866176605225e-01 -3.149270713329315186e-01 9.177029132843017578e-03 -9.970463067293167114e-02 -2.803438305854797363e-01 -2.243403643369674683e-01 4.703758284449577332e-02 -4.070597141981124878e-02 5.750325322151184082e-02 1.732507199048995972e-01 -7.530792802572250366e-02 1.084503009915351868e-01 -1.484857797622680664e-01 -1.648619323968887329e-01 4.109469354152679443e-01 -2.677440643310546875e-02 3.101666867733001709e-01 8.222027868032455444e-02 -6.445163488388061523e-02 -1.182093918323516846e-01 5.750731006264686584e-02 -6.921762228012084961e-02 8.086319267749786377e-02 -1.221253424882888794e-01
8.328743278980255127e-02 2.991665005683898926e-01 -1.201940774917602539e-01 -1.674868911504745483e-01 -4.451029002666473389e-03 1.098904293030500412e-02 5.173076689243316650e-02 -3.583290576934814453e-01 1.383593082427978516e-01 -3.084401786327362061e-01 -1.013245508074760437e-01 -8.051562309265136719e-02 -3.081965148448944092e-01 8.372290432453155518e-02 1.365612298250198364e-01 1.680308952927589417e-02 -6.527976691722869873e-02 2.730059027671813965e-01 -2.461904287338256836e-01 3.303918987512588501e-02 7.701703906059265137e-02 -1.337133496999740601e-01 2.384719252586364746e-02 -8.014905452728271484e-02 -1.421950161457061768e-01 -1.890362985432147980e-02 -1.922715306282043457e-01 2.784581780433654785e-01 2.441527321934700012e-02 2.368979454040527344e-01 3.160232603549957275e-01 -1.221623942255973816e-01
3.114219605922698975e-01 4.082080125808715820e-01 -3.861958384513854980e-01 -1.237528026103973389e-01 -5.016011744737625122e-02 -2.072742581367492676e-01 1.048580035567283630e-01 -1.766451448202133179e-01 -2.818887494504451752e-02 -9.989494830369949341e-02 9.295604377985000610e-02 -1.659816950559616089e-01 -1.217377036809921265e-01 -6.719608604907989502e-02 5.028650164604187012e-02 3.171734213829040527e-01 -1.832104176282882690e-01 -1.881037652492523193e-01 -1.798901706933975220e-01 6.411692500114440918e-02 9.991233050823211670e-02 -8.244409412145614624e-02 1.183681190013885498e-01 -1.568021066486835480e-02 2.052879035472869873e-01 1.088912636041641235e-01 -1.146658584475517273e-01 2.998483739793300629e-02 1.483208537101745605e-01 2.454433739185333252e-01 1.594224721193313599e-01 5.151662603020668030e-02
2.249338626861572266e-01 2.268152981996536255e-01 -2.841477990150451660e-01 -3.708489835262298584e-01 1.911525279283523560e-01 -1.222949773073196411e-01 1.370462030172348022e-01 -4.317741692066192627e-01 -4.342787340283393860e-02 -3.166960179805755615e-01 6.991212069988250732e-02 -1.147852987051010132e-01 -1.396610438823699951e-01 -6.881529092788696289e-02 1.832827329635620117e-01 -1.473012287169694901e-02 -1.696143895387649536e-01 3.787122666835784912e-02 -2.901102043688297272e-02 7.228865474462509155e-02 2.119345217943191528e-02 -1.086883842945098877e-01 -6.510730367153882980e-03 -1.737003475427627563e-01 1.404834538698196411e-01 -1.991000026464462280e-02 -2.546040415763854980e-01 1.397604346275329590e-01 -7.916935533285140991e-02 2.704332023859024048e-02 1.468033045530319214e-01 1.813923716545104980e-01
1.446388065814971924e-01 1.819543540477752686e-01 -2.363295704126358032e-01 6.111697759479284286e-03 -1.012029871344566345e-01 2.056300640106201172e-01 -9.228731691837310791e-02 -4.028416797518730164e-02 -1.894234716892242432e-01 -3.236203193664550781e-01 -1.613910496234893799e-01 -1.088600084185600281e-01 -1.349139660596847534e-01 -1.085401028394699097e-01 2.922129333019256592e-01 2.742368914186954498e-02 5.772944912314414978e-02 1.895651668310165405e-01 -2.627198398113250732e-01 1.898270659148693085e-02 -2.077513039112091064e-01 -2.306688129901885986e-01 2.382303923368453979e-01 1.618111133575439453e-01 3.862353861331939697e-01 9.553948789834976196e-02 -6.538431346416473389e-02 -2.435262687504291534e-02 -2.018469758331775665e-02 -2.230945080518722534e-01 -1.821877621114253998e-02 -1.764835715293884277e-01
-2.085026167333126068e-02 3.131910562515258789e-01 -3.025479316711425781e-01 5.285577103495597839e-02 -5.830742791295051575e-02 -7.338804006576538086e-02 2.651057839393615723e-01 -3.575601577758789062e-01 -1.611980050802230835e-01 -9.632278978824615479e-02 -3.551755473017692566e-02 -2.977046966552734375e-01 -3.700604289770126343e-02 9.272556751966476440e-02 -1.778981089591979980e-01 -2.401057258248329163e-02 1.440109591931104660e-02 3.102150857448577881e-01 7.707500457763671875e-02 1.771914660930633545e-01 6.042025983333587646e-02 -9.766899049282073975e-02 -5.090561881661415100e-02 6.218601483851671219e-03 6.083945184946060181e-02 2.839200757443904877e-02 1.022477075457572937e-01 3.222110569477081299e-01 2.559579312801361084e-01 5.123799294233322144e-02 2.714582383632659912e-01 -1.505926698446273804e-01
2.674824595451354980e-01 2.714548110961914062e-01 -3.294070065021514893e-01 -2.388651855289936066e-02 -2.507510483264923096e-01 -2.119298465549945831e-02 9.012108296155929565e-02 -3.257335424423217773e-01 -2.117144167423248291e-01 -1.541768461465835571e-01 -6.020767614245414734e-02 -1.429069694131612778e-02 1.216146275401115417e-01 -2.712240815162658691e-02 1.695786267518997192e-01 1.687005013227462769e-01 -3.075374066829681396e-01 -1.004833281040191650e-01 -6.876251660287380219e-03 -5.266724899411201477e-02 -1.894366443157196045e-01 1.808937191963195801e-01 1.851223260164260864e-01 7.541554421186447144e-02 7.818487286567687988e-02 -1.044924333691596985e-01 -1.160709038376808167e-01 3.065294623374938965e-01 1.837668009102344513e-02 -1.462327092885971069e-01 2.050787061452865601e-01 1.366175413131713867e-01
1.890019625425338745e-01 -9.677235037088394165e-02 3.101693280041217804e-02 1.938438266515731812e-01 1.729958690702915192e-02 -4.382000863552093506e-02 -1.213221326470375061e-01 -1.584346592426300049e-01 -2.668168246746063232e-01 5.550995096564292908e-02 -1.119133681058883667e-01 -1.304841935634613037e-01 -2.891620099544525146e-01 5.759473890066146851e-02 7.405444979667663574e-02 -1.580189168453216553e-01 -1.255583912134170532e-01 4.410798549652099609e-01 -1.227296739816665649e-01 7.236153632402420044e-02 -8.043137937784194946e-02 -1.229534447193145752e-01 2.257416695356369019e-01 1.535346657037734985e-01 2.256871014833450317e-01 3.282467424869537354e-01 9.977159649133682251e-02 1.309100091457366943e-01 -9.289828687906265259e-02 1.182893887162208557e-01 2.885007262229919434e-01 1.864537149667739868e-01
1.085654944181442261e-01 1.194800883531570435e-01 -2.009125947952270508e-01 -6.728799641132354736e-02 5.650241672992706299e-02 -2.014808058738708496e-01 1.357123851776123047e-01 -3.474716544151306152e-01 -3.298904597759246826e-01 -1.431790888309478760e-01 -5.080650374293327332e-02 -1.028121542185544968e-02 -1.008390039205551147e-01 -2.504899501800537109e-01 -2.702402174472808838e-01 1.283618155866861343e-02 -4.730534851551055908e-01 1.223795209079980850e-02 -2.847173251211643219e-02 6.450817734003067017e-02 1.181790977716445923e-01 -9.415104240179061890e-02 5.962715670466423035e-02 -1.832206174731254578e-02 3.372696414589881897e-02 2.904294524341821671e-03 -1.660735458135604858e-01 6.395536661148071289e-02 9.525636583566665649e-02 2.905984818935394287e-01 1.669005453586578369e-01 -2.411699891090393066e-01
2.497341185808181763e-01 -3.164013475179672241e-02 -4.137987792491912842e-01 -1.357990130782127380e-02 -5.581731349229812622e-02 2.266958653926849365e-01 1.004280969500541687e-01 -2.192732132971286774e-02 -2.379051744937896729e-01 -3.667842745780944824e-01 5.117156729102134705e-02 2.355878800153732300e-02 -1.319515109062194824e-01 -8.949311077594757080e-02 2.488369308412075043e-02 5.006297491490840912e-03 1.449257135391235352e-01 6.536944955587387085e-02 -2.592853605747222900e-01 9.077762067317962646e-02 -1.086996793746948242e-01 -1.865526437759399414e-01 2.452773153781890869e-01 8.869521319866180420e-02 3.877603709697723389e-01 2.427908480167388916e-01 -7.170297950506210327e-02 -1.382417678833007812e-01 4.053756594657897949e-02 -2.902687899768352509e-02 9.598232060670852661e-02 -1.383102536201477051e-01
1.447670161724090576e-01 1.421253681182861328e-01 -2.021627575159072876e-01 -5.814425274729728699e-02 -1.221823170781135559e-01 2.041693925857543945e-01 -9.900225698947906494e-02 -2.419854402542114258e-01 1.671236939728260040e-02 -1.200672984123229980e-01 -2.676007337868213654e-02 -1.000250503420829773e-01 -2.701048254966735840e-01 -1.366118043661117554e-01 1.685895323753356934e-01 4.502068087458610535e-02 1.146993264555931091e-01 3.446477651596069336e-01 -1.522382348775863647e-01 2.824087738990783691e-01 -1.530429720878601074e-01 -1.983862370252609253e-02 4.986497759819030762e-02 2.957236468791961670e-01 2.477491050958633423e-01 7.024654746055603027e-02 -1.388835310935974121e-01 -1.983290165662765503e-01 -3.395962342619895935e-02 -7.748070359230041504e-02 4.017089605331420898e-01 -6.880579050630331039e-03
1.117953956127166748e-01 2.632155120372772217e-01 -4.154174923896789551e-01 -3.849610090255737305e-01 -6.384100019931793213e-02 -2.070429623126983643e-01 2.143302708864212036e-01 -3.512530028820037842e-01 2.452534139156341553e-01 -7.755231112241744995e-02 1.604271680116653442e-01 -4.994753003120422363e-02 -1.886112242937088013e-01 2.227180823683738708e-02 1.951105147600173950e-01 9.796698391437530518e-02 -1.430064290761947632e-01 5.616573616862297058e-02 -2.238067612051963806e-02 -1.197707466781139374e-02 9.612498804926872253e-03 -1.675359904766082764e-01 1.897601038217544556e-01 1.420895941555500031e-02 1.734813004732131958e-01 1.379666477441787720e-01 -1.584679037332534790e-01 1.408372074365615845e-01 -6.966399401426315308e-02 -2.370057627558708191e-02 1.205823048949241638e-01 2.022702246904373169e-02
1.988103836774826050e-01 -2.930352091789245605e-02 -4.416652619838714600e-01 5.506477318704128265e-04 8.997157216072082520e-02 1.443706303834915161e-01 5.550001561641693115e-02 -1.784276515245437622e-01 -9.679745882749557495e-02 -8.717286586761474609e-02 -1.058631092309951782e-01 -4.580932259559631348e-01 -2.320462316274642944e-01 -2.254149019718170166e-01 7.315126061439514160e-02 1.095252633094787598e-01 1.119142100214958191e-01 2.110071294009685516e-02 -1.126544177532196045e-02 -1.621055454015731812e-01 4.277046769857406616e-02 -9.349609911441802979e-02 9.269228577613830566e-02 -5.380986258387565613e-02 2.400960624217987061e-01 7.936084270477294922e-02 -3.942428622394800186e-03 1.712234169244766235e-01 1.668729931116104126e-01 3.630097508430480957e-01 4.467283189296722412e-02 -1.559949368238449097e-01
6.352930516004562378e-02 -3.016429021954536438e-02 -3.773854672908782959e-01 -1.618520617485046387e-01 -9.429860860109329224e-02 1.620398014783859253e-01 2.629391252994537354e-01 -1.867943406105041504e-01 -2.309652417898178101e-01 -3.577899187803268433e-02 -5.738870054483413696e-02 3.173692151904106140e-02 5.396299064159393311e-02 -2.332873046398162842e-01 1.410295367240905762e-01 3.484008610248565674e-01 -2.535221874713897705e-01 4.667647182941436768e-02 -2.569598332047462463e-02 -9.680416435003280640e-02 -1.688286960124969482e-01 8.098926395177841187e-03 -7.205323874950408936e-02 2.269948273897171021e-01 2.698030769824981689e-01 -4.671639949083328247e-02 -4.722960293292999268e-02 3.541058003902435303e-01 1.428534928709268570e-02 1.312899440526962280e-01 2.097753733396530151e-01 6.254597753286361694e-02
2.596608996391296387e-01 3.398796021938323975e-01 -4.849156141281127930e-01 6.891606748104095459e-02 -3.703963011503219604e-02 -1.727322340011596680e-01 8.694046735763549805e-02 -1.757698804140090942e-01 -1.313934177160263062e-01 5.363665521144866943e-02 2.084494568407535553e-02 -2.635402083396911621e-01 -1.313255131244659424e-01 -2.598444558680057526e-02 -5.557043477892875671e-02 2.650679349899291992e-01 -4.440317302942276001e-02 1.253545433282852173e-01 -2.358123660087585449e-01 -7.023915648460388184e-02 1.524805426597595215e-01 -1.440923511981964111e-01 7.105821371078491211e-02 -2.903242707252502441e-01 1.973132342100143433e-01 9.065675735473632812e-02 -9.656708687543869019e-03 -1.019971072673797607e-02 -1.100312545895576477e-01 1.893356740474700928e-01 1.295040547847747803e-01 -5.052030459046363831e-02
1.118063628673553467e-01 2.916014790534973145e-01 -2.600064873695373535e-01 -1.140463873744010925e-01 1.018459200859069824e-01 3.827215731143951416e-02 2.325839102268218994e-01 1.542339622974395752e-01 2.174686640501022339e-01 -8.847662061452865601e-02 1.072962135076522827e-01 -1.261624842882156372e-01 -1.604669690132141113e-01 1.566507965326309204e-01 -4.450369253754615784e-02 1.994115710258483887e-01 -3.187784850597381592e-01 1.808107197284698486e-01 -1.786309331655502319e-01 8.102855831384658813e-02 6.555002927780151367e-02 -1.812583208084106445e-01 1.769026368856430054e-01 8.613833785057067871e-02 8.451277762651443481e-02 1.856991201639175415e-01 -4.010508060455322266e-01 1.176684200763702393e-01 2.117397934198379517e-01 1.542589217424392700e-01 1.291354596614837646e-01 -8.532356470823287964e-02
1.290592402219772339e-01 -4.458278790116310120e-02 -3.719285726547241211e-01 2.519545517861843109e-02 -1.887227147817611694e-01 2.725884318351745605e-01 2.792943967506289482e-03 -1.084075048565864563e-01 -1.854621618986129761e-01 -2.078450471162796021e-01 1.037622801959514618e-02 -1.452040970325469971e-01 -2.591239213943481445e-01 -2.266591042280197144e-02 -4.321857541799545288e-02 8.946136571466922760e-03 5.323124676942825317e-02 2.019713968038558960e-01 -9.527888149023056030e-02 1.392531245946884155e-01 -2.198979109525680542e-01 -2.855557501316070557e-01 2.015865743160247803e-01 1.517068967223167419e-02 4.915527701377868652e-01 4.999092966318130493e-02 -5.478362087160348892e-03 -1.588535308837890625e-01 -6.264156848192214966e-02 -7.447016239166259766e-02 -4.279823973774909973e-02 -1.696055382490158081e-01
-1.098371148109436035e-01 2.813965082168579102e-01 -2.654839158058166504e-01 9.330506436526775360e-03 -1.189166307449340820e-01 -2.761450409889221191e-02 -5.179461464285850525e-02 -3.241892755031585693e-01 -2.892454564571380615e-01 1.088465936481952667e-02 7.355322130024433136e-03 -1.921846866607666016e-01 -3.301429152488708496e-01 -2.024897783994674683e-01 3.412561118602752686e-02 4.346008971333503723e-02 -1.420671790838241577e-01 2.149401754140853882e-01 -1.559159308671951294e-01 -1.744839102029800415e-01 1.058662980794906616e-01 -2.737783268094062805e-02 2.097503542900085449e-01 8.266226202249526978e-02 1.332337260246276855e-01 1.279712319374084473e-01 -3.288440778851509094e-02 2.557955682277679443e-01 -1.845689117908477783e-01 3.339388072490692139e-01 8.306054770946502686e-02 6.808117032051086426e-02
2.273231297731399536e-01 1.238431036472320557e-01 -1.462568640708923340e-01 1.075131073594093323e-01 -1.889349520206451416e-01 2.937262058258056641e-01 1.257344931364059448e-01 -4.394546523690223694e-02 -5.693034455180168152e-02 -2.654863595962524414e-01 9.275154024362564087e-02 -5.371302738785743713e-02 -1.895967572927474976e-01 2.890114113688468933e-02 2.620912194252014160e-01 -2.425209432840347290e-02 -1.279222872108221054e-02 1.958787441253662109e-01 -2.440532147884368896e-01 2.137686908245086670e-01 -8.901382237672805786e-02 -1.574070751667022705e-01 2.494777292013168335e-01 7.122009247541427612e-02 4.463089108467102051e-01 1.468706429004669189e-01 6.838842481374740601e-02 -2.254995554685592651e-01 3.669120371341705322e-02 -1.696202605962753296e-01 7.720100879669189453e-02 1.134939566254615784e-01
-9.230855852365493774e-03 7.532055675983428955e-02 -2.890419363975524902e-01 2.432040497660636902e-02 -1.465268898755311966e-02 2.254725992679595947e-01 -2.956295199692249298e-02 -2.258213758468627930e-01 -3.296450078487396240e-01 -3.353037405759096146e-03 -1.816529780626296997e-01 -1.544983088970184326e-01 -6.683406233787536621e-02 -3.114172257483005524e-02 1.826986968517303467e-01 1.437892913818359375e-01 -1.259979754686355591e-01 1.305816322565078735e-01 -1.577767282724380493e-01 1.466777622699737549e-01 -2.345435768365859985e-01 -3.771736025810241699e-01 8.291379362344741821e-02 2.469119615852832794e-02 2.320101857185363770e-02 2.843151390552520752e-01 2.018129229545593262e-01 1.606184393167495728e-01 -1.571107953786849976e-01 1.889004260301589966e-01 4.570582136511802673e-02 -2.961445152759552002e-01
-5.375801399350166321e-02 8.201400190591812134e-02 -1.702566146850585938e-01 7.157588005065917969e-02 -1.640752553939819336e-01 1.148486584424972534e-01 -1.320747192949056625e-02 -1.680686175823211670e-01 -3.616530299186706543e-01 -1.162455379962921143e-01 -3.519085943698883057e-01 -2.200781404972076416e-01 -2.111513353884220123e-02 -1.787691116333007812e-01 5.428259074687957764e-02 8.283789455890655518e-02 -2.653637528419494629e-01 1.649386286735534668e-01 -3.918588161468505859e-02 2.356683611869812012e-01 -8.304049819707870483e-02 -2.984378635883331299e-01 1.549375802278518677e-01 2.639489173889160156e-01 -1.999097503721714020e-02 1.740807145833969116e-01 2.236569300293922424e-02 1.861203610897064209e-01 -4.512353986501693726e-02 1.180358752608299255e-01 1.365619152784347534e-01 -2.900900840759277344e-01
2.899174094200134277e-01 1.825531125068664551e-01 -4.531977772712707520e-01 -1.622264832258224487e-01 5.521527305245399475e-02 -4.246889427304267883e-02 4.286434501409530640e-02 -1.197356954216957092e-01 5.302424356341362000e-02 -3.850540220737457275e-01 1.179860755801200867e-01 -5.951588973402976990e-03 5.567489936947822571e-02 -1.140633970499038696e-02 1.140029951930046082e-01 -3.417719528079032898e-02 -3.636642992496490479e-01 2.788044214248657227e-01 -1.368754357099533081e-01 9.039895236492156982e-02 6.975507736206054688e-02 4.558672010898590088e-02 7.910615950822830200e-02 2.207011580467224121e-01 2.570481598377227783e-01 -8.280112594366073608e-02 -1.065826267004013062e-01 -2.667170949280261993e-02 -9.814208745956420898e-02 1.438611149787902832e-01 1.105166971683502197e-01 -1.453183889389038086e-01
1.715198010206222534e-01 8.873112499713897705e-02 -4.390329122543334961e-01 5.804289504885673523e-02 -2.288397550582885742e-01 1.584521532058715820e-01 2.677128277719020844e-02 9.558151662349700928e-02 -1.349752694368362427e-01 -2.536766827106475830e-01 1.452114880084991455e-01 -1.270848363637924194e-01 -1.725973337888717651e-01 -9.455404430627822876e-02 1.126022189855575562e-01 4.888426978141069412e-03 1.862955465912818909e-02 8.928830176591873169e-02 -1.775577962398529053e-01 2.323381155729293823e-01 -1.317446678876876831e-01 -1.735323816537857056e-01 2.948806881904602051e-01 9.899187833070755005e-03 3.926286399364471436e-01 1.914637386798858643e-01 -1.040495112538337708e-01 -1.652218997478485107e-01 1.656701602041721344e-02 -4.805799201130867004e-02 1.315302401781082153e-01 -1.756326854228973389e-01
-1.257744580507278442e-01 1.232534646987915039e-02 -2.512139081954956055e-01 -7.616695761680603027e-02 -8.300204575061798096e-02 2.519525121897459030e-03 -7.871738076210021973e-02 -3.475615978240966797e-01 1.017741635441780090e-01 -1.771236509084701538e-01 -1.492523252964019775e-01 -2.878617346286773682e-01 4.481265321373939514e-02 -2.800198495388031006e-01 8.277365565299987793e-02 -7.796042598783969879e-03 -2.637039721012115479e-01 1.579189747571945190e-01 -1.142009496688842773e-01 8.686964958906173706e-02 2.572590708732604980e-01 1.541676819324493408e-01 9.795920550823211670e-02 4.435576125979423523e-02 3.463340401649475098e-01 1.059753671288490295e-01 1.899863630533218384e-01 2.527126669883728027e-01 1.743653118610382080e-01 1.365649327635765076e-02 2.621426582336425781e-01 4.781567986356094480e-05
5.085107404738664627e-03 2.763575129210948944e-02 -1.235824525356292725e-01 5.503488704562187195e-03 3.129768744111061096e-02 -2.096712589263916016e-02 5.990126356482505798e-02 -3.539743721485137939e-01 -2.439123243093490601e-01 8.610029518604278564e-02 7.322818785905838013e-02 5.713684856891632080e-02 -3.524851500988006592e-01 7.662825286388397217e-02 2.590044736862182617e-01 -2.258756905794143677e-01 -1.496234536170959473e-01 1.792932450771331787e-01 -9.104134887456893921e-02 -1.200492605566978455e-01 9.432562440633773804e-02 -7.430520653724670410e-02 1.862370520830154419e-01 -5.915415287017822266e-02 -1.006815768778324127e-02 5.012408494949340820e-01 -7.151205092668533325e-02 2.616298496723175049e-01 -1.671427339315414429e-01 -1.562215983867645264e-01 8.099642395973205566e-02 -1.272879391908645630e-01
1.835777461528778076e-01 2.051588743925094604e-01 -3.543371558189392090e-01 -2.265392988920211792e-01 6.617078185081481934e-02 6.253769248723983765e-02 -4.605427384376525879e-02 -7.465634495019912720e-02 1.048524007201194763e-01 -3.425172865390777588e-01 1.073901653289794922e-01 -1.269713342189788818e-01 -7.143591344356536865e-02 7.970535755157470703e-02 2.119220346212387085e-01 1.887195929884910583e-02 -4.767007231712341309e-01 1.383246034383773804e-01 1.076485663652420044e-01 4.466095939278602600e-02 -1.317106783390045166e-01 -1.485192799009382725e-03 -4.267491772770881653e-02 1.018649265170097351e-01 3.565303981304168701e-01 1.000211611390113831e-01 -1.445746123790740967e-01 -3.943013399839401245e-02 5.678780749440193176e-02 6.256613880395889282e-02 2.495498806238174438e-01 -1.279295422136783600e-02
3.109577894210815430e-01 2.948612272739410400e-01 -4.132975041866302490e-01 -2.514940798282623291e-01 9.232661873102188110e-02 8.324978500604629517e-02 1.778071018634364009e-04 -1.558392494916915894e-01 1.611619144678115845e-01 -2.971701622009277344e-01 1.198867857456207275e-01 -2.662565708160400391e-01 -7.672839611768722534e-02 -8.768463134765625000e-02 5.281597748398780823e-02 1.107008978724479675e-01 -3.766803145408630371e-01 2.292284965515136719e-01 1.469584275037050247e-02 1.131016295403242111e-02 -3.359685465693473816e-02 -6.431707739830017090e-02 -4.041797667741775513e-02 7.127637416124343872e-02 2.535008192062377930e-01 8.264844305813312531e-03 -1.084046214818954468e-01 -3.255629539489746094e-02 4.372324794530868530e-02 1.099038422107696533e-01 1.278070956468582153e-01 -1.280445791780948639e-02
5.978805571794509888e-02 1.035300046205520630e-01 -1.529774367809295654e-01 -4.744622483849525452e-02 -1.336443573236465454e-01 -1.166054233908653259e-01 5.049270763993263245e-02 -1.870560795068740845e-01 -1.543475836515426636e-01 -1.609224528074264526e-01 -2.197974622249603271e-01 -8.794924616813659668e-02 -1.281136274337768555e-01 5.213696509599685669e-02 -1.586081236600875854e-01 -9.072273224592208862e-02 -5.223178267478942871e-01 3.812706470489501953e-01 1.321913748979568481e-01 1.690188050270080566e-01 3.754085674881935120e-02 -1.921620368957519531e-01 1.098131611943244934e-01 -7.637297362089157104e-02 9.879703074693679810e-02 -1.340957731008529663e-01 -8.965987712144851685e-02 3.251309692859649658e-01 2.041038274765014648e-01 9.404230862855911255e-02 1.210976615548133850e-01 -7.524531334638595581e-02
-8.329844474792480469e-02 5.358295440673828125e-01 -3.964285552501678467e-01 -2.150699049234390259e-01 -4.536994546651840210e-02 -2.997258305549621582e-02 1.482040137052536011e-01 -2.799047827720642090e-01 2.635603770613670349e-03 -1.251228451728820801e-01 9.078102558851242065e-02 -1.059149652719497681e-01 -5.497896671295166016e-02 -5.874238908290863037e-03 1.503042578697204590e-01 -8.506546169519424438e-02 -1.463129669427871704e-01 -1.034288778901100159e-01 1.294466480612754822e-02 1.727458089590072632e-01 -2.059755623340606689e-01 5.257989093661308289e-02 2.487560510635375977e-01 -1.530297249555587769e-01 1.058946549892425537e-01 2.538342773914337158e-01 -7.267367839813232422e-02 -3.987777233123779297e-02 -1.903000660240650177e-02 1.632914841175079346e-01 -1.360543817281723022e-01 1.029895693063735962e-01
4.301267117261886597e-02 4.428982138633728027e-01 -2.683597207069396973e-01 2.961409389972686768e-01 1.318508386611938477e-01 1.348695456981658936e-01 -4.242502897977828979e-02 -1.713678985834121704e-01 -2.458287179470062256e-01 -1.484953165054321289e-01 -1.986927986145019531e-01 -1.478240936994552612e-01 -1.452905684709548950e-01 -1.461037248373031616e-01 9.732858836650848389e-02 2.848847210407257080e-01 -6.524591147899627686e-02 2.087595760822296143e-01 -7.218015193939208984e-02 5.637557059526443481e-02 4.322475194931030273e-02 -4.644519835710525513e-02 -1.837394833564758301e-01 -1.919670589268207550e-02 3.168081939220428467e-01 6.088772043585777283e-02 -1.369504779577255249e-01 1.337243467569351196e-01 7.039163261651992798e-02 2.246979475021362305e-01 -4.803458973765373230e-02 7.608117163181304932e-02
1.856361180543899536e-01 1.736732125282287598e-01 -4.310229420661926270e-01 1.003456190228462219e-01 3.805934265255928040e-02 1.295766383409500122e-01 4.215182736515998840e-02 -2.468872070312500000e-01 -2.246565669775009155e-01 -9.343610703945159912e-02 -5.619817972183227539e-02 -3.447628021240234375e-01 -1.597574353218078613e-01 2.107838913798332214e-02 9.797699749469757080e-02 1.654780656099319458e-01 -2.439510263502597809e-02 5.798528436571359634e-04 7.604760676622390747e-02 -1.871764063835144043e-01 1.916021406650543213e-01 -1.975285820662975311e-03 2.532620131969451904e-01 -1.294722855091094971e-01 5.659771710634231567e-02 2.032988518476486206e-01 -1.092016976326704025e-02 2.850081622600555420e-01 3.067082352936267853e-02 1.841853111982345581e-01 2.966922521591186523e-01 -8.112230896949768066e-02
3.072571158409118652e-01 2.774363756179809570e-01 -3.056496381759643555e-01 -1.714477092027664185e-01 7.019314169883728027e-02 -9.569112956523895264e-02 -1.514630615711212158e-01 -1.393373822793364525e-03 -3.801022469997406006e-02 -2.984139025211334229e-01 4.907047748565673828e-02 -1.895760148763656616e-01 -8.699446171522140503e-02 -7.364784181118011475e-02 1.135289892554283142e-01 8.692004531621932983e-02 -5.178800225257873535e-01 1.220001429319381714e-01 3.729153051972389221e-02 2.282110042870044708e-03 -9.984649717807769775e-02 -1.740322262048721313e-02 9.017930924892425537e-02 2.145017981529235840e-01 2.754563391208648682e-01 1.297049038112163544e-02 -2.584220767021179199e-01 7.782439142465591431e-02 8.547155186533927917e-03 3.548473119735717773e-02 -8.543538302183151245e-02 -9.541478939354419708e-03
1.975226253271102905e-01 1.257643848657608032e-01 -3.479550778865814209e-01 1.160339489579200745e-01 1.607035398483276367e-01 2.334177345037460327e-01 -6.928754597902297974e-02 -1.011719629168510437e-01 -4.717489331960678101e-02 -2.334051281213760376e-01 9.987136721611022949e-02 -1.904105693101882935e-01 -2.438890784978866577e-01 -1.490403264760971069e-01 1.574262380599975586e-01 -2.238541143015027046e-03 9.747216105461120605e-02 3.605495989322662354e-01 -2.031066119670867920e-01 6.444161385297775269e-02 -2.777709364891052246e-01 -1.685022115707397461e-01 1.576858609914779663e-01 5.272239819169044495e-02 2.370262145996093750e-01 1.613282412290573120e-01 -2.603591978549957275e-01 -9.300010651350021362e-02 -7.372827082872390747e-02 -1.091909483075141907e-01 1.084851622581481934e-01 -9.475218248553574085e-04
2.469103932380676270e-01 -7.476551830768585205e-02 -2.576187551021575928e-01 1.815811246633529663e-01 -2.515273392200469971e-01 8.540308475494384766e-02 -1.730329692363739014e-01 -1.616252660751342773e-01 -1.175200939178466797e-01 -3.829085528850555420e-01 5.219149962067604065e-02 -2.346540242433547974e-01 -9.984394162893295288e-02 -1.740521192550659180e-01 1.170762404799461365e-01 -4.475377872586250305e-02 1.440627574920654297e-01 2.679914534091949463e-01 -3.518665581941604614e-02 2.325857281684875488e-01 -1.394070535898208618e-01 -1.085892133414745331e-02 1.086078286170959473e-01 5.557553097605705261e-02 2.020619958639144897e-01 2.617783844470977783e-01 -2.309945598244667053e-02 -9.500236809253692627e-02 -2.219176152721047401e-03 -1.182546839118003845e-01 2.691956162452697754e-01 2.134917527437210083e-01
1.618864573538303375e-02 -7.060976326465606689e-02 -2.297253012657165527e-01 5.319353565573692322e-02 6.263424456119537354e-02 4.608158767223358154e-02 -2.005112767219543457e-01 -3.734437823295593262e-01 -1.768825352191925049e-01 -2.350844293832778931e-01 -2.968561947345733643e-01 -2.793710529804229736e-01 -1.623169332742691040e-01 -1.100254356861114502e-01 4.687137156724929810e-02 -2.315301597118377686e-01 -1.971407830715179443e-01 -7.578571885824203491e-02 -1.544995158910751343e-01 1.168264225125312805e-01 1.851093322038650513e-01 2.557447850704193115e-01 4.766859114170074463e-02 2.230494022369384766e-01 1.898967027664184570e-01 9.989389777183532715e-02 6.491307914257049561e-02 3.237609565258026123e-01 -2.844549948349595070e-03 2.812599577009677887e-02 1.163733974099159241e-01 -5.675452575087547302e-02
1.285172402858734131e-01 4.528322443366050720e-02 -2.743674516677856445e-01 -6.620430201292037964e-02 -1.051640510559082031e-01 2.775750160217285156e-01 4.002543911337852478e-02 -1.285455673933029175e-01 -8.714152872562408447e-02 -2.014454007148742676e-01 9.411303699016571045e-02 -1.892076879739761353e-01 -2.292565554380416870e-01 -8.398012816905975342e-02 2.104906439781188965e-01 7.437326014041900635e-02 1.821480244398117065e-01 1.549280583858489990e-01 -2.270365059375762939e-01 1.352495551109313965e-01 -1.276883780956268311e-01 -7.058229297399520874e-02 3.107477724552154541e-01 1.177309080958366394e-01 4.720264971256256104e-01 1.253413558006286621e-01 -1.633143275976181030e-01 -1.078874692320823669e-01 6.761035323143005371e-02 -8.420778065919876099e-02 2.095704823732376099e-01 -4.601137712597846985e-02
4.345496743917465210e-02 2.752145938575267792e-02 -4.378667473793029785e-02 2.467297464609146118e-01 -1.925641596317291260e-01 2.422758638858795166e-01 3.695366531610488892e-02 -1.628008186817169189e-01 -7.029811292886734009e-02 -4.212819784879684448e-02 7.114310562610626221e-02 -1.507361978292465210e-01 -1.285251230001449585e-01 -1.765992343425750732e-01 1.353224664926528931e-01 -1.086197867989540100e-01 -1.806512475013732910e-01 2.616032361984252930e-01 -3.909254074096679688e-01 2.195141911506652832e-01 -2.677493356168270111e-02 -7.650151103734970093e-02 2.141149640083312988e-01 2.607027888298034668e-01 3.801269531250000000e-01 -1.467826366424560547e-01 -2.436996400356292725e-01 3.223101422190666199e-02 1.558223664760589600e-01 1.398655176162719727e-01 -1.351717766374349594e-02 7.510560750961303711e-02
2.933469042181968689e-02 2.588596343994140625e-01 -3.101125657558441162e-01 -1.162986978888511658e-01 -4.248592257499694824e-02 5.014229565858840942e-02 2.167707309126853943e-02 -2.526693940162658691e-01 -3.112884461879730225e-01 -2.979804575443267822e-02 -2.549258172512054443e-01 -3.982990384101867676e-01 3.934935107827186584e-02 -2.302506193518638611e-02 -1.135208159685134888e-01 -6.807696074247360229e-02 -2.248853594064712524e-01 3.048268556594848633e-01 -1.446923911571502686e-01 1.377671658992767334e-01 -3.861280903220176697e-02 -2.059287875890731812e-01 -1.166774034500122070e-01 2.129060588777065277e-02 -2.457775548100471497e-02 -1.124306768178939819e-01 -2.918921709060668945e-01 1.758565455675125122e-01 7.071115076541900635e-02 1.263877451419830322e-01 9.556551277637481689e-02 -1.092532798647880554e-01
1.139395534992218018e-01 5.940269678831100464e-02 -3.596243560314178467e-01 5.197228118777275085e-02 -2.015916407108306885e-01 2.023441642522811890e-01 -2.022763900458812714e-02 -2.923404239118099213e-02 -8.515617251396179199e-02 -3.313525319099426270e-01 -4.465440660715103149e-02 -5.119871348142623901e-02 -2.927306592464447021e-01 -1.692373603582382202e-01 4.873716831207275391e-02 6.053843349218368530e-02 8.958413451910018921e-02 1.299837231636047363e-01 -2.004087865352630615e-01 5.343307927250862122e-02 -1.472970694303512573e-01 -1.829879283905029297e-01 3.236102163791656494e-01 7.172819972038269043e-02 3.849007487297058105e-01 2.639923095703125000e-01 -5.239955335855484009e-02 -1.757356971502304077e-01 -4.353164136409759521e-02 -4.806847125291824341e-02 1.877247691154479980e-01 -5.170349404215812683e-02
9.008289873600006104e-02 4.532676637172698975e-01 -2.959592640399932861e-01 5.275560542941093445e-02 8.440372347831726074e-02 1.826507449150085449e-01 8.106426149606704712e-02 -3.505513072013854980e-01 -1.411901414394378662e-01 -1.177282929420471191e-01 -2.100498825311660767e-01 -1.441162079572677612e-01 5.385435372591018677e-02 1.812338978052139282e-01 9.901949763298034668e-02 -1.769559234380722046e-01 1.144963875412940979e-01 4.934261087328195572e-03 1.479685902595520020e-01 3.471306525170803070e-03 -1.340633183717727661e-01 -6.637642532587051392e-02 1.724595129489898682e-01 9.666135162115097046e-02 -4.320232942700386047e-02 1.983795911073684692e-01 -2.821827828884124756e-01 2.274045646190643311e-01 -5.412869155406951904e-02 2.162010073661804199e-01 -1.767323166131973267e-01 -2.435713447630405426e-02
3.089488111436367035e-02 4.204588532447814941e-01 -2.971082627773284912e-01 -5.819728970527648926e-02 -8.627824485301971436e-02 7.346736267209053040e-03 2.093509435653686523e-01 -3.235193192958831787e-01 1.959646940231323242e-01 -1.505078077316284180e-01 4.448263347148895264e-02 -1.751509904861450195e-01 -2.649680525064468384e-02 -3.257711827754974365e-01 -9.036701172590255737e-02 3.984746709465980530e-02 -1.266239285469055176e-01 2.068501114845275879e-01 7.587975263595581055e-02 3.778501600027084351e-02 -1.582397371530532837e-01 -1.585912257432937622e-01 1.894769631326198578e-02 -1.718865893781185150e-02 2.430658638477325439e-01 -1.248547807335853577e-01 -6.988729536533355713e-02 3.119821846485137939e-01 -1.413723677396774292e-01 3.687473386526107788e-02 1.281627863645553589e-01 -1.811213940382003784e-01
2.565241456031799316e-01 2.490833252668380737e-01 -1.169406846165657043e-01 5.809275805950164795e-02 1.302829235792160034e-01 9.301333129405975342e-02 8.433233201503753662e-02 -1.797544658184051514e-01 -1.138128861784934998e-01 3.338363766670227051e-02 2.281478419899940491e-02 -3.441855609416961670e-01 -5.311025679111480713e-02 5.173138529062271118e-02 -2.242997735738754272e-01 7.260883599519729614e-02 -2.894438207149505615e-01 8.877983689308166504e-02 -3.503061532974243164e-01 1.442197561264038086e-01 -1.768707484006881714e-01 -1.029680967330932617e-01 1.509949117898941040e-01 2.401507198810577393e-01 -2.127517014741897583e-02 2.535015046596527100e-01 -6.713268905878067017e-02 7.725609093904495239e-02 -3.634503483772277832e-01 -1.165590807795524597e-01 -1.005874425172805786e-01 -8.603003621101379395e-02
2.468257248401641846e-01 5.265928059816360474e-02 -3.510602414608001709e-01 9.148768335580825806e-02 -1.517794467508792877e-02 3.603465855121612549e-02 -1.289524883031845093e-01 -2.954558730125427246e-01 6.860146671533584595e-02 -2.037006765604019165e-01 1.323870122432708740e-01 -2.184718251228332520e-01 -1.269680708646774292e-01 -1.338263414800167084e-02 1.785235852003097534e-01 -1.645610481500625610e-02 1.887978166341781616e-01 1.733668595552444458e-01 -1.876200139522552490e-01 8.858775347471237183e-02 -1.077398285269737244e-01 2.721695601940155029e-02 1.147906854748725891e-01 1.906196624040603638e-01 3.747034668922424316e-01 2.235130369663238525e-01 -1.029954403638839722e-01 -8.662082254886627197e-02 -1.993866264820098877e-01 -1.148853451013565063e-01 3.251207470893859863e-01 -4.001005738973617554e-02
-7.352000474929809570e-02 1.719492822885513306e-01 -3.526854813098907471e-01 -2.017386704683303833e-01 1.745260506868362427e-01 -4.388082772493362427e-02 3.375157713890075684e-02 -2.883605062961578369e-01 -1.185344159603118896e-01 -9.069929271936416626e-02 -3.075888156890869141e-01 -8.437679708003997803e-02 -3.305285051465034485e-02 2.896448783576488495e-02 2.307981103658676147e-01 -3.687378019094467163e-02 -8.024380356073379517e-02 1.200991421937942505e-01 -3.348846435546875000e-01 2.093788469210267067e-03 3.568265438079833984e-01 -2.775683440268039703e-02 2.078682482242584229e-01 8.050224930047988892e-02 1.716990321874618530e-01 1.609670817852020264e-01 1.035283952951431274e-01 3.693616017699241638e-02 3.282775357365608215e-02 -2.067292630672454834e-01 2.406683713197708130e-01 -1.506366133689880371e-01
1.015060320496559143e-01 1.986467279493808746e-02 -9.140782058238983154e-02 8.998493105173110962e-02 -1.744081377983093262e-01 1.276434361934661865e-01 2.269673645496368408e-01 -3.167348802089691162e-01 -2.021007686853408813e-01 -5.055244639515876770e-02 -1.183261200785636902e-01 -1.985682547092437744e-01 1.536322087049484253e-01 -4.264155030250549316e-01 4.050582647323608398e-02 -2.019824385643005371e-01 -7.987762987613677979e-02 3.220097422599792480e-01 2.667596749961376190e-02 6.629732996225357056e-02 -1.938275247812271118e-01 -1.473759673535823822e-02 9.165082871913909912e-02 -2.370718121528625488e-01 2.615008652210235596e-01 9.115222096443176270e-02 -2.705784738063812256e-01 9.171470999717712402e-02 -1.492446362972259521e-01 1.346047669649124146e-01 8.279172331094741821e-02 8.044980466365814209e-02
2.003977745771408081e-01 2.230957299470901489e-01 -4.091141521930694580e-01 -2.629633843898773193e-01 1.263853311538696289e-01 1.806486546993255615e-01 1.102126203477382660e-02 -1.150163412094116211e-01 3.812568262219429016e-02 -2.750011384487152100e-01 6.213771179318428040e-02 -1.769006252288818359e-01 -6.327228993177413940e-02 -4.240343719720840454e-02 1.313668936491012573e-01 7.504270225763320923e-02 -3.925416469573974609e-01 2.445659339427947998e-01 6.535091996192932129e-02 7.174468040466308594e-02 -3.851100802421569824e-02 -3.308038786053657532e-02 -1.376235932111740112e-01 8.265870064496994019e-02 2.636615633964538574e-01 7.975054532289505005e-02 -1.955843418836593628e-01 -4.347192123532295227e-02 -1.418856233358383179e-01 1.202558204531669617e-01 1.324600130319595337e-01 -2.254648208618164062e-01
1.734239161014556885e-01 2.199755758047103882e-01 8.073289692401885986e-02 1.445251554250717163e-01 -1.419818699359893799e-01 2.898669838905334473e-01 -7.367487996816635132e-02 -1.003665775060653687e-01 7.282398175448179245e-03 -2.585358619689941406e-01 -1.062815338373184204e-01 -2.565378844738006592e-01 -5.724375694990158081e-02 2.059405203908681870e-03 1.340995579957962036e-01 -5.574752762913703918e-02 -3.371230512857437134e-02 3.112618438899517059e-02 -1.477321684360504150e-01 3.048119843006134033e-01 1.454581916332244873e-01 -3.932770788669586182e-01 2.417880147695541382e-01 2.409033328294754028e-01 3.356923162937164307e-01 -7.379810512065887451e-02 -1.007872894406318665e-01 3.625854477286338806e-02 1.220539659261703491e-01 -1.224575191736221313e-01 1.933421045541763306e-01 5.463710986077785492e-03
2.272600829601287842e-01 5.642443895339965820e-02 -2.798272371292114258e-01 3.412232035771012306e-04 -1.226062700152397156e-01 2.813205420970916748e-01 8.407153189182281494e-02 9.187616407871246338e-03 -1.228253021836280823e-01 -2.934099733829498291e-01 -8.009239286184310913e-02 -3.607088327407836914e-02 -4.196158945560455322e-01 -1.521659791469573975e-01 1.562514156103134155e-02 4.273837059736251831e-02 1.236960738897323608e-01 1.717830747365951538e-01 -8.164149522781372070e-02 1.104511246085166931e-01 -4.139665141701698303e-02 -1.940655708312988281e-01 1.942308247089385986e-01 9.155006706714630127e-02 4.373543560504913330e-01 1.424464881420135498e-01 -5.580762517638504505e-04 -1.517506986856460571e-01 -1.911035552620887756e-02 2.530471235513687134e-02 2.208556383848190308e-01 -1.476735472679138184e-01
1.381554156541824341e-01 6.574407964944839478e-02 -3.144479691982269287e-01 2.274965494871139526e-01 -1.929152756929397583e-01 2.424527704715728760e-01 2.757506445050239563e-02 -1.934412568807601929e-01 -3.029435873031616211e-01 1.270902901887893677e-01 -1.480015963315963745e-01 -2.089953869581222534e-01 -2.677436769008636475e-01 -1.377324610948562622e-01 -5.423630774021148682e-02 1.840011775493621826e-01 -1.081777438521385193e-01 2.327192425727844238e-01 5.347386375069618225e-02 -1.920059472322463989e-01 9.296441078186035156e-02 -1.746028661727905273e-01 4.129063338041305542e-02 -4.643525928258895874e-02 1.475730389356613159e-01 1.237860321998596191e-01 -1.365779042243957520e-01 2.059618085622787476e-01 1.578232944011688232e-01 2.800362110137939453e-01 1.975220739841461182e-01 4.146899282932281494e-02
-7.665853202342987061e-02 2.250854521989822388e-01 -2.328841835260391235e-01 -3.479214385151863098e-03 1.457317769527435303e-01 8.107852935791015625e-02 1.125593632459640503e-01 -1.092893928289413452e-01 -2.193388193845748901e-01 -1.189718469977378845e-01 -2.921441495418548584e-01 -2.948477864265441895e-01 7.498871535062789917e-02 -2.315392047166824341e-01 2.387226819992065430e-01 4.696967452764511108e-02 -1.235326379537582397e-01 1.431608051061630249e-01 -2.782067656517028809e-01 2.487249374389648438e-01 -3.336646407842636108e-02 -2.409460842609405518e-01 1.004196926951408386e-01 9.121975302696228027e-02 8.668215572834014893e-02 1.703687310218811035e-01 6.897111982107162476e-02 1.579356789588928223e-01 -1.415481269359588623e-01 1.672312468290328979e-01 1.510814279317855835e-01 -3.068424463272094727e-01
2.248813211917877197e-01 6.485252827405929565e-02 -3.901148736476898193e-01 4.217654466629028320e-02 -1.074297875165939331e-01 3.374274075031280518e-01 3.953381255269050598e-02 1.134860888123512268e-01 -1.028102263808250427e-01 -2.621239423751831055e-01 3.267395496368408203e-02 -5.257833749055862427e-02 -3.107648789882659912e-01 -1.063625812530517578e-01 -1.361662894487380981e-02 -3.667731955647468567e-02 6.131874024868011475e-02 1.430403739213943481e-01 -1.043733209371566772e-01 8.619284629821777344e-02 -1.701940894126892090e-01 -1.903654485940933228e-01 3.338462114334106445e-01 2.347792685031890869e-02 4.029142558574676514e-01 1.844523549079895020e-01 -8.437278866767883301e-02 1.445235311985015869e-02 -2.608570083975791931e-02 -6.240979582071304321e-02 1.193027198314666748e-01 -1.289660036563873291e-01
2.828796207904815674e-01 1.071658357977867126e-01 -4.583727419376373291e-01 -1.391487121582031250e-01 2.231674939393997192e-01 8.627512305974960327e-02 1.721756756305694580e-01 -9.825374186038970947e-02 2.586550712585449219e-01 -9.759251028299331665e-02 7.045041024684906006e-02 -1.290041059255599976e-01 -2.537172734737396240e-01 1.827536523342132568e-01 -4.952598735690116882e-02 1.619491428136825562e-01 -9.665106236934661865e-02 2.536411583423614502e-02 -6.611670553684234619e-02 5.276242271065711975e-02 -1.626442521810531616e-01 -4.251310229301452637e-02 -4.209347069263458252e-02 -3.451634570956230164e-02 3.507450520992279053e-01 2.216868847608566284e-01 -2.556194663047790527e-01 1.320586949586868286e-01 7.636672258377075195e-02 2.091350555419921875e-01 -4.557220265269279480e-02 -5.513323098421096802e-02
3.501577079296112061e-01 4.168031513690948486e-01 1.515670306980609894e-02 1.066014394164085388e-01 -6.242550164461135864e-02 4.885984957218170166e-02 -2.680266648530960083e-02 -6.739353388547897339e-02 -9.023121744394302368e-02 1.659308522939682007e-01 -2.062063366174697876e-01 -1.317405551671981812e-01 -3.088125586509704590e-01 2.241008728742599487e-02 -8.845312148332595825e-02 1.517955362796783447e-01 -2.005300670862197876e-01 3.376421704888343811e-02 -1.250709593296051025e-01 -4.126323759555816650e-02 -8.568581938743591309e-02 -1.134103536605834961e-01 2.518048286437988281e-01 -5.382815003395080566e-02 2.158365696668624878e-01 2.369275689125061035e-01 -1.582100242376327515e-01 2.231446653604507446e-01 1.419911086559295654e-01 8.463814109563827515e-02 1.234757602214813232e-01 -3.048307895660400391e-01
6.420211493968963623e-02 -1.198390424251556396e-01 -4.837325513362884521e-01 1.013105735182762146e-01 -1.407622247934341431e-01 -7.594031840562820435e-02 9.313338249921798706e-02 -9.789384901523590088e-02 4.944451898336410522e-02 -1.412003487348556519e-01 -7.495050132274627686e-02 -9.886643290519714355e-02 -2.486881017684936523e-01 -2.942892163991928101e-02 3.115110285580158234e-02 -2.940202057361602783e-01 -3.090834021568298340e-01 -1.290834397077560425e-01 -5.160206556320190430e-02 6.466818600893020630e-02 1.856421492993831635e-02 -5.381784960627555847e-02 1.154467910528182983e-01 -1.828243136405944824e-01 9.196514636278152466e-02 2.899084091186523438e-01 -1.458292156457901001e-01 1.013768687844276428e-01 2.309329658746719360e-01 -9.992311149835586548e-02 2.688502073287963867e-01 2.771943807601928711e-01
1.393576562404632568e-01 1.344598829746246338e-01 -2.887294292449951172e-01 -1.237105354666709900e-01 -4.892009124159812927e-02 1.179034337401390076e-01 3.688940405845642090e-02 1.391367614269256592e-01 1.044624522328376770e-01 6.264248490333557129e-02 -1.840576529502868652e-01 -8.825996518135070801e-02 -1.381406933069229126e-01 1.900640502572059631e-02 2.394329309463500977e-01 9.308842569589614868e-02 -2.117670029401779175e-01 1.444657333195209503e-02 -2.319084554910659790e-01 4.100010097026824951e-01 -8.198086917400360107e-02 -1.616303324699401855e-01 -7.276094704866409302e-02 -2.721638679504394531e-01 2.525995969772338867e-01 2.019926607608795166e-01 -3.726584017276763916e-01 1.740466952323913574e-01 -4.148670658469200134e-02 1.364391855895519257e-02 -1.675836443901062012e-01 -4.428453743457794189e-02
-4.380191490054130554e-02 1.721207797527313232e-01 -3.013096451759338379e-01 7.890326529741287231e-02 1.257925629615783691e-01 -6.354187428951263428e-02 -7.877310365438461304e-02 -4.572940170764923096e-01 -6.266124546527862549e-02 -1.045965701341629028e-01 1.560449302196502686e-01 -6.041703373193740845e-02 -3.079822063446044922e-01 -1.795310825109481812e-01 1.116240248084068298e-01 -3.417801111936569214e-02 3.892392292618751526e-02 1.726592034101486206e-01 -4.126513600349426270e-01 6.538065522909164429e-02 -1.240141503512859344e-02 -1.173143908381462097e-01 -8.031388372182846069e-02 1.108919531106948853e-01 1.182748451828956604e-01 5.517384037375450134e-02 -1.575969010591506958e-01 1.836238354444503784e-01 7.280866801738739014e-02 -1.662930846214294434e-01 2.858615815639495850e-01 1.545112878084182739e-01
1.169593259692192078e-01 7.128863781690597534e-02 -1.993545889854431152e-01 9.256280213594436646e-02 -9.856301546096801758e-02 9.687724709510803223e-02 4.050585255026817322e-02 2.407726645469665527e-02 -4.844193458557128906e-01 -1.548789739608764648e-01 -8.599643409252166748e-02 -1.091128960251808167e-01 -1.875029206275939941e-01 1.062442511320114136e-01 1.644025743007659912e-01 2.848942391574382782e-02 -4.657340049743652344e-02 6.321768462657928467e-02 -1.170564666390419006e-01 1.706584542989730835e-01 -3.981150984764099121e-01 -1.548534333705902100e-01 2.157835364341735840e-01 2.691014409065246582e-01 2.995302081108093262e-01 -5.031123291701078415e-03 -1.152726411819458008e-01 -1.186594590544700623e-01 -2.714047729969024658e-01 6.174577400088310242e-03 1.338216513395309448e-01 -1.443532947450876236e-02
7.049305737018585205e-02 3.271140754222869873e-01 -3.223921656608581543e-01 -3.596326112747192383e-01 9.630523622035980225e-02 2.176465392112731934e-01 -9.043867141008377075e-02 -2.095887809991836548e-01 6.032548099756240845e-02 -4.690751433372497559e-01 -1.241713613271713257e-01 -1.066581830382347107e-01 -1.432779729366302490e-01 4.279261920601129532e-03 2.278241217136383057e-01 -1.239916905760765076e-01 -1.814013123512268066e-01 1.995322555303573608e-01 -1.892772689461708069e-02 2.101243734359741211e-01 -2.942315302789211273e-02 -9.683557786047458649e-03 1.436448395252227783e-01 -2.657488733530044556e-02 1.868485957384109497e-01 -3.175809234380722046e-02 -1.189902648329734802e-01 8.029396086931228638e-02 7.026765495538711548e-02 9.677706286311149597e-03 -7.341724634170532227e-02 3.515690937638282776e-02
3.250857591629028320e-01 8.465293794870376587e-02 -5.334759596735239029e-03 -2.179070711135864258e-01 -8.215480297803878784e-02 -2.006404548883438110e-01 2.598240673542022705e-01 -1.914748251438140869e-01 7.718054205179214478e-02 -2.799995243549346924e-01 2.095335274934768677e-01 -1.345293968915939331e-01 -2.612744271755218506e-01 -1.408395543694496155e-02 7.863796502351760864e-02 8.468862622976303101e-02 -2.879256308078765869e-01 2.222974002361297607e-01 -4.849746450781822205e-02 8.222311735153198242e-02 6.361856311559677124e-02 2.154904976487159729e-02 1.279349923133850098e-01 4.268997907638549805e-02 5.184857547283172607e-02 6.843889132142066956e-03 -3.116156160831451416e-01 2.832453250885009766e-01 1.233060956001281738e-01 2.104912847280502319e-01 2.212036699056625366e-01 8.743863552808761597e-02
8.089070022106170654e-02 7.158515602350234985e-02 -2.027021348476409912e-01 -4.606506600975990295e-02 6.108540296554565430e-02 -1.290835440158843994e-02 3.134179711341857910e-01 -3.001568913459777832e-01 -3.988087475299835205e-01 9.087380766868591309e-02 -3.802417963743209839e-02 -2.426344156265258789e-01 -4.000830948352813721e-01 -2.120944410562515259e-01 2.171423286199569702e-01 9.190813638269901276e-03 -5.200289189815521240e-02 5.955994501709938049e-02 -2.540009468793869019e-02 -1.815994530916213989e-01 1.502994000911712646e-01 -2.981262207031250000e-01 2.166302502155303955e-01 1.167829632759094238e-01 1.058104485273361206e-01 -4.140106961131095886e-02 -4.142488911747932434e-02 1.054948121309280396e-01 -2.004272863268852234e-02 9.316827356815338135e-02 1.603474169969558716e-01 2.302158996462821960e-02
1.398707181215286255e-01 3.968768417835235596e-01 -2.297125458717346191e-01 -1.113411411643028259e-01 1.454591453075408936e-01 -1.763272434473037720e-01 2.386123239994049072e-01 -2.717722952365875244e-01 1.218882203102111816e-01 -1.603351980447769165e-01 1.257286518812179565e-01 -4.130995273590087891e-02 -3.351933136582374573e-02 -2.038707286119461060e-01 4.080341756343841553e-02 9.882182627916336060e-02 -1.600691527128219604e-01 1.770463436841964722e-01 1.961283087730407715e-01 1.161934062838554382e-01 -2.351277619600296021e-01 -3.614517673850059509e-02 -1.308665275573730469e-01 -1.199515238404273987e-01 3.248886168003082275e-01 7.664719223976135254e-02 -1.351459026336669922e-01 3.354100286960601807e-01 4.873654991388320923e-02 -5.775468307547271252e-04 5.096704885363578796e-02 -1.353258043527603149e-01
1.663027852773666382e-01 2.099004089832305908e-01 -3.245548903942108154e-01 1.429167985916137695e-01 -4.717317223548889160e-02 1.115073561668395996e-01 1.782592982053756714e-01 -3.287079334259033203e-01 -7.490476220846176147e-02 2.154003456234931946e-02 1.297444105148315430e-01 1.372420042753219604e-01 -2.557380497455596924e-01 1.726544052362442017e-01 -5.182704702019691467e-02 2.981095314025878906e-01 3.917932882905006409e-02 1.363073438405990601e-01 4.848008602857589722e-02 2.491949349641799927e-01 -1.613289713859558105e-01 -2.937639951705932617e-01 -3.779811784625053406e-02 4.453503340482711792e-02 9.646015614271163940e-02 -6.036511063575744629e-02 -2.733990252017974854e-01 1.728791594505310059e-01 3.865224123001098633e-02 1.563691943883895874e-01 1.217067912220954895e-01 2.467567920684814453e-01
2.623919546604156494e-01 -2.336149662733078003e-02 -4.508159756660461426e-01 2.691588737070560455e-02 3.369386494159698486e-02 1.364267319440841675e-01 -6.419138610363006592e-02 -2.352163493633270264e-01 -1.299661099910736084e-01 -2.505814433097839355e-01 5.259997397661209106e-02 -7.466264069080352783e-02 -1.122368797659873962e-01 3.471212461590766907e-02 2.808937132358551025e-01 -1.978188939392566681e-02 2.350704669952392578e-01 2.631624639034271240e-01 -2.074662297964096069e-01 1.679030954837799072e-01 -1.556355059146881104e-01 1.889005489647388458e-02 4.221827164292335510e-02 1.607074290513992310e-01 3.082217276096343994e-01 2.651050388813018799e-01 -3.686815127730369568e-02 -1.525813192129135132e-01 -6.276632845401763916e-02 -5.262521654367446899e-02 6.207567080855369568e-02 1.338414102792739868e-01
1.562850922346115112e-01 7.205814868211746216e-02 -3.659970164299011230e-01 -2.825073525309562683e-02 -4.618068039417266846e-02 8.307527750730514526e-02 -3.431191667914390564e-02 -2.913875281810760498e-01 -6.957649439573287964e-02 -3.012251853942871094e-01 6.128794699907302856e-02 -5.241959542036056519e-02 -1.288983523845672607e-01 -5.660847574472427368e-02 1.984376907348632812e-01 5.864860862493515015e-02 2.411712706089019775e-01 2.880095839500427246e-01 -1.333448737859725952e-01 2.118237316608428955e-01 -1.487097144126892090e-01 -1.310664415359497070e-01 1.183438152074813843e-01 1.841524057090282440e-02 1.870371401309967041e-01 2.952757477760314941e-01 -2.439966648817062378e-01 -2.799475491046905518e-01 -4.736866429448127747e-02 -2.010880261659622192e-01 1.033630445599555969e-01 7.038637995719909668e-02
8.312928676605224609e-02 1.635579615831375122e-01 -2.789111137390136719e-01 1.176825445145368576e-02 -9.252330660820007324e-02 -4.186706244945526123e-02 -1.030558049678802490e-01 -1.676943004131317139e-01 4.254010319709777832e-02 -2.851122617721557617e-01 1.076851561665534973e-01 -1.205950230360031128e-01 -3.760437071323394775e-01 -1.814297288656234741e-01 2.536276578903198242e-01 1.147409379482269287e-01 1.612449139356613159e-01 1.238575354218482971e-01 -2.445653527975082397e-01 1.567213684320449829e-01 -2.457186728715896606e-01 -1.096029654145240784e-01 1.758566200733184814e-01 5.907227098941802979e-02 2.977277636528015137e-01 3.258759677410125732e-01 -8.085099607706069946e-02 -1.106156930327415466e-01 -9.537481516599655151e-02 -8.364279568195343018e-02 1.267425715923309326e-01 -3.352717496454715729e-03
1.319799274206161499e-01 5.000742077827453613e-01 -3.022706806659698486e-01 2.265805602073669434e-01 -7.005278766155242920e-02 6.091018393635749817e-02 9.556672722101211548e-02 -2.504488229751586914e-01 -1.643055081367492676e-01 7.647502422332763672e-02 -4.539387673139572144e-02 -1.145549416542053223e-01 -2.129340469837188721e-01 1.649386286735534668e-01 5.852961912751197815e-02 2.722502350807189941e-01 -1.447587460279464722e-01 -5.501461401581764221e-02 9.387752413749694824e-02 1.183301359415054321e-01 5.745347961783409119e-02 -1.123385727405548096e-01 2.390030175447463989e-01 -4.423832148313522339e-02 3.400423824787139893e-01 -1.427115406841039658e-02 -2.316932938992977142e-02 4.220856726169586182e-02 -6.528055295348167419e-03 2.249214947223663330e-01 1.166303306818008423e-01 8.380378037691116333e-02
2.231076061725616455e-01 4.623801112174987793e-01 -3.533461391925811768e-01 -1.630344390869140625e-01 -5.658398196101188660e-02 8.607117459177970886e-03 -7.138439267873764038e-02 -1.538977622985839844e-01 -9.600786864757537842e-02 -9.702234528958797455e-03 -1.320376247167587280e-01 -3.152340278029441833e-02 -1.328965574502944946e-01 1.149845197796821594e-01 5.301703885197639465e-02 7.972493767738342285e-02 -1.418822705745697021e-01 -9.709139913320541382e-02 1.819048821926116943e-01 1.456289738416671753e-01 -1.182540599256753922e-02 -2.016382217407226562e-01 2.303387671709060669e-01 8.168009668588638306e-02 1.880897134542465210e-01 1.515291631221771240e-01 -2.415688484907150269e-01 8.326203376054763794e-02 -1.976677216589450836e-02 3.376112282276153564e-01 2.464407533407211304e-01 4.513189196586608887e-02
8.941891044378280640e-02 3.788424432277679443e-01 -3.077789247035980225e-01 -2.058490514755249023e-01 -9.479898214340209961e-02 1.204677820205688477e-01 -1.783325225114822388e-01 -3.564887046813964844e-01 1.062655672430992126e-01 -3.441047072410583496e-01 -2.557697333395481110e-02 -3.381831943988800049e-01 -9.452190995216369629e-02 4.964968189597129822e-02 1.907980442047119141e-02 -7.748825103044509888e-02 -1.637281179428100586e-01 5.940591543912887573e-02 6.013527512550354004e-02 3.257654309272766113e-01 -2.068925462663173676e-02 7.937411218881607056e-02 5.907786637544631958e-02 7.581774145364761353e-02 1.091381609439849854e-01 -4.842069372534751892e-02 -1.429515331983566284e-01 -2.199019640684127808e-01 1.482750028371810913e-01 -6.902391463518142700e-02 2.558721601963043213e-02 -3.218431025743484497e-03
1.461147964000701904e-01 3.999080955982208252e-01 -2.569653689861297607e-01 -3.658596575260162354e-01 -1.129053235054016113e-01 -5.391692370176315308e-02 9.793598204851150513e-02 -2.804342210292816162e-01 -1.030056402087211609e-01 2.646959386765956879e-02 -5.327333509922027588e-02 -9.778426960110664368e-03 -9.720936417579650879e-02 1.131549179553985596e-01 1.430558562278747559e-01 -1.591640412807464600e-01 -1.602102816104888916e-01 2.591764554381370544e-02 2.627205662429332733e-02 4.138476401567459106e-02 -3.300561606884002686e-01 -1.305326521396636963e-01 2.629844248294830322e-01 -1.471832208335399628e-02 2.118118256330490112e-01 1.364835649728775024e-01 -1.973653435707092285e-01 2.975243330001831055e-02 9.485784173011779785e-02 2.628462016582489014e-01 -1.612457334995269775e-01 -3.378957509994506836e-02
2.251016199588775635e-01 3.948864042758941650e-01 -2.645830512046813965e-01 -2.930636517703533173e-03 -9.820686280727386475e-02 -1.183549873530864716e-03 1.421954575926065445e-02 -2.442912012338638306e-01 -1.842131316661834717e-01 7.273962348699569702e-02 -1.570015251636505127e-01 -1.602525413036346436e-01 -2.437157789245247841e-03 1.042839437723159790e-01 -5.672712251543998718e-02 2.619391083717346191e-01 7.145569659769535065e-03 8.481917530298233032e-02 -1.606885194778442383e-01 4.343611374497413635e-02 -2.288028225302696228e-02 3.186204284429550171e-02 1.846910715103149414e-01 -9.493810683488845825e-02 3.252715468406677246e-01 1.835716962814331055e-01 -3.429603576660156250e-01 -7.260937243700027466e-02 5.580975860357284546e-02 3.653194010257720947e-01 5.252705514430999756e-02 1.569238677620887756e-02
1.466045975685119629e-01 2.943597435951232910e-01 -4.362457394599914551e-01 -4.094095900654792786e-02 -2.430004626512527466e-02 3.289484232664108276e-02 1.421547681093215942e-01 -2.129669189453125000e-01 9.683179855346679688e-02 4.166090115904808044e-02 1.381417512893676758e-01 2.933119609951972961e-02 -1.016820594668388367e-01 -6.152753531932830811e-02 1.736903488636016846e-01 3.854903578758239746e-02 -5.378790944814682007e-02 -4.276573657989501953e-02 2.472897246479988098e-02 2.124868482351303101e-01 9.748931229114532471e-02 -2.740353345870971680e-01 8.316092938184738159e-02 2.417918667197227478e-02 4.319482147693634033e-01 -2.534342464059591293e-03 -3.438856005668640137e-01 1.975584626197814941e-01 8.201487362384796143e-02 6.827337294816970825e-02 1.432803124189376831e-01 1.934671550989151001e-01
-1.486135274171829224e-02 4.322579503059387207e-02 -3.256074488162994385e-01 -7.414876669645309448e-02 2.328169047832489014e-01 1.092748790979385376e-01 -6.391155719757080078e-02 -2.196024805307388306e-01 -2.342713326215744019e-01 4.577522352337837219e-02 -2.101370245218276978e-01 -3.630473315715789795e-01 -1.811128705739974976e-01 -6.350401043891906738e-02 2.645241469144821167e-02 1.124268099665641785e-01 -1.099673137068748474e-01 1.070210337638854980e-01 1.317923367023468018e-01 2.761218845844268799e-01 -2.710213959217071533e-01 -4.019956588745117188e-01 2.343907654285430908e-01 -1.640608347952365875e-02 2.001700922846794128e-02 -4.884698987007141113e-02 -1.739496365189552307e-02 8.432740718126296997e-02 -5.884899944067001343e-02 -1.712786853313446045e-01 6.888720393180847168e-02 -1.722168028354644775e-01
1.029656548053026199e-02 3.132570981979370117e-01 -2.255299985408782959e-01 -1.238615661859512329e-01 7.390587124973535538e-03 8.099051192402839661e-03 3.732549399137496948e-02 -3.219638392329216003e-02 2.554050646722316742e-02 -1.611835211515426636e-01 8.619708567857742310e-02 -3.542228937149047852e-01 -9.848263859748840332e-02 -2.047764658927917480e-01 -1.253720819950103760e-01 2.118983119726181030e-02 -2.743714153766632080e-01 2.446698397397994995e-01 -6.312938779592514038e-02 3.860527873039245605e-01 -6.180026009678840637e-02 -2.706724107265472412e-01 -2.195761203765869141e-01 -9.162729978561401367e-02 2.942914962768554688e-01 -5.206571146845817566e-02 -1.232176646590232849e-01 -9.626343101263046265e-02 1.511411815881729126e-01 1.678522378206253052e-01 1.167262718081474304e-01 -7.351931929588317871e-02
1.874866336584091187e-01 1.363998204469680786e-01 -5.637858062982559204e-02 2.908507362008094788e-02 -1.991749703884124756e-01 8.962601423263549805e-02 1.759375780820846558e-01 -4.125292003154754639e-01 -2.415945827960968018e-01 5.415125936269760132e-02 -2.121979147195816040e-01 -2.211169525980949402e-02 5.260413512587547302e-02 -1.844025701284408569e-01 1.493982076644897461e-01 -2.091888040304183960e-01 -1.043556183576583862e-01 1.241846457123756409e-01 -1.403513848781585693e-01 6.251702457666397095e-02 -2.841591462492942810e-02 -1.773197054862976074e-01 9.546860307455062866e-02 -1.449912339448928833e-01 3.070137500762939453e-01 7.017715275287628174e-02 -4.293974116444587708e-02 4.592340812087059021e-02 -3.538563549518585205e-01 -1.097719669342041016e-01 3.169401288032531738e-01 -1.748067140579223633e-01
9.890455007553100586e-02 -4.028453677892684937e-02 -3.479874432086944580e-01 -1.684189438819885254e-01 7.252461463212966919e-02 -1.353987902402877808e-01 -1.385739445686340332e-01 -2.456942647695541382e-01 -3.115621395409107208e-02 -1.591311246156692505e-01 -6.039843335747718811e-02 -6.866838037967681885e-02 -1.735647395253181458e-02 -2.133450061082839966e-01 -1.303381174802780151e-01 9.983596950769424438e-02 -3.413461446762084961e-01 -7.399391382932662964e-03 -3.997998535633087158e-01 1.063416302204132080e-01 2.275909185409545898e-01 1.020355895161628723e-02 6.779369711875915527e-02 5.998656153678894043e-02 2.334788888692855835e-01 6.315524876117706299e-02 -7.204956561326980591e-02 1.580539345741271973e-01 1.750146001577377319e-01 9.569336473941802979e-02 3.845774829387664795e-01 -6.608819216489791870e-02
-6.538880616426467896e-02 1.373280286788940430e-01 2.792833559215068817e-02 4.485949128866195679e-02 1.098643429577350616e-02 5.523594468832015991e-02 2.280886769294738770e-01 -4.842166900634765625e-01 -1.289248019456863403e-01 1.680508628487586975e-02 -1.989480406045913696e-01 -3.614886999130249023e-01 -1.623611599206924438e-01 1.535075996071100235e-02 3.203159570693969727e-01 -2.032306790351867676e-02 -1.825022697448730469e-01 -5.157601833343505859e-02 -5.179786309599876404e-02 2.277712970972061157e-01 -2.092464268207550049e-02 -7.482562959194183350e-02 -2.060130387544631958e-01 1.625034771859645844e-02 2.853770852088928223e-01 1.448881477117538452e-01 -1.169672831892967224e-01 1.255747526884078979e-01 -3.264476731419563293e-02 2.159130424261093140e-01 -1.732900589704513550e-01 -1.370108425617218018e-01
1.242638081312179565e-01 2.342482060194015503e-01 -2.948445975780487061e-01 -3.652742207050323486e-01 -2.601370401680469513e-02 2.506190538406372070e-01 7.680349051952362061e-03 -2.424485087394714355e-01 -8.346302062273025513e-02 -4.715862870216369629e-01 -4.931199550628662109e-02 -1.773947477340698242e-01 -9.211877733469009399e-02 -4.261576756834983826e-02 2.074553966522216797e-01 -6.220997776836156845e-03 -2.440627515316009521e-01 7.924979180097579956e-02 -4.618394747376441956e-02 1.447966992855072021e-01 9.779283404350280762e-02 9.021323174238204956e-02 3.748146072030067444e-02 1.010577008128166199e-01 2.050802707672119141e-01 -9.317716211080551147e-02 -2.333611398935317993e-01 -9.786127507686614990e-02 9.638755023479461670e-02 1.528841853141784668e-01 -1.329731754958629608e-02 6.694313138723373413e-02
1.391644030809402466e-01 1.471311300992965698e-01 -3.137510418891906738e-01 -1.338001936674118042e-01 2.201750874519348145e-02 -3.320614993572235107e-02 3.240853175520896912e-02 -1.931750923395156860e-01 3.064036928117275238e-02 -4.053726326674222946e-03 -1.878999620676040649e-01 -1.728122532367706299e-01 2.097767591476440430e-02 -2.195260673761367798e-01 1.922307163476943970e-02 -4.558206722140312195e-02 -2.878648638725280762e-01 1.556748598814010620e-01 -3.832808732986450195e-01 8.079734444618225098e-02 1.803381592035293579e-01 1.041739434003829956e-01 -1.333414018154144287e-01 2.929091155529022217e-01 2.184720188379287720e-01 1.886426657438278198e-02 1.558144390583038330e-01 3.363652229309082031e-01 -6.052879989147186279e-02 -5.606812983751296997e-02 1.903311312198638916e-01 -2.224017381668090820e-01
9.868748486042022705e-02 3.445325419306755066e-02 -2.942537963390350342e-01 3.394050896167755127e-02 -4.150845110416412354e-02 -2.067681550979614258e-01 6.967899855226278305e-03 -2.532311156392097473e-02 -1.333201974630355835e-01 8.478863537311553955e-02 -1.190216541290283203e-01 -1.513743251562118530e-01 -3.242581784725189209e-01 -1.708729267120361328e-01 1.475732624530792236e-01 -1.917422562837600708e-01 -2.130487710237503052e-01 -2.593637257814407349e-02 5.015916749835014343e-02 3.728725612163543701e-01 -4.306387528777122498e-02 5.898482352495193481e-02 1.116662696003913879e-01 -2.689297683537006378e-02 -1.137421801686286926e-01 4.282870888710021973e-01 -2.025704085826873779e-01 2.246224880218505859e-01 -3.039915859699249268e-02 -1.665376871824264526e-01 2.803340852260589600e-01 -1.087632728740572929e-03
1.012879833579063416e-01 3.314261734485626221e-01 -1.924078613519668579e-01 8.666296303272247314e-02 -2.898682355880737305e-01 -1.208403930068016052e-01 6.107873748987913132e-03 -2.575034797191619873e-01 -9.554265439510345459e-02 1.893609613180160522e-01 -1.024620085954666138e-01 -8.607165887951850891e-03 -5.969781801104545593e-02 3.772591054439544678e-02 1.445316821336746216e-01 1.202790439128875732e-01 -1.627691686153411865e-01 2.066719084978103638e-01 1.696541011333465576e-01 2.466794550418853760e-01 -6.941615790128707886e-02 -1.937908679246902466e-01 1.276330649852752686e-02 1.372386142611503601e-02 3.428758680820465088e-01 1.872938573360443115e-01 -1.903216727077960968e-02 6.948397308588027954e-02 -4.119603335857391357e-02 3.481122255325317383e-01 1.766234487295150757e-01 2.470216304063796997e-01
-1.183283030986785889e-01 1.183686777949333191e-01 -2.042424529790878296e-01 7.108470797538757324e-02 9.563663043081760406e-03 2.302030175924301147e-01 6.638435646891593933e-03 -2.462181895971298218e-01 -4.011970758438110352e-01 -1.277854144573211670e-01 -2.708986699581146240e-01 -2.645731866359710693e-01 2.738327346742153168e-02 -2.529589533805847168e-01 2.159080207347869873e-01 1.005641371011734009e-01 -5.156632512807846069e-02 1.305253058671951294e-01 -1.798065602779388428e-01 1.709476560354232788e-01 -1.866106539964675903e-01 -2.595096528530120850e-01 2.047640234231948853e-01 6.817539781332015991e-02 1.060966476798057556e-01 1.942860186100006104e-01 1.607575118541717529e-01 1.010861769318580627e-01 1.385440304875373840e-02 9.330362081527709961e-02 8.994618803262710571e-02 -1.930779367685317993e-01
5.136780068278312683e-02 1.893363595008850098e-01 -2.711780965328216553e-01 -7.160854339599609375e-02 2.313941568136215210e-01 -2.387723624706268311e-01 3.269661366939544678e-01 -1.214001327753067017e-01 -2.809078991413116455e-01 1.384871751070022583e-01 -1.888601928949356079e-01 -3.528630435466766357e-01 -1.747988462448120117e-01 -2.017288953065872192e-01 8.315293490886688232e-02 -6.913357973098754883e-02 1.215816568583250046e-02 -2.908495999872684479e-02 -2.460728287696838379e-01 6.663392484188079834e-02 -8.246647566556930542e-02 -2.650775909423828125e-01 2.191926687955856323e-01 9.484989196062088013e-02 1.014525368809700012e-01 3.759753704071044922e-02 -2.104791067540645599e-02 1.702790409326553345e-01 1.441590934991836548e-01 1.098515391349792480e-01 9.923374652862548828e-02 1.596895456314086914e-01
-1.705512218177318573e-02 1.153242513537406921e-01 -4.506194591522216797e-01 8.550529927015304565e-02 -1.980643719434738159e-01 -1.537659671157598495e-02 1.250987350940704346e-01 -2.876392304897308350e-01 -3.831341564655303955e-01 2.407806180417537689e-02 3.147969022393226624e-02 -3.881702423095703125e-01 5.127941071987152100e-02 1.617949269711971283e-02 2.157777994871139526e-01 -4.001968353986740112e-02 2.485713735222816467e-02 -2.106684148311614990e-01 -8.557471632957458496e-02 9.900911152362823486e-02 -2.035817056894302368e-01 3.637240454554557800e-02 1.828157156705856323e-01 -1.860979050397872925e-01 2.355668395757675171e-01 -5.612305179238319397e-02 1.490380428731441498e-02 2.016183137893676758e-01 2.097962237894535065e-02 -1.222098544239997864e-01 -1.519767101854085922e-02 -5.442762281745672226e-03
1.746088415384292603e-01 1.821772456169128418e-01 -2.882813215255737305e-01 1.181467995047569275e-01 -5.448697507381439209e-02 7.766799628734588623e-02 -5.697949975728988647e-02 -1.013038307428359985e-01 2.630700822919607162e-03 -1.910721957683563232e-01 5.495478585362434387e-02 -1.196392551064491272e-01 -1.867645233869552612e-01 -1.959484219551086426e-01 2.656889855861663818e-01 1.110277697443962097e-01 1.661227345466613770e-01 3.252367675304412842e-01 -1.357767134904861450e-01 1.619770377874374390e-01 -2.190748453140258789e-01 -5.341808125376701355e-02 7.913906127214431763e-02 1.225969418883323669e-01 3.668394684791564941e-01 2.299208343029022217e-01 -2.330510616302490234e-01 -1.876425594091415405e-01 5.038754269480705261e-02 -1.102014780044555664e-01 2.251806855201721191e-01 -1.190371587872505188e-01
6.463616341352462769e-02 2.211983799934387207e-01 -3.883616328239440918e-01 -9.742917865514755249e-02 2.663413994014263153e-02 -6.207543238997459412e-02 9.632008522748947144e-02 -4.087841510772705078e-01 -2.320180237293243408e-01 -2.659578621387481689e-01 -1.792644113302230835e-01 -3.118342459201812744e-01 1.446533054113388062e-01 -9.946037083864212036e-02 7.364780455827713013e-02 -3.441635072231292725e-01 1.084637939929962158e-01 2.731485664844512939e-02 1.384408026933670044e-01 1.695701777935028076e-01 -7.050534337759017944e-02 -3.585349395871162415e-02 2.398667484521865845e-02 7.921260595321655273e-02 6.302537769079208374e-02 -2.403732016682624817e-02 -1.366358548402786255e-01 9.293984621763229370e-02 1.173530220985412598e-01 1.536669284105300903e-01 -1.867469996213912964e-01 1.390901207923889160e-01
6.023274734616279602e-02 2.346850484609603882e-01 -3.202471435070037842e-01 -3.375809192657470703e-01 2.813263610005378723e-02 1.497401148080825806e-01 7.064654678106307983e-02 -2.229999154806137085e-01 -8.073975145816802979e-02 -2.416368126869201660e-01 -5.344875156879425049e-02 -1.561416983604431152e-01 -1.156298816204071045e-01 -3.280912637710571289e-01 2.561418414115905762e-01 -5.758519843220710754e-02 -5.565211921930313110e-02 1.421324163675308228e-01 -5.388920009136199951e-02 -7.011128962039947510e-02 -8.191239088773727417e-02 -3.218553662300109863e-01 5.863070487976074219e-02 -2.724039554595947266e-01 -5.564854480326175690e-03 2.214951515197753906e-01 2.830455638468265533e-02 1.364973932504653931e-01 6.829930841922760010e-02 2.485759407281875610e-01 -1.364990044385194778e-02 1.026349887251853943e-01
5.862354766577482224e-03 2.166918367147445679e-01 -2.311591207981109619e-01 -7.170601189136505127e-02 3.076637536287307739e-02 4.448212683200836182e-02 1.061624437570571899e-01 -2.085369825363159180e-02 1.286820769309997559e-01 -3.096764981746673584e-01 -9.499493986368179321e-02 4.266571626067161560e-02 -2.074802368879318237e-01 -1.190789788961410522e-01 -3.227162733674049377e-02 9.790898114442825317e-02 -4.983173012733459473e-01 -2.974851056933403015e-02 -2.604244947433471680e-01 2.366202622652053833e-01 5.115798115730285645e-02 -1.188002750277519226e-01 7.327122241258621216e-02 -2.899998426437377930e-01 -6.412274669855833054e-03 1.965562254190444946e-01 -1.573207080364227295e-01 3.335358798503875732e-01 4.753001779317855835e-02 1.430179029703140259e-01 7.770006358623504639e-02 -7.751584798097610474e-02
-1.002096235752105713e-01 2.477047778666019440e-02 -2.475234270095825195e-01 2.373509109020233154e-02 -4.093677923083305359e-02 -1.269580274820327759e-01 3.599455654621124268e-01 -4.529493749141693115e-01 -1.113979443907737732e-01 -2.024616152048110962e-01 -1.464854478836059570e-01 -1.159904003143310547e-01 -6.936717033386230469e-02 1.769143342971801758e-01 -6.650581955909729004e-03 1.035473942756652832e-01 -1.302496641874313354e-01 -7.614092528820037842e-02 -2.717861235141754150e-01 7.612077891826629639e-02 -2.810535430908203125e-01 -4.759404063224792480e-02 8.656007051467895508e-02 2.649345099925994873e-01 4.495676979422569275e-02 2.303374260663986206e-01 1.224295273423194885e-01 -4.526459798216819763e-02 1.626524627208709717e-01 9.624437987804412842e-02 -2.601146996021270752e-01 5.431169271469116211e-02
1.323667019605636597e-01 3.659625351428985596e-01 -5.557232499122619629e-01 -1.034237444400787354e-01 -5.554313585162162781e-02 -5.045397207140922546e-02 -1.121664885431528091e-02 -1.863297969102859497e-01 -1.103057265281677246e-01 7.228006422519683838e-02 -1.121584698557853699e-02 6.070078164339065552e-02 7.934092730283737183e-02 7.107141613960266113e-02 5.960770323872566223e-02 2.441119961440563202e-02 -1.356297731399536133e-01 1.709199398756027222e-01 -2.338980510830879211e-02 1.968503147363662720e-01 7.066770642995834351e-02 8.329330384731292725e-02 6.507537513971328735e-02 7.392089813947677612e-02 2.915425896644592285e-01 2.564273476600646973e-01 -5.811540782451629639e-02 2.038963884115219116e-01 -1.555100381374359131e-01 2.464052885770797729e-01 2.154925614595413208e-01 1.275816410779953003e-01
8.180902898311614990e-02 3.137440383434295654e-01 -3.826439380645751953e-01 1.307304501533508301e-01 -9.155375510454177856e-02 -7.879874855279922485e-02 8.048833906650543213e-02 -1.930901110172271729e-01 -1.006275415420532227e-01 2.630753070116043091e-02 -7.757432758808135986e-02 2.134797275066375732e-01 9.429673105478286743e-02 -1.955944113433361053e-03 -6.002532690763473511e-02 7.642833888530731201e-02 -2.880630195140838623e-01 1.964105665683746338e-01 -6.659335643053054810e-02 4.838299751281738281e-02 4.517726227641105652e-02 -6.106510013341903687e-02 1.467953920364379883e-01 4.131892323493957520e-02 3.022853434085845947e-01 2.012822031974792480e-01 -9.731852263212203979e-02 -2.148001082241535187e-02 2.988737821578979492e-02 4.055895507335662842e-01 3.443996608257293701e-01 9.525083005428314209e-02
1.114841103553771973e-01 3.127403184771537781e-02 -1.935237944126129150e-01 1.275189220905303955e-02 5.929584056138992310e-02 -1.499527692794799805e-01 2.886368520557880402e-02 -1.559852510690689087e-01 -4.142145514488220215e-01 -9.596625715494155884e-02 -6.562559306621551514e-02 -1.729440391063690186e-01 -3.585916161537170410e-01 -2.517669498920440674e-01 2.560259997844696045e-01 -1.210130527615547180e-01 1.155068054795265198e-01 1.628250479698181152e-01 1.145539805293083191e-02 1.143732219934463501e-01 9.639090299606323242e-02 3.415476903319358826e-02 2.871113084256649017e-02 2.088280320167541504e-01 2.115049362182617188e-01 4.931895062327384949e-02 -2.060122042894363403e-01 2.600461840629577637e-01 5.310405418276786804e-02 -1.791827082633972168e-01 3.322446644306182861e-01 -1.195836160331964493e-02
1.648121029138565063e-01 -9.923417866230010986e-02 -5.456269383430480957e-01 -1.097294315695762634e-01 -2.793249487876892090e-02 -6.331883370876312256e-02 1.396664232015609741e-01 2.032506838440895081e-02 1.788358986377716064e-01 -1.580240130424499512e-01 -1.391160488128662109e-01 -1.066234409809112549e-01 -4.178427457809448242e-01 5.645238328725099564e-03 6.588731706142425537e-02 -1.170737445354461670e-01 -2.850649654865264893e-01 9.460180252790451050e-02 8.819836657494306564e-04 9.495602548122406006e-02 5.014496669173240662e-02 -1.704013347625732422e-02 6.795962899923324585e-02 -1.303197592496871948e-01 -2.699045836925506592e-02 1.727415621280670166e-01 -1.349962651729583740e-01 2.227891683578491211e-01 -6.168382614850997925e-02 -1.369484513998031616e-01 2.402221858501434326e-01 2.141357213258743286e-01
1.162737682461738586e-01 2.516420185565948486e-01 -2.187833786010742188e-01 2.265559732913970947e-01 1.162564456462860107e-01 3.004667535424232483e-02 2.139836698770523071e-01 -2.933825850486755371e-01 -2.103611379861831665e-01 6.926280260086059570e-02 -5.817594006657600403e-02 -3.461697697639465332e-01 2.062322385609149933e-02 -2.525781989097595215e-01 1.503030210733413696e-01 -4.668623954057693481e-02 -1.274956762790679932e-01 -1.594263873994350433e-02 -3.080405890941619873e-01 1.080620288848876953e-01 3.588778525590896606e-02 -3.711866140365600586e-01 1.078850179910659790e-01 -1.434460468590259552e-02 1.611987054347991943e-01 1.484481841325759888e-01 5.773073807358741760e-02 9.432253241539001465e-02 9.389158338308334351e-03 -2.434946298599243164e-01 -1.358841657638549805e-01 -6.588985025882720947e-02
1.394732743501663208e-01 5.904726982116699219e-01 -5.322433635592460632e-02 4.355896636843681335e-02 -1.229468286037445068e-01 1.084441840648651123e-01 -8.978708833456039429e-02 -1.223783493041992188e-01 -5.509379133582115173e-02 -4.406119287014007568e-01 -1.369873583316802979e-01 -1.420519649982452393e-01 -1.874496340751647949e-01 -5.850588157773017883e-02 7.175006717443466187e-02 2.966321408748626709e-01 -1.379402875900268555e-01 2.163662314414978027e-01 -2.333425171673297882e-02 1.630689948797225952e-01 1.297163665294647217e-01 3.770137578248977661e-02 1.609483212232589722e-01 8.179402351379394531e-02 5.216455832123756409e-02 -1.392396632581949234e-02 -1.761381924152374268e-01 7.968972623348236084e-02 -2.964528463780879974e-02 9.402813017368316650e-02 3.288492560386657715e-02 1.204797849059104919e-01
1.823585480451583862e-01 1.273213420063257217e-02 -3.502933382987976074e-01 1.040212064981460571e-02 -1.410126388072967529e-01 2.898577451705932617e-01 3.205215930938720703e-02 2.137082256376743317e-02 -1.712826341390609741e-01 -3.972219228744506836e-01 6.655398756265640259e-02 1.371643133461475372e-02 -3.137249946594238281e-01 -6.364601850509643555e-02 6.859856657683849335e-03 5.568351480178534985e-04 6.825504451990127563e-02 6.779873371124267578e-02 -2.092942446470260620e-01 1.460217684507369995e-01 -8.898346126079559326e-02 -1.498899459838867188e-01 1.854950636625289917e-01 9.567648172378540039e-02 3.641149401664733887e-01 2.345901280641555786e-01 -1.315743313170969486e-03 -9.215518832206726074e-02 5.754636973142623901e-02 -3.651883080601692200e-02 2.132690697908401489e-01 -2.226131409406661987e-01
1.997340619564056396e-01 1.811850965023040771e-01 -3.089294731616973877e-01 2.915606833994388580e-02 1.769986003637313843e-01 1.887024939060211182e-02 2.715893089771270752e-01 -4.447126984596252441e-01 -2.677585482597351074e-01 1.025819629430770874e-01 -2.204761058092117310e-01 -3.626498878002166748e-01 2.624666690826416016e-02 -1.747823655605316162e-01 1.096121780574321747e-02 -1.456494443118572235e-02 -1.075234934687614441e-01 1.808082163333892822e-01 -1.217906400561332703e-01 1.525070667266845703e-01 1.139847859740257263e-01 -2.325950860977172852e-01 7.598476111888885498e-02 2.374070137739181519e-02 -4.129365086555480957e-02 1.109660789370536804e-02 7.736190408468246460e-02 8.482832461595535278e-02 8.336395025253295898e-02 -5.676889326423406601e-03 -4.824231564998626709e-02 -2.318858802318572998e-01
2.543229460716247559e-01 1.008038893342018127e-01 -3.196230530738830566e-01 4.738330096006393433e-02 -1.258161962032318115e-01 2.925582230091094971e-01 -1.172904274426400661e-03 -6.456022709608078003e-02 -2.775109410285949707e-01 -3.195883929729461670e-01 1.516282856464385986e-01 3.097984008491039276e-02 -2.716724574565887451e-01 -1.150916516780853271e-01 8.329983055591583252e-02 -1.110494788736104965e-02 1.115981116890907288e-01 1.994364410638809204e-01 -1.333225518465042114e-01 8.887367695569992065e-02 -1.900253817439079285e-02 -1.800128519535064697e-01 2.527736723423004150e-01 9.213566035032272339e-02 3.292281329631805420e-01 1.958787739276885986e-01 -3.754423558712005615e-02 -1.323379129171371460e-01 1.316959708929061890e-01 -5.430547893047332764e-02 1.473615765571594238e-01 -1.649490743875503540e-01
1.369738578796386719e-01 7.464753091335296631e-02 -2.273999750614166260e-01 2.183948010206222534e-01 -2.541324822232127190e-03 -1.025167033076286316e-01 -2.504245378077030182e-02 -2.170914560556411743e-01 -4.621117189526557922e-02 -1.202022284269332886e-01 3.318397700786590576e-02 -1.094168499112129211e-01 -1.681569218635559082e-01 -1.710394918918609619e-01 1.902289390563964844e-01 -1.200900226831436157e-01 2.154709100723266602e-01 3.343771696090698242e-01 -1.878998987376689911e-02 3.293563425540924072e-01 6.512659788131713867e-02 -5.386765673756599426e-02 -1.918467506766319275e-02 1.720903441309928894e-02 3.672352731227874756e-01 1.844154894351959229e-01 -7.273262739181518555e-02 1.703954488039016724e-01 5.353685468435287476e-02 -1.606810688972473145e-01 3.544095456600189209e-01 2.187048792839050293e-01
-1.796638071537017822e-01 2.269838750362396240e-01 -1.655681729316711426e-01 3.085193783044815063e-02 -1.815850138664245605e-01 -1.363037992268800735e-02 1.023618653416633606e-01 -2.925024032592773438e-01 -1.851174980401992798e-01 1.063219979405403137e-01 -1.992052942514419556e-01 -1.631999015808105469e-01 -1.964679807424545288e-01 -1.281621903181076050e-01 1.173886433243751526e-01 4.609951749444007874e-02 -2.913783490657806396e-01 6.175494939088821411e-02 2.686059102416038513e-02 1.514644473791122437e-01 2.012720555067062378e-01 -3.360850811004638672e-01 1.560560762882232666e-01 1.578663438558578491e-01 -5.256504565477371216e-02 1.686533689498901367e-01 1.546480506658554077e-01 -1.107673812657594681e-02 1.850313246250152588e-01 -1.971962451934814453e-01 3.105876743793487549e-01 1.893927007913589478e-01
1.749171465635299683e-01 2.957387864589691162e-01 -1.779036372900009155e-01 2.245645672082901001e-01 -1.823604553937911987e-01 -1.797880679368972778e-01 7.909118197858333588e-03 -1.965959072113037109e-01 -1.642089486122131348e-01 -1.053771004080772400e-01 -1.631734222173690796e-01 -2.636119723320007324e-01 -1.023446694016456604e-01 3.408478945493698120e-02 2.010558396577835083e-01 2.413351982831954956e-01 -1.020295396447181702e-01 7.713285088539123535e-02 1.798444986343383789e-01 1.082522049546241760e-01 -2.133694738149642944e-01 7.419671118259429932e-02 -3.888954222202301025e-02 2.121924608945846558e-01 2.112307548522949219e-01 3.276380710303783417e-03 -1.407284438610076904e-01 2.073173820972442627e-01 2.011369019746780396e-01 3.449538052082061768e-01 1.156722232699394226e-01 1.133517697453498840e-01
2.745277434587478638e-02 1.460637003183364868e-01 -4.083448350429534912e-01 -2.464120648801326752e-02 -5.491480976343154907e-02 3.624846935272216797e-01 9.104043245315551758e-02 -9.424766898155212402e-02 -9.614606201648712158e-02 -1.402979791164398193e-01 1.598836109042167664e-02 -1.975127607583999634e-01 -3.231872618198394775e-01 5.250496789813041687e-02 -3.001100616529583931e-03 1.238587349653244019e-01 1.525235772132873535e-01 -1.137249842286109924e-01 -1.027698516845703125e-01 4.201018065214157104e-02 -1.102799847722053528e-01 -5.372655764222145081e-02 3.652585446834564209e-01 9.013055264949798584e-02 2.550560235977172852e-01 2.094331085681915283e-01 -1.919647306203842163e-02 5.718649830669164658e-03 1.791133880615234375e-01 -1.625418514013290405e-01 1.591682583093643188e-01 -2.645074129104614258e-01
-8.053799392655491829e-04 -1.093170372769236565e-03 -2.036631852388381958e-01 4.286589566618204117e-03 2.075106054544448853e-01 -2.421871386468410492e-02 1.375741213560104370e-01 -3.781556189060211182e-01 -1.874750554561614990e-01 6.881099194288253784e-02 -1.679729819297790527e-01 -4.280768036842346191e-01 -1.783005744218826294e-01 5.094097927212715149e-02 1.037055402994155884e-01 2.042396664619445801e-01 1.451088860630989075e-02 4.322718828916549683e-02 -1.236117035150527954e-01 9.541236609220504761e-02 -9.364513307809829712e-02 -3.992437124252319336e-01 1.458823531866073608e-01 9.528868645429611206e-02 1.637899130582809448e-01 -6.968338042497634888e-02 -6.624959409236907959e-02 2.585018575191497803e-01 -2.107935398817062378e-01 -1.350047588348388672e-01 1.320973336696624756e-01 -8.203950524330139160e-02
1.600454151630401611e-01 8.656386286020278931e-02 -2.096084803342819214e-01 5.066274479031562805e-02 1.856905370950698853e-01 -1.218357868492603302e-02 2.834654450416564941e-01 -2.316534519195556641e-01 -1.917977035045623779e-01 -2.993711642920970917e-02 -1.891141086816787720e-01 -4.732012450695037842e-01 -2.191379219293594360e-01 -1.103589013218879700e-01 1.575445830821990967e-01 2.677569091320037842e-01 8.945427834987640381e-02 -8.331167697906494141e-02 -1.360568106174468994e-01 4.478335753083229065e-02 -1.433020830154418945e-01 -1.938957422971725464e-01 4.657645151019096375e-02 1.490913182497024536e-01 9.040676802396774292e-02 -1.402336955070495605e-01 -1.080356445163488388e-02 2.222574353218078613e-01 -5.001386255025863647e-02 -1.455927044153213501e-01 2.537668049335479736e-01 -1.192688494920730591e-01
2.913736999034881592e-01 9.483962506055831909e-02 1.420170906931161880e-02 9.191512316465377808e-02 -1.299303174018859863e-01 1.522256284952163696e-01 5.343636497855186462e-02 -2.592069804668426514e-01 -1.296118833124637604e-02 -7.865397632122039795e-02 4.850749671459197998e-02 1.543022394180297852e-01 -1.446920484304428101e-01 -1.395899206399917603e-01 1.520297825336456299e-01 -1.263096630573272705e-01 -1.674872785806655884e-01 1.289739906787872314e-01 -8.549572527408599854e-02 3.101438581943511963e-01 2.977977693080902100e-02 -2.302741557359695435e-01 2.423026263713836670e-01 1.232949122786521912e-01 4.847596287727355957e-01 -2.724873125553131104e-01 -1.966334879398345947e-01 1.040169596672058105e-01 1.235779896378517151e-01 8.541336655616760254e-02 1.250189393758773804e-01 -4.920715093612670898e-02
-6.265543401241302490e-02 6.480522453784942627e-02 -2.617680430412292480e-01 1.817925572395324707e-01 4.414255917072296143e-02 2.546762116253376007e-02 1.584725677967071533e-01 -7.533059269189834595e-02 -4.267071783542633057e-01 -1.726939082145690918e-01 -1.798162758350372314e-01 -2.208439111709594727e-01 -1.263726353645324707e-01 -1.974487006664276123e-01 4.168432950973510742e-02 -1.889779232442378998e-02 -2.052757889032363892e-03 2.395865768194198608e-01 1.033982038497924805e-01 3.342083394527435303e-01 -5.589024350047111511e-02 -4.383694529533386230e-01 1.901460289955139160e-01 8.812528848648071289e-02 3.007264994084835052e-02 1.392967253923416138e-01 6.131182424724102020e-03 3.485642001032829285e-02 -2.363661974668502808e-01 8.100098371505737305e-02 4.078169912099838257e-02 -4.690561443567276001e-02
2.086381167173385620e-01 1.427047979086637497e-02 -3.400569558143615723e-01 2.892272174358367920e-02 -1.025443896651268005e-01 1.651584953069686890e-01 1.830316334962844849e-02 9.535951912403106689e-02 -9.281561523675918579e-02 -3.692754209041595459e-01 -6.055928766727447510e-02 6.170077621936798096e-02 -2.607861161231994629e-01 -1.564135998487472534e-01 6.095609813928604126e-02 6.224305927753448486e-02 4.506498575210571289e-02 8.115080744028091431e-02 -1.681867241859436035e-01 1.405366212129592896e-01 -1.267825961112976074e-01 -2.361063361167907715e-01 3.023591637611389160e-01 -1.590282842516899109e-02 3.637624382972717285e-01 2.261751443147659302e-01 -4.653215780854225159e-02 -9.746094793081283569e-02 1.362846791744232178e-01 -4.016110301017761230e-02 2.366554588079452515e-01 -2.203866243362426758e-01
3.147033154964447021e-01 5.776182934641838074e-02 -1.951865702867507935e-01 -2.652637958526611328e-01 -3.758291900157928467e-02 -1.786950826644897461e-01 2.567862272262573242e-01 -3.073956370353698730e-01 -2.127927243709564209e-01 2.505528368055820465e-02 -2.310040742158889771e-01 1.455800607800483704e-02 -1.687022298574447632e-01 1.407116800546646118e-01 -1.997272521257400513e-01 4.657224938273429871e-02 -1.966858506202697754e-01 -5.899275466799736023e-02 -2.599662635475397110e-03 2.939842045307159424e-01 -6.264204531908035278e-02 2.687343955039978027e-02 -1.573891043663024902e-01 6.485472619533538818e-02 8.642172813415527344e-02 1.425295472145080566e-01 2.481599003076553345e-01 1.125395521521568298e-01 -1.212149262428283691e-01 -2.298048883676528931e-01 2.712523937225341797e-01 1.574144884943962097e-02
-1.075996756553649902e-01 -1.634546183049678802e-02 -1.891678720712661743e-01 1.599182337522506714e-01 9.873649477958679199e-02 1.855389475822448730e-01 1.125508844852447510e-01 -1.927829682826995850e-01 -2.518447637557983398e-01 -1.620634645223617554e-01 -1.571811735630035400e-01 -2.523612082004547119e-01 3.371093049645423889e-02 -1.014975979924201965e-01 2.784166038036346436e-01 9.913423657417297363e-02 -3.809039592742919922e-01 5.203508213162422180e-02 -1.463179290294647217e-01 1.822791248559951782e-01 -1.984054148197174072e-01 -2.179198563098907471e-01 1.792991161346435547e-01 2.017376013100147247e-03 4.872797429561614990e-02 1.529979854822158813e-01 2.299456894397735596e-01 1.468610167503356934e-01 8.008104749023914337e-03 1.500915884971618652e-01 1.034565046429634094e-01 -3.177568018436431885e-01
1.785862594842910767e-01 7.192702591419219971e-02 -3.131821453571319580e-01 1.007479336112737656e-02 -1.639926135540008545e-01 2.974948883056640625e-01 7.986837625503540039e-02 8.701618015766143799e-02 -1.232538148760795593e-01 -2.881666421890258789e-01 1.654041931033134460e-02 -6.056280434131622314e-02 -1.894908845424652100e-01 -1.039128080010414124e-01 1.612764000892639160e-01 6.236754730343818665e-02 1.114377453923225403e-01 2.014992386102676392e-01 -6.623649597167968750e-02 8.835119009017944336e-02 -1.140804886817932129e-01 -1.911849379539489746e-01 1.938914656639099121e-01 9.620332717895507812e-02 4.592853486537933350e-01 1.679104417562484741e-01 -1.314114779233932495e-01 -1.494553834199905396e-01 1.566971391439437866e-01 -3.057597577571868896e-02 2.010008692741394043e-01 -2.244154512882232666e-01
2.360364943742752075e-01 1.097525879740715027e-01 -2.317197620868682861e-01 1.659785360097885132e-01 1.333167776465415955e-02 -9.329467266798019409e-02 -2.521652728319168091e-02 -3.012198805809020996e-01 -1.765889674425125122e-01 -7.369156181812286377e-02 5.424275994300842285e-02 4.919704049825668335e-02 -3.366179168224334717e-01 -2.048108130693435669e-01 7.313008606433868408e-02 -1.111642941832542419e-01 9.538486599922180176e-02 1.608336865901947021e-01 -8.411250263452529907e-02 2.693311870098114014e-01 -3.438004478812217712e-02 -1.543908417224884033e-01 1.135754957795143127e-01 9.602501988410949707e-02 2.134876549243927002e-01 -7.712567597627639771e-02 -2.628560960292816162e-01 2.276824265718460083e-01 -1.497926190495491028e-03 -2.664508223533630371e-01 2.846673130989074707e-01 2.227005213499069214e-01
1.834196001291275024e-01 3.013916611671447754e-01 -2.710033953189849854e-01 -4.205114021897315979e-02 -9.851247817277908325e-02 -2.280625402927398682e-01 5.378411337733268738e-02 -2.351991683244705200e-01 -2.030555307865142822e-01 -1.893305629491806030e-01 -1.563411653041839600e-01 -2.041044831275939941e-01 3.707171231508255005e-02 -1.381856352090835571e-01 -1.689189672470092773e-01 1.582919992506504059e-02 -4.053421616554260254e-01 1.487058401107788086e-01 -9.869550168514251709e-02 2.835564315319061279e-01 6.277760863304138184e-02 2.749059163033962250e-02 -2.669585682451725006e-02 -1.377286314964294434e-01 4.588604904711246490e-03 5.020785331726074219e-02 -1.751114130020141602e-01 1.769705563783645630e-01 -8.114684373140335083e-02 2.820768356323242188e-01 5.346054211258888245e-02 -1.829590797424316406e-01
8.838529884815216064e-02 5.418403446674346924e-02 -1.989614367485046387e-01 1.698576211929321289e-01 -1.802477240562438965e-01 2.070770412683486938e-01 -4.399036522954702377e-03 1.149479299783706665e-01 -2.673195600509643555e-01 -1.732055693864822388e-01 -1.247594356536865234e-01 5.454354360699653625e-02 -2.861617505550384521e-01 -1.298906058073043823e-01 2.185824364423751831e-01 4.257326573133468628e-02 -9.322994947433471680e-02 1.704570651054382324e-01 -1.760620474815368652e-01 1.474039405584335327e-01 -1.801725625991821289e-01 -2.637135088443756104e-01 2.882161438465118408e-01 1.627523303031921387e-01 3.375887572765350342e-01 1.813607066869735718e-01 -2.156105041503906250e-01 -1.532608643174171448e-02 -1.135087851434946060e-02 -2.036897838115692139e-01 1.307132840156555176e-01 -9.767119586467742920e-02
5.622407421469688416e-02 8.983813226222991943e-02 -3.553486466407775879e-01 -1.559124141931533813e-01 1.103364229202270508e-01 -6.896271556615829468e-02 1.547976024448871613e-02 -6.545671820640563965e-02 -2.518467903137207031e-01 9.089326858520507812e-02 2.959167957305908203e-02 -2.549173831939697266e-01 -1.818656474351882935e-01 -1.417944282293319702e-01 2.690682113170623779e-01 -3.107515275478363037e-01 -2.171002477407455444e-01 1.738998740911483765e-01 -1.368928048759698868e-02 -6.451147794723510742e-02 5.445637926459312439e-02 -1.334622949361801147e-01 1.695148199796676636e-01 2.702308297157287598e-01 1.497158408164978027e-01 3.064275085926055908e-01 1.075231805443763733e-01 1.973821371793746948e-01 5.650450289249420166e-02 -2.695362567901611328e-01 9.984540939331054688e-02 -1.161293406039476395e-02
2.256703376770019531e-01 1.077566370368003845e-01 -1.680119335651397705e-01 4.653318598866462708e-02 5.377413332462310791e-02 1.049990579485893250e-01 -7.022590935230255127e-02 -2.078659385442733765e-01 -5.259025469422340393e-02 -1.399195790290832520e-01 4.916496947407722473e-02 1.063689514994621277e-01 -6.327805668115615845e-02 -1.715697795152664185e-01 1.767960488796234131e-01 9.645011276006698608e-03 -7.577953487634658813e-02 -1.665203273296356201e-01 -1.444296389818191528e-01 1.280436515808105469e-01 -1.193252876400947571e-01 -3.657241761684417725e-01 1.527520418167114258e-01 2.011275738477706909e-01 2.220405638217926025e-01 1.454560011625289917e-01 -4.161554276943206787e-01 5.183216929435729980e-02 1.395954787731170654e-01 3.110084533691406250e-01 2.290917038917541504e-01 2.159033715724945068e-01
1.556601375341415405e-01 2.519907951354980469e-01 -9.934064745903015137e-02 7.871344685554504395e-02 3.022407926619052887e-02 -5.444428324699401855e-02 -4.639550670981407166e-02 9.041879093274474144e-04 -1.482576727867126465e-01 1.594709008932113647e-01 -2.597445845603942871e-01 -3.256729543209075928e-01 -1.912335753440856934e-01 1.317362785339355469e-01 2.041532285511493683e-02 6.006276607513427734e-02 -2.937216460704803467e-01 1.291333734989166260e-01 -2.064837217330932617e-01 -7.943174242973327637e-02 3.507145494222640991e-02 -5.540379788726568222e-03 2.628536522388458252e-01 -1.439940184354782104e-01 3.833572268486022949e-01 1.935250610113143921e-01 -3.166611194610595703e-01 1.902221441268920898e-01 1.267738491296768188e-01 6.696559488773345947e-02 5.957659333944320679e-02 -1.527290493249893188e-01
1.475674659013748169e-01 4.543460160493850708e-02 -1.183859184384346008e-01 2.744719982147216797e-01 -3.143833577632904053e-02 8.164764195680618286e-02 8.075635135173797607e-02 -4.072788059711456299e-01 -2.965786680579185486e-02 -1.973794996738433838e-01 -9.139326959848403931e-02 5.373239517211914062e-02 -4.861979484558105469e-01 1.796399056911468506e-01 8.051113784313201904e-02 1.416781544685363770e-02 -2.543336153030395508e-01 3.976193815469741821e-02 -1.699319034814834595e-01 -1.780145913362503052e-01 -5.190928652882575989e-02 -8.190326392650604248e-02 -2.600380480289459229e-01 -8.551596105098724365e-02 1.018864586949348450e-01 3.185764849185943604e-01 1.294839102774858475e-02 -1.876344084739685059e-01 -3.230905160307884216e-02 6.221096962690353394e-02 1.076603457331657410e-01 -7.360778748989105225e-02
-3.579016029834747314e-02 5.278787389397621155e-02 -3.580562770366668701e-01 -1.650820970535278320e-01 -1.510262936353683472e-01 -7.756523787975311279e-02 -1.164985373616218567e-01 -1.113173514604568481e-01 -3.062149584293365479e-01 -8.917090296745300293e-02 1.961939632892608643e-01 -1.667151600122451782e-01 -1.357945054769515991e-01 -5.335313733667135239e-03 9.237435460090637207e-02 -2.404283434152603149e-01 4.892256110906600952e-03 4.168796166777610779e-02 1.237593367695808411e-01 3.897163644433021545e-02 -1.161509826779365540e-01 -5.041927099227905273e-02 2.132572531700134277e-01 3.338584899902343750e-01 2.302704900503158569e-01 3.238831460475921631e-01 -6.253769993782043457e-02 6.857417523860931396e-02 7.343435287475585938e-02 -4.786394909024238586e-02 2.913355231285095215e-01 -2.867169380187988281e-01
1.002119407057762146e-01 2.424916811287403107e-02 -1.742248684167861938e-01 1.000346392393112183e-01 1.905974149703979492e-01 -1.480320654809474945e-02 2.631864249706268311e-01 -2.176730483770370483e-01 -2.109718471765518188e-01 2.959497272968292236e-02 -1.425699442625045776e-01 -4.670753180980682373e-01 -1.669954508543014526e-01 -4.487741738557815552e-02 2.296996116638183594e-01 1.728886961936950684e-01 6.292268633842468262e-02 6.512236595153808594e-02 -1.275450438261032104e-01 1.409345418214797974e-01 -1.152383396402001381e-03 -2.793204486370086670e-01 5.711942166090011597e-02 2.165935635566711426e-01 1.325896382331848145e-01 -1.286104023456573486e-01 -7.114303857088088989e-02 2.385784685611724854e-01 2.285804785788059235e-02 -2.084278464317321777e-01 2.943246364593505859e-01 -1.297697238624095917e-02
2.037203125655651093e-02 2.614320814609527588e-01 -3.497650623321533203e-01 2.331445962190628052e-01 -4.454209655523300171e-02 -2.512074133846908808e-04 6.132591143250465393e-02 -1.951894313097000122e-01 -2.244507074356079102e-01 -7.653266191482543945e-03 -3.107768595218658447e-01 -3.321432471275329590e-01 -8.803537487983703613e-02 -2.903387695550918579e-02 1.572103500366210938e-01 1.177774220705032349e-01 -2.786629088222980499e-02 7.717904169112443924e-03 5.362981557846069336e-02 1.861144453287124634e-01 2.132947444915771484e-01 -2.214710265398025513e-01 2.024659514427185059e-01 3.406167402863502502e-02 3.836346268653869629e-01 -8.051411062479019165e-02 8.401136845350265503e-02 5.537063255906105042e-02 -1.359528601169586182e-01 2.208211123943328857e-01 7.990716956555843353e-03 6.794172804802656174e-03
1.180128306150436401e-01 1.296973675489425659e-01 -3.479054868221282959e-01 3.024820983409881592e-02 -1.116164624691009521e-01 2.577349841594696045e-01 -9.455094486474990845e-02 -1.977797895669937134e-01 -2.865257263183593750e-01 -3.079372644424438477e-02 -4.909448698163032532e-02 2.040905319154262543e-02 -1.818610541522502899e-02 -3.568174690008163452e-02 -1.397122628986835480e-02 2.482786625623703003e-01 7.434452325105667114e-02 2.477380037307739258e-01 1.608948111534118652e-01 1.189441606402397156e-01 -1.392951011657714844e-01 9.067524969577789307e-02 3.359969854354858398e-01 2.149462252855300903e-01 3.898117542266845703e-01 1.915281713008880615e-01 -7.072094082832336426e-02 -1.370762586593627930e-01 5.251207575201988220e-02 -2.141340672969818115e-01 2.773616462945938110e-02 -1.248109713196754456e-01
2.148040533065795898e-01 2.825937867164611816e-01 -2.505047917366027832e-01 -2.827881276607513428e-01 1.274853646755218506e-01 1.595228761434555054e-01 5.972554534673690796e-02 -3.437786549329757690e-02 -7.381862029433250427e-03 -4.082113206386566162e-01 2.472952008247375488e-02 -2.170151323080062866e-01 -5.786586087197065353e-03 1.225108057260513306e-01 1.257609874010086060e-01 6.032117456197738647e-02 -4.602033197879791260e-01 1.611381322145462036e-01 4.122514743357896805e-03 7.843327522277832031e-02 -4.243629425764083862e-02 -6.776607781648635864e-02 -6.089849397540092468e-02 4.470128566026687622e-02 2.428565621376037598e-01 6.037580780684947968e-03 -2.829843163490295410e-01 -1.589235104620456696e-02 5.424170196056365967e-02 -7.306227833032608032e-02 1.453654170036315918e-01 -1.056077033281326294e-01
1.321322051808238029e-03 -5.729524884372949600e-03 -2.882986962795257568e-01 2.960960008203983307e-02 -4.573256149888038635e-02 1.785899400711059570e-01 -1.289549171924591064e-01 -1.077231466770172119e-01 -3.029748499393463135e-01 -1.666822582483291626e-01 -2.101538181304931641e-01 -2.735386490821838379e-01 -4.516073688864707947e-02 -1.589930951595306396e-01 3.735337257385253906e-01 1.798337250947952271e-01 -9.416320919990539551e-02 1.257637590169906616e-01 -8.133397996425628662e-02 3.172147572040557861e-01 -1.663367301225662231e-01 -3.049930334091186523e-01 6.924641877412796021e-02 6.832502782344818115e-02 1.194855049252510071e-01 1.223858222365379333e-01 1.274874806404113770e-01 2.289012074470520020e-01 -2.758654765784740448e-02 9.524675458669662476e-02 1.535820215940475464e-01 -1.503416299819946289e-01
-2.363698929548263550e-02 -5.707281827926635742e-02 -3.121301233768463135e-01 -6.016041152179241180e-03 5.709943175315856934e-02 4.264602810144424438e-02 1.624427139759063721e-01 -9.279971569776535034e-02 2.689168751239776611e-01 -1.832296252250671387e-01 -1.187474727630615234e-01 9.505655616521835327e-02 -3.267983198165893555e-01 -1.429978013038635254e-02 1.665482968091964722e-01 2.978949993848800659e-02 -3.644607365131378174e-01 6.289480626583099365e-02 -1.794893741607666016e-01 1.480810791254043579e-01 7.021223753690719604e-02 1.033468730747699738e-02 1.385457068681716919e-01 -3.076073154807090759e-02 1.783529520034790039e-01 3.866404592990875244e-01 -2.102798968553543091e-01 2.147167474031448364e-01 -2.227097749710083008e-02 1.874927431344985962e-01 2.643404603004455566e-01 2.709980867803096771e-02
-2.346297800540924072e-01 1.205327883362770081e-01 -2.781047523021697998e-01 2.287849634885787964e-01 -5.754945427179336548e-02 -1.153913736343383789e-01 -8.685354143381118774e-03 -2.663639187812805176e-01 -2.827765047550201416e-01 -7.047998160123825073e-02 -4.508827999234199524e-02 -1.235234737396240234e-01 -1.044174581766128540e-01 -1.715596579015254974e-02 2.164474278688430786e-01 6.468626111745834351e-02 5.238797143101692200e-02 3.644248843193054199e-02 -1.023210361599922180e-01 3.393764197826385498e-01 -8.476822078227996826e-02 -3.126240670680999756e-01 2.929480969905853271e-01 -1.353285461664199829e-02 2.364100664854049683e-01 9.115234017372131348e-02 1.295071244239807129e-01 1.681766957044601440e-01 2.969416044652462006e-02 1.746617344906553626e-04 2.069241106510162354e-01 -2.739320397377014160e-01
7.670605182647705078e-02 1.752077639102935791e-01 6.590188294649124146e-02 -1.338253468275070190e-01 -1.049857139587402344e-01 -5.513194203376770020e-02 1.547026187181472778e-01 -5.665030702948570251e-02 -1.460247635841369629e-01 -1.893299669027328491e-01 -8.167645335197448730e-02 -2.475454956293106079e-01 -1.090954914689064026e-01 -7.051412016153335571e-02 1.842840760946273804e-01 -3.252653870731592178e-03 -7.276963442564010620e-02 4.899752438068389893e-01 2.262009531259536743e-01 3.932267054915428162e-02 -6.467606127262115479e-02 -7.516237348318099976e-02 2.805263400077819824e-01 1.682991683483123779e-01 1.738350093364715576e-01 3.283946514129638672e-01 1.539430767297744751e-01 2.155835777521133423e-01 -1.078766584396362305e-01 -1.732519567012786865e-01 1.186044663190841675e-01 2.123788893222808838e-01
1.688824743032455444e-01 3.494077026844024658e-01 -2.490760535001754761e-01 1.730256527662277222e-01 1.511325687170028687e-01 -7.427319139242172241e-02 2.357231527566909790e-01 -2.324345707893371582e-01 -1.732938289642333984e-01 1.479336805641651154e-02 -1.713767796754837036e-01 -3.353509604930877686e-01 1.168240383267402649e-01 -1.995384097099304199e-01 8.206305652856826782e-02 3.073659352958202362e-02 -1.357717067003250122e-01 1.770704239606857300e-02 -2.736276090145111084e-01 8.469770103693008423e-02 -5.491007119417190552e-02 -3.996987044811248779e-01 2.395793199539184570e-01 -1.410254687070846558e-01 8.938831090927124023e-02 8.768869191408157349e-02 3.805076703429222107e-02 9.038321673870086670e-02 -2.058526128530502319e-02 -1.024937443435192108e-02 2.542293071746826172e-02 -1.375480294227600098e-01
7.737050205469131470e-02 2.966064214706420898e-01 -9.236483275890350342e-02 1.099646314978599548e-01 -1.076082587242126465e-01 2.993018329143524170e-01 -6.924424320459365845e-02 -2.328354120254516602e-01 -7.350546121597290039e-02 -8.670812845230102539e-02 -8.940448611974716187e-02 2.202822566032409668e-01 -1.446584612131118774e-01 -7.184746861457824707e-02 2.494019828736782074e-02 -1.419797074049711227e-02 -2.130846083164215088e-01 6.071224063634872437e-02 2.160635218024253845e-02 2.229765206575393677e-01 7.038490474224090576e-02 -2.809925675392150879e-01 1.096964776515960693e-01 6.793447583913803101e-02 4.755701422691345215e-01 -8.059182763099670410e-02 -2.396681159734725952e-01 3.099964000284671783e-02 1.151024028658866882e-01 1.635554581880569458e-01 3.046701848506927490e-01 7.192993909120559692e-02
-1.538131909910589457e-04 -9.553749114274978638e-02 -1.687553524971008301e-01 -1.536612957715988159e-01 -1.027052327990531921e-01 -2.686823010444641113e-01 1.423546075820922852e-01 -2.939692437648773193e-01 -1.775567829608917236e-01 -1.115701496601104736e-01 -2.076656073331832886e-01 2.287862449884414673e-02 5.621581804007291794e-03 2.524021863937377930e-01 -1.811267808079719543e-02 -1.014212891459465027e-02 -4.517820477485656738e-01 -7.918220013380050659e-03 -1.300437003374099731e-01 3.043714165687561035e-01 -1.243504732847213745e-01 6.928336620330810547e-02 1.660256087779998779e-01 1.103591918945312500e-01 1.633697450160980225e-01 2.396561801433563232e-01 2.667061239480972290e-02 1.326361000537872314e-01 1.198809295892715454e-01 1.600516438484191895e-01 2.253186702728271484e-01 1.750833094120025635e-01
1.149073019623756409e-01 2.135714590549468994e-01 -2.005016058683395386e-01 -3.707306087017059326e-01 9.987731277942657471e-02 1.934577524662017822e-01 6.545829772949218750e-02 -4.502307176589965820e-01 -7.719015330076217651e-02 -1.355238258838653564e-01 1.747306436300277710e-01 -2.966846525669097900e-01 -2.009051293134689331e-01 -1.200153604149818420e-01 -2.271313592791557312e-02 -9.787205606698989868e-02 -1.254618167877197266e-01 -3.296467242762446404e-03 3.921350464224815369e-02 -5.872334167361259460e-02 -2.080846130847930908e-01 -1.258758902549743652e-01 2.570290677249431610e-02 -2.485346198081970215e-01 2.082563564181327820e-02 2.126200497150421143e-01 -1.071286872029304504e-01 2.381166666746139526e-01 -3.322744369506835938e-02 1.836213320493698120e-01 9.321174025535583496e-02 4.208004847168922424e-02
1.127211526036262512e-01 2.066181451082229614e-01 -2.132397294044494629e-01 -9.958543814718723297e-04 2.646629512310028076e-01 -9.877753257751464844e-02 1.282210648059844971e-01 -3.230227828025817871e-01 -1.793699711561203003e-01 2.186001278460025787e-02 -1.843989938497543335e-01 -4.727862179279327393e-01 -1.086538732051849365e-01 -1.278125196695327759e-01 1.122505813837051392e-01 9.108913689851760864e-02 1.959713920950889587e-02 2.836059778928756714e-03 -1.955635994672775269e-01 6.210927665233612061e-02 -1.558967530727386475e-01 -2.488379180431365967e-01 1.101829633116722107e-01 1.821149140596389771e-01 8.987949043512344360e-02 -6.340631097555160522e-02 1.130413562059402466e-01 2.657558023929595947e-01 -1.043009012937545776e-02 -1.214461773633956909e-01 2.673569619655609131e-01 -5.879279226064682007e-02
1.918308883905410767e-01 -7.372394949197769165e-02 -4.341114759445190430e-01 7.653582841157913208e-02 -1.405959427356719971e-01 -4.666017740964889526e-02 -1.134629268199205399e-02 -2.039462476968765259e-01 -2.620624005794525146e-01 -3.129702061414718628e-02 -2.768848538398742676e-01 -2.107961475849151611e-01 -8.398795500397682190e-03 -5.314740166068077087e-02 2.014671415090560913e-01 1.027547474950551987e-02 4.642268642783164978e-02 -4.603793472051620483e-02 2.646035049110651016e-03 1.599377095699310303e-01 -3.738953173160552979e-01 -1.947811841964721680e-01 3.389813899993896484e-01 -3.228170052170753479e-02 -4.310775175690650940e-02 -1.667698025703430176e-01 -7.809162139892578125e-02 2.707199752330780029e-01 5.080185458064079285e-02 -8.903792477212846279e-04 3.252912312746047974e-02 -1.708638370037078857e-01
-8.051101118326187134e-02 4.140001237392425537e-01 -6.343857944011688232e-02 -3.397352620959281921e-02 -8.817176520824432373e-02 7.638133317232131958e-02 9.112230688333511353e-02 -2.205676734447479248e-01 -3.726350069046020508e-01 -1.914653629064559937e-01 -6.144409626722335815e-02 -2.470002025365829468e-01 -3.375128805637359619e-01 -1.058157980442047119e-01 1.296558827161788940e-01 1.928130686283111572e-01 -3.201093897223472595e-02 6.983968615531921387e-02 -2.976481243968009949e-02 2.434751018881797791e-02 -5.076587572693824768e-02 9.074953943490982056e-02 5.266860127449035645e-02 1.233575716614723206e-01 2.900573015213012695e-01 -1.881514117121696472e-02 7.790134102106094360e-02 1.990732848644256592e-01 2.405343800783157349e-01 2.949931919574737549e-01 7.081632316112518311e-02 1.035284027457237244e-01
3.122152686119079590e-01 9.981643408536911011e-02 -1.500727683305740356e-01 3.453809022903442383e-01 1.666059643030166626e-01 3.313980996608734131e-01 1.066433787345886230e-01 -7.534959912300109863e-02 -8.134877681732177734e-02 -1.211525052785873413e-01 1.455896943807601929e-01 -4.490771889686584473e-02 1.471545696258544922e-01 -1.349649429321289062e-01 2.889970242977142334e-01 -1.104202792048454285e-01 -8.963833004236221313e-02 2.841160297393798828e-01 -1.849527359008789062e-01 1.881387829780578613e-01 -6.569628417491912842e-02 -2.892326712608337402e-01 2.251850217580795288e-01 -2.757111564278602600e-02 2.384267151355743408e-01 3.719468414783477783e-02 -7.241881638765335083e-02 1.228834912180900574e-01 1.497387140989303589e-01 -5.814383551478385925e-02 -7.099607586860656738e-02 -9.384210407733917236e-02
1.256877034902572632e-01 4.975531995296478271e-01 -2.630388736724853516e-01 -1.183160021901130676e-01 -2.251642756164073944e-02 -1.827267408370971680e-01 1.589671373367309570e-01 -1.769478619098663330e-01 3.759333491325378418e-02 -1.553804874420166016e-01 6.757607311010360718e-02 -1.563260853290557861e-01 1.039662361145019531e-01 -3.821528702974319458e-02 9.002127498388290405e-02 4.132115468382835388e-02 -1.928752213716506958e-01 2.197239845991134644e-01 1.396808624267578125e-01 1.296820491552352905e-01 -1.787713021039962769e-01 -1.585614830255508423e-01 -5.083387717604637146e-02 -1.015516966581344604e-01 3.320413827896118164e-01 -6.613211333751678467e-02 -2.046023160219192505e-01 3.017886579036712646e-01 1.104749962687492371e-01 -3.052772022783756256e-02 1.813062280416488647e-01 3.097673319280147552e-02
1.284955292940139771e-01 2.590059638023376465e-01 -3.572882711887359619e-01 -1.657378859817981720e-02 -2.917392551898956299e-02 6.448534876108169556e-02 -1.584362536668777466e-01 4.980380833148956299e-02 -3.329489231109619141e-01 -3.961551561951637268e-02 8.409387432038784027e-03 -4.795114696025848389e-01 -2.136323451995849609e-01 -2.526758313179016113e-01 1.336033493280410767e-01 7.931700907647609711e-03 3.031261824071407318e-02 -2.296987473964691162e-01 -7.068462669849395752e-02 -1.954122632741928101e-02 2.560744620859622955e-02 -2.576998434960842133e-02 2.580431103706359863e-01 1.543387025594711304e-01 2.109373062849044800e-01 1.274882256984710693e-01 -2.825742214918136597e-02 1.725985109806060791e-01 1.509042531251907349e-01 8.589153178036212921e-03 1.439969539642333984e-01 -1.891134306788444519e-02
7.065854221582412720e-02 8.688425272703170776e-02 -2.095264792442321777e-01 -7.554995268583297729e-02 1.165978461503982544e-01 -6.836858810856938362e-04 3.258365392684936523e-01 -3.770702183246612549e-01 -3.036263585090637207e-02 6.990133970975875854e-02 -2.966045737266540527e-01 -2.375234290957450867e-02 -1.446733176708221436e-01 7.726716250181198120e-02 3.819381818175315857e-02 -5.083355586975812912e-03 -1.008541658520698547e-01 3.526289463043212891e-01 -1.582809686660766602e-01 9.110989421606063843e-02 1.267149299383163452e-02 -1.270446479320526123e-01 2.826673984527587891e-01 3.229663670063018799e-01 -1.933037787675857544e-01 1.730646640062332153e-01 -8.943846821784973145e-02 -2.227437943220138550e-01 2.121128886938095093e-01 7.692657411098480225e-02 3.552801907062530518e-02 -8.766671270132064819e-02
8.909110724925994873e-02 -1.237380057573318481e-01 -9.948952496051788330e-02 -1.044988334178924561e-01 3.462659195065498352e-03 -2.511185593903064728e-02 1.571224480867385864e-01 -2.814134359359741211e-01 -1.214394718408584595e-02 5.432092584669589996e-03 -1.365299243479967117e-02 7.710176706314086914e-02 -1.760924458503723145e-01 -1.190734729170799255e-01 1.921430230140686035e-01 8.294595032930374146e-02 -4.876568913459777832e-01 -1.397244632244110107e-01 -1.139497980475425720e-01 2.623485624790191650e-01 3.202761057764291763e-03 -3.583597838878631592e-01 1.178092658519744873e-01 -2.266865372657775879e-01 1.595631688833236694e-01 1.488943994045257568e-01 -1.426331698894500732e-01 -6.705910712480545044e-02 3.298530578613281250e-01 8.775071054697036743e-02 -1.223956346511840820e-01 -1.389950066804885864e-01
2.350489646196365356e-01 3.466354906558990479e-01 -1.235256344079971313e-01 1.721829175949096680e-01 -7.307626307010650635e-02 -7.062628865242004395e-02 -8.161716908216476440e-02 2.046580985188484192e-02 -1.747736781835556030e-01 8.180455863475799561e-02 -2.105990648269653320e-01 -2.360645979642868042e-01 -2.572021484375000000e-01 -6.809354573488235474e-02 2.707639150321483612e-02 2.308930158615112305e-01 -1.691990345716476440e-01 8.214554935693740845e-02 -3.551960363984107971e-02 8.467514812946319580e-02 1.551246792078018188e-01 -7.419328205287456512e-03 2.754746079444885254e-01 -8.647729456424713135e-02 3.542600870132446289e-01 1.224422976374626160e-01 -2.625641524791717529e-01 1.629671752452850342e-01 5.692632868885993958e-02 5.839031562209129333e-02 2.287194579839706421e-01 -2.321359962224960327e-01
2.694717347621917725e-01 -3.451763093471527100e-02 -4.094942286610603333e-02 -1.935608685016632080e-02 -8.587818592786788940e-02 9.890008717775344849e-02 1.858851164579391479e-01 -5.292931199073791504e-01 -8.501295745372772217e-02 -3.731560334563255310e-02 -1.004442274570465088e-01 -2.553492188453674316e-01 8.071134239435195923e-02 -9.611639380455017090e-02 1.367665380239486694e-01 -1.750972568988800049e-01 -1.760616153478622437e-01 2.205502539873123169e-01 8.052317053079605103e-02 2.088049892336130142e-03 -7.961867004632949829e-02 -1.645564883947372437e-01 -3.345663473010063171e-02 -1.789539009332656860e-01 3.702333867549896240e-01 -8.290135860443115234e-02 -1.652926355600357056e-01 1.011967957019805908e-01 -1.960311383008956909e-01 -2.156399004161357880e-02 2.125332355499267578e-01 -1.580844074487686157e-01
5.889708548784255981e-02 3.568995893001556396e-01 -1.290483772754669189e-01 1.925704777240753174e-01 1.175905764102935791e-01 -3.655116260051727295e-02 2.704753875732421875e-01 -3.069229125976562500e-01 -2.960080504417419434e-01 1.476300805807113647e-01 -8.184910565614700317e-02 -2.547580599784851074e-01 -2.289604209363460541e-02 -2.739503681659698486e-01 4.648841172456741333e-02 -1.619814336299896240e-01 -1.483045965433120728e-01 -8.391366899013519287e-02 -1.855054497718811035e-01 2.327363938093185425e-01 -4.412549734115600586e-02 -2.776565551757812500e-01 1.634033769369125366e-01 -1.352596282958984375e-01 1.326958239078521729e-01 1.520138084888458252e-01 1.340245269238948822e-02 1.997371762990951538e-01 -3.713696822524070740e-02 -1.310986727476119995e-01 -4.745398089289665222e-02 -6.817024201154708862e-02
-7.780682295560836792e-03 4.065108895301818848e-01 -2.649632096290588379e-01 -1.162060350179672241e-01 5.937223322689533234e-03 -7.561823725700378418e-02 1.010569185018539429e-02 -1.515607237815856934e-01 -2.543381229043006897e-02 2.427616156637668610e-02 2.101210504770278931e-01 -1.095293387770652771e-01 -2.139313966035842896e-01 -2.187520414590835571e-01 -1.205923631787300110e-01 8.580597490072250366e-02 -2.810170352458953857e-01 2.655434906482696533e-01 -1.330313384532928467e-01 2.013943195343017578e-01 -1.192464679479598999e-01 -8.228573203086853027e-02 1.379742287099361420e-02 1.050687581300735474e-02 3.684718310832977295e-01 -6.356238573789596558e-02 -3.253396153450012207e-01 2.367269843816757202e-01 -7.018619030714035034e-02 -1.721753180027008057e-02 -7.498791068792343140e-02 -8.757589012384414673e-02
2.099781110882759094e-02 3.892012238502502441e-01 -1.111759841442108154e-01 -1.940311342477798462e-01 -1.849671155214309692e-01 1.488889753818511963e-01 1.142335683107376099e-01 -2.333131134510040283e-01 -2.689090371131896973e-01 -3.002755530178546906e-02 -6.436592899262905121e-03 -2.049569040536880493e-01 -2.160281240940093994e-01 -2.554958164691925049e-01 -1.169905960559844971e-01 -1.879707723855972290e-02 -1.390193104743957520e-01 2.084342241287231445e-01 -1.416593343019485474e-01 5.139331333339214325e-03 -4.124188795685768127e-02 -1.646186262369155884e-01 1.018445659428834915e-02 -8.873890340328216553e-02 9.007034450769424438e-02 7.151219993829727173e-02 -1.818134188652038574e-01 2.277263402938842773e-01 2.822635471820831299e-01 2.284533530473709106e-01 2.762238681316375732e-01 -8.372834324836730957e-02
2.767875194549560547e-01 1.796138137578964233e-01 -9.231390804052352905e-02 -1.686732918024063110e-01 -9.380033612251281738e-02 -1.404407620429992676e-01 -2.821502685546875000e-01 -9.496907889842987061e-02 -9.433662146329879761e-02 -8.892959356307983398e-02 -3.619224950671195984e-02 -2.889690995216369629e-01 -2.213642895221710205e-01 -3.408925607800483704e-02 6.700392812490463257e-03 3.478034734725952148e-01 -1.313639134168624878e-01 1.149848178029060364e-01 -1.928093284368515015e-01 -4.177743569016456604e-02 -3.731779381632804871e-02 -8.086931705474853516e-02 5.840259045362472534e-02 -1.936192065477371216e-02 2.870613336563110352e-01 1.899670213460922241e-01 -2.172551006078720093e-01 1.703730672597885132e-01 1.820018738508224487e-01 2.671750187873840332e-01 2.036208957433700562e-01 -2.059217840433120728e-01
2.524669468402862549e-01 3.763637840747833252e-01 -2.688915431499481201e-01 -9.696491062641143799e-03 -7.592051289975643158e-03 -1.307793259620666504e-01 2.443135827779769897e-01 -1.557416170835494995e-01 -3.040268830955028534e-02 -5.001325905323028564e-02 7.356585562229156494e-02 -2.172047495841979980e-01 3.139620423316955566e-01 -5.925077944993972778e-02 4.145608842372894287e-02 7.058638334274291992e-02 -4.313422739505767822e-02 1.951770037412643433e-01 1.670001745223999023e-01 1.784763857722282410e-02 -2.971710562705993652e-01 -3.607091009616851807e-01 3.070931881666183472e-02 -4.425003007054328918e-02 2.683169245719909668e-01 -2.707552537322044373e-02 -1.728845536708831787e-01 1.791972815990447998e-01 -3.647925332188606262e-02 -6.700113415718078613e-02 8.560463786125183105e-02 -1.376526802778244019e-01
3.344588279724121094e-01 1.040438488125801086e-01 -2.367167770862579346e-01 -2.017975412309169769e-02 2.803631126880645752e-01 1.580362617969512939e-01 2.114184498786926270e-01 -2.820020020008087158e-01 -3.684895932674407959e-01 -5.634343996644020081e-02 -1.129092574119567871e-01 1.009406670928001404e-01 -3.017743527889251709e-01 -1.421649903059005737e-01 5.577160045504570007e-02 1.168327555060386658e-01 -3.598568439483642578e-01 -3.350142762064933777e-02 -8.196423202753067017e-02 5.248076468706130981e-02 7.665707916021347046e-02 1.583667844533920288e-01 1.147753559052944183e-03 -1.040564775466918945e-01 9.030209481716156006e-02 1.676855832338333130e-01 -3.119498305022716522e-02 3.603722155094146729e-02 -1.734081506729125977e-01 -2.218901962041854858e-01 -1.342947129160165787e-02 5.678763613104820251e-02
-2.195332758128643036e-02 5.567843094468116760e-02 -2.901500463485717773e-01 3.946928773075342178e-03 -3.381421044468879700e-02 2.266428321599960327e-01 -2.063600718975067139e-02 -1.018850579857826233e-01 -4.013383686542510986e-01 -2.157244980335235596e-01 -1.591795384883880615e-01 -1.894909292459487915e-01 -1.452135145664215088e-01 2.542689740657806396e-01 1.661791205406188965e-01 -6.096965447068214417e-02 -4.167800769209861755e-02 4.016029089689254761e-02 -1.409332603216171265e-01 1.576907783746719360e-01 -4.211392998695373535e-01 -1.608515232801437378e-01 1.081747338175773621e-01 7.290061097592115402e-03 3.343663215637207031e-01 -5.463789030909538269e-02 1.187339704483747482e-02 -2.508345842361450195e-01 -9.063834697008132935e-02 5.261914059519767761e-02 1.000338345766067505e-01 -3.272165730595588684e-02
-7.269728928804397583e-02 2.050357870757579803e-02 -3.884741067886352539e-01 6.397574208676815033e-03 1.062030121684074402e-01 -7.487745024263858795e-03 -9.978704899549484253e-02 -2.982826530933380127e-01 -3.631384372711181641e-01 6.434933096170425415e-02 -1.431486606597900391e-01 -3.806355297565460205e-01 -1.474113166332244873e-01 7.937948405742645264e-02 1.283101737499237061e-01 1.955004334449768066e-01 -7.213201373815536499e-02 2.200566977262496948e-01 1.030630171298980713e-01 1.620753556489944458e-01 -1.554151177406311035e-01 -3.041576743125915527e-01 1.775260567665100098e-01 -1.565399579703807831e-03 1.081035509705543518e-01 2.430021762847900391e-02 -2.323468402028083801e-02 9.176648408174514771e-02 -1.039917841553688049e-01 -1.854922026395797729e-01 3.058643452823162079e-02 -2.070730626583099365e-01
1.919216960668563843e-01 1.284122467041015625e-01 -4.803667068481445312e-01 2.405377291142940521e-02 -7.048864662647247314e-02 -6.480009853839874268e-02 8.194817602634429932e-02 -1.897126436233520508e-01 -4.930227994918823242e-02 3.334020078182220459e-02 1.414722651243209839e-01 -4.037734493613243103e-02 9.940258227288722992e-03 -9.373193979263305664e-02 1.695554256439208984e-01 1.642737686634063721e-01 -1.151997819542884827e-01 -1.152349859476089478e-01 1.396131422370672226e-02 3.475261032581329346e-01 -1.329768896102905273e-01 -1.035894080996513367e-01 1.333010792732238770e-01 1.616290956735610962e-01 2.045505940914154053e-01 -8.710902929306030273e-02 -2.521158754825592041e-01 1.965739876031875610e-01 2.157059311866760254e-01 2.866688966751098633e-01 2.282400578260421753e-01 1.463027149438858032e-01
5.683801323175430298e-02 -2.674518525600433350e-02 1.085136309266090393e-01 1.292437762022018433e-01 -7.808980345726013184e-02 4.032590240240097046e-02 1.687711328268051147e-01 -2.944552302360534668e-01 -1.677493304014205933e-01 -2.102452069520950317e-01 -6.723797321319580078e-02 1.739396154880523682e-02 -6.701353192329406738e-02 6.154523044824600220e-02 1.240570843219757080e-01 5.085833743214607239e-02 -2.408388555049896240e-01 1.646711230278015137e-01 3.341036289930343628e-02 -4.502420127391815186e-02 -2.351056933403015137e-01 -1.276434063911437988e-01 2.204642817378044128e-02 8.049748092889785767e-02 2.473711967468261719e-01 2.900098264217376709e-02 -2.716720998287200928e-01 2.420917749404907227e-01 -2.757790386676788330e-01 -6.492507457733154297e-02 4.013517200946807861e-01 -3.723499178886413574e-01
2.100606411695480347e-01 3.271220624446868896e-02 -1.124687567353248596e-01 1.498298943042755127e-01 2.970901429653167725e-01 -1.025542337447404861e-02 -8.789858222007751465e-02 -1.834507137537002563e-01 -4.173711240291595459e-01 2.784221619367599487e-02 -1.195678263902664185e-01 1.612756550312042236e-01 -1.953258067369461060e-01 -1.615144163370132446e-01 1.635491847991943359e-01 -8.060800284147262573e-02 -2.061432898044586182e-01 1.569163054227828979e-01 2.303048782050609589e-02 3.393556177616119385e-02 -1.364563107490539551e-01 -1.949184387922286987e-01 3.147969841957092285e-01 -1.094056144356727600e-01 2.436231821775436401e-01 1.054525896906852722e-01 -1.565456986427307129e-01 8.270217478275299072e-02 -5.902513116598129272e-02 -3.139643371105194092e-01 2.136359177529811859e-02 -1.907364130020141602e-01
-1.264837980270385742e-01 9.678225964307785034e-02 -1.476433426141738892e-01 5.788924917578697205e-02 -9.967789519578218460e-04 9.406799823045730591e-02 2.276452779769897461e-01 -7.453748583793640137e-02 -1.374222934246063232e-01 -1.062993258237838745e-01 1.096297241747379303e-02 -2.738704383373260498e-01 -1.462853550910949707e-01 1.312798857688903809e-01 -8.020291477441787720e-02 1.368944495916366577e-01 -4.170677959918975830e-01 -8.485062420368194580e-02 -1.334149092435836792e-01 3.186077773571014404e-01 2.203775346279144287e-01 -5.579252913594245911e-02 2.392066456377506256e-02 -5.897487327456474304e-02 1.838272064924240112e-01 3.024230897426605225e-01 -1.958158016204833984e-01 4.571903496980667114e-02 2.198807597160339355e-01 -1.332439929246902466e-01 -1.568315625190734863e-01 -3.187045156955718994e-01
-2.278056740760803223e-02 -7.980124652385711670e-02 -3.209732472896575928e-01 9.421461075544357300e-02 -1.614037528634071350e-02 -1.764381080865859985e-01 2.951176166534423828e-01 -1.623322069644927979e-01 -2.421941459178924561e-01 1.497355103492736816e-01 1.637414246797561646e-01 -1.292384266853332520e-01 -2.410735376179218292e-02 -6.916910409927368164e-02 -5.404647067189216614e-02 8.835274726152420044e-02 -3.594107031822204590e-01 -3.000448457896709442e-02 -1.809776723384857178e-01 2.972747385501861572e-01 -5.671841651201248169e-02 -4.796053841710090637e-02 -2.812848798930644989e-02 1.053675934672355652e-01 3.719194233417510986e-02 4.378425180912017822e-01 -1.918404400348663330e-01 -5.120152607560157776e-02 -7.179365307092666626e-02 2.770826816558837891e-01 3.683041036128997803e-02 1.062012165784835815e-01
2.445676475763320923e-01 2.299436926841735840e-01 -2.628282308578491211e-01 -2.677692770957946777e-01 -2.989361286163330078e-01 1.713617891073226929e-02 -9.218064695596694946e-02 -3.155542314052581787e-01 -9.062319248914718628e-02 -2.116603106260299683e-01 4.787157848477363586e-02 -8.323769271373748779e-02 -3.911408483982086182e-01 -1.293216347694396973e-01 -2.643257565796375275e-02 2.763127684593200684e-01 -1.502839326858520508e-01 5.486715584993362427e-02 -9.530050307512283325e-02 -9.529718197882175446e-03 -2.241547033190727234e-02 -1.190180256962776184e-01 -5.888885259628295898e-02 -1.273444294929504395e-01 7.117657363414764404e-02 8.862052857875823975e-02 -5.105185508728027344e-02 1.752475649118423462e-01 2.487016618251800537e-01 2.100990414619445801e-01 9.589084237813949585e-02 -9.623954445123672485e-02
2.468509376049041748e-01 1.804812252521514893e-01 -3.041180968284606934e-01 -3.095335960388183594e-01 5.126368626952171326e-02 2.469716221094131470e-02 6.170379370450973511e-02 -1.307105412706732750e-03 1.128967013210058212e-02 -4.848103821277618408e-01 6.504535675048828125e-02 -1.938679069280624390e-01 4.148890078067779541e-02 7.006739079952239990e-02 8.511999249458312988e-02 1.731058955192565918e-01 -3.799272775650024414e-01 1.668099611997604370e-01 4.814262688159942627e-02 1.090717762708663940e-01 -2.030841112136840820e-01 -9.368617832660675049e-02 -2.551382035017013550e-02 7.370478659868240356e-02 2.874203622341156006e-01 1.590227633714675903e-01 -9.287893027067184448e-02 -4.211930558085441589e-02 -1.058681383728981018e-01 1.000126376748085022e-01 6.058756727725267410e-03 -9.101852029561996460e-02
1.018884629011154175e-01 1.232400611042976379e-01 -1.894990503787994385e-01 -3.049217164516448975e-01 -1.817106902599334717e-01 -2.303582243621349335e-02 -1.971739232540130615e-01 -2.635013461112976074e-01 -7.576774805784225464e-02 -1.532979756593704224e-01 -1.257434338331222534e-01 -2.007411420345306396e-01 -2.113607376813888550e-01 -8.272735029458999634e-02 9.951405227184295654e-02 1.871823966503143311e-01 -1.678349226713180542e-01 4.979314655065536499e-02 -6.316232681274414062e-02 1.542187631130218506e-01 1.142069101333618164e-01 3.053713962435722351e-02 2.263996191322803497e-02 -7.466890662908554077e-02 -1.559539586305618286e-01 2.886350750923156738e-01 -2.592281103134155273e-01 2.265388667583465576e-01 1.804284155368804932e-01 2.221418023109436035e-01 3.227150738239288330e-01 -1.766202151775360107e-01
1.733534783124923706e-01 1.277919411659240723e-01 1.296645849943161011e-01 -2.909494936466217041e-02 -1.096409037709236145e-01 2.232429534196853638e-01 -3.479343652725219727e-02 -1.914778649806976318e-01 -1.895933300256729126e-01 -2.086639553308486938e-01 6.223547272384166718e-03 -5.886740982532501221e-03 -3.147237002849578857e-01 4.250530526041984558e-02 2.707091271877288818e-01 -1.235312372446060181e-01 -1.929364502429962158e-01 8.568425476551055908e-02 -1.854227334260940552e-01 1.369234472513198853e-01 -8.462795615196228027e-02 -3.130105733871459961e-01 3.808245062828063965e-02 1.380178146064281464e-02 3.985260725021362305e-01 -1.856650561094284058e-01 -2.992841005325317383e-01 1.766279339790344238e-01 6.629289686679840088e-02 -1.936641782522201538e-01 -5.324274301528930664e-03 -8.245417475700378418e-02
4.824622571468353271e-01 1.803226023912429810e-01 -2.522526681423187256e-01 -1.632220298051834106e-01 -3.997030109167098999e-02 -4.569365829229354858e-02 9.315524995326995850e-02 -1.327152103185653687e-01 1.233668774366378784e-01 -1.805987805128097534e-01 1.190740168094635010e-01 -8.642708882689476013e-03 -8.825974166393280029e-02 1.147620379924774170e-01 2.805807068943977356e-02 -2.161056362092494965e-02 -2.391898036003112793e-01 -1.237941011786460876e-01 1.405818015336990356e-01 -7.540934532880783081e-02 1.096752285957336426e-01 -2.122331857681274414e-01 3.435223102569580078e-01 -1.147029995918273926e-01 3.726730644702911377e-01 1.290401369333267212e-01 3.071982413530349731e-02 1.533862501382827759e-01 1.923723965883255005e-01 -1.584631763398647308e-02 1.628771722316741943e-01 1.200701389461755753e-02
1.749552786350250244e-01 -2.342933118343353271e-01 -2.937955260276794434e-01 8.459879457950592041e-02 -9.125413745641708374e-02 -1.031951382756233215e-01 2.202106565237045288e-01 -2.116250097751617432e-01 1.886399239301681519e-01 -2.235759049654006958e-01 2.624262496829032898e-02 -8.458523452281951904e-02 -2.501661777496337891e-01 1.337023973464965820e-01 2.705312967300415039e-01 3.372387215495109558e-02 -2.295739352703094482e-01 -7.349904626607894897e-02 -3.827762603759765625e-01 1.104089394211769104e-01 8.618702739477157593e-02 1.267974972724914551e-01 9.061788767576217651e-02 -6.974595785140991211e-02 2.524639964103698730e-01 1.944431066513061523e-01 -4.311602190136909485e-02 -3.049146849662065506e-03 -8.566986024379730225e-02 2.068170607089996338e-01 2.273397147655487061e-01 4.433123767375946045e-02
2.062394320964813232e-01 2.967838384211063385e-02 -1.513455808162689209e-01 -3.188591897487640381e-01 -6.403564661741256714e-02 8.197826892137527466e-02 -8.196719735860824585e-02 -3.564806878566741943e-01 -1.522621065378189087e-01 -1.121671870350837708e-01 -1.332250684499740601e-01 -2.021438814699649811e-02 -9.779723733663558960e-02 -5.477615073323249817e-02 -2.821466885507106781e-02 1.617328971624374390e-01 -2.245600819587707520e-01 1.500615328550338745e-01 -3.285284638404846191e-01 4.776533320546150208e-02 -4.714700952172279358e-02 6.169796362519264221e-02 -5.331078916788101196e-02 -1.756734102964401245e-01 -6.375454366207122803e-02 2.203706353902816772e-01 -1.930619031190872192e-01 1.492482274770736694e-01 2.001173645257949829e-01 1.539070457220077515e-01 4.416507482528686523e-01 9.602627716958522797e-03
2.191532850265502930e-01 1.568944454193115234e-01 -3.066705465316772461e-01 -1.732938922941684723e-02 -1.555173993110656738e-01 -1.285237222909927368e-01 -8.712640032172203064e-03 -2.193399369716644287e-01 -1.898662000894546509e-01 -2.558151260018348694e-02 -1.648963987827301025e-01 -4.449659585952758789e-01 -1.585189104080200195e-01 -8.960647881031036377e-02 4.497274383902549744e-02 8.092076331377029419e-02 1.361368000507354736e-01 -8.659175783395767212e-02 7.120642811059951782e-02 1.627112925052642822e-01 2.281675487756729126e-01 -8.568507432937622070e-02 3.367352485656738281e-01 -1.852940917015075684e-01 9.003341943025588989e-02 8.374030888080596924e-02 -7.505512982606887817e-02 6.608164310455322266e-02 2.677564024925231934e-01 -2.792768552899360657e-02 2.663330137729644775e-01 8.528012782335281372e-02
5.798650532960891724e-02 4.234829917550086975e-02 -1.687071323394775391e-01 -1.050609946250915527e-01 1.322703063488006592e-01 -2.985630035400390625e-01 1.253187656402587891e-01 -2.964836657047271729e-01 -1.466065496206283569e-01 -3.248325735330581665e-02 -2.476775050163269043e-01 1.008478831499814987e-02 -2.043280983343720436e-03 2.124860882759094238e-01 3.492368012666702271e-02 1.287226080894470215e-01 -3.158811032772064209e-01 2.470101416110992432e-01 -2.088517248630523682e-01 1.247276216745376587e-01 -3.264333009719848633e-01 -1.769488491117954254e-02 -2.075226046144962311e-02 1.425811201333999634e-01 6.295005232095718384e-02 1.352751553058624268e-01 -9.076578170061111450e-02 -2.042199075222015381e-01 1.491594165563583374e-01 1.255771070718765259e-01 3.530673086643218994e-01 1.252182275056838989e-01
1.639773994684219360e-01 2.457944750785827637e-01 -3.334564268589019775e-01 1.010226756334304810e-01 -3.273385763168334961e-02 -1.066851168870925903e-01 1.763825863599777222e-01 -9.133592247962951660e-02 -2.323420159518718719e-02 -2.021976411342620850e-01 -2.296613752841949463e-01 -5.387590080499649048e-02 -1.352178752422332764e-01 -2.220494747161865234e-01 -1.018075421452522278e-01 3.585475310683250427e-02 -2.290995270013809204e-01 4.060165286064147949e-01 -1.337445974349975586e-01 2.047760784626007080e-01 -1.064342097379267216e-03 -1.004846021533012390e-02 -4.609080031514167786e-02 -1.897434741258621216e-01 1.503693461418151855e-01 -1.960544139146804810e-01 -7.050827145576477051e-02 2.834444642066955566e-01 1.346089392900466919e-01 1.608882285654544830e-02 2.167944610118865967e-01 -1.896206289529800415e-01
1.571243107318878174e-01 6.773310899734497070e-02 -2.774246335029602051e-01 7.772872596979141235e-02 -1.594163663685321808e-02 9.843907505273818970e-02 -1.434222161769866943e-01 -2.679756581783294678e-01 -3.337528705596923828e-01 1.288871467113494873e-02 6.222753971815109253e-02 -7.315121591091156006e-02 -1.614754796028137207e-01 -3.307974040508270264e-01 3.175464570522308350e-01 -2.507812976837158203e-01 -8.288929611444473267e-02 1.709082722663879395e-01 -9.100027382373809814e-02 1.818279176950454712e-01 1.840645819902420044e-01 -6.488832831382751465e-02 2.897275388240814209e-01 -2.286432497203350067e-02 5.758662521839141846e-02 1.677348762750625610e-01 1.246785447001457214e-01 8.146973699331283569e-02 -1.084106042981147766e-02 -2.721903622150421143e-01 1.894850581884384155e-01 4.078215360641479492e-02
2.509865760803222656e-01 1.888067424297332764e-01 -2.883117794990539551e-01 2.855885028839111328e-02 -3.854925334453582764e-01 9.985509328544139862e-03 -6.490495055913925171e-02 -3.451239168643951416e-01 -9.679948538541793823e-02 1.186980679631233215e-01 -1.837555915117263794e-01 -2.330809384584426880e-01 -2.001616358757019043e-01 1.536196917295455933e-01 1.915408670902252197e-01 -1.941002309322357178e-01 -1.124732643365859985e-01 2.201502770185470581e-02 -3.189373910427093506e-01 8.789294213056564331e-02 -2.188869267702102661e-01 -1.032269075512886047e-01 -1.770753711462020874e-01 -3.565686196088790894e-02 -7.286507636308670044e-02 5.459116399288177490e-02 -3.916757926344871521e-02 5.540892481803894043e-02 8.114158362150192261e-02 6.593133509159088135e-02 1.436505913734436035e-01 1.938470453023910522e-01
2.193354368209838867e-01 3.338310718536376953e-01 -2.178519517183303833e-01 -1.852727830410003662e-01 -1.509237885475158691e-01 -1.991425454616546631e-01 2.620462179183959961e-01 -1.073650568723678589e-01 2.031325250864028931e-01 -1.407111585140228271e-01 2.088210135698318481e-01 -1.452011913061141968e-01 -6.889913231134414673e-02 -2.256406247615814209e-01 1.696591377258300781e-01 1.516789104789495468e-02 -1.174790188670158386e-01 7.504056394100189209e-02 -4.886279627680778503e-02 -1.257265806198120117e-01 -1.096425503492355347e-01 1.507682632654905319e-02 2.274028509855270386e-01 2.567293643951416016e-01 1.754525601863861084e-01 1.257263869047164917e-01 -2.654525041580200195e-01 6.717341393232345581e-02 4.677269607782363892e-02 -8.371608704328536987e-02 2.522309422492980957e-01 -2.090994566679000854e-01
1.039969101548194885e-01 2.445909976959228516e-01 5.361410975456237793e-02 7.915750890970230103e-02 6.719122081995010376e-02 2.539029419422149658e-01 2.120015025138854980e-01 -1.794347465038299561e-01 -2.354906052350997925e-01 -2.221245169639587402e-01 -2.696342468261718750e-01 -2.878256440162658691e-01 -9.219521284103393555e-02 -3.866842761635780334e-02 4.305478930473327637e-01 1.667094975709915161e-01 -1.817748546600341797e-01 2.440118463709950447e-03 -1.809560507535934448e-01 2.101200670003890991e-01 -1.025199517607688904e-02 -1.489091571420431137e-02 1.347192525863647461e-01 8.254402130842208862e-02 1.590188778936862946e-02 1.682650595903396606e-01 3.301782906055450439e-02 2.179360240697860718e-01 -1.473594009876251221e-01 8.909508585929870605e-02 -2.005084650591015816e-03 -2.203501909971237183e-01
5.744121223688125610e-02 7.103692740201950073e-02 -2.316013537347316742e-02 2.077771537005901337e-02 1.761516928672790527e-01 -2.385527938604354858e-01 3.723408281803131104e-01 -1.294266879558563232e-01 -2.881040573120117188e-01 3.110188990831375122e-02 1.439241971820592880e-02 -1.677009463310241699e-01 -3.214588165283203125e-01 1.384388655424118042e-01 1.368714720010757446e-01 1.187171712517738342e-01 -1.870589330792427063e-02 3.553629219532012939e-01 1.365908235311508179e-02 1.059371307492256165e-01 -1.172872409224510193e-01 -1.922666877508163452e-01 -5.452733114361763000e-02 7.938695698976516724e-02 2.881843745708465576e-01 -4.745758138597011566e-03 -1.024590432643890381e-01 -1.125258356332778931e-01 -1.839801222085952759e-01 1.148596778512001038e-01 3.560523092746734619e-01 4.052259027957916260e-02
4.241324663162231445e-01 3.870529830455780029e-01 -2.808091044425964355e-01 1.457412540912628174e-02 1.271593943238258362e-02 -9.780856221914291382e-02 -1.362425386905670166e-01 -1.274898648262023926e-01 -6.074536219239234924e-02 -7.130870223045349121e-02 -3.158489009365439415e-03 -4.515517875552177429e-02 3.484372794628143311e-02 1.037059072405099869e-02 -9.941196441650390625e-02 -2.349952161312103271e-01 -3.281599879264831543e-01 1.906807906925678253e-02 -3.127581253647804260e-02 2.309436649084091187e-01 -3.926996886730194092e-02 -1.865212768316268921e-01 -1.070053204894065857e-01 4.473094828426837921e-03 2.311270087957382202e-01 2.445947378873825073e-01 4.098319448530673981e-03 1.754859462380409241e-02 3.149223625659942627e-01 1.713930815458297729e-01 -6.553012132644653320e-02 -1.133810803294181824e-01
1.002928614616394043e-01 2.133223116397857666e-01 -2.121435552835464478e-01 -2.773715853691101074e-01 -1.249662935733795166e-01 -9.234416484832763672e-02 2.896595001220703125e-01 -1.679909825325012207e-01 7.277084141969680786e-02 -2.652088701725006104e-01 2.444789707660675049e-01 -1.885322779417037964e-01 -6.004218012094497681e-03 -1.859844028949737549e-01 5.708986893296241760e-02 1.313769221305847168e-01 -2.022123932838439941e-01 1.320754140615463257e-01 1.934200823307037354e-01 -6.760875880718231201e-02 -1.233832538127899170e-01 -4.043479263782501221e-02 2.150279432535171509e-01 8.004713803529739380e-02 3.995582163333892822e-01 1.219297274947166443e-01 -2.517158687114715576e-01 -3.587238024920225143e-03 1.216781586408615112e-01 -3.084518946707248688e-02 1.730997115373611450e-01 -8.191112428903579712e-02
2.353046983480453491e-01 1.719683557748794556e-01 -3.825866580009460449e-01 1.194424554705619812e-01 -5.300787091255187988e-02 6.311151385307312012e-02 7.727222144603729248e-02 -3.285806998610496521e-02 2.423949986696243286e-01 -1.799205690622329712e-01 1.080672219395637512e-01 -2.622830271720886230e-01 5.745412781834602356e-02 2.599703073501586914e-01 9.802281111478805542e-02 2.611888349056243896e-01 -2.402645349502563477e-01 -5.553891509771347046e-02 -2.647405564785003662e-01 -1.278134528547525406e-02 -2.509622275829315186e-01 -1.153638735413551331e-01 1.200371086597442627e-01 -6.213645450770854950e-03 3.064066767692565918e-01 1.379825770854949951e-01 -1.825409829616546631e-01 -8.924798108637332916e-03 1.131269484758377075e-01 1.201524063944816589e-01 1.563345044851303101e-01 2.153730578720569611e-02
1.843375563621520996e-01 -1.302616447210311890e-01 -5.525119230151176453e-02 -4.841735959053039551e-02 -8.748780936002731323e-02 2.109377086162567139e-01 9.530604630708694458e-02 -2.402893155813217163e-01 -5.175642967224121094e-01 -2.722849547863006592e-01 -1.667446047067642212e-01 1.277834475040435791e-01 1.002196297049522400e-01 -1.092633605003356934e-01 3.352866321802139282e-02 -1.140057854354381561e-02 -1.657314412295818329e-02 3.174398541450500488e-01 -1.676079928874969482e-01 -2.921868674457073212e-02 7.735016942024230957e-02 -3.337588161230087280e-02 5.651242285966873169e-02 1.275025904178619385e-01 2.975327670574188232e-01 3.102892637252807617e-01 -1.144870743155479431e-01 -1.075880602002143860e-01 -4.676402360200881958e-02 -1.001084893941879272e-01 1.922222673892974854e-01 1.098162401467561722e-02
2.406845986843109131e-01 1.830405890941619873e-01 6.656397879123687744e-02 7.866466790437698364e-02 -1.298811435699462891e-01 1.484813243150711060e-01 6.199964880943298340e-02 -2.741244137287139893e-01 -3.252212703227996826e-02 -8.092869073152542114e-03 2.381977438926696777e-01 3.651591250672936440e-03 5.461585894227027893e-02 -1.941344887018203735e-01 2.231274396181106567e-01 -8.335959166288375854e-02 -2.328302115201950073e-01 -6.790700554847717285e-02 -2.307147085666656494e-01 2.241779863834381104e-01 -3.395742177963256836e-02 -2.183433324098587036e-01 2.527157068252563477e-01 3.338954448699951172e-01 3.924933373928070068e-01 6.704760342836380005e-02 3.881270065903663635e-02 7.476837933063507080e-02 9.573921561241149902e-02 -1.099168807268142700e-01 -9.531996399164199829e-02 -2.056752741336822510e-01
-1.193652376532554626e-01 -2.063122810795903206e-03 -2.126442641019821167e-01 -2.004965990781784058e-01 5.806911364197731018e-02 -6.258819717913866043e-03 1.543492972850799561e-01 -1.863638013601303101e-01 1.313961446285247803e-01 -9.162693470716476440e-02 -1.176206395030021667e-01 -1.703923493623733521e-01 -2.411993145942687988e-01 -8.388207852840423584e-02 1.189761757850646973e-01 -9.100589156150817871e-02 -3.176325559616088867e-01 8.789772540330886841e-02 -4.492084980010986328e-01 6.551508605480194092e-02 1.601590309292078018e-03 1.182325631380081177e-01 3.082535043358802795e-02 -1.405888944864273071e-01 1.717528253793716431e-01 3.085135519504547119e-01 -1.263300627470016479e-01 3.815277293324470520e-02 1.442716866731643677e-01 6.008226424455642700e-02 3.985047638416290283e-01 -8.641220629215240479e-02
2.514468133449554443e-01 3.684494793415069580e-01 -1.273051649332046509e-01 1.905284523963928223e-01 -1.605508476495742798e-01 5.189224705100059509e-02 3.948176503181457520e-01 -3.529555797576904297e-01 -1.588495820760726929e-01 -2.182829566299915314e-02 -8.292226493358612061e-02 -1.935610324144363403e-01 -3.486558496952056885e-01 -1.818612217903137207e-02 4.726937785744667053e-02 3.562229499220848083e-02 3.293770551681518555e-02 2.637452259659767151e-02 -2.269176244735717773e-01 1.284608989953994751e-01 7.252123206853866577e-02 2.725998498499393463e-02 2.655710466206073761e-02 1.906676739454269409e-01 9.660592675209045410e-02 -1.307913959026336670e-01 1.016481127589941025e-02 1.492637395858764648e-01 1.301102787256240845e-01 2.513286471366882324e-01 2.152645960450172424e-02 -4.383111745119094849e-02
-6.153131648898124695e-02 1.889086067676544189e-01 -4.850219488143920898e-01 -1.710257260128855705e-03 1.563197225332260132e-01 6.972565501928329468e-02 1.366390846669673920e-02 -1.557287424802780151e-01 -2.694712877273559570e-01 -3.956534340977668762e-02 -2.924759387969970703e-01 -2.594769299030303955e-01 -1.051671877503395081e-01 -1.184475496411323547e-01 2.312829345464706421e-01 1.095019653439521790e-01 -1.137115880846977234e-01 2.264027893543243408e-01 -3.028220236301422119e-01 8.448841422796249390e-02 3.946350887417793274e-02 -6.429908424615859985e-02 -1.239934936165809631e-01 8.798278123140335083e-02 -2.328430861234664917e-02 1.492913663387298584e-01 1.465475559234619141e-01 9.028797596693038940e-02 1.985134631395339966e-01 -7.466314733028411865e-02 2.066023498773574829e-01 -1.481875181198120117e-01
1.528494358062744141e-01 1.601756364107131958e-01 -4.518200457096099854e-01 4.194427654147148132e-02 -2.267679125070571899e-01 3.308502733707427979e-01 7.378048449754714966e-02 -6.817334145307540894e-02 -1.130594685673713684e-01 -3.817633166909217834e-02 -1.869069971144199371e-02 -1.530066579580307007e-01 -2.333837598562240601e-01 -9.195812791585922241e-02 -3.081533312797546387e-02 7.664384692907333374e-02 1.707818508148193359e-01 -7.071611285209655762e-02 3.457098081707954407e-02 2.804147824645042419e-02 -1.721815615892410278e-01 -1.190285086631774902e-01 3.432621955871582031e-01 2.598836421966552734e-01 2.624883651733398438e-01 2.258940488100051880e-01 -5.151446163654327393e-02 9.288327395915985107e-02 1.279117166996002197e-01 -9.515913575887680054e-02 1.104237362742424011e-01 -1.794554889202117920e-01
1.039305478334426880e-01 1.647347211837768555e-01 -4.978255927562713623e-02 1.149671450257301331e-01 -1.829062472097575665e-03 -7.875223644077777863e-03 7.949499785900115967e-02 -4.338577687740325928e-01 -3.080610036849975586e-01 -1.943441629409790039e-01 3.245994448661804199e-01 -2.441189289093017578e-01 -2.717105485498905182e-02 1.582732349634170532e-01 -1.867429465055465698e-01 3.296324610710144043e-01 -2.208214998245239258e-01 3.168450668454170227e-02 -2.052573412656784058e-01 2.709017097949981689e-01 1.671419739723205566e-01 4.934114217758178711e-02 5.776901915669441223e-02 -6.153940409421920776e-02 1.426330506801605225e-01 6.460022181272506714e-02 2.931757643818855286e-02 2.184000564739108086e-03 -6.053817272186279297e-02 -1.395303457975387573e-01 6.206353381276130676e-02 -1.721965819597244263e-01
-3.528628498315811157e-03 -1.085428372025489807e-01 -1.715047657489776611e-01 7.848300039768218994e-02 5.194140598177909851e-02 1.341310739517211914e-01 2.244210839271545410e-01 -5.540348887443542480e-01 -2.307271510362625122e-01 -8.674605935811996460e-02 -7.670244574546813965e-02 -3.691464196890592575e-03 -3.709521293640136719e-01 1.037726029753684998e-01 -6.030587106943130493e-02 4.439176991581916809e-02 -2.195535898208618164e-01 3.708690777420997620e-02 -2.162309736013412476e-01 3.128430247306823730e-01 -5.728859454393386841e-02 -1.185030266642570496e-01 -9.868822991847991943e-02 2.448755502700805664e-02 -3.157296404242515564e-02 1.052918359637260437e-01 1.985976099967956543e-01 3.647627681493759155e-02 -9.200961887836456299e-02 1.503770947456359863e-01 -1.971922069787979126e-01 -9.642235934734344482e-02
3.102309769019484520e-03 3.053849190473556519e-02 -3.184868991374969482e-01 6.214145198464393616e-02 1.758967936038970947e-01 7.218214124441146851e-02 1.614629477262496948e-01 -6.466341763734817505e-02 -3.264266848564147949e-01 -6.143746897578239441e-02 -1.526750624179840088e-01 -1.527011841535568237e-01 1.530870213173329830e-03 1.431907862424850464e-01 3.909721598029136658e-02 -1.123976558446884155e-01 1.110294684767723083e-01 4.063393473625183105e-01 -1.073453854769468307e-02 2.551889419555664062e-01 -1.128453761339187622e-01 -1.621851921081542969e-01 2.909344155341386795e-03 1.860619634389877319e-01 4.055717289447784424e-01 1.447418332099914551e-02 -2.809230610728263855e-02 -3.694478794932365417e-02 -2.717013359069824219e-01 9.864480048418045044e-02 2.464150190353393555e-01 9.094239026308059692e-02
1.009080559015274048e-01 1.741128712892532349e-01 1.675059832632541656e-02 -1.151465103030204773e-01 1.179529130458831787e-01 2.726830542087554932e-01 2.762896120548248291e-01 -4.154930114746093750e-01 -1.080418527126312256e-01 1.444884948432445526e-02 -2.937158942222595215e-01 -1.356848031282424927e-01 -1.605278849601745605e-01 4.744603484869003296e-02 3.260621726512908936e-01 1.139562800526618958e-01 -4.290289804339408875e-02 -2.038479447364807129e-01 1.096834912896156311e-01 3.138052523136138916e-01 1.074269786477088928e-01 -2.834891080856323242e-01 -7.266409229487180710e-03 1.301893964409828186e-02 3.161384910345077515e-02 1.710420548915863037e-01 -1.267941743135452271e-01 -4.514562338590621948e-02 -3.415542840957641602e-02 2.034648507833480835e-01 7.043711841106414795e-02 -5.400211364030838013e-02
2.950448393821716309e-01 2.434790581464767456e-01 -9.292230941355228424e-03 9.682669490575790405e-02 -1.291794143617153168e-02 1.807806044816970825e-01 -1.260823607444763184e-01 -1.455484181642532349e-01 5.680014938116073608e-02 -1.366116404533386230e-01 -3.066517040133476257e-02 3.126223757863044739e-02 -2.336898893117904663e-01 -2.567460238933563232e-01 2.850100696086883545e-01 1.057158876210451126e-02 -2.070204019546508789e-01 1.876808255910873413e-01 -3.014326691627502441e-01 1.609637774527072906e-02 -1.876203268766403198e-01 -2.648767828941345215e-01 7.396613061428070068e-02 2.439659982919692993e-01 2.195143848657608032e-01 -1.378377825021743774e-01 -7.082124054431915283e-02 8.018184453248977661e-02 2.446212768554687500e-01 1.579691283404827118e-02 1.911961287260055542e-01 -1.837582588195800781e-01
5.256407707929611206e-02 1.289387792348861694e-01 -2.467005401849746704e-01 -1.222310774028301239e-02 -6.955600529909133911e-02 4.449158534407615662e-02 -6.027190759778022766e-02 -1.812207400798797607e-01 -3.382551372051239014e-01 -4.263005033135414124e-02 2.054649963974952698e-02 -4.285582900047302246e-01 -7.355362176895141602e-02 -6.347000598907470703e-02 1.564269810914993286e-01 3.598577156662940979e-02 -5.425586551427841187e-02 -1.842305064201354980e-01 -1.409972906112670898e-01 3.391271531581878662e-01 -2.112861573696136475e-01 -4.056817889213562012e-01 -4.872195422649383545e-02 1.518420428037643433e-01 3.795338794589042664e-02 8.081040531396865845e-02 3.547741100192070007e-02 -5.687072407454252243e-03 -7.117220759391784668e-02 -6.129343435168266296e-02 2.129919975996017456e-01 -2.663036584854125977e-01
5.848363786935806274e-02 2.149207741022109985e-01 -1.565958559513092041e-01 -7.661871612071990967e-02 -1.652281433343887329e-01 1.393341869115829468e-01 1.227338388562202454e-01 -5.399865913204848766e-04 3.289973735809326172e-02 1.526264697313308716e-01 -2.617965079843997955e-02 -2.099623680114746094e-01 -2.720220685005187988e-01 1.165131926536560059e-01 -5.341324955224990845e-02 1.496391147375106812e-01 -3.147245347499847412e-01 -1.481629814952611923e-02 -2.571102976799011230e-01 1.327362954616546631e-01 -2.334465272724628448e-02 -1.682523190975189209e-01 7.064047455787658691e-02 -2.334604710340499878e-01 3.507232964038848877e-01 1.615780293941497803e-01 -3.091565072536468506e-01 2.290239930152893066e-01 2.042791694402694702e-01 1.476024538278579712e-01 1.484853029251098633e-01 -1.490072607994079590e-01
2.126287370920181274e-01 1.874276101589202881e-01 -2.179262787103652954e-01 -3.639908730983734131e-01 1.363368481397628784e-01 2.880365550518035889e-01 2.594875916838645935e-02 -1.219082921743392944e-01 2.506968565285205841e-02 -3.522798717021942139e-01 5.671726167201995850e-02 -2.316910773515701294e-01 -2.097329646348953247e-01 7.150024175643920898e-02 1.768630892038345337e-01 1.438300907611846924e-01 -3.861293792724609375e-01 1.109025925397872925e-01 -9.617176838219165802e-03 8.813957124948501587e-02 6.986933201551437378e-02 -1.055816486477851868e-01 -9.530504234135150909e-03 7.160241901874542236e-02 1.992727071046829224e-01 -4.707984626293182373e-02 -1.285675466060638428e-01 -1.150929927825927734e-01 -7.151213288307189941e-02 -2.427946962416172028e-02 2.502612471580505371e-01 -9.672768414020538330e-02
1.293087601661682129e-01 1.800125390291213989e-01 -1.414490789175033569e-01 -8.758581243455410004e-03 3.812320530414581299e-02 -4.955155774950981140e-02 -1.553873568773269653e-01 -2.799079418182373047e-01 1.242070123553276062e-01 -2.651934921741485596e-01 1.168413907289505005e-01 -5.059502273797988892e-02 -2.743583619594573975e-01 -6.427603214979171753e-02 -1.376175433397293091e-01 6.565716117620468140e-02 -3.704715669155120850e-01 5.734691768884658813e-02 -2.269095629453659058e-01 1.321587413549423218e-01 -5.360889062285423279e-02 -5.647655576467514038e-02 4.131846502423286438e-02 3.677884861826896667e-02 4.844499826431274414e-01 -3.280115500092506409e-02 -2.480670958757400513e-01 2.764071524143218994e-01 5.914070084691047668e-02 -8.675017207860946655e-02 1.105125620961189270e-01 6.488906592130661011e-02
1.241274997591972351e-01 6.375226378440856934e-02 -1.399537473917007446e-01 1.728895008563995361e-01 -1.796388775110244751e-01 9.487809985876083374e-02 2.174602746963500977e-01 -3.204050958156585693e-01 -2.121537476778030396e-01 -1.003515198826789856e-01 -1.408987790346145630e-01 -3.292693793773651123e-01 2.533719241619110107e-01 -5.830788612365722656e-02 1.231542974710464478e-01 -1.722624152898788452e-01 -9.463802725076675415e-02 2.664701938629150391e-01 -1.269362717866897583e-01 -5.090784281492233276e-02 5.250099301338195801e-02 -9.236831963062286377e-02 1.242834925651550293e-01 -7.693252712488174438e-02 3.948445320129394531e-01 9.033983200788497925e-02 5.986979603767395020e-02 1.112596988677978516e-01 -1.818226575851440430e-01 -7.304374128580093384e-02 -4.812997952103614807e-02 -3.032861053943634033e-01
1.627105027437210083e-01 -2.342022396624088287e-02 -2.722831666469573975e-01 1.323378980159759521e-01 1.638873070478439331e-01 2.912282943725585938e-01 -1.816608607769012451e-01 -2.330954819917678833e-01 -3.021207153797149658e-01 -5.287054926156997681e-02 -1.954444646835327148e-01 1.086412835866212845e-02 3.888699412345886230e-02 -1.170177129097282887e-03 1.347785629332065582e-02 9.162684530019760132e-02 -9.840799868106842041e-02 9.610304981470108032e-02 2.130951173603534698e-02 1.793576627969741821e-01 -1.482952684164047241e-01 3.382241819053888321e-03 3.933239579200744629e-01 1.350676566362380981e-01 4.066057205200195312e-01 2.082312852144241333e-01 1.009778454899787903e-01 -5.328634288161993027e-03 -2.005281299352645874e-02 -1.967151015996932983e-01 1.678598225116729736e-01 -8.459574729204177856e-02
9.157994389533996582e-02 1.516624689102172852e-01 -4.536770582199096680e-01 8.072450011968612671e-02 -1.289626508951187134e-01 3.693830668926239014e-01 1.049577221274375916e-01 -9.542633593082427979e-02 -8.641079068183898926e-02 -2.877932786941528320e-01 -8.902441710233688354e-02 -7.686110585927963257e-02 -1.949833035469055176e-01 4.335907474160194397e-02 -6.050626281648874283e-03 2.854201011359691620e-02 1.211002990603446960e-01 3.466398268938064575e-02 1.061036624014377594e-02 -5.458473414182662964e-02 -1.418110430240631104e-01 -6.971697323024272919e-03 3.379188477993011475e-01 1.442028582096099854e-01 2.286683470010757446e-01 3.003929853439331055e-01 -1.043313592672348022e-01 -3.172188624739646912e-02 1.295335888862609863e-01 -7.687685638666152954e-02 1.533864438533782959e-01 -2.519241869449615479e-01
3.230437636375427246e-01 6.235390901565551758e-02 -1.390809118747711182e-01 -1.340282559394836426e-01 2.665387988090515137e-01 8.420373499393463135e-02 -4.264067113399505615e-02 -2.632021903991699219e-01 -2.795713543891906738e-01 -1.214203014969825745e-01 -1.968710720539093018e-01 1.775145828723907471e-01 -2.067786902189254761e-01 -1.919718682765960693e-01 -1.312342435121536255e-01 -4.580444097518920898e-02 -1.433016061782836914e-01 7.869060337543487549e-02 -6.222386658191680908e-02 1.815447807312011719e-01 -3.463394939899444580e-02 6.874884665012359619e-02 1.161903440952301025e-01 9.940784424543380737e-02 -6.287398189306259155e-02 4.078681468963623047e-01 -3.060680627822875977e-01 1.230797469615936279e-01 -2.129987478256225586e-01 -9.888587146997451782e-02 -4.454599320888519287e-02 -1.182539761066436768e-01
4.846918210387229919e-02 3.196680173277854919e-02 -1.180269718170166016e-01 5.567947030067443848e-02 -6.402894854545593262e-02 1.472823321819305420e-01 -7.246325910091400146e-02 -2.394594699144363403e-01 -3.155274689197540283e-01 -1.162987798452377319e-01 -1.473240405321121216e-01 -2.839628458023071289e-01 7.110129296779632568e-02 -1.239765807986259460e-01 3.937520682811737061e-01 1.494697630405426025e-01 -2.071365565061569214e-01 1.513057947158813477e-01 -7.118541747331619263e-02 2.217711880803108215e-02 -1.543386578559875488e-01 -2.563115954399108887e-01 2.312446087598800659e-01 1.151258647441864014e-01 6.079114973545074463e-02 2.066775411367416382e-01 2.470991946756839752e-02 7.945785671472549438e-02 -2.213902771472930908e-02 1.625790148973464966e-01 -4.335913434624671936e-02 -4.101772606372833252e-01
1.350669264793395996e-01 1.165139377117156982e-01 -2.433237284421920776e-01 -3.388460278511047363e-01 -8.910027146339416504e-02 -1.870140060782432556e-02 -2.182784378528594971e-01 -3.223563432693481445e-01 -1.553517580032348633e-01 -1.042787507176399231e-01 9.471739828586578369e-02 -1.434292346239089966e-01 -2.209752202033996582e-01 -2.217965275049209595e-01 7.504616677761077881e-02 2.316603958606719971e-01 -1.558027416467666626e-01 5.718909204006195068e-02 -2.232142090797424316e-01 5.481376498937606812e-02 -1.322073787450790405e-01 4.404734447598457336e-02 -1.413281355053186417e-02 -2.368431985378265381e-01 -5.834656581282615662e-02 2.707443535327911377e-01 -9.407167136669158936e-02 1.567277461290359497e-01 1.956175118684768677e-01 1.308408379554748535e-01 2.978594601154327393e-01 -4.608369618654251099e-02
1.273175776004791260e-01 3.027452230453491211e-01 -1.640362590551376343e-01 -2.370925098657608032e-01 1.872006952762603760e-01 2.683467268943786621e-01 3.185387700796127319e-02 -2.413069158792495728e-01 5.443631857633590698e-02 -4.613745212554931641e-01 -6.177647784352302551e-02 -2.063124030828475952e-01 -7.682549208402633667e-02 1.778671592473983765e-01 8.621071279048919678e-02 5.737230926752090454e-02 -2.594914734363555908e-01 1.575181335210800171e-01 8.196480572223663330e-02 2.474502176046371460e-01 1.631556078791618347e-02 9.272150695323944092e-02 6.980089005082845688e-03 -8.580075204372406006e-02 2.545330822467803955e-01 6.112599000334739685e-02 -1.542113721370697021e-01 -1.193219199776649475e-01 -3.312746062874794006e-02 -4.188901185989379883e-02 1.521311104297637939e-01 -1.527530401945114136e-01
-3.598215430974960327e-02 2.014357745647430420e-01 -2.139828354120254517e-01 -5.898214131593704224e-02 7.791911810636520386e-02 -1.875471137464046478e-02 -4.527417197823524475e-02 -2.016650438308715820e-01 1.423468887805938721e-01 -2.258365154266357422e-01 -1.871174722909927368e-01 -1.222499310970306396e-01 -2.833399474620819092e-01 -1.874554008245468140e-01 2.315189391374588013e-01 -1.497279386967420578e-02 -6.558354198932647705e-02 -8.180926740169525146e-02 -2.033989280462265015e-01 1.456824839115142822e-01 -3.450483977794647217e-01 -3.367607295513153076e-01 2.523901127278804779e-02 6.049602106213569641e-02 8.234709501266479492e-02 -3.825746849179267883e-02 -1.854426711797714233e-01 1.509061455726623535e-01 3.799587488174438477e-01 4.942769184708595276e-02 7.332350313663482666e-02 2.032357305288314819e-01
-9.688993543386459351e-02 1.468531340360641479e-01 -3.832071088254451752e-03 1.177911013364791870e-01 7.746738381683826447e-03 1.449969410896301270e-01 -9.438547305762767792e-03 -1.550686359405517578e-01 -1.139560341835021973e-01 -1.983899474143981934e-01 -1.303510516881942749e-01 -1.423406749963760376e-01 -1.218097358942031860e-01 -1.423301845788955688e-01 2.767398059368133545e-01 1.272734552621841431e-01 9.876351803541183472e-02 8.847177773714065552e-02 -4.221870005130767822e-01 4.302321374416351318e-01 8.361095935106277466e-02 -2.001583427190780640e-01 3.516903519630432129e-01 1.418154090642929077e-01 2.249196022748947144e-01 1.960854046046733856e-02 -1.863701939582824707e-01 -5.753752961754798889e-02 -5.623542238026857376e-03 -8.500513434410095215e-02 1.191078349947929382e-01 -1.011194214224815369e-01
1.118194237351417542e-01 4.155481457710266113e-01 -1.677154898643493652e-01 3.014251291751861572e-01 -2.682565748691558838e-01 1.330691855400800705e-02 2.512357942759990692e-02 -3.243172764778137207e-01 -1.435663551092147827e-01 -1.060549914836883545e-01 -1.660162061452865601e-01 -2.073180377483367920e-01 -3.490612506866455078e-01 -2.422117255628108978e-02 1.487358808517456055e-01 2.240896672010421753e-01 -5.718982219696044922e-02 1.325827986001968384e-01 2.312905387952923775e-03 -7.641134411096572876e-02 -3.051647916436195374e-02 -8.049094676971435547e-02 5.250491667538881302e-03 1.789106726646423340e-01 2.033108025789260864e-01 -1.033996641635894775e-01 -8.054758608341217041e-02 -7.528962194919586182e-02 6.099042296409606934e-02 2.885564565658569336e-01 1.615839661099016666e-03 5.829958990216255188e-02
-3.882825374603271484e-02 1.371265500783920288e-01 1.314394026994705200e-01 1.541113555431365967e-01 -1.306691318750381470e-01 2.364806532859802246e-01 3.623992204666137695e-02 -1.096399202942848206e-01 -8.367745578289031982e-02 -1.939375400543212891e-01 -1.727566681802272797e-02 -1.506971716880798340e-01 -3.147740364074707031e-01 -1.560644358396530151e-01 9.132128953933715820e-02 -1.440077275037765503e-01 -1.245654970407485962e-01 7.577253971248865128e-03 -1.851833313703536987e-01 3.621959090232849121e-01 -1.371275633573532104e-01 -1.465253233909606934e-01 1.737114489078521729e-01 2.615165710449218750e-01 3.626415431499481201e-01 -8.154267072677612305e-02 -1.594439148902893066e-01 2.677147090435028076e-01 1.889244318008422852e-01 1.085361167788505554e-01 2.979048900306224823e-02 -1.693733483552932739e-01
7.428155094385147095e-02 3.717266321182250977e-01 -1.918375939130783081e-01 -3.399706780910491943e-01 -9.030208457261323929e-05 2.755891382694244385e-01 -1.722052544355392456e-01 -4.981499314308166504e-01 2.723327651619911194e-02 -2.136396616697311401e-01 -8.263255469501018524e-03 -1.778859794139862061e-01 -2.182309031486511230e-01 -3.993950411677360535e-02 1.749954745173454285e-02 2.711244672536849976e-02 -2.762312889099121094e-01 4.968839511275291443e-02 1.265762597322463989e-01 6.107305735349655151e-02 6.428921967744827271e-02 -8.356113731861114502e-02 1.167209744453430176e-01 -6.604679947486147285e-05 1.470601707696914673e-01 1.445666048675775528e-02 -7.436683773994445801e-02 -5.439986288547515869e-02 2.095036655664443970e-01 -7.732484489679336548e-02 1.162998452782630920e-01 -6.942940503358840942e-02
4.736438393592834473e-02 9.602314233779907227e-02 -3.243664801120758057e-01 -5.917993560433387756e-02 1.453390568494796753e-01 -9.247383475303649902e-02 2.420885488390922546e-02 -1.761242896318435669e-01 -3.642419576644897461e-01 2.816648483276367188e-01 -1.091550439596176147e-01 -1.760858148336410522e-01 -1.546402722597122192e-01 -8.870568871498107910e-02 1.531687676906585693e-01 -2.255214452743530273e-01 -2.220338732004165649e-01 1.919343769550323486e-01 7.497826218605041504e-02 -7.579989731311798096e-03 -2.076135575771331787e-02 -1.391637474298477173e-01 2.089388221502304077e-01 1.292107105255126953e-01 1.444120705127716064e-01 2.547318935394287109e-01 6.654952466487884521e-02 1.920428276062011719e-01 -6.062416732311248779e-02 -3.239060044288635254e-01 2.232190817594528198e-01 -8.567060343921184540e-03
1.586331427097320557e-01 1.279220283031463623e-01 -8.594634383916854858e-02 -1.221356242895126343e-01 1.582558453083038330e-01 -4.097747732885181904e-04 1.196205765008926392e-01 -1.890057325363159180e-01 -1.460751444101333618e-01 -1.447387337684631348e-01 -1.790225207805633545e-01 6.005972996354103088e-02 -4.286262989044189453e-01 -7.736758142709732056e-02 -5.434370413422584534e-02 4.463491216301918030e-02 -2.088945955038070679e-01 -2.022881805896759033e-01 -2.567667067050933838e-01 2.297118902206420898e-01 1.042109355330467224e-01 5.494879558682441711e-02 1.559100486338138580e-02 -1.928585469722747803e-01 5.172708258032798767e-02 3.382878899574279785e-01 -2.928398847579956055e-01 1.333210468292236328e-01 2.724478021264076233e-02 -6.650883704423904419e-02 -1.256585214287042618e-02 -3.285672366619110107e-01
2.596920169889926910e-02 2.405767887830734253e-02 -9.512665122747421265e-02 -1.859148889780044556e-01 -2.372711300849914551e-01 -1.372501850128173828e-01 7.342313975095748901e-02 -1.301884204149246216e-01 -1.313491463661193848e-01 -7.432835549116134644e-02 3.237647712230682373e-01 -1.204599961638450623e-01 -1.174148470163345337e-01 8.087431639432907104e-02 -5.245976522564888000e-02 3.545076027512550354e-02 -3.960428833961486816e-01 2.310980409383773804e-01 -4.323508962988853455e-02 4.146170914173126221e-01 -7.060176134109497070e-02 -1.048887148499488831e-01 1.557187587022781372e-01 -3.447992503643035889e-01 2.341847121715545654e-01 1.554903388023376465e-01 -4.884631186723709106e-02 7.983148097991943359e-02 -2.678659744560718536e-02 -9.370551258325576782e-02 -8.324815332889556885e-02 -2.094032019376754761e-01
1.917295157909393311e-01 4.199275672435760498e-01 9.728979319334030151e-02 1.778042614459991455e-01 -1.349818408489227295e-01 1.448094993829727173e-01 2.875062525272369385e-01 -3.737449347972869873e-01 -1.740161627531051636e-01 -9.685761481523513794e-02 -7.019606977701187134e-02 -2.244576364755630493e-01 -4.948028177022933960e-02 -7.410307228565216064e-02 1.057201400399208069e-01 -9.135954827070236206e-02 -1.903839260339736938e-01 -5.749924480915069580e-02 -1.470239311456680298e-01 2.421116083860397339e-01 2.330755256116390228e-02 -1.796681433916091919e-01 -4.694581776857376099e-02 4.055166989564895630e-02 6.319507956504821777e-02 3.012759238481521606e-02 2.973356097936630249e-02 3.913158774375915527e-01 4.435827024281024933e-03 -6.291569769382476807e-02 7.300528883934020996e-02 -1.927996575832366943e-01
1.627207100391387939e-01 1.607224941253662109e-01 1.427785754203796387e-01 2.102170139551162720e-01 8.454671502113342285e-02 1.161444634199142456e-01 -1.022076979279518127e-01 -1.042122393846511841e-01 -1.771610826253890991e-01 -1.829306781291961670e-01 -1.037589460611343384e-01 1.142754852771759033e-01 -2.102094590663909912e-01 6.981084495782852173e-02 2.291531413793563843e-01 -1.510427594184875488e-01 -1.676830351352691650e-01 1.720259785652160645e-01 -3.615329563617706299e-01 2.582038640975952148e-01 -8.624186366796493530e-02 -2.723058164119720459e-01 -1.183466892689466476e-02 2.743392288684844971e-01 3.624576330184936523e-01 1.021061018109321594e-01 -1.444043964147567749e-01 1.614492684602737427e-01 7.145356386899948120e-02 -9.706858545541763306e-02 1.128268316388130188e-01 7.367954589426517487e-03
4.204092919826507568e-01 4.768245294690132141e-02 -1.131300181150436401e-01 -2.988572120666503906e-01 2.866714894771575928e-01 -4.401431232690811157e-02 -8.881463669240474701e-03 -1.138733774423599243e-01 -2.090075463056564331e-01 -1.311747431755065918e-01 -1.301230043172836304e-01 1.880324818193912506e-02 -4.110106229782104492e-01 -1.725887209177017212e-01 9.294800460338592529e-02 5.684615299105644226e-02 -2.259225696325302124e-01 -1.321527641266584396e-02 -1.520673930644989014e-02 1.201424151659011841e-01 -1.176430359482765198e-01 1.117573305964469910e-01 -9.686673432588577271e-02 8.084047585725784302e-03 8.477382361888885498e-02 1.311333030462265015e-01 -2.894282341003417969e-01 2.838111221790313721e-01 -1.689492315053939819e-01 -6.821959465742111206e-02 7.352049648761749268e-02 -6.307502835988998413e-02
1.818867921829223633e-01 3.387181758880615234e-01 -3.633495271205902100e-01 1.238943263888359070e-02 -8.073381334543228149e-02 -2.363184466958045959e-02 1.139378175139427185e-01 -7.653321325778961182e-02 1.324833333492279053e-01 4.185879975557327271e-02 -4.939272627234458923e-02 -1.619375050067901611e-01 -1.138672307133674622e-01 5.457048490643501282e-02 -1.339404284954071045e-01 1.190705001354217529e-01 -4.347972571849822998e-01 -1.077869161963462830e-01 -1.262028142809867859e-02 3.547194004058837891e-01 -6.780499219894409180e-02 -6.650555878877639771e-02 3.576660528779029846e-02 -2.417732626199722290e-01 1.430383026599884033e-01 1.502828299999237061e-01 -2.942439615726470947e-01 -4.142335616052150726e-03 1.755244284868240356e-01 1.588060706853866577e-01 -8.048306219279766083e-03 -1.300999969244003296e-01
5.817185342311859131e-02 7.399512082338333130e-02 5.609160289168357849e-02 2.396923862397670746e-02 -1.030361875891685486e-01 1.814423948526382446e-01 2.063709348440170288e-01 -5.305196642875671387e-01 -1.828827261924743652e-01 -7.163054496049880981e-02 -2.519228756427764893e-01 -2.732942700386047363e-01 -1.880528405308723450e-02 -1.186083629727363586e-01 1.607778966426849365e-01 -1.589449644088745117e-01 -3.218803554773330688e-02 1.106634512543678284e-01 -1.577422954142093658e-02 1.011681780219078064e-01 -1.726522743701934814e-01 1.163672842085361481e-02 8.198664337396621704e-02 -8.537674695253372192e-02 2.309068888425827026e-01 1.497885137796401978e-01 -5.265111848711967468e-02 6.015341356396675110e-02 -1.913682967424392700e-01 1.229493319988250732e-01 6.293755769729614258e-02 -4.147401750087738037e-01
1.912105977535247803e-01 1.016162112355232239e-01 -1.591755300760269165e-01 3.050943277776241302e-02 1.688022017478942871e-01 7.962068915367126465e-02 8.595062419772148132e-03 -3.477680981159210205e-01 -4.223785921931266785e-02 -3.991270810365676880e-02 -2.829882204532623291e-01 -3.037589788436889648e-01 -7.443805783987045288e-02 2.842529676854610443e-02 -1.448400020599365234e-01 2.671057917177677155e-02 -5.029136538505554199e-01 2.811143696308135986e-01 -1.736691296100616455e-01 2.139241695404052734e-01 -1.284990608692169189e-01 5.093842372298240662e-02 5.245921388268470764e-02 -2.116376906633377075e-01 1.613720692694187164e-02 -1.615796051919460297e-02 -6.034884601831436157e-02 2.605777680873870850e-01 2.095206826925277710e-02 7.362154871225357056e-02 -1.162419617176055908e-01 3.561003133654594421e-02
1.578164249658584595e-01 8.454309403896331787e-02 1.378446221351623535e-01 5.078158900141716003e-02 -9.081707894802093506e-02 -2.208663076162338257e-01 1.927371472120285034e-01 -2.335796803236007690e-01 -1.953083276748657227e-01 6.578020006418228149e-02 -6.873091310262680054e-02 -1.085840538144111633e-01 -3.302140533924102783e-01 -3.951957225799560547e-01 2.791146337985992432e-01 2.922345399856567383e-01 -1.606474220752716064e-01 9.998044371604919434e-02 -2.995931804180145264e-01 4.821450263261795044e-02 -8.485374599695205688e-02 -9.451586008071899414e-02 -5.490303039550781250e-02 6.006025522947311401e-02 4.950062185525894165e-02 1.319908201694488525e-01 -3.014891445636749268e-01 8.487436920404434204e-02 3.965362161397933960e-02 9.132117964327335358e-03 8.374790847301483154e-02 -1.812067031860351562e-01
4.582764953374862671e-02 1.444961875677108765e-01 -1.870580017566680908e-01 -1.966690868139266968e-01 -4.340139403939247131e-02 9.776864945888519287e-02 -2.212121151387691498e-02 -1.450616717338562012e-01 -1.746904850006103516e-02 -1.185117065906524658e-01 2.596973478794097900e-01 -1.067275255918502808e-01 -2.398837953805923462e-01 -2.898266538977622986e-02 -3.105871081352233887e-01 6.530351936817169189e-02 -3.149555027484893799e-01 9.796389937400817871e-02 -2.771374285221099854e-01 1.236189678311347961e-01 -1.658641695976257324e-01 1.819797977805137634e-02 1.111535951495170593e-01 1.326455175876617432e-01 4.683584868907928467e-01 -5.532828718423843384e-02 -3.306640982627868652e-01 1.811656169593334198e-02 1.045264899730682373e-01 4.446582123637199402e-02 1.154023930430412292e-01 -3.314397484064102173e-02
-8.484165370464324951e-02 -9.321363270282745361e-02 -2.260266244411468506e-01 -2.619690299034118652e-01 -5.087028071284294128e-02 -1.148819550871849060e-01 2.611830532550811768e-01 -3.942154347896575928e-01 -2.760478295385837555e-02 -8.232114464044570923e-02 -7.459183037281036377e-02 3.349894657731056213e-02 -1.256985366344451904e-01 6.110553070902824402e-02 8.213303238153457642e-02 -5.370258819311857224e-03 -1.220517233014106750e-01 1.138885766267776489e-01 -2.641254961490631104e-01 3.628824651241302490e-01 -2.853410243988037109e-01 -6.688003987073898315e-02 1.186835691332817078e-01 2.746062576770782471e-01 1.421354860067367554e-01 8.120599389076232910e-02 1.401116698980331421e-02 1.500849723815917969e-01 -1.198267098516225815e-02 3.247950971126556396e-02 -3.132023513317108154e-01 1.759052127599716187e-01
2.580354511737823486e-01 3.491625487804412842e-01 -2.306774258613586426e-01 -1.087404265999794006e-01 -1.254618614912033081e-01 1.597462445497512817e-01 -2.324375063180923462e-01 -3.499572277069091797e-01 -7.295601069927215576e-03 -2.432146072387695312e-01 7.897546514868736267e-03 -9.136157482862472534e-02 -2.925348579883575439e-01 -2.338105440139770508e-01 9.586274623870849609e-02 1.607143729925155640e-01 -1.504719853401184082e-01 -1.696283929049968719e-02 9.045083075761795044e-02 2.037649750709533691e-01 -1.242697983980178833e-02 -1.825959682464599609e-01 -2.047048695385456085e-02 -1.481902413070201874e-02 -8.120343089103698730e-02 1.388417631387710571e-01 6.934674084186553955e-02 -5.959692224860191345e-02 3.050485849380493164e-01 1.830128878355026245e-01 1.350502818822860718e-01 6.853633094578981400e-03
1.924100816249847412e-01 6.509503722190856934e-02 1.100958138704299927e-01 1.419409215450286865e-01 1.004212424159049988e-01 3.692385554313659668e-02 -5.319154635071754456e-02 -2.975777387619018555e-01 -4.092178940773010254e-01 4.615098703652620316e-03 -8.838886022567749023e-02 -1.038998588919639587e-01 -7.111313939094543457e-02 -2.078101411461830139e-02 -5.665463954210281372e-02 -9.617932140827178955e-02 -5.199163034558296204e-02 2.416465431451797485e-01 -9.830109775066375732e-02 1.766486652195453644e-02 1.417511422187089920e-02 -6.770329922437667847e-02 3.042024374008178711e-01 1.660814881324768066e-01 5.204634070396423340e-01 1.161882802844047546e-01 -2.144336402416229248e-01 2.349077910184860229e-02 1.597824506461620331e-02 -2.491116821765899658e-01 6.247095391154289246e-02 1.627804189920425415e-01
2.162455171346664429e-01 -7.242179661989212036e-02 -3.093789219856262207e-01 -6.775659509003162384e-03 -6.497760117053985596e-02 6.271699070930480957e-02 -1.191146150231361389e-01 -2.439308762550354004e-01 -2.827240340411663055e-02 -2.304021418094635010e-01 -2.499335212633013725e-03 -1.523941606283187866e-01 -6.767754256725311279e-02 -6.566107273101806641e-02 6.930769979953765869e-02 -1.840548813343048096e-01 1.764187514781951904e-01 3.782124519348144531e-01 -9.752540290355682373e-02 1.628415584564208984e-01 -1.915580481290817261e-01 -6.648621521890163422e-03 1.236034333705902100e-01 9.544231742620468140e-02 3.699418902397155762e-01 3.848961293697357178e-01 7.602238655090332031e-02 -9.706658124923706055e-02 -5.490368604660034180e-02 -1.235769614577293396e-01 1.800780445337295532e-01 1.531665921211242676e-01
1.165844425559043884e-01 -1.233605965971946716e-01 -4.212360382080078125e-01 1.129722874611616135e-02 1.406463980674743652e-01 -1.301611494272947311e-02 1.213767528533935547e-01 -1.449586153030395508e-01 2.899889349937438965e-01 -1.519691646099090576e-01 -9.351536631584167480e-02 1.451508793979883194e-02 -3.252369761466979980e-01 3.905581682920455933e-02 6.707523763179779053e-02 -4.930706229060888290e-03 -3.039614260196685791e-01 5.399881675839424133e-02 -2.206459790468215942e-01 1.575306504964828491e-01 -2.348393760621547699e-02 -3.263914957642555237e-02 6.678110361099243164e-02 -2.233621627092361450e-01 2.345575764775276184e-02 3.764493763446807861e-01 -1.349621564149856567e-01 2.273958474397659302e-01 -3.230670467019081116e-02 -4.278998356312513351e-03 2.680768370628356934e-01 7.980681955814361572e-03
-1.228264067322015762e-02 7.519719004631042480e-02 -1.606174111366271973e-01 -2.025115303695201874e-02 -4.603854939341545105e-02 -5.531854182481765747e-02 4.994092136621475220e-02 -1.773229539394378662e-01 -3.405724763870239258e-01 -7.037627696990966797e-02 -2.693440020084381104e-01 -2.160365283489227295e-01 -1.326982825994491577e-01 -3.201450705528259277e-01 2.366790771484375000e-01 -1.062556952238082886e-01 2.252394333481788635e-02 1.665424555540084839e-01 -2.188873589038848877e-01 -6.757713854312896729e-02 1.192395016551017761e-01 -2.110010236501693726e-01 3.053911030292510986e-01 2.769103944301605225e-01 1.307380292564630508e-02 3.321930766105651855e-01 -3.990740329027175903e-02 2.402982264757156372e-01 6.696859747171401978e-02 -8.025807142257690430e-02 1.009210646152496338e-01 3.041666559875011444e-02
6.320108473300933838e-02 -2.641569674015045166e-01 -1.725395321846008301e-01 -1.827626079320907593e-01 -1.607294827699661255e-01 -1.046247109770774841e-01 1.899991631507873535e-01 -4.995794966816902161e-02 -6.530485302209854126e-02 -1.764881312847137451e-01 -2.132949233055114746e-01 4.047184437513351440e-02 -2.758112549781799316e-01 2.104321271181106567e-01 7.756080478429794312e-02 1.013731434941291809e-01 -4.085682928562164307e-01 2.137179672718048096e-02 -4.542012512683868408e-02 5.205819383263587952e-02 -1.952006518840789795e-01 -1.529037505388259888e-01 5.203158408403396606e-02 1.244953796267509460e-01 2.331861853599548340e-01 2.864509820938110352e-01 -2.539725899696350098e-01 1.447475254535675049e-01 1.329045444726943970e-01 2.590287625789642334e-01 -9.677343070507049561e-02 2.514345385134220123e-02
1.605443507432937622e-01 6.678416579961776733e-02 -2.450756728649139404e-03 -6.256834417581558228e-02 8.925098180770874023e-02 -8.126685395836830139e-03 -4.667640849947929382e-02 -1.740011423826217651e-01 -2.354327887296676636e-01 -1.104745715856552124e-01 1.425799075514078140e-02 -9.135986864566802979e-02 -2.232839614152908325e-01 8.599120192229747772e-03 3.526515960693359375e-01 -1.471682339906692505e-01 -8.996337652206420898e-02 4.449454545974731445e-01 -7.924626022577285767e-02 2.680931985378265381e-01 -5.442436039447784424e-02 1.291988492012023926e-01 2.135674953460693359e-01 -8.666136115789413452e-02 1.865582019090652466e-01 2.225152999162673950e-01 2.612214982509613037e-01 -4.480493813753128052e-02 -2.346661686897277832e-02 -8.898913115262985229e-02 2.817350625991821289e-01 2.319877892732620239e-01
2.768049836158752441e-01 1.395394206047058105e-01 -2.587663009762763977e-02 5.327289551496505737e-02 2.914044074714183807e-03 -1.898173242807388306e-01 -5.204363539814949036e-02 -9.857194125652313232e-02 -2.560306340456008911e-02 -6.173383817076683044e-02 -2.134175449609756470e-01 -9.295435249805450439e-02 -4.257242009043693542e-02 -3.788137435913085938e-02 2.135129570960998535e-01 2.908282913267612457e-02 -4.736360907554626465e-01 -2.440592199563980103e-01 4.734999313950538635e-02 3.727677166461944580e-01 -8.350377529859542847e-02 -1.622676402330398560e-01 1.315589994192123413e-01 2.280646003782749176e-02 3.419775962829589844e-01 2.042451798915863037e-01 -1.576279550790786743e-01 -1.458929330110549927e-01 1.620684117078781128e-01 -8.882234245538711548e-02 -1.666441857814788818e-01 -2.556572295725345612e-02
-9.395760297775268555e-02 -1.185715049505233765e-01 -3.388668894767761230e-01 -1.169209405779838562e-01 3.587578609585762024e-02 8.854238316416740417e-03 2.019757479429244995e-01 -1.856374889612197876e-01 1.240131705999374390e-01 -2.002521753311157227e-01 -1.051255241036415100e-01 -2.244602888822555542e-01 -2.353784292936325073e-01 -2.871078252792358398e-02 2.834526635706424713e-02 7.446275651454925537e-02 -3.429507315158843994e-01 -2.677913382649421692e-02 -3.296727836132049561e-01 5.232970044016838074e-02 -2.339679934084415436e-02 2.232202738523483276e-01 5.095090717077255249e-02 -2.005185000598430634e-02 1.160643771290779114e-01 3.932076394557952881e-01 -1.372094452381134033e-01 5.552028492093086243e-02 1.166285201907157898e-01 4.327769950032234192e-02 3.102484643459320068e-01 8.747661858797073364e-02
1.733395755290985107e-01 3.452031016349792480e-01 -1.137592121958732605e-01 1.685625016689300537e-01 1.020341888070106506e-01 1.183448359370231628e-01 3.238354325294494629e-01 -1.764996051788330078e-01 -1.925267428159713745e-01 9.252370335161685944e-03 -4.030731692910194397e-02 -3.833113610744476318e-01 1.065480858087539673e-01 -2.017816007137298584e-01 1.135575100779533386e-01 -4.906626045703887939e-02 -1.065236032009124756e-01 -4.298099130392074585e-02 -1.809852868318557739e-01 2.420869767665863037e-01 9.207106381654739380e-02 -2.892892658710479736e-01 2.980107069015502930e-02 -1.385258161462843418e-03 1.092239841818809509e-01 1.268025338649749756e-01 1.534816808998584747e-02 3.736047446727752686e-01 -3.300042077898979187e-02 -1.003349050879478455e-01 1.245885640382766724e-01 -6.168546155095100403e-02
-7.788363844156265259e-02 1.872924715280532837e-01 -2.102466374635696411e-01 -1.119993031024932861e-01 -2.290769368410110474e-01 2.394079463556408882e-03 9.565467014908790588e-03 -4.176899492740631104e-01 -5.432766303420066833e-02 -1.876454502344131470e-01 -2.238880842924118042e-01 5.857301130890846252e-02 -3.485569953918457031e-01 8.712983876466751099e-02 2.241051010787487030e-02 1.221459433436393738e-01 -4.165019094944000244e-02 -7.923581451177597046e-02 -2.080848366022109985e-01 2.368782013654708862e-01 -1.366846412420272827e-01 -7.604924589395523071e-02 -2.700304426252841949e-02 1.251509636640548706e-01 1.801226288080215454e-01 1.216552853584289551e-01 -2.074681371450424194e-01 3.234552741050720215e-01 1.088326498866081238e-01 1.635140031576156616e-01 -2.016396820545196533e-01 1.281139403581619263e-01
1.347386986017227173e-01 1.692816019058227539e-01 -2.970810234546661377e-01 1.481762677431106567e-01 9.542181342840194702e-02 -7.628811150789260864e-02 2.204105705022811890e-01 -2.169945389032363892e-01 -2.785898745059967041e-01 9.073491394519805908e-02 -1.988163739442825317e-01 -3.899964094161987305e-01 3.273132955655455589e-03 -3.501952290534973145e-01 2.796709164977073669e-02 -8.224800229072570801e-02 1.010965090245008469e-02 4.158770292997360229e-02 -1.578796356916427612e-01 -1.633530855178833008e-02 5.344853922724723816e-02 -3.795568645000457764e-01 2.207014411687850952e-01 -9.878215193748474121e-02 1.921111792325973511e-01 1.509657204151153564e-01 1.146098002791404724e-01 1.149268001317977905e-01 -4.366292059421539307e-02 -4.346480220556259155e-02 3.288440406322479248e-02 -3.727181628346443176e-02
1.652994900941848755e-01 1.499280929565429688e-01 -8.227478712797164917e-02 1.032120287418365479e-01 1.197441592812538147e-01 8.521259576082229614e-02 5.582593008875846863e-02 -2.440921515226364136e-01 -1.814542710781097412e-01 -1.834636628627777100e-01 2.741470336914062500e-01 -3.065589666366577148e-01 4.028889536857604980e-02 -8.793266862630844116e-02 -1.516561657190322876e-01 1.178269982337951660e-01 -3.228366076946258545e-01 -3.967288136482238770e-02 -1.745674908161163330e-01 3.037558197975158691e-01 1.162609159946441650e-01 -1.153002902865409851e-01 3.340694308280944824e-01 -3.521448001265525818e-02 -1.298416107892990112e-01 3.138696551322937012e-01 -1.560555696487426758e-01 4.968043416738510132e-02 -1.970498114824295044e-01 9.769836440682411194e-03 1.310734599828720093e-01 5.487681832164525986e-03
1.736954897642135620e-01 2.550225853919982910e-01 -1.398824453353881836e-01 6.714623421430587769e-02 -3.259320184588432312e-02 -9.903759509325027466e-02 1.269744336605072021e-01 -4.004722237586975098e-01 -1.145095452666282654e-01 -1.125971823930740356e-01 1.474193036556243896e-01 8.641010522842407227e-02 -3.148340880870819092e-01 -1.420938968658447266e-01 1.827751696109771729e-01 -1.079712063074111938e-01 1.062433198094367981e-01 1.129883900284767151e-01 -6.347321905195713043e-03 1.036235988140106201e-01 -5.262640863656997681e-02 -1.060799881815910339e-02 -1.375328153371810913e-01 3.083250299096107483e-02 3.432414829730987549e-01 -4.654472693800926208e-02 -5.378830060362815857e-02 2.992130219936370850e-01 1.065239310264587402e-01 -3.202833533287048340e-01 2.932605743408203125e-01 6.377857923507690430e-02
2.157473117113113403e-01 8.071959950029850006e-03 -2.503627538681030273e-01 9.415563195943832397e-02 1.065059378743171692e-02 -1.471426039934158325e-01 1.394080966711044312e-01 -4.385356009006500244e-01 -2.433307170867919922e-01 -1.078043952584266663e-01 -1.865839585661888123e-02 -5.826640129089355469e-02 -3.223096728324890137e-01 -1.122149899601936340e-01 3.297701776027679443e-01 -2.146209403872489929e-02 2.948799170553684235e-02 -4.754025116562843323e-02 3.729442507028579712e-02 -2.896001562476158142e-03 1.595736891031265259e-01 -2.306935191154479980e-01 1.359189152717590332e-01 4.555877298116683960e-02 5.989597737789154053e-02 -3.942085802555084229e-02 -2.551506087183952332e-02 -2.162377536296844482e-02 2.155300080776214600e-01 2.377024888992309570e-01 2.766453623771667480e-01 2.419894039630889893e-01
3.369574546813964844e-01 1.294925063848495483e-02 2.075270265340805054e-01 -2.228553593158721924e-01 1.329347342252731323e-01 -1.521214693784713745e-01 1.049427539110183716e-01 -9.013538062572479248e-02 -6.719201803207397461e-02 -2.968983948230743408e-01 -9.669977426528930664e-02 -1.819296628236770630e-01 -3.714072406291961670e-01 -3.384012281894683838e-01 -5.720294639468193054e-02 9.652486443519592285e-02 -1.275236010551452637e-01 2.193610370159149170e-01 -5.610884726047515869e-02 1.546766310930252075e-01 -5.372688919305801392e-02 8.161026984453201294e-02 1.234734244644641876e-02 1.862306445837020874e-01 1.188097521662712097e-01 2.581800222396850586e-01 -1.002683714032173157e-01 -1.317263543605804443e-01 3.693945333361625671e-02 5.662839487195014954e-02 1.590095311403274536e-01 -2.440907508134841919e-01
4.858918488025665283e-01 7.594065368175506592e-02 1.619300246238708496e-02 1.100433766841888428e-01 -7.790088653564453125e-02 2.062646113336086273e-02 -5.663587525486946106e-02 -9.547417983412742615e-03 -9.079191833734512329e-02 -5.342220142483711243e-02 -4.644687101244926453e-02 -1.462563723325729370e-01 -2.646237909793853760e-01 -2.344415038824081421e-01 2.365188300609588623e-01 -1.117096692323684692e-01 -4.144356399774551392e-02 -4.899726435542106628e-02 -2.380210757255554199e-01 6.912519782781600952e-02 -2.547579631209373474e-02 -3.288223743438720703e-01 2.087923586368560791e-01 1.553571075201034546e-01 2.628528177738189697e-01 -5.929322168231010437e-02 -1.792267858982086182e-01 -3.694399446249008179e-02 2.149236202239990234e-01 2.584940493106842041e-01 2.067946791648864746e-01 -6.324490904808044434e-02
3.546827435493469238e-01 1.007844060659408569e-01 -2.536252327263355255e-02 -2.360172569751739502e-01 1.144868955016136169e-01 4.935679957270622253e-03 4.011121764779090881e-02 -1.183746233582496643e-01 -4.184612929821014404e-01 -2.552289366722106934e-01 -4.393391311168670654e-02 -1.466503292322158813e-01 -6.968767195940017700e-02 -9.866672754287719727e-02 -2.069691866636276245e-01 -1.284289807081222534e-01 -1.074883043766021729e-01 1.153703778982162476e-02 -2.816086411476135254e-01 2.254275977611541748e-01 8.255592733621597290e-02 4.424856975674629211e-02 5.358639732003211975e-02 -2.716180384159088135e-01 3.704392313957214355e-01 1.093486547470092773e-01 -1.445107609033584595e-01 6.899993866682052612e-02 -1.474336087703704834e-01 -1.186894476413726807e-01 3.668099641799926758e-02 -4.590395092964172363e-02
2.032132446765899658e-01 1.789078116416931152e-01 -2.740191817283630371e-01 -1.471491307020187378e-01 2.671846747398376465e-02 -7.579716295003890991e-02 -5.123293399810791016e-02 -1.137420088052749634e-01 -2.803959250450134277e-01 -6.921240687370300293e-02 -1.388110667467117310e-01 -3.974336385726928711e-01 -1.482368260622024536e-01 -2.426147758960723877e-01 3.949015587568283081e-02 4.807811230421066284e-02 1.541783660650253296e-01 -5.668540671467781067e-02 3.859156370162963867e-02 2.705563232302665710e-02 1.424300968647003174e-01 -4.038232937455177307e-02 2.989752888679504395e-01 7.619726471602916718e-03 1.893794089555740356e-01 1.792047470808029175e-01 -1.242012977600097656e-01 7.668139785528182983e-02 2.542685270309448242e-01 1.923167258501052856e-01 3.603205978870391846e-01 -3.568675741553306580e-02
1.464548110961914062e-01 -3.302215784788131714e-02 1.517117023468017578e-01 3.078049719333648682e-01 6.540333479642868042e-02 8.877394348382949829e-02 6.470274180173873901e-02 -8.912663161754608154e-02 -2.601040899753570557e-01 -4.273508489131927490e-01 -1.743510249070823193e-03 -3.876602351665496826e-01 -2.600647211074829102e-01 3.279460966587066650e-02 5.385087803006172180e-02 1.052070632576942444e-01 -4.167480766773223877e-01 1.671555191278457642e-01 -1.623251126147806644e-03 2.881264872848987579e-02 8.912222087383270264e-02 1.473473161458969116e-01 -2.630776539444923401e-02 1.657163500785827637e-01 1.973218321800231934e-01 1.476639807224273682e-01 -9.215839207172393799e-02 -1.070613339543342590e-01 -5.030861496925354004e-02 5.763161927461624146e-02 7.258508354425430298e-02 -9.497904218733310699e-03
2.299270331859588623e-01 1.182658374309539795e-01 -4.534142315387725830e-01 -1.491542812436819077e-02 -2.136215418577194214e-01 3.477140367031097412e-01 2.350927889347076416e-02 -7.893007993698120117e-02 -7.892234623432159424e-02 -3.913301602005958557e-02 -1.573671214282512665e-02 -2.043574452400207520e-01 -2.480417340993881226e-01 3.448378294706344604e-02 3.105050139129161835e-02 4.034915938973426819e-02 1.306199282407760620e-01 6.700316816568374634e-02 -3.597896918654441833e-02 1.959400437772274017e-02 -1.143494471907615662e-01 -3.789830254390835762e-03 1.329141706228256226e-01 1.816482990980148315e-01 3.425468504428863525e-01 2.778864800930023193e-01 5.804526060819625854e-02 -8.266378194093704224e-02 1.781173497438430786e-01 -1.738547161221504211e-02 1.697265803813934326e-01 -2.938767373561859131e-01
1.060101836919784546e-01 -4.614427685737609863e-02 -4.650294482707977295e-01 6.973128765821456909e-02 -1.078091263771057129e-01 -4.087934643030166626e-02 6.037147715687751770e-02 -2.160564959049224854e-01 -7.838913053274154663e-02 -2.715143561363220215e-01 -5.451745539903640747e-02 -9.065230190753936768e-02 -2.297421842813491821e-01 6.738117337226867676e-02 2.785873711109161377e-01 8.832643926143646240e-02 2.402231693267822266e-01 2.399393469095230103e-01 -6.082970649003982544e-02 1.032267063856124878e-01 -1.265155673027038574e-01 -1.108589023351669312e-02 -1.133580654859542847e-01 6.627950817346572876e-02 3.362051844596862793e-01 2.175020575523376465e-01 2.412779815495014191e-02 -1.128650382161140442e-01 -7.981200702488422394e-03 -2.112389653921127319e-01 2.677655518054962158e-01 1.227095499634742737e-01
2.921425104141235352e-01 2.615093588829040527e-01 -1.331193447113037109e-01 5.199856683611869812e-02 -1.627341955900192261e-01 -8.501749485731124878e-02 -2.239752747118473053e-02 -4.005995765328407288e-02 -2.262534499168395996e-01 1.634206324815750122e-01 -3.205206394195556641e-01 -1.949214935302734375e-01 -2.234993577003479004e-01 6.061430647969245911e-02 2.842932753264904022e-02 2.589738070964813232e-01 -1.259202957153320312e-01 1.359638571739196777e-01 -2.952745184302330017e-02 1.020597666501998901e-01 1.098031625151634216e-01 -2.408669590950012207e-01 1.388705521821975708e-01 -3.952447324991226196e-02 3.390178978443145752e-01 1.070202216506004333e-01 -2.162206470966339111e-01 1.162093654274940491e-01 1.163429915904998779e-01 1.125219464302062988e-01 1.237102895975112915e-01 -2.918953895568847656e-01
1.596001088619232178e-01 1.297344565391540527e-01 -1.640305519104003906e-01 -3.691051006317138672e-01 -1.147121787071228027e-01 1.115660294890403748e-01 7.554267346858978271e-02 -2.734920680522918701e-01 -1.143276989459991455e-01 -2.374744713306427002e-01 5.805464088916778564e-02 -3.443154692649841309e-01 -2.059665024280548096e-01 -2.708893716335296631e-01 -5.457793828099966049e-03 -8.693347126245498657e-02 9.015884995460510254e-02 1.088047549128532410e-01 -5.478904768824577332e-02 -4.239552468061447144e-02 -1.457906961441040039e-01 -2.258558124303817749e-01 1.562848389148712158e-01 -2.135086506605148315e-01 1.193809136748313904e-01 1.086976230144500732e-01 -4.151491820812225342e-02 2.379507422447204590e-01 -1.627471297979354858e-01 2.986457943916320801e-01 4.788128659129142761e-02 6.511702388525009155e-02
1.113970875740051270e-01 3.621213436126708984e-01 -1.046140044927597046e-01 1.565405577421188354e-01 -1.067183837294578552e-01 -5.179818719625473022e-02 8.343597874045372009e-03 -1.439090818166732788e-01 -2.290230691432952881e-01 7.425326108932495117e-02 -2.639382183551788330e-01 -2.662996351718902588e-01 -2.771444618701934814e-01 1.526569575071334839e-01 2.428976260125637054e-02 3.417788147926330566e-01 -2.367553859949111938e-01 1.345461010932922363e-01 3.184218332171440125e-02 3.202004125341773033e-03 -6.773550994694232941e-04 -5.391301214694976807e-02 1.969738006591796875e-01 -1.186309754848480225e-01 2.719233036041259766e-01 3.690972551703453064e-02 -3.002890646457672119e-01 5.145431030541658401e-03 3.480318188667297363e-02 4.996733274310827255e-03 1.540981680154800415e-01 -2.205725610256195068e-01
8.592195808887481689e-02 3.843014836311340332e-01 -2.933453917503356934e-01 -3.373996317386627197e-01 -8.968982845544815063e-03 1.823591738939285278e-01 -8.620210736989974976e-02 -2.373624593019485474e-01 7.887887209653854370e-02 -3.020918369293212891e-01 -1.836799234151840210e-01 -9.154085069894790649e-02 -6.317277252674102783e-02 4.953415319323539734e-02 1.336284428834915161e-01 5.747147276997566223e-02 -1.530220806598663330e-01 3.074864447116851807e-01 8.663879334926605225e-02 3.079343140125274658e-01 1.611961573362350464e-01 -2.005901373922824860e-02 -1.805459894239902496e-02 1.574683934450149536e-01 1.029615253210067749e-01 1.260516494512557983e-01 -2.073982805013656616e-01 -1.067841872572898865e-01 9.038341790437698364e-02 -1.260682195425033569e-01 2.229981310665607452e-02 -5.882551521062850952e-02
-7.749480754137039185e-02 2.210343256592750549e-02 -1.310130357742309570e-01 -1.385805755853652954e-01 1.267214268445968628e-01 -2.068806886672973633e-01 7.829656824469566345e-03 -3.015852868556976318e-01 -1.924789696931838989e-01 -1.006178781390190125e-01 -9.934055805206298828e-02 -6.472228467464447021e-02 -2.900506854057312012e-01 -2.582718133926391602e-01 1.903091669082641602e-01 -2.944147586822509766e-01 -1.921310424804687500e-01 7.026530057191848755e-02 -9.844315052032470703e-02 5.247592180967330933e-02 9.744235128164291382e-02 -5.648283287882804871e-02 7.320579141378402710e-02 2.224482148885726929e-01 2.336572706699371338e-01 4.268579781055450439e-01 1.322702914476394653e-01 3.452413901686668396e-02 7.376356422901153564e-02 -1.105464994907379150e-01 2.218163162469863892e-01 -1.677028834819793701e-01
2.581123113632202148e-01 3.315124660730361938e-02 -1.477467417716979980e-01 4.589416831731796265e-02 1.145976483821868896e-01 -2.963638119399547577e-02 1.835294365882873535e-01 -1.704964488744735718e-01 -3.165617883205413818e-01 2.959572710096836090e-02 9.208806604146957397e-02 1.211880743503570557e-01 -3.115778565406799316e-01 1.160727292299270630e-01 2.382093369960784912e-01 -1.122146174311637878e-01 -2.995067536830902100e-01 1.560961008071899414e-01 1.911226660013198853e-02 9.047084301710128784e-02 1.310013383626937866e-01 -1.584438383579254150e-01 1.147578433156013489e-01 -3.347134217619895935e-02 -2.215309888124465942e-01 3.255009055137634277e-01 -9.259672462940216064e-02 2.438727170228958130e-01 -1.305844187736511230e-01 -2.835714817047119141e-01 1.645167320966720581e-01 -2.560024335980415344e-02
1.260473132133483887e-01 3.009972870349884033e-01 -1.760259270668029785e-01 -1.955340355634689331e-01 -7.554738223552703857e-02 -7.420718669891357422e-02 -1.665652245283126831e-01 -3.249110579490661621e-01 -7.532130926847457886e-02 -9.892632067203521729e-02 1.893286705017089844e-01 -5.029718950390815735e-02 -3.671265542507171631e-01 6.606581807136535645e-02 -1.160501614212989807e-01 8.082478493452072144e-02 -3.683296442031860352e-01 3.478750213980674744e-02 -1.309478878974914551e-01 5.019754543900489807e-02 -2.011936344206333160e-02 2.092040479183197021e-01 1.515479534864425659e-01 8.612519502639770508e-02 2.723625898361206055e-01 3.849866241216659546e-02 -3.374154567718505859e-01 6.941538304090499878e-02 -6.737738847732543945e-02 1.699137538671493530e-01 6.332015991210937500e-02 -6.274111568927764893e-02
3.701511770486831665e-02 9.292841702699661255e-02 -2.000135481357574463e-01 -1.405574083328247070e-01 -1.108980737626552582e-02 -4.177607595920562744e-01 2.354324012994766235e-01 -2.966127693653106689e-01 -1.013487577438354492e-01 -7.115823775529861450e-02 -3.351866006851196289e-01 1.349614709615707397e-01 -8.076975494623184204e-02 1.144597828388214111e-01 -8.807672560214996338e-02 -1.571443863213062286e-02 -3.327780663967132568e-01 4.104863107204437256e-02 -2.265371978282928467e-01 3.388596475124359131e-01 -2.273623198270797729e-01 -3.105205669999122620e-02 5.990272760391235352e-02 5.187586793908849359e-05 9.695862978696823120e-02 9.235176444053649902e-02 -9.464404731988906860e-02 1.007810458540916443e-01 1.268155276775360107e-01 1.119825616478919983e-01 1.855584532022476196e-01 -6.110043078660964966e-02
1.885554790496826172e-01 8.347859978675842285e-02 -1.419461239129304886e-02 1.420245021581649780e-01 -2.622662484645843506e-01 9.742181003093719482e-02 2.062386870384216309e-01 -5.355805158615112305e-01 -1.555617246776819229e-02 -1.874449253082275391e-01 -1.275643240660429001e-02 -1.321735084056854248e-01 1.272561997175216675e-01 7.724727969616651535e-03 5.946753174066543579e-02 -1.867931783199310303e-01 -3.333706781268119812e-02 1.298143118619918823e-01 1.672175675630569458e-01 1.434043645858764648e-01 -2.278777807950973511e-01 -7.990270853042602539e-02 9.193683415651321411e-02 -1.287488937377929688e-01 2.539851665496826172e-01 1.534566432237625122e-01 -1.285490691661834717e-01 1.524116843938827515e-01 -2.376941144466400146e-01 2.868827991187572479e-02 1.375354528427124023e-01 -2.605342864990234375e-01
-1.190120168030261993e-02 -3.087688051164150238e-02 -4.066956043243408203e-01 -1.682454794645309448e-01 4.992297664284706116e-02 -1.010159924626350403e-01 -9.812935255467891693e-03 -2.271843552589416504e-01 -3.012906908988952637e-01 2.255432307720184326e-01 -3.271843120455741882e-02 -3.126472532749176025e-01 -1.495063900947570801e-01 -1.566287577152252197e-01 1.318032592535018921e-01 -3.332509994506835938e-01 -1.560109406709671021e-01 8.822739869356155396e-02 4.999810457229614258e-02 2.713676728308200836e-02 -7.608287781476974487e-02 -4.283906891942024231e-02 1.853060275316238403e-01 1.842674911022186279e-01 1.910375058650970459e-01 3.052008152008056641e-01 1.243687942624092102e-01 9.528478235006332397e-02 9.344892203807830811e-02 -1.735776364803314209e-01 1.393657624721527100e-01 -3.554318845272064209e-02
4.896903410553932190e-02 -3.618840500712394714e-02 -5.043916702270507812e-01 -6.458035111427307129e-02 -2.475627958774566650e-01 2.964299619197845459e-01 3.354975208640098572e-02 -4.016610607504844666e-02 -7.130915671586990356e-02 -7.631105184555053711e-02 -9.702513366937637329e-02 -2.034007757902145386e-01 -2.178040444850921631e-01 -6.931641697883605957e-02 -1.801495626568794250e-02 1.231550276279449463e-01 4.072153568267822266e-02 -7.412536442279815674e-02 -4.516904801130294800e-02 4.561136011034250259e-03 -1.128171086311340332e-01 -8.191896975040435791e-02 3.605986833572387695e-01 1.342802643775939941e-01 2.904162704944610596e-01 3.178868889808654785e-01 -8.258093148469924927e-02 -4.719609022140502930e-02 2.005281746387481689e-01 -1.467567235231399536e-01 5.681385099887847900e-02 -1.423101276159286499e-01
1.658619642257690430e-01 3.046945035457611084e-01 -3.107437789440155029e-01 2.619465887546539307e-01 -5.840335413813591003e-02 3.326182439923286438e-02 2.051993757486343384e-01 -7.981113344430923462e-02 -1.283178627490997314e-01 -1.352728307247161865e-01 3.718490898609161377e-02 -2.437559664249420166e-01 3.469657152891159058e-02 -8.264520019292831421e-02 2.105303108692169189e-01 1.600193977355957031e-02 -1.052888706326484680e-01 2.617533504962921143e-01 -1.303878575563430786e-01 1.832753866910934448e-01 -4.047388583421707153e-02 -3.386206328868865967e-01 1.489227116107940674e-01 -2.209682911634445190e-01 -1.190370693802833557e-01 -3.012430109083652496e-02 6.788390129804611206e-02 2.722630798816680908e-01 -1.588780134916305542e-01 -9.363158047199249268e-02 1.377587467432022095e-01 -2.213698178529739380e-01
2.385366857051849365e-01 1.997839063405990601e-01 -9.646001458168029785e-02 1.043418049812316895e-02 4.089713096618652344e-03 2.909110113978385925e-02 -1.339978873729705811e-01 -2.880214750766754150e-01 -7.671895623207092285e-02 1.329089701175689697e-01 -1.962422579526901245e-01 -2.280368655920028687e-01 -1.946156919002532959e-01 -3.280141623690724373e-03 -2.022982239723205566e-01 1.100692227482795715e-01 -1.818614006042480469e-01 1.423093825578689575e-01 -9.929664433002471924e-02 2.140546217560768127e-03 6.009829696267843246e-03 8.389004319906234741e-02 1.816275417804718018e-01 -9.514822810888290405e-02 3.604531884193420410e-01 1.559147834777832031e-01 -2.290936410427093506e-01 1.865501701831817627e-01 2.843492031097412109e-01 2.723807469010353088e-02 2.199132740497589111e-01 -3.212876021862030029e-01
2.145675271749496460e-01 2.418248653411865234e-01 -2.800216078758239746e-01 -3.369406163692474365e-01 1.821838766336441040e-01 2.349469065666198730e-01 2.833850216120481491e-03 -1.157120391726493835e-01 -1.273067854344844818e-02 -4.546512961387634277e-01 7.385281845927238464e-03 -1.756710410118103027e-01 -9.610331803560256958e-02 4.537179134786128998e-03 1.172013133764266968e-01 4.643590003252029419e-02 -3.012652397155761719e-01 1.089504435658454895e-01 -7.576011866331100464e-02 1.398246288299560547e-01 -1.736962199211120605e-01 8.329648524522781372e-02 -8.460585027933120728e-02 9.409015625715255737e-02 2.379221171140670776e-01 7.854653149843215942e-02 -1.162739545106887817e-01 -1.620722413063049316e-01 -1.134090945124626160e-01 -6.499946862459182739e-02 1.905093491077423096e-01 -4.281714558601379395e-02
2.484253346920013428e-01 -1.343512535095214844e-01 -1.838001757860183716e-01 -1.145747303962707520e-01 1.626636683940887451e-01 -1.849371045827865601e-01 -7.599982619285583496e-02 -1.702599674463272095e-01 -1.146923899650573730e-01 -3.146291077136993408e-01 -2.511583566665649414e-01 1.709191352128982544e-01 -2.498652487993240356e-01 9.792555123567581177e-02 2.010910958051681519e-01 9.886875748634338379e-02 -2.419464439153671265e-01 3.317813277244567871e-01 -2.192097343504428864e-02 3.115650117397308350e-01 5.790043994784355164e-02 -2.681269347667694092e-01 2.030099369585514069e-02 1.901386529207229614e-01 1.424768567085266113e-01 -1.646196236833930016e-03 1.316478550434112549e-01 -4.903451725840568542e-02 -1.110763028264045715e-01 5.165156722068786621e-02 2.164024859666824341e-02 1.331655681133270264e-01
6.105104461312294006e-02 3.675329685211181641e-01 -2.773500978946685791e-01 1.513300240039825439e-01 -5.114076659083366394e-02 5.498015508055686951e-02 8.182374387979507446e-02 -2.452233433723449707e-01 -2.494885772466659546e-01 1.354383379220962524e-01 -1.996574997901916504e-01 -1.394420117139816284e-01 -2.033433765172958374e-01 -7.391697913408279419e-02 2.305522412061691284e-01 1.574268490076065063e-01 -8.637193590402603149e-02 -1.402807831764221191e-01 6.767782382667064667e-03 2.734896242618560791e-01 1.881162524223327637e-01 -8.508855849504470825e-02 3.326815366744995117e-02 -4.688722267746925354e-02 4.029608070850372314e-01 5.696510896086692810e-02 -5.942216888070106506e-02 6.500470452010631561e-03 -6.353478133678436279e-02 2.591031491756439209e-01 1.846856772899627686e-01 4.319639131426811218e-02
-1.303011178970336914e-01 1.832751184701919556e-01 -1.387030035257339478e-01 -3.676825761795043945e-02 -3.023759461939334869e-02 -8.264333009719848633e-03 6.310793012380599976e-02 -8.512961864471435547e-02 -2.403294891119003296e-01 -1.125841215252876282e-01 3.106567636132240295e-02 -2.485203444957733154e-01 -5.681373178958892822e-02 -1.650870777666568756e-02 -6.081756949424743652e-02 1.550050079822540283e-01 -1.683636903762817383e-01 2.844536006450653076e-01 -1.300838440656661987e-01 3.853769898414611816e-01 4.761721938848495483e-02 -3.391356170177459717e-01 4.069997072219848633e-01 1.420591771602630615e-01 -9.176536649465560913e-02 2.701387107372283936e-01 1.165659502148628235e-01 -1.000924333930015564e-01 6.099934689700603485e-03 -2.315238118171691895e-01 1.471164077520370483e-02 1.248062402009963989e-01
2.629618942737579346e-01 6.132207065820693970e-02 -7.346443086862564087e-02 -2.418411672115325928e-01 1.040165573358535767e-01 -1.339972615242004395e-01 3.405291587114334106e-02 -9.181585907936096191e-02 -4.467663466930389404e-01 -3.903153240680694580e-01 -2.335592657327651978e-01 -3.002277389168739319e-02 -2.811818420886993408e-01 -1.073832809925079346e-02 -1.116188764572143555e-01 9.039624780416488647e-02 -3.216306492686271667e-02 -2.198146730661392212e-01 -3.604218363761901855e-03 2.107406593859195709e-02 -6.373383104801177979e-02 1.616818159818649292e-01 1.093720197677612305e-01 -3.274865821003913879e-02 2.643266022205352783e-01 3.500501811504364014e-01 -1.348361074924468994e-01 -5.822384357452392578e-02 3.995604813098907471e-02 -1.038684695959091187e-02 1.870883814990520477e-02 -9.251424670219421387e-02
2.347042113542556763e-01 2.043068856000900269e-01 -5.578918457031250000e-01 7.282181084156036377e-02 -1.359912008047103882e-01 -2.466506510972976685e-02 1.148277744650840759e-01 -1.622649729251861572e-01 -2.345434762537479401e-02 2.713680267333984375e-02 6.578283756971359253e-02 1.969945058226585388e-02 4.391676932573318481e-02 -1.212465763092041016e-02 9.888202697038650513e-02 1.211573109030723572e-01 -1.799049526453018188e-01 -1.312474310398101807e-01 3.527183085680007935e-02 1.952054351568222046e-01 -5.778473988175392151e-02 -1.836970448493957520e-01 1.999382376670837402e-01 1.457984447479248047e-01 2.509464025497436523e-01 9.352744556963443756e-03 -3.254213035106658936e-01 1.533877849578857422e-01 1.512936502695083618e-01 2.515743076801300049e-01 1.495382040739059448e-01 8.478175103664398193e-02
2.357272952795028687e-01 9.474246948957443237e-02 -2.001173645257949829e-01 1.138782501220703125e-01 7.815944403409957886e-02 9.896709024906158447e-02 1.222108080983161926e-01 -3.542902469635009766e-01 -1.425260752439498901e-01 2.031655982136726379e-02 -2.510704472661018372e-02 -4.562422931194305420e-01 4.393956810235977173e-02 -2.040564268827438354e-01 -1.635359078645706177e-01 2.696802616119384766e-01 -1.285516768693923950e-01 3.159644454717636108e-02 -1.473425477743148804e-01 2.580820024013519287e-01 -2.692374959588050842e-02 -1.464639008045196533e-01 2.270961999893188477e-01 -1.093163937330245972e-01 -1.262803655117750168e-02 1.444989591836929321e-01 -6.528597325086593628e-02 -2.268453501164913177e-02 -2.207274138927459717e-01 -2.452030181884765625e-01 1.149668544530868530e-01 1.187766343355178833e-01
3.082890808582305908e-01 2.601370401680469513e-02 -3.896616399288177490e-02 2.005954533815383911e-01 -2.311553657054901123e-01 8.193324506282806396e-02 2.025389820337295532e-01 -3.350180685520172119e-01 -1.972317099571228027e-01 -1.259910911321640015e-01 -4.323459789156913757e-02 -1.286319345235824585e-01 1.284014135599136353e-01 -1.355658918619155884e-01 1.937149763107299805e-01 -2.791462838649749756e-01 -1.440960913896560669e-01 2.616077959537506104e-01 -3.357208624947816133e-04 -1.531818415969610214e-02 -9.870553761720657349e-02 -6.183571740984916687e-02 -5.168193951249122620e-03 -6.823036819696426392e-02 2.421439290046691895e-01 1.556514650583267212e-01 -1.218058466911315918e-01 1.627988815307617188e-01 -2.010003775358200073e-01 4.885754361748695374e-02 2.441899180412292480e-01 -3.021802306175231934e-01
1.679390817880630493e-01 1.278638541698455811e-01 -3.595701456069946289e-01 8.722952008247375488e-02 1.087802425026893616e-01 -4.601185768842697144e-02 3.533037602901458740e-01 -2.086801379919052124e-01 -2.974315881729125977e-01 3.869124129414558411e-02 -7.613054662942886353e-02 9.920921921730041504e-02 -3.859265521168708801e-02 -8.504454308422282338e-05 1.890248507261276245e-01 1.715187430381774902e-01 -1.094326935708522797e-02 8.027200400829315186e-02 1.788575798273086548e-01 6.001380085945129395e-02 -9.460116177797317505e-02 -1.126705855131149292e-01 -1.227982118725776672e-01 -2.266418933868408203e-02 2.476884573698043823e-01 -1.289488002657890320e-02 -2.552604973316192627e-01 1.119492650032043457e-01 1.951617449522018433e-01 2.723828852176666260e-01 3.562714755535125732e-01 7.860404998064041138e-02
2.175222039222717285e-01 2.367842793464660645e-01 -1.016973555088043213e-01 -1.734003983438014984e-02 -1.933239996433258057e-01 -1.106974557042121887e-01 1.058723255991935730e-01 -3.286286294460296631e-01 2.818566262722015381e-01 -2.840784788131713867e-01 1.161863207817077637e-01 -1.113476529717445374e-01 -8.464290201663970947e-02 2.110035568475723267e-01 4.708622768521308899e-02 -3.131407126784324646e-02 -7.098015397787094116e-02 -1.674069277942180634e-02 1.135533526539802551e-01 -7.294821739196777344e-02 -3.392747789621353149e-02 -2.200826555490493774e-01 4.143110215663909912e-01 -1.780257076025009155e-01 3.198985159397125244e-01 1.382608413696289062e-01 4.573347792029380798e-02 4.856620356440544128e-02 1.607745140790939331e-01 3.311363235116004944e-02 8.966811001300811768e-02 -1.971282362937927246e-01
4.277875996194779873e-04 2.112517952919006348e-01 -1.469622254371643066e-01 1.660462170839309692e-01 8.817438036203384399e-02 6.108354777097702026e-03 5.750981345772743225e-02 -3.206313848495483398e-01 -1.722811348736286163e-02 -1.176952645182609558e-01 -2.522661983966827393e-01 -1.026910468935966492e-01 -2.137062847614288330e-01 -1.191417574882507324e-01 -1.200988739728927612e-01 -1.415727287530899048e-01 -3.049460649490356445e-01 3.846949338912963867e-01 -2.028277665376663208e-01 3.063746690750122070e-01 -7.589713484048843384e-02 -4.544492345303297043e-03 -4.912275448441505432e-02 -1.738508343696594238e-01 1.043809726834297180e-01 -9.355820715427398682e-02 -9.339214861392974854e-02 2.169241309165954590e-01 2.926605343818664551e-01 1.503674983978271484e-01 3.199023380875587463e-02 -1.024651750922203064e-01
2.455785125494003296e-02 3.625986278057098389e-01 -3.133984506130218506e-01 -9.758269786834716797e-02 6.584049761295318604e-02 2.614489495754241943e-01 -1.132398992776870728e-01 -2.864162921905517578e-01 -1.708207279443740845e-02 -5.182526707649230957e-01 1.508760154247283936e-01 -1.044123023748397827e-01 -1.611550450325012207e-01 6.167528033256530762e-02 3.091569431126117706e-02 2.851519361138343811e-02 -2.455220073461532593e-01 1.821004450321197510e-01 2.863953262567520142e-02 2.024434059858322144e-01 1.712771132588386536e-02 -4.811254888772964478e-02 -8.060093969106674194e-02 1.441117376089096069e-01 1.458274573087692261e-01 -4.130683839321136475e-02 -1.631416082382202148e-01 5.677444115281105042e-02 1.230786964297294617e-01 1.557211726903915405e-01 1.545341801829636097e-03 -3.485746681690216064e-02
1.787305325269699097e-01 -2.345180884003639221e-02 3.851730376482009888e-02 1.662970334291458130e-02 1.816507987678050995e-02 -1.359097659587860107e-01 -3.912857547402381897e-02 -4.851960763335227966e-02 -1.921339035034179688e-01 -3.233063817024230957e-01 -3.816176950931549072e-02 -2.219270765781402588e-01 -1.032227426767349243e-01 1.159254387021064758e-01 2.246635407209396362e-01 5.954395607113838196e-02 -1.066154167056083679e-01 5.173702836036682129e-01 4.230417311191558838e-02 1.748733371496200562e-01 -2.018147334456443787e-02 7.620113343000411987e-02 2.314456403255462646e-01 1.424942910671234131e-01 1.834819167852401733e-01 3.644599616527557373e-01 1.315128803253173828e-01 1.674817949533462524e-01 2.441152371466159821e-02 -1.248456835746765137e-01 1.233871802687644958e-01 1.950677633285522461e-01
2.397399395704269409e-01 2.952500879764556885e-01 -3.003868162631988525e-01 -1.527765840291976929e-01 1.911019682884216309e-01 1.619056612253189087e-01 4.120689630508422852e-02 -1.833216398954391479e-01 6.771644949913024902e-02 -3.611739277839660645e-01 8.719003945589065552e-02 -1.406857371330261230e-01 -1.177688539028167725e-01 5.853763967752456665e-02 1.246917918324470520e-01 1.486686617136001587e-01 -3.593881428241729736e-01 2.818877696990966797e-01 -6.070503219962120056e-02 8.375866711139678955e-02 -2.829928137362003326e-02 6.417546421289443970e-02 -1.874652355909347534e-01 2.555785886943340302e-02 2.046906948089599609e-01 5.532513931393623352e-02 -2.161555588245391846e-01 -1.977361440658569336e-01 8.286022394895553589e-02 -8.841273933649063110e-02 1.342927664518356323e-01 5.321370065212249756e-02
1.141792908310890198e-01 2.594533562660217285e-01 -1.755371093750000000e-01 -1.542258262634277344e-01 -2.301704287528991699e-01 2.913216501474380493e-02 -2.005429863929748535e-01 -2.097082436084747314e-01 7.268563657999038696e-02 -3.397091627120971680e-01 6.186736375093460083e-02 -9.098014235496520996e-02 -3.446175456047058105e-01 8.717903867363929749e-03 -4.240068048238754272e-02 1.603761017322540283e-01 -3.780007362365722656e-01 7.298729568719863892e-02 -1.039440110325813293e-01 1.674401015043258667e-01 -1.387801468372344971e-01 -1.007081493735313416e-01 -4.830575734376907349e-02 4.416163638234138489e-02 2.132569104433059692e-01 -7.449133694171905518e-02 -3.164499998092651367e-01 2.108097374439239502e-01 -7.424414157867431641e-02 4.602744430303573608e-02 1.541479527950286865e-01 -1.187098771333694458e-02
1.502795815467834473e-01 2.686850130558013916e-01 -3.199380040168762207e-01 -1.339944005012512207e-01 -1.615775078535079956e-01 5.678524449467658997e-02 -9.176574647426605225e-02 -5.000484585762023926e-01 1.334909796714782715e-01 -1.932576596736907959e-01 1.299211829900741577e-01 -2.833059430122375488e-01 -2.283728271722793579e-01 -1.690668314695358276e-01 1.251091659069061279e-01 7.986132055521011353e-02 -9.555975347757339478e-02 1.046471297740936279e-01 -1.181766614317893982e-01 7.732674479484558105e-02 9.630540758371353149e-02 -1.437985301017761230e-01 3.333792835474014282e-02 -1.813368052244186401e-01 -1.666445583105087280e-01 1.594365090131759644e-01 -1.033667325973510742e-01 1.808462589979171753e-01 2.275405824184417725e-02 1.923906654119491577e-01 6.176353618502616882e-02 1.131924334913492203e-02
1.319781690835952759e-01 1.009764615446329117e-02 -4.966571331024169922e-01 -6.173846498131752014e-02 -2.272800803184509277e-01 2.567345798015594482e-01 1.615676730871200562e-01 -8.614388853311538696e-02 -1.399044394493103027e-01 -3.755200654268264771e-02 4.702058807015419006e-02 -1.775218099355697632e-01 -1.856631785631179810e-01 -1.002683416008949280e-01 7.281254976987838745e-02 1.236208975315093994e-01 1.697720438241958618e-01 -2.294212952256202698e-02 -1.381370574235916138e-01 -7.859875261783599854e-02 -2.244878411293029785e-01 -1.343903094530105591e-01 1.885963380336761475e-01 1.086861938238143921e-01 2.856899499893188477e-01 2.310088574886322021e-01 -1.493190973997116089e-01 7.969816215336322784e-03 1.799930036067962646e-01 -6.929095089435577393e-02 1.589739173650741577e-01 -2.661373615264892578e-01
2.029285430908203125e-01 2.373779267072677612e-01 -1.590304374694824219e-01 1.971847265958786011e-01 4.435470700263977051e-02 -6.165565922856330872e-02 -4.678681865334510803e-02 -2.021411508321762085e-01 -1.237934455275535583e-01 1.922720819711685181e-01 -1.360839605331420898e-01 -9.667742997407913208e-02 -1.954745799303054810e-01 -1.168466731905937195e-01 -1.260996311902999878e-01 1.555510908365249634e-01 -2.963032722473144531e-01 1.786881089210510254e-01 -1.817616373300552368e-01 7.336990535259246826e-02 -2.118157595396041870e-02 -4.638892784714698792e-02 1.276721358299255371e-01 -1.593978703022003174e-01 3.659631013870239258e-01 1.751235276460647583e-01 -1.704455465078353882e-01 1.591083258390426636e-01 2.784622907638549805e-01 8.041188120841979980e-03 2.705162167549133301e-01 -2.125035822391510010e-01
1.571929827332496643e-02 6.383430212736129761e-02 -4.060359299182891846e-01 6.776461750268936157e-02 -2.222103327512741089e-01 2.351056635379791260e-01 -2.513799257576465607e-02 -1.353047639131546021e-01 -1.543970704078674316e-01 -4.597648978233337402e-02 6.654477119445800781e-02 -2.359786629676818848e-01 -2.691455185413360596e-01 -1.569246640428900719e-03 5.340295657515525818e-02 1.675474047660827637e-01 1.019931063055992126e-01 1.209550537168979645e-03 -3.590853139758110046e-02 -1.365402936935424805e-01 -3.268747627735137939e-01 -9.629509598016738892e-02 2.988930642604827881e-01 1.946015357971191406e-01 2.441960573196411133e-01 2.682345509529113770e-01 -1.510219424962997437e-01 1.102927327156066895e-01 6.212960556149482727e-02 -1.188029199838638306e-01 1.111336201429367065e-01 -2.065314650535583496e-01
1.796114072203636169e-02 3.615674376487731934e-01 -3.124707639217376709e-01 -6.737540662288665771e-02 -1.177223175764083862e-01 -1.939380168914794922e-01 2.001556903123855591e-01 -4.290050566196441650e-01 -2.346740514039993286e-01 -9.896171092987060547e-02 -1.278354227542877197e-01 2.276353165507316589e-02 6.089612096548080444e-02 7.575360685586929321e-02 -1.784363947808742523e-02 -2.650035321712493896e-01 -3.031078577041625977e-01 -4.846647009253501892e-02 -1.665684767067432404e-02 1.434227824211120605e-01 -5.528060346841812134e-02 -3.133507817983627319e-02 1.458984315395355225e-01 -2.634623348712921143e-01 2.410919405519962311e-02 1.203956753015518188e-01 -1.207684725522994995e-01 1.416901648044586182e-01 -7.605234533548355103e-02 1.478342562913894653e-01 -2.252477407455444336e-02 -2.044063061475753784e-01
2.429007291793823242e-01 2.865863963961601257e-02 -3.049882650375366211e-01 -5.592803936451673508e-04 3.415206447243690491e-02 -6.545718014240264893e-02 4.379117116332054138e-02 -1.614587754011154175e-01 -1.474472433328628540e-01 -1.672438085079193115e-01 -5.364140495657920837e-02 1.181583330035209656e-01 -1.979338377714157104e-01 -1.398282945156097412e-01 2.102645784616470337e-01 -4.781840741634368896e-02 9.994635730981826782e-02 2.669118717312812805e-02 -1.435204595327377319e-01 1.780521869659423828e-01 3.769838484004139900e-03 -3.474375903606414795e-01 2.893147170543670654e-01 -1.935753412544727325e-02 1.721464693546295166e-01 -5.950311943888664246e-02 -1.155631467700004578e-01 2.856334447860717773e-01 1.918641030788421631e-01 1.972379535436630249e-01 2.647131681442260742e-01 3.165966570377349854e-01
3.361574411392211914e-01 2.656085789203643799e-01 -2.620838284492492676e-01 1.801076680421829224e-01 -4.143557325005531311e-02 8.552265167236328125e-02 2.172908186912536621e-01 -2.158125787973403931e-01 1.140513457357883453e-02 -1.234537921845912933e-03 8.786775171756744385e-02 -2.963724434375762939e-01 8.935997635126113892e-02 -1.855887323617935181e-01 8.840809017419815063e-02 3.109396807849407196e-02 -1.474956870079040527e-01 1.931089758872985840e-01 1.809403747320175171e-01 2.583469823002815247e-02 -1.884368211030960083e-01 -2.927929162979125977e-01 -5.485296249389648438e-02 -1.858029812574386597e-01 1.984830647706985474e-01 -6.913593411445617676e-02 -1.258446425199508667e-01 2.338736802339553833e-01 -1.744288355112075806e-01 -1.182752251625061035e-01 9.917211718857288361e-03 -2.348610311746597290e-01
2.892718911170959473e-01 5.638261511921882629e-02 -1.365054398775100708e-01 -1.201645433902740479e-01 8.722732216119766235e-02 -7.896793633699417114e-02 4.489507973194122314e-01 -3.949981629848480225e-01 -1.348169296979904175e-01 1.134757250547409058e-01 -2.346356809139251709e-01 -3.201581537723541260e-02 -2.168848961591720581e-01 -3.699094057083129883e-02 1.944570988416671753e-01 1.046518012881278992e-01 -3.224814310669898987e-02 2.048095017671585083e-01 2.590537071228027344e-03 2.152219563722610474e-01 -7.815931737422943115e-02 1.293845921754837036e-01 2.227021008729934692e-01 2.309432476758956909e-01 -1.406824886798858643e-01 1.104379594326019287e-01 -1.919552534818649292e-01 -6.132617965340614319e-02 1.636450141668319702e-01 -3.942155465483665466e-02 -2.683637849986553192e-02 8.715759962797164917e-02
-1.589222252368927002e-02 1.561890542507171631e-01 -2.498745918273925781e-01 1.635265350341796875e-01 -9.161276370286941528e-02 -2.189715206623077393e-01 -7.099766284227371216e-02 -4.094597995281219482e-01 -2.157260626554489136e-01 -2.173856943845748901e-01 -1.401289366185665131e-03 -3.980386070907115936e-03 -2.991142570972442627e-01 -1.522890180349349976e-01 1.654442846775054932e-01 -1.067585684359073639e-02 1.885261982679367065e-01 1.310675144195556641e-01 -1.115276291966438293e-01 1.062284260988235474e-01 -1.157111823558807373e-01 1.388259790837764740e-02 2.942908741533756256e-02 -1.959267817437648773e-02 3.438188433647155762e-01 9.018644690513610840e-02 -2.506692111492156982e-01 1.665441989898681641e-01 9.855328500270843506e-02 -2.149997055530548096e-01 2.000556439161300659e-01 1.379245221614837646e-01
2.767620682716369629e-01 1.245326921343803406e-01 -3.391840457916259766e-01 1.216711178421974182e-01 3.111017122864723206e-02 6.233388930559158325e-02 -1.011199802160263062e-01 -4.038372635841369629e-01 -2.148470878601074219e-01 1.318779867142438889e-02 1.392436772584915161e-02 -1.160329133272171021e-01 -1.859681755304336548e-01 -1.272186934947967529e-01 -3.782743215560913086e-02 2.907294929027557373e-01 1.075915992259979248e-01 1.797572821378707886e-01 3.452105447649955750e-02 1.198840141296386719e-01 -1.550145149230957031e-01 -2.040215730667114258e-01 1.307062208652496338e-01 2.389509826898574829e-01 1.925424486398696899e-01 -2.348920106887817383e-01 -1.356008648872375488e-01 1.713722795248031616e-01 -2.657810412347316742e-02 -1.456850906834006310e-03 -5.611793324351310730e-02 2.449862807989120483e-01
-5.052447784692049026e-03 8.310776203870773315e-02 -5.138510465621948242e-01 -6.625854223966598511e-02 -9.347428381443023682e-02 3.079923093318939209e-01 1.355550717562437057e-02 -1.103955060243606567e-01 -1.259260773658752441e-01 -5.208142101764678955e-02 -3.314894810318946838e-02 -1.767438948154449463e-01 -2.424572855234146118e-01 -4.224444180727005005e-02 -6.284364312887191772e-02 -1.197447814047336578e-02 1.863081306219100952e-01 9.673299640417098999e-02 -4.780584573745727539e-02 4.310346394777297974e-02 -1.816633790731430054e-01 -1.798985898494720459e-01 2.982902228832244873e-01 1.391548067331314087e-01 2.022059559822082520e-01 3.187155425548553467e-01 -4.960596561431884766e-02 5.891781672835350037e-02 8.962709456682205200e-02 3.802148625254631042e-02 1.719679534435272217e-01 -2.893594801425933838e-01
1.114001870155334473e-01 1.776224523782730103e-01 -1.930646449327468872e-01 1.706759929656982422e-01 1.084550395607948303e-01 2.833713777363300323e-02 1.829131972044706345e-03 -3.568347394466400146e-01 -3.209392130374908447e-01 -3.180646523833274841e-02 -2.260867208242416382e-01 -3.088646233081817627e-01 -6.238267943263053894e-02 -1.525623798370361328e-01 2.904165089130401611e-01 8.463077992200851440e-02 -6.774441152811050415e-02 3.865370154380798340e-02 -2.065075635910034180e-01 1.427700519561767578e-01 2.790733939036726952e-03 -3.260430097579956055e-01 1.836976408958435059e-01 1.245368346571922302e-01 1.659892797470092773e-01 -4.390519857406616211e-02 1.540270894765853882e-01 1.398139148950576782e-01 -1.244356557726860046e-01 2.382115088403224945e-02 1.470675468444824219e-01 -2.131378650665283203e-01
4.978653416037559509e-02 1.328043043613433838e-01 -2.522449493408203125e-01 5.186352878808975220e-02 2.788774296641349792e-02 1.300683128647506237e-03 -2.291470021009445190e-01 -2.048297673463821411e-01 -1.876213848590850830e-01 -4.319397509098052979e-01 1.136244609951972961e-01 -1.688712462782859802e-02 -3.310015499591827393e-01 3.331485018134117126e-02 1.849688887596130371e-01 -8.054700680077075958e-03 2.071883976459503174e-01 1.908572167158126831e-01 -1.502862423658370972e-01 9.134686738252639771e-02 -1.366074979305267334e-01 -2.490720599889755249e-01 1.436447650194168091e-01 6.496485322713851929e-02 9.802650660276412964e-02 2.666241824626922607e-01 -1.222998946905136108e-01 -1.830827444791793823e-03 -8.252000808715820312e-02 -9.987905621528625488e-02 3.318250477313995361e-01 -4.046766553074121475e-03
2.305702120065689087e-01 -1.247522607445716858e-01 -1.806201487779617310e-01 -2.060608752071857452e-02 -1.895318627357482910e-01 2.882281839847564697e-01 2.030834853649139404e-01 -1.038597226142883301e-01 -3.829297125339508057e-01 -3.443078696727752686e-01 -6.260228902101516724e-02 1.744859619066119194e-03 -1.576045006513595581e-01 9.001058340072631836e-02 9.502647072076797485e-02 -1.503526866436004639e-01 -7.204002700746059418e-03 2.848146259784698486e-01 -1.981232762336730957e-01 9.057134389877319336e-02 -9.702103585004806519e-02 -9.187188744544982910e-02 2.738080024719238281e-01 -8.030109852552413940e-02 2.044918984174728394e-01 1.604205667972564697e-01 -6.567135918885469437e-03 -2.038565427064895630e-01 -3.665414452552795410e-02 -2.006081640720367432e-01 1.218565776944160461e-01 5.278124473989009857e-03
1.646286398172378540e-01 1.200297921895980835e-01 -1.502581685781478882e-01 -6.014441326260566711e-02 -1.828579306602478027e-01 1.479822248220443726e-01 3.358368277549743652e-01 -1.629277765750885010e-01 -2.118392735719680786e-01 -1.593023985624313354e-01 -9.836277365684509277e-02 -4.186631366610527039e-02 1.484312862157821655e-01 -9.957622736692428589e-02 1.516008079051971436e-01 2.573356330394744873e-01 -1.380961686372756958e-01 -8.961106091737747192e-02 9.536892175674438477e-02 1.919855028390884399e-01 -1.003572046756744385e-01 6.155837327241897583e-02 1.032083109021186829e-01 2.380118519067764282e-01 1.470156908035278320e-01 3.409431874752044678e-02 -2.296194732189178467e-01 4.156496226787567139e-01 2.761932909488677979e-01 -6.696926802396774292e-02 2.260902523994445801e-01 2.068238146603107452e-02
4.020505025982856750e-02 3.445203900337219238e-01 -2.628259360790252686e-01 -9.525673836469650269e-02 -7.202627509832382202e-02 1.355607658624649048e-01 4.000741988420486450e-02 -1.116611137986183167e-01 2.965425848960876465e-01 -8.803468942642211914e-02 1.555872261524200439e-01 -2.664701938629150391e-01 -3.087341487407684326e-01 7.281943410634994507e-02 8.519348688423633575e-03 1.759976744651794434e-01 -4.288592189550399780e-02 1.206357851624488831e-01 -3.098735585808753967e-03 3.582644164562225342e-01 -1.286119371652603149e-01 -1.148822754621505737e-01 -9.225007891654968262e-02 7.056587934494018555e-02 3.176223039627075195e-01 7.787620276212692261e-02 -2.024207264184951782e-01 2.238995730876922607e-01 2.270193397998809814e-01 8.515103720128536224e-03 -5.601574853062629700e-02 -2.346177585422992706e-02
2.415381968021392822e-01 2.309316098690032959e-01 -2.945484220981597900e-01 7.434060424566268921e-02 2.080939896404743195e-02 -2.262784093618392944e-01 2.713113427162170410e-01 -3.175666034221649170e-01 -1.395707875490188599e-01 -1.804043538868427277e-02 -1.558446208946406841e-03 -8.655077219009399414e-02 -4.056737199425697327e-02 9.839563816785812378e-02 2.639068365097045898e-01 -6.093154195696115494e-03 2.099109292030334473e-01 1.709223240613937378e-01 -7.191524654626846313e-02 7.902007550001144409e-02 2.917158044874668121e-02 -4.515615105628967285e-01 1.224414631724357605e-02 -4.244809597730636597e-02 1.502799838781356812e-01 -3.697572508826851845e-03 -2.383922189474105835e-01 1.375257372856140137e-01 1.565732806921005249e-02 1.698783338069915771e-01 2.064416408538818359e-01 1.317706890404224396e-02
3.148501217365264893e-01 2.369649708271026611e-01 -3.991643190383911133e-01 -1.952643990516662598e-01 8.339110016822814941e-02 -5.172806605696678162e-02 1.117193996906280518e-01 -2.675811052322387695e-01 1.035834923386573792e-01 -1.118169631808996201e-03 3.087050914764404297e-01 -4.127379134297370911e-02 -1.141548007726669312e-01 1.562372595071792603e-01 5.795850604772567749e-02 -1.176864877343177795e-01 -3.455714583396911621e-01 -8.283513784408569336e-02 -2.188435047864913940e-01 4.280347377061843872e-03 -2.402159720659255981e-01 -1.278615146875381470e-01 3.147332742810249329e-02 -8.067005127668380737e-02 1.803244352340698242e-01 4.355164617300033569e-02 -1.407950222492218018e-01 -6.296721845865249634e-02 1.624936461448669434e-01 1.451196521520614624e-01 1.500303745269775391e-01 -8.511630445718765259e-02
-3.619209676980972290e-02 8.374412357807159424e-02 -4.011299610137939453e-01 -8.380918204784393311e-02 -7.074491679668426514e-02 -1.658688634634017944e-01 -1.486720237880945206e-02 -1.524403393268585205e-01 -2.655151784420013428e-01 -1.393344700336456299e-01 -1.321058534085750580e-02 -8.820492029190063477e-02 -3.298631310462951660e-02 -4.446286335587501526e-02 1.877970546483993530e-01 -1.915265321731567383e-01 1.282205581665039062e-01 8.324610441923141479e-02 7.074847817420959473e-03 1.232589967548847198e-02 -1.610553562641143799e-01 -3.221399188041687012e-01 3.287017047405242920e-01 2.064478099346160889e-01 1.505438685417175293e-01 2.821932435035705566e-01 -2.500239200890064240e-02 -9.935410320758819580e-02 -4.953416809439659119e-02 1.246412023901939392e-01 1.281516104936599731e-01 -3.791221976280212402e-01
2.178167738020420074e-02 1.682729274034500122e-01 -9.274335950613021851e-02 -4.521680995821952820e-02 -9.315736591815948486e-02 2.995443046092987061e-01 5.253086090087890625e-01 -2.314348816871643066e-01 -1.511168926954269409e-01 -2.319260090589523315e-01 4.129267483949661255e-02 1.061183884739875793e-01 -4.778809961862862110e-04 -1.863972097635269165e-01 1.046693790704011917e-02 3.448745235800743103e-02 5.304671078920364380e-02 2.224723994731903076e-01 1.244551390409469604e-01 2.434278577566146851e-01 8.211208879947662354e-02 -1.410807222127914429e-01 -3.084574639797210693e-02 -1.432713568210601807e-01 1.499282419681549072e-01 1.403902173042297363e-01 -2.337472885847091675e-01 1.517049968242645264e-01 2.640892267227172852e-01 -1.022849380970001221e-01 1.648382395505905151e-01 6.794780492782592773e-02
-5.667436867952346802e-02 6.352605670690536499e-02 -3.483866453170776367e-01 -2.297664880752563477e-01 -1.507507413625717163e-01 -7.435425370931625366e-02 -5.458765476942062378e-02 -1.561614274978637695e-01 1.279382854700088501e-01 -8.981642872095108032e-02 1.354122757911682129e-01 -1.288977712392807007e-01 -1.573162227869033813e-01 9.772820025682449341e-02 -1.458894163370132446e-01 1.697157472372055054e-01 -3.413530886173248291e-01 1.097704321146011353e-01 -1.513786017894744873e-01 3.423645496368408203e-01 -3.866294026374816895e-02 -8.906850218772888184e-02 3.097678301855921745e-03 -7.496235519647598267e-02 2.621183097362518311e-01 2.867860347032546997e-02 -3.496509790420532227e-01 1.928612440824508667e-01 1.049214154481887817e-01 -1.893696635961532593e-01 4.696868360042572021e-02 -2.395428866147994995e-01
3.673683479428291321e-02 3.450616076588630676e-02 -2.591522634029388428e-01 2.337189763784408569e-01 1.266509387642145157e-02 1.162586733698844910e-01 -8.749873191118240356e-02 -1.571634113788604736e-01 -2.792265713214874268e-01 -1.216653138399124146e-01 -2.083696275949478149e-01 -2.781375646591186523e-01 -1.087922137230634689e-02 -1.098663434386253357e-01 1.600836366415023804e-01 1.322182118892669678e-01 -7.151037454605102539e-02 1.046894788742065430e-01 -1.803818941116333008e-01 3.663972318172454834e-01 -2.332865297794342041e-01 -3.628557324409484863e-01 1.407253742218017578e-01 2.849885635077953339e-02 1.389128565788269043e-01 2.029196172952651978e-01 1.435042470693588257e-01 1.609708368778228760e-01 -9.223312139511108398e-03 2.228981107473373413e-01 2.719461731612682343e-02 -1.172585636377334595e-01
-7.514979690313339233e-02 -2.826350927352905273e-01 -2.867176830768585205e-01 -6.757567077875137329e-02 1.009689569473266602e-01 8.944079279899597168e-02 3.013031482696533203e-01 -2.609704136848449707e-01 2.308928370475769043e-01 -1.934351027011871338e-02 -1.130355075001716614e-01 -9.438732266426086426e-02 -2.567270398139953613e-01 7.692874222993850708e-02 1.626551151275634766e-01 1.187577992677688599e-01 -3.552311956882476807e-01 1.045691817998886108e-01 -1.202317923307418823e-01 2.963577210903167725e-01 -8.350391685962677002e-02 1.366761326789855957e-01 1.731770932674407959e-01 1.107533499598503113e-01 1.295010745525360107e-01 2.140240073204040527e-01 -2.202083766460418701e-01 4.505080729722976685e-02 -2.243976108729839325e-02 9.608766436576843262e-02 1.806877702474594116e-01 -7.374034263193607330e-03
1.996252536773681641e-01 3.102298974990844727e-01 -3.368646800518035889e-01 -3.675363659858703613e-01 -3.948386013507843018e-02 2.434971928596496582e-01 -1.196432486176490784e-01 -4.052573740482330322e-01 8.374508470296859741e-02 -2.640689313411712646e-01 -9.544415026903152466e-02 -3.580273389816284180e-01 -1.771953701972961426e-01 -1.326197106391191483e-02 7.256727200001478195e-03 -5.011039227247238159e-02 -2.012108117341995239e-01 1.556066721677780151e-01 8.617298305034637451e-02 2.879512682557106018e-02 -1.073934044688940048e-02 -1.405963022261857986e-02 9.599287062883377075e-02 -5.296381190419197083e-02 1.296442598104476929e-01 1.682386547327041626e-02 2.354018576443195343e-02 -4.971085116267204285e-03 -8.841178566217422485e-02 8.668676018714904785e-02 -9.439963102340698242e-02 -2.393598668277263641e-02
1.688229739665985107e-01 2.700233459472656250e-01 -4.954560399055480957e-01 -3.586703538894653320e-01 6.838289648294448853e-02 1.453333348035812378e-01 1.683662831783294678e-02 -1.763035207986831665e-01 5.462836101651191711e-02 8.763047866523265839e-03 -2.807633206248283386e-02 -1.688518822193145752e-01 -8.231203258037567139e-02 -1.363440006971359253e-01 2.140645086765289307e-01 -8.767947554588317871e-02 -2.436893880367279053e-01 -1.046803519129753113e-01 4.577499628067016602e-02 2.322878986597061157e-01 -5.142010003328323364e-02 -2.742722928524017334e-01 1.155675724148750305e-01 4.737795889377593994e-02 -1.340368483215570450e-02 -4.440707713365554810e-02 -2.378823012113571167e-01 -4.077505320310592651e-02 1.634413301944732666e-01 3.126129880547523499e-02 -2.327185869216918945e-02 2.180931866168975830e-01
-2.497327886521816254e-02 1.036120764911174774e-02 -1.771780252456665039e-01 6.851091515272855759e-03 -6.987134460359811783e-03 -2.588915824890136719e-02 1.128165647387504578e-01 -2.924928367137908936e-01 -1.817589104175567627e-01 -1.590213924646377563e-01 1.699151098728179932e-01 -2.400616109371185303e-01 -1.017813533544540405e-01 1.149931475520133972e-01 1.789539307355880737e-02 1.456571966409683228e-01 -3.653513491153717041e-01 -5.599345266819000244e-02 -2.360474616289138794e-01 3.982773721218109131e-01 5.187356844544410706e-02 -1.411507953889667988e-03 -6.783884018659591675e-02 -2.214498072862625122e-01 2.397458702325820923e-01 8.407013863325119019e-02 -1.558550596237182617e-01 6.031514331698417664e-02 2.891465425491333008e-01 -6.323007494211196899e-02 -1.684769392013549805e-01 -2.512558400630950928e-01
-6.332308985292911530e-03 1.179345697164535522e-01 -2.918066978454589844e-01 -2.118852585554122925e-01 -8.935785293579101562e-02 -5.293770879507064819e-02 -3.464737907052040100e-03 -1.855357438325881958e-01 -1.036801114678382874e-01 -1.427481770515441895e-01 -2.806222140789031982e-01 -9.347513318061828613e-02 -1.977129839360713959e-03 -1.424692720174789429e-01 -7.504712045192718506e-02 6.617072224617004395e-02 -1.686151474714279175e-01 4.257980585098266602e-01 -7.479149103164672852e-02 2.055689543485641479e-01 -2.136265300214290619e-02 -1.224109753966331482e-01 -2.082922495901584625e-02 -5.950931832194328308e-02 -7.563766837120056152e-02 1.254393458366394043e-01 -2.442623525857925415e-01 -1.037658303976058960e-01 4.318886697292327881e-01 4.305252432823181152e-02 3.219911456108093262e-01 3.010399825870990753e-02
2.148089408874511719e-01 4.690799489617347717e-02 -1.193738058209419250e-01 1.678350269794464111e-01 3.766423091292381287e-02 -5.609662458300590515e-02 2.998418807983398438e-01 -2.420936673879623413e-01 -1.329928040504455566e-01 -8.068241924047470093e-02 -1.607065647840499878e-01 -3.521443903446197510e-01 -1.369510442018508911e-01 1.059058085083961487e-01 1.476744562387466431e-01 2.905292510986328125e-01 2.659963630139827728e-02 2.618104778230190277e-02 -2.501522898674011230e-01 -1.198095381259918213e-01 -2.629857063293457031e-01 -1.744678318500518799e-01 7.091280817985534668e-02 -5.905086640268564224e-03 6.945084035396575928e-02 -1.304687559604644775e-01 -1.618001406313851476e-04 1.780888587236404419e-01 5.615456402301788330e-02 -3.243183717131614685e-02 4.414611756801605225e-01 1.014924645423889160e-01
3.840574324131011963e-01 6.667417287826538086e-02 -4.856244623661041260e-01 -1.669623772613704205e-03 -9.258489310741424561e-02 -4.113503964617848396e-04 1.212230324745178223e-01 -1.138073503971099854e-01 -1.065881107933819294e-03 -1.518586128950119019e-01 1.896584331989288330e-01 -1.002894341945648193e-01 -3.153569251298904419e-02 1.150293722748756409e-01 8.491501212120056152e-02 1.906699091196060181e-01 -1.244206875562667847e-01 -4.507414251565933228e-02 4.914788901805877686e-02 1.868311688303947449e-02 -1.379998028278350830e-01 -3.365290164947509766e-01 1.675506383180618286e-01 1.528750360012054443e-01 2.480897307395935059e-01 -7.160407304763793945e-02 -1.828076243400573730e-01 1.263144165277481079e-01 1.995171457529067993e-01 1.985310167074203491e-01 7.162157446146011353e-02 2.114272713661193848e-01
1.483903676271438599e-01 2.531171441078186035e-01 -2.753862440586090088e-01 -3.619907051324844360e-02 1.461590975522994995e-01 -1.218775361776351929e-01 3.318508714437484741e-02 -2.737689018249511719e-01 -2.363071590662002563e-01 -5.125582590699195862e-02 -2.305397987365722656e-01 -3.617168068885803223e-01 1.620781719684600830e-01 -2.923495471477508545e-01 -1.658906340599060059e-01 1.408971399068832397e-01 -3.181509375572204590e-01 2.491133660078048706e-01 9.423192590475082397e-02 1.789111495018005371e-01 3.319310396909713745e-02 -2.326883077621459961e-01 -8.328112214803695679e-02 2.132458939740899950e-05 1.339780688285827637e-01 -2.797258831560611725e-02 -2.636198140680789948e-02 -8.980492129921913147e-03 1.369225978851318359e-01 1.184055209159851074e-01 5.674711614847183228e-02 3.298129513859748840e-02
-1.234918981790542603e-01 1.938010454177856445e-01 -1.525892764329910278e-01 -9.541002660989761353e-02 -8.698435872793197632e-02 1.221562270075082779e-02 1.978301703929901123e-01 -2.026045620441436768e-01 -3.243175446987152100e-01 -4.601243138313293457e-02 -4.687760025262832642e-02 -1.572161018848419189e-01 -2.981974780559539795e-01 -1.219030916690826416e-01 3.226554691791534424e-01 1.556151509284973145e-01 2.035070769488811493e-02 1.275469958782196045e-01 -2.218147218227386475e-01 -9.979955106973648071e-02 1.682731956243515015e-01 -2.127801626920700073e-01 5.000918731093406677e-02 6.592781841754913330e-02 1.709659546613693237e-01 2.317737936973571777e-01 1.266051083803176880e-01 -1.550676077604293823e-01 3.482435047626495361e-01 1.318812370300292969e-01 1.436621099710464478e-01 1.482374072074890137e-01
1.862972378730773926e-01 1.989002674818038940e-01 -1.135003268718719482e-01 -3.255575895309448242e-02 1.962877959012985229e-01 7.469855248928070068e-02 1.934117674827575684e-01 -2.610992789268493652e-01 -2.450302839279174805e-01 -7.078496366739273071e-02 7.291651517152786255e-02 -4.991126060485839844e-01 2.288696169853210449e-02 -1.226872801780700684e-01 -1.291131675243377686e-01 5.568473041057586670e-02 -2.597040832042694092e-01 -9.102671407163143158e-03 -5.081085488200187683e-02 2.876595556735992432e-01 6.130491197109222412e-02 -1.806302964687347412e-01 1.395160853862762451e-01 -3.539584204554557800e-02 -1.605661120265722275e-03 3.396839797496795654e-01 -2.009237185120582581e-02 2.191943302750587463e-02 -2.255050987005233765e-01 -1.539554595947265625e-01 4.145432263612747192e-02 6.903055310249328613e-02
3.337426781654357910e-01 2.875345759093761444e-02 -1.316140592098236084e-01 -1.150354184210300446e-02 1.833644956350326538e-01 3.705021366477012634e-02 -1.835155859589576721e-02 -4.046039581298828125e-01 -3.114193975925445557e-01 -4.389886558055877686e-02 4.933796077966690063e-02 3.832807764410972595e-02 -2.378397881984710693e-01 -1.596844345331192017e-01 -5.045786499977111816e-02 4.758796095848083496e-02 -2.218181043863296509e-01 5.114455521106719971e-02 2.300991304218769073e-02 1.532166004180908203e-01 1.924289017915725708e-01 1.722569763660430908e-01 3.247679769992828369e-02 5.510850995779037476e-02 4.804905131459236145e-02 3.370257914066314697e-01 -1.398198008537292480e-01 3.067348301410675049e-01 -2.889330983161926270e-01 -1.428411602973937988e-01 3.967487439513206482e-02 6.849093479104340076e-04
4.170149564743041992e-02 6.106967106461524963e-02 -3.729878365993499756e-01 7.901895046234130859e-02 1.827147789299488068e-03 -1.123194396495819092e-01 3.100394606590270996e-01 -1.061431877315044403e-02 -3.914918750524520874e-02 -2.840857505798339844e-01 -1.861459203064441681e-02 -1.541819870471954346e-01 -3.372906148433685303e-01 -9.087222814559936523e-02 -1.350099872797727585e-02 -3.609356582164764404e-01 -3.074236512184143066e-01 1.513438075780868530e-01 5.230880901217460632e-02 1.182652637362480164e-01 -3.010178729891777039e-02 5.013271793723106384e-02 -1.573232412338256836e-01 -1.378247421234846115e-02 4.630209505558013916e-02 3.847817778587341309e-01 -1.294150054454803467e-01 4.820214956998825073e-02 1.003505438566207886e-01 -1.150731965899467468e-01 1.397714763879776001e-01 -8.281344920396804810e-02
-1.019862070679664612e-01 -9.311792999505996704e-02 -1.622764617204666138e-01 -2.728586271405220032e-02 -1.556732654571533203e-01 1.205121055245399475e-01 1.072324663400650024e-01 -1.692568808794021606e-01 1.317381411790847778e-01 -3.722532987594604492e-01 -7.942359894514083862e-02 -1.498656272888183594e-01 -2.757101058959960938e-01 3.556305468082427979e-01 6.991690397262573242e-02 1.113745346665382385e-01 -2.941550612449645996e-01 1.129747852683067322e-01 -2.215449064970016479e-01 7.540463656187057495e-02 4.097529500722885132e-02 -1.136920973658561707e-01 6.265613436698913574e-02 -1.839605905115604401e-02 1.910895258188247681e-01 3.123154938220977783e-01 -3.205260932445526123e-01 2.099940627813339233e-01 -1.260573323816061020e-02 8.615881204605102539e-02 -4.396904632449150085e-02 8.446851372718811035e-02
3.712395727634429932e-01 3.604474663734436035e-01 -1.510944664478302002e-01 2.574552968144416809e-02 -1.405473053455352783e-01 1.866019517183303833e-01 -1.152869034558534622e-02 -9.872213937342166901e-03 7.625479251146316528e-02 -3.880228847265243530e-02 2.695399522781372070e-02 7.103229314088821411e-02 -1.975845173001289368e-02 -8.638825267553329468e-02 9.543027728796005249e-02 -1.516108661890029907e-01 1.076852204278111458e-03 5.331830121576786041e-03 -3.058864772319793701e-01 2.212923169136047363e-01 -1.898603588342666626e-01 -3.363517224788665771e-01 1.258022487163543701e-01 2.328724712133407593e-01 1.560938954353332520e-01 4.571495577692985535e-02 -1.642644107341766357e-01 1.996637284755706787e-01 3.539564609527587891e-01 -7.503033149987459183e-03 2.448186092078685760e-02 1.409880667924880981e-01
2.114403992891311646e-01 1.198844164609909058e-01 -3.101309239864349365e-01 3.213500231504440308e-02 -1.503793150186538696e-01 3.175078332424163818e-01 7.656513899564743042e-02 -5.489592999219894409e-02 -2.025669962167739868e-01 -2.793462872505187988e-01 2.288986742496490479e-01 -9.357240051031112671e-02 -3.130098581314086914e-01 -6.838770955801010132e-02 1.494469642639160156e-01 8.392778784036636353e-02 1.038375794887542725e-01 1.343694329261779785e-01 -4.931946098804473877e-02 1.061983928084373474e-01 -1.432224959135055542e-01 -5.505792051553726196e-02 1.892295181751251221e-01 1.272368133068084717e-01 3.547895252704620361e-01 1.333809643983840942e-01 -1.311140656471252441e-01 -1.470815390348434448e-01 5.161772482097148895e-03 -7.138917595148086548e-02 1.377784460783004761e-01 -2.728965580463409424e-01
-8.440223336219787598e-02 -2.020622342824935913e-01 -4.560765922069549561e-01 3.724286332726478577e-02 1.035736873745918274e-01 -1.489917337894439697e-01 2.146351486444473267e-01 -2.601084709167480469e-01 9.956748783588409424e-02 -2.056055814027786255e-01 6.238928809762001038e-02 7.679384946823120117e-02 -1.570437252521514893e-01 1.143461987376213074e-01 2.576810717582702637e-01 1.411886811256408691e-01 -2.400390356779098511e-01 1.858175247907638550e-01 -2.469584941864013672e-01 -1.876063831150531769e-02 4.845694825053215027e-02 1.442449688911437988e-01 1.898567825555801392e-01 -1.241953969001770020e-01 2.709805369377136230e-01 2.347520887851715088e-01 -9.767399728298187256e-02 7.643336802721023560e-02 2.740402705967426300e-02 1.721349060535430908e-01 8.139468729496002197e-02 3.024735674262046814e-02
2.211536169052124023e-01 1.211484670639038086e-01 -2.753025591373443604e-01 2.149813994765281677e-02 -2.030338495969772339e-01 -1.920578181743621826e-01 -1.913453638553619385e-02 -1.958663910627365112e-01 -2.412159144878387451e-01 -2.634820938110351562e-01 -4.531176015734672546e-02 2.780554443597793579e-02 -2.302293106913566589e-02 9.035015106201171875e-02 2.609576284885406494e-02 2.822789549827575684e-01 -3.128119111061096191e-01 3.598710596561431885e-01 -2.475128173828125000e-01 7.226311136037111282e-03 9.979645162820816040e-02 -4.452135041356086731e-02 3.100497706327587366e-04 -1.675540059804916382e-01 1.574228405952453613e-01 5.652067437767982483e-02 -9.111674129962921143e-02 2.623028755187988281e-01 2.482909560203552246e-01 3.711477294564247131e-02 -7.024855166673660278e-02 -1.486622542142868042e-01
9.279618412256240845e-02 -2.193928658962249756e-01 -3.137645721435546875e-01 -8.267726749181747437e-02 9.805484116077423096e-02 4.870913550257682800e-02 1.409979164600372314e-01 -2.114170044660568237e-01 1.693177521228790283e-01 -2.461220920085906982e-01 -1.187872812151908875e-01 -1.527583003044128418e-01 -2.393522858619689941e-01 1.445341557264328003e-01 5.204173922538757324e-02 -5.131557583808898926e-02 -2.850309014320373535e-01 1.903050541877746582e-01 -2.857207357883453369e-01 8.887419104576110840e-02 6.951890140771865845e-02 1.224237605929374695e-01 9.560120105743408203e-02 -1.185907796025276184e-01 1.172806024551391602e-01 3.437217175960540771e-01 -2.005115747451782227e-01 1.244374588131904602e-01 2.950935065746307373e-02 7.766536623239517212e-02 3.247546851634979248e-01 3.494393080472946167e-02
2.101772427558898926e-01 7.937425374984741211e-02 -2.630367577075958252e-01 4.098723828792572021e-02 8.849124610424041748e-02 1.418698579072952271e-01 2.356824129819869995e-01 -1.246685087680816650e-01 -4.149787127971649170e-02 6.591714918613433838e-02 -1.073498725891113281e-01 -3.083633482456207275e-01 -5.169254541397094727e-02 -6.290742754936218262e-02 -3.839887678623199463e-02 1.393020302057266235e-01 -3.604527711868286133e-01 -2.127561867237091064e-01 -8.803462237119674683e-02 3.607219755649566650e-01 1.096636131405830383e-01 -3.130154609680175781e-01 -7.881009578704833984e-02 -1.698420494794845581e-01 2.645805180072784424e-01 1.267102360725402832e-01 -5.314898677170276642e-03 1.811073422431945801e-01 4.229315370321273804e-02 -1.276131272315979004e-01 -1.782879084348678589e-01 -1.120356544852256775e-01
1.360308080911636353e-01 2.941546738147735596e-01 -3.683091700077056885e-01 -3.798374235630035400e-01 5.065094679594039917e-03 1.674065589904785156e-01 -2.015542611479759216e-02 -2.923110127449035645e-01 1.589948832988739014e-01 -7.698379456996917725e-02 1.166736930608749390e-01 -1.877959072589874268e-01 -1.603072881698608398e-02 -2.223811745643615723e-01 1.958488970994949341e-01 3.184969723224639893e-02 -1.750954985618591309e-01 2.358152717351913452e-01 1.885949671268463135e-01 6.666868180036544800e-02 -9.797494113445281982e-02 -1.973574161529541016e-01 1.536975800991058350e-01 2.754220552742481232e-02 1.652753651142120361e-01 7.818622142076492310e-02 -2.501277029514312744e-01 -4.097651224583387375e-03 3.471626713871955872e-02 -1.355731934309005737e-01 -5.738592520356178284e-02 1.177777945995330811e-01
1.494455486536026001e-01 1.888905763626098633e-01 -1.559090316295623779e-01 -2.580794990062713623e-01 2.497741021215915680e-02 2.407788783311843872e-01 -1.920765452086925507e-02 -3.718031346797943115e-01 1.008729189634323120e-01 -4.182451069355010986e-01 -5.087681114673614502e-03 -2.005136609077453613e-01 -1.759879887104034424e-01 1.188544780015945435e-01 7.290285080671310425e-02 -5.810437351465225220e-02 -4.052908420562744141e-01 2.409228235483169556e-01 1.481806188821792603e-01 5.645612627267837524e-02 8.667356520891189575e-02 -5.144069343805313110e-02 1.305581331253051758e-01 4.937070980668067932e-02 2.485777884721755981e-01 -4.210021719336509705e-02 -7.342618703842163086e-02 2.715209731832146645e-03 1.172670722007751465e-01 3.661418706178665161e-02 2.443272806704044342e-02 1.140263155102729797e-01
-1.298324763774871826e-01 2.079547941684722900e-01 -3.312097489833831787e-01 6.773288547992706299e-02 3.028329908847808838e-01 4.905271902680397034e-02 8.845183998346328735e-02 -1.876706629991531372e-01 -1.419782936573028564e-01 -1.696099340915679932e-01 -3.860636651515960693e-01 -2.709062099456787109e-01 -1.915202289819717407e-01 -4.924430325627326965e-02 1.931231319904327393e-01 1.407847553491592407e-01 -1.515853404998779297e-01 2.961402237415313721e-01 -2.554315626621246338e-01 7.931993901729583740e-02 -1.157361268997192383e-02 -1.754457801580429077e-01 -7.522321492433547974e-02 -7.598798722028732300e-02 5.468919128179550171e-02 3.090180642902851105e-02 1.510403603315353394e-01 1.443916261196136475e-01 2.146938890218734741e-01 -1.047637499868869781e-02 4.981936886906623840e-02 3.865259699523448944e-03
2.960669696331024170e-01 2.655723690986633301e-01 -2.821219563484191895e-01 -3.778675571084022522e-02 -6.852009892463684082e-02 1.379767805337905884e-01 -5.610563233494758606e-02 -2.814671956002712250e-02 1.589923948049545288e-01 1.162533536553382874e-01 1.142263561487197876e-01 -1.469739824533462524e-01 -4.169585704803466797e-01 1.977280676364898682e-01 -5.233138334006071091e-03 1.261719223111867905e-02 -6.815727055072784424e-02 1.561378687620162964e-01 7.483691722154617310e-02 3.888606429100036621e-01 -7.555579394102096558e-02 -2.716363370418548584e-01 -1.142994686961174011e-01 1.102761551737785339e-01 1.912768632173538208e-01 8.844141662120819092e-02 -7.363253831863403320e-02 2.389785349369049072e-01 1.722059249877929688e-01 1.353967487812042236e-01 -2.621036767959594727e-02 1.921735517680644989e-02
3.024360239505767822e-01 1.918016225099563599e-01 -2.962881922721862793e-01 -1.381820589303970337e-01 1.622601598501205444e-02 -8.721315115690231323e-02 5.862419679760932922e-02 -1.653898507356643677e-01 -1.833897382020950317e-01 -1.094419062137603760e-01 -3.353741466999053955e-01 -3.532530069351196289e-01 4.367060959339141846e-02 -7.415796071290969849e-02 4.503638297319412231e-02 1.928449571132659912e-01 -4.509558156132698059e-02 1.588893830776214600e-01 2.911885268986225128e-02 2.288442850112915039e-02 8.572055399417877197e-02 -3.367401659488677979e-02 2.492817640304565430e-01 -2.616044282913208008e-01 1.174609363079071045e-01 5.662684887647628784e-02 5.658319219946861267e-02 -1.738238483667373657e-01 2.632716596126556396e-01 2.311784327030181885e-01 2.340665459632873535e-01 3.213671967387199402e-02
1.306529343128204346e-01 1.430437713861465454e-01 -3.296898007392883301e-01 -1.181975677609443665e-01 2.201779559254646301e-02 7.843992859125137329e-02 -1.247960254549980164e-01 -1.252851337194442749e-01 -1.068392917513847351e-01 -6.406286731362342834e-03 -3.652137890458106995e-02 2.016222327947616577e-01 -2.347661107778549194e-01 -2.194889783859252930e-01 2.473794519901275635e-01 2.954574115574359894e-02 -8.419231325387954712e-02 -5.007635802030563354e-02 -1.141571849584579468e-01 7.083429954946041107e-03 5.270896106958389282e-02 -2.788100838661193848e-01 1.441762149333953857e-01 1.494972258806228638e-01 2.369976937770843506e-01 1.296618729829788208e-01 -8.434224873781204224e-02 9.593737870454788208e-02 2.592259049415588379e-01 3.037796616554260254e-01 3.699515759944915771e-01 2.261055409908294678e-01
2.923823893070220947e-01 1.703469008207321167e-01 -2.819947004318237305e-01 -2.614821791648864746e-01 1.921589523553848267e-01 1.302970647811889648e-01 -2.226702496409416199e-02 -1.005639582872390747e-01 -2.788517251610755920e-02 -4.532622098922729492e-01 -4.005908593535423279e-02 -9.332177042961120605e-02 -1.261467784643173218e-01 4.103764519095420837e-02 1.252554953098297119e-01 1.103998422622680664e-01 -4.375977814197540283e-01 1.130729094147682190e-01 9.686307981610298157e-03 8.730211853981018066e-02 -7.986952364444732666e-02 -1.122500970959663391e-01 -6.999751180410385132e-02 3.631237521767616272e-02 3.303295671939849854e-01 5.336920171976089478e-02 -1.269032508134841919e-01 -1.314492821693420410e-01 -1.114794015884399414e-01 1.253391336649656296e-02 9.265543520450592041e-02 -8.583498746156692505e-02
3.574325442314147949e-01 1.886606067419052124e-01 1.294069141149520874e-01 5.725499615073204041e-02 -1.477458178997039795e-01 9.476535022258758545e-03 -3.944102674722671509e-02 -3.333612531423568726e-02 -7.953745871782302856e-02 -1.857871711254119873e-01 -8.858387917280197144e-02 -1.004448253661394119e-02 -1.683980822563171387e-01 -1.636793911457061768e-01 1.938620358705520630e-01 5.358051136136054993e-02 -1.377455741167068481e-01 1.451206505298614502e-01 -1.915927082300186157e-01 2.651842236518859863e-01 6.374893337488174438e-02 -2.365268021821975708e-01 1.162555664777755737e-01 3.681164979934692383e-01 3.758533298969268799e-01 -7.989937812089920044e-02 -1.890488117933273315e-01 9.175353497266769409e-02 2.071304172277450562e-01 1.695580333471298218e-01 1.497361510992050171e-01 -7.527393847703933716e-02
3.223502039909362793e-01 3.587400317192077637e-01 -2.780039906501770020e-01 -2.475992590188980103e-01 1.422466430813074112e-02 6.285171210765838623e-02 -1.698212772607803345e-01 -2.820142805576324463e-01 3.416749835014343262e-02 -2.165558487176895142e-01 -6.599201261997222900e-02 -2.186582982540130615e-01 -2.110433876514434814e-01 -4.171267896890640259e-02 -1.292111072689294815e-02 -7.803407311439514160e-02 -3.761519789695739746e-01 3.058423697948455811e-01 -1.084684953093528748e-01 7.293228805065155029e-02 -1.614122651517391205e-02 6.615661084651947021e-02 5.241684988141059875e-02 -4.444107785820960999e-02 1.221839785575866699e-01 -5.108775943517684937e-02 -1.892064213752746582e-01 -7.939831167459487915e-02 1.850427836179733276e-01 8.532771468162536621e-02 2.928618527948856354e-02 -4.366090521216392517e-03
7.075142115354537964e-02 -4.557994380593299866e-02 -2.043435275554656982e-01 -1.074375435709953308e-01 1.466159373521804810e-01 -7.383771985769271851e-02 -9.428793936967849731e-02 -2.919975221157073975e-01 -1.167448014020919800e-01 -7.833020761609077454e-03 -2.868646383285522461e-02 -3.483644723892211914e-01 -4.747511073946952820e-02 1.872304230928421021e-01 1.751824319362640381e-01 3.422436416149139404e-01 6.325980275869369507e-02 2.659541070461273193e-01 -7.718028873205184937e-02 3.246661722660064697e-01 -1.777810156345367432e-01 -3.368699550628662109e-01 1.921941190958023071e-01 -3.671730309724807739e-02 2.235865890979766846e-01 -7.734281569719314575e-02 5.767101794481277466e-02 1.577389538288116455e-01 -2.705922722816467285e-02 -9.516969323158264160e-02 -1.370166838169097900e-01 -1.236947476863861084e-01
2.571522295475006104e-01 2.608233988285064697e-01 1.126786246895790100e-01 -7.727304846048355103e-02 -2.843558192253112793e-01 -3.040335774421691895e-01 1.235521212220191956e-01 -2.221749126911163330e-01 -2.402130365371704102e-01 9.053055197000503540e-02 -2.638861536979675293e-02 -1.872296817600727081e-02 -2.101458162069320679e-01 -1.315109580755233765e-01 9.997477382421493530e-02 6.072262302041053772e-02 -2.622379958629608154e-01 1.148357391357421875e-01 -5.742054805159568787e-02 2.318438440561294556e-01 7.730163633823394775e-02 1.317402869462966919e-01 5.355761572718620300e-02 6.148915365338325500e-02 1.311902999877929688e-01 1.951186805963516235e-01 -2.700258493423461914e-01 9.587097913026809692e-02 -1.172171533107757568e-01 -3.560179769992828369e-01 1.366883218288421631e-01 -4.032735154032707214e-02
1.572286635637283325e-01 1.346094757318496704e-01 1.255232393741607666e-01 -5.812002345919609070e-02 -2.918977737426757812e-01 -2.109807133674621582e-01 1.436942815780639648e-01 -4.081793427467346191e-01 -2.389110028743743896e-01 1.370410174131393433e-01 -9.396751970052719116e-02 -1.167639419436454773e-01 -1.455129981040954590e-01 -1.629902422428131104e-01 2.088979780673980713e-01 2.799298167228698730e-01 -7.883038371801376343e-02 2.735292315483093262e-01 -2.088175714015960693e-01 1.022288277745246887e-01 -7.139309495687484741e-02 1.032138913869857788e-01 -7.234259694814682007e-02 1.507473737001419067e-01 -3.996550664305686951e-02 2.072984278202056885e-01 -1.689661890268325806e-01 1.650162786245346069e-01 4.145015031099319458e-02 -1.413541585206985474e-01 1.880090534687042236e-01 -1.295985430479049683e-01
-2.250471152365207672e-02 8.864586800336837769e-02 -2.651433646678924561e-01 1.937432028353214264e-02 -1.985190659761428833e-01 -2.602135203778743744e-02 1.457246989011764526e-01 -4.286454617977142334e-01 3.329263255000114441e-02 -1.549756973981857300e-01 -8.760059624910354614e-02 4.693229869008064270e-02 -3.302622735500335693e-01 -1.261494029313325882e-02 2.507004654034972191e-03 1.270409673452377319e-01 -8.808487653732299805e-02 2.531066536903381348e-02 -1.416653543710708618e-01 2.432851940393447876e-01 -1.368722021579742432e-01 -2.328553795814514160e-01 -2.612370066344738007e-03 1.287548691034317017e-01 9.950064122676849365e-02 1.057066023349761963e-01 -2.476690709590911865e-01 2.385058552026748657e-01 2.583279311656951904e-01 1.948084086179733276e-01 -5.105509981513023376e-02 3.028747439384460449e-01
-1.971280276775360107e-01 2.634821087121963501e-02 -2.135954201221466064e-01 1.403056532144546509e-01 -5.442308261990547180e-02 1.775947362184524536e-01 6.595148891210556030e-02 -1.537184715270996094e-01 -5.210291147232055664e-01 -8.818977326154708862e-02 -2.404799163341522217e-01 -2.284030169248580933e-01 -1.803469061851501465e-01 -2.329547889530658722e-02 9.534153155982494354e-03 2.020606398582458496e-02 -1.390193402767181396e-01 1.265317797660827637e-01 -8.829979598522186279e-02 1.340192854404449463e-01 -1.067428961396217346e-01 -4.313983917236328125e-01 -1.356586907058954239e-02 1.452546566724777222e-01 2.578773498535156250e-01 5.224682390689849854e-02 -3.425867063924670219e-03 5.339327827095985413e-02 -1.014707684516906738e-01 8.941736817359924316e-02 4.338740929961204529e-02 -1.941627115011215210e-01
2.076776921749114990e-01 -8.490254729986190796e-02 4.664226621389389038e-02 4.034070670604705811e-01 1.006536856293678284e-01 -9.593570232391357422e-02 2.489232122898101807e-01 -2.435160279273986816e-01 -9.135495126247406006e-02 -1.318018287420272827e-01 -1.746470183134078979e-01 -2.825025618076324463e-01 -3.777709901332855225e-01 1.357897967100143433e-01 1.124368458986282349e-01 3.690693120006471872e-04 -1.374493241310119629e-01 -1.516279429197311401e-01 -5.962942168116569519e-02 -2.473774738609790802e-02 -1.860115081071853638e-01 -5.025499686598777771e-02 1.944694221019744873e-01 6.303624808788299561e-02 4.796980321407318115e-02 3.252653777599334717e-02 -1.516948342323303223e-01 1.048661395907402039e-01 -1.414401549845933914e-02 -3.418146446347236633e-02 4.088892340660095215e-01 -5.863040685653686523e-02
2.620245218276977539e-01 2.267065793275833130e-01 -3.357400596141815186e-01 -2.155253440141677856e-01 1.245930120348930359e-01 1.108017712831497192e-01 3.117595613002777100e-02 -6.960844993591308594e-02 8.012530952692031860e-02 -4.195202291011810303e-01 -7.800596207380294800e-02 -9.962456673383712769e-02 -1.000892072916030884e-01 6.362798064947128296e-02 1.630685329437255859e-01 7.006441801786422729e-02 -5.136793851852416992e-01 1.642369478940963745e-01 6.391313672065734863e-02 1.331766247749328613e-01 -3.341021016240119934e-03 -1.187755540013313293e-02 -2.768236584961414337e-02 3.758218884468078613e-02 3.086736500263214111e-01 3.893922641873359680e-02 -2.256720326840877533e-02 -1.065633296966552734e-01 -7.963996380567550659e-03 -5.885693803429603577e-02 9.042127430438995361e-02 -8.835521340370178223e-02
3.244508504867553711e-01 7.698769867420196533e-02 -2.802463173866271973e-01 -6.573478877544403076e-02 -1.018056645989418030e-01 -8.141734451055526733e-02 -2.904199361801147461e-01 -1.691134124994277954e-01 -8.316554129123687744e-02 1.243626475334167480e-01 -2.362885922193527222e-01 -2.867235243320465088e-01 -2.827290892601013184e-01 -1.334046721458435059e-01 -6.512918323278427124e-02 2.747668027877807617e-01 -9.273391962051391602e-02 5.338803678750991821e-02 -7.447860389947891235e-02 1.212593615055084229e-01 -1.177996117621660233e-02 2.942255884408950806e-02 -3.748429939150810242e-02 -4.087605327367782593e-02 8.521943539381027222e-02 2.317905426025390625e-01 -3.105059266090393066e-01 4.200442135334014893e-02 2.297271192073822021e-01 1.381257921457290649e-01 2.388896793127059937e-01 -1.193424388766288757e-01
3.054457008838653564e-01 -2.776533551514148712e-02 -1.733381301164627075e-01 -1.226456388831138611e-01 3.786860406398773193e-02 -1.828190684318542480e-01 2.260424196720123291e-01 -5.186849236488342285e-01 6.293186545372009277e-02 -1.948904804885387421e-02 -1.605394482612609863e-01 -1.875474900007247925e-01 -2.723907530307769775e-01 5.807938799262046814e-02 -2.086880505084991455e-01 -1.768590211868286133e-01 -6.098931655287742615e-02 8.812209591269493103e-03 4.537709988653659821e-03 1.572026610374450684e-01 -1.541829258203506470e-01 -1.494289785623550415e-01 -9.609998762607574463e-02 3.101602196693420410e-01 9.167278558015823364e-02 2.353498041629791260e-01 1.250924915075302124e-01 1.283911615610122681e-01 2.241003140807151794e-02 -9.313441067934036255e-02 4.347265139222145081e-02 -3.335160017013549805e-02
3.064998090267181396e-01 1.304712593555450439e-01 -3.589321672916412354e-01 -1.843032240867614746e-01 -2.613683044910430908e-01 -1.007202193140983582e-01 1.684547066688537598e-01 -2.213962823152542114e-01 -1.047054529190063477e-01 -1.294306218624114990e-01 -4.801211506128311157e-02 -1.085290312767028809e-01 1.449928730726242065e-01 -6.750281155109405518e-02 5.602570623159408569e-02 2.972920238971710205e-01 -2.147450745105743408e-01 -1.302369534969329834e-01 -1.564541086554527283e-02 7.210630923509597778e-02 -2.078258097171783447e-01 -2.663226239383220673e-02 1.569903939962387085e-01 1.644055917859077454e-02 3.270199596881866455e-01 7.507209479808807373e-02 -1.444681435823440552e-01 3.490350544452667236e-01 5.802680552005767822e-02 5.013399943709373474e-02 -4.218633472919464111e-02 1.058812662959098816e-01
1.057407185435295105e-01 1.699284166097640991e-01 -1.720902174711227417e-01 -2.645108401775360107e-01 9.177724272012710571e-02 9.522729367017745972e-02 9.175430983304977417e-02 -3.974122107028961182e-01 7.049506157636642456e-02 -2.834779024124145508e-01 -8.521904051303863525e-02 -2.271536886692047119e-01 -2.711861431598663330e-01 -2.297290861606597900e-01 1.563957333564758301e-02 -1.290090382099151611e-01 -8.441106975078582764e-02 1.289641112089157104e-01 1.973125040531158447e-01 4.660432413220405579e-02 -7.373442500829696655e-02 -2.319516986608505249e-01 2.390506416559219360e-01 -2.125158756971359253e-01 3.593324869871139526e-02 6.747112423181533813e-02 -3.818987682461738586e-02 3.002263009548187256e-01 3.931726515293121338e-02 1.058673262596130371e-01 8.681738749146461487e-03 2.290093749761581421e-01
8.330299705266952515e-02 5.991277098655700684e-02 -1.715475320816040039e-01 2.428181916475296021e-01 6.886053830385208130e-03 -1.667875349521636963e-01 8.114988356828689575e-02 -3.432483971118927002e-01 -1.453999280929565430e-01 -5.773954838514328003e-02 -6.885827332735061646e-02 3.799213841557502747e-02 -2.709836959838867188e-01 -1.075938642024993896e-01 2.843517363071441650e-01 -1.300672292709350586e-01 8.980220556259155273e-02 1.367777436971664429e-01 -8.238903433084487915e-02 2.139051258563995361e-01 -1.225839927792549133e-01 -5.026512220501899719e-02 -1.292106658220291138e-01 -1.691349782049655914e-02 4.084295928478240967e-01 -5.386397242546081543e-03 -1.026848852634429932e-01 1.655225157737731934e-01 5.156056210398674011e-02 -2.098799198865890503e-01 3.966477215290069580e-01 1.126747131347656250e-01
1.125246509909629822e-01 3.787318244576454163e-02 -4.204597473144531250e-01 -9.222167730331420898e-02 -2.440123260021209717e-01 3.014116883277893066e-01 6.509687006473541260e-02 -2.080867290496826172e-01 -1.470637228339910507e-02 -2.314658612012863159e-01 3.823755308985710144e-02 6.142152473330497742e-03 -2.482128739356994629e-01 2.926398999989032745e-02 1.966364085674285889e-01 -1.977602206170558929e-02 1.434642821550369263e-01 8.804892003536224365e-02 -7.114904373884201050e-02 2.136994898319244385e-02 -1.013998091220855713e-01 -1.530902087688446045e-01 3.126905858516693115e-01 4.450444504618644714e-02 4.017003476619720459e-01 1.951799243688583374e-01 -1.592427939176559448e-01 -1.536005884408950806e-01 4.118846729397773743e-02 -1.309427917003631592e-01 6.109257787466049194e-02 -8.692374825477600098e-02
2.330180443823337555e-02 -1.728514395654201508e-02 -1.609751582145690918e-01 -1.335074007511138916e-01 -8.016968518495559692e-02 -1.694029122591018677e-01 -9.168308973312377930e-02 -4.561842679977416992e-01 -4.272098094224929810e-02 -4.287713170051574707e-01 3.595476970076560974e-02 -9.588833153247833252e-02 -2.006058990955352783e-01 -2.107527256011962891e-01 -2.384332381188869476e-02 2.319513410329818726e-01 -1.643807888031005859e-01 2.713492214679718018e-01 -1.929165273904800415e-01 -2.861416433006525040e-03 -3.896004334092140198e-02 3.649530466645956039e-03 -5.756065994501113892e-02 -5.888254940509796143e-02 1.027888581156730652e-01 1.135877594351768494e-01 -4.876362904906272888e-02 2.765598893165588379e-01 1.821123510599136353e-01 2.687202692031860352e-01 6.006404012441635132e-02 -1.053459942340850830e-01
2.748147547245025635e-01 2.217673361301422119e-01 -3.846931159496307373e-01 1.119192391633987427e-01 -1.148844137787818909e-01 -1.611019298434257507e-02 6.918644532561302185e-03 -5.594785511493682861e-02 -8.324357122182846069e-02 -2.445894777774810791e-01 1.989403925836086273e-02 2.894115261733531952e-02 3.043396584689617157e-02 -1.281681703403592110e-03 6.437861919403076172e-02 2.536051273345947266e-01 1.202142983675003052e-01 3.656912446022033691e-01 -1.386295408010482788e-01 2.958705425262451172e-01 -1.081930659711360931e-02 9.601151943206787109e-02 -1.162906363606452942e-02 1.249701902270317078e-01 2.005583196878433228e-01 3.046578168869018555e-01 4.763837158679962158e-02 -3.232259675860404968e-02 -2.755634784698486328e-01 -1.405472755432128906e-01 2.173398286104202271e-01 3.825788944959640503e-02
-2.445906773209571838e-02 1.514545530080795288e-01 -1.135254353284835815e-01 1.308682560920715332e-01 1.371604297310113907e-02 1.886298805475234985e-01 -1.399519573897123337e-02 -9.612365067005157471e-02 -1.963603049516677856e-01 -9.457221627235412598e-02 -2.090898305177688599e-01 -2.146678417921066284e-01 -1.597170084714889526e-01 -2.274814099073410034e-01 2.759844660758972168e-01 -7.800796627998352051e-02 -2.134119719266891479e-01 -6.331731379032135010e-02 -1.435144394636154175e-01 3.214226663112640381e-01 1.157118659466505051e-02 -3.454173207283020020e-01 2.515897750854492188e-01 1.478129029273986816e-01 -3.662975132465362549e-02 2.791680991649627686e-01 4.809108749032020569e-02 2.330407798290252686e-01 -5.635268241167068481e-02 1.592272892594337463e-02 7.001136988401412964e-02 -2.866141796112060547e-01
1.978250592947006226e-01 1.182293891906738281e-01 -4.753535985946655273e-01 -5.402063578367233276e-02 -2.068138122558593750e-01 3.433532416820526123e-01 8.182784914970397949e-02 -3.356038406491279602e-02 -1.217462345957756042e-01 -1.273292005062103271e-01 -2.731178142130374908e-02 -1.469999998807907104e-01 -2.375641465187072754e-01 -1.268019713461399078e-02 -9.699542075395584106e-02 3.277911245822906494e-02 1.445935517549514771e-01 -2.237011119723320007e-02 5.139055848121643066e-02 -2.950480207800865173e-03 -6.908953189849853516e-02 -1.440931707620620728e-01 2.109099775552749634e-01 1.918831318616867065e-01 2.595197856426239014e-01 2.508976161479949951e-01 -3.028355538845062256e-02 7.281273603439331055e-02 1.915050446987152100e-01 -1.587700545787811279e-01 2.224424332380294800e-01 -2.242206633090972900e-01
1.070249453186988831e-01 5.949654430150985718e-02 -7.379708439111709595e-02 1.274746060371398926e-01 8.788205683231353760e-02 2.389108575880527496e-02 2.898281514644622803e-01 -3.253776431083679199e-01 -2.283445000648498535e-01 -1.554163247346878052e-01 -5.658483877778053284e-02 -4.351755976676940918e-01 -2.364539355039596558e-01 1.341618597507476807e-01 2.481188029050827026e-01 2.257267683744430542e-01 8.394354581832885742e-02 -1.086687743663787842e-01 -1.629469394683837891e-01 -1.014997065067291260e-01 -2.053335756063461304e-01 -1.240226924419403076e-01 4.626940935850143433e-02 -2.543887123465538025e-02 5.571214482188224792e-02 -1.142785921692848206e-01 -6.933569908142089844e-02 1.551148891448974609e-01 6.391512602567672729e-02 -1.412494387477636337e-02 3.771729767322540283e-01 4.720460996031761169e-02
2.347492426633834839e-01 -1.270382851362228394e-01 -1.840424835681915283e-01 1.291950792074203491e-01 7.697767019271850586e-02 -2.141760438680648804e-01 1.411789506673812866e-01 -2.582656145095825195e-01 -3.316260576248168945e-01 -1.148489117622375488e-01 1.734997611492872238e-03 -3.042701780796051025e-01 -2.129001766443252563e-01 -2.568642497062683105e-01 2.215914279222488403e-01 -1.273230165243148804e-01 -1.036903411149978638e-01 2.155619114637374878e-01 8.031684905290603638e-02 -4.927958175539970398e-02 1.512875258922576904e-01 -1.880647689104080200e-01 2.298665419220924377e-02 1.614919304847717285e-01 4.106036573648452759e-02 2.367752604186534882e-02 -1.610663384199142456e-01 1.144037842750549316e-01 2.492452114820480347e-01 1.284596621990203857e-01 2.484269142150878906e-01 1.217045336961746216e-01
3.513468205928802490e-01 -1.460174620151519775e-01 9.946665912866592407e-02 -1.253873854875564575e-01 -4.127585291862487793e-01 -1.616560667753219604e-01 2.009304165840148926e-01 -2.240954786539077759e-01 -2.092183232307434082e-01 -1.363062709569931030e-01 -2.034984827041625977e-01 -2.042721956968307495e-01 -1.476377397775650024e-01 -1.295678317546844482e-01 1.268825680017471313e-01 -1.502428296953439713e-02 -1.662850528955459595e-01 1.448280215263366699e-01 -1.965444236993789673e-01 6.120250001549720764e-02 1.396473795175552368e-01 -3.848296776413917542e-02 -2.726536802947521210e-02 1.084453463554382324e-01 1.735657602548599243e-01 2.829985320568084717e-02 -2.604615390300750732e-01 -2.239244431257247925e-02 -9.979730099439620972e-02 -1.677908152341842651e-01 2.031497359275817871e-01 -1.974501013755798340e-01
3.663696646690368652e-01 3.316662907600402832e-01 -1.275428235530853271e-01 3.259494155645370483e-02 2.445446327328681946e-02 -2.794955968856811523e-01 3.057386875152587891e-01 -1.779235452413558960e-01 -4.045616984367370605e-01 1.204932630062103271e-01 8.339628577232360840e-02 -3.671057522296905518e-01 2.655510045588016510e-02 -6.748344749212265015e-02 1.425363421440124512e-01 6.354582309722900391e-02 -3.484858199954032898e-02 1.165798082947731018e-01 1.232080757617950439e-01 1.183025091886520386e-01 -1.289458572864532471e-01 -2.609169185161590576e-01 4.055878520011901855e-02 3.311057388782501221e-02 2.863288298249244690e-02 -2.940996550023555756e-02 -1.483342349529266357e-01 6.374435871839523315e-02 -5.471598729491233826e-02 -2.394218556582927704e-02 1.132422909140586853e-01 -9.746333211660385132e-02
1.441255658864974976e-01 -1.684401780366897583e-01 -1.787136793136596680e-01 -1.296742707490921021e-01 -1.405002176761627197e-01 -1.347683463245630264e-02 2.072036117315292358e-01 -1.131738200783729553e-01 1.878448873758316040e-01 -2.108197063207626343e-01 -1.934076100587844849e-01 9.353059530258178711e-02 -1.589606106281280518e-01 1.211668848991394043e-01 5.186372902244329453e-03 2.114318460226058960e-01 -2.156236320734024048e-01 6.495182961225509644e-02 -1.113492622971534729e-01 5.917919054627418518e-02 -1.936867237091064453e-01 -2.530260682106018066e-01 5.338265560567378998e-03 -3.052538819611072540e-02 2.043587118387222290e-01 4.923008680343627930e-01 -2.863151431083679199e-01 2.076523005962371826e-01 1.731070727109909058e-01 7.377649843692779541e-02 -4.118948057293891907e-02 -2.094444818794727325e-02
2.036016881465911865e-01 2.053519636392593384e-01 9.568767994642257690e-02 9.738350287079811096e-03 -1.435681879520416260e-01 7.590223848819732666e-02 2.870148718357086182e-01 -2.797852158546447754e-01 3.810922056436538696e-02 -3.446463495492935181e-02 -4.046026989817619324e-02 -1.564676910638809204e-01 1.444311738014221191e-01 -1.676584631204605103e-01 8.534567430615425110e-03 -2.612815797328948975e-01 -1.113780662417411804e-01 3.154027462005615234e-01 4.857978597283363342e-02 1.502981483936309814e-01 -2.461913377046585083e-01 -1.944895982742309570e-01 7.491613924503326416e-02 7.621230185031890869e-02 3.934774100780487061e-01 1.880153864622116089e-01 -1.036768592894077301e-02 1.458987295627593994e-01 -2.136003524065017700e-01 -8.279090374708175659e-02 5.300341174006462097e-02 -2.459229081869125366e-01
1.280443966388702393e-01 2.324422597885131836e-01 -1.943741440773010254e-01 7.591018080711364746e-02 -1.188734918832778931e-01 -1.174039989709854126e-01 6.593312323093414307e-02 -3.481838405132293701e-01 -2.130986005067825317e-01 2.168851494789123535e-01 -2.016131579875946045e-01 -4.241942241787910461e-02 -1.378371864557266235e-01 -2.762311697006225586e-02 1.583115607500076294e-01 9.283409267663955688e-02 -1.296191215515136719e-01 1.619755872525274754e-03 9.031572937965393066e-02 1.614888906478881836e-01 -1.130661442875862122e-01 -1.739206016063690186e-01 6.801371276378631592e-02 7.678293436765670776e-02 3.866269588470458984e-01 4.237602651119232178e-02 -1.508803069591522217e-01 -7.690464262850582600e-04 -2.192662954330444336e-01 3.435025513172149658e-01 1.806751638650894165e-01 2.585487663745880127e-01
2.945417165756225586e-01 7.873084396123886108e-02 -2.548223137855529785e-01 -7.922486215829849243e-02 -3.262441754341125488e-01 9.287228458561003208e-04 6.410759687423706055e-02 -1.220799610018730164e-01 -1.775620728731155396e-01 -9.991002827882766724e-02 -9.856952726840972900e-02 -1.069501489400863647e-01 3.509190306067466736e-02 3.477761894464492798e-02 -5.213346332311630249e-02 2.429097741842269897e-01 -4.329111874103546143e-01 1.532472074031829834e-01 -1.928011029958724976e-01 -1.404650807380676270e-01 1.156333461403846741e-01 -7.211665064096450806e-02 4.423983022570610046e-02 4.906813055276870728e-02 3.488981127738952637e-01 -1.880923844873905182e-02 5.275551229715347290e-02 1.952874362468719482e-01 2.640565633773803711e-01 1.002724841237068176e-01 -2.234055548906326294e-01 1.127171050757169724e-02
1.663571894168853760e-01 1.384375989437103271e-01 -1.655980646610260010e-01 2.367207705974578857e-01 4.989179968833923340e-02 7.588355988264083862e-02 1.069576367735862732e-01 -1.757178008556365967e-01 -3.585034906864166260e-01 3.476435318589210510e-02 -1.024057641625404358e-01 -1.088325157761573792e-01 -1.184855848550796509e-01 9.983882308006286621e-03 3.278019428253173828e-01 -2.527699172496795654e-01 -2.395631670951843262e-01 1.444803476333618164e-01 -1.308578401803970337e-01 1.840788871049880981e-01 4.002860188484191895e-02 -1.576361954212188721e-01 3.927886486053466797e-02 1.086335927248001099e-01 -6.111929938197135925e-02 3.494245707988739014e-01 -7.445932179689407349e-02 9.862223267555236816e-02 -1.572001874446868896e-01 -3.439213931560516357e-01 4.891995340585708618e-02 1.613281071186065674e-01
-5.193241313099861145e-02 4.051893949508666992e-02 -2.274841666221618652e-01 1.925884187221527100e-01 -5.712432786822319031e-02 -1.976280659437179565e-02 -6.866648793220520020e-02 -2.816616296768188477e-01 -2.516016066074371338e-01 -2.366689145565032959e-01 1.054568663239479065e-01 1.683997958898544312e-01 -3.974260985851287842e-01 3.615097329020500183e-02 -1.945187523961067200e-02 -1.295998245477676392e-01 1.442762613296508789e-01 9.143976867198944092e-02 -1.338543444871902466e-01 1.646719127893447876e-01 -1.344609111547470093e-01 -3.704200983047485352e-01 1.810020953416824341e-01 -2.494692057371139526e-02 1.905677467584609985e-01 1.737491786479949951e-01 2.036335691809654236e-02 2.369956374168395996e-01 1.044406294822692871e-01 -2.455975711345672607e-01 1.270590275526046753e-01 1.027308031916618347e-01
2.293650209903717041e-01 3.015374243259429932e-01 -7.393229007720947266e-02 9.408362209796905518e-02 -9.256850183010101318e-02 1.293944939970970154e-02 -3.391629830002784729e-02 -1.229451671242713928e-01 -2.920640632510185242e-02 -3.249090015888214111e-01 1.061557531356811523e-01 7.133653014898300171e-02 -5.375678539276123047e-01 1.098683997988700867e-01 4.216579720377922058e-03 -2.840016037225723267e-02 -9.773898124694824219e-02 7.178613543510437012e-02 -1.258363276720046997e-01 1.745875775814056396e-01 -1.736391633749008179e-01 -5.671318620443344116e-02 3.838157572317868471e-04 1.629798710346221924e-01 -1.643559336662292480e-01 1.116542294621467590e-01 -2.017438709735870361e-01 3.304694294929504395e-01 7.289855927228927612e-02 -1.498256623744964600e-01 2.326165735721588135e-01 -1.678778603672981262e-02
-1.408459097146987915e-01 1.619887650012969971e-01 -1.392679214477539062e-01 9.932768344879150391e-02 -9.787894785404205322e-02 3.384267166256904602e-02 -1.488132178783416748e-01 -1.960454285144805908e-01 -2.122513055801391602e-01 -1.997514516115188599e-01 -5.885412171483039856e-02 -3.759041726589202881e-01 1.177512109279632568e-01 -1.811102777719497681e-01 4.469223618507385254e-01 6.033289059996604919e-02 1.549502462148666382e-02 9.441065043210983276e-02 5.983139853924512863e-03 7.193097472190856934e-02 -2.689773440361022949e-01 -2.601910233497619629e-01 1.067769005894660950e-01 1.188156157732009888e-01 1.670440286397933960e-01 2.564055621623992920e-01 -4.592927545309066772e-02 2.677416428923606873e-02 -5.658980831503868103e-02 1.281423587352037430e-02 2.093501091003417969e-01 -2.235907018184661865e-01
-2.696833312511444092e-01 1.001936122775077820e-01 -3.294375240802764893e-01 1.010142713785171509e-01 1.675117947161197662e-02 -4.518581926822662354e-02 -6.814169138669967651e-02 -1.429817974567413330e-01 -9.435097128152847290e-02 5.594988167285919189e-02 1.739621162414550781e-01 -1.153253018856048584e-01 -8.644025772809982300e-02 -6.389571726322174072e-02 2.361887544393539429e-01 5.277646332979202271e-02 -7.224657386541366577e-02 1.252331435680389404e-01 3.569852933287620544e-02 3.737676143646240234e-01 -1.203012689948081970e-01 -1.976169198751449585e-01 1.690068095922470093e-01 9.778968989849090576e-03 2.143620550632476807e-01 2.843304872512817383e-01 2.195010185241699219e-01 1.784951835870742798e-01 1.866392493247985840e-01 1.613712869584560394e-02 2.583569288253784180e-01 -3.043470680713653564e-01
-2.013116627931594849e-01 1.138532459735870361e-01 -2.767332792282104492e-01 1.681601554155349731e-01 -8.958460763096809387e-03 4.345472552813589573e-04 -1.014361679553985596e-01 -2.492741346359252930e-01 -1.943403035402297974e-01 -2.024393379688262939e-01 -2.186286635696887970e-02 -1.849846541881561279e-01 -8.011460304260253906e-02 -8.916210383176803589e-02 2.189825326204299927e-01 4.074403643608093262e-02 -4.176746681332588196e-02 -1.810938701964914799e-03 -1.892094612121582031e-01 3.271999955177307129e-01 -1.821005940437316895e-01 -2.994324564933776855e-01 1.955417692661285400e-01 -6.568031758069992065e-02 1.882948279380798340e-01 1.468577980995178223e-01 2.104340195655822754e-01 2.616360783576965332e-01 1.211861427873373032e-02 1.304222494363784790e-01 2.172367572784423828e-01 -2.182437479496002197e-01
2.237033098936080933e-01 4.282421171665191650e-01 -2.505249083042144775e-01 -1.481093913316726685e-01 -1.136250048875808716e-01 7.299998775124549866e-03 -3.962643817067146301e-02 -1.375544220209121704e-01 7.590052206069231033e-03 -3.003653287887573242e-01 3.025090135633945465e-02 -1.253163218498229980e-01 -3.678250685334205627e-02 -1.120075806975364685e-01 -5.182063952088356018e-02 1.748989336192607880e-02 -2.990452349185943604e-01 2.154058814048767090e-01 9.353535622358322144e-02 1.933459639549255371e-01 -1.592339724302291870e-01 -1.791624873876571655e-01 -1.849409639835357666e-01 1.231354922056198120e-01 2.422623038291931152e-01 -1.427604109048843384e-01 -1.563192754983901978e-01 2.044007480144500732e-01 1.227027475833892822e-01 -1.320715546607971191e-01 1.260887831449508667e-01 -2.053321450948715210e-01
2.990638315677642822e-01 1.036173403263092041e-01 -1.628703474998474121e-01 1.487111300230026245e-01 -1.045230925083160400e-01 -1.764803826808929443e-01 -1.291677206754684448e-01 -1.267848610877990723e-01 -9.521265327930450439e-02 1.037201359868049622e-01 -3.277653157711029053e-01 -3.306158483028411865e-01 -2.329811900854110718e-01 1.063813082873821259e-02 1.082345936447381973e-02 1.356828659772872925e-01 -1.004496403038501740e-02 1.946801990270614624e-01 -7.188795506954193115e-02 2.624589391052722931e-02 2.035357058048248291e-01 -1.802219301462173462e-01 2.379431575536727905e-01 -1.337980777025222778e-01 1.697607636451721191e-01 1.928948462009429932e-01 -1.442432254552841187e-01 -1.236709281802177429e-01 9.604874998331069946e-02 1.206562668085098267e-01 3.853920102119445801e-01 1.229161024093627930e-02
-1.776638068258762360e-02 5.933826044201850891e-02 -3.215089738368988037e-01 1.249610353261232376e-02 -1.052432209253311157e-01 1.383865326642990112e-01 -3.180587664246559143e-02 -1.840595155954360962e-01 -3.705376684665679932e-01 -8.830361068248748779e-02 -5.435837805271148682e-02 -4.932533018290996552e-03 -9.113495051860809326e-02 5.225038621574640274e-03 3.947345614433288574e-01 3.874462246894836426e-01 -6.852069497108459473e-02 -1.401090621948242188e-01 -9.530863165855407715e-02 8.795833587646484375e-02 -1.188659146428108215e-01 -7.891661673784255981e-02 5.036909505724906921e-02 2.819895148277282715e-01 -4.213116317987442017e-02 1.478837132453918457e-01 -1.030466258525848389e-01 3.183269500732421875e-01 9.941399097442626953e-02 -2.308942973613739014e-01 1.257069110870361328e-01 -8.386894315481185913e-02
-1.910525932908058167e-02 3.164970576763153076e-01 -3.694904446601867676e-01 -1.270832587033510208e-02 8.528787642717361450e-02 7.924273959361016750e-04 1.482883542776107788e-01 -5.159262940287590027e-02 1.285630911588668823e-01 1.366341263055801392e-01 -1.939955651760101318e-01 8.886331319808959961e-02 -1.046781763434410095e-01 1.213035285472869873e-01 -7.155252248048782349e-02 2.990922927856445312e-01 -2.613246440887451172e-01 3.770987316966056824e-02 -1.818346232175827026e-01 3.037698566913604736e-01 2.155080251395702362e-02 -2.129643261432647705e-01 8.582842350006103516e-02 -1.448304504156112671e-01 3.758445680141448975e-01 1.546479761600494385e-01 -2.612398564815521240e-01 -4.765234887599945068e-02 8.600655198097229004e-02 1.317010372877120972e-01 3.161489497870206833e-03 1.483798027038574219e-02
4.042678773403167725e-01 3.534697890281677246e-01 -4.163124561309814453e-01 -5.968081206083297729e-02 6.731058657169342041e-02 1.106499731540679932e-01 -1.359774619340896606e-01 -1.519771069288253784e-01 -8.701381087303161621e-02 -1.432440578937530518e-01 9.100835025310516357e-02 1.140196770429611206e-01 -5.957485362887382507e-02 8.485695719718933105e-02 -1.016594469547271729e-01 -1.343659758567810059e-01 -3.509584963321685791e-01 -3.176707401871681213e-02 2.097691781818866730e-02 3.950239345431327820e-02 -1.080652847886085510e-01 -1.503850966691970825e-01 -1.595419086515903473e-02 7.852469384670257568e-02 -1.030198298394680023e-03 2.260352671146392822e-01 -6.832439452409744263e-02 -1.799939200282096863e-02 3.694054186344146729e-01 1.196731850504875183e-01 7.040270417928695679e-02 -9.568738937377929688e-02
1.309756785631179810e-01 1.345443874597549438e-01 -1.246745958924293518e-01 1.572096198797225952e-01 1.131574735045433044e-01 -1.874683052301406860e-02 7.584722340106964111e-02 -2.546574771404266357e-01 -2.424598187208175659e-01 -1.885288953781127930e-01 2.747051417827606201e-01 -2.915140092372894287e-01 -3.233246505260467529e-02 9.389536082744598389e-02 -1.236177608370780945e-01 3.323386311531066895e-01 -4.435929656028747559e-01 -1.641044579446315765e-02 -1.476414268836379051e-03 2.841060757637023926e-01 2.780370041728019714e-02 1.774513423442840576e-01 9.367522597312927246e-02 6.121893227100372314e-02 8.544900268316268921e-02 3.843170031905174255e-02 -7.638861238956451416e-02 2.197209596633911133e-01 3.446312993764877319e-02 -1.059737727046012878e-01 1.973534673452377319e-01 -1.164254993200302124e-01
3.644831180572509766e-01 -1.603363305330276489e-01 -1.722657829523086548e-01 5.154783651232719421e-02 -5.882319808006286621e-02 9.493397921323776245e-02 1.171682626008987427e-01 6.131980195641517639e-02 -2.236918210983276367e-01 -3.014062047004699707e-01 2.247636951506137848e-02 -3.785259276628494263e-02 -1.094402968883514404e-01 -7.470066100358963013e-02 3.501085340976715088e-01 8.891585469245910645e-02 1.921753212809562683e-02 3.578799664974212646e-01 -6.694141775369644165e-02 1.543060839176177979e-01 -3.156926631927490234e-01 4.810574650764465332e-02 2.393857240676879883e-01 9.620963037014007568e-02 2.279863208532333374e-01 1.877081245183944702e-01 -1.260142326354980469e-01 -1.613475680351257324e-01 -5.278731510043144226e-02 -9.886080026626586914e-02 1.401047110557556152e-01 4.121618717908859253e-02
1.199626326560974121e-01 5.417171120643615723e-02 -1.513395458459854126e-01 -9.416196495294570923e-02 4.825457185506820679e-02 -8.637623488903045654e-02 1.649048738181591034e-02 -1.992200762033462524e-01 -2.139579951763153076e-01 -1.646112650632858276e-01 2.495590299367904663e-01 -1.095190793275833130e-01 -1.670885980129241943e-01 7.048088312149047852e-02 2.773846872150897980e-02 2.973320186138153076e-01 -3.329364955425262451e-01 -3.845055028796195984e-02 -2.088192701339721680e-01 4.871694743633270264e-01 -1.403725296258926392e-01 2.041586041450500488e-01 -1.125618442893028259e-01 -1.213959828019142151e-01 2.425025403499603271e-01 6.757198274135589600e-02 -1.210145503282546997e-01 2.583211958408355713e-01 2.583915181457996368e-02 5.225075781345367432e-02 -1.914346218109130859e-02 -3.706924989819526672e-02
1.573822647333145142e-01 3.523301482200622559e-01 -3.859628736972808838e-01 -7.453883066773414612e-03 2.655750699341297150e-02 2.834701240062713623e-01 8.662912249565124512e-02 -3.069068491458892822e-02 1.645261645317077637e-01 -2.087590545415878296e-01 2.655314803123474121e-01 -2.017483860254287720e-01 -1.928788572549819946e-01 2.750480473041534424e-01 -3.301690099760890007e-03 8.432967960834503174e-02 -1.433340162038803101e-01 2.278725057840347290e-01 -1.658827364444732666e-01 1.983482688665390015e-01 -9.679893404245376587e-02 -9.061486274003982544e-02 -2.058446221053600311e-02 8.814325183629989624e-02 2.770715355873107910e-01 1.581157930195331573e-02 -2.065764814615249634e-01 8.830227702856063843e-02 1.056434214115142822e-01 5.448557808995246887e-02 2.496239612810313702e-04 6.330059468746185303e-02
1.102203056216239929e-01 2.674210965633392334e-01 -2.913100123405456543e-01 -8.497528731822967529e-02 -1.113518625497817993e-01 -2.477959692478179932e-01 1.293459087610244751e-01 -3.218629658222198486e-01 2.893292903900146484e-01 -2.239723205566406250e-01 2.822174131870269775e-01 -2.019125372171401978e-01 -1.531214118003845215e-01 -8.541688323020935059e-02 2.135485857725143433e-01 2.239928767085075378e-02 -1.364861875772476196e-01 1.543249785900115967e-01 9.251677989959716797e-02 -1.201874483376741409e-02 -3.517721593379974365e-02 2.478917315602302551e-02 2.436307519674301147e-01 1.183010563254356384e-01 2.953514158725738525e-01 1.132373288273811340e-01 -2.636290788650512695e-01 1.620502560399472713e-03 -1.210743281990289688e-02 -2.471210621297359467e-02 -4.816677421331405640e-02 -1.660614740103483200e-03
4.354875087738037109e-01 1.030655652284622192e-01 2.691817283630371094e-02 -3.312538266181945801e-01 7.193935662508010864e-02 6.942626833915710449e-02 1.683558821678161621e-01 -2.069956623017787933e-02 -3.622910082340240479e-01 -2.024523764848709106e-01 -5.894115567207336426e-02 -1.185818165540695190e-01 -4.538218304514884949e-02 5.244637653231620789e-02 -1.341405510902404785e-01 4.928597807884216309e-02 -3.113006986677646637e-02 1.825029999017715454e-01 -2.256976515054702759e-01 -3.801098093390464783e-03 -1.288358718156814575e-01 -2.848397241905331612e-03 5.145963653922080994e-02 -2.332088947296142578e-01 3.151203989982604980e-01 2.868694365024566650e-01 -2.885587811470031738e-01 -3.624038770794868469e-02 -6.497889757156372070e-02 3.048793971538543701e-02 -1.253668335266411304e-03 -7.278094440698623657e-02
2.616904862225055695e-02 -3.079884350299835205e-01 -2.797574400901794434e-01 -4.661605879664421082e-02 2.162968963384628296e-01 -1.247588247060775757e-01 5.064930319786071777e-01 -2.045447230339050293e-01 -4.736720025539398193e-02 -2.282093316316604614e-01 -5.824505910277366638e-02 1.162883918732404709e-02 -2.401618361473083496e-01 7.985416799783706665e-02 9.985402226448059082e-02 9.594018012285232544e-02 -2.442988008260726929e-01 3.688076138496398926e-02 -2.262917459011077881e-01 2.816589772701263428e-01 -2.247622907161712646e-01 1.071890667080879211e-01 1.174800843000411987e-01 1.018753722310066223e-01 1.339028179645538330e-01 8.009185642004013062e-02 -2.301703393459320068e-02 4.081440716981887817e-02 -9.090505540370941162e-03 1.231441795825958252e-01 3.974112123250961304e-02 3.288397565484046936e-02
3.603243082761764526e-02 5.865774303674697876e-02 -1.034892573952674866e-01 -1.824917942285537720e-01 -8.057069033384323120e-03 -1.788254678249359131e-01 1.533981710672378540e-01 -1.200258880853652954e-01 -3.804189562797546387e-01 -2.345636487007141113e-01 -2.835714221000671387e-01 6.071553751826286316e-02 -2.865954339504241943e-01 2.867921590805053711e-01 -3.082166798412799835e-02 -3.245837986469268799e-02 -3.691238760948181152e-01 -1.359960585832595825e-01 -1.634546816349029541e-01 1.200658082962036133e-01 -1.878685355186462402e-01 -1.671161651611328125e-01 7.362451404333114624e-02 2.871412932872772217e-01 2.082335017621517181e-02 1.899463683366775513e-01 -7.336637377738952637e-02 -6.424488127231597900e-02 -9.412740170955657959e-02 -5.680720880627632141e-02 9.551516920328140259e-02 -1.297383159399032593e-01
1.492309570312500000e-01 -1.073276773095130920e-01 -1.834613829851150513e-02 -6.280700117349624634e-02 -3.111081942915916443e-02 4.743478074669837952e-02 5.605236068367958069e-02 -4.100233614444732666e-01 -1.843462139368057251e-01 -1.911882609128952026e-01 -1.055252626538276672e-01 -2.278252243995666504e-01 -3.177502378821372986e-02 -9.928584843873977661e-02 1.853602826595306396e-01 -3.857660889625549316e-01 -1.464553773403167725e-01 2.516399919986724854e-01 -1.608861684799194336e-01 1.268675774335861206e-01 -1.806760728359222412e-01 -5.508678406476974487e-02 4.905602335929870605e-02 -1.918840110301971436e-01 2.351201921701431274e-01 -2.935914508998394012e-02 -2.757838964462280273e-01 1.378370374441146851e-01 -1.669119894504547119e-01 1.204915903508663177e-02 6.140584498643875122e-02 -2.742304205894470215e-01
2.568251788616180420e-01 1.110315173864364624e-01 -4.583326727151870728e-02 1.320498734712600708e-01 1.789809614419937134e-01 -7.388848066329956055e-02 1.215459257364273071e-01 -2.357468605041503906e-01 -4.211503639817237854e-02 -8.441103273071348667e-04 3.823550790548324585e-02 -4.830445945262908936e-01 -5.985061824321746826e-02 -1.805702596902847290e-01 -1.714321821928024292e-01 2.225981503725051880e-01 -5.434510856866836548e-02 2.240337803959846497e-02 -6.559564173221588135e-02 3.395535945892333984e-01 5.339983850717544556e-02 -2.236122786998748779e-01 9.447098523378372192e-02 5.924199521541595459e-02 1.578179597854614258e-01 3.146806955337524414e-01 -6.691814213991165161e-02 -5.292132124304771423e-02 -3.057490289211273193e-01 -1.237506419420242310e-01 7.781298458576202393e-02 -9.073252975940704346e-02
1.884425282478332520e-01 2.407663166522979736e-01 -1.389895677566528320e-01 1.527874618768692017e-01 6.697221845388412476e-02 1.447980254888534546e-01 4.250322654843330383e-02 -3.170955181121826172e-01 -8.783816546201705933e-02 -7.460606098175048828e-02 -4.193339496850967407e-02 -2.021464258432388306e-01 4.256657510995864868e-02 -2.449411451816558838e-01 1.074697822332382202e-01 1.980391740798950195e-01 -2.017384618520736694e-01 9.615264832973480225e-02 -1.632854640483856201e-01 6.909924745559692383e-02 -2.933843135833740234e-01 2.853220403194427490e-01 2.064329236745834351e-01 -1.509089767932891846e-01 3.269442822784185410e-03 2.618963122367858887e-01 1.499031037092208862e-01 3.804550319910049438e-02 -1.867355853319168091e-01 -1.617473661899566650e-01 3.051995635032653809e-01 -8.136866986751556396e-02
1.215037032961845398e-01 4.333507716655731201e-01 -3.193822801113128662e-01 -1.534124761819839478e-01 1.915390230715274811e-02 1.353445351123809814e-01 -1.946341395378112793e-01 -3.703705072402954102e-01 -4.381608590483665466e-02 -1.906264722347259521e-01 1.462849974632263184e-01 -1.666085235774517059e-02 -3.242885470390319824e-01 -2.629652023315429688e-01 4.476558417081832886e-02 1.105104014277458191e-01 -1.302856653928756714e-01 9.517458826303482056e-02 -3.044815175235271454e-02 2.009391188621520996e-01 -2.668695338070392609e-02 6.569062173366546631e-02 -7.069670129567384720e-03 1.158800050616264343e-01 -2.036084234714508057e-01 1.607059538364410400e-01 -1.085291802883148193e-01 6.270699948072433472e-02 1.867534667253494263e-01 1.026165038347244263e-01 4.873688146471977234e-02 -1.143628507852554321e-01
2.651082873344421387e-01 -9.958951175212860107e-02 1.195815391838550568e-02 6.506898999214172363e-02 6.840623915195465088e-02 2.516526579856872559e-01 9.405255317687988281e-02 -3.622423708438873291e-01 -1.551438570022583008e-01 -1.068964973092079163e-01 -1.598201096057891846e-01 -2.150999158620834351e-01 -1.056385040283203125e-01 7.702006399631500244e-02 1.383247226476669312e-01 -2.423485964536666870e-01 -1.327359080314636230e-01 1.581644713878631592e-01 6.914867553859949112e-04 -2.309715375304222107e-02 -3.284808695316314697e-01 -5.269024148583412170e-02 -6.862707436084747314e-02 -1.359512060880661011e-01 2.318120300769805908e-01 3.746037557721138000e-02 -3.227919042110443115e-01 7.030302286148071289e-02 -1.375840455293655396e-01 1.403849273920059204e-01 3.011357188224792480e-01 -1.856049150228500366e-01
1.810570806264877319e-01 2.037591338157653809e-01 -3.008297979831695557e-01 -3.255906403064727783e-01 1.326458156108856201e-01 4.749603569507598877e-02 2.891166508197784424e-02 -1.030124276876449585e-01 -7.071333378553390503e-02 -3.157169818878173828e-01 2.351620793342590332e-01 -5.594813078641891479e-02 -2.271380275487899780e-02 -6.717342138290405273e-02 8.672621101140975952e-02 5.820335447788238525e-02 -3.881989419460296631e-01 1.432102620601654053e-01 1.395316720008850098e-01 1.859826892614364624e-01 -1.007678806781768799e-01 -2.950960025191307068e-02 6.287076324224472046e-02 -1.046703159809112549e-01 4.135312438011169434e-01 3.650563582777976990e-02 -2.135701775550842285e-01 -6.600355356931686401e-02 -1.674229502677917480e-01 -1.145420968532562256e-01 5.839794501662254333e-02 -2.789918892085552216e-02
-1.379092335700988770e-01 3.096110224723815918e-01 -1.471642106771469116e-01 -1.288263648748397827e-01 2.125263214111328125e-02 2.709187380969524384e-02 -4.001767560839653015e-02 -1.611597388982772827e-01 -6.048200652003288269e-03 -8.195739239454269409e-02 1.677504181861877441e-01 -3.425029516220092773e-01 -2.916158735752105713e-01 -1.823185980319976807e-01 -9.775371104478836060e-02 8.741572499275207520e-02 -3.912106454372406006e-01 1.625369638204574585e-01 1.575743257999420166e-01 1.567868441343307495e-01 -2.852046787738800049e-01 -2.640810310840606689e-01 -1.761760562658309937e-01 1.180568784475326538e-01 2.497714608907699585e-01 8.845021575689315796e-02 3.710195794701576233e-02 -4.891276359558105469e-02 6.001525372266769409e-02 7.666805386543273926e-02 1.388530731201171875e-01 -5.253262817859649658e-02
9.791600704193115234e-02 1.844166666269302368e-01 -3.745386600494384766e-01 -3.663533926010131836e-01 -1.827299594879150391e-01 1.236682608723640442e-01 -1.470336765050888062e-01 -5.810207128524780273e-01 -3.038423135876655579e-02 -7.520940154790878296e-02 1.221202239394187927e-01 -1.645363569259643555e-01 -2.300196886062622070e-01 -8.163826167583465576e-02 9.073627740144729614e-02 9.358228743076324463e-02 -1.997587680816650391e-01 9.599072486162185669e-02 8.542866259813308716e-02 7.134536653757095337e-02 2.282486669719219208e-02 -1.471616029739379883e-01 -8.961371146142482758e-03 -5.301946774125099182e-02 -1.278858929872512817e-01 8.667103201150894165e-02 9.209373593330383301e-02 5.658842995762825012e-02 5.179215967655181885e-02 7.025100290775299072e-02 1.138645336031913757e-01 7.863335311412811279e-02
3.184933960437774658e-01 2.348846495151519775e-01 -1.855998337268829346e-01 7.553579658269882202e-02 5.432500503957271576e-03 -7.163765281438827515e-02 1.603035777807235718e-01 -6.227109697647392750e-04 -1.219571232795715332e-01 -1.133400201797485352e-02 -5.436965078115463257e-02 -3.618451952934265137e-01 -1.036914959549903870e-01 4.718208685517311096e-02 5.981502309441566467e-02 4.054243564605712891e-01 -3.428167104721069336e-01 -1.636376976966857910e-02 -1.237441673874855042e-01 -1.881139278411865234e-01 3.245792910456657410e-02 -2.049773186445236206e-01 1.687839627265930176e-01 -2.116862982511520386e-01 2.700296640396118164e-01 -1.486719003878533840e-03 -1.720216274261474609e-01 4.203865677118301392e-02 5.484366044402122498e-02 5.999753624200820923e-02 9.383483976125717163e-02 -1.949765682220458984e-01
7.095076888799667358e-02 2.232498526573181152e-01 -6.077677384018898010e-02 -1.554767340421676636e-01 -5.037458986043930054e-02 2.681843638420104980e-01 2.879415452480316162e-01 -2.571990191936492920e-01 -1.935794651508331299e-01 2.492191502824425697e-03 -2.030412256717681885e-01 -2.256395071744918823e-01 -8.432183414697647095e-03 -6.005226168781518936e-03 4.271100163459777832e-01 1.136731654405593872e-01 -2.625759243965148926e-01 -8.080980181694030762e-02 -5.482401233166456223e-03 2.751823365688323975e-01 9.194929152727127075e-02 -1.237185671925544739e-01 -5.430931970477104187e-02 4.688481241464614868e-02 6.212864443659782410e-02 2.380949258804321289e-01 6.040551699697971344e-03 1.570741832256317139e-02 -5.517676100134849548e-02 -2.393039502203464508e-02 -4.258253797888755798e-02 -3.496620357036590576e-01
1.686586141586303711e-01 1.534350067377090454e-01 -1.709701418876647949e-01 1.281775236129760742e-01 6.241561844944953918e-02 -4.596501216292381287e-02 2.940836548805236816e-01 -1.981100887060165405e-01 1.139277871698141098e-02 -2.213589102029800415e-01 -3.603918254375457764e-01 -1.351418048143386841e-01 -1.060121208429336548e-01 -6.450182944536209106e-02 -7.405539602041244507e-02 -1.013313010334968567e-01 -2.725197672843933105e-01 2.919987142086029053e-01 -1.114737242460250854e-01 2.685014009475708008e-01 -4.744998738169670105e-02 -1.164043843746185303e-01 4.590338096022605896e-02 -1.274726092815399170e-01 1.920480094850063324e-02 -2.163341045379638672e-01 -7.964671403169631958e-02 2.336296886205673218e-01 3.332394659519195557e-01 9.706086665391921997e-02 1.780773997306823730e-01 6.082666292786598206e-02
-1.377156376838684082e-02 3.520641624927520752e-01 -1.760192960500717163e-01 -3.986499607563018799e-01 -1.399473696947097778e-01 2.699320912361145020e-01 5.181638523936271667e-02 -3.031738996505737305e-01 -2.172102406620979309e-02 -3.122411668300628662e-01 -6.577246636152267456e-02 -1.464985311031341553e-01 -1.344070881605148315e-01 1.132910624146461487e-01 1.323931962251663208e-01 -1.389568448066711426e-01 -2.249554842710494995e-01 4.933436587452888489e-02 1.034020334482192993e-01 1.502019017934799194e-01 -1.736632585525512695e-01 -2.500215172767639160e-01 1.550934761762619019e-01 1.236379295587539673e-01 -9.722878038883209229e-02 -6.540936976671218872e-02 -2.036304473876953125e-01 1.467507481575012207e-01 6.421303749084472656e-02 -1.915560849010944366e-02 1.604504324495792389e-02 8.738030493259429932e-02
2.928870618343353271e-01 1.597601175308227539e-01 -3.263899981975555420e-01 1.817713975906372070e-01 -1.223994791507720947e-01 3.534317761659622192e-02 -9.771010279655456543e-02 -1.319238990545272827e-01 -7.190187461674213409e-03 -3.036436140537261963e-01 2.289738953113555908e-01 5.649546626955270767e-03 -3.146478161215782166e-02 -1.266511529684066772e-01 1.431090235710144043e-01 8.454675972461700439e-02 6.448891013860702515e-02 2.374257445335388184e-01 -2.339025437831878662e-01 2.328413128852844238e-01 -2.330409437417984009e-01 6.768416613340377808e-02 1.812328994274139404e-01 1.197477355599403381e-01 3.202807009220123291e-01 1.512923538684844971e-01 -1.199436709284782410e-01 -9.436938911676406860e-02 -2.740597166121006012e-02 -2.538524568080902100e-01 8.937358856201171875e-02 1.382004618644714355e-01
-8.043092675507068634e-03 2.581360638141632080e-01 -2.919886410236358643e-01 -9.914123266935348511e-02 -4.022367671132087708e-02 -7.628504931926727295e-02 3.423717245459556580e-02 -1.830112636089324951e-01 -2.714262306690216064e-01 6.369519233703613281e-02 -2.425922155380249023e-01 -2.085754573345184326e-01 -2.323463708162307739e-01 -3.005486726760864258e-01 3.962345719337463379e-01 -3.872152185067534447e-03 1.608127653598785400e-01 2.173207998275756836e-01 -4.186692461371421814e-02 2.874147333204746246e-02 4.730113968253135681e-02 -2.650652229785919189e-01 8.498135954141616821e-02 1.901231557130813599e-01 1.930926740169525146e-01 1.309383213520050049e-01 1.648563332855701447e-02 1.681564152240753174e-01 1.338832527399063110e-01 -7.136344909667968750e-02 4.149692505598068237e-02 1.242819204926490784e-01
-1.136883161962032318e-02 5.198142677545547485e-02 -3.114393949508666992e-01 5.960331857204437256e-02 -2.798858331516385078e-03 9.744542092084884644e-02 -2.088064402341842651e-01 -3.123043775558471680e-01 -1.202983707189559937e-01 -2.923472821712493896e-01 9.974982589483261108e-02 -2.738294005393981934e-02 -3.998342752456665039e-01 -7.776889950037002563e-02 2.468866407871246338e-01 4.183171316981315613e-02 1.285793632268905640e-01 2.897377312183380127e-02 -5.921765416860580444e-02 1.338548064231872559e-01 -1.626426130533218384e-01 -1.850493401288986206e-01 2.803357243537902832e-01 5.825451388955116272e-02 1.879896074533462524e-01 2.337423413991928101e-01 -2.283422797918319702e-01 -1.425258070230484009e-01 -1.890256553888320923e-01 -3.799248486757278442e-02 1.456668227910995483e-01 -6.656769663095474243e-02
2.122163325548171997e-01 2.428004741668701172e-01 -4.610206782817840576e-01 -1.503855735063552856e-01 -2.630420923233032227e-01 -9.923322498798370361e-02 2.577405273914337158e-01 -3.257996737957000732e-01 -5.593868345022201538e-02 -5.360272154211997986e-02 2.465243078768253326e-02 -9.081467986106872559e-02 5.952335894107818604e-02 -6.287083029747009277e-02 1.740092337131500244e-01 2.358964681625366211e-01 -1.112799495458602905e-01 -4.993942379951477051e-02 -1.567748724482953548e-03 -2.745085954666137695e-02 -2.038177102804183960e-01 5.726316012442111969e-03 4.260300472378730774e-02 1.444345712661743164e-01 2.438353002071380615e-01 -1.164232641458511353e-01 -2.835159897804260254e-01 1.529552787542343140e-01 1.416443586349487305e-01 4.008833691477775574e-02 1.503266394138336182e-01 4.903619177639484406e-03
7.376776635646820068e-02 -2.612259797751903534e-02 -1.458725035190582275e-01 -3.030298948287963867e-01 -3.882270678877830505e-02 -1.026062071323394775e-01 -1.626636087894439697e-01 -3.637349307537078857e-01 -1.391692161560058594e-01 -3.565917313098907471e-01 -2.448203973472118378e-02 -1.474555730819702148e-01 -1.424493044614791870e-01 4.053575545549392700e-02 -3.721557185053825378e-02 6.545139104127883911e-02 -2.896583378314971924e-01 1.832780241966247559e-01 -2.807606160640716553e-01 1.319866441190242767e-02 1.466938387602567673e-02 -1.800537854433059692e-02 -1.258487254381179810e-01 -1.033683791756629944e-01 9.454187005758285522e-02 2.337399125099182129e-01 -4.173229634761810303e-02 2.958903014659881592e-01 2.668243944644927979e-01 1.412197798490524292e-01 2.098247110843658447e-01 -4.375525191426277161e-02
3.052963688969612122e-02 1.265003383159637451e-01 -3.007668256759643555e-01 5.623422190546989441e-02 -3.905517980456352234e-02 3.071406781673431396e-01 2.836873196065425873e-02 -2.723373770713806152e-01 -3.459090888500213623e-01 -1.271165609359741211e-01 -5.473775789141654968e-02 -3.206109404563903809e-01 4.317967593669891357e-02 -1.186105236411094666e-01 -4.925282299518585205e-02 -2.729371190071105957e-03 -2.302417457103729248e-01 1.299339830875396729e-01 -7.646279782056808472e-02 5.805255100131034851e-02 3.550219535827636719e-02 -3.831436932086944580e-01 8.040052652359008789e-02 9.065964818000793457e-02 -8.630606532096862793e-02 4.599477723240852356e-02 1.425097882747650146e-01 6.950049102306365967e-02 1.398679567500948906e-03 1.539710909128189087e-01 2.328675091266632080e-01 -3.227232694625854492e-01
1.096965819597244263e-01 1.077878102660179138e-01 -4.744552373886108398e-01 -2.856559865176677704e-02 -6.983008235692977905e-03 2.188338935375213623e-01 1.194129809737205505e-01 -2.174586430191993713e-02 -2.204165756702423096e-01 -2.032410949468612671e-01 8.727781474590301514e-02 -2.582666277885437012e-01 -1.688051223754882812e-01 7.308211177587509155e-03 1.332960650324821472e-02 6.422132998704910278e-02 2.596693634986877441e-01 1.151156350970268250e-01 -1.015546247363090515e-01 -4.965174570679664612e-02 -2.229558527469635010e-01 -1.159992441534996033e-01 2.130802720785140991e-01 1.240503862500190735e-01 1.580215394496917725e-01 2.420384436845779419e-01 -3.028961457312107086e-02 -2.343439869582653046e-02 2.023353725671768188e-01 -9.026254527270793915e-03 2.944189608097076416e-01 -2.460819333791732788e-01
3.960506319999694824e-01 1.534411609172821045e-01 -8.807586878538131714e-02 1.937272548675537109e-01 7.732959836721420288e-02 -3.619192913174629211e-02 -5.100803077220916748e-02 -3.056385219097137451e-01 -2.164850383996963501e-01 1.583007425069808960e-01 -4.369650408625602722e-02 5.386906675994396210e-03 -1.168917492032051086e-01 -2.921118028461933136e-02 -9.469448775053024292e-02 1.779441386461257935e-01 -3.798578083515167236e-01 1.172824576497077942e-01 -1.289250403642654419e-01 -9.709316492080688477e-02 4.747356474399566650e-02 -3.550432622432708740e-02 1.887418031692504883e-01 -5.679870489984750748e-03 3.528248071670532227e-01 1.176409348845481873e-01 -2.438202798366546631e-01 1.036648526787757874e-01 3.002748265862464905e-02 2.052953839302062988e-02 2.302063554525375366e-01 -2.364121079444885254e-01
5.046511068940162659e-02 5.165009945631027222e-02 -3.167363405227661133e-01 1.063739284873008728e-01 6.917174905538558960e-02 1.157905980944633484e-01 -1.127714887261390686e-01 -3.325910270214080811e-01 -1.383679807186126709e-01 5.036412551999092102e-02 -4.369220137596130371e-01 -1.465964466333389282e-01 -9.289918094873428345e-02 -1.049612611532211304e-01 9.441880136728286743e-02 4.302237182855606079e-02 -4.597322940826416016e-01 2.332774549722671509e-01 1.526364497840404510e-02 1.839771270751953125e-01 -1.703853458166122437e-01 -2.290091067552566528e-01 -7.219483703374862671e-02 -9.855213761329650879e-02 5.570617318153381348e-02 -1.475142594426870346e-02 8.586978912353515625e-02 1.604287028312683105e-01 1.994641125202178955e-01 6.419503688812255859e-02 -4.302525892853736877e-03 2.289860509335994720e-02
-3.253279998898506165e-02 9.266877174377441406e-02 -2.036531865596771240e-01 -1.587319672107696533e-01 1.638614945113658905e-02 -1.590937525033950806e-01 1.494306176900863647e-01 -4.082880616188049316e-01 -4.293238744139671326e-02 -1.774743944406509399e-01 -4.092253744602203369e-01 -2.135661691427230835e-01 -6.226206943392753601e-02 -6.978971511125564575e-02 2.272780686616897583e-01 -7.308812439441680908e-02 -8.054390549659729004e-02 2.647658884525299072e-01 1.918400824069976807e-02 3.413721919059753418e-02 -6.175423040986061096e-02 -3.017803132534027100e-01 -1.257548034191131592e-01 7.842279039323329926e-03 -7.325493544340133667e-02 1.429382413625717163e-01 -2.312504798173904419e-01 -2.117059081792831421e-01 2.638854980468750000e-01 -1.764021231792867184e-03 8.488534390926361084e-02 8.423013985157012939e-02
3.831469714641571045e-01 4.943025484681129456e-02 -1.531541347503662109e-01 -2.614303492009639740e-02 3.104007542133331299e-01 9.639044106006622314e-02 4.986210167407989502e-02 -1.833506673574447632e-01 -4.157317578792572021e-01 -1.136868074536323547e-01 -4.834668710827827454e-02 2.280913144350051880e-01 -2.684770822525024414e-01 -1.667499840259552002e-01 3.157902508974075317e-02 4.670033976435661316e-02 -1.829479336738586426e-01 6.763351708650588989e-02 -5.353748332709074020e-03 -1.935975626111030579e-03 1.037587076425552368e-01 1.572107970714569092e-01 2.174319326877593994e-01 4.974483326077461243e-02 3.786977007985115051e-02 3.262766301631927490e-01 -1.887531280517578125e-01 1.932701021432876587e-01 -1.152368262410163879e-01 -1.235577091574668884e-01 5.806491523981094360e-02 -7.476385682821273804e-02
-6.905965507030487061e-02 2.999204099178314209e-01 -3.460894823074340820e-01 -3.054678738117218018e-01 3.965834155678749084e-02 -1.761589795351028442e-01 1.269093006849288940e-01 -3.970023393630981445e-01 -2.338418513536453247e-01 -5.227689072489738464e-02 -4.155606776475906372e-02 6.073908507823944092e-02 1.390462834388017654e-02 2.995195426046848297e-02 5.584623292088508606e-02 -2.329032719135284424e-01 -1.847581565380096436e-01 -1.310387402772903442e-01 -6.609274446964263916e-02 2.303081601858139038e-01 -3.301322460174560547e-01 1.545174270868301392e-01 1.126721650362014771e-01 -3.325798362493515015e-02 2.035069167613983154e-01 8.074124902486801147e-02 -9.940104931592941284e-02 1.176471635699272156e-01 8.377065509557723999e-02 1.702555716037750244e-01 7.843555882573127747e-03 3.849326446652412415e-02
-1.425452679395675659e-01 1.101867035031318665e-01 -2.740439176559448242e-01 -1.535258442163467407e-01 4.509641602635383606e-02 -4.350135102868080139e-02 -7.065320760011672974e-02 -2.234060168266296387e-01 -3.459125161170959473e-01 -8.693380281329154968e-03 -1.306495163589715958e-02 -3.232185542583465576e-01 -9.659036248922348022e-02 -1.108747869729995728e-01 1.820884048938751221e-01 -3.305765688419342041e-01 -1.738486886024475098e-01 1.063126400113105774e-01 1.268080025911331177e-01 8.913194760680198669e-03 -6.221590191125869751e-02 -1.285011917352676392e-01 2.099256813526153564e-01 1.206268742680549622e-01 7.230039685964584351e-02 3.575114607810974121e-01 -4.708881955593824387e-03 1.671902686357498169e-01 9.750683605670928955e-02 -3.007971942424774170e-01 1.357370316982269287e-01 -7.411681860685348511e-02
1.872728914022445679e-01 2.788717448711395264e-01 -1.608894616365432739e-01 2.381425648927688599e-01 1.144455000758171082e-01 2.620272897183895111e-02 1.606295555830001831e-01 -7.069940119981765747e-02 -2.939515709877014160e-01 -8.255205303430557251e-02 -7.487458735704421997e-02 -9.895948320627212524e-02 1.817680001258850098e-01 -2.732976973056793213e-01 2.513318955898284912e-01 -3.550892695784568787e-02 -2.236120402812957764e-01 -4.024158231914043427e-03 -1.468950808048248291e-01 2.638667225837707520e-01 -9.792139753699302673e-04 -2.845496237277984619e-01 1.081702187657356262e-01 1.415006220340728760e-01 1.619696766138076782e-01 2.758098244667053223e-01 -2.516839839518070221e-02 9.465014934539794922e-02 -1.268166601657867432e-01 -3.001281619071960449e-01 -8.075454831123352051e-02 2.651333622634410858e-02
4.131998866796493530e-02 2.253759652376174927e-01 -2.437880635261535645e-01 2.587421052157878876e-02 1.463011465966701508e-02 1.583450287580490112e-01 -2.691362798213958740e-02 -2.197419255971908569e-01 -4.223673045635223389e-01 -1.629752069711685181e-01 2.971963584423065186e-02 -2.256802916526794434e-01 -4.193826578557491302e-03 -9.786523878574371338e-02 -1.628155820071697235e-02 -1.418432686477899551e-02 -4.340532422065734863e-02 1.602955758571624756e-01 -1.143004149198532104e-01 1.371848136186599731e-01 -1.554118841886520386e-01 -4.086383879184722900e-01 9.742695093154907227e-02 6.141088902950286865e-02 -1.186283864080905914e-02 3.572553768754005432e-02 1.691565960645675659e-01 1.206472441554069519e-01 2.761683464050292969e-01 7.732407003641128540e-02 1.244901791214942932e-01 -3.742589056491851807e-01
8.019754290580749512e-02 -1.542952470481395721e-02 5.490534007549285889e-02 2.143227458000183105e-01 -1.019695773720741272e-01 1.879246979951858521e-01 1.545331031084060669e-01 -1.582454741001129150e-01 3.259713575243949890e-02 -6.841328740119934082e-02 1.311049889773130417e-02 -1.434413194656372070e-01 -1.083934605121612549e-01 -1.010587066411972046e-01 1.631840467453002930e-01 -2.360148578882217407e-01 -2.446844428777694702e-02 2.465340197086334229e-01 -4.559561610221862793e-02 1.223399862647056580e-01 -1.605502068996429443e-01 -2.048414796590805054e-01 8.643507957458496094e-03 -6.242227926850318909e-02 6.193715333938598633e-01 8.618667721748352051e-03 -1.309782713651657104e-01 2.376447916030883789e-01 -2.356874383985996246e-02 2.314605377614498138e-02 2.603783309459686279e-01 -2.064372301101684570e-01
1.322770118713378906e-01 3.144159615039825439e-01 -1.160227954387664795e-01 1.008957326412200928e-01 9.679554030299186707e-03 -4.712348803877830505e-02 2.066187327727675438e-03 -1.749430596828460693e-01 -2.949166893959045410e-01 1.223408430814743042e-01 -1.717078089714050293e-01 -1.543699055910110474e-01 -1.879885345697402954e-01 -5.368412286043167114e-02 -2.215654104948043823e-01 1.739772260189056396e-01 -2.352075576782226562e-01 1.956377327442169189e-01 -4.424305260181427002e-02 -1.074756532907485962e-01 6.638573482632637024e-03 -1.165041700005531311e-01 1.408950835466384888e-01 -1.214185431599617004e-01 4.139349162578582764e-01 2.596768140792846680e-01 -1.873348206281661987e-01 1.975448727607727051e-01 2.547943294048309326e-01 -1.044678688049316406e-02 1.325256973505020142e-01 -5.866496637463569641e-02
3.808701932430267334e-01 1.089451164007186890e-01 -4.590656161308288574e-01 -5.609840527176856995e-02 -4.350577946752309799e-03 7.018706202507019043e-02 4.701140150427818298e-02 -2.149767875671386719e-01 -2.499140240252017975e-02 -4.076873138546943665e-02 2.412430495023727417e-01 3.841714933514595032e-02 -1.490014940500259399e-01 1.060751378536224365e-01 3.563202172517776489e-02 1.129234358668327332e-01 -8.161555975675582886e-02 -1.467942744493484497e-01 -4.972249269485473633e-02 8.080438524484634399e-02 7.457208633422851562e-02 -3.929115831851959229e-01 2.279320210218429565e-01 2.128735184669494629e-03 3.326397836208343506e-01 -8.160945028066635132e-02 -1.482723057270050049e-01 1.096618324518203735e-01 1.441184338182210922e-02 2.043311297893524170e-01 1.512890011072158813e-01 -3.314448148012161255e-02
7.026619464159011841e-02 2.649651169776916504e-01 -2.459890693426132202e-01 -3.429827392101287842e-01 -2.904315292835235596e-01 1.660499423742294312e-01 -1.421142667531967163e-01 -5.680439472198486328e-01 -3.993406146764755249e-02 -1.599386930465698242e-01 1.342856287956237793e-01 -2.260142415761947632e-01 -5.790871381759643555e-02 -4.294252023100852966e-02 -6.434316933155059814e-02 -4.172601550817489624e-02 -7.448276877403259277e-02 1.983056068420410156e-01 1.099319308996200562e-01 2.297113537788391113e-01 2.553980052471160889e-02 -8.465508371591567993e-02 9.923467040061950684e-02 -9.487358480691909790e-02 3.232361748814582825e-02 7.286943495273590088e-02 -1.338949799537658691e-02 3.494041040539741516e-02 -3.527700435370206833e-03 1.712318956851959229e-01 8.758375793695449829e-02 5.826745554804801941e-02
1.916715800762176514e-01 3.020172715187072754e-01 -2.964022457599639893e-01 3.421705216169357300e-02 1.261821985244750977e-01 9.743375331163406372e-02 -1.853011101484298706e-01 -3.020896017551422119e-01 -1.661893725395202637e-01 -7.062063086777925491e-03 4.471291322261095047e-04 -3.606029599905014038e-02 -3.869294226169586182e-01 -1.548684984445571899e-01 -1.400006655603647232e-02 2.548785209655761719e-01 5.948481708765029907e-02 1.412249803543090820e-01 3.697464615106582642e-02 5.834835022687911987e-02 1.843128586187958717e-03 -1.301310062408447266e-01 3.445180878043174744e-02 4.372078925371170044e-02 2.377030104398727417e-01 1.691219359636306763e-01 -2.003351300954818726e-01 2.782688438892364502e-01 7.668034732341766357e-02 2.169502526521682739e-01 8.989340811967849731e-02 2.284608334302902222e-01
2.761945128440856934e-01 1.962208896875381470e-01 -3.024581670761108398e-01 -2.301476597785949707e-01 1.996630579233169556e-01 1.561128348112106323e-01 -7.716489583253860474e-02 -1.363668739795684814e-01 5.219621583819389343e-03 -4.336555302143096924e-01 -4.453540220856666565e-02 -1.408584862947463989e-01 -1.546496897935867310e-01 1.075955852866172791e-01 6.029796786606311798e-03 2.669684821739792824e-03 -4.309756755828857422e-01 1.464346200227737427e-01 1.120488122105598450e-01 2.282650917768478394e-01 4.708054661750793457e-02 -1.383506320416927338e-02 -1.292007714509963989e-01 1.572162508964538574e-01 1.717075407505035400e-01 2.193308807909488678e-02 -9.228983521461486816e-02 4.640003293752670288e-02 6.185653060674667358e-02 -2.551001124083995819e-02 1.462495177984237671e-01 -1.561115682125091553e-01
3.990138471126556396e-01 3.310284614562988281e-01 -3.734923154115676880e-02 1.978680491447448730e-01 -3.280833363533020020e-02 6.334777176380157471e-02 -1.392057389020919800e-01 -1.264924854040145874e-01 -6.067441403865814209e-02 -1.805297099053859711e-02 -3.991239368915557861e-01 -2.363396286964416504e-01 -1.190178170800209045e-01 7.941407710313796997e-02 -5.700647830963134766e-02 1.762613803148269653e-01 -5.034446716308593750e-02 8.946527540683746338e-02 -1.415681988000869751e-01 4.849230498075485229e-02 -6.264303624629974365e-02 -2.102111876010894775e-01 2.322831451892852783e-01 -1.760715991258621216e-01 1.940875947475433350e-01 1.783156245946884155e-01 -2.336831986904144287e-01 1.488517075777053833e-01 1.886108219623565674e-01 -5.426121130585670471e-02 5.715760216116905212e-02 -1.490717083215713501e-01
-7.828637957572937012e-03 -5.205437541007995605e-02 -3.146420419216156006e-01 3.427581861615180969e-02 -6.133579462766647339e-02 2.190669178962707520e-01 9.388004988431930542e-02 -9.915840625762939453e-02 2.448047846555709839e-01 -2.901307344436645508e-01 -1.749864593148231506e-02 -8.061616867780685425e-02 -1.404167711734771729e-01 2.698992490768432617e-01 1.643241345882415771e-01 3.845908865332603455e-02 -3.009586930274963379e-01 -4.409123957157135010e-02 -2.087062895298004150e-01 1.738441437482833862e-01 5.974384397268295288e-02 -1.744091659784317017e-01 1.507377475500106812e-01 -2.064000219106674194e-01 1.577311009168624878e-01 3.749991059303283691e-01 -1.649225503206253052e-01 2.355712503194808960e-01 1.441848576068878174e-01 -2.224800549447536469e-02 -9.906431660056114197e-03 1.396850496530532837e-01
5.842186883091926575e-02 2.839291840791702271e-02 -1.085551641881465912e-02 -1.220474243164062500e-01 1.325884554535150528e-02 2.615180611610412598e-01 6.902775168418884277e-02 -3.120346963405609131e-01 -1.778750270605087280e-01 -2.044510655105113983e-02 6.105136498808860779e-02 -4.211393296718597412e-01 -6.105067953467369080e-02 -3.686119988560676575e-02 -5.148190259933471680e-02 7.247033715248107910e-02 -3.326681256294250488e-01 -6.340800970792770386e-02 -2.519995570182800293e-01 1.353748887777328491e-01 -6.621601432561874390e-02 -8.521659672260284424e-02 3.244910538196563721e-01 3.809467703104019165e-02 -1.676823943853378296e-01 2.859392464160919189e-01 -2.965436577796936035e-01 -1.502465736120939255e-02 -2.211672067642211914e-01 -1.060353219509124756e-01 9.873338043689727783e-02 3.283318877220153809e-02
1.717792302370071411e-01 3.665157407522201538e-02 -5.731755495071411133e-02 2.709144651889801025e-01 -9.303203970193862915e-02 -6.717015802860260010e-02 2.550459466874599457e-02 -1.938349008560180664e-01 -2.977388799190521240e-01 -9.714382886886596680e-02 3.338648751378059387e-02 -6.862699985504150391e-02 -4.389475286006927490e-01 2.532073855400085449e-01 2.792927622795104980e-01 -2.178964912891387939e-01 -2.834249138832092285e-01 1.314037740230560303e-01 -2.369450777769088745e-02 2.687128186225891113e-01 7.589930295944213867e-02 7.229180634021759033e-02 -1.227308902889490128e-02 -1.620384156703948975e-01 1.766830235719680786e-01 2.535263299942016602e-01 1.830121874809265137e-02 -3.528591245412826538e-02 -8.449143916368484497e-02 -1.510525196790695190e-01 1.210791692137718201e-01 7.382825762033462524e-02
1.959159225225448608e-02 3.604305163025856018e-02 -1.598923355340957642e-01 -2.936955392360687256e-01 -6.254287809133529663e-02 -3.873535096645355225e-01 1.502408832311630249e-01 -1.863024830818176270e-01 -1.113515645265579224e-01 -3.612610697746276855e-02 -3.419087827205657959e-01 -1.002101693302392960e-02 -5.950678139925003052e-02 1.890919059514999390e-01 8.990702033042907715e-02 5.676146224141120911e-02 -3.087809979915618896e-01 4.545458406209945679e-02 -6.308406591415405273e-02 1.955421566963195801e-01 -2.676542997360229492e-01 -7.378857582807540894e-02 2.242809161543846130e-02 3.194106370210647583e-02 1.570932716131210327e-01 3.399623930454254150e-01 -1.194408461451530457e-01 8.170178160071372986e-03 1.249364167451858521e-01 1.883385330438613892e-01 2.566307187080383301e-01 -6.473549455404281616e-02
2.240847945213317871e-01 2.715680375695228577e-02 -2.558445334434509277e-01 -2.812368273735046387e-01 -1.424383968114852905e-01 -4.321384429931640625e-02 -8.824024349451065063e-02 -3.046833872795104980e-01 -1.106599047780036926e-01 -8.324927091598510742e-02 -2.202717959880828857e-02 -1.332436352968215942e-01 -1.472311019897460938e-01 -1.827696561813354492e-01 -1.497715618461370468e-02 2.792490422725677490e-01 -1.598688960075378418e-01 2.408773750066757202e-01 -1.002422273159027100e-01 1.653506010770797729e-01 2.447530627250671387e-02 7.463382184505462646e-02 -1.957428455352783203e-01 -1.699738800525665283e-01 -8.063653111457824707e-02 3.780430555343627930e-01 -8.623944222927093506e-02 1.735726892948150635e-01 1.683409214019775391e-01 1.726388037204742432e-01 2.645350396633148193e-01 -3.965476155281066895e-02
1.044093072414398193e-01 1.876731961965560913e-01 -5.389120057225227356e-02 -1.335576474666595459e-01 -4.982897266745567322e-02 6.789619475603103638e-02 2.339439541101455688e-01 -2.456857562065124512e-01 -2.551717758178710938e-01 -3.266963064670562744e-01 1.842842102050781250e-01 -2.920953035354614258e-01 -1.857482641935348511e-01 9.595979750156402588e-02 2.240459769964218140e-01 -1.181182488799095154e-01 1.689962297677993774e-01 1.462688446044921875e-01 -7.290708273649215698e-02 2.527883946895599365e-01 1.141176093369722366e-02 -4.465081989765167236e-01 1.342251151800155640e-01 2.760660089552402496e-02 -2.157261371612548828e-01 4.933512955904006958e-02 -4.112264141440391541e-02 -8.614423871040344238e-02 -2.272041141986846924e-02 1.059030741453170776e-01 -5.373230203986167908e-02 -4.261934384703636169e-02
2.920338213443756104e-01 2.906454503536224365e-01 -1.181291863322257996e-01 1.299536228179931641e-01 1.802132092416286469e-02 -3.348067402839660645e-02 -1.093022748827934265e-01 -1.126756668090820312e-01 -6.633759289979934692e-02 5.900293216109275818e-02 -2.258653342723846436e-01 -4.625726863741874695e-02 -4.468371719121932983e-02 -3.335755690932273865e-02 -3.402916714549064636e-02 -4.558346047997474670e-02 -8.196310698986053467e-02 2.733879983425140381e-01 6.213632225990295410e-02 3.630397915840148926e-01 -8.824090659618377686e-02 -1.978771239519119263e-01 1.861054450273513794e-01 1.468930691480636597e-01 3.600974380970001221e-01 3.941715136170387268e-02 -3.411703407764434814e-01 8.395157754421234131e-02 -5.603266134858131409e-02 2.612174749374389648e-01 -1.358834952116012573e-01 2.028506547212600708e-01
3.060985356569290161e-02 1.493978351354598999e-01 -1.747231781482696533e-01 -1.912064105272293091e-02 -7.682913541793823242e-02 -9.648326039314270020e-02 1.314887553453445435e-01 -4.095489680767059326e-01 9.329938143491744995e-02 -1.860005110502243042e-01 -1.218531280755996704e-01 -9.553030878305435181e-02 -1.693239510059356689e-01 -2.183786034584045410e-01 -9.132280014455318451e-03 8.312115445733070374e-03 -7.210797816514968872e-02 3.812844455242156982e-01 -1.340113580226898193e-01 2.557099461555480957e-01 3.643452003598213196e-02 -1.662094742059707642e-01 1.399411857128143311e-01 -2.630688548088073730e-01 8.121258020401000977e-02 -1.271759122610092163e-01 -2.418421767652034760e-02 1.705094426870346069e-01 3.070200085639953613e-01 1.240541189908981323e-01 2.049908041954040527e-01 2.146283537149429321e-01
1.175889447331428528e-01 4.826356172561645508e-01 3.713255003094673157e-02 -4.778484255075454712e-02 -5.313253775238990784e-02 1.702011227607727051e-01 -1.512576788663864136e-01 -3.088222444057464600e-01 -8.434584736824035645e-02 -3.554307222366333008e-01 -3.266164362430572510e-01 -1.056794151663780212e-01 -2.358828336000442505e-01 1.255053579807281494e-01 2.647604942321777344e-01 1.403986513614654541e-01 -9.476888179779052734e-02 1.596467345952987671e-01 -9.023550152778625488e-02 4.599996656179428101e-02 -1.085539720952510834e-02 -2.391356974840164185e-02 3.549424186348915100e-02 1.059557795524597168e-01 1.712634116411209106e-01 3.401611698791384697e-03 -2.134444266557693481e-01 -2.660444565117359161e-02 -8.815748989582061768e-02 1.976975053548812866e-01 8.397829718887805939e-03 -8.123762160539627075e-02
-1.196707412600517273e-01 -1.632170975208282471e-01 -2.583824098110198975e-01 5.662381276488304138e-02 -1.172136291861534119e-01 1.550249159336090088e-01 3.680045902729034424e-02 -5.437273159623146057e-02 -3.345901072025299072e-01 -6.244730204343795776e-02 -7.409828156232833862e-02 -2.956331372261047363e-01 -2.512679696083068848e-01 9.959871321916580200e-02 9.150715917348861694e-02 3.013134002685546875e-02 -9.190516173839569092e-02 2.479188293218612671e-01 -5.627202615141868591e-02 1.691699773073196411e-01 -3.895843625068664551e-01 -1.724960058927536011e-01 9.116100519895553589e-02 1.523532569408416748e-01 4.133234322071075439e-01 -5.676759779453277588e-02 1.406295131891965866e-02 -6.139140203595161438e-02 -1.859586685895919800e-01 7.249835133552551270e-02 1.523848921060562134e-01 8.988874033093452454e-03
3.982538580894470215e-01 5.346213653683662415e-02 -1.643092930316925049e-01 1.854698359966278076e-02 1.897514313459396362e-01 2.249929308891296387e-01 2.126369625329971313e-01 -1.940851062536239624e-01 3.199604526162147522e-02 6.998707354068756104e-02 7.420359551906585693e-02 3.411230444908142090e-02 3.859746828675270081e-02 -2.129564583301544189e-01 9.791786968708038330e-02 5.984636768698692322e-02 -3.250476717948913574e-01 1.982347667217254639e-01 -6.850511580705642700e-02 4.276584088802337646e-02 -2.525286935269832611e-02 -4.339157342910766602e-01 1.022381111979484558e-01 2.670539915561676025e-01 3.016202449798583984e-01 1.078984327614307404e-02 7.910703122615814209e-02 -1.629873923957347870e-02 5.151364579796791077e-02 -3.269647806882858276e-02 -1.412026584148406982e-01 -1.601258218288421631e-01
1.958739310503005981e-01 -5.161375179886817932e-02 -7.797922194004058838e-02 -2.383957058191299438e-01 -6.236492842435836792e-02 -2.664175033569335938e-01 -9.900723397731781006e-02 -2.264918088912963867e-01 1.665230095386505127e-02 -4.376527070999145508e-01 2.515222132205963135e-02 -1.604124307632446289e-01 -7.928258925676345825e-02 -2.409072965383529663e-01 -8.699642866849899292e-02 1.698442697525024414e-01 -2.891778349876403809e-01 1.686113625764846802e-01 -2.099099010229110718e-01 -4.114660993218421936e-02 -7.060122489929199219e-02 2.989807538688182831e-02 7.659675180912017822e-02 1.205494478344917297e-01 -1.342732738703489304e-02 2.039907425642013550e-01 -9.950073808431625366e-02 9.153401106595993042e-02 2.472428381443023682e-01 1.458805650472640991e-01 3.263363838195800781e-01 -9.002588689327239990e-02
1.771862804889678955e-01 -6.806168705224990845e-03 -2.732412889599800110e-02 -2.127935886383056641e-01 -2.882600016891956329e-02 -3.867029398679733276e-02 2.807722091674804688e-01 -4.973483383655548096e-01 -2.128731012344360352e-01 7.243272662162780762e-02 -1.460249274969100952e-01 -2.209605276584625244e-02 -3.052049279212951660e-01 5.548004060983657837e-02 2.241454422473907471e-01 1.980187296867370605e-01 -6.923674792051315308e-02 1.758813261985778809e-01 -3.053635545074939728e-02 8.123237639665603638e-02 3.145908936858177185e-02 -7.749132066965103149e-02 1.916982084512710571e-01 3.604909181594848633e-01 -1.363275796175003052e-01 1.626391708850860596e-01 -1.497241109609603882e-01 -9.113124012947082520e-02 1.409116834402084351e-01 8.404628932476043701e-02 -1.211177930235862732e-01 4.072718694806098938e-02
3.762615323066711426e-01 1.877187043428421021e-01 -2.866141498088836670e-01 -7.646550238132476807e-02 -2.992093265056610107e-01 -2.428905963897705078e-01 8.404403179883956909e-02 -2.444137185811996460e-01 2.115811258554458618e-01 -2.040892094373703003e-01 1.253077685832977295e-01 -1.435457319021224976e-01 6.223039701581001282e-02 1.137647032737731934e-01 -5.941458046436309814e-02 3.341484116390347481e-03 -5.556717142462730408e-02 -3.169025853276252747e-02 1.763541251420974731e-01 6.765598058700561523e-02 4.928577691316604614e-02 5.106681585311889648e-02 2.468869686126708984e-01 -3.985568881034851074e-02 3.221939206123352051e-01 1.592845767736434937e-01 -1.380508691072463989e-01 7.989085465669631958e-02 1.864566951990127563e-01 -1.320039927959442139e-01 1.235859319567680359e-01 -2.176088541746139526e-01
2.560590207576751709e-01 1.641630232334136963e-01 -3.511426150798797607e-01 -2.275885790586471558e-01 2.272454649209976196e-01 9.510956704616546631e-02 1.592059135437011719e-01 -1.203516945242881775e-01 1.139357909560203552e-01 -3.932652771472930908e-01 -1.132232137024402618e-02 -1.394346654415130615e-01 -5.565868318080902100e-02 -2.145129255950450897e-02 1.296808272600173950e-01 6.694385409355163574e-02 -4.515502154827117920e-01 2.387823164463043213e-01 3.740706667304039001e-02 6.957766413688659668e-02 -3.344725817441940308e-02 -5.983179435133934021e-02 -7.077013701200485229e-02 1.340770721435546875e-02 3.113237619400024414e-01 -1.285302918404340744e-02 -7.145199179649353027e-02 -1.231850907206535339e-01 -1.715296506881713867e-02 9.953198954463005066e-03 1.560845524072647095e-01 2.526828274130821228e-02
-2.646225690841674805e-02 1.000548899173736572e-01 -1.588113009929656982e-01 5.024109780788421631e-02 2.122645638883113861e-02 -8.950880914926528931e-02 3.587335348129272461e-01 -3.141553401947021484e-01 -6.793110817670822144e-02 -1.775221675634384155e-01 -3.807462155818939209e-01 -2.642906904220581055e-01 -4.815146699547767639e-02 -1.254105418920516968e-01 7.710439711809158325e-02 -9.562981314957141876e-03 -1.578640639781951904e-01 1.323577612638473511e-01 -9.079754352569580078e-02 1.293843835592269897e-01 1.098364740610122681e-01 -1.925112158060073853e-01 1.572345048189163208e-01 2.316168546676635742e-01 2.753162290900945663e-03 2.128201872110366821e-01 2.462998405098915100e-02 -2.521149814128875732e-01 3.538704514503479004e-01 -5.162166804075241089e-02 -9.675012528896331787e-02 9.504243731498718262e-02
5.938395112752914429e-02 1.019614934921264648e-01 -3.718769177794456482e-02 -1.845542155206203461e-02 1.275787800550460815e-01 1.225377246737480164e-01 1.022912412881851196e-01 -1.718576699495315552e-01 3.300054743885993958e-02 -1.435466706752777100e-01 -7.667383551597595215e-02 -9.387588500976562500e-02 -1.207150295376777649e-01 -1.467912048101425171e-01 6.912335753440856934e-02 2.660826444625854492e-01 2.457855083048343658e-02 1.727463603019714355e-01 -7.067122310400009155e-02 3.161122798919677734e-01 -3.080903887748718262e-01 1.749651283025741577e-01 4.184122085571289062e-01 -1.513432711362838745e-01 1.415792405605316162e-01 2.045088261365890503e-01 1.417791247367858887e-01 1.075718179345130920e-01 -3.108909130096435547e-01 -1.372128576040267944e-01 2.952294647693634033e-01 9.961931407451629639e-02
1.876521110534667969e-01 3.595236241817474365e-01 -3.285737335681915283e-01 1.619011014699935913e-01 -1.432930678129196167e-01 -5.451659485697746277e-02 4.068630561232566833e-02 -2.562267482280731201e-01 9.373640269041061401e-02 1.248571798205375671e-01 -1.648353636264801025e-01 7.104029506444931030e-02 -4.149321839213371277e-02 1.056206598877906799e-01 4.284151270985603333e-02 -7.443864643573760986e-02 -1.473813802003860474e-01 7.492761313915252686e-02 -3.655870677903294563e-03 1.685255169868469238e-01 4.409810155630111694e-02 -3.605244914069771767e-03 5.888294056057929993e-02 1.191124469041824341e-01 2.890212237834930420e-01 3.450140655040740967e-01 -2.061346024274826050e-01 3.584665805101394653e-02 -4.185820929706096649e-03 3.657410740852355957e-01 2.473888695240020752e-01 1.304038017988204956e-01
9.299748390913009644e-02 3.882479667663574219e-02 -3.245589435100555420e-01 -8.301477879285812378e-03 1.332315653562545776e-01 -2.463612519204616547e-02 -7.635959237813949585e-02 -3.058802187442779541e-01 -2.717303037643432617e-01 1.052450984716415405e-01 -2.072661370038986206e-01 -3.465376496315002441e-01 -1.660413146018981934e-01 2.138305269181728363e-02 9.782449156045913696e-02 1.971266567707061768e-01 -7.425692677497863770e-02 1.873345375061035156e-01 8.413816243410110474e-02 1.498324275016784668e-01 -2.576502263545989990e-01 -3.866860568523406982e-01 1.752510964870452881e-01 7.741203904151916504e-02 1.527445167303085327e-01 2.007532306015491486e-02 1.085794493556022644e-01 1.064243018627166748e-01 -3.893084824085235596e-02 -2.196130752563476562e-01 3.481610212475061417e-03 -1.513567268848419189e-01
-5.091898515820503235e-02 4.568466544151306152e-01 -2.995386421680450439e-01 -2.064481377601623535e-01 7.937589287757873535e-02 -2.152929306030273438e-01 2.467920184135437012e-01 -1.780921518802642822e-01 -1.459860652685165405e-01 -1.067139059305191040e-01 -9.996865689754486084e-02 -1.677497774362564087e-01 -7.145718485116958618e-02 2.798690460622310638e-03 1.057930514216423035e-01 -2.942105829715728760e-01 -2.489330768585205078e-01 -9.070160239934921265e-02 -6.415487825870513916e-02 2.028176337480545044e-01 -2.517393529415130615e-01 -3.122096881270408630e-02 1.225551366806030273e-01 8.590317517518997192e-02 2.311916463077068329e-02 9.544046223163604736e-02 -5.154864862561225891e-02 2.204707115888595581e-01 9.722714871168136597e-02 2.477346658706665039e-01 8.249866659753024578e-04 5.876927822828292847e-02
7.658826559782028198e-02 -1.196662932634353638e-01 9.858563542366027832e-02 1.264951098710298538e-02 -2.942561730742454529e-02 2.856595441699028015e-02 7.023028284311294556e-02 -1.487172991037368774e-01 -2.772668004035949707e-01 2.803568728268146515e-03 -2.715962529182434082e-01 -1.348422765731811523e-01 -3.934986293315887451e-01 -5.651196837425231934e-02 1.686424314975738525e-01 -7.080665975809097290e-02 -9.308081865310668945e-02 2.409199327230453491e-01 4.985357075929641724e-02 2.133424282073974609e-01 -1.844985038042068481e-01 -2.904719114303588867e-01 1.036767940968275070e-02 6.854024529457092285e-02 2.872903645038604736e-01 1.324010193347930908e-01 1.566834896802902222e-01 1.252106428146362305e-01 9.454898536205291748e-02 -1.958277374505996704e-01 3.925310969352722168e-01 3.600453585386276245e-02
2.125733345746994019e-01 3.407205939292907715e-01 -3.029510080814361572e-01 4.736537486314773560e-02 -1.913134306669235229e-01 -6.471895426511764526e-02 -6.580111384391784668e-02 -2.300280481576919556e-01 8.096323907375335693e-02 2.991548180580139160e-01 -4.829622432589530945e-02 4.778623208403587341e-02 -2.482757717370986938e-02 5.942570045590400696e-02 -7.733390480279922485e-02 8.045644313097000122e-02 -2.101445049047470093e-01 2.106517404317855835e-01 -1.084894388914108276e-01 1.535087376832962036e-01 1.130218952894210815e-01 -5.110342428088188171e-02 2.518497705459594727e-01 -3.911559935659170151e-03 3.085480928421020508e-01 2.282586246728897095e-01 -1.866780519485473633e-01 1.043796092271804810e-01 6.651668250560760498e-02 2.373815178871154785e-01 2.653178870677947998e-01 4.986263439059257507e-02
4.743674769997596741e-02 8.425094187259674072e-02 -1.152497977018356323e-01 -5.578371509909629822e-02 -7.438441365957260132e-02 2.177978456020355225e-01 9.688349068164825439e-02 -2.403219491243362427e-01 -1.508997231721878052e-01 4.490153864026069641e-02 -1.701426357030868530e-01 -2.358553558588027954e-01 -1.593564897775650024e-01 2.677575685083866119e-02 -5.016449838876724243e-03 1.988840550184249878e-01 -1.298840939998626709e-01 7.895485311746597290e-02 -3.349236026406288147e-02 3.157388269901275635e-01 -5.540145561099052429e-02 -3.452860414981842041e-01 4.043995440006256104e-01 1.460625976324081421e-01 -2.419685944914817810e-02 2.568380832672119141e-01 2.348396033048629761e-01 -3.846200555562973022e-02 -8.252725750207901001e-02 -2.610336542129516602e-01 -2.021577954292297363e-02 2.224251776933670044e-01
1.171351149678230286e-01 1.841941028833389282e-01 -2.213117331266403198e-01 -2.656356394290924072e-01 -3.834246098995208740e-02 1.160096749663352966e-01 -1.710752770304679871e-02 -1.808917373418807983e-01 -8.964213728904724121e-02 -4.822735190391540527e-01 1.224044337868690491e-01 -2.555741071701049805e-01 -4.532066732645034790e-02 -4.095671232789754868e-03 1.948366016149520874e-01 1.474747657775878906e-01 -3.679122924804687500e-01 1.986941099166870117e-01 -2.252697013318538666e-02 -8.023639768362045288e-02 -3.126465156674385071e-02 1.122274901717901230e-02 1.176528707146644592e-01 -3.830556571483612061e-02 3.536830246448516846e-01 3.963750228285789490e-02 1.726263761520385742e-02 -1.336760669946670532e-01 3.424705564975738525e-02 2.149983942508697510e-01 -1.081689149141311646e-01 6.140340585261583328e-03
3.086700737476348877e-01 2.442126423120498657e-01 -3.876474201679229736e-01 -3.999506533145904541e-01 1.088908873498439789e-02 1.093679741024971008e-01 5.174309760332107544e-02 -2.545619308948516846e-01 6.363615393638610840e-02 -2.165747582912445068e-01 1.597068607807159424e-01 8.424891531467437744e-02 -9.663445502519607544e-02 1.440280824899673462e-01 3.284557163715362549e-02 -1.668959856033325195e-01 -2.597143054008483887e-01 -1.276722848415374756e-01 1.191857084631919861e-01 2.671739757061004639e-01 -9.534462541341781616e-02 -2.078046947717666626e-01 1.349745392799377441e-01 5.355856847018003464e-03 8.451893180608749390e-02 1.147572249174118042e-01 -1.027457118034362793e-01 -2.092093694955110550e-03 9.101192653179168701e-02 1.534027606248855591e-01 3.807502985000610352e-02 -9.338612854480743408e-02
2.616423070430755615e-01 8.481740951538085938e-02 1.914802938699722290e-02 1.662570685148239136e-01 -2.137365043163299561e-01 3.999476507306098938e-02 1.423261761665344238e-01 -3.031734228134155273e-01 -9.314108639955520630e-03 -3.216801583766937256e-01 -1.683489978313446045e-02 -2.339477837085723877e-01 1.422479748725891113e-01 -2.764504849910736084e-01 1.377839297056198120e-01 -2.173465639352798462e-01 -1.380474865436553955e-01 1.296893358230590820e-01 6.327165663242340088e-02 2.776720821857452393e-01 -1.843346981331706047e-03 -3.931778669357299805e-02 1.012269929051399231e-01 -9.947877842932939529e-04 2.722964286804199219e-01 4.145926237106323242e-02 1.736725717782974243e-01 1.336556971073150635e-01 -2.277721911668777466e-01 -1.602166146039962769e-01 1.801597326993942261e-01 -2.296703755855560303e-01
-9.850270301103591919e-02 2.457273006439208984e-01 -3.860374093055725098e-01 -2.229681462049484253e-01 -6.263503432273864746e-02 2.281933277845382690e-01 9.809762984514236450e-02 -2.520208060741424561e-01 -6.165540218353271484e-02 2.436798065900802612e-03 -3.096590638160705566e-01 -1.539759933948516846e-01 -3.816677257418632507e-02 -2.280309349298477173e-01 5.465741828083992004e-02 4.865336045622825623e-02 1.072148047387599945e-02 2.502029538154602051e-01 -1.989719420671463013e-01 1.096615716814994812e-01 2.612082660198211670e-01 6.666485220193862915e-02 5.956510826945304871e-02 2.583933472633361816e-01 5.781414359807968140e-02 1.930018067359924316e-01 1.147434189915657043e-01 2.458470612764358521e-01 1.036157682538032532e-01 -3.271871432662010193e-02 1.875234544277191162e-01 -3.656204417347908020e-02
-1.328866742551326752e-02 -8.976358920335769653e-02 -3.584117889404296875e-01 -2.848674543201923370e-02 9.491807967424392700e-02 7.023936510086059570e-02 2.030535489320755005e-01 -1.007910594344139099e-01 2.231408953666687012e-01 -1.186237037181854248e-01 -8.699450641870498657e-03 -8.203534036874771118e-02 -3.648067116737365723e-01 1.965686678886413574e-01 6.474665552377700806e-02 1.187313497066497803e-01 -2.070374339818954468e-01 1.310853753238916397e-02 -2.387304455041885376e-01 9.139855206012725830e-02 9.555635973811149597e-03 -1.310004144906997681e-01 9.310573339462280273e-02 -1.237295493483543396e-01 3.075518012046813965e-01 3.233638405799865723e-01 -3.676236569881439209e-01 9.341013431549072266e-02 1.573924422264099121e-01 9.478642791509628296e-02 9.877215325832366943e-02 -1.820725575089454651e-02
5.085219815373420715e-02 9.549735486507415771e-02 -3.446178436279296875e-01 3.697274252772331238e-02 1.349173299968242645e-02 1.374959945678710938e-01 -1.290536671876907349e-01 -2.054345607757568359e-02 -2.450800035148859024e-03 -1.721210926771163940e-01 -1.018789131194353104e-02 -4.475895315408706665e-02 -3.049228787422180176e-01 -2.969917058944702148e-01 3.042910695075988770e-01 3.174772858619689941e-02 1.505803167819976807e-01 1.025793105363845825e-01 -9.073217213153839111e-02 2.370669245719909668e-01 -1.808247417211532593e-01 -2.478983104228973389e-01 2.819695770740509033e-01 1.905049383640289307e-01 3.586278855800628662e-01 9.902156889438629150e-02 -2.332877963781356812e-01 3.489506617188453674e-02 1.263322085142135620e-01 2.259135618805885315e-02 6.937199831008911133e-02 5.056629702448844910e-02
1.618124917149543762e-02 2.886781394481658936e-01 1.152584478259086609e-01 -8.724269457161426544e-03 -2.044289140030741692e-03 2.072003036737442017e-01 2.816013991832733154e-01 -4.390002489089965820e-01 -1.403773427009582520e-01 -7.092325389385223389e-02 -1.153458729386329651e-01 -3.871092796325683594e-01 -2.288933843374252319e-02 1.175044011324644089e-02 3.330270648002624512e-01 4.558629915118217468e-02 -5.727535858750343323e-02 -4.298058152198791504e-02 -1.533475816249847412e-01 3.173346221446990967e-01 6.741330772638320923e-02 -1.677215099334716797e-01 -3.300949186086654663e-02 4.952389001846313477e-02 1.221324801445007324e-01 2.352514266967773438e-01 -6.495326757431030273e-02 -1.559205353260040283e-03 -9.022378362715244293e-03 1.753109246492385864e-01 -5.994271021336317062e-03 -1.251020282506942749e-01
2.608739435672760010e-01 2.186910808086395264e-01 -3.098254203796386719e-01 -2.422350645065307617e-01 2.032170891761779785e-01 1.935517638921737671e-01 9.468252770602703094e-03 -4.899667948484420776e-02 1.229632049798965454e-01 -3.479222953319549561e-01 -1.643966585397720337e-01 -1.851121187210083008e-01 -1.294452995061874390e-01 5.125268921256065369e-02 1.934318393468856812e-01 -5.342498421669006348e-03 -2.801782786846160889e-01 2.088295668363571167e-01 3.752431645989418030e-02 1.786536723375320435e-01 6.611747294664382935e-02 -1.330760568380355835e-01 -2.086751461029052734e-01 2.140822261571884155e-02 3.184937536716461182e-01 1.910633780062198639e-02 -1.325194686651229858e-01 -1.064369231462478638e-01 8.861038833856582642e-02 -6.506655365228652954e-02 1.278212964534759521e-01 -1.152080968022346497e-01
2.427291572093963623e-01 3.067934513092041016e-01 -3.975063562393188477e-01 9.605669230222702026e-02 -8.153384178876876831e-02 1.181979700922966003e-01 -1.698476821184158325e-02 -2.261707484722137451e-01 9.472829848527908325e-02 -2.303447872400283813e-01 -2.420504689216613770e-01 -4.948826506733894348e-02 -1.424740813672542572e-02 -1.337993741035461426e-01 8.054038137197494507e-02 9.523855149745941162e-02 1.300058215856552124e-01 2.933753728866577148e-01 -2.511187829077243805e-02 2.010917067527770996e-01 -1.779470033943653107e-02 1.342893391847610474e-01 1.128743737936019897e-01 7.899301499128341675e-02 2.517393231391906738e-01 2.220054864883422852e-01 1.110050529241561890e-01 -7.608869671821594238e-02 -2.949879765510559082e-01 -1.462790518999099731e-01 3.679567202925682068e-02 1.703519672155380249e-01
-2.000045776367187500e-01 6.929598003625869751e-02 -3.465605080127716064e-01 1.451749801635742188e-01 4.288058355450630188e-02 -2.123568020761013031e-02 2.852865681052207947e-02 -2.281471192836761475e-01 -3.400092124938964844e-01 -1.693916171789169312e-01 5.754728987812995911e-02 -5.685167387127876282e-02 -5.884658545255661011e-02 5.416902247816324234e-03 1.524796485900878906e-01 1.294974237680435181e-01 6.548205018043518066e-02 1.339850723743438721e-01 -6.398038566112518311e-02 3.843958377838134766e-01 -1.361530125141143799e-01 -3.034514486789703369e-01 3.040699064731597900e-01 -3.126260126009583473e-03 1.538647860288619995e-01 -7.878088392317295074e-03 2.080238759517669678e-01 1.609442979097366333e-01 -6.857166439294815063e-02 5.888940393924713135e-02 2.930638194084167480e-01 -1.881907135248184204e-02
-7.459430489689111710e-04 2.007628977298736572e-01 -2.654860615730285645e-01 -3.107334487140178680e-02 2.371821179986000061e-02 -1.443349570035934448e-01 3.322030603885650635e-02 -3.404808044433593750e-01 1.398182194679975510e-02 -4.118170123547315598e-03 -4.176234006881713867e-01 -2.121213525533676147e-01 -6.887800991535186768e-02 -2.298359572887420654e-02 2.155928015708923340e-01 -1.263349652290344238e-01 7.028142362833023071e-02 2.637273073196411133e-01 -1.985848546028137207e-01 1.388942450284957886e-01 -2.128144055604934692e-01 -2.176837176084518433e-01 8.168877661228179932e-02 -1.973106153309345245e-02 1.501076202839612961e-02 1.697341203689575195e-01 -5.052978917956352234e-02 -2.381016761064529419e-01 3.356674611568450928e-01 -5.486360937356948853e-02 -1.578970700502395630e-01 -2.522720396518707275e-02
1.144176721572875977e-01 3.603820204734802246e-01 -2.553290426731109619e-01 -3.380882740020751953e-01 -2.078035920858383179e-01 -1.879025995731353760e-02 3.235639631748199463e-01 -1.729027032852172852e-01 8.422799408435821533e-02 -1.462120860815048218e-01 1.993025690317153931e-01 -1.484820097684860229e-01 2.872487716376781464e-02 -1.498374938964843750e-01 -1.289497874677181244e-02 1.350351572036743164e-01 -8.533880114555358887e-02 1.579593718051910400e-01 1.149155348539352417e-01 -8.544363826513290405e-02 -1.602823436260223389e-01 -6.448649615049362183e-02 1.358435750007629395e-01 -7.518983632326126099e-02 3.257397413253784180e-01 9.967277944087982178e-02 -1.917949467897415161e-01 6.215246766805648804e-02 3.552894340828061104e-03 -7.035725563764572144e-02 2.034391462802886963e-01 -2.403311729431152344e-01
3.284268677234649658e-01 2.121298611164093018e-01 -9.694831818342208862e-02 1.243487596511840820e-01 3.499479964375495911e-02 -1.110829114913940430e-01 2.008088827133178711e-01 -2.128780633211135864e-01 7.981392741203308105e-02 -7.418036460876464844e-03 1.379083693027496338e-01 -3.410608172416687012e-01 -4.884606972336769104e-02 -3.545793518424034119e-02 3.194203227758407593e-02 2.666407823562622070e-01 -3.439908623695373535e-01 1.336604636162519455e-02 3.756125643849372864e-02 -2.042659223079681396e-01 -1.178139895200729370e-01 -1.227018982172012329e-01 2.066349387168884277e-01 -1.352788228541612625e-02 2.635495662689208984e-01 2.938961051404476166e-02 -2.477986365556716919e-01 1.733613573014736176e-02 -2.619579993188381195e-02 1.890483200550079346e-01 2.832371294498443604e-01 -1.529908627271652222e-01
1.739838123321533203e-01 -4.294542595744132996e-03 -1.808023005723953247e-01 -1.109136343002319336e-01 2.120313467457890511e-03 3.719988465309143066e-02 3.151552975177764893e-01 -3.925072774291038513e-02 1.836428195238113403e-01 -1.254445761442184448e-01 8.367662131786346436e-02 -1.664010062813758850e-02 -3.548877835273742676e-01 1.419020001776516438e-03 2.541258037090301514e-01 1.609302312135696411e-01 -3.974740803241729736e-01 1.158180609345436096e-01 -1.211427524685859680e-01 3.060890138149261475e-01 6.374893337488174438e-02 4.697186872363090515e-02 -1.215283721685409546e-01 -2.490212768316268921e-01 2.296387553215026855e-01 3.078446686267852783e-01 6.173226982355117798e-02 1.035391241312026978e-01 6.575472652912139893e-02 -1.319414675235748291e-01 -4.996217042207717896e-02 1.496811583638191223e-02
4.121689125895500183e-03 1.540723443031311035e-01 -3.803743720054626465e-01 1.874879300594329834e-01 1.948860287666320801e-01 1.880784183740615845e-01 1.095607951283454895e-01 -2.298707216978073120e-01 -2.796037197113037109e-01 3.930242359638214111e-02 5.210465751588344574e-03 -1.500996649265289307e-01 1.259881556034088135e-01 -7.562222331762313843e-02 3.334677815437316895e-01 -7.572103757411241531e-03 -1.914990544319152832e-01 1.805641800165176392e-01 2.126815356314182281e-02 2.617255449295043945e-01 -1.811012774705886841e-01 -3.350826203823089600e-01 -1.163071617484092712e-01 1.926080733537673950e-01 1.539849191904067993e-01 1.032590344548225403e-01 6.010736897587776184e-02 -1.190974190831184387e-01 -3.631500154733657837e-02 -1.810896992683410645e-01 4.669035598635673523e-02 2.619381994009017944e-02
3.423497080802917480e-01 5.588288605213165283e-02 -2.456790804862976074e-01 -8.118127286434173584e-02 -2.053086608648300171e-01 1.021211072802543640e-01 1.969443261623382568e-01 -1.324598342180252075e-01 -1.374827772378921509e-01 -1.510382890701293945e-01 -1.389573365449905396e-01 -1.994417458772659302e-01 1.190246120095252991e-01 -1.646170020103454590e-02 4.317104816436767578e-02 1.542381048202514648e-01 -5.797863379120826721e-02 -2.124005705118179321e-01 1.742137670516967773e-01 1.553839445114135742e-01 -2.248587310314178467e-01 2.112978138029575348e-02 -3.839763347059488297e-03 1.113417930901050568e-02 2.854205965995788574e-01 1.170874908566474915e-01 4.068466648459434509e-02 5.249941349029541016e-01 5.256145820021629333e-02 -6.997928023338317871e-02 1.558189541101455688e-01 6.645617634057998657e-02
2.305487245321273804e-01 -1.311719417572021484e-01 -2.761002182960510254e-01 1.679071933031082153e-01 8.390406519174575806e-02 -5.595156550407409668e-02 1.255837827920913696e-01 -2.076709456741809845e-02 -1.342969834804534912e-01 -2.698170840740203857e-01 -1.513957530260086060e-01 -1.391805410385131836e-01 -2.713757157325744629e-01 1.863359212875366211e-01 9.381036460399627686e-02 -4.114291965961456299e-01 -1.917357593774795532e-01 -1.453429181128740311e-02 -1.136158630251884460e-01 3.013196885585784912e-01 -4.436681419610977173e-02 -5.221024900674819946e-02 -1.645420789718627930e-01 -1.668014377355575562e-01 4.202223196625709534e-02 2.951153218746185303e-01 -8.240982890129089355e-02 1.513548046350479126e-01 -3.143545985221862793e-02 1.669865399599075317e-01 1.501300930976867676e-01 -9.506601840257644653e-02
1.928156986832618713e-02 1.275677792727947235e-02 -1.913577318191528320e-01 -2.925157845020294189e-01 2.353679984807968140e-01 2.537560835480690002e-02 1.155450642108917236e-01 -1.812213808298110962e-01 -3.181493282318115234e-01 -1.638088375329971313e-01 -2.133773267269134521e-01 -7.674948126077651978e-02 -2.104584723711013794e-01 3.544945120811462402e-01 -2.270245850086212158e-01 -2.566447667777538300e-02 -3.848346695303916931e-02 1.782350242137908936e-01 -1.776941865682601929e-01 1.230539456009864807e-01 -3.003692626953125000e-01 2.514033764600753784e-02 4.193307086825370789e-02 8.224753290414810181e-02 1.857153326272964478e-01 2.632959187030792236e-01 -1.520504653453826904e-01 6.290549039840698242e-02 1.501685231924057007e-01 -1.640757173299789429e-01 -1.169184520840644836e-01 -6.481662858277559280e-03
3.968210220336914062e-01 1.725317239761352539e-01 1.451232135295867920e-01 -4.141333326697349548e-02 -2.037122249603271484e-01 -1.144381985068321228e-01 1.745102703571319580e-01 -4.331822395324707031e-01 -1.026330515742301941e-01 -1.083019375801086426e-01 -1.893532723188400269e-01 -1.640194058418273926e-01 -1.386718899011611938e-01 -8.206271380186080933e-02 7.331451028585433960e-02 -1.379934251308441162e-01 8.432859182357788086e-02 2.121879309415817261e-01 -2.670551538467407227e-01 1.925231963396072388e-01 -1.143165379762649536e-01 1.029877662658691406e-01 -4.190900654066354036e-04 1.407620310783386230e-01 -6.573872268199920654e-02 1.094871163368225098e-01 -2.730677127838134766e-01 4.339422285556793213e-02 -1.328418999910354614e-01 -7.132190465927124023e-02 1.271302402019500732e-01 -2.150157839059829712e-01
-1.363618969917297363e-01 2.389689683914184570e-01 -2.980588078498840332e-01 -3.087535873055458069e-02 -5.583660304546356201e-02 5.697191879153251648e-02 1.442138338461518288e-03 -2.098536193370819092e-01 -3.854569420218467712e-02 -2.119197547435760498e-01 -2.446361035108566284e-01 -1.957794576883316040e-01 -6.601573526859283447e-02 -1.949631720781326294e-01 -1.847503520548343658e-02 -4.625123739242553711e-02 -1.975802183151245117e-01 1.746875643730163574e-01 -3.967833817005157471e-01 7.147569209337234497e-02 1.970942467451095581e-01 1.162931546568870544e-01 3.168301284313201904e-01 2.730197310447692871e-01 1.428120136260986328e-01 4.884627833962440491e-02 1.216011866927146912e-01 2.743597924709320068e-01 5.105270072817802429e-02 -7.768616825342178345e-02 8.613228052854537964e-02 -7.992994040250778198e-02
-1.738322712481021881e-02 4.043982177972793579e-02 -1.147945150732994080e-01 -1.587966680526733398e-01 -2.904427796602249146e-02 -3.109534382820129395e-01 2.779631614685058594e-01 -1.842036992311477661e-01 -2.534763813018798828e-01 -1.054540127515792847e-01 -3.713135719299316406e-01 2.868453739210963249e-03 5.162979662418365479e-02 2.391492426395416260e-01 5.499907582998275757e-02 4.589258134365081787e-02 -2.252646535634994507e-01 2.972370088100433350e-01 1.448406558483839035e-02 2.762224376201629639e-01 -9.821262210607528687e-02 -1.042321696877479553e-01 -1.595984585583209991e-02 2.924419939517974854e-02 7.208822667598724365e-02 2.111950069665908813e-01 -2.272061109542846680e-01 1.521265227347612381e-02 3.471190333366394043e-01 6.403026729822158813e-02 9.528056532144546509e-02 -1.223066356033086777e-02
3.077723979949951172e-01 3.304765820503234863e-01 -6.557109951972961426e-02 8.746519684791564941e-02 -2.550196647644042969e-01 1.484379321336746216e-01 5.934528708457946777e-01 -3.865236416459083557e-02 4.217034578323364258e-02 -4.963272437453269958e-02 9.263192862272262573e-02 -9.672278165817260742e-02 -6.907171010971069336e-02 -2.479564398527145386e-02 1.263572424650192261e-01 1.203002128750085831e-02 3.053513728082180023e-02 -6.012615188956260681e-02 -1.528655141592025757e-01 1.786706149578094482e-01 -2.111983150243759155e-01 -2.561248093843460083e-02 1.004874110221862793e-01 8.882594108581542969e-02 6.182717531919479370e-02 2.124770581722259521e-01 1.517686098814010620e-01 2.235704511404037476e-01 4.641582444310188293e-02 1.893753185868263245e-02 2.168470919132232666e-01 7.126591354608535767e-02
-1.327113956212997437e-01 3.342833742499351501e-02 -2.045598775148391724e-01 -1.277731382288038731e-03 -9.587547928094863892e-02 2.391903400421142578e-01 -9.360095858573913574e-02 -2.466036081314086914e-01 -4.299110770225524902e-01 -3.399100154638290405e-02 -2.909888327121734619e-01 -2.287208586931228638e-01 -5.608500912785530090e-02 -7.639145106077194214e-02 2.500160336494445801e-01 1.942582130432128906e-01 -1.720008701086044312e-01 1.292278021574020386e-01 -6.888553500175476074e-02 1.059931144118309021e-01 -1.609190851449966431e-01 -3.157246410846710205e-01 2.084165513515472412e-01 -2.828729106113314629e-03 -3.038359433412551880e-02 2.662584483623504639e-01 1.921793073415756226e-02 1.335447877645492554e-01 5.186858028173446655e-02 3.659432008862495422e-02 3.070891276001930237e-02 -2.120706737041473389e-01
4.940284043550491333e-02 2.221844643354415894e-01 -1.633017510175704956e-01 2.697126567363739014e-01 -1.693996042013168335e-01 -1.361660100519657135e-02 1.611166894435882568e-01 -2.791605591773986816e-01 -1.283160597085952759e-01 -3.713391423225402832e-01 -1.667828708887100220e-01 -6.482066214084625244e-02 -3.562266826629638672e-01 -6.056498270481824875e-03 5.240330845117568970e-02 -9.741819649934768677e-02 -3.189857304096221924e-01 -8.711124211549758911e-02 -7.347839325666427612e-02 -1.619895845651626587e-01 -1.464907526969909668e-01 6.356056034564971924e-02 -1.703574359416961670e-01 -6.137652695178985596e-02 1.390396356582641602e-01 3.553757071495056152e-01 9.944107383489608765e-02 -1.024773195385932922e-01 -8.088094741106033325e-02 -1.282257586717605591e-01 1.297640800476074219e-02 4.505249112844467163e-02
5.869734287261962891e-02 5.210266448557376862e-03 -3.008176088333129883e-01 7.433368265628814697e-02 3.287569433450698853e-02 1.703134030103683472e-01 -1.887323707342147827e-01 -2.439844757318496704e-01 -1.884645819664001465e-01 -6.527947634458541870e-02 -7.799738645553588867e-02 1.300390157848596573e-02 1.946052350103855133e-02 8.118201047182083130e-02 1.474440246820449829e-01 2.130233794450759888e-01 4.806890711188316345e-02 2.642876505851745605e-01 1.160910502076148987e-01 1.375504285097122192e-01 -2.241307199001312256e-01 -9.868150809779763222e-04 2.573171854019165039e-01 1.334547400474548340e-01 4.083699285984039307e-01 2.979991734027862549e-01 -1.954259425401687622e-01 -1.776498407125473022e-01 4.403671249747276306e-02 -1.424765139818191528e-01 2.417381852865219116e-01 -1.017048209905624390e-01
1.348397880792617798e-01 1.995709240436553955e-01 -1.323603093624114990e-01 -2.084814161062240601e-01 2.554683387279510498e-01 -7.251549512147903442e-02 2.500015497207641602e-01 -6.251855939626693726e-02 -3.204101622104644775e-01 -2.696936428546905518e-01 -2.838782966136932373e-01 1.595232039690017700e-01 -1.377738267183303833e-01 1.198260411620140076e-01 -3.693976253271102905e-02 7.032526284456253052e-02 -9.086623042821884155e-02 -2.050531283020973206e-02 -1.757266968488693237e-01 3.401734828948974609e-01 -3.431317210197448730e-01 1.352677941322326660e-01 1.583289206027984619e-01 9.555741399526596069e-02 5.970074608922004700e-02 2.138257920742034912e-01 -1.571401208639144897e-02 4.239096119999885559e-02 1.082581803202629089e-01 -1.438030451536178589e-01 1.067302972078323364e-01 4.858771711587905884e-02
8.805637806653976440e-02 2.635438740253448486e-01 -3.473531007766723633e-01 -3.856937289237976074e-01 -9.342034161090850830e-02 -1.550910249352455139e-02 1.472170799970626831e-01 -2.831246852874755859e-01 1.608777791261672974e-01 -8.471897244453430176e-02 3.148134425282478333e-02 3.903579339385032654e-02 1.079734861850738525e-01 -2.527697980403900146e-01 2.811532616615295410e-01 2.906668931245803833e-02 -2.843559384346008301e-01 1.739185899496078491e-01 7.699223607778549194e-02 1.204752102494239807e-01 -1.502136439085006714e-01 -9.678287059068679810e-02 2.506992220878601074e-01 -5.292374268174171448e-02 2.015853971242904663e-01 7.338715344667434692e-02 -1.959499269723892212e-01 9.088478982448577881e-02 -1.425459980964660645e-01 3.046922385692596436e-03 8.836913108825683594e-02 -4.016649350523948669e-02
1.070811748504638672e-01 3.990971446037292480e-01 -2.468230426311492920e-01 -2.353574484586715698e-01 8.885643631219863892e-02 1.565701216459274292e-01 -8.984210342168807983e-02 -1.808886677026748657e-01 1.283763498067855835e-01 -2.253195047378540039e-01 -3.545935079455375671e-02 -4.530887305736541748e-02 -1.100106164813041687e-03 9.307879954576492310e-02 -3.770554438233375549e-02 -5.762917920947074890e-02 -3.048544228076934814e-01 1.895080804824829102e-01 1.883404888212680817e-02 2.034041285514831543e-01 -8.529510349035263062e-02 -6.787233054637908936e-02 2.338445186614990234e-01 1.189457178115844727e-01 2.419979274272918701e-01 2.369195818901062012e-01 -3.185614645481109619e-01 -1.436937749385833740e-01 1.727996394038200378e-03 2.579236626625061035e-01 1.128939562477171421e-03 -3.359083831310272217e-02
[truncated: 3,272,421 more chars]
