# Supplementary material for: The Language of Innovation
Source: PLoS One. 2020 Apr 30;15(4):e0230107. doi: 10.1371/journal.pone.0230107 (PMC7194493; doi:10.1371/journal.pone.0230107)
Supplement: S25 File — (GZ) [file pone.0230107.s025.tar.gz › 2003-2007/V2Run_27_VS_4500_embeddings2003-2007ED32.txt]

-1.796820461750030518e-01 -1.609083563089370728e-01 -1.961185596883296967e-02 1.500875037163496017e-02 -5.354661494493484497e-02 -1.250777691602706909e-01 1.404744237661361694e-01 -3.535067737102508545e-01 -1.778258383274078369e-01 -1.187354512512683868e-02 -4.138002917170524597e-02 -2.257241308689117432e-02 3.912635147571563721e-01 -1.392824016511440277e-02 -1.643646657466888428e-01 -1.146838907152414322e-02 -2.933247089385986328e-01 -5.056481808423995972e-02 -3.476841375231742859e-02 -6.484312564134597778e-02 2.124546021223068237e-01 1.018795073032379150e-01 1.582614779472351074e-01 -2.908417880535125732e-01 -9.194015711545944214e-02 2.187510281801223755e-01 -1.078066974878311157e-01 2.185915261507034302e-01 4.877566918730735779e-02 -2.288501858711242676e-01 3.560849726200103760e-01 -8.466856926679611206e-02
7.788641750812530518e-02 -4.082426428794860840e-01 -1.815020442008972168e-01 -5.005469173192977905e-02 1.673355251550674438e-01 1.546997576951980591e-01 -7.127831131219863892e-02 -3.471640637144446373e-03 -7.469183951616287231e-02 -1.323368251323699951e-01 -7.296898961067199707e-02 -1.033598631620407104e-01 2.722185552120208740e-01 -1.498243808746337891e-01 -3.747311234474182129e-01 1.382393091917037964e-01 -4.763796180486679077e-02 2.640646696090698242e-01 -1.718219667673110962e-01 -1.117794662714004517e-01 -1.104080677032470703e-01 5.947868898510932922e-02 1.686509549617767334e-01 -2.841844558715820312e-01 -3.659585118293762207e-02 1.600196212530136108e-01 -3.567014932632446289e-01 -4.716393351554870605e-02 1.678220927715301514e-01 3.166642040014266968e-02 7.477898150682449341e-02 9.747091680765151978e-02
-7.020862400531768799e-02 9.394496679306030273e-02 -3.588194549083709717e-01 6.424411386251449585e-02 -1.037836223840713501e-01 -8.824773877859115601e-02 1.550886780023574829e-01 5.934045463800430298e-02 2.966483235359191895e-01 -2.447220310568809509e-02 1.430723518133163452e-01 -1.362037211656570435e-01 3.903324007987976074e-01 9.629104286432266235e-02 -4.410302340984344482e-01 -2.710971236228942871e-02 -1.203221753239631653e-01 1.077188849449157715e-01 -1.342744752764701843e-02 8.036608994007110596e-02 -4.722440242767333984e-02 3.657790422439575195e-01 2.492420375347137451e-02 -9.034403413534164429e-02 -9.861447662115097046e-02 -1.912766136229038239e-02 -1.664022952318191528e-01 1.302943676710128784e-01 1.425262838602066040e-01 -6.583050638437271118e-02 7.399410754442214966e-02 2.456270307302474976e-01
-7.503719627857208252e-02 -1.575470864772796631e-01 1.793265193700790405e-01 1.029592826962471008e-01 -4.223648086190223694e-02 -1.494136545807123184e-02 -3.155115619301795959e-02 -2.339266836643218994e-01 3.696932643651962280e-02 -2.074432522058486938e-01 1.430384367704391479e-01 -1.034288629889488220e-01 3.449882864952087402e-01 -2.615320309996604919e-02 -2.031501829624176025e-01 1.015828400850296021e-01 -3.460791110992431641e-01 8.741808682680130005e-02 6.978178769350051880e-02 -1.530697047710418701e-01 -1.382268667221069336e-01 2.174262255430221558e-01 7.108738180249929428e-03 -2.460210919380187988e-01 1.236902363598346710e-02 1.542775332927703857e-01 -3.766204172279685736e-04 -4.726513475179672241e-02 -3.215302526950836182e-02 4.186499416828155518e-01 -1.640632450580596924e-01 3.318753540515899658e-01
-3.537148982286453247e-02 4.366524145007133484e-02 -4.964653402566909790e-03 1.416792720556259155e-01 -9.676054865121841431e-02 3.200800344347953796e-02 2.671730332076549530e-02 -3.281605243682861328e-01 2.270234189927577972e-02 -1.376305967569351196e-01 8.354495465755462646e-02 -1.820137053728103638e-01 2.902483642101287842e-01 -1.700980514287948608e-01 -3.572945892810821533e-01 5.224665626883506775e-02 -2.334934324026107788e-01 2.900454215705394745e-02 -1.494776308536529541e-01 -1.494479775428771973e-01 -2.313489019870758057e-01 2.492176555097103119e-02 -1.069078519940376282e-01 -1.681146621704101562e-01 -2.812989950180053711e-01 7.798080146312713623e-02 -6.295619904994964600e-02 2.177073955535888672e-01 -3.622604012489318848e-01 -1.671861708164215088e-01 2.180014103651046753e-01 1.329239606857299805e-01
-1.432528439909219742e-02 -1.765817999839782715e-01 -1.673380285501480103e-01 1.205885782837867737e-01 3.944700583815574646e-02 7.471609115600585938e-02 5.236768722534179688e-02 -3.025746345520019531e-01 -1.135759949684143066e-01 -3.885348141193389893e-02 -5.972801893949508667e-02 1.133108139038085938e-01 2.014647275209426880e-01 -5.963806435465812683e-02 -8.453089743852615356e-02 6.044249609112739563e-02 -4.074588716030120850e-01 2.910446226596832275e-01 -1.532415300607681274e-01 -9.299422055482864380e-02 -7.482343912124633789e-02 3.978147208690643311e-01 1.524701565504074097e-01 -2.175185829401016235e-01 -1.004490479826927185e-01 1.205168142914772034e-01 1.371351033449172974e-01 1.312067359685897827e-01 -2.121277004480361938e-01 -3.741514310240745544e-02 1.263169944286346436e-01 3.140245079994201660e-01
-1.005429774522781372e-02 -3.734782710671424866e-02 -5.662414431571960449e-02 1.624876558780670166e-01 1.201092675328254700e-01 3.688544780015945435e-02 4.608103632926940918e-02 -2.934899628162384033e-01 6.588135659694671631e-02 -1.618018299341201782e-01 1.652835607528686523e-01 -2.018316462635993958e-02 2.333544343709945679e-01 -2.462779358029365540e-02 -2.078342884778976440e-01 2.194177806377410889e-01 -4.052976071834564209e-01 -1.830333471298217773e-02 5.676840245723724365e-02 1.883452534675598145e-01 -1.819447875022888184e-01 1.924792081117630005e-01 1.710865795612335205e-01 -1.291852295398712158e-01 -2.807870805263519287e-01 2.012399137020111084e-01 -2.727815508842468262e-01 1.462674420326948166e-02 -3.471713662147521973e-01 8.772204071283340454e-02 3.087525255978107452e-02 1.328699141740798950e-01
-5.348972603678703308e-02 -1.746266782283782959e-01 -3.000356070697307587e-02 2.345929667353630066e-02 -2.266106009483337402e-02 8.900575339794158936e-02 -1.718275547027587891e-01 -3.705323114991188049e-02 1.421117484569549561e-01 6.280105561017990112e-02 1.697711050510406494e-01 -1.905731558799743652e-01 6.056668758392333984e-01 -1.787835210561752319e-01 -1.182213425636291504e-01 -2.148411870002746582e-01 -3.103024959564208984e-01 3.434574604034423828e-01 -1.838311851024627686e-01 -9.400809556245803833e-02 -4.931116849184036255e-02 -3.192583099007606506e-02 2.992541529238224030e-02 -1.725850999355316162e-01 -1.059421524405479431e-01 1.636822074651718140e-01 2.313518896698951721e-02 -1.255173236131668091e-01 -9.784313291311264038e-02 9.279999136924743652e-02 1.439367420971393585e-02 -1.180669739842414856e-01
-2.655372917652130127e-01 -1.961670368909835815e-01 -7.593934983015060425e-02 4.513346403837203979e-02 7.372284680604934692e-02 1.724194884300231934e-01 1.815957576036453247e-01 -3.058756887912750244e-01 2.271649837493896484e-01 1.383769661188125610e-01 5.729057826101779938e-03 -3.643983229994773865e-02 4.918676018714904785e-01 -1.640366911888122559e-01 -3.484761714935302734e-01 9.080024063587188721e-02 -1.449379920959472656e-01 2.665903978049755096e-02 -1.517610251903533936e-01 1.772510856389999390e-01 -2.106342166662216187e-01 -5.303464457392692566e-02 1.159674599766731262e-01 -1.345634907484054565e-01 5.623337347060441971e-03 1.740656048059463501e-01 -1.191353201866149902e-01 1.313593983650207520e-02 9.388081729412078857e-02 1.982542723417282104e-01 4.325288161635398865e-02 -3.579977154731750488e-02
-1.400881707668304443e-01 2.939988113939762115e-02 -4.975247755646705627e-02 4.054118692874908447e-01 3.406644240021705627e-02 -1.058209240436553955e-01 1.031524613499641418e-01 -3.084444999694824219e-01 8.069681376218795776e-02 -1.726696640253067017e-01 -3.667267411947250366e-02 1.790377050638198853e-01 4.729703366756439209e-01 -1.113801226019859314e-01 -1.968715637922286987e-01 -3.043908067047595978e-02 -3.479067087173461914e-01 -8.424578607082366943e-02 -1.474273055791854858e-01 -6.606606394052505493e-02 -4.410793259739875793e-02 1.033357977867126465e-01 3.433224186301231384e-02 -1.263985484838485718e-01 -1.323089152574539185e-01 5.094941705465316772e-02 1.302651315927505493e-01 2.235293015837669373e-02 -1.999601274728775024e-01 2.420470863580703735e-01 3.462739661335945129e-02 1.663343310356140137e-01
4.892898723483085632e-02 -2.047593295574188232e-01 -3.082816004753112793e-01 1.036285907030105591e-01 -2.259258925914764404e-01 -1.568429730832576752e-02 9.645394049584865570e-03 -1.329035758972167969e-01 -1.806582212448120117e-01 -8.144383132457733154e-02 -9.363394929096102715e-05 -8.431317657232284546e-02 4.334921538829803467e-01 -1.899657249450683594e-01 -2.163566648960113525e-01 -3.697782754898071289e-02 5.349538475275039673e-02 -1.056495308876037598e-02 -1.643266975879669189e-01 6.943009793758392334e-02 -1.960763521492481232e-02 1.952860355377197266e-01 4.126071184873580933e-02 -2.359221316874027252e-02 2.011778391897678375e-02 -2.621218003332614899e-02 -3.173550963401794434e-01 -6.176140531897544861e-02 -6.687010824680328369e-02 -6.393232941627502441e-02 3.847827315330505371e-01 3.528236746788024902e-01
-3.369672596454620361e-02 -1.196526885032653809e-01 -3.312662988901138306e-02 1.327779889106750488e-01 -8.786399662494659424e-02 -1.093541085720062256e-02 -1.061054244637489319e-01 -4.109087884426116943e-01 1.459450740367174149e-02 -1.005255281925201416e-01 -1.073292642831802368e-02 -1.133962422609329224e-01 1.487300843000411987e-01 -2.065324783325195312e-01 -1.182128936052322388e-01 -6.881590187549591064e-02 -1.129941493272781372e-01 -5.427468940615653992e-02 -1.985276490449905396e-01 1.096019744873046875e-01 -6.555359065532684326e-02 2.937828600406646729e-01 9.830871969461441040e-02 -2.367818802595138550e-01 -3.337574303150177002e-01 4.413519501686096191e-01 2.051689103245735168e-02 -1.358710378408432007e-01 -2.212188094854354858e-01 2.531659007072448730e-01 2.828270569443702698e-02 9.340559691190719604e-02
-7.842448353767395020e-02 -7.165321614593267441e-03 -1.589217185974121094e-01 1.865644156932830811e-01 -7.233502715826034546e-02 -4.652682691812515259e-02 1.063655093312263489e-01 -2.776021361351013184e-01 -4.391414299607276917e-02 -7.587379962205886841e-02 -1.548206657171249390e-01 -6.902469694614410400e-02 3.340824544429779053e-01 -2.232955396175384521e-01 -6.005742028355598450e-02 1.537737250328063965e-01 -3.630933165550231934e-01 5.441359058022499084e-02 6.950733065605163574e-02 -6.963064428418874741e-03 -1.869004368782043457e-01 2.489850372076034546e-01 -2.337757311761379242e-02 -2.916502654552459717e-01 -4.142801761627197266e-01 8.978128433227539062e-02 -1.083963736891746521e-01 1.554982960224151611e-01 -1.334899067878723145e-01 1.415120959281921387e-01 1.242318972945213318e-01 1.473492234945297241e-01
1.375831812620162964e-01 -1.845751553773880005e-01 -1.978769451379776001e-01 8.773954212665557861e-02 -7.934597879648208618e-02 1.298704296350479126e-01 2.860388718545436859e-02 -2.273356765508651733e-01 -3.716767579317092896e-02 1.084862723946571350e-01 -1.138109862804412842e-01 -1.676858775317668915e-02 3.099704086780548096e-01 -1.224929019808769226e-01 -2.951021194458007812e-01 1.507302075624465942e-01 -4.690556228160858154e-01 3.911188244819641113e-02 8.140869438648223877e-02 -7.850902527570724487e-02 -3.337372839450836182e-02 3.470307588577270508e-01 8.445923216640949249e-03 2.278390456922352314e-04 -2.444153875112533569e-01 6.477779895067214966e-02 7.043074816465377808e-02 -3.603097796440124512e-02 -2.469865530729293823e-01 1.312364339828491211e-01 1.657440215349197388e-01 2.130071818828582764e-01
1.575765758752822876e-01 -2.965764999389648438e-01 -1.808274239301681519e-01 -7.852551527321338654e-03 3.717786818742752075e-02 1.081935986876487732e-01 -2.664070017635822296e-02 -3.931865394115447998e-01 -9.403410553932189941e-02 3.354248777031898499e-02 3.957550227642059326e-02 -4.439400136470794678e-02 1.846567839384078979e-01 -3.968326374888420105e-02 -1.554097980260848999e-01 -9.568507224321365356e-02 -5.102341175079345703e-01 -1.231018155813217163e-01 -1.479155868291854858e-01 -1.172450110316276550e-01 -1.502742022275924683e-01 1.674406826496124268e-01 6.022113561630249023e-02 -3.013078272342681885e-01 -3.060007281601428986e-02 8.561510592699050903e-02 1.131058260798454285e-01 1.179035902023315430e-01 -2.621366679668426514e-01 1.521782428026199341e-01 -9.876552969217300415e-02 1.040865480899810791e-01
-1.386241614818572998e-01 3.301031515002250671e-02 -4.620566368103027344e-01 -1.220017904415726662e-03 -1.131154969334602356e-01 8.750326000154018402e-03 -1.287358850240707397e-01 -1.832711696624755859e-01 1.591390222311019897e-01 -9.115950763225555420e-02 1.738581657409667969e-01 -2.198102921247482300e-01 3.115689754486083984e-01 2.505881153047084808e-02 -1.476062275469303131e-02 -1.748143881559371948e-01 -2.299030274152755737e-01 -1.951094600372016430e-03 -7.361570000648498535e-02 1.930338591337203979e-01 7.139074802398681641e-02 4.001256525516510010e-01 -2.718116641044616699e-01 5.834285635501146317e-03 -1.194660514593124390e-01 9.623582661151885986e-02 -8.460168540477752686e-02 -4.065581783652305603e-02 3.146667405962944031e-02 -7.434075325727462769e-02 1.474871635437011719e-01 2.593011260032653809e-01
3.429562225937843323e-02 -2.060959041118621826e-01 -7.186100631952285767e-02 -8.629067987203598022e-02 2.385893017053604126e-01 1.937279105186462402e-01 -1.131955012679100037e-01 -4.722605347633361816e-01 1.334775537252426147e-01 6.321737915277481079e-02 -8.770730346441268921e-02 -2.195648103952407837e-01 2.855099737644195557e-01 -1.839687526226043701e-01 2.699314989149570465e-02 1.471948474645614624e-01 -2.501109242439270020e-01 2.206302434206008911e-01 -2.033639103174209595e-01 2.031396180391311646e-01 -2.055414021015167236e-01 5.653725564479827881e-02 9.956254810094833374e-02 -2.164620608091354370e-01 1.487972736358642578e-01 1.422110795974731445e-01 3.049101494252681732e-02 -1.314244866371154785e-01 1.219792291522026062e-01 -9.719595313072204590e-02 -4.710006341338157654e-02 1.216191276907920837e-01
-2.452473901212215424e-02 -6.350029259920120239e-02 3.074727766215801239e-02 -8.776092529296875000e-02 -1.635779067873954773e-02 9.313447028398513794e-02 2.879323363304138184e-01 -2.174881100654602051e-01 1.110923588275909424e-01 7.111100107431411743e-02 -1.231944072060286999e-03 -3.331307768821716309e-01 4.226788580417633057e-01 -7.279831450432538986e-03 -2.011096328496932983e-01 2.261834442615509033e-01 -1.090055704116821289e-01 1.042114868760108948e-01 -2.456217706203460693e-01 1.018669530749320984e-01 -8.555717021226882935e-02 -1.510215699672698975e-01 1.366875171661376953e-01 -3.322178721427917480e-01 2.947640791535377502e-02 9.530861675739288330e-02 -1.245639249682426453e-01 -4.949116334319114685e-02 1.606744974851608276e-01 1.349201649427413940e-01 -4.759509116411209106e-02 3.493545651435852051e-01
-3.184110159054398537e-03 8.140156418085098267e-02 -3.197318911552429199e-01 2.177901417016983032e-01 -1.949042975902557373e-01 -1.302860677242279053e-02 5.045223236083984375e-02 -3.712628483772277832e-01 -9.625198692083358765e-02 2.017496153712272644e-02 -1.490266919136047363e-01 -7.537531852722167969e-02 4.577901959419250488e-01 -2.390344068408012390e-02 -2.244242280721664429e-01 -1.442036628723144531e-01 1.243592426180839539e-01 -2.565874252468347549e-03 -2.802191376686096191e-01 2.944157831370830536e-02 -2.145105227828025818e-02 2.871434390544891357e-01 -6.233978644013404846e-02 -1.763321310281753540e-01 -3.128500655293464661e-02 -6.677199900150299072e-02 -8.171663433313369751e-02 2.062484622001647949e-02 2.635465264320373535e-01 7.030728273093700409e-03 9.544977545738220215e-02 2.058842778205871582e-01
9.538700431585311890e-02 -6.486753374338150024e-02 -2.398829609155654907e-01 5.811443179845809937e-02 2.860797941684722900e-02 6.716895103454589844e-02 2.920607924461364746e-01 -2.349830269813537598e-01 -6.124028936028480530e-03 1.720490604639053345e-01 9.798610955476760864e-02 2.052281983196735382e-02 3.483498394489288330e-01 -1.645566821098327637e-01 -2.524540722370147705e-01 9.063570201396942139e-02 -2.700132429599761963e-01 -1.151094026863574982e-02 -1.668661981821060181e-01 -3.034611344337463379e-01 -1.128217801451683044e-01 2.301975041627883911e-01 8.573859184980392456e-02 -2.464321553707122803e-01 -1.387783735990524292e-01 3.425604477524757385e-02 8.317137509584426880e-02 -9.501385502517223358e-03 -2.558550238609313965e-01 2.021309882402420044e-01 -9.829267114400863647e-02 2.229296267032623291e-01
-5.636879429221153259e-02 -2.960650920867919922e-01 -8.694913983345031738e-02 -6.333878636360168457e-02 -3.051788918673992157e-02 6.125840917229652405e-02 -1.146267801523208618e-01 -3.498146831989288330e-01 4.698516055941581726e-02 -9.313508123159408569e-02 -6.817407906055450439e-02 8.687364310026168823e-02 3.783662021160125732e-01 -9.288626909255981445e-02 -2.557284832000732422e-01 2.458704859018325806e-01 -2.828388810157775879e-01 -5.456551909446716309e-02 -2.872912213206291199e-02 5.370454397052526474e-03 -9.083813428878784180e-02 1.139979064464569092e-01 -9.341376833617687225e-03 -1.956677287817001343e-01 -2.784453928470611572e-01 7.325597107410430908e-02 -2.576792426407337189e-02 2.405492812395095825e-01 -2.368189394474029541e-01 2.134786397218704224e-01 8.132745511829853058e-03 2.647440731525421143e-01
-6.304392963647842407e-02 -7.418031245470046997e-02 -2.892228215932846069e-02 -2.102944254875183105e-01 -2.051207274198532104e-01 -5.742980167269706726e-02 9.486188739538192749e-02 -3.474400937557220459e-01 9.588503837585449219e-02 4.397620260715484619e-02 -5.261552706360816956e-02 1.027126237750053406e-01 2.557814121246337891e-01 -1.756194233894348145e-01 -1.212177649140357971e-01 2.138788551092147827e-01 -4.923428893089294434e-01 -4.102102480828762054e-03 -7.876913249492645264e-02 1.551143527030944824e-01 -1.260108202695846558e-01 2.533157169818878174e-01 5.236372724175453186e-02 -1.505675911903381348e-01 2.755215205252170563e-02 1.512242704629898071e-01 9.160264581441879272e-02 -4.423736035823822021e-02 -1.344093978404998779e-01 5.154825747013092041e-02 -2.691649496555328369e-01 2.897135615348815918e-01
-1.405476480722427368e-01 1.947638392448425293e-02 -2.646791040897369385e-01 -3.769012633711099625e-03 -1.022390350699424744e-01 -1.150417923927307129e-01 3.099604509770870209e-02 -3.547795861959457397e-02 8.339526504278182983e-02 1.151574850082397461e-01 1.289094239473342896e-02 6.340281665325164795e-02 4.326685965061187744e-01 8.109545335173606873e-03 -2.416639626026153564e-01 -2.232948094606399536e-01 -2.019211798906326294e-01 3.952933847904205322e-02 1.241473034024238586e-01 1.759909391403198242e-01 2.864409387111663818e-01 3.512006402015686035e-01 -2.414960563182830811e-01 -2.318780124187469482e-01 -8.867323398590087891e-02 8.143179118633270264e-02 -2.027484476566314697e-01 1.324125826358795166e-01 2.594656348228454590e-01 6.084103137254714966e-02 9.030500054359436035e-02 7.380751520395278931e-02
2.667672187089920044e-02 2.397022545337677002e-01 -1.643414050340652466e-01 4.165678843855857849e-02 -9.748900681734085083e-02 -9.877462685108184814e-02 1.293571442365646362e-01 -2.595748901367187500e-01 -6.639370322227478027e-02 -7.980456948280334473e-02 -1.169007923454046249e-02 -1.548195034265518188e-01 2.786913514137268066e-01 -1.668281406164169312e-01 -2.825474739074707031e-01 1.924396902322769165e-01 -2.992311716079711914e-01 2.018092274665832520e-01 4.812728241086006165e-02 -2.355579845607280731e-02 -1.244681850075721741e-01 1.784637868404388428e-01 7.572220265865325928e-02 1.793192178010940552e-01 -2.180580049753189087e-02 2.914654612541198730e-01 -2.795963361859321594e-02 2.942841351032257080e-01 -1.190729141235351562e-01 2.043108642101287842e-01 1.712181270122528076e-01 2.757679224014282227e-01
-3.554117679595947266e-02 -2.555033750832080841e-02 -2.170490175485610962e-01 1.799333691596984863e-01 -1.368098407983779907e-01 3.508905693888664246e-02 5.897634848952293396e-02 -3.330894112586975098e-01 -1.088730841875076294e-01 -7.274319976568222046e-02 -2.130505740642547607e-01 -2.732056975364685059e-01 5.075073838233947754e-01 2.082685232162475586e-01 -7.946987450122833252e-02 1.590666174888610840e-02 -2.245122194290161133e-02 6.158730387687683105e-02 -1.651155799627304077e-01 4.113171622157096863e-02 -4.126597940921783447e-02 2.836968004703521729e-01 -4.446613136678934097e-03 -4.088261350989341736e-02 7.214688509702682495e-02 -1.539143770933151245e-01 -2.525714337825775146e-01 1.046886742115020752e-01 -5.059275776147842407e-02 -2.601789869368076324e-02 2.999723553657531738e-01 1.598162800073623657e-01
-5.062378197908401489e-02 8.363577537238597870e-03 -7.705898582935333252e-02 4.777281731367111206e-02 7.821696996688842773e-02 5.024415999650955200e-02 -2.160242348909378052e-01 -2.399875819683074951e-01 1.404820680618286133e-01 -9.740778803825378418e-02 -1.556629687547683716e-01 -1.854161545634269714e-02 3.676244616508483887e-01 -1.498393863439559937e-01 -3.350967466831207275e-01 9.836635738611221313e-02 -2.971908748149871826e-01 2.124878764152526855e-01 -5.147111415863037109e-02 3.053296543657779694e-02 -2.534995377063751221e-01 2.838948667049407959e-01 -2.676999941468238831e-02 -1.960586756467819214e-01 -2.861795425415039062e-01 1.476103812456130981e-01 5.733675509691238403e-02 1.265426576137542725e-01 -2.285052388906478882e-01 4.513133317232131958e-02 1.767133772373199463e-01 1.155176535248756409e-01
4.649173468351364136e-02 -2.771393060684204102e-01 -3.495684564113616943e-01 -1.001883372664451599e-01 -1.549035012722015381e-01 2.213307619094848633e-01 -4.278178140521049500e-02 3.775421157479286194e-02 -1.200258955359458923e-01 8.217864483594894409e-02 -8.072437345981597900e-02 7.084716856479644775e-02 2.600112259387969971e-01 1.793065369129180908e-01 -1.966155469417572021e-01 -7.038723677396774292e-02 -1.090496927499771118e-01 2.785047292709350586e-01 -2.300354838371276855e-01 8.723971992731094360e-02 2.799876034259796143e-01 3.566428124904632568e-01 -1.950482428073883057e-01 -1.597378551959991455e-01 -1.525424886494874954e-02 1.352867931127548218e-01 -1.266691088676452637e-01 1.247593387961387634e-01 7.530624419450759888e-02 -9.630619734525680542e-02 9.890910238027572632e-02 2.061297297477722168e-01
6.721315905451774597e-03 -1.034694388508796692e-01 -4.090752303600311279e-01 1.718564629554748535e-01 -2.087521739304065704e-02 -9.967966005206108093e-03 1.176966652274131775e-01 -1.779253482818603516e-01 1.033779755234718323e-01 -4.831422865390777588e-02 1.010525003075599670e-01 5.926989018917083740e-02 3.924991488456726074e-01 5.075275152921676636e-02 -1.968367099761962891e-01 -2.542502582073211670e-01 -7.742183655500411987e-02 -1.427870541810989380e-01 -5.606525763869285583e-02 1.005085110664367676e-01 8.395418524742126465e-02 3.900526165962219238e-01 7.381251454353332520e-02 -1.247108951210975647e-01 9.905915940180420876e-04 -1.824213862419128418e-01 -1.759533733129501343e-01 1.627509295940399170e-01 1.034138277173042297e-01 -3.373512625694274902e-02 2.575418353080749512e-01 2.661902308464050293e-01
-4.405880719423294067e-02 -2.553540468215942383e-01 4.795739427208900452e-02 -5.035854130983352661e-02 -2.593939751386642456e-02 5.985233560204505920e-02 -9.965029358863830566e-02 -1.079801246523857117e-01 -2.000572383403778076e-01 -7.559606432914733887e-02 -1.550859361886978149e-01 3.335056453943252563e-02 3.664295077323913574e-01 6.077833473682403564e-02 -1.984784603118896484e-01 3.186646401882171631e-01 -5.332018733024597168e-01 -3.319413587450981140e-02 -3.923397138714790344e-02 1.464118212461471558e-01 -7.670204341411590576e-02 5.259425565600395203e-02 -7.483582478016614914e-03 -3.147984743118286133e-01 -7.029420882463455200e-02 2.492225915193557739e-01 -4.928343743085861206e-02 1.345628499984741211e-01 -1.296415627002716064e-01 -5.778601020574569702e-02 -9.026650339365005493e-03 1.684131026268005371e-01
-1.039908006787300110e-01 -2.649424038827419281e-02 -1.991078555583953857e-01 1.858156025409698486e-01 -8.447287231683731079e-02 -1.930189877748489380e-01 9.608421474695205688e-02 -1.945191025733947754e-01 1.575943231582641602e-01 5.330415070056915283e-02 9.300529211759567261e-02 -2.231697365641593933e-02 3.821712136268615723e-01 3.563959151506423950e-02 -2.602906823158264160e-01 -9.867086261510848999e-02 -2.402914166450500488e-01 6.130697578191757202e-02 -6.271455436944961548e-02 2.408443391323089600e-01 -1.701666601002216339e-02 4.021820724010467529e-01 3.745733574032783508e-02 5.753175169229507446e-02 -5.552445724606513977e-02 -1.034113392233848572e-02 -1.959544420242309570e-01 4.508458450436592102e-02 1.676677912473678589e-01 -1.978295296430587769e-01 1.499120593070983887e-01 3.710518181324005127e-01
2.402680069208145142e-01 -4.028932154178619385e-01 -1.319879852235317230e-02 3.591072186827659607e-02 -5.711004510521888733e-02 -2.086440324783325195e-01 -7.928412407636642456e-02 -1.344713717699050903e-01 -4.845158755779266357e-02 1.383972465991973877e-01 -1.345409899950027466e-01 -2.907557785511016846e-01 6.471758335828781128e-02 -5.841989442706108093e-02 -1.050693765282630920e-01 4.333334509283304214e-03 -3.235535919666290283e-01 -1.005677580833435059e-01 -1.818648129701614380e-01 3.175469934940338135e-01 2.501283772289752960e-02 2.656664550304412842e-01 1.869041621685028076e-01 -7.548403739929199219e-02 -3.254065811634063721e-01 9.787417203187942505e-02 -1.894884407520294189e-01 1.863272786140441895e-01 -3.306506946682929993e-02 7.836699485778808594e-02 -1.031684353947639465e-01 1.724898465909063816e-03
2.698907628655433655e-02 -9.624633938074111938e-02 -1.125065833330154419e-01 1.564155817031860352e-01 3.917963057756423950e-02 2.633997425436973572e-02 5.625674501061439514e-02 -2.347343564033508301e-01 -3.900001524016261101e-03 -1.106024459004402161e-01 -1.710436493158340454e-01 -7.756388187408447266e-02 2.331125140190124512e-01 8.707430958747863770e-02 -3.494753837585449219e-01 1.357487887144088745e-01 -4.278421998023986816e-01 2.406402677297592163e-02 -4.231324419379234314e-02 1.902889311313629150e-01 -1.161702498793601990e-01 4.587978124618530273e-02 3.445950895547866821e-02 -3.093680143356323242e-01 -3.934490680694580078e-01 9.959698468446731567e-02 2.682056128978729248e-01 1.239936351776123047e-01 -5.933333188295364380e-03 8.930055797100067139e-02 1.732836216688156128e-01 1.348855197429656982e-01
-1.050390675663948059e-01 7.831695675849914551e-02 -2.767442166805267334e-01 1.102460995316505432e-01 -6.555560976266860962e-02 1.001061219722032547e-02 2.415789514780044556e-01 -2.162912040948867798e-01 1.382333487272262573e-01 6.764975935220718384e-02 3.042216971516609192e-02 -6.056299433112144470e-02 3.619671165943145752e-01 1.115290224552154541e-01 -2.689679265022277832e-01 1.020297408103942871e-02 -1.556801646947860718e-01 -2.727092616260051727e-02 -6.957770138978958130e-02 2.671146392822265625e-01 9.545226395130157471e-02 4.545089304447174072e-01 5.071248114109039307e-02 -1.325846463441848755e-01 -8.534870296716690063e-02 -9.270080924034118652e-02 -1.542368084192276001e-01 -1.195480227470397949e-01 7.780091464519500732e-02 -6.668951362371444702e-02 2.092320621013641357e-01 3.084126412868499756e-01
-3.063427507877349854e-01 -2.815539836883544922e-01 2.413849532604217529e-02 3.512224182486534119e-02 -1.294778883457183838e-01 -1.457213610410690308e-01 1.022400930523872375e-01 -3.045091629028320312e-01 -1.242457404732704163e-01 9.358033537864685059e-02 7.181783020496368408e-02 2.309300005435943604e-02 4.592109620571136475e-01 2.898447215557098389e-02 -3.900279477238655090e-02 -3.312541171908378601e-02 -2.345945984125137329e-01 2.518864572048187256e-01 -2.312185615301132202e-02 4.828517511487007141e-02 -2.137739062309265137e-01 2.256891317665576935e-02 9.995194524526596069e-02 -2.179797291755676270e-01 -1.501383781433105469e-01 3.118725121021270752e-01 -2.259722501039505005e-01 8.376403152942657471e-02 -7.359932363033294678e-02 -9.822525316849350929e-04 1.367275835946202278e-03 1.769213378429412842e-01
-1.195309609174728394e-01 -5.707519128918647766e-02 8.701979368925094604e-02 1.934866793453693390e-02 6.882025301456451416e-02 -7.420527935028076172e-02 -7.782341539859771729e-02 -2.465580403804779053e-01 -1.045967340469360352e-01 -1.933603733777999878e-01 -1.880507916212081909e-01 -3.856732845306396484e-01 1.175606697797775269e-01 -8.432349190115928650e-03 -3.520531356334686279e-01 2.681141905486583710e-02 -3.633559942245483398e-01 9.124586731195449829e-02 -1.343461424112319946e-01 2.457460314035415649e-01 3.409002721309661865e-01 1.367814689874649048e-01 -1.307427510619163513e-02 -1.808592975139617920e-01 -2.363813072443008423e-01 1.608817428350448608e-01 -1.536058336496353149e-01 -1.363678742200136185e-02 -3.035840764641761780e-02 5.985978990793228149e-02 -1.714350432157516479e-01 1.998309046030044556e-02
-3.657479286193847656e-01 -8.074884116649627686e-02 -3.658174872398376465e-01 6.811352074146270752e-02 2.030435353517532349e-01 -1.108036935329437256e-01 9.136895090341567993e-02 -2.190255671739578247e-01 1.547969877719879150e-01 1.964339055120944977e-02 -1.236644163727760315e-01 -5.968790128827095032e-02 1.678490489721298218e-01 -7.897552847862243652e-02 -1.386838108301162720e-01 -3.725111484527587891e-02 2.393215894699096680e-02 1.746383160352706909e-01 -1.574995517730712891e-01 6.430730223655700684e-02 2.093368321657180786e-01 5.935614109039306641e-01 -5.645817518234252930e-02 -1.200112421065568924e-02 -1.211617812514305115e-01 9.011936187744140625e-02 -1.220061182975769043e-01 -5.310077220201492310e-02 6.606642156839370728e-02 4.609966650605201721e-02 6.509827449917793274e-03 8.164650201797485352e-02
-1.202896758913993835e-01 -3.231720328330993652e-01 -6.174904480576515198e-02 2.046967856585979462e-02 -1.014090701937675476e-01 3.087419271469116211e-02 1.709448695182800293e-01 -1.026232987642288208e-01 -8.194132149219512939e-02 -2.367363125085830688e-01 1.075622364878654480e-01 -7.713405042886734009e-02 5.944027900695800781e-01 -1.081121414899826050e-01 6.284300237894058228e-02 -1.066201459616422653e-02 -2.077130377292633057e-01 1.554900556802749634e-01 -3.075693249702453613e-01 -3.677910566329956055e-02 2.104068994522094727e-01 9.630067646503448486e-02 1.918892115354537964e-01 -8.551261574029922485e-02 -1.542012691497802734e-01 1.578251570463180542e-01 -4.617912694811820984e-02 -1.602423340082168579e-01 5.299922451376914978e-02 5.482466146349906921e-02 -9.590639919042587280e-02 1.551192551851272583e-01
1.141317337751388550e-01 1.833261698484420776e-01 -2.775638997554779053e-01 9.423399344086647034e-03 -4.125341400504112244e-02 7.077676057815551758e-02 1.538685560226440430e-01 -2.782169580459594727e-01 -9.990724176168441772e-02 -2.953009307384490967e-01 -3.534568101167678833e-02 -4.113332927227020264e-02 3.748970329761505127e-01 -5.774814169853925705e-03 -3.074731826782226562e-01 1.955423206090927124e-01 -2.064272463321685791e-01 1.153307557106018066e-01 6.012355163693428040e-02 -1.074955463409423828e-01 1.307893916964530945e-02 1.726217418909072876e-01 8.913676440715789795e-02 -1.509873867034912109e-01 -1.372480988502502441e-01 4.854338616132736206e-02 -5.278920009732246399e-02 1.211159005761146545e-01 -3.490671515464782715e-01 1.479996740818023682e-01 2.511772811412811279e-01 1.329434365034103394e-01
-6.358098983764648438e-02 1.163016706705093384e-01 -2.264742851257324219e-01 1.250807642936706543e-01 -2.314551621675491333e-01 2.671297825872898102e-02 -7.759071141481399536e-02 -1.299745142459869385e-01 -1.143824234604835510e-01 -2.837713062763214111e-01 -9.142789244651794434e-02 -7.085853815078735352e-02 3.528549373149871826e-01 -1.387829482555389404e-01 -3.666008710861206055e-01 -2.442013025283813477e-01 -4.141542315483093262e-01 -1.294630765914916992e-01 -2.621777169406414032e-02 1.249407008290290833e-01 -1.305240988731384277e-01 1.673648804426193237e-01 3.016919130459427834e-03 -2.281141132116317749e-01 2.058025747537612915e-01 -6.018836982548236847e-03 -1.452623158693313599e-01 -1.268089842051267624e-02 -8.862512558698654175e-02 1.277789771556854248e-01 5.733870342373847961e-02 2.669016830623149872e-02
-1.847023814916610718e-01 -2.134133428335189819e-01 1.601594872772693634e-02 2.621961832046508789e-01 -1.182294264435768127e-01 4.246589541435241699e-02 2.561717331409454346e-01 -2.543927431106567383e-01 -5.288299918174743652e-02 -1.314276456832885742e-01 -8.144183456897735596e-02 -2.639684379100799561e-01 2.593152523040771484e-01 -2.232694029808044434e-01 -3.264415860176086426e-01 -2.206744253635406494e-01 -1.474315077066421509e-01 1.227593868970870972e-01 -2.091368436813354492e-01 1.561740934848785400e-01 1.996009945869445801e-01 -4.773170500993728638e-02 2.044968307018280029e-01 -9.983086585998535156e-02 -7.685948163270950317e-02 -5.764812976121902466e-02 -5.309794098138809204e-02 9.561733156442642212e-02 -9.848794341087341309e-02 -8.846971392631530762e-02 2.810205221176147461e-01 1.412371248006820679e-01
-1.055523827672004700e-01 4.058647528290748596e-02 -3.267169892787933350e-01 6.918260455131530762e-02 -5.034734494984149933e-03 -1.386802047491073608e-01 -9.522414952516555786e-02 -3.579287827014923096e-01 -1.288299411535263062e-01 -1.682726144790649414e-01 3.008446842432022095e-02 -1.425930261611938477e-01 2.802416980266571045e-01 -9.834108501672744751e-02 -2.817384302616119385e-01 1.968925446271896362e-01 -3.362637758255004883e-01 2.082454562187194824e-01 2.228305935859680176e-01 3.448619693517684937e-02 5.930121615529060364e-02 1.913677304983139038e-01 1.378692984580993652e-01 -1.312604397535324097e-01 -1.673062890768051147e-01 3.556793183088302612e-02 1.157323420047760010e-01 1.809855699539184570e-01 -2.601146996021270752e-01 9.325669705867767334e-02 6.834944337606430054e-02 8.155152946710586548e-02
-9.416447579860687256e-02 -1.301881819963455200e-01 -1.262052059173583984e-01 5.403200536966323853e-02 -3.132394850254058838e-01 1.481003165245056152e-01 1.271788626909255981e-01 -3.415617346763610840e-01 5.930235981941223145e-02 -2.696321532130241394e-02 1.909202151000499725e-02 -9.894998371601104736e-02 5.076567530632019043e-01 7.802206091582775116e-03 -1.813134700059890747e-01 4.951091250404715538e-04 -5.915173888206481934e-02 -6.890540476888418198e-03 -1.050687953829765320e-02 1.171402186155319214e-01 1.214711181819438934e-02 4.102626740932464600e-01 7.240100204944610596e-02 -5.645019188523292542e-02 7.491052150726318359e-03 -1.632960140705108643e-01 1.349836681038141251e-02 1.117021739482879639e-01 2.685551047325134277e-01 4.525165539234876633e-03 1.772707253694534302e-01 2.453084141016006470e-01
1.012507919222116470e-02 3.489165008068084717e-02 -1.703745126724243164e-01 1.285052299499511719e-01 -6.919477134943008423e-02 -1.152034569531679153e-02 8.567245304584503174e-02 -1.407896578311920166e-01 1.712637096643447876e-01 -7.749234139919281006e-02 1.024000272154808044e-01 7.323677837848663330e-02 3.001646101474761963e-01 6.525877863168716431e-02 -3.924027085304260254e-01 -1.076841503381729126e-01 -1.996259689331054688e-01 6.771314889192581177e-02 -1.108258888125419617e-01 2.780103683471679688e-01 1.371371895074844360e-01 4.319670200347900391e-01 8.135134354233741760e-03 -1.268401592969894409e-01 -8.483295887708663940e-02 -2.408967539668083191e-02 -2.749103903770446777e-01 -5.819470435380935669e-02 1.106863170862197876e-01 -2.096884250640869141e-01 1.901039928197860718e-01 2.743608355522155762e-01
8.281383663415908813e-02 -1.213753744959831238e-01 -3.388756513595581055e-01 2.641938328742980957e-01 -1.352504640817642212e-01 1.626654863357543945e-01 9.241433814167976379e-03 -2.286298125982284546e-01 2.362442463636398315e-01 -2.280909866094589233e-01 4.970693495124578476e-03 1.111615896224975586e-01 1.781867444515228271e-01 -7.955636084079742432e-02 -2.810370922088623047e-01 2.026892006397247314e-01 -2.957550585269927979e-01 8.542508631944656372e-02 -1.137305125594139099e-01 -9.095484390854835510e-03 -9.194707870483398438e-02 2.636994719505310059e-01 -4.442579299211502075e-02 -2.319933772087097168e-01 -3.037833273410797119e-01 7.244858890771865845e-02 4.247209429740905762e-02 1.084485277533531189e-01 -2.159331589937210083e-01 6.800345331430435181e-02 -4.289391636848449707e-02 1.119843497872352600e-01
-4.134715348482131958e-02 -1.650566011667251587e-01 2.588101848959922791e-02 6.960432976484298706e-02 5.824631825089454651e-02 -3.728675469756126404e-02 5.071054026484489441e-02 -2.173816859722137451e-01 3.143540620803833008e-01 -1.334105730056762695e-01 -2.336066029965877533e-02 -4.896489083766937256e-01 3.329758346080780029e-01 -2.416999787092208862e-01 -2.239892184734344482e-01 8.224551379680633545e-02 1.770566031336784363e-02 3.257684111595153809e-01 -1.052156910300254822e-01 6.506554782390594482e-02 -7.240641862154006958e-02 1.723528355360031128e-01 1.109974309802055359e-01 -1.055600941181182861e-01 -3.300350904464721680e-01 -5.124093592166900635e-02 -4.490822181105613708e-02 -1.231507882475852966e-01 7.800969481468200684e-02 -1.825895532965660095e-02 -8.141738176345825195e-02 7.644253224134445190e-02
-1.502419561147689819e-01 1.419929713010787964e-01 -1.015357896685600281e-01 1.981560587882995605e-01 -6.696555763483047485e-02 1.036467477679252625e-01 1.390878409147262573e-01 -2.622428238391876221e-01 5.438556149601936340e-02 -1.206865683197975159e-01 -9.754991531372070312e-02 8.084414526820182800e-03 3.352936804294586182e-01 -2.893295586109161377e-01 -4.893506765365600586e-01 6.468699872493743896e-02 -1.428248733282089233e-01 6.448919326066970825e-02 9.801804088056087494e-03 5.693470314145088196e-02 -1.931813061237335205e-01 9.485467523336410522e-02 1.172689795494079590e-01 -8.821950107812881470e-02 -1.216907873749732971e-01 2.644089981913566589e-02 -7.621583342552185059e-02 1.901376247406005859e-01 -1.770367622375488281e-01 -5.482663586735725403e-02 3.864522278308868408e-01 -2.347748354077339172e-02
1.442019939422607422e-01 6.016581505537033081e-02 -2.868618965148925781e-01 1.335506439208984375e-01 -1.142641156911849976e-01 8.176687173545360565e-03 2.940403521060943604e-01 -2.565108537673950195e-01 7.445238530635833740e-02 1.584427952766418457e-01 1.297073662281036377e-01 -1.265564858913421631e-01 2.661944031715393066e-01 6.798855960369110107e-02 -2.200387269258499146e-01 -7.788740098476409912e-02 -1.091599985957145691e-01 1.636918783187866211e-01 2.600804902613162994e-02 2.049700021743774414e-01 1.335219144821166992e-01 4.357047677040100098e-01 1.343023031949996948e-02 -6.247359141707420349e-02 -1.032216995954513550e-01 -1.572696268558502197e-01 -2.305973619222640991e-01 -3.698591515421867371e-02 7.057217508554458618e-02 -1.706360578536987305e-01 1.496738791465759277e-01 2.775703370571136475e-01
-8.688775449991226196e-02 2.149592712521553040e-02 -2.281734496355056763e-01 2.210248410701751709e-01 -7.113990187644958496e-02 -5.458394065499305725e-02 1.424204409122467041e-01 -1.671299785375595093e-01 1.914513409137725830e-01 1.333883851766586304e-01 8.325152099132537842e-02 -5.544483661651611328e-03 3.586593270301818848e-01 1.673790067434310913e-01 -3.664365410804748535e-01 -5.220047011971473694e-02 -1.865849643945693970e-01 1.540266573429107666e-01 -4.815152660012245178e-02 2.965284883975982666e-01 1.423245966434478760e-01 4.017577469348907471e-01 -1.377309672534465790e-02 -7.019950449466705322e-02 -8.434960991144180298e-02 -5.401614680886268616e-02 -1.621126383543014526e-01 -6.444298475980758667e-02 3.493449091911315918e-02 -1.476830989122390747e-01 1.590792834758758545e-01 2.353389114141464233e-01
-1.517731547355651855e-01 -1.086675152182579041e-01 -1.824201047420501709e-01 2.365020066499710083e-01 -1.313375234603881836e-01 -1.787527352571487427e-01 1.699643731117248535e-01 -2.869635224342346191e-01 1.494822651147842407e-01 -2.293010056018829346e-01 -1.016667038202285767e-01 -1.553577780723571777e-01 3.244224190711975098e-01 -3.450041636824607849e-02 -3.571526706218719482e-01 -6.729281693696975708e-02 -2.101007997989654541e-01 8.515411615371704102e-02 -2.140674591064453125e-01 -9.181178174912929535e-03 -2.429272532463073730e-01 1.370858848094940186e-01 9.205703437328338623e-02 -4.520382359623908997e-02 -1.794210523366928101e-01 9.939483553171157837e-02 -1.378154847770929337e-02 1.021888405084609985e-01 -2.552412152290344238e-01 2.456206232309341431e-01 5.728484690189361572e-02 2.226497232913970947e-02
-4.962056875228881836e-02 2.896546572446823120e-02 -1.413428038358688354e-01 2.654061019420623779e-01 -4.798538610339164734e-02 -2.632712759077548981e-02 2.588185369968414307e-01 -3.789809346199035645e-01 1.307510137557983398e-01 -2.289972752332687378e-01 -3.717217221856117249e-02 -8.382195234298706055e-02 3.190447092056274414e-01 -3.662963956594467163e-02 -3.272162079811096191e-01 -1.023151874542236328e-01 -1.455258280038833618e-01 1.074705123901367188e-01 -1.136870905756950378e-01 -1.597091406583786011e-01 -1.149972528219223022e-01 1.117310225963592529e-01 1.484198868274688721e-01 -2.592050842940807343e-02 -2.130050957202911377e-01 1.332600861787796021e-01 -2.732188701629638672e-01 3.243449702858924866e-02 -2.125963717699050903e-01 3.002555966377258301e-01 -9.674686007201671600e-03 1.467867475003004074e-02
-1.788416132330894470e-02 -4.175130650401115417e-02 -1.069038212299346924e-01 -2.234326209872961044e-03 1.252939254045486450e-01 -1.146079227328300476e-01 6.086711585521697998e-02 -4.308049976825714111e-01 7.475951686501502991e-03 -2.163953632116317749e-01 -2.041234634816646576e-02 8.357219398021697998e-02 7.194382697343826294e-02 -9.701643139123916626e-02 -4.567211568355560303e-01 2.742220759391784668e-01 -3.695374429225921631e-01 7.954662293195724487e-02 -1.490115076303482056e-01 -8.262419700622558594e-02 -7.557953894138336182e-02 2.201085835695266724e-01 -1.088639646768569946e-01 -1.514783203601837158e-01 -3.009055256843566895e-01 1.534991264343261719e-01 2.899226546287536621e-02 3.837429394479840994e-04 -1.098327264189720154e-01 1.088429689407348633e-01 1.353649143129587173e-02 1.256758570671081543e-01
-4.012639983557164669e-04 -3.749869465827941895e-01 -2.792055606842041016e-01 -1.888983249664306641e-01 1.786677539348602295e-01 -4.932723194360733032e-02 1.295071244239807129e-01 -6.244170293211936951e-02 9.930779039859771729e-02 -2.201669365167617798e-01 1.416012495756149292e-01 -3.198877871036529541e-01 4.733034372329711914e-01 -8.615609258413314819e-02 -8.182997256517410278e-02 4.837007448077201843e-02 -2.404865771532058716e-01 6.572746206074953079e-03 -5.066000670194625854e-02 1.431466192007064819e-01 9.637656807899475098e-02 5.972885712981224060e-02 1.699123084545135498e-01 1.718158572912216187e-01 4.997551441192626953e-02 1.646404415369033813e-01 -4.078419506549835205e-02 1.900308430194854736e-01 -7.680065929889678955e-02 -1.665025055408477783e-01 2.815048024058341980e-02 1.247242614626884460e-01
-1.082422286272048950e-01 1.057995930314064026e-01 -2.694846987724304199e-01 1.209198907017707825e-01 1.302907709032297134e-02 -8.475191146135330200e-02 5.345448851585388184e-03 -5.345201492309570312e-02 8.534967154264450073e-02 3.834553062915802002e-02 5.575525760650634766e-02 2.261169813573360443e-02 3.500005900859832764e-01 1.702625006437301636e-01 -3.567748665809631348e-01 -3.102847561240196228e-02 -2.015096992254257202e-01 1.821158081293106079e-02 -3.760403255000710487e-03 1.971187144517898560e-01 7.554661482572555542e-02 4.998503029346466064e-01 -7.456034421920776367e-02 -1.219700798392295837e-01 -6.997929513454437256e-02 5.807256326079368591e-02 -1.702143847942352295e-01 -7.570461928844451904e-02 1.326216757297515869e-01 -1.167811825871467590e-01 2.934077084064483643e-01 2.672131359577178955e-01
-1.485803425312042236e-01 -1.371311694383621216e-01 4.652787756640464067e-04 3.173832222819328308e-02 1.371465623378753662e-01 -1.857847720384597778e-01 7.855713367462158203e-02 -2.609114721417427063e-02 1.754278689622879028e-01 4.890754073858261108e-02 -2.676469087600708008e-01 -1.991867721080780029e-01 2.743129432201385498e-01 -2.141999602317810059e-01 -2.897903621196746826e-01 1.078014895319938660e-01 -3.987898528575897217e-01 1.985847353935241699e-01 -1.017341762781143188e-01 9.284356236457824707e-02 -2.426284104585647583e-01 2.033599279820919037e-02 -3.794775903224945068e-02 -2.156473547220230103e-01 -7.885793596506118774e-02 -1.733175814151763916e-01 -1.074519678950309753e-01 6.356759369373321533e-02 -1.718840301036834717e-01 5.543146282434463501e-02 -6.157143414020538330e-02 3.518683016300201416e-01
3.918761759996414185e-02 -1.842270344495773315e-01 3.284414112567901611e-02 -6.146445870399475098e-03 -1.114819943904876709e-01 -1.218543276190757751e-01 7.546715438365936279e-02 -4.738638997077941895e-01 9.405586868524551392e-02 -1.106806993484497070e-01 1.087783183902502060e-02 2.081138314679265022e-03 4.433360397815704346e-01 -6.573714315891265869e-02 -1.684421896934509277e-01 2.893530577421188354e-02 -2.314103394746780396e-01 1.184791252017021179e-01 -4.705823957920074463e-02 1.163627877831459045e-01 -2.552863359451293945e-01 -4.578661546111106873e-02 2.026378810405731201e-01 -1.134993508458137512e-01 -2.945628464221954346e-01 2.147236317396163940e-01 -1.239066757261753082e-02 3.362366929650306702e-02 -1.041971743106842041e-01 6.919206678867340088e-02 -6.649441272020339966e-02 3.095374107360839844e-01
-1.156559288501739502e-01 -8.393944054841995239e-02 -1.576462835073471069e-01 2.285781353712081909e-01 1.205073073506355286e-01 1.364277452230453491e-01 1.105208322405815125e-01 -3.921735584735870361e-01 1.228414252400398254e-01 6.018063053488731384e-02 -3.197432756423950195e-01 -1.451790332794189453e-01 2.407258898019790649e-01 -3.754969313740730286e-02 -2.564007043838500977e-01 7.964950799942016602e-02 -2.206644713878631592e-01 1.539444923400878906e-01 9.056153893470764160e-02 -1.361384093761444092e-01 -7.256694883108139038e-02 6.990674138069152832e-02 3.105461969971656799e-02 -2.198100984096527100e-01 -3.193017244338989258e-01 7.431688904762268066e-02 1.000186428427696228e-01 1.268360465764999390e-01 -2.091203778982162476e-01 5.816806480288505554e-02 1.097378358244895935e-01 2.803101837635040283e-01
-1.054185852408409119e-01 -1.053437590599060059e-01 -3.962476551532745361e-01 1.198106110095977783e-01 -4.694092646241188049e-02 -5.880036577582359314e-02 1.518908590078353882e-01 -8.636300265789031982e-02 -1.148813962936401367e-01 -9.495843946933746338e-02 9.341590851545333862e-02 -9.925898909568786621e-02 4.160699546337127686e-01 -2.874705754220485687e-02 -1.732930541038513184e-01 -6.083162873983383179e-02 -1.148324608802795410e-01 -1.173219643533229828e-02 -4.528319090604782104e-02 1.708808392286300659e-01 2.736722528934478760e-01 4.752114117145538330e-01 -1.127782370895147324e-02 -6.490277498960494995e-02 -1.453180760145187378e-01 -2.260804548859596252e-02 -2.052662670612335205e-01 -3.458542004227638245e-02 2.103600800037384033e-01 -1.033729612827301025e-01 1.228503212332725525e-01 1.927226632833480835e-01
1.402024552226066589e-02 -1.958467811346054077e-01 -1.237581148743629456e-01 -1.487906426191329956e-01 2.662796974182128906e-01 3.146457970142364502e-01 9.227386116981506348e-02 -1.644945144653320312e-01 1.679851859807968140e-01 -2.809104323387145996e-01 -2.259649783372879028e-01 -1.046900302171707153e-01 3.757516741752624512e-01 -2.136220186948776245e-01 4.214927554130554199e-02 8.439011126756668091e-02 -2.035653293132781982e-01 3.665949031710624695e-02 -2.927382290363311768e-01 3.614418208599090576e-02 2.274215407669544220e-02 1.127216666936874390e-01 2.252779304981231689e-01 -3.521348536014556885e-01 3.008795529603958130e-02 1.230892688035964966e-01 -7.614331692457199097e-02 5.311806127429008484e-02 -2.087208814918994904e-02 1.030354872345924377e-01 -1.018698886036872864e-02 7.254294585436582565e-03
1.039457470178604126e-01 3.298200666904449463e-02 -4.812864586710929871e-02 -1.002321094274520874e-01 -2.214921712875366211e-01 1.705780476331710815e-01 -2.731858193874359131e-02 -3.510417640209197998e-01 -1.107905153185129166e-02 3.733742237091064453e-02 -1.729938387870788574e-01 -1.534345597028732300e-01 2.568182647228240967e-01 -3.215884789824485779e-02 -1.958750933408737183e-01 -5.945804063230752945e-03 -4.570795595645904541e-01 6.835070997476577759e-02 -1.059813126921653748e-01 1.206796020269393921e-01 1.612849682569503784e-01 1.690700948238372803e-01 8.161447197198867798e-02 -2.485509067773818970e-01 -2.924296259880065918e-01 2.615118920803070068e-01 -9.681832045316696167e-02 1.053636446595191956e-01 -9.268077462911605835e-02 2.264727503061294556e-01 1.348170358687639236e-02 -1.279407292604446411e-01
1.580756902694702148e-02 -2.844327129423618317e-02 -2.537779211997985840e-01 1.364284604787826538e-01 -4.336749389767646790e-02 -2.138918042182922363e-01 -1.952903419733047485e-01 -9.154313057661056519e-02 1.059472635388374329e-01 2.096588462591171265e-01 2.190721333026885986e-01 -2.678295671939849854e-01 3.254633247852325439e-01 -1.763881593942642212e-01 -3.929779306054115295e-02 7.757056504487991333e-02 -1.638710647821426392e-01 1.678559929132461548e-01 -1.923929154872894287e-01 -2.453763484954833984e-01 1.774072498083114624e-01 1.323814392089843750e-01 -1.477974001318216324e-02 -1.000623852014541626e-01 2.024013996124267578e-01 -2.339050769805908203e-01 -7.026395201683044434e-02 2.349811643362045288e-01 1.057572886347770691e-01 9.210702776908874512e-02 1.335394829511642456e-01 3.121756017208099365e-01
-1.649645902216434479e-02 -1.063992232084274292e-01 8.512075245380401611e-02 -1.081314831972122192e-01 3.659996092319488525e-01 1.882283017039299011e-02 1.659088432788848877e-01 -1.557346135377883911e-01 -1.814851886592805386e-03 1.184722930192947388e-01 -1.755302399396896362e-02 1.733110100030899048e-01 4.038318693637847900e-01 -2.074103355407714844e-01 -1.174308657646179199e-01 3.636688888072967529e-01 -4.888755977153778076e-01 8.692455291748046875e-02 -3.333092853426933289e-02 1.176880449056625366e-01 2.025624504312872887e-03 1.338590830564498901e-01 -6.476694345474243164e-02 -1.644917279481887817e-01 3.392769396305084229e-02 1.983682960271835327e-01 -6.586588919162750244e-02 2.142735384404659271e-02 -5.650359764695167542e-02 2.827173098921775818e-02 -2.896478585898876190e-02 -1.613419055938720703e-01
-5.296109989285469055e-02 7.784814573824405670e-03 -2.450390160083770752e-01 1.592265814542770386e-01 -1.032084971666336060e-01 -8.229036629199981689e-02 1.427436619997024536e-01 -4.370448738336563110e-02 2.184799462556838989e-01 1.352732777595520020e-01 8.633623272180557251e-02 7.480876147747039795e-02 3.775649368762969971e-01 3.205410018563270569e-02 -2.591086626052856445e-01 1.237849798053503036e-02 -1.236967891454696655e-01 7.933358848094940186e-02 -1.765336692333221436e-01 3.632482886314392090e-01 1.279974281787872314e-01 4.342781901359558105e-01 -5.208805087022483349e-04 -1.157920584082603455e-01 -1.254080384969711304e-01 -9.114707354456186295e-04 -7.172933220863342285e-02 -5.329845845699310303e-02 1.071754768490791321e-01 -8.776976168155670166e-02 2.762569487094879150e-01 2.444440424442291260e-01
3.387528657913208008e-02 -3.128863498568534851e-02 -2.452467679977416992e-01 -9.315553307533264160e-02 -3.127321973443031311e-02 5.443752929568290710e-02 1.637812852859497070e-01 -3.728401958942413330e-01 -7.228764146566390991e-02 3.302501747384667397e-03 2.333863265812397003e-02 -1.852933131158351898e-02 5.376128554344177246e-01 6.859616190195083618e-02 -1.934582442045211792e-01 -2.067123949527740479e-01 -9.687700867652893066e-02 -6.204861775040626526e-02 -1.711681783199310303e-01 3.224259614944458008e-02 1.968834176659584045e-02 2.011616379022598267e-01 -1.172702834010124207e-01 -1.321399062871932983e-01 -1.098148822784423828e-01 -3.422766029834747314e-01 -1.957966387271881104e-01 1.588512063026428223e-01 1.318900585174560547e-01 8.307432383298873901e-02 1.575119644403457642e-01 1.474152654409408569e-01
-6.845740973949432373e-02 2.767607010900974274e-02 -6.655190140008926392e-02 1.449182778596878052e-01 2.704060822725296021e-02 -8.091668784618377686e-02 9.449480473995208740e-02 -3.966297209262847900e-01 1.136233881115913391e-01 -6.156148761510848999e-02 -2.707969546318054199e-01 5.512599647045135498e-02 2.386750578880310059e-01 -1.189849972724914551e-01 -3.737809658050537109e-01 2.924697995185852051e-01 -1.950884908437728882e-01 4.220393300056457520e-02 -5.261844769120216370e-02 -6.318266689777374268e-02 -1.776358485221862793e-01 2.296755611896514893e-01 1.916644275188446045e-01 -1.303745359182357788e-01 -2.411825954914093018e-01 1.366293132305145264e-01 3.982657939195632935e-02 1.768813431262969971e-01 -1.209603846073150635e-01 1.025294214487075806e-01 2.623139619827270508e-01 1.335972547531127930e-01
4.498214274644851685e-02 -9.636329859495162964e-02 -1.001069545745849609e-01 1.137138977646827698e-01 1.256094276905059814e-01 3.107998073101043701e-01 1.423919349908828735e-01 -1.435453444719314575e-01 3.196885809302330017e-02 2.262758016586303711e-01 2.634884715080261230e-01 -3.006427884101867676e-01 4.943577349185943604e-01 -4.494528844952583313e-02 -2.782752811908721924e-01 -4.702645912766456604e-02 -1.902062296867370605e-01 1.216420307755470276e-01 -7.371096312999725342e-02 1.140977442264556885e-01 -5.054795742034912109e-02 -3.007676452398300171e-02 1.977228969335556030e-01 8.220416307449340820e-02 -7.648348063230514526e-02 2.209553122520446777e-01 -1.598622649908065796e-01 -3.502128273248672485e-02 -4.315010085701942444e-02 5.324378982186317444e-02 -1.149955466389656067e-01 2.372290641069412231e-01
1.989094316959381104e-01 6.155787035822868347e-03 3.911186940968036652e-03 -3.960258513689041138e-02 4.509948194026947021e-02 -1.743327081203460693e-01 -4.387168586254119873e-02 -1.615331918001174927e-01 3.400401398539543152e-02 -4.869884252548217773e-02 -2.242859452962875366e-01 -2.839942574501037598e-01 3.110943436622619629e-01 1.884741149842739105e-02 1.558023877441883087e-02 -4.267577826976776123e-02 -2.929127812385559082e-01 -1.587680131196975708e-01 -2.985995113849639893e-01 3.339585363864898682e-01 4.440198466181755066e-02 1.465833187103271484e-01 -7.652962207794189453e-02 -6.885259598493576050e-02 -2.950673699378967285e-01 1.941256374120712280e-01 -2.104619592428207397e-01 1.524014174938201904e-01 -2.176442295312881470e-01 2.328741997480392456e-01 -3.651182865723967552e-03 1.582805812358856201e-01
-8.645121753215789795e-02 -2.432761788368225098e-01 -4.287204146385192871e-02 -4.565430805087089539e-02 1.007552966475486755e-01 -1.535065770149230957e-01 -1.465595513582229614e-01 -4.360419809818267822e-01 -1.763517260551452637e-01 -1.263025961816310883e-02 1.529613435268402100e-01 -8.422846347093582153e-02 5.150443315505981445e-01 -2.019582539796829224e-01 -3.802867233753204346e-02 -1.451224926859140396e-02 -3.338801562786102295e-01 1.032254248857498169e-01 2.783843502402305603e-02 9.161065332591533661e-03 8.236357825808227062e-04 -1.644415259361267090e-01 2.684143371880054474e-02 -1.044647917151451111e-01 -6.920752674341201782e-02 1.837331354618072510e-01 -1.971808671951293945e-01 3.539631888270378113e-02 -9.467282146215438843e-02 3.688534349203109741e-02 -2.198971509933471680e-01 1.249087229371070862e-01
6.045239418745040894e-02 3.341552987694740295e-02 -4.948961734771728516e-02 3.152792751789093018e-01 -1.033565998077392578e-01 -2.703599333763122559e-01 5.379215255379676819e-02 -1.322919726371765137e-01 1.735334247350692749e-01 -1.533627361059188843e-01 5.266909673810005188e-02 -9.863910824060440063e-02 3.490540683269500732e-01 -1.114479601383209229e-01 -2.650178074836730957e-01 -1.363207995891571045e-01 -2.241012603044509888e-01 1.733947843313217163e-01 1.032293662428855896e-01 -6.382915377616882324e-02 -8.749075978994369507e-02 8.456504344940185547e-02 2.788923680782318115e-01 -1.467040032148361206e-01 5.280483886599540710e-02 6.544071435928344727e-02 3.488216102123260498e-01 6.163211539387702942e-02 -3.363001346588134766e-01 -5.958778411149978638e-02 -1.812970452010631561e-02 2.033285349607467651e-01
-1.936655044555664062e-01 -2.601065486669540405e-02 -2.790921032428741455e-01 4.056491330265998840e-02 8.271188288927078247e-02 -6.465956568717956543e-02 1.137877404689788818e-01 -1.761537343263626099e-01 1.621404290199279785e-01 5.082541704177856445e-02 9.786573797464370728e-02 2.859448641538619995e-02 2.940155863761901855e-01 3.181574493646621704e-02 -3.098346292972564697e-01 -1.394167989492416382e-01 -1.249881386756896973e-01 1.053090095520019531e-01 1.071974113583564758e-01 1.538058221340179443e-01 6.780410185456275940e-03 5.075458288192749023e-01 -4.551525413990020752e-02 -2.139818668365478516e-02 -6.482221186161041260e-02 1.143426522612571716e-01 -4.414522647857666016e-02 -8.654204197227954865e-03 2.722359597682952881e-01 -1.738929301500320435e-01 2.331770509481430054e-01 2.916482985019683838e-01
-2.761590778827667236e-01 -1.669777631759643555e-01 -1.159574761986732483e-01 1.720049083232879639e-01 8.700097352266311646e-02 2.408181875944137573e-02 5.484269559383392334e-02 -2.593759596347808838e-01 8.034572750329971313e-02 8.598597347736358643e-02 -6.368437316268682480e-03 -1.458828896284103394e-01 2.409645467996597290e-01 1.093606054782867432e-01 -3.358649611473083496e-01 -8.988710492849349976e-02 -4.089188575744628906e-01 1.883300691843032837e-01 -3.853901922702789307e-01 3.722280636429786682e-02 1.072440519928932190e-01 -2.220484614372253418e-01 7.411774992942810059e-02 -2.039328813552856445e-01 1.801912337541580200e-01 1.790800690650939941e-01 -8.120778948068618774e-02 -8.140874654054641724e-02 -4.878478497266769409e-02 5.434092506766319275e-02 -6.861806660890579224e-02 -5.021096672862768173e-03
-7.793046534061431885e-02 -5.855656787753105164e-02 -3.215858936309814453e-01 1.554290354251861572e-01 -1.335052102804183960e-01 -1.168880909681320190e-01 1.384495645761489868e-01 -3.151459246873855591e-02 7.413318753242492676e-02 -1.800898164510726929e-01 1.051514297723770142e-01 -5.480714142322540283e-02 4.357686340808868408e-01 -2.968505956232547760e-02 -1.771417856216430664e-01 -2.113577127456665039e-01 -5.974107235670089722e-02 1.865466386079788208e-01 1.767477951943874359e-02 4.671229422092437744e-02 8.642374724149703979e-02 3.739597797393798828e-01 -2.581950426101684570e-01 -1.791763901710510254e-01 5.347276479005813599e-02 -8.211716264486312866e-02 -6.950967758893966675e-02 -7.952593266963958740e-02 1.329268068075180054e-01 -1.260221749544143677e-01 1.780116558074951172e-01 3.457081317901611328e-01
-1.390093415975570679e-01 -1.344564259052276611e-01 -3.468707501888275146e-01 -2.560749351978302002e-01 2.891943156719207764e-01 -8.220508694648742676e-02 1.508436948060989380e-01 -9.332703053951263428e-02 1.223485618829727173e-01 6.390623003244400024e-02 2.697568200528621674e-02 -2.244150638580322266e-01 3.392323255538940430e-01 -1.060124635696411133e-01 -7.869070023298263550e-02 3.985047340393066406e-02 -3.527153730392456055e-01 4.022303596138954163e-02 -1.112739443778991699e-01 5.240446329116821289e-02 1.922688633203506470e-01 1.779516190290451050e-01 2.142350673675537109e-01 -4.066773131489753723e-02 -2.764828205108642578e-01 1.192275211215019226e-01 4.801641032099723816e-02 -2.823380753397941589e-02 -6.428895145654678345e-02 -1.992644071578979492e-01 9.312070906162261963e-02 2.167919278144836426e-01
-1.320346444845199585e-01 -1.365691870450973511e-01 -4.300335943698883057e-01 -2.437439709901809692e-01 2.636325657367706299e-01 -9.942354261875152588e-02 2.130749374628067017e-01 -1.851990818977355957e-01 8.011152385734021664e-04 1.121415421366691589e-01 -1.626571565866470337e-01 -2.225080132484436035e-01 3.979442119598388672e-01 -1.092402823269367218e-02 -1.931792497634887695e-02 2.179936692118644714e-02 -1.990709602832794189e-01 1.359433517791330814e-03 -1.765918880701065063e-01 -4.713933542370796204e-02 2.322502136230468750e-01 1.950473785400390625e-01 1.030416265130043030e-01 -1.911571025848388672e-01 -2.179340422153472900e-01 9.120900928974151611e-02 2.402124181389808655e-02 -1.424209028482437134e-01 -5.468410626053810120e-02 -1.049580276012420654e-01 7.382065802812576294e-02 -6.562627851963043213e-02
2.528840005397796631e-01 -1.575165688991546631e-01 -1.369529664516448975e-01 7.200045138597488403e-02 -6.957470759516581893e-05 -2.589396573603153229e-02 2.701903879642486572e-02 -2.777086794376373291e-01 -1.119397655129432678e-01 7.065736688673496246e-03 1.233915463089942932e-01 -1.555339898914098740e-02 3.420287072658538818e-01 -1.316308975219726562e-01 -1.946714371442794800e-01 1.450443863868713379e-01 -1.865517199039459229e-01 8.219868689775466919e-02 -6.751142442226409912e-02 1.079784408211708069e-01 -3.235368430614471436e-01 3.722946345806121826e-01 -7.804907858371734619e-02 -1.581625342369079590e-01 -1.877108067274093628e-01 -6.188902631402015686e-02 1.837347000837326050e-01 -2.593920566141605377e-02 -2.186391651630401611e-01 8.107054233551025391e-02 -3.428873047232627869e-02 3.553484976291656494e-01
-2.985027432441711426e-02 -5.528002977371215820e-02 -3.159299194812774658e-01 1.356661915779113770e-01 -6.023536622524261475e-02 -8.184435218572616577e-02 2.059719711542129517e-01 -9.331749379634857178e-02 2.403210252523422241e-01 5.509997904300689697e-02 6.153976917266845703e-02 5.574868246912956238e-02 2.834111154079437256e-01 6.306843459606170654e-02 -3.454644083976745605e-01 1.299343258142471313e-02 -1.043826639652252197e-01 -1.302240695804357529e-02 -3.768310323357582092e-02 2.579852640628814697e-01 5.030403658747673035e-02 3.773027658462524414e-01 -1.157032325863838196e-01 -7.967311143875122070e-02 -9.694337844848632812e-02 2.363039925694465637e-02 -2.405953556299209595e-01 -9.197389334440231323e-02 1.432976126670837402e-01 -1.013520285487174988e-01 2.454788386821746826e-01 3.658477663993835449e-01
-1.552989333868026733e-01 -6.679026037454605103e-02 -2.140271812677383423e-01 -7.068983465433120728e-02 6.541650742292404175e-02 1.335433721542358398e-01 -2.634369134902954102e-01 -3.513990715146064758e-02 1.125138700008392334e-01 1.679047197103500366e-01 -2.188318818807601929e-01 -1.477100849151611328e-01 4.454734027385711670e-01 -1.381909251213073730e-01 -3.012643158435821533e-01 -1.218569427728652954e-01 -1.556061208248138428e-01 -1.687246956862509251e-03 2.578675448894500732e-01 -1.226568073034286499e-01 -4.281356185674667358e-02 1.845699995756149292e-01 -1.935101300477981567e-02 -1.868351697921752930e-01 1.443411707878112793e-01 3.364627659320831299e-01 4.552402347326278687e-02 1.537544652819633484e-02 -2.302581518888473511e-01 -1.089242100715637207e-01 -1.215816289186477661e-01 3.473883494734764099e-02
-1.979409903287887573e-01 -7.691603153944015503e-02 -9.392881393432617188e-02 2.804597616195678711e-01 3.075665235519409180e-01 -2.452118694782257080e-01 -2.883046269416809082e-01 -1.819991022348403931e-01 -3.066694363951683044e-02 -9.088184684514999390e-02 4.403791204094886780e-02 -1.899720877408981323e-01 2.747462093830108643e-01 -8.862915635108947754e-02 -2.420815676450729370e-01 3.120770156383514404e-01 -1.588232442736625671e-02 -5.667756870388984680e-02 2.113377675414085388e-02 1.034899055957794189e-01 1.660735011100769043e-01 8.822472393512725830e-02 -8.120299130678176880e-02 -3.045125603675842285e-01 6.285708397626876831e-02 -1.076111122965812683e-01 1.394736468791961670e-01 1.566129326820373535e-01 2.959793247282505035e-02 -8.305087685585021973e-02 2.220724076032638550e-01 2.097155153751373291e-01
1.576760113239288330e-01 -1.170087903738021851e-01 -1.726725101470947266e-01 1.819888353347778320e-01 -4.473992064595222473e-02 -1.762581169605255127e-01 1.922571212053298950e-01 -1.782688796520233154e-01 -1.535723805427551270e-01 2.638625726103782654e-02 1.304423063993453979e-01 -8.892111480236053467e-02 2.777895927429199219e-01 -1.510894894599914551e-01 -1.259835064411163330e-01 1.660531014204025269e-01 -3.514672517776489258e-01 -1.406525168567895889e-02 -9.832734614610671997e-02 -1.002111658453941345e-01 -4.873214755207300186e-03 3.797173500061035156e-01 1.125771552324295044e-01 -2.001791298389434814e-01 -1.542072594165802002e-01 1.519094780087471008e-02 8.062692731618881226e-02 7.346153259277343750e-02 -3.870218992233276367e-01 8.113580942153930664e-02 2.602908574044704437e-02 2.659148871898651123e-01
-1.769104786217212677e-02 -1.797772496938705444e-01 -7.946126908063888550e-02 2.077855616807937622e-01 -5.235273763537406921e-02 -8.554996922612190247e-03 1.252556890249252319e-01 -3.358951807022094727e-01 -8.549386262893676758e-02 1.523081213235855103e-01 -3.204403817653656006e-02 -2.778152562677860260e-02 3.727697730064392090e-01 -1.514417380094528198e-01 -1.070103719830513000e-01 2.331752479076385498e-01 -2.462138533592224121e-01 3.825175017118453979e-02 -3.718401491641998291e-02 -1.200201958417892456e-01 -1.168898344039916992e-01 3.423223793506622314e-01 8.576761186122894287e-02 -2.686111927032470703e-01 -9.434523433446884155e-02 7.789608091115951538e-02 1.407894343137741089e-01 1.139396727085113525e-01 -3.550883531570434570e-01 1.542985439300537109e-01 -6.222326308488845825e-02 1.917348951101303101e-01
1.008174866437911987e-01 1.495495885610580444e-01 -7.859487086534500122e-02 -6.143396347761154175e-02 2.582759559154510498e-01 -5.921693146228790283e-02 2.684167921543121338e-01 -5.289794504642486572e-02 5.824334919452667236e-03 -1.448654085397720337e-01 -2.266178429126739502e-01 -1.050582081079483032e-01 3.722195327281951904e-01 -1.034340113401412964e-01 -5.294425785541534424e-02 -5.799198523163795471e-02 -3.618997335433959961e-01 1.248301938176155090e-01 -8.744221925735473633e-02 1.050733551383018494e-01 -8.452681452035903931e-02 7.197943329811096191e-02 -1.487591713666915894e-01 -3.756393194198608398e-01 8.102356642484664917e-02 3.358062207698822021e-01 8.998303115367889404e-02 -1.195247471332550049e-01 -1.996644884347915649e-01 1.633638441562652588e-01 -6.333871185779571533e-02 1.433731764554977417e-01
-1.710647344589233398e-01 -2.484277337789535522e-01 -7.375641912221908569e-02 -1.298276335000991821e-02 -1.990309804677963257e-01 1.329839080572128296e-01 4.013490304350852966e-02 -3.779454231262207031e-01 2.262350469827651978e-01 -7.585512101650238037e-02 -1.026639901101589203e-02 3.115657530725002289e-02 2.322778552770614624e-01 -2.841009572148323059e-02 -1.859453916549682617e-01 6.502590328454971313e-02 -4.775646626949310303e-01 -2.013814747333526611e-01 -3.450498357415199280e-02 3.529269248247146606e-02 -7.271538674831390381e-02 9.616322070360183716e-02 -1.007921472191810608e-01 9.735386818647384644e-03 -2.190941274166107178e-01 2.242115437984466553e-01 1.715610623359680176e-01 -2.437103912234306335e-02 2.218984439969062805e-02 9.407950937747955322e-02 3.287462294101715088e-01 9.229765832424163818e-02
-2.468082904815673828e-01 -3.842172622680664062e-01 -9.277936816215515137e-02 4.237426072359085083e-02 6.017965823411941528e-02 8.606851100921630859e-02 1.170949488878250122e-01 -1.937015056610107422e-01 4.665387049317359924e-02 -2.047326862812042236e-01 -8.264933526515960693e-02 -1.235656440258026123e-01 4.597820341587066650e-01 -1.012052968144416809e-01 3.436352685093879700e-02 8.468625694513320923e-02 -1.388782858848571777e-01 2.510919272899627686e-01 1.699612289667129517e-02 8.473885059356689453e-02 1.223316118121147156e-01 2.134557664394378662e-01 1.275662481784820557e-01 -2.250315248966217041e-01 9.081944823265075684e-02 -1.181344464421272278e-01 -9.016272425651550293e-02 -3.522417545318603516e-01 -2.175225019454956055e-01 5.348509922623634338e-02 -7.745764683932065964e-03 2.689605019986629486e-02
7.001782953739166260e-02 -1.849553138017654419e-01 -1.572670936584472656e-01 -2.950918488204479218e-02 1.011727452278137207e-01 1.085352078080177307e-01 -4.909910261631011963e-03 -1.085262671113014221e-01 1.394225955009460449e-01 5.563083291053771973e-02 2.296872586011886597e-01 -2.202745974063873291e-01 4.922620058059692383e-01 1.713668107986450195e-01 -8.196720480918884277e-02 -2.593635618686676025e-01 -2.075234502553939819e-01 2.067156732082366943e-01 -7.005498558282852173e-02 1.282057464122772217e-01 4.796996712684631348e-02 -1.551778316497802734e-01 2.019585371017456055e-01 -2.246506363153457642e-01 -5.606279149651527405e-02 2.162822782993316650e-01 -2.632332742214202881e-01 -2.890818007290363312e-02 -7.775739580392837524e-02 2.250817865133285522e-01 -1.197451073676347733e-02 1.740755885839462280e-01
1.514968425035476685e-01 -8.254028111696243286e-02 -1.055048406124114990e-01 2.266710698604583740e-01 -5.821866914629936218e-02 9.356401115655899048e-02 2.869557142257690430e-01 -3.175811469554901123e-01 -5.138522014021873474e-02 1.034616306424140930e-01 9.767219424247741699e-02 4.985000938177108765e-02 2.107552289962768555e-01 3.056956082582473755e-02 -2.280081212520599365e-01 6.079992279410362244e-02 -4.652285277843475342e-01 1.705908030271530151e-01 7.733257859945297241e-02 5.437468737363815308e-02 -3.533345088362693787e-02 2.777242362499237061e-01 4.726416617631912231e-02 -1.480632126331329346e-01 -4.165676236152648926e-02 -2.615087293088436127e-02 4.512269422411918640e-02 2.368118464946746826e-01 -3.242461383342742920e-01 1.672708094120025635e-01 -1.879587583243846893e-02 1.869719922542572021e-01
-1.640630699694156647e-02 4.277603700757026672e-02 -3.098867237567901611e-01 -2.709227241575717926e-02 -2.437643557786941528e-01 7.075837999582290649e-02 1.818563193082809448e-01 -2.880256772041320801e-01 8.585261553525924683e-02 5.956806614995002747e-02 -3.605364635586738586e-02 -2.578001655638217926e-02 4.829258918762207031e-01 -1.263244729489088058e-02 -1.920576542615890503e-01 -8.563143759965896606e-02 -8.688738942146301270e-02 -1.641010493040084839e-01 -1.363105233758687973e-02 5.541044846177101135e-02 -2.558723092079162598e-02 4.084377884864807129e-01 -1.096003805287182331e-03 -1.501202434301376343e-01 1.281798332929611206e-01 -7.884011417627334595e-02 -2.759581208229064941e-01 -4.386342596262693405e-03 1.646537035703659058e-01 -7.978258281946182251e-02 2.078259140253067017e-01 1.642128378152847290e-01
-6.167872622609138489e-02 -1.907095760107040405e-01 -9.680041670799255371e-02 1.029471755027770996e-01 -1.286287754774093628e-01 -1.048124134540557861e-01 2.691000699996948242e-01 -1.834138035774230957e-01 -5.466310773044824600e-03 1.583016067743301392e-01 5.505312606692314148e-02 -1.129575967788696289e-01 4.326824247837066650e-01 1.313985437154769897e-01 -1.485353112220764160e-01 -1.212603896856307983e-01 4.255152121186256409e-02 -9.522444009780883789e-02 -2.580393552780151367e-01 -9.903083741664886475e-02 2.425464102998375893e-03 2.674167752265930176e-01 -2.010193318128585815e-01 -9.325873851776123047e-02 5.494398623704910278e-02 -9.733176231384277344e-02 1.344490330666303635e-02 1.653105318546295166e-01 1.838829964399337769e-01 -4.060989618301391602e-02 3.394633233547210693e-01 3.543347120285034180e-01
-8.583120070397853851e-03 -2.465226650238037109e-01 -2.029400765895843506e-01 -3.190907835960388184e-02 5.249981954693794250e-02 3.838545829057693481e-02 -3.261214792728424072e-01 7.341510057449340820e-02 4.140773415565490723e-02 1.677816510200500488e-01 -1.757009327411651611e-01 -2.410962432622909546e-01 4.640709459781646729e-01 -8.878513425588607788e-02 -4.518754035234451294e-02 1.361803114414215088e-01 -8.963283896446228027e-02 -1.620167642831802368e-01 1.498233228921890259e-01 -1.431449949741363525e-01 1.156621351838111877e-01 1.610059738159179688e-01 6.103406473994255066e-02 -1.449553221464157104e-01 1.915496289730072021e-01 2.660802304744720459e-01 -2.544495761394500732e-01 9.770567715167999268e-02 -2.195871472358703613e-01 -1.587178707122802734e-01 4.763380810618400574e-02 1.398621499538421631e-01
-6.644202023744583130e-02 1.047728136181831360e-01 -3.614569008350372314e-01 1.139448285102844238e-01 -6.963867694139480591e-02 9.519627690315246582e-02 2.618317604064941406e-01 -2.531731128692626953e-01 1.065120622515678406e-01 -4.094782471656799316e-02 1.292752772569656372e-01 -3.693152964115142822e-02 4.775836169719696045e-01 -8.064482361078262329e-03 -3.097858726978302002e-01 -1.179863512516021729e-01 -5.330882593989372253e-02 2.607615292072296143e-02 -2.821286767721176147e-02 3.083896636962890625e-01 6.521243602037429810e-02 3.042140007019042969e-01 -4.792855761479586363e-04 -2.690088376402854919e-02 -3.585909307003021240e-02 -1.681231521070003510e-02 -4.231756925582885742e-02 -1.871032640337944031e-02 1.238212585449218750e-01 -1.124341264367103577e-01 2.560992538928985596e-01 1.762342900037765503e-01
1.406657844781875610e-01 -2.129520289599895477e-03 -2.988370954990386963e-01 5.898341536521911621e-02 5.162702873349189758e-02 -9.566365927457809448e-02 4.555395618081092834e-02 -1.937337219715118408e-01 1.186073422431945801e-01 -2.426675260066986084e-01 3.320658802986145020e-01 -1.731490492820739746e-01 6.335773319005966187e-02 -2.067897915840148926e-01 -1.788873225450515747e-01 -2.238394618034362793e-01 -1.923688352108001709e-01 -9.128351509571075439e-02 -2.017319500446319580e-01 1.639826595783233643e-01 -1.177992969751358032e-01 3.215151727199554443e-01 -1.641884893178939819e-01 -2.837632596492767334e-02 8.802857249975204468e-02 -6.635307520627975464e-02 -3.422139883041381836e-01 -1.289466023445129395e-01 -1.864744573831558228e-01 8.438064157962799072e-02 1.592747122049331665e-02 2.189620733261108398e-01
1.125195901840925217e-02 -2.822460532188415527e-01 -1.785392314195632935e-01 5.865628272294998169e-02 2.749975621700286865e-01 9.336729347705841064e-02 2.628608644008636475e-01 -2.099370956420898438e-01 2.623075060546398163e-02 -3.359176963567733765e-02 -2.914654314517974854e-01 -2.370208054780960083e-01 3.332670629024505615e-01 -1.254398524761199951e-01 -1.927195675671100616e-02 5.301765352487564087e-02 -2.992784976959228516e-01 1.451421231031417847e-01 -1.065423265099525452e-01 1.700247228145599365e-01 -1.494419723749160767e-01 4.844580590724945068e-02 2.717320458032190800e-04 -2.618320286273956299e-01 -7.830430753529071808e-03 2.652971744537353516e-01 7.570738345384597778e-02 -1.490432918071746826e-01 -5.503469705581665039e-02 -1.638375222682952881e-01 -2.022954374551773071e-01 3.372964262962341309e-02
-1.920331455767154694e-02 4.793115332722663879e-02 -2.457936108112335205e-01 2.251172661781311035e-01 -1.018942967057228088e-01 -7.598835229873657227e-02 1.600238680839538574e-01 -1.526047289371490479e-01 1.218856498599052429e-01 -1.774979382753372192e-02 1.400698274374008179e-01 -3.585856780409812927e-02 4.151828289031982422e-01 9.478440880775451660e-02 -2.105776965618133545e-01 -5.016721319407224655e-03 -1.695291101932525635e-01 4.505041241645812988e-02 5.404623225331306458e-02 2.043158411979675293e-01 5.553096532821655273e-02 4.551545083522796631e-01 -5.651787668466567993e-02 -1.061708256602287292e-01 -2.273741811513900757e-01 -5.633991211652755737e-02 -1.948332339525222778e-01 -1.869727671146392822e-02 1.491250991821289062e-01 -4.783882945775985718e-02 2.422469556331634521e-01 2.878172397613525391e-01
-1.488687247037887573e-01 -3.423684537410736084e-01 1.082492619752883911e-01 1.755091696977615356e-01 6.632082909345626831e-02 2.178249359130859375e-01 1.206786930561065674e-01 -1.120303645730018616e-01 1.248097196221351624e-01 -2.797662913799285889e-01 9.995839744806289673e-02 -3.351031839847564697e-01 3.044131100177764893e-01 2.727097272872924805e-01 -1.891891509294509888e-01 2.870750427246093750e-02 -2.850026786327362061e-01 7.902476936578750610e-03 -5.625728890299797058e-02 -2.113186195492744446e-02 -1.065334584563970566e-02 7.540652155876159668e-02 -7.193782180547714233e-02 -1.522916257381439209e-01 -2.618587911128997803e-01 1.869921237230300903e-01 2.319345250725746155e-02 -1.473913043737411499e-01 -1.545495241880416870e-01 -1.790469288825988770e-01 7.705570757389068604e-02 1.122770309448242188e-01
-6.973794102668762207e-02 -1.171002979390323162e-03 -3.443788588047027588e-01 2.393904700875282288e-02 -6.782448291778564453e-02 3.485918790102005005e-02 4.512772709131240845e-02 -2.966228723526000977e-01 -1.630949825048446655e-01 -2.413291931152343750e-01 -1.417926400899887085e-01 -1.600960046052932739e-01 3.427162766456604004e-01 -1.830743104219436646e-01 -1.646060943603515625e-01 3.756879568099975586e-01 -2.954818606376647949e-01 2.330290712416172028e-02 -2.063317447900772095e-01 -6.325837224721908569e-02 -6.990009546279907227e-02 -1.572013646364212036e-02 -4.330361634492874146e-02 -1.763594150543212891e-01 -1.396521367132663727e-02 3.128990828990936279e-01 -2.539115957915782928e-02 6.031865254044532776e-02 -1.690435707569122314e-01 9.969355165958404541e-02 -1.260350197553634644e-01 3.200579807162284851e-02
1.836017966270446777e-01 -1.560552567243576050e-01 -4.791117310523986816e-01 2.190764062106609344e-02 3.130904138088226318e-01 -2.863070368766784668e-01 8.280758559703826904e-02 -3.027397096157073975e-01 -2.289286069571971893e-02 -1.765507459640502930e-01 1.150690987706184387e-01 -1.036118119955062866e-01 1.839802414178848267e-01 2.837563455104827881e-01 5.081313475966453552e-02 2.246218621730804443e-01 -1.795272827148437500e-01 -9.673405438661575317e-02 -3.317169472575187683e-02 -5.320505797863006592e-02 1.368703097105026245e-01 -2.533976174890995026e-02 -6.231686566025018692e-03 -1.273808926343917847e-01 1.605317294597625732e-01 1.703423857688903809e-01 -7.837478816509246826e-02 -8.653786033391952515e-02 -4.957963153719902039e-02 1.339083760976791382e-01 1.915030181407928467e-01 6.073917821049690247e-02
6.779380142688751221e-02 1.019365899264812469e-02 -2.128033638000488281e-01 2.051820158958435059e-01 -1.256158798933029175e-01 2.322906106710433960e-01 8.901296555995941162e-02 -3.366076350212097168e-01 -8.640331774950027466e-02 8.876376599073410034e-02 -5.887794122099876404e-02 -4.065128415822982788e-02 5.689681172370910645e-01 -2.639983966946601868e-02 -2.272259742021560669e-01 -8.963353931903839111e-02 1.323849894106388092e-02 -4.562092572450637817e-02 -1.319161653518676758e-01 6.091006100177764893e-02 3.385852649807929993e-02 1.884040683507919312e-01 -5.657565221190452576e-02 -3.554595261812210083e-02 -7.654917240142822266e-02 -3.914604708552360535e-02 -1.035170629620552063e-01 1.273914575576782227e-01 6.094143167138099670e-02 -2.515679299831390381e-01 2.301450967788696289e-01 3.059720695018768311e-01
-1.974470913410186768e-01 2.617740072309970856e-02 -2.150366157293319702e-01 1.723425239324569702e-01 1.012191325426101685e-01 -1.445215791463851929e-01 -1.912842318415641785e-02 -1.451034694910049438e-01 8.320965617895126343e-02 1.526821851730346680e-01 -1.869571655988693237e-01 -2.655312418937683105e-01 4.450456202030181885e-01 -1.566307395696640015e-01 -1.059416532516479492e-01 -1.334701627492904663e-01 -9.322364628314971924e-02 -1.616674959659576416e-01 -1.091163232922554016e-02 -1.944412291049957275e-02 2.218175977468490601e-01 4.761649668216705322e-02 4.291666299104690552e-02 -3.308724164962768555e-01 1.386357247829437256e-01 -2.040289901196956635e-02 -2.645428478717803955e-02 2.486400902271270752e-01 -1.333262920379638672e-01 -1.141971424221992493e-01 -3.501218855381011963e-01 1.040616333484649658e-01
-2.794969379901885986e-01 -1.110628694295883179e-01 -4.390229284763336182e-02 5.006267502903938293e-02 3.774681314826011658e-02 -8.986880630254745483e-02 2.126134634017944336e-01 -1.121342480182647705e-01 1.005728319287300110e-01 -2.199292331933975220e-01 -1.644292660057544708e-02 -1.471307873725891113e-01 3.818244040012359619e-01 5.883092805743217468e-02 8.198568224906921387e-02 1.773557066917419434e-01 -1.973082274198532104e-01 2.981584072113037109e-01 -1.783132702112197876e-01 1.682671755552291870e-01 2.294637262821197510e-03 2.472243458032608032e-01 -3.129315078258514404e-01 -5.063533782958984375e-03 1.100355982780456543e-01 2.205144613981246948e-01 1.407560557126998901e-01 3.516753911972045898e-01 -6.072746217250823975e-02 -1.220529377460479736e-01 5.243969615548849106e-03 -1.240184251219034195e-02
7.710686326026916504e-02 -7.697580754756927490e-02 -1.666330695152282715e-01 1.377060711383819580e-01 1.596498675644397736e-02 6.345358490943908691e-02 1.261927187442779541e-01 -2.071204036474227905e-01 -1.796684116125106812e-01 1.399855017662048340e-01 1.973705552518367767e-02 -1.374677754938602448e-02 3.774632513523101807e-01 -2.580340504646301270e-01 -1.285997331142425537e-01 1.209676116704940796e-01 -3.517535328865051270e-01 -8.015713095664978027e-02 -7.806172221899032593e-02 -1.629461906850337982e-02 -1.682742685079574585e-01 4.583646655082702637e-01 1.338815540075302124e-01 -1.635631024837493896e-01 -1.085691750049591064e-01 7.928455621004104614e-02 1.263916939496994019e-01 1.342994272708892822e-01 -2.375735491514205933e-01 7.380718737840652466e-02 -1.245127767324447632e-01 1.911166310310363770e-01
4.577122628688812256e-03 -2.613181807100772858e-02 -1.466371566057205200e-01 1.329973936080932617e-01 -7.400508224964141846e-02 6.159009784460067749e-02 2.257407009601593018e-01 -2.309014275670051575e-02 8.665677160024642944e-02 -2.869708836078643799e-01 2.448317855596542358e-01 -1.800691932439804077e-01 3.447987139225006104e-01 -2.640948444604873657e-02 -2.687325477600097656e-01 -2.048551142215728760e-01 -4.151540398597717285e-01 -1.113507375121116638e-01 -1.953508704900741577e-01 1.300693750381469727e-01 -8.840959519147872925e-02 1.973185241222381592e-01 -2.310990393161773682e-01 5.411150306463241577e-02 8.478019386529922485e-02 1.583718694746494293e-03 -1.306132525205612183e-01 -1.367237865924835205e-01 -2.659387188032269478e-03 -2.538659572601318359e-01 1.804748326539993286e-01 2.146545983850955963e-02
-1.175325363874435425e-02 6.648664176464080811e-02 -2.698531150817871094e-01 8.506552129983901978e-02 -5.147673189640045166e-03 -6.719905883073806763e-02 1.118270158767700195e-01 -1.895626783370971680e-01 1.533680409193038940e-01 1.194052118808031082e-02 1.111017242074012756e-01 2.687175758183002472e-02 4.279665052890777588e-01 1.550904959440231323e-01 -2.451678067445755005e-01 -1.552232652902603149e-01 -2.532138228416442871e-01 2.392993122339248657e-01 2.238298580050468445e-02 1.893573701381683350e-01 -1.538857817649841309e-02 3.447808325290679932e-01 -7.892794907093048096e-03 -1.734661757946014404e-01 -1.801893264055252075e-01 -1.530311107635498047e-01 -1.343792527914047241e-01 -3.570840507745742798e-02 1.338821351528167725e-01 -2.336765825748443604e-01 2.506574988365173340e-01 1.291634440422058105e-01
3.942344337701797485e-02 -1.215705201029777527e-01 -1.599159836769104004e-01 8.902546018362045288e-02 2.285141795873641968e-01 1.144416853785514832e-01 2.232465147972106934e-01 -3.598250150680541992e-01 -6.831897050142288208e-02 1.848182529211044312e-01 5.139958485960960388e-02 -1.546401977539062500e-01 5.685487985610961914e-01 -4.381839185953140259e-02 -5.743462964892387390e-02 -5.190413072705268860e-02 -3.840872272849082947e-02 2.003719061613082886e-01 -2.083581984043121338e-01 1.239830851554870605e-01 5.198102444410324097e-02 -9.807662665843963623e-02 1.706092059612274170e-01 -2.420676350593566895e-01 -3.658461943268775940e-02 -4.330697655677795410e-02 -5.174296349287033081e-02 -1.799502819776535034e-01 -5.353798344731330872e-02 2.409805655479431152e-01 -4.367581754922866821e-02 -8.628140389919281006e-02
-8.803783357143402100e-02 -2.006078809499740601e-01 -1.853595077991485596e-01 -2.838939726352691650e-01 2.803743481636047363e-01 -1.689459383487701416e-01 1.782890856266021729e-01 -4.203632101416587830e-02 5.027684569358825684e-02 1.868523098528385162e-02 3.401092812418937683e-02 -4.227985739707946777e-01 4.830883443355560303e-01 -1.326766163110733032e-01 -1.112509742379188538e-01 6.624312698841094971e-02 -1.893870383501052856e-01 5.137861892580986023e-02 2.245927788317203522e-02 1.225112006068229675e-01 8.704801648855209351e-02 1.758343428373336792e-01 1.269628703594207764e-01 -5.123386159539222717e-02 -1.552994996309280396e-01 4.903822019696235657e-02 5.652778595685958862e-02 6.386655569076538086e-02 -1.238258555531501770e-01 -2.708580791950225830e-01 3.755911439657211304e-02 1.031800955533981323e-01
-3.330595418810844421e-02 -2.489155903458595276e-02 -2.950089573860168457e-01 1.287433058023452759e-01 -1.525559872388839722e-01 -8.506121486425399780e-02 1.820812225341796875e-01 -1.001259014010429382e-01 2.246722280979156494e-01 4.183853417634963989e-02 1.013990193605422974e-01 -2.409964986145496368e-02 2.627589106559753418e-01 2.204430103302001953e-01 -2.670354843139648438e-01 -4.530338104814291000e-03 -2.651153504848480225e-01 4.159471020102500916e-02 -1.495017018169164658e-02 1.721533387899398804e-01 1.837125569581985474e-01 4.396910667419433594e-01 -2.197915920987725258e-03 -1.779294461011886597e-01 -5.140994861721992493e-02 -3.268248960375785828e-02 -1.496398597955703735e-01 -1.300432682037353516e-01 1.874441653490066528e-01 -9.295702725648880005e-02 2.379804253578186035e-01 2.547112107276916504e-01
1.249179095029830933e-01 1.412439048290252686e-01 7.952784746885299683e-02 1.837592571973800659e-01 -1.313657760620117188e-01 -1.558977812528610229e-01 2.531036734580993652e-01 -3.761905729770660400e-01 1.344303600490093231e-02 7.948085665702819824e-02 1.034734621644020081e-01 -1.626739203929901123e-01 3.283442258834838867e-01 -1.765477955341339111e-01 -2.902160286903381348e-01 2.043344452977180481e-02 -2.219341695308685303e-01 -1.475444436073303223e-01 8.878773450851440430e-02 -1.150631755590438843e-01 -1.399639695882797241e-01 7.229732722043991089e-02 3.482794463634490967e-01 -1.714283972978591919e-01 -4.177968576550483704e-02 9.180781990289688110e-02 1.286681592464447021e-01 2.094130218029022217e-01 -1.455482542514801025e-01 9.484888613224029541e-02 6.799041479825973511e-02 1.920555680990219116e-01
5.560274422168731689e-02 -2.527332305908203125e-01 1.422590762376785278e-01 -2.476245351135730743e-02 2.024613618850708008e-01 -1.326475143432617188e-01 2.858246862888336182e-01 -2.839494049549102783e-01 -1.953165680170059204e-01 7.957544177770614624e-02 9.568972140550613403e-02 1.200353074818849564e-02 4.853938221931457520e-01 1.902117580175399780e-02 -1.927266567945480347e-01 -1.462722420692443848e-01 -7.081116735935211182e-02 2.665711641311645508e-01 -7.031941413879394531e-02 1.380103230476379395e-01 1.872090399265289307e-01 7.693471014499664307e-02 -6.453873962163925171e-02 -1.972419768571853638e-01 6.074429675936698914e-02 1.785563975572586060e-01 -4.117689654231071472e-02 -2.245640754699707031e-01 -6.359256803989410400e-02 2.393644005060195923e-01 -3.993421047925949097e-02 9.084189683198928833e-02
1.697134673595428467e-01 1.101665124297142029e-01 1.663589775562286377e-01 5.190539732575416565e-02 6.271834671497344971e-02 9.662704914808273315e-02 1.017545089125633240e-01 -7.556404918432235718e-02 1.514569222927093506e-01 -2.784857898950576782e-02 -8.958422392606735229e-02 -2.292883098125457764e-01 2.921629250049591064e-01 -6.360495835542678833e-02 -5.237610340118408203e-01 1.027349680662155151e-01 -1.118743326514959335e-02 7.963336259126663208e-02 1.309152394533157349e-01 -2.172971144318580627e-02 1.219139397144317627e-01 1.546384543180465698e-01 1.484974101185798645e-02 -1.993580311536788940e-01 1.244477778673171997e-01 1.446612477302551270e-01 1.731421351432800293e-01 -1.676056683063507080e-01 -2.264839261770248413e-01 -1.140985488891601562e-01 3.288968205451965332e-01 2.664028406143188477e-01
3.332468867301940918e-02 -2.306301146745681763e-01 -3.501548990607261658e-02 -5.172773823142051697e-02 -9.576357901096343994e-02 -2.668822109699249268e-01 1.393330246210098267e-01 -5.212047696113586426e-02 4.189109802246093750e-02 -6.654083728790283203e-02 1.607739180326461792e-01 -4.063329473137855530e-02 1.674003005027770996e-01 -1.474247127771377563e-01 -2.800697088241577148e-01 -2.739423215389251709e-01 -3.058666586875915527e-01 -1.688010394573211670e-01 1.650614738464355469e-01 -5.453342571854591370e-02 -6.708859652280807495e-02 -1.318609341979026794e-02 3.913941383361816406e-01 -3.614624440670013428e-01 -2.030299790203571320e-02 1.892334967851638794e-01 3.546788543462753296e-02 2.147015184164047241e-01 -1.732370555400848389e-01 -1.160666644573211670e-01 1.855719387531280518e-01 8.122191764414310455e-03
-2.300328910350799561e-01 -1.992776542901992798e-01 -1.651544570922851562e-01 1.922744512557983398e-01 -9.473984688520431519e-02 6.522751599550247192e-02 1.085812821984291077e-01 -1.567113995552062988e-01 -1.991373114287853241e-02 7.377205789089202881e-02 -2.545851171016693115e-01 -2.198163419961929321e-01 2.741294205188751221e-01 -2.459379732608795166e-01 -4.643988013267517090e-01 -7.122229039669036865e-02 -9.769666194915771484e-02 -1.221401467919349670e-01 -6.641116738319396973e-02 2.548152953386306763e-02 6.923256814479827881e-02 -1.776516996324062347e-02 1.811284944415092468e-02 -1.463306546211242676e-01 1.432885974645614624e-01 -8.506102859973907471e-02 -2.720099389553070068e-01 1.797186136245727539e-01 -1.822167783975601196e-01 -1.086884289979934692e-01 2.731283009052276611e-01 9.035307914018630981e-02
-3.030390664935112000e-02 -2.088425159454345703e-01 -3.228330314159393311e-01 1.851949542760848999e-01 3.033716417849063873e-02 -9.159626066684722900e-02 5.022053420543670654e-02 -1.279370784759521484e-01 1.414466947317123413e-01 2.233825027942657471e-01 1.356458663940429688e-01 -2.000105232000350952e-01 2.719626128673553467e-01 1.131263524293899536e-01 -1.552881151437759399e-01 -2.500964403152465820e-01 -1.037601158022880554e-01 1.344789564609527588e-01 -4.993429780006408691e-02 -1.438942458480596542e-02 1.646876186132431030e-01 5.460091233253479004e-01 -6.711414456367492676e-02 3.132638707756996155e-02 -1.641196906566619873e-01 9.998074918985366821e-02 7.406691554933786392e-03 5.414334684610366821e-02 2.043315321207046509e-01 -3.708470985293388367e-02 1.981737464666366577e-01 -4.910284280776977539e-02
-1.188793778419494629e-01 -1.627076566219329834e-01 -2.606526315212249756e-01 7.762601226568222046e-02 -3.904419392347335815e-02 -1.440201792865991592e-02 -6.503895670175552368e-02 -1.356192529201507568e-01 8.578406274318695068e-02 2.260981798171997070e-01 9.653522819280624390e-02 -5.295307189226150513e-02 1.393638253211975098e-01 -2.180190235376358032e-01 -2.047130912542343140e-01 5.337580293416976929e-02 -3.633434474468231201e-01 -7.115477230399847031e-03 -9.832433611154556274e-02 -1.594651788473129272e-01 -1.470739245414733887e-01 2.842889428138732910e-01 -8.724499493837356567e-02 -3.615060448646545410e-01 -1.509854644536972046e-01 9.267143905162811279e-02 1.656511425971984863e-01 8.504102937877178192e-03 -2.145560830831527710e-01 1.329495310783386230e-01 2.146807909011840820e-01 3.196099698543548584e-01
5.156449973583221436e-02 9.866566956043243408e-02 -3.930536285042762756e-02 1.038956493139266968e-01 1.174427717924118042e-01 -3.468283265829086304e-02 8.751890063285827637e-02 -2.690791487693786621e-01 1.885864324867725372e-02 -2.664489150047302246e-01 -1.963331103324890137e-01 2.053957581520080566e-01 2.764763236045837402e-01 -3.432957231998443604e-01 -2.303502261638641357e-01 1.032420396804809570e-01 -2.998234331607818604e-01 1.153607740998268127e-01 -4.162628203630447388e-02 1.304871886968612671e-01 -1.619724370539188385e-02 -6.183426827192306519e-02 -4.842182248830795288e-02 -2.817565500736236572e-01 -1.346004605293273926e-01 3.821568191051483154e-02 -1.861343383789062500e-01 2.359716296195983887e-01 -2.314018458127975464e-01 3.696032613515853882e-02 2.426793426275253296e-01 1.965213716030120850e-01
-2.857425715774297714e-04 -1.821862012147903442e-01 -9.565015137195587158e-02 2.282164990901947021e-01 3.250855505466461182e-01 -3.580594807863235474e-02 1.425187587738037109e-01 -6.161781772971153259e-02 1.691678166389465332e-01 1.303845643997192383e-01 1.217577829957008362e-01 -4.612317681312561035e-01 4.133236408233642578e-01 -1.721279174089431763e-01 -1.657317280769348145e-01 1.743539124727249146e-01 -1.333520710468292236e-01 5.019560083746910095e-02 -1.019290089607238770e-01 5.848532915115356445e-02 2.350476011633872986e-02 -5.193133652210235596e-02 3.190185502171516418e-02 -5.372237786650657654e-02 9.934095665812492371e-03 -3.052248060703277588e-02 -2.751679122447967529e-01 1.598561704158782959e-01 2.192484140396118164e-01 2.073117643594741821e-01 -1.485066860914230347e-02 9.033846110105514526e-02
-1.151919513940811157e-01 -1.757582090795040131e-02 -1.371000409126281738e-01 1.245017647743225098e-01 -9.112847596406936646e-02 6.550938356667757034e-03 2.216526716947555542e-01 -3.674445152282714844e-01 -2.064971476793289185e-01 -1.981997638940811157e-01 -1.361922025680541992e-01 -2.135290298610925674e-03 1.761135309934616089e-01 -2.057001143693923950e-01 -2.797516882419586182e-01 4.010862708091735840e-01 -2.522515058517456055e-01 2.007768899202346802e-01 -2.187664434313774109e-02 1.273963879793882370e-02 1.434170175343751907e-02 1.104402020573616028e-01 -5.203541740775108337e-02 -2.471245080232620239e-01 9.881082922220230103e-02 3.093865215778350830e-01 1.045957654714584351e-01 1.151453033089637756e-01 -1.570726484060287476e-01 6.186160817742347717e-02 -6.724538654088973999e-02 5.681779235601425171e-02
-7.372745871543884277e-02 -2.073043882846832275e-01 -3.890942409634590149e-02 1.403542906045913696e-01 -2.972336113452911377e-01 -6.251843273639678955e-02 6.024773791432380676e-02 -2.748723328113555908e-01 4.261198341846466064e-01 -2.179710417985916138e-01 -6.446067988872528076e-02 -5.735519528388977051e-02 3.088813722133636475e-01 -4.143876433372497559e-01 -1.813290119171142578e-01 2.955143339931964874e-03 -9.581334888935089111e-02 9.397771209478378296e-02 -1.300666183233261108e-01 4.270167276263237000e-02 -7.969999313354492188e-02 1.316128484904766083e-02 1.434406489133834839e-01 -1.675951927900314331e-01 1.588864438235759735e-02 6.608582567423582077e-03 -2.893092930316925049e-01 2.099344879388809204e-02 -1.990286111831665039e-01 2.226919122040271759e-02 4.659723863005638123e-02 -6.106670573353767395e-02
-1.399243921041488647e-01 -5.298690125346183777e-02 -1.126532629132270813e-01 8.281116932630538940e-02 -9.677357226610183716e-02 1.532193124294281006e-01 2.145582884550094604e-01 -3.418003022670745850e-01 -3.549235314130783081e-02 1.048421338200569153e-01 5.004860460758209229e-02 -1.121808737516403198e-01 3.881787061691284180e-01 9.371218085289001465e-02 -2.702857553958892822e-01 -1.329974830150604248e-01 8.739142864942550659e-02 7.512739300727844238e-02 -7.140826433897018433e-02 -3.493691235780715942e-02 -7.828344590961933136e-03 4.648143351078033447e-01 -1.431253552436828613e-02 -1.794868558645248413e-01 -6.828910112380981445e-02 -1.027600020170211792e-01 -9.356607496738433838e-02 1.065471842885017395e-01 4.577127471566200256e-02 -1.861037164926528931e-01 1.824460476636886597e-01 3.336637914180755615e-01
-1.474431753158569336e-01 -8.282887935638427734e-02 -2.572367191314697266e-01 1.762112230062484741e-01 -2.021518498659133911e-01 3.504264727234840393e-02 1.159964874386787415e-01 -3.197431564331054688e-01 -9.376566112041473389e-02 -1.923239044845104218e-02 7.422564923763275146e-02 -3.674618527293205261e-02 4.489398300647735596e-01 -1.856971066445112228e-04 -1.899679899215698242e-01 6.957548856735229492e-02 1.023062020540237427e-01 -7.556045800447463989e-02 -2.997261937707662582e-03 1.972482167184352875e-02 1.059708744287490845e-02 3.781753778457641602e-01 -1.969851180911064148e-02 -2.570083141326904297e-01 -2.209294587373733521e-02 -1.750998198986053467e-01 -1.741663068532943726e-01 2.407048344612121582e-01 1.184685379266738892e-01 -8.100702613592147827e-02 1.495421230792999268e-01 2.633866965770721436e-01
5.830908194184303284e-02 -1.077482327818870544e-01 -2.788723707199096680e-01 1.626266539096832275e-01 -1.950844377279281616e-01 9.925152361392974854e-02 1.308766454458236694e-01 -4.044674634933471680e-01 2.216409146785736084e-01 -1.020394712686538696e-01 5.291024222970008850e-02 -1.191999018192291260e-01 3.362911045551300049e-01 4.415049403905868530e-02 -2.078310698270797729e-01 2.676262985914945602e-03 6.435931473970413208e-02 -1.208207234740257263e-01 -5.786506459116935730e-02 1.588701605796813965e-01 -1.563038863241672516e-02 3.290108740329742432e-01 1.561288349330425262e-02 -5.915305390954017639e-02 -1.254895627498626709e-01 -1.399430036544799805e-01 -9.402439743280410767e-02 1.994928717613220215e-01 1.907266825437545776e-01 -4.227893054485321045e-02 2.574251592159271240e-01 2.634199261665344238e-01
-1.204114630818367004e-01 -2.418423891067504883e-01 1.974256187677383423e-01 1.118670552968978882e-01 -1.662993282079696655e-01 -1.847868561744689941e-01 6.840089708566665649e-02 -4.114332795143127441e-01 6.971083930693566799e-04 -1.534131616353988647e-01 2.101093083620071411e-01 -1.583542078733444214e-01 5.140401721000671387e-01 -1.914086043834686279e-01 3.855963796377182007e-02 1.845583878457546234e-02 -2.806105315685272217e-01 1.491683572530746460e-01 -1.242916435003280640e-01 -4.265343770384788513e-02 -1.891186088323593140e-02 6.154099106788635254e-02 1.570749580860137939e-01 -1.405562311410903931e-01 -2.427676133811473846e-02 4.079252108931541443e-02 -1.235803738236427307e-01 -1.704381704330444336e-01 -1.041670069098472595e-01 1.152615845203399658e-01 5.662120506167411804e-02 -5.960908532142639160e-02
-1.441156864166259766e-01 -2.366220057010650635e-01 1.121402904391288757e-01 2.616576552391052246e-01 2.178203128278255463e-02 -5.863554775714874268e-03 -2.027724310755729675e-02 -4.628395438194274902e-01 5.136312171816825867e-02 -1.912634074687957764e-01 2.176822572946548462e-01 -6.419174373149871826e-02 2.801696360111236572e-01 6.713120639324188232e-02 -1.803731322288513184e-01 -1.260571628808975220e-01 -4.524949789047241211e-01 1.625296920537948608e-01 -1.131832376122474670e-01 2.975128032267093658e-02 -4.146482050418853760e-02 1.182773485779762268e-01 2.069077044725418091e-01 -9.709844738245010376e-02 -1.051150560379028320e-01 1.307205855846405029e-01 3.438272699713706970e-02 -7.135957479476928711e-02 -2.592021040618419647e-02 1.287662088871002197e-01 -3.768195584416389465e-02 1.975162923336029053e-01
6.074534263461828232e-03 -3.053000569343566895e-01 -3.256017267704010010e-01 2.440324872732162476e-01 6.650274246931076050e-02 -4.133780300617218018e-02 3.870557621121406555e-02 -2.247898429632186890e-01 1.877499520778656006e-01 2.388371080160140991e-01 1.231442317366600037e-01 -5.075580626726150513e-02 1.361176222562789917e-01 -7.269757986068725586e-02 -3.658793494105339050e-02 1.321938335895538330e-01 -4.467479586601257324e-01 1.882144808769226074e-02 -2.236863225698471069e-01 -2.703070044517517090e-01 -2.369281500577926636e-01 2.102814167737960815e-01 -7.181498408317565918e-02 -4.260688647627830505e-02 -2.954147756099700928e-02 6.611289572902023792e-04 -2.313291840255260468e-02 5.731042101979255676e-02 -1.929213404655456543e-01 9.802006930112838745e-02 1.255427394062280655e-02 2.198264896869659424e-01
-8.338353782892227173e-02 -2.831377089023590088e-01 -6.864043325185775757e-02 1.331116408109664917e-01 4.671135172247886658e-02 4.060977324843406677e-02 1.471529603004455566e-01 -4.295761883258819580e-01 1.681959480047225952e-01 -3.101854026317596436e-01 3.614918887615203857e-02 5.935679003596305847e-02 3.414822816848754883e-01 7.189991325139999390e-02 -1.083122268319129944e-01 6.299807876348495483e-02 -3.483620882034301758e-01 -7.669384032487869263e-02 1.689173397608101368e-03 -1.731258183717727661e-01 -1.826882958412170410e-01 7.949783653020858765e-02 -8.157900720834732056e-02 -1.348817199468612671e-01 -3.221372961997985840e-01 8.269131928682327271e-02 8.302564918994903564e-02 4.737922549247741699e-02 6.219204049557447433e-03 8.388493955135345459e-02 2.510638236999511719e-01 4.473052546381950378e-02
-4.154345765709877014e-02 -5.060276985168457031e-01 1.069722101092338562e-01 6.673191487789154053e-02 -1.909486018121242523e-02 -2.222244441509246826e-01 -1.198523789644241333e-01 -4.492477476596832275e-01 -3.408158943057060242e-02 -6.405567377805709839e-02 1.464818418025970459e-01 -2.378438599407672882e-02 4.610830247402191162e-01 -1.372592896223068237e-01 -1.139454245567321777e-01 -5.806772410869598389e-02 -1.416270881891250610e-01 8.326547592878341675e-02 -5.195932462811470032e-02 1.451915055513381958e-01 -2.531932108104228973e-02 -1.440753787755966187e-02 -1.242658942937850952e-01 -5.290892720222473145e-02 -1.246901452541351318e-01 1.108811944723129272e-01 -3.305709362030029297e-02 -1.824909150600433350e-01 -1.699354797601699829e-01 1.175339594483375549e-01 -4.739228636026382446e-02 9.087958186864852905e-02
-1.364123672246932983e-01 -4.576039314270019531e-02 -8.962484449148178101e-02 4.352540373802185059e-01 -1.945504397153854370e-01 -1.742248982191085815e-01 1.811303645372390747e-01 -4.738708436489105225e-01 -1.347454381175339222e-04 -3.041258454322814941e-01 -6.979730725288391113e-02 -7.518027722835540771e-02 2.429083883762359619e-01 -1.012930721044540405e-01 -1.335210949182510376e-01 -8.016423881053924561e-02 -2.503976523876190186e-01 3.281024470925331116e-02 -3.724258020520210266e-02 -1.702837832272052765e-02 -1.794084012508392334e-01 1.940943598747253418e-01 1.249474510550498962e-01 -4.408926144242286682e-02 1.359236799180507660e-02 1.778837293386459351e-01 -1.292899101972579956e-01 1.632061600685119629e-01 -1.200366243720054626e-01 9.202489256858825684e-02 8.119259029626846313e-02 4.690807312726974487e-02
-7.198290899395942688e-03 -2.056486755609512329e-01 -3.069680631160736084e-01 -3.721559792757034302e-02 1.943580061197280884e-01 9.305365383625030518e-02 -5.468293651938438416e-02 -2.183279395103454590e-01 1.908151805400848389e-01 3.591894730925559998e-02 3.612241894006729126e-02 -2.093847393989562988e-01 2.885309755802154541e-01 -1.786527335643768311e-01 -2.289687246084213257e-01 -1.160673275589942932e-01 -3.654447793960571289e-01 -7.454638928174972534e-02 -2.053980827331542969e-01 -1.203487589955329895e-01 3.903340697288513184e-01 9.017830342054367065e-02 1.122782081365585327e-01 1.799313127994537354e-01 -3.531216830015182495e-02 1.475388407707214355e-01 5.603587254881858826e-02 -1.009737849235534668e-01 7.099064439535140991e-02 -4.404645040631294250e-02 -1.021737009286880493e-01 2.145115137100219727e-01
1.502777189016342163e-01 -2.980720400810241699e-01 -2.767429053783416748e-01 1.203294098377227783e-01 1.677739769220352173e-01 3.530460596084594727e-02 9.421344101428985596e-02 -2.229950875043869019e-01 1.243550777435302734e-01 -3.506112843751907349e-02 1.670049279928207397e-01 -6.248924881219863892e-03 1.310765296220779419e-01 -2.949673533439636230e-01 -2.449188679456710815e-01 2.244006693363189697e-01 -3.801922127604484558e-02 -5.750022083520889282e-02 -1.035817041993141174e-01 -5.896949768066406250e-02 -1.396233886480331421e-01 1.106211617588996887e-01 9.185272268950939178e-03 -2.386743426322937012e-01 1.111062020063400269e-01 3.182096481323242188e-01 9.137436002492904663e-02 -9.182760119438171387e-02 -3.141322135925292969e-01 8.382256329059600830e-02 -3.011145889759063721e-01 1.259241104125976562e-01
-9.507596492767333984e-02 -1.653432399034500122e-01 -1.501129418611526489e-01 -3.233379870653152466e-02 1.103761047124862671e-02 -3.076316416263580322e-02 1.294048428535461426e-01 1.724743098020553589e-01 1.503666639328002930e-01 -9.971039742231369019e-02 2.502844333648681641e-01 -2.409790903329849243e-01 2.954987287521362305e-01 1.027295086532831192e-02 -1.481048613786697388e-01 1.857393383979797363e-01 -1.982841491699218750e-01 8.954045176506042480e-02 -2.333064675331115723e-01 2.559207081794738770e-01 1.185654550790786743e-01 2.636931836605072021e-01 -1.011209413409233093e-01 -3.427607193589210510e-02 1.498595625162124634e-01 3.446973562240600586e-01 -4.556821659207344055e-02 3.405203819274902344e-01 -1.198741942644119263e-01 5.242174863815307617e-02 2.373005300760269165e-01 1.921703666448593140e-02
-1.579447686672210693e-01 -8.378653973340988159e-02 2.245995961129665375e-02 -2.061312273144721985e-02 2.535749673843383789e-01 -9.894109331071376801e-03 -1.200182363390922546e-02 -3.374638855457305908e-01 8.152700215578079224e-02 1.179453507065773010e-01 -2.232057005167007446e-01 -1.090871766209602356e-01 3.867667317390441895e-01 7.985629886388778687e-02 -1.155201196670532227e-01 2.195817232131958008e-02 -1.566705703735351562e-01 6.440246850252151489e-02 -1.106366049498319626e-02 -1.166891604661941528e-01 -5.716132372617721558e-02 1.262236386537551880e-01 5.963260307908058167e-02 -2.175894826650619507e-01 3.449034690856933594e-01 2.041073441505432129e-01 8.487710356712341309e-02 3.329614102840423584e-01 -3.526807725429534912e-01 1.396287530660629272e-01 1.036393269896507263e-02 3.744973987340927124e-02
3.873033449053764343e-02 -2.317825704813003540e-01 -3.672159463167190552e-02 -6.630531698465347290e-02 5.753112211823463440e-02 -2.804304361343383789e-01 2.716891765594482422e-01 -6.434869021177291870e-02 2.239407412707805634e-02 -8.922605216503143311e-02 -7.174827903509140015e-02 -3.130237162113189697e-01 3.747369349002838135e-01 -2.353402674198150635e-01 -3.948477283120155334e-02 -4.479875788092613220e-02 -4.042014777660369873e-01 -9.037940949201583862e-02 -4.055273160338401794e-02 1.778666526079177856e-01 2.060880139470100403e-02 -3.223858773708343506e-02 -2.037879228591918945e-01 -1.711230874061584473e-01 -2.188573330640792847e-01 4.052560403943061829e-02 9.826027601957321167e-02 1.157602891325950623e-01 -5.822353437542915344e-02 -2.123271971940994263e-01 2.139896899461746216e-01 -1.555180400609970093e-01
-7.081685960292816162e-02 -2.933920621871948242e-01 -1.881720572710037231e-01 5.465288832783699036e-02 -6.177463382482528687e-02 2.447966784238815308e-01 -5.673111230134963989e-02 -9.301033616065979004e-02 1.945467442274093628e-01 6.362183392047882080e-02 9.553501754999160767e-02 -4.588564392179250717e-03 3.091341257095336914e-01 -1.631207913160324097e-01 -1.586675494909286499e-01 6.517536193132400513e-02 -4.008083939552307129e-01 5.869450047612190247e-02 -1.112724542617797852e-01 -1.360770463943481445e-01 -4.050842672586441040e-02 2.770105600357055664e-01 -5.136194080114364624e-02 -2.600615620613098145e-01 -1.511494964361190796e-01 -1.717131026089191437e-02 5.316703766584396362e-02 1.804005354642868042e-01 -3.135579824447631836e-01 1.340779960155487061e-01 5.185922980308532715e-02 2.666947841644287109e-01
-1.107652485370635986e-01 -1.710781008005142212e-01 -2.741353400051593781e-02 -1.326195895671844482e-01 1.716595292091369629e-01 -1.182310804724693298e-01 -1.525579541921615601e-01 -9.730871766805648804e-02 2.129885256290435791e-01 2.703335601836442947e-03 -8.240555971860885620e-02 -3.989964425563812256e-01 3.909541070461273193e-01 -3.924696892499923706e-02 -9.620213508605957031e-02 -3.223372250795364380e-02 -1.947214901447296143e-01 -6.086835265159606934e-02 1.348543465137481689e-01 1.961092650890350342e-02 -2.024683356285095215e-01 2.218377292156219482e-01 2.784660458564758301e-02 -3.014479875564575195e-01 2.372269928455352783e-01 9.631887078285217285e-02 6.039557978510856628e-02 3.160972595214843750e-01 -1.808214038610458374e-01 -9.942571073770523071e-02 -1.772083789110183716e-01 -5.242795497179031372e-02
7.965945452451705933e-02 -1.508687883615493774e-01 7.319952547550201416e-02 1.142055764794349670e-01 2.189973294734954834e-01 -2.063247710466384888e-01 -1.439941078424453735e-01 7.046094536781311035e-02 1.958692967891693115e-01 4.724137112498283386e-02 -7.163966656662523746e-04 -2.019735276699066162e-01 3.662913739681243896e-01 -7.598442584276199341e-02 -2.672822177410125732e-01 1.846835613250732422e-01 -1.622700989246368408e-01 -8.527503907680511475e-02 9.406348317861557007e-02 -9.099160321056842804e-03 2.933156490325927734e-01 -5.955604836344718933e-02 6.548960506916046143e-02 -3.780754506587982178e-01 -7.150239497423171997e-02 -5.923277512192726135e-02 -6.408775597810745239e-02 -1.021186485886573792e-01 -8.001413941383361816e-02 -1.547782868146896362e-01 3.401067256927490234e-01 2.466760724782943726e-01
-1.090261712670326233e-01 -3.474801778793334961e-01 2.003289759159088135e-01 5.364051833748817444e-02 9.043914079666137695e-02 2.365601994097232819e-02 1.585016250610351562e-01 -4.556455612182617188e-01 1.034896075725555420e-01 -1.972157806158065796e-01 6.414919346570968628e-02 -5.257761105895042419e-02 3.694854974746704102e-01 -1.462827771902084351e-01 -1.622381210327148438e-01 -3.595996648073196411e-02 -2.645826041698455811e-01 -8.889595977962017059e-03 -1.738862842321395874e-01 -3.022536635398864746e-02 -1.945502124726772308e-02 2.303094267845153809e-01 1.399705410003662109e-01 -5.945989489555358887e-02 1.304189860820770264e-01 6.223519518971443176e-02 -7.685551047325134277e-02 -1.232783645391464233e-01 1.712642796337604523e-02 2.068841457366943359e-01 7.685806602239608765e-02 -2.685177326202392578e-01
-2.145944237709045410e-01 -1.779998689889907837e-01 -2.493346035480499268e-01 -2.566531896591186523e-01 2.430810630321502686e-01 -9.131221100687980652e-03 1.899995654821395874e-01 -6.794492155313491821e-02 1.840656739659607410e-03 4.279857128858566284e-02 8.371319621801376343e-02 -3.375599086284637451e-01 4.457388520240783691e-01 -1.077942550182342529e-02 -1.009596660733222961e-01 -7.526864856481552124e-02 -1.514726430177688599e-01 -1.025974750518798828e-01 -2.233833521604537964e-01 2.095885761082172394e-02 1.626231670379638672e-01 2.446806877851486206e-01 3.033062443137168884e-02 -1.148352622985839844e-01 -1.392582803964614868e-01 2.388345450162887573e-01 9.664075449109077454e-03 -5.697324126958847046e-02 -3.210531547665596008e-02 -2.278678119182586670e-01 1.642204225063323975e-01 1.138533875346183777e-01
-2.348815500736236572e-01 -1.983243674039840698e-01 4.705629125237464905e-02 1.671640127897262573e-01 2.133507728576660156e-01 -1.401876509189605713e-01 6.767585873603820801e-02 -2.010015547275543213e-01 2.805398404598236084e-02 -6.176864355802536011e-02 1.123116388916969299e-01 -4.376317262649536133e-01 3.035047650337219238e-01 -1.743624657392501831e-01 -1.588863730430603027e-01 9.193836897611618042e-02 -2.497079670429229736e-01 -8.969637006521224976e-02 9.917793422937393188e-02 1.467701345682144165e-01 1.807630877010524273e-03 3.375602886080741882e-02 1.002851352095603943e-01 -1.101059392094612122e-01 2.234940230846405029e-02 1.856352686882019043e-01 -2.955445647239685059e-01 1.007773503661155701e-01 3.598661124706268311e-01 6.312730163335800171e-02 -3.932238742709159851e-02 8.738556504249572754e-02
-1.309930812567472458e-02 8.364422619342803955e-02 -1.075467541813850403e-01 -4.744040966033935547e-02 -6.534957140684127808e-02 -1.051406636834144592e-01 2.130205556750297546e-02 -3.204553946852684021e-02 1.196097880601882935e-01 -1.219050735235214233e-01 -1.156260538846254349e-02 -4.580168426036834717e-01 3.576192855834960938e-01 4.396091401576995850e-02 -1.194141805171966553e-01 1.911635100841522217e-01 -3.425860702991485596e-01 1.475141793489456177e-01 5.174054298549890518e-03 -8.829942345619201660e-02 1.880969256162643433e-01 1.795725673437118530e-01 2.585838139057159424e-01 6.989375501871109009e-02 -1.654946058988571167e-01 3.781540393829345703e-01 -1.221541538834571838e-01 -1.180465817451477051e-01 1.499889045953750610e-01 1.623414903879165649e-01 8.514670282602310181e-02 -2.877127006649971008e-02
5.920026451349258423e-02 -4.668634757399559021e-02 -2.637118399143218994e-01 4.097279906272888184e-02 -2.347789555788040161e-01 -4.655653238296508789e-02 2.168117314577102661e-01 -3.896082639694213867e-01 5.431111901998519897e-02 2.256007678806781769e-02 2.038242667913436890e-01 -1.209728792309761047e-01 4.437423646450042725e-01 1.030015349388122559e-01 -3.452839255332946777e-01 -7.385937869548797607e-02 4.448310472071170807e-03 -4.838040098547935486e-02 2.728632651269435883e-03 9.311677515506744385e-02 1.565650478005409241e-02 3.261685967445373535e-01 -1.014231517910957336e-01 2.692132256925106049e-03 9.475217200815677643e-03 -1.673152744770050049e-01 -1.559871435165405273e-01 1.269445270299911499e-01 1.065192520618438721e-01 -6.831062585115432739e-02 1.960511207580566406e-01 1.556561887264251709e-01
-1.412210464477539062e-01 -1.523075848817825317e-01 -3.839623555541038513e-02 -3.365986421704292297e-02 1.130230501294136047e-01 2.141494303941726685e-01 5.114947259426116943e-02 -6.438046693801879883e-02 2.077543735504150391e-01 -3.018129765987396240e-01 -3.765012323856353760e-02 -2.103914767503738403e-01 3.770480751991271973e-01 4.801959916949272156e-02 -1.001321896910667419e-01 4.857959691435098648e-03 -3.687454164028167725e-01 -1.930297315120697021e-01 -1.055845841765403748e-01 -3.357946872711181641e-01 9.507980197668075562e-02 -1.420845389366149902e-01 -1.176083162426948547e-01 -1.227379962801933289e-01 -1.076583191752433777e-01 2.354689985513687134e-01 -1.363625079393386841e-01 2.915179543197154999e-02 -4.598641302436590195e-03 1.077724844217300415e-01 2.617705464363098145e-01 1.802652180194854736e-01
-9.057883918285369873e-02 -1.667203158140182495e-01 -1.704854369163513184e-01 -8.847504109144210815e-02 5.331942345947027206e-03 3.375902175903320312e-01 -8.912201225757598877e-02 -3.012195527553558350e-01 1.974521428346633911e-01 1.286606341600418091e-01 1.116672679781913757e-01 -1.396259367465972900e-01 1.375798434019088745e-01 -1.028196141123771667e-01 -3.529579043388366699e-01 1.079773306846618652e-01 -2.560449540615081787e-01 -1.291512162424623966e-03 -1.583817005157470703e-01 2.553167380392551422e-02 -1.868760436773300171e-01 -8.047460019588470459e-02 -8.678302913904190063e-02 -2.706150114536285400e-01 -9.637848287820816040e-02 2.456363141536712646e-01 -1.163448169827461243e-01 1.302657425403594971e-01 1.726435422897338867e-01 1.525685787200927734e-01 7.863697409629821777e-02 2.972083985805511475e-01
-4.513743147253990173e-02 -1.170586571097373962e-01 -5.934216082096099854e-02 -9.927041083574295044e-02 7.692203670740127563e-02 -3.150254487991333008e-01 1.118123158812522888e-01 -5.847018957138061523e-02 1.726600378751754761e-01 -2.250901050865650177e-02 -1.711369603872299194e-01 6.945044547319412231e-02 3.043619990348815918e-01 -1.862585693597793579e-01 -2.023672610521316528e-01 2.703202515840530396e-02 -3.562394082546234131e-01 -1.958881914615631104e-01 2.129058837890625000e-01 1.469367444515228271e-01 -1.204917058348655701e-01 5.756718665361404419e-02 3.486147895455360413e-02 -3.244364261627197266e-01 -1.945722661912441254e-02 2.120437026023864746e-01 -3.395973145961761475e-02 1.127776969224214554e-02 -4.395705163478851318e-01 -1.518097356893122196e-03 2.798875607550144196e-02 1.386713385581970215e-01
2.770923078060150146e-02 -2.378647178411483765e-01 1.213083863258361816e-01 2.034883350133895874e-01 3.699068725109100342e-02 1.428079307079315186e-01 2.791866958141326904e-01 -2.202842235565185547e-01 3.784950077533721924e-01 -1.071005314588546753e-02 -7.368528097867965698e-02 1.198853999376296997e-01 2.632578015327453613e-01 -1.039229482412338257e-01 8.947210013866424561e-02 -1.172722652554512024e-01 -1.969401985406875610e-01 -1.609641462564468384e-01 -1.006445959210395813e-01 -1.190079227089881897e-01 4.090155661106109619e-01 2.096029818058013916e-01 -8.361151069402694702e-02 -2.570041120052337646e-01 3.570407629013061523e-03 1.862402409315109253e-01 -1.629034131765365601e-01 -1.188289448618888855e-01 -1.047141924500465393e-01 -1.027844846248626709e-01 4.877617210149765015e-02 2.716248296201229095e-02
-8.929219096899032593e-02 -1.897308379411697388e-01 8.569944649934768677e-02 5.143524333834648132e-02 1.138892173767089844e-01 -1.083936393260955811e-01 -5.482409894466400146e-02 -4.999578297138214111e-01 3.760101646184921265e-02 -2.481804043054580688e-01 5.406947061419487000e-02 -3.013012744486331940e-02 3.673515021800994873e-01 -2.508037537336349487e-02 -2.133573293685913086e-01 9.544337168335914612e-03 -1.829076707363128662e-01 -2.308318316936492920e-01 -2.648828327655792236e-01 -3.267876058816909790e-02 -1.814613789319992065e-01 2.213467955589294434e-01 -2.650133892893791199e-02 2.940273471176624298e-02 6.131392717361450195e-02 2.037289291620254517e-01 -7.558377087116241455e-02 8.231757581233978271e-02 -5.693170428276062012e-02 1.907855123281478882e-01 -2.267785221338272095e-01 1.733397245407104492e-01
-9.687890112400054932e-02 -2.891110777854919434e-01 1.500637084245681763e-01 6.796461343765258789e-02 -5.897744372487068176e-02 1.825889013707637787e-02 1.149452999234199524e-01 -5.747601389884948730e-01 4.086926952004432678e-02 -1.832427829504013062e-01 9.133527427911758423e-02 6.488339602947235107e-02 2.369844168424606323e-01 -8.857874572277069092e-02 -1.812915802001953125e-01 -1.012711897492408752e-01 -3.128424286842346191e-01 2.317113615572452545e-02 -1.698169857263565063e-01 -1.979499682784080505e-02 -1.013918127864599228e-02 1.862201094627380371e-01 -5.886390432715415955e-02 -7.487812638282775879e-02 1.413221210241317749e-01 2.549349665641784668e-01 -1.118794921785593033e-02 1.087658554315567017e-01 -1.706382136035244912e-05 9.340466931462287903e-03 -3.242240548133850098e-01 6.301088631153106689e-02
-1.558640785515308380e-02 -2.282308191061019897e-01 -6.322357058525085449e-02 7.902927696704864502e-02 1.524122804403305054e-01 8.689089864492416382e-02 6.332825124263763428e-02 -2.063182890415191650e-01 6.958368234336376190e-03 2.473695427179336548e-01 4.254767671227455139e-02 -3.732061386108398438e-01 3.272389173507690430e-01 -2.701382040977478027e-01 -3.129176497459411621e-01 1.615423411130905151e-01 6.331007182598114014e-02 -1.617756932973861694e-01 -2.031257897615432739e-01 2.076444774866104126e-01 2.211671173572540283e-01 8.233801275491714478e-02 6.383753567934036255e-02 -1.197367459535598755e-01 7.539553195238113403e-02 -1.219305843114852905e-01 -2.089246660470962524e-01 1.868500858545303345e-01 5.945347994565963745e-02 4.643328860402107239e-02 2.111051827669143677e-01 1.250138580799102783e-01
1.071390286087989807e-01 -1.136798188090324402e-01 1.886244565248489380e-01 6.793894618749618530e-02 8.213387429714202881e-02 -1.791566982865333557e-02 8.745655417442321777e-02 -1.201842650771141052e-01 1.432467699050903320e-01 -1.355624664574861526e-02 -2.618571817874908447e-01 -1.981924474239349365e-02 2.145432978868484497e-01 -1.153581961989402771e-01 -4.026147723197937012e-01 2.414405494928359985e-01 6.019029021263122559e-02 1.364706903696060181e-01 -2.492421492934226990e-02 -1.484901756048202515e-01 1.267447173595428467e-01 1.479001045227050781e-01 2.266697138547897339e-01 -2.671738564968109131e-01 1.111564859747886658e-01 2.103041410446166992e-01 1.152200028300285339e-01 -2.430111542344093323e-02 -2.257745414972305298e-01 -2.008382529020309448e-01 3.463839590549468994e-01 2.224641889333724976e-01
-2.801052853465080261e-02 -2.735979855060577393e-01 -3.859070539474487305e-01 2.604358084499835968e-02 1.935168355703353882e-01 -1.443673223257064819e-01 1.323716938495635986e-01 -1.037158519029617310e-01 -8.133573830127716064e-02 -9.547252953052520752e-02 1.544077694416046143e-01 -2.880944907665252686e-01 5.023359656333923340e-01 -1.051598787307739258e-01 -1.679682135581970215e-01 -1.134963519871234894e-02 -2.068847119808197021e-01 -1.328462511301040649e-01 -3.417239338159561157e-02 1.407296210527420044e-02 1.615059226751327515e-01 6.904467195272445679e-02 1.497603654861450195e-01 -6.025995593518018723e-03 1.831179410219192505e-01 1.988618075847625732e-01 6.392197310924530029e-02 7.611092180013656616e-02 1.442876160144805908e-01 -1.657557785511016846e-01 7.952886074781417847e-02 -1.454904675483703613e-01
-1.365423649549484253e-01 -2.882340550422668457e-01 -1.825863495469093323e-02 4.485363140702247620e-02 -6.193999946117401123e-02 1.448511146008968353e-02 9.193807095289230347e-02 -2.072689682245254517e-01 -1.929416060447692871e-01 6.675502657890319824e-02 1.880959570407867432e-01 -4.626544564962387085e-02 3.056541979312896729e-01 -3.120244443416595459e-01 -9.433806687593460083e-02 1.706252694129943848e-01 -3.671895265579223633e-01 1.575568914413452148e-01 2.001960296183824539e-03 -1.084147766232490540e-01 -1.610917598009109497e-02 1.619125306606292725e-01 -9.376025944948196411e-02 -3.096468448638916016e-01 -3.916040062904357910e-02 -9.564631432294845581e-02 -1.778580248355865479e-01 -2.433236986398696899e-01 -1.544752120971679688e-01 2.538484334945678711e-01 1.415744870901107788e-01 1.415945589542388916e-01
-6.087421253323554993e-02 -5.120874382555484772e-03 -3.063591718673706055e-01 6.234142184257507324e-02 -1.129546537995338440e-01 -1.381050348281860352e-01 1.355737000703811646e-01 -1.097799390554428101e-01 2.631013393402099609e-01 1.377670373767614365e-02 7.437682896852493286e-02 2.719861268997192383e-02 3.498750925064086914e-01 1.148612350225448608e-01 -2.640960812568664551e-01 5.925376899540424347e-03 -1.613302677869796753e-01 2.190257608890533447e-01 -2.579375356435775757e-02 2.560181021690368652e-01 7.490386813879013062e-02 3.507612645626068115e-01 -7.574797421693801880e-02 -1.521444469690322876e-01 -2.806411124765872955e-02 -4.339390620589256287e-02 -2.695820629596710205e-01 -3.652078285813331604e-02 1.159946322441101074e-01 -2.205034494400024414e-01 2.186449766159057617e-01 2.662517130374908447e-01
8.866908401250839233e-02 -3.458579778671264648e-01 -1.785316020250320435e-01 8.723997510969638824e-03 2.687534093856811523e-01 4.174684360623359680e-02 9.599221497774124146e-02 5.626222118735313416e-02 1.533286571502685547e-01 -1.714954525232315063e-01 5.270860716700553894e-02 -2.662850320339202881e-01 5.102072358131408691e-01 -1.297812014818191528e-01 -3.519922867417335510e-02 6.594001501798629761e-02 -3.120697140693664551e-01 -9.416738897562026978e-02 -1.847830414772033691e-01 4.905982315540313721e-02 9.063961356878280640e-02 -9.710481390357017517e-03 1.375365722924470901e-02 -8.820246160030364990e-02 9.378401190042495728e-02 2.989959120750427246e-01 -5.615333095192909241e-02 7.528810948133468628e-02 6.804148107767105103e-02 -1.800173968076705933e-01 -1.636627614498138428e-01 1.222666576504707336e-01
-5.016223341226577759e-02 -7.481012027710676193e-03 -3.372231721878051758e-01 8.295398950576782227e-02 -2.246517837047576904e-01 -1.288355290889739990e-01 1.376936882734298706e-01 -1.272486597299575806e-01 1.770770549774169922e-01 1.486904919147491455e-01 8.394824713468551636e-02 -6.059540808200836182e-02 3.590587377548217773e-01 7.127405703067779541e-02 -3.178318142890930176e-01 1.676458679139614105e-02 -1.634323298931121826e-01 5.418221279978752136e-02 -1.026782318949699402e-01 2.947872877120971680e-01 5.678086355328559875e-02 3.877919018268585205e-01 -2.671749331057071686e-02 -1.441920697689056396e-01 -3.813459351658821106e-02 -7.663609832525253296e-02 -7.862955331802368164e-02 -1.396458316594362259e-02 9.650241583585739136e-02 -2.113173305988311768e-01 2.734624147415161133e-01 1.745516806840896606e-01
-1.021699383854866028e-01 -1.445939391851425171e-01 -9.196081012487411499e-02 -1.821212098002433777e-02 -1.485617905855178833e-01 -6.003406364470720291e-03 4.516655206680297852e-02 -2.975991964340209961e-01 3.391440957784652710e-02 -9.990949183702468872e-02 -1.105982884764671326e-01 -2.079730778932571411e-01 4.650087654590606689e-01 -2.141381800174713135e-01 -2.607744932174682617e-01 -4.945537075400352478e-02 1.272497922182083130e-01 -7.038352638483047485e-02 -2.489945143461227417e-01 1.710025817155838013e-01 7.145206630229949951e-02 9.419390559196472168e-02 -1.394882351160049438e-01 -2.071642428636550903e-01 5.359430238604545593e-02 -2.874932587146759033e-01 -1.171768270432949066e-02 1.427647918462753296e-01 -9.143320471048355103e-02 1.338762976229190826e-02 2.424715310335159302e-01 2.930618524551391602e-01
-1.126786023378372192e-01 -9.903798997402191162e-02 -2.119555175304412842e-01 4.831891506910324097e-02 4.250075221061706543e-01 -5.558061599731445312e-02 9.782034158706665039e-02 -2.452447265386581421e-01 1.477233022451400757e-01 7.738436013460159302e-02 7.919775694608688354e-02 -3.242901265621185303e-01 3.100650310516357422e-01 -2.217524647712707520e-01 -2.494634240865707397e-01 -4.125688970088958740e-02 -1.308376789093017578e-01 -3.301170170307159424e-01 1.703794859349727631e-02 2.144114859402179718e-02 -2.004250697791576385e-02 -6.723680347204208374e-02 1.076011359691619873e-02 -3.156918883323669434e-01 -1.498250942677259445e-02 -3.156136348843574524e-02 -9.368487633764743805e-03 -2.103428393602371216e-01 1.805730462074279785e-01 1.022406388074159622e-02 1.346481740474700928e-01 -1.913245767354965210e-02
7.140839844942092896e-02 -1.977840214967727661e-01 1.086681932210922241e-01 3.642164543271064758e-02 -6.297928839921951294e-02 1.166191231459379196e-02 1.713793277740478516e-01 -3.632572293281555176e-01 1.423128694295883179e-01 -7.167478650808334351e-02 8.487362414598464966e-02 -1.296506077051162720e-01 4.107531607151031494e-01 -8.078853040933609009e-02 -8.935118466615676880e-02 1.109107211232185364e-01 -2.350907325744628906e-01 7.170393317937850952e-02 -2.628463208675384521e-01 3.602898865938186646e-02 1.232853010296821594e-01 9.592436254024505615e-02 5.553388595581054688e-02 -2.440332435071468353e-02 -5.981501191854476929e-02 3.539690747857093811e-03 -2.960637807846069336e-01 -3.440067470073699951e-01 -2.069640755653381348e-01 3.240828514099121094e-01 -1.959324441850185394e-02 -1.248073354363441467e-01
4.493675194680690765e-03 1.878393292427062988e-01 -1.863950043916702271e-01 1.300380825996398926e-01 -1.636289507150650024e-01 -2.125850617885589600e-01 1.078648269176483154e-01 -3.062407374382019043e-01 2.347304522991180420e-01 5.402455106377601624e-02 2.367413938045501709e-01 -1.040944159030914307e-01 3.897833526134490967e-01 1.891142129898071289e-01 -1.343143433332443237e-01 3.760923445224761963e-02 -1.025060042738914490e-01 1.323779225349426270e-01 -6.382665783166885376e-02 3.006278276443481445e-01 1.288087218999862671e-01 1.252973675727844238e-01 1.600431650876998901e-01 -1.894475147128105164e-02 -4.383279010653495789e-02 2.108951807022094727e-01 -2.165225446224212646e-01 -5.972731485962867737e-02 2.522874474525451660e-01 -1.163753028959035873e-02 2.084403932094573975e-01 1.370533555746078491e-01
4.284512251615524292e-02 -3.336350917816162109e-01 -3.054231405258178711e-01 2.295940071344375610e-01 1.274515986442565918e-01 1.153136268258094788e-01 1.405982649885118008e-03 -1.487684547901153564e-01 1.141907349228858948e-01 -8.094038069248199463e-02 9.953756630420684814e-02 -3.529272675514221191e-01 2.678045034408569336e-01 -2.470227181911468506e-01 -6.965069472789764404e-02 -8.739589899778366089e-02 -3.182712495326995850e-01 -1.272015366703271866e-02 -1.528941243886947632e-01 6.448167376220226288e-03 4.083447158336639404e-01 2.221385482698678970e-03 5.629013851284980774e-02 1.457988321781158447e-01 -4.446373134851455688e-02 1.661332696676254272e-01 -1.126271709799766541e-01 -4.649475216865539551e-02 -6.200144067406654358e-02 -8.092616498470306396e-02 -6.627647578716278076e-02 1.209640577435493469e-01
4.222840815782546997e-02 -2.659404873847961426e-01 -1.780180186033248901e-01 2.132942341268062592e-02 1.983572542667388916e-01 5.472182109951972961e-02 -1.091647371649742126e-01 -1.506942957639694214e-01 9.028892219066619873e-02 -1.827846318483352661e-01 -9.346265345811843872e-03 -3.496189713478088379e-01 3.872016072273254395e-01 -3.137439489364624023e-01 -1.783594787120819092e-01 -1.446057297289371490e-02 -3.067416250705718994e-01 -4.996884241700172424e-02 2.166196517646312714e-02 8.143889904022216797e-02 3.738889098167419434e-01 3.734019026160240173e-02 -4.661431908607482910e-02 1.228595077991485596e-01 -5.028803646564483643e-02 6.873048096895217896e-02 -2.717213630676269531e-01 6.539262831211090088e-02 1.301695555448532104e-01 6.721702963113784790e-02 -6.917554140090942383e-02 -1.909052021801471710e-02
-2.321468442678451538e-01 -8.465878665447235107e-02 -1.164454668760299683e-01 -2.098174579441547394e-02 -3.673103451728820801e-02 -1.988348662853240967e-01 1.997648924589157104e-01 -2.135081291198730469e-01 5.152502097189426422e-03 -4.713320136070251465e-01 1.044644489884376526e-01 -1.385390907526016235e-01 1.390104293823242188e-01 -1.604715585708618164e-01 -3.311887681484222412e-01 -1.101568937301635742e-01 -3.057578802108764648e-01 1.329903751611709595e-01 -1.677810400724411011e-01 1.711339354515075684e-01 -2.097327448427677155e-02 2.942019999027252197e-01 -1.443022638559341431e-01 -8.765728026628494263e-02 1.479614526033401489e-01 -2.612118609249591827e-02 -5.674595758318901062e-02 5.101481080055236816e-02 -1.230390816926956177e-01 1.221844702959060669e-01 1.702904850244522095e-01 8.834830671548843384e-02
-1.292858272790908813e-01 -2.138718366622924805e-01 -3.448448479175567627e-01 -1.594317555427551270e-01 3.146739602088928223e-01 3.298092633485794067e-02 2.780677378177642822e-01 -1.957907080650329590e-01 2.943904101848602295e-01 6.754238158464431763e-02 4.889590293169021606e-02 -2.552499771118164062e-01 2.276716530323028564e-01 -6.585951894521713257e-02 -1.307686716318130493e-01 9.312514960765838623e-02 -5.714415758848190308e-02 1.918272078037261963e-01 -1.935555934906005859e-01 -1.281088776886463165e-02 3.345369398593902588e-01 1.980741880834102631e-02 1.265705525875091553e-01 -6.069291383028030396e-02 -1.562949735671281815e-03 9.638053923845291138e-02 2.950515970587730408e-02 2.180819166824221611e-03 1.411825269460678101e-01 -1.632184684276580811e-01 2.300770878791809082e-01 1.317250728607177734e-01
2.818838320672512054e-02 -2.596845291554927826e-02 -2.689585089683532715e-01 1.155605614185333252e-01 -7.321824133396148682e-02 -3.192555904388427734e-02 6.179883703589439392e-02 -9.534868597984313965e-02 2.213177829980850220e-01 -4.737010970711708069e-02 1.504930406808853149e-01 8.793117105960845947e-02 2.793174684047698975e-01 6.867954134941101074e-02 -3.733933568000793457e-01 -3.083286434412002563e-02 -2.192008197307586670e-01 1.199509873986244202e-01 -5.619782954454421997e-02 2.469743341207504272e-01 9.022236615419387817e-02 4.583022296428680420e-01 -4.562541469931602478e-02 -1.728988438844680786e-01 -1.110888868570327759e-01 -5.547806620597839355e-02 -1.629170030355453491e-01 -1.382264196872711182e-01 1.780638247728347778e-01 -2.111587673425674438e-01 2.380705773830413818e-01 1.343356966972351074e-01
5.213442444801330566e-01 -2.292588204145431519e-01 9.392591565847396851e-02 1.270366013050079346e-01 2.150092422962188721e-01 1.830278038978576660e-01 1.573174595832824707e-01 -2.229750454425811768e-01 1.630250066518783569e-01 2.247844822704792023e-02 -4.611442983150482178e-02 4.290819540619850159e-02 2.719469666481018066e-01 3.862641379237174988e-02 -1.087519451975822449e-01 4.006463661789894104e-02 -2.877088189125061035e-01 1.305292546749114990e-01 5.684835091233253479e-02 9.585581719875335693e-02 3.321917951107025146e-01 1.217010915279388428e-01 -9.334269911050796509e-02 -1.958490759134292603e-01 1.057208105921745300e-01 -1.604618430137634277e-01 -9.800014644861221313e-02 2.732991473749279976e-03 -9.200838208198547363e-02 -1.440447270870208740e-01 -1.274524927139282227e-01 -9.717753157019615173e-03
-1.993163861334323883e-02 -1.059364899992942810e-01 -3.476055264472961426e-01 -2.661617100238800049e-01 3.692356497049331665e-02 -1.586087048053741455e-01 1.857887655496597290e-01 -1.301954500377178192e-02 2.213455438613891602e-01 9.065082669258117676e-02 1.140726134181022644e-01 -2.541023492813110352e-01 3.269541263580322266e-01 -1.904856562614440918e-01 -3.049409016966819763e-02 1.407443284988403320e-01 2.240870846435427666e-03 -1.459981203079223633e-01 -2.647745013236999512e-01 5.036928341723978519e-04 8.476821333169937134e-02 2.823997735977172852e-01 2.426404058933258057e-01 -1.737072318792343140e-01 -9.928309737006202340e-05 3.112715482711791992e-01 1.114847287535667419e-01 -1.014226749539375305e-01 -1.256402581930160522e-01 -1.472378969192504883e-01 1.108309999108314514e-01 4.858514294028282166e-03
-3.964373469352722168e-02 2.847870066761970520e-02 -3.347989618778228760e-01 4.393756762146949768e-02 -7.946134358644485474e-02 -1.279439032077789307e-01 1.017435714602470398e-01 -1.846712678670883179e-01 2.585429847240447998e-01 1.090765581466257572e-03 1.461188793182373047e-01 -6.449871510267257690e-02 3.725116252899169922e-01 3.265325352549552917e-02 -2.605492770671844482e-01 4.867762327194213867e-02 -1.441510021686553955e-01 1.366816312074661255e-01 1.037760917097330093e-02 2.999828755855560303e-01 6.868324428796768188e-02 4.500461220741271973e-01 -3.987279161810874939e-02 -9.236749261617660522e-02 -3.559735417366027832e-02 -1.018252819776535034e-01 -2.105261981487274170e-01 -1.497869193553924561e-01 1.210344433784484863e-01 -5.275278910994529724e-02 1.310635805130004883e-01 2.325344681739807129e-01
-6.987529247999191284e-02 -9.415931999683380127e-02 -1.071513816714286804e-01 8.875326812267303467e-02 -1.851878464221954346e-01 5.538978427648544312e-02 5.354317370802164078e-03 -2.785437107086181641e-01 1.142795085906982422e-01 -1.559369862079620361e-01 -1.187794748693704605e-02 -3.821915388107299805e-01 2.487567216157913208e-01 -2.066263258457183838e-01 -2.274470329284667969e-01 -7.273893803358078003e-02 1.142256110906600952e-01 -1.175475791096687317e-01 -1.641066819429397583e-01 1.428361982107162476e-01 1.064823195338249207e-01 5.756187811493873596e-02 -2.541074156761169434e-02 -1.462887972593307495e-01 1.495793461799621582e-01 3.353697806596755981e-02 -3.086503148078918457e-01 1.779045462608337402e-01 -1.321352869272232056e-01 8.720494061708450317e-02 4.014364480972290039e-01 2.433199882507324219e-01
5.496264994144439697e-02 -1.819418519735336304e-01 6.771048158407211304e-02 -5.467486009001731873e-02 2.055779695510864258e-01 4.657648876309394836e-02 2.382425069808959961e-01 -2.897153496742248535e-01 3.768747299909591675e-02 -4.306156933307647705e-02 3.405059874057769775e-02 7.826641201972961426e-02 3.368626832962036133e-01 -6.511975824832916260e-02 2.742848359048366547e-02 2.973586916923522949e-01 -3.757686614990234375e-01 -4.570770636200904846e-02 1.266479045152664185e-01 1.965647339820861816e-01 -3.766872361302375793e-02 2.644158340990543365e-02 -1.243256032466888428e-01 -3.070164918899536133e-01 -2.840421162545681000e-02 3.793664872646331787e-01 -5.466656386852264404e-02 5.606324225664138794e-02 -2.681641280651092529e-01 3.177836537361145020e-02 -1.297915428876876831e-01 5.742184817790985107e-02
-1.280095726251602173e-01 6.497795879840850830e-02 -3.442404270172119141e-01 6.372241675853729248e-02 2.210021018981933594e-02 -1.838952600955963135e-01 4.562145471572875977e-02 -1.165258064866065979e-01 7.849239557981491089e-02 -6.831254065036773682e-02 1.398970037698745728e-01 -1.879279017448425293e-01 2.635801732540130615e-01 8.172328025102615356e-02 -3.522226512432098389e-01 -1.738133430480957031e-01 -1.766907870769500732e-01 1.067674681544303894e-01 -1.876305788755416870e-01 7.186820358037948608e-02 1.314963400363922119e-01 3.751969039440155029e-01 -2.751077115535736084e-01 -2.926988713443279266e-02 -8.003093302249908447e-02 7.171130180358886719e-02 -2.537488639354705811e-01 -1.139471605420112610e-01 1.541832387447357178e-01 -3.869672864675521851e-02 1.828637719154357910e-01 2.133070528507232666e-01
1.423983722925186157e-01 3.287262469530105591e-02 -6.192861124873161316e-02 9.882031381130218506e-02 3.350934088230133057e-01 -3.691270202398300171e-02 -1.011848524212837219e-01 -1.703215688467025757e-01 2.745238244533538818e-01 1.963056176900863647e-01 8.217014372348785400e-02 -3.483417928218841553e-01 4.256095290184020996e-01 -8.722256869077682495e-03 -3.684614300727844238e-01 1.016576662659645081e-01 1.297969967126846313e-01 -3.018565103411674500e-02 -7.205975055694580078e-02 8.084467798471450806e-02 2.493904232978820801e-01 5.292612314224243164e-02 1.449269503355026245e-01 -1.141264662146568298e-01 1.073756664991378784e-01 4.045607149600982666e-02 1.053014397621154785e-02 1.554799377918243408e-01 4.844538867473602295e-02 -2.829087339341640472e-02 4.512083902955055237e-02 2.677424252033233643e-01
-1.287820190191268921e-01 -8.518771082162857056e-02 -1.809659600257873535e-01 5.848812311887741089e-02 -2.826592698693275452e-02 -1.195285320281982422e-01 7.049576961435377598e-04 -3.295594453811645508e-01 5.552029237151145935e-02 -3.781577050685882568e-01 2.623930573463439941e-01 -3.802877292037010193e-02 6.798770278692245483e-02 8.223534375429153442e-02 -3.441853821277618408e-01 -2.120111733675003052e-01 -1.705677658319473267e-01 5.884861573576927185e-02 -2.717851400375366211e-01 1.370544880628585815e-01 -1.653730422258377075e-01 -3.005226142704486847e-03 2.081076502799987793e-01 -2.143537998199462891e-01 1.641925722360610962e-01 1.565635353326797485e-01 -1.765950471162796021e-01 2.932680211961269379e-02 -8.172939717769622803e-02 1.041681841015815735e-01 2.240180820226669312e-01 1.790535748004913330e-01
1.877342760562896729e-01 -3.615768849849700928e-01 -3.161068260669708252e-02 -8.741842955350875854e-02 1.691496074199676514e-01 -2.862625718116760254e-01 5.619329214096069336e-02 -1.542286127805709839e-01 -9.619536250829696655e-02 6.223725154995918274e-02 -3.420337289571762085e-02 4.894124343991279602e-02 4.609517157077789307e-01 -1.892867386341094971e-01 -2.506392598152160645e-01 -1.686351597309112549e-01 -8.961524069309234619e-02 1.765963137149810791e-01 1.075159683823585510e-01 1.472515016794204712e-01 1.023588255047798157e-01 6.509795784950256348e-02 9.277196228504180908e-02 -2.031620442867279053e-01 5.909732356667518616e-02 7.184905558824539185e-02 6.307294964790344238e-02 -1.445849835872650146e-01 4.966915771365165710e-02 3.840402066707611084e-01 1.023733690381050110e-01 2.429977618157863617e-02
3.975733816623687744e-01 -1.127941533923149109e-01 6.971406936645507812e-02 2.228014022111892700e-01 1.580783128738403320e-01 -3.979156166315078735e-02 3.078625500202178955e-01 -2.413732558488845825e-01 -9.478495270013809204e-02 1.710229367017745972e-01 -1.499697715044021606e-01 -2.824202775955200195e-01 8.258352428674697876e-02 -1.649892032146453857e-01 -1.636118143796920776e-01 -1.750930212438106537e-02 -2.600285112857818604e-01 3.483378514647483826e-02 1.223179399967193604e-01 9.843564778566360474e-02 -1.817755983211100101e-03 2.269516885280609131e-01 -1.281467974185943604e-01 3.848156332969665527e-02 1.696715205907821655e-01 1.110329329967498779e-01 5.452739447355270386e-02 8.872627466917037964e-02 2.762191696092486382e-03 -9.840471670031547546e-03 4.208939969539642334e-01 3.724058717489242554e-02
1.207786425948143005e-01 -4.721195250749588013e-02 -2.646082937717437744e-01 -4.659066442400217056e-03 1.062302216887474060e-01 -6.453762296587228775e-03 -2.582539618015289307e-01 -2.882243394851684570e-01 2.406825274229049683e-01 2.385503202676773071e-01 2.621239982545375824e-02 -1.568153500556945801e-01 2.187950909137725830e-01 1.356287151575088501e-01 -2.718686163425445557e-01 2.910933271050453186e-02 7.590251415967941284e-02 -2.290370501577854156e-02 6.898855324834585190e-03 2.106399983167648315e-01 1.929510682821273804e-01 1.890539675951004028e-01 1.340673714876174927e-01 -1.618416458368301392e-01 -1.824265867471694946e-01 9.649141691625118256e-03 -2.216877192258834839e-01 3.766907751560211182e-02 -5.132609605789184570e-02 -1.331538259983062744e-01 6.362344138324260712e-03 4.457891881465911865e-01
-2.745914272964000702e-02 -2.936987876892089844e-01 -3.033747076988220215e-01 1.781681329011917114e-01 1.236674487590789795e-01 1.108839437365531921e-01 -5.380173027515411377e-02 -9.891653060913085938e-02 1.014536991715431213e-01 -1.773639768362045288e-01 5.817604437470436096e-02 -3.923024237155914307e-01 4.145763218402862549e-01 -2.448752075433731079e-01 -1.212771311402320862e-01 -1.255672127008438110e-01 -2.956138551235198975e-01 5.568213295191526413e-03 -4.890113323926925659e-02 8.061977475881576538e-02 3.255515694618225098e-01 8.968368917703628540e-02 3.645689412951469421e-02 -4.656380414962768555e-02 -9.481817483901977539e-02 1.050075702369213104e-02 -1.996065974235534668e-01 -3.332636132836341858e-02 1.314022839069366455e-01 -6.046958267688751221e-02 -4.835488647222518921e-02 2.099009416997432709e-02
-2.046814858913421631e-01 -3.640820682048797607e-01 -6.457914412021636963e-02 3.608730807900428772e-02 7.557615637779235840e-02 -9.332048892974853516e-02 2.276742607355117798e-01 -2.515705116093158722e-02 9.304746985435485840e-02 -1.103262007236480713e-01 3.207101225852966309e-01 -2.391908019781112671e-01 5.186037421226501465e-01 -5.977927148342132568e-02 -1.306514441967010498e-01 -3.930263593792915344e-02 -1.861344128847122192e-01 4.440213739871978760e-02 -1.576425731182098389e-01 -5.766420066356658936e-02 2.024607956409454346e-01 1.113652661442756653e-01 1.975493729114532471e-01 -8.985777199268341064e-02 -8.388502895832061768e-02 1.619331836700439453e-01 -6.939540803432464600e-02 -2.704693078994750977e-01 2.507735276594758034e-03 3.872346878051757812e-02 -5.141837522387504578e-02 2.210452966392040253e-02
9.344271570444107056e-02 2.123287320137023926e-01 -1.150714308023452759e-01 -3.228205069899559021e-02 -1.809241622686386108e-02 -6.665650755167007446e-02 2.912759780883789062e-01 -2.014925628900527954e-01 1.193741858005523682e-01 4.728775098919868469e-02 1.379313617944717407e-01 -1.018755584955215454e-01 5.012501478195190430e-01 1.188803687691688538e-01 -1.270394325256347656e-01 -1.344122141599655151e-01 9.631838649511337280e-02 1.329727768898010254e-01 1.156507991254329681e-03 2.762481197714805603e-02 2.329793870449066162e-01 4.034305512905120850e-01 3.241110220551490784e-02 1.462293863296508789e-01 1.147913262248039246e-01 1.957056671380996704e-01 -1.409124881029129028e-01 -1.203935369849205017e-01 7.045339047908782959e-02 -8.531525731086730957e-02 1.231259629130363464e-01 2.752931416034698486e-01
1.282449066638946533e-01 -1.265517771244049072e-01 -1.559691876173019409e-01 1.403449773788452148e-01 -1.391440033912658691e-01 9.990228572860360146e-04 8.214908093214035034e-02 -2.052099555730819702e-01 -2.139525115489959717e-01 8.958410471677780151e-02 2.641231194138526917e-02 -3.722985833883285522e-02 3.100258409976959229e-01 -2.645284533500671387e-01 -1.516182273626327515e-01 1.562969535589218140e-01 -4.036348462104797363e-01 -3.127722814679145813e-02 -1.101115718483924866e-01 -2.146378010511398315e-01 -5.866796243935823441e-03 3.370079100131988525e-01 -9.845379739999771118e-02 -1.804258674383163452e-01 -1.104538813233375549e-01 1.499482244253158569e-02 4.759371653199195862e-02 2.180370688438415527e-01 -2.680084109306335449e-01 -2.791163325309753418e-02 -1.206048876047134399e-01 2.420091331005096436e-01
-6.946019828319549561e-02 -1.598632633686065674e-01 -3.549731075763702393e-01 -2.340340465307235718e-01 4.566109552979469299e-02 -3.727968409657478333e-02 1.350406557321548462e-01 -9.682490676641464233e-02 2.043656073510646820e-02 6.515654921531677246e-02 5.711582675576210022e-02 -4.343639910221099854e-01 3.858961760997772217e-01 -1.805818974971771240e-01 -5.918421223759651184e-02 -9.924492239952087402e-02 -1.710104644298553467e-01 1.032923627644777298e-02 -1.721769124269485474e-01 5.824257060885429382e-02 1.303242444992065430e-01 2.291841953992843628e-01 1.641361117362976074e-01 -1.500236093997955322e-01 -2.395647913217544556e-01 8.168819546699523926e-02 3.838894888758659363e-02 -4.059555009007453918e-02 2.933696657419204712e-02 -2.640574276447296143e-01 1.976072937250137329e-01 9.006980806589126587e-02
2.591721415519714355e-01 -5.959102883934974670e-02 7.169753313064575195e-02 1.317243576049804688e-01 1.031216904520988464e-01 -3.160785734653472900e-01 1.803348585963249207e-02 -4.417777061462402344e-02 1.660209745168685913e-01 4.138451069593429565e-02 -1.515337973833084106e-01 -1.126729920506477356e-01 2.630423903465270996e-01 -1.098570078611373901e-01 -5.450099110603332520e-01 -4.150626063346862793e-02 4.294174909591674805e-02 -1.319521218538284302e-01 -2.412133105099201202e-02 1.495921984314918518e-03 -1.057704463601112366e-01 2.734852135181427002e-01 6.816094368696212769e-02 -1.308882683515548706e-01 -6.813826505094766617e-03 2.426823824644088745e-01 -1.754982746206223965e-03 1.237586066126823425e-01 -3.306125402450561523e-01 -8.430253714323043823e-02 1.714944094419479370e-01 3.657279908657073975e-02
-3.592591360211372375e-02 -1.600825190544128418e-01 -3.371270298957824707e-01 -2.561432123184204102e-01 -5.933033674955368042e-02 1.772555559873580933e-01 -1.419024318456649780e-01 -1.535910964012145996e-01 1.820986121892929077e-01 -1.650273799896240234e-02 2.222225069999694824e-01 -3.294287621974945068e-01 2.966596484184265137e-01 -2.365136295557022095e-01 -1.757294982671737671e-01 1.137968301773071289e-01 -6.551276147365570068e-02 -8.679565042257308960e-03 -1.388685852289199829e-01 -9.620758891105651855e-02 2.232603281736373901e-01 2.404627501964569092e-01 2.328033894300460815e-01 -1.667549461126327515e-01 -2.118029296398162842e-01 8.222414553165435791e-02 -1.361719071865081787e-01 -9.695532917976379395e-02 -1.208103541284799576e-02 -1.289842426776885986e-01 4.718168824911117554e-02 1.220038384199142456e-01
1.638395339250564575e-01 -2.398742362856864929e-02 -3.441395983099937439e-02 -6.013506278395652771e-02 4.593289270997047424e-02 -4.580902680754661560e-02 9.339293092489242554e-02 -3.780262768268585205e-01 -8.663668483495712280e-02 1.246794611215591431e-01 3.442178964614868164e-01 -2.756203114986419678e-01 3.373137712478637695e-01 -1.157382801175117493e-01 -2.689467370510101318e-02 9.820541366934776306e-03 4.659170657396316528e-02 -1.880250312387943268e-02 -1.126662641763687134e-01 -3.076791390776634216e-02 8.464509248733520508e-02 3.388348734006285667e-03 -1.513898968696594238e-01 -3.636325597763061523e-01 1.080027818679809570e-01 -4.489501565694808960e-02 2.235355824232101440e-01 7.670485228300094604e-02 3.013871312141418457e-01 -1.345705687999725342e-01 2.146972268819808960e-01 2.517704069614410400e-01
-8.673025667667388916e-02 -3.578915894031524658e-01 -1.664192080497741699e-01 -6.714794039726257324e-02 1.746873706579208374e-01 -1.705319285392761230e-01 1.501094698905944824e-01 -1.392860263586044312e-01 1.976170577108860016e-02 -2.086215913295745850e-01 2.443442791700363159e-01 -3.506664633750915527e-01 4.508555233478546143e-01 -7.028476148843765259e-02 -2.818326279520988464e-02 2.290250733494758606e-02 -3.944849967956542969e-01 6.191549822688102722e-02 -5.012402683496475220e-02 6.669905781745910645e-02 3.737043589353561401e-02 1.101084519177675247e-02 1.107785403728485107e-01 -1.119996607303619385e-02 7.187552750110626221e-02 2.512612044811248779e-01 -4.781770706176757812e-02 7.190205156803131104e-02 4.779310896992683411e-02 -1.326203346252441406e-01 -1.315517872571945190e-01 -3.580256924033164978e-02
-1.823200732469558716e-01 -2.836245000362396240e-01 4.128537327051162720e-02 1.835645586252212524e-01 1.032028812915086746e-03 -1.758053451776504517e-01 8.045919239521026611e-02 -2.026485949754714966e-01 -6.111343577504158020e-02 -3.583622872829437256e-01 1.513098627328872681e-01 -1.266569644212722778e-01 1.350538730621337891e-01 -1.948108524084091187e-02 -1.988200396299362183e-01 -2.000436484813690186e-01 -4.360092282295227051e-01 6.314057111740112305e-02 -2.232099771499633789e-01 1.409100145101547241e-01 -7.173249125480651855e-02 2.670464217662811279e-01 -1.105017513036727905e-01 1.739119179546833038e-02 2.544898986816406250e-01 -1.671565137803554535e-02 -7.251196354627609253e-02 -2.228380367159843445e-02 -1.741862893104553223e-01 5.892251059412956238e-02 1.539591997861862183e-01 1.488274782896041870e-01
2.184849679470062256e-01 -2.095660120248794556e-01 2.484644204378128052e-01 2.106719091534614563e-02 4.744098708033561707e-02 -2.321764528751373291e-01 3.701943159103393555e-02 -4.017304480075836182e-01 1.181147918105125427e-01 8.664815872907638550e-02 -1.476424187421798706e-01 5.758235603570938110e-02 2.919366955757141113e-01 1.051611080765724182e-01 -2.900537252426147461e-01 -7.903372496366500854e-02 -1.953309923410415649e-01 -7.065343856811523438e-02 -6.103235110640525818e-02 -1.003224328160285950e-01 1.836800575256347656e-01 1.565169245004653931e-01 -3.314672708511352539e-01 -1.306260377168655396e-01 1.203056648373603821e-01 2.304960638284683228e-01 -1.630104482173919678e-01 -1.103627979755401611e-01 -1.569879651069641113e-01 2.774184197187423706e-02 4.488647729158401489e-02 -1.346400976181030273e-01
-1.951403021812438965e-01 -9.730927646160125732e-02 -1.096943616867065430e-01 -1.353040710091590881e-02 1.260925233364105225e-01 1.833196133375167847e-01 6.174603849649429321e-02 -2.421523928642272949e-01 7.321824133396148682e-02 2.944473177194595337e-02 -3.658463805913925171e-02 -6.140188127756118774e-02 3.031822144985198975e-01 1.330989152193069458e-01 -4.530690908432006836e-01 1.533914208412170410e-01 -2.721242904663085938e-01 1.578538417816162109e-01 -2.349592894315719604e-01 -8.135623484849929810e-02 -2.005422711372375488e-01 -3.373443707823753357e-02 -1.557699739933013916e-01 -2.220678776502609253e-01 -1.836847364902496338e-01 2.297776192426681519e-01 5.477570369839668274e-02 1.177235990762710571e-01 2.136092819273471832e-02 1.829136162996292114e-01 1.682092398405075073e-01 1.928084939718246460e-01
-9.947025030851364136e-02 -2.851414382457733154e-01 -1.546401679515838623e-01 -6.336851418018341064e-02 1.546567827463150024e-01 1.041679158806800842e-01 -9.284398704767227173e-02 -2.012233138084411621e-01 5.359491333365440369e-02 -8.175357431173324585e-02 -4.533944278955459595e-02 -4.558428525924682617e-01 3.162169754505157471e-01 -2.067970782518386841e-01 -2.607052922248840332e-01 -1.810136064887046814e-02 -4.050262570381164551e-01 -1.432631462812423706e-01 2.831379137933254242e-02 1.266773045063018799e-01 2.333019822835922241e-01 -2.789383940398693085e-02 1.105314716696739197e-01 1.640947721898555756e-02 5.941232200711965561e-03 1.645682901144027710e-01 -1.865404546260833740e-01 5.418713018298149109e-02 6.365977227687835693e-02 -9.863187372684478760e-02 -1.107829958200454712e-01 8.070704340934753418e-02
-6.621144711971282959e-02 -1.796500831842422485e-01 -9.238345921039581299e-02 3.741829469799995422e-02 3.625014051795005798e-02 1.222586482763290405e-01 4.159448668360710144e-02 -2.807320654392242432e-01 -3.761924104765057564e-03 -3.135949140414595604e-03 -7.568872720003128052e-02 -5.214807391166687012e-01 2.534072399139404297e-01 1.973557770252227783e-01 -6.510041654109954834e-02 -5.004708841443061829e-02 -1.596333235502243042e-01 5.522501468658447266e-02 5.133761093020439148e-02 -1.043163686990737915e-01 2.216434776782989502e-01 2.534488439559936523e-01 1.249660179018974304e-01 1.372943371534347534e-01 -1.966334730386734009e-01 4.101165533065795898e-01 -1.901793181896209717e-01 -5.482204258441925049e-02 -7.714547961950302124e-02 -8.273977041244506836e-02 9.835464507341384888e-02 1.030519455671310425e-01
-1.095538735389709473e-01 -1.997020244598388672e-01 -8.381482213735580444e-02 -3.419048339128494263e-02 -1.361859589815139771e-01 2.106474488973617554e-01 1.338047385215759277e-01 -2.038588821887969971e-01 8.191671967506408691e-02 1.562674902379512787e-02 5.740270018577575684e-02 -8.563981950283050537e-02 3.695674836635589600e-01 -1.588957160711288452e-01 -1.694224625825881958e-01 1.567689627408981323e-01 -3.055349290370941162e-01 2.444880008697509766e-01 -1.954081654548645020e-01 2.514808438718318939e-02 1.305449753999710083e-01 -5.782058835029602051e-02 -4.163015261292457581e-02 -2.295590490102767944e-01 1.553973257541656494e-01 1.532066762447357178e-01 -1.690731048583984375e-01 -3.995079398155212402e-01 4.719633609056472778e-02 2.509012222290039062e-01 1.282621771097183228e-01 -2.546254545450210571e-02
6.638284772634506226e-02 -5.980413779616355896e-02 -4.995542466640472412e-01 2.588886208832263947e-02 5.407685413956642151e-02 4.089374840259552002e-02 1.158832386136054993e-01 -2.557085826992988586e-03 -6.786093860864639282e-02 -2.041528224945068359e-01 3.051478564739227295e-01 -6.494521349668502808e-02 3.498951196670532227e-01 -9.046763926744461060e-02 -3.291392326354980469e-01 -1.240475103259086609e-01 -9.816859662532806396e-02 1.420586258172988892e-01 -2.081750184297561646e-01 1.169623881578445435e-01 1.078654229640960693e-01 3.068795800209045410e-01 9.836435317993164062e-02 5.554125830531120300e-02 4.235270433127880096e-03 4.779941588640213013e-02 -5.762892588973045349e-02 2.222594432532787323e-02 -1.862433552742004395e-01 -6.733644008636474609e-02 1.453007310628890991e-01 -2.322840392589569092e-01
-3.515291959047317505e-03 -5.084432289004325867e-02 -1.086990311741828918e-01 1.558390408754348755e-01 -5.941578373312950134e-02 1.189571060240268707e-02 1.408639550209045410e-01 -3.469678759574890137e-01 -1.641130149364471436e-01 -2.814397513866424561e-01 -8.551796525716781616e-02 -1.366778910160064697e-01 1.924568265676498413e-01 -2.625915706157684326e-01 -3.444732725620269775e-01 2.949464321136474609e-01 -3.004374206066131592e-01 1.230531856417655945e-01 -1.551045775413513184e-01 5.842699110507965088e-02 -2.793517708778381348e-02 5.517433211207389832e-02 -2.777720056474208832e-02 -2.408465594053268433e-01 -3.786140307784080505e-02 3.010791242122650146e-01 1.113232374191284180e-01 -2.022808045148849487e-02 -1.366517394781112671e-01 2.049861252307891846e-01 -1.079537943005561829e-01 3.008555620908737183e-02
-2.739570438861846924e-01 -8.095798641443252563e-02 -9.384222328662872314e-02 4.127268120646476746e-02 2.102750539779663086e-02 -1.452841758728027344e-01 -1.361057162284851074e-02 -3.750548139214515686e-02 1.313029527664184570e-01 1.186913549900054932e-01 2.847646735608577728e-02 -2.501921653747558594e-01 4.189659059047698975e-01 2.290409989655017853e-02 -2.622295320034027100e-01 -7.925453037023544312e-02 -1.310988962650299072e-01 1.362576186656951904e-01 -1.513542979955673218e-01 1.671355515718460083e-01 1.068395823240280151e-01 8.221204578876495361e-02 3.000264167785644531e-01 -6.222285330295562744e-02 7.463163137435913086e-02 3.480761647224426270e-01 -1.903627067804336548e-01 -1.750507056713104248e-01 1.463348567485809326e-01 1.532326489686965942e-01 -3.841013088822364807e-02 3.166552782058715820e-01
2.414713241159915924e-02 -2.214217782020568848e-01 -3.608744964003562927e-02 2.367947995662689209e-01 1.264208257198333740e-01 -1.725645661354064941e-01 -3.361120074987411499e-02 -1.704236268997192383e-01 2.624691724777221680e-01 -1.175853163003921509e-01 -2.095481306314468384e-01 -5.578508600592613220e-02 2.386962324380874634e-01 -6.744700949639081955e-03 2.178088203072547913e-02 -3.252712637186050415e-02 -1.677992045879364014e-01 -4.203338325023651123e-01 -2.049799561500549316e-01 6.813980638980865479e-03 1.231742501258850098e-01 3.293105587363243103e-02 -2.611081872601062059e-04 -3.427341282367706299e-01 2.231375500559806824e-02 2.280738353729248047e-01 -9.854410588741302490e-02 1.314636766910552979e-01 2.883011400699615479e-01 -8.069258183240890503e-03 1.375690009444952011e-02 2.920334637165069580e-01
3.379219472408294678e-01 -2.565379999577999115e-02 -1.301506012678146362e-01 -5.516529455780982971e-02 -1.500285118818283081e-01 -2.665642499923706055e-01 2.258567810058593750e-01 -1.767141968011856079e-01 -6.241541821509599686e-03 1.707739755511283875e-02 1.731695383787155151e-01 4.024087637662887573e-02 3.129882514476776123e-01 -2.716480791568756104e-01 -2.064698636531829834e-01 -1.381011903285980225e-01 -1.879683732986450195e-01 -8.256520330905914307e-02 2.803346216678619385e-01 -1.597946137189865112e-01 -8.965963125228881836e-02 1.059254035353660583e-01 -2.289079874753952026e-01 -2.198789119720458984e-01 1.345390677452087402e-01 1.882329285144805908e-01 -1.714313179254531860e-01 -9.521797299385070801e-03 -1.403488218784332275e-01 -1.420599371194839478e-01 -1.812826842069625854e-01 -4.405543208122253418e-02
-2.774908207356929779e-02 -3.148181438446044922e-01 1.163214370608329773e-01 -1.417379379272460938e-01 2.140000015497207642e-01 -2.320071905851364136e-01 8.401677012443542480e-03 -3.088586628437042236e-01 -8.633904904127120972e-02 2.434518933296203613e-02 1.885742843151092529e-01 -5.180830880999565125e-02 4.375818073749542236e-01 -8.930858224630355835e-02 -1.307353824377059937e-01 -1.609211266040802002e-01 -2.113458812236785889e-01 3.615201115608215332e-01 3.692324087023735046e-02 1.683849990367889404e-01 1.175747215747833252e-01 9.620277583599090576e-02 7.772076874971389771e-02 -1.540412902832031250e-01 1.590015366673469543e-03 1.471999287605285645e-02 -7.464100606739521027e-03 -9.569633752107620239e-02 -5.606751143932342529e-02 2.424699664115905762e-01 1.490583121776580811e-01 1.765330284833908081e-01
-4.677104577422142029e-02 -2.802177071571350098e-01 -2.157020717859268188e-01 5.442020669579505920e-02 -1.400330960750579834e-01 -1.245246380567550659e-01 1.109616458415985107e-01 -5.162721499800682068e-02 1.058697700500488281e-01 -2.106993496417999268e-01 1.022908389568328857e-01 -1.890565901994705200e-01 2.730856239795684814e-01 -1.564588397741317749e-01 8.053132332861423492e-03 1.948709487915039062e-01 -9.754694253206253052e-02 1.022189483046531677e-01 -1.174495518207550049e-01 1.418000459671020508e-01 4.039407521486282349e-02 2.015658468008041382e-01 -2.833451330661773682e-01 -4.277211800217628479e-02 1.091809719800949097e-01 4.151952266693115234e-01 4.465789347887039185e-02 3.954611122608184814e-01 -1.959206014871597290e-01 2.433662861585617065e-02 1.439552009105682373e-01 1.315724290907382965e-02
-1.145852357149124146e-01 -1.435420066118240356e-01 -1.794789284467697144e-01 -6.170622631907463074e-02 2.261376529932022095e-01 -6.523590534925460815e-02 2.553000487387180328e-02 -6.130428239703178406e-02 3.607681021094322205e-02 -3.296018838882446289e-01 1.195307299494743347e-01 -3.302530646324157715e-01 5.128561258316040039e-01 -2.125969715416431427e-02 -1.935988962650299072e-01 2.158920615911483765e-01 -3.240278363227844238e-01 -1.136486157774925232e-01 -1.077749114483594894e-02 1.508501023054122925e-01 1.244450286030769348e-01 -3.481819853186607361e-02 8.668434619903564453e-02 -3.971958160400390625e-02 8.995729684829711914e-02 2.135717719793319702e-01 1.168809598311781883e-03 7.380253821611404419e-02 6.473141163587570190e-02 -1.369570344686508179e-01 8.625711500644683838e-02 -1.829507648944854736e-01
1.341136842966079712e-01 -3.683152198791503906e-01 -2.996390163898468018e-01 1.392130255699157715e-01 -2.864080108702182770e-02 -7.136021554470062256e-02 2.637481987476348877e-01 -2.459658384323120117e-01 -6.271071732044219971e-02 -2.156671732664108276e-01 -1.146526783704757690e-01 5.435895174741744995e-02 1.700287759304046631e-01 -6.973404437303543091e-02 -3.064219653606414795e-01 2.135158330202102661e-02 -2.833400964736938477e-01 7.312227785587310791e-02 -6.675527989864349365e-02 -2.050603553652763367e-02 -7.636201381683349609e-02 -6.085196509957313538e-02 4.064536094665527344e-02 -8.795876801013946533e-02 4.766861349344253540e-02 2.868793308734893799e-01 1.263295859098434448e-01 1.675447076559066772e-01 -2.167081534862518311e-01 1.558931767940521240e-01 -1.166624873876571655e-01 2.892139554023742676e-01
2.837484516203403473e-02 -1.237159967422485352e-01 3.336827456951141357e-02 -1.313390582799911499e-01 1.019871458411216736e-01 1.824733763933181763e-01 2.331171482801437378e-01 -2.325657159090042114e-01 -5.061732232570648193e-02 1.267426162958145142e-01 -1.111312434077262878e-01 -1.219049766659736633e-01 5.390501618385314941e-01 -1.293981671333312988e-01 -2.124015986919403076e-01 7.808812707662582397e-02 -2.716634571552276611e-01 1.492896378040313721e-01 -3.474475443363189697e-01 9.210322052240371704e-02 -6.749732792377471924e-02 -9.550796449184417725e-02 -1.456483639776706696e-02 -2.900086641311645508e-01 1.583764255046844482e-01 1.845731586217880249e-01 4.801104962825775146e-02 -1.612413860857486725e-02 8.734134584665298462e-02 1.147177219390869141e-01 -4.849039763212203979e-02 -2.980221807956695557e-02
-4.076935350894927979e-02 -2.832061648368835449e-01 7.541631907224655151e-02 -1.192087493836879730e-02 6.459362059831619263e-02 -5.635203048586845398e-02 -4.046894609928131104e-02 -2.379780560731887817e-01 -8.721610903739929199e-02 2.476607859134674072e-01 5.338647589087486267e-02 5.394933000206947327e-02 3.435069322586059570e-01 -1.614027321338653564e-01 -2.494488209486007690e-01 -8.953450620174407959e-02 -2.422055453062057495e-01 1.958591341972351074e-01 -4.979739431291818619e-03 2.151127904653549194e-01 5.717626959085464478e-02 5.554483085870742798e-02 1.006062105298042297e-01 -7.278879731893539429e-02 1.257645785808563232e-01 2.726174890995025635e-01 -1.004873290657997131e-01 -2.036454854533076286e-03 -1.871311962604522705e-01 3.135886490345001221e-01 -2.042181044816970825e-02 3.982242643833160400e-01
-3.263007104396820068e-02 -2.612988650798797607e-02 -2.169960141181945801e-01 -9.188819676637649536e-02 -3.529969230294227600e-02 7.287949323654174805e-02 -9.436195716261863708e-03 -3.161847889423370361e-01 -1.062666326761245728e-01 -2.064686417579650879e-01 1.219896450638771057e-01 -3.471495807170867920e-01 2.313281148672103882e-01 -1.073041409254074097e-01 -4.476724863052368164e-01 2.370697408914566040e-01 -1.803567111492156982e-01 7.229533046483993530e-02 -5.386442691087722778e-02 4.754900559782981873e-02 9.950352832674980164e-03 1.136895194649696350e-01 3.206554800271987915e-02 -5.440649762749671936e-02 -1.091184467077255249e-01 4.029220938682556152e-01 2.495015114545822144e-01 -3.245300427079200745e-02 -1.046334952116012573e-01 7.518206536769866943e-02 -9.346513450145721436e-02 -4.820169135928153992e-02
1.427495479583740234e-01 -1.658773571252822876e-01 -2.269171029329299927e-01 1.975334286689758301e-01 2.451245188713073730e-01 -7.224608212709426880e-02 8.502570539712905884e-02 -1.333545744419097900e-01 1.200355067849159241e-01 -9.063893929123878479e-03 9.308409690856933594e-02 1.956202983856201172e-01 4.187484085559844971e-01 -5.320384353399276733e-02 -7.906791754066944122e-03 3.184741139411926270e-01 -2.111174911260604858e-01 2.407030314207077026e-01 2.057042270898818970e-01 1.596496403217315674e-01 6.714493036270141602e-02 8.347061276435852051e-02 -1.298115998506546021e-01 -1.368769109249114990e-01 2.265218496322631836e-01 -5.538444593548774719e-02 -1.382137984037399292e-01 1.366007607430219650e-02 -1.054322943091392517e-01 -1.674383580684661865e-01 3.045344054698944092e-01 -8.515588939189910889e-02
-7.523765414953231812e-02 -1.129261255264282227e-01 -3.207331597805023193e-01 -2.415057085454463959e-02 7.762125879526138306e-02 -2.389899343252182007e-01 -3.565406054258346558e-02 -1.205356195569038391e-01 5.762201175093650818e-02 2.897213399410247803e-01 6.232676655054092407e-02 -9.199780225753784180e-02 2.938107252120971680e-01 -1.366038918495178223e-01 -1.231589615345001221e-01 -2.276642024517059326e-01 -1.657983809709548950e-01 2.202159911394119263e-01 8.266446739435195923e-02 -3.108745254576206207e-02 1.416380554437637329e-01 4.725578129291534424e-01 1.505574882030487061e-01 1.051433384418487549e-01 -2.176098972558975220e-01 1.666067093610763550e-01 -6.900885701179504395e-02 9.554839879274368286e-02 1.757470518350601196e-01 8.642229251563549042e-03 1.653794795274734497e-01 1.393075287342071533e-01
2.203841879963874817e-02 -2.434587627649307251e-01 -2.418558001518249512e-01 7.275146245956420898e-02 2.489877790212631226e-01 -4.701779410243034363e-02 6.467515230178833008e-02 -2.240399271249771118e-01 2.133927792310714722e-01 -7.601132988929748535e-02 2.035260014235973358e-02 -3.202742338180541992e-01 2.753249704837799072e-01 -8.462557196617126465e-02 -1.241124793887138367e-01 -1.240541115403175354e-01 -2.678310275077819824e-01 -4.160148557275533676e-03 -2.060627490282058716e-01 -1.520233303308486938e-01 4.139010310173034668e-01 1.511750072240829468e-01 2.189017832279205322e-01 5.276751890778541565e-02 -5.047575384378433228e-02 1.095788776874542236e-01 4.462203383445739746e-02 -1.056683138012886047e-01 3.690150007605552673e-02 -4.149727150797843933e-02 -1.351775974035263062e-01 2.419649660587310791e-01
3.658146411180496216e-02 -2.917272783815860748e-02 -5.535470321774482727e-02 3.478955030441284180e-01 -1.822924762964248657e-01 -8.492345362901687622e-02 1.735508739948272705e-01 -3.680227696895599365e-01 1.187916696071624756e-01 -1.702311486005783081e-01 1.378771811723709106e-01 -2.075736522674560547e-01 2.870214283466339111e-01 -1.257426850497722626e-02 -1.701241135597229004e-01 -1.013906076550483704e-01 -2.327400296926498413e-01 -3.584203124046325684e-02 -2.109321206808090210e-01 8.678568154573440552e-02 -1.534871011972427368e-01 1.144165173172950745e-01 1.339042484760284424e-01 -9.231961518526077271e-02 -1.443153917789459229e-01 2.236486673355102539e-01 -2.414928823709487915e-01 3.388425102457404137e-03 -1.002326533198356628e-01 3.524508774280548096e-01 8.018761128187179565e-02 -1.760567910969257355e-02
1.948899962007999420e-02 2.561457455158233643e-02 -2.779182195663452148e-01 4.885558411478996277e-02 7.280033826828002930e-02 2.552149631083011627e-02 1.786654442548751831e-01 -1.771451383829116821e-01 4.855768382549285889e-02 -9.837538003921508789e-02 1.432793587446212769e-01 -1.935173422098159790e-01 9.629078954458236694e-02 -1.928007155656814575e-01 -1.698744148015975952e-01 1.321029663085937500e-01 -8.185666054487228394e-02 -4.663812741637229919e-02 -4.693782329559326172e-02 2.941378951072692871e-01 2.858546078205108643e-01 3.070652484893798828e-01 -3.368830084800720215e-01 5.971440672874450684e-02 3.210674971342086792e-02 3.769294023513793945e-01 -1.010516285896301270e-01 2.778773903846740723e-01 -1.250811219215393066e-01 1.251115649938583374e-01 1.487770229578018188e-01 -1.126902550458908081e-01
7.182144559919834137e-03 -3.697337582707405090e-02 -2.389323115348815918e-01 -7.363182306289672852e-02 4.190674424171447754e-01 7.573196291923522949e-02 5.790023715235292912e-04 -7.527105510234832764e-02 -1.725591272115707397e-01 4.341435153037309647e-03 3.470102548599243164e-01 -2.889686822891235352e-02 3.714799582958221436e-01 1.387696899473667145e-02 -1.110527664422988892e-01 -9.991961531341075897e-03 -1.434300243854522705e-01 1.928975135087966919e-01 8.728149533271789551e-02 6.724422425031661987e-02 3.265245854854583740e-01 1.956189125776290894e-01 -3.222520276904106140e-02 -3.972757980227470398e-02 2.058666050434112549e-01 -9.993448108434677124e-02 -1.564327478408813477e-01 2.039297074079513550e-01 -1.260529607534408569e-01 7.957645505666732788e-02 2.901390194892883301e-01 7.162943482398986816e-02
3.535573780536651611e-01 -1.432789955288171768e-02 -1.550607532262802124e-01 3.741343319416046143e-02 1.181749030947685242e-01 -4.070852398872375488e-01 1.409536600112915039e-01 -1.287369336932897568e-02 2.927249968051910400e-01 -6.297109276056289673e-02 1.459367126226425171e-01 2.035668492317199707e-01 3.653410077095031738e-01 -2.588678896427154541e-01 -2.058578729629516602e-01 -7.827142626047134399e-02 -1.277860552072525024e-01 -1.555494815111160278e-01 -1.021909937262535095e-01 8.976331911981105804e-03 -1.163135841488838196e-02 3.966857865452766418e-02 -5.451954435557126999e-03 -2.922783493995666504e-01 1.052686348557472229e-01 2.654321724548935890e-03 6.480823457241058350e-02 -8.700580894947052002e-02 -9.191687405109405518e-02 -1.900985091924667358e-01 -1.772992908954620361e-01 1.056252494454383850e-01
-3.441368788480758667e-02 4.081724956631660461e-02 -8.066561422310769558e-04 1.148996725678443909e-01 2.422261536121368408e-01 -4.061757326126098633e-01 1.729316264390945435e-01 -1.698604375123977661e-01 3.408063948154449463e-01 -1.111053824424743652e-01 -5.862914770841598511e-02 -8.287537842988967896e-03 1.444081515073776245e-01 2.588145434856414795e-02 -9.397502057254314423e-03 1.643820255994796753e-01 -4.399798214435577393e-01 4.986883699893951416e-02 -3.615795448422431946e-02 -1.296391636133193970e-01 2.432806342840194702e-01 2.299327105283737183e-01 2.355919219553470612e-02 -2.219102531671524048e-01 -6.828009337186813354e-02 1.248438209295272827e-01 8.614783734083175659e-02 -1.823045462369918823e-01 -5.410460010170936584e-02 1.820098794996738434e-02 2.143454998731613159e-01 -1.864419132471084595e-01
5.366582423448562622e-03 -1.807502657175064087e-01 2.114044278860092163e-01 -2.793207205832004547e-02 1.198353245854377747e-01 2.412600442767143250e-02 2.225643992424011230e-01 -3.321766853332519531e-01 -1.199620310217142105e-02 1.919248551130294800e-01 -2.129905298352241516e-02 4.784050956368446350e-02 2.597772181034088135e-01 -9.991586953401565552e-02 -3.008206188678741455e-01 6.673370301723480225e-02 -3.472720384597778320e-01 1.172430962324142456e-01 -2.228849530220031738e-01 -1.544924452900886536e-04 -2.896536588668823242e-01 -5.234564468264579773e-02 6.697221100330352783e-02 -2.272450029850006104e-01 8.583261072635650635e-02 1.522646099328994751e-01 -1.829087287187576294e-01 1.494050025939941406e-01 -1.582217216491699219e-01 5.988915916532278061e-03 7.119005173444747925e-02 3.026892840862274170e-01
1.247703433036804199e-01 -2.753543481230735779e-02 -1.299949288368225098e-01 9.215559065341949463e-02 -1.278584897518157959e-01 1.142747998237609863e-01 1.722033768892288208e-01 -2.354833781719207764e-01 -1.035198047757148743e-01 6.326109170913696289e-02 8.921417593955993652e-02 5.559199675917625427e-02 3.263244330883026123e-01 -2.179038226604461670e-01 -2.268013060092926025e-01 1.995963305234909058e-01 -3.299524784088134766e-01 6.810627877712249756e-02 -4.468444269150495529e-03 -9.795766323804855347e-02 -4.094532877206802368e-02 5.071188211441040039e-01 6.991489231586456299e-02 -2.114258408546447754e-01 -1.464057415723800659e-01 3.754569962620735168e-02 6.931399554014205933e-02 1.407306939363479614e-01 -2.167747020721435547e-01 -8.254053443670272827e-02 -7.797137647867202759e-02 1.840091943740844727e-01
2.025713957846164703e-02 -1.499892324209213257e-01 1.186885237693786621e-01 -3.075749427080154419e-02 2.397695630788803101e-01 -1.758563369512557983e-01 7.034210860729217529e-02 -2.546566128730773926e-01 1.219781339168548584e-01 4.050119817256927490e-01 -6.897213310003280640e-02 -2.871176004409790039e-01 1.125720143318176270e-01 3.029078012332320213e-03 -3.433797955513000488e-01 8.109463006258010864e-02 -2.705971598625183105e-01 7.342333346605300903e-02 -9.324259310960769653e-02 1.943652480840682983e-01 -2.210066616535186768e-01 -2.729543298482894897e-02 7.500467449426651001e-02 -2.063838392496109009e-01 -4.575747065246105194e-03 3.354084789752960205e-01 -6.471852213144302368e-02 3.018415160477161407e-02 -1.757986694574356079e-01 7.892237603664398193e-02 8.982710540294647217e-02 1.218826249241828918e-01
7.135464996099472046e-02 -1.144567951560020447e-01 -1.307581216096878052e-01 -5.598999187350273132e-02 -1.513791978359222412e-01 -1.227675527334213257e-01 1.866615116596221924e-01 1.581156509928405285e-03 -1.400410104542970657e-02 -2.086575478315353394e-01 1.512395441532135010e-01 -3.949750661849975586e-01 1.163336336612701416e-01 -1.039441600441932678e-01 -4.224563539028167725e-01 -1.076277345418930054e-01 -3.795497417449951172e-01 1.030869334936141968e-01 7.882127165794372559e-02 2.663303911685943604e-01 6.328635662794113159e-02 2.470204532146453857e-01 -1.649304032325744629e-01 -2.802238054573535919e-02 1.128358915448188782e-01 -1.272165328264236450e-01 -5.619021877646446228e-02 7.275862991809844971e-02 -1.801687479019165039e-01 2.219923026859760284e-02 1.712504923343658447e-01 1.650772541761398315e-01
1.658340729773044586e-02 2.184332907199859619e-01 -1.998754292726516724e-01 -4.000916704535484314e-02 -1.608698815107345581e-01 -5.722574517130851746e-02 -6.386703252792358398e-02 -4.193283021450042725e-01 -4.126753285527229309e-02 -1.940971314907073975e-01 7.332804054021835327e-02 8.300786465406417847e-02 4.389268159866333008e-01 3.656199201941490173e-02 -1.800156384706497192e-01 -5.504085868597030640e-02 -3.400736749172210693e-01 1.113866940140724182e-01 4.215850029140710831e-03 -9.775216132402420044e-02 -3.226504027843475342e-01 8.593667298555374146e-02 1.378551125526428223e-01 -2.518806457519531250e-01 -1.523182094097137451e-01 8.819250017404556274e-02 1.277331560850143433e-01 9.255421161651611328e-02 5.250624846667051315e-03 -1.222937777638435364e-01 1.287908703088760376e-01 3.634906560182571411e-02
1.952867060899734497e-01 -7.971727102994918823e-02 7.241182029247283936e-02 1.614367067813873291e-01 1.736172586679458618e-01 -1.976487934589385986e-01 -8.604561537504196167e-02 -5.923967808485031128e-02 4.070661496371030807e-03 5.810245871543884277e-03 -5.129569396376609802e-02 -4.178201779723167419e-02 1.586821824312210083e-01 -1.939876824617385864e-01 -3.554942011833190918e-01 -1.493792384862899780e-01 -4.292292520403862000e-02 9.606365114450454712e-02 2.334729433059692383e-01 -1.561915427446365356e-01 1.665119081735610962e-02 4.436777532100677490e-01 -3.281261026859283447e-02 -2.560296058654785156e-01 -8.403652906417846680e-02 3.487305939197540283e-01 -8.310072869062423706e-02 6.404842436313629150e-02 -2.377808392047882080e-01 1.735790073871612549e-02 2.780172526836395264e-01 2.458012476563453674e-02
1.901601403951644897e-01 -1.276015490293502808e-01 2.711640112102031708e-02 -1.368130091577768326e-02 2.420290559530258179e-01 -1.398680806159973145e-01 -9.255825728178024292e-02 -5.388604849576950073e-02 5.484485998749732971e-02 2.461447864770889282e-01 -2.709213830530643463e-02 -1.116361767053604126e-01 3.717603981494903564e-01 3.502653539180755615e-02 -2.888602912425994873e-01 -7.589229848235845566e-03 -2.454823404550552368e-01 -1.870174892246723175e-02 -9.899468719959259033e-02 2.274185419082641602e-01 -2.631490528583526611e-01 2.649175934493541718e-03 -6.878739595413208008e-02 -2.989560365676879883e-01 8.084783703088760376e-02 2.231063693761825562e-01 -2.982674241065979004e-01 2.066690288484096527e-02 -2.796152234077453613e-01 1.353657692670822144e-01 1.717624515295028687e-01 9.732405655086040497e-03
-1.968259662389755249e-01 -1.345568150281906128e-01 -1.257654428482055664e-01 1.343441605567932129e-01 2.550885081291198730e-01 -4.222192987799644470e-02 -1.511287093162536621e-01 -2.397835254669189453e-03 9.026242047548294067e-02 -1.051732152700424194e-01 6.704369187355041504e-02 -1.072964966297149658e-01 5.415728092193603516e-01 -1.937780529260635376e-01 -1.987020485103130341e-02 -8.387515693902969360e-02 4.440377652645111084e-02 1.937905550003051758e-01 -2.916181646287441254e-02 4.694772139191627502e-02 -1.460348442196846008e-02 -2.387353777885437012e-02 1.776628568768501282e-02 -3.031936883926391602e-01 -1.440450400114059448e-01 4.478878676891326904e-01 -9.936249256134033203e-02 -1.606479734182357788e-01 -3.805605927482247353e-03 9.561423957347869873e-02 5.790692940354347229e-02 2.023462504148483276e-01
4.121121168136596680e-01 -1.157655417919158936e-01 -7.644168566912412643e-03 1.303494870662689209e-01 1.041161119937896729e-01 -1.417686939239501953e-01 -8.278909325599670410e-02 -2.719993889331817627e-01 2.183877676725387573e-01 2.348081208765506744e-02 -3.048526048660278320e-01 -6.594017148017883301e-02 3.102644979953765869e-01 1.426479220390319824e-01 -2.679206430912017822e-01 -8.901736140251159668e-02 -1.321791559457778931e-01 -1.036328226327896118e-01 -3.056070506572723389e-01 5.417726561427116394e-02 4.827498644590377808e-02 7.789929956197738647e-02 -3.093703389167785645e-01 -1.722312271595001221e-01 5.556550621986389160e-02 1.467297971248626709e-01 -2.851431258022785187e-02 -1.979116946458816528e-01 -9.511032700538635254e-02 2.661395259201526642e-02 -4.379599168896675110e-02 -1.072599887847900391e-01
6.970926374197006226e-02 -4.235774278640747070e-02 -1.146465912461280823e-01 -1.972238123416900635e-01 3.431042432785034180e-01 1.131334230303764343e-01 2.106586396694183350e-01 -1.872483342885971069e-01 -3.370777517557144165e-02 -2.116165757179260254e-01 -2.823039330542087555e-02 -8.156546950340270996e-02 1.475667953491210938e-01 -3.500241041183471680e-01 -2.329632937908172607e-01 -4.170876368880271912e-02 -4.270566105842590332e-01 2.852585166692733765e-02 7.693962752819061279e-02 6.041527539491653442e-02 8.584740571677684784e-03 5.780692398548126221e-02 -2.076086550951004028e-01 -4.287806451320648193e-01 5.465166643261909485e-02 1.729896068572998047e-01 1.898098923265933990e-02 1.967541128396987915e-02 -9.173461794853210449e-02 3.764705732464790344e-02 -5.341133102774620056e-02 9.055059403181076050e-02
-2.496213018894195557e-01 -7.491040974855422974e-02 -3.444055318832397461e-01 2.620474668219685555e-03 2.603164874017238617e-02 3.550873324275016785e-02 -6.615695357322692871e-02 -8.620702475309371948e-02 -5.714818462729454041e-02 1.118752807378768921e-01 1.873979270458221436e-01 -1.963122189044952393e-01 4.519700407981872559e-01 -1.353182345628738403e-01 -2.504939138889312744e-01 3.235409408807754517e-02 9.204001980833709240e-04 1.692601479589939117e-02 7.513678632676601410e-03 -1.455148030072450638e-02 3.237617015838623047e-01 9.328076243400573730e-02 1.492704004049301147e-01 -1.159327626228332520e-01 2.734006047248840332e-01 7.357715815305709839e-02 1.195384263992309570e-01 1.392912771552801132e-02 3.908094763755798340e-02 -1.934051513671875000e-01 3.688986003398895264e-01 6.651150435209274292e-02
-5.485787987709045410e-02 -2.106359153985977173e-01 1.055684313178062439e-01 1.235750988125801086e-01 -1.052482426166534424e-01 2.339086309075355530e-02 2.302385270595550537e-01 -3.384405374526977539e-01 -9.029459953308105469e-02 2.026126906275749207e-02 -1.228302419185638428e-01 -4.470648765563964844e-01 3.171439170837402344e-01 8.188746869564056396e-02 -1.559826731681823730e-02 1.047583520412445068e-01 -6.468708068132400513e-02 -1.222636625170707703e-01 1.405429989099502563e-01 -2.371302098035812378e-01 -1.153845638036727905e-01 1.088853739202022552e-02 -2.401826381683349609e-01 -2.546427547931671143e-01 8.558546006679534912e-02 2.658661901950836182e-01 -2.281909883022308350e-01 -1.465644985437393188e-01 -1.057619452476501465e-01 3.616283088922500610e-02 9.068561345338821411e-02 -4.064802825450897217e-02
1.888572275638580322e-01 8.296582847833633423e-02 -3.825405538082122803e-01 1.304432153701782227e-01 3.920366987586021423e-03 -1.732146292924880981e-01 -5.373144522309303284e-02 -3.923827111721038818e-01 -2.952701598405838013e-02 -1.743288040161132812e-01 -7.876685261726379395e-02 -2.412958303466439247e-03 2.997725903987884521e-01 -2.210581004619598389e-01 -1.926429420709609985e-01 2.121307253837585449e-01 -2.164505720138549805e-01 1.843125522136688232e-01 -4.250013828277587891e-02 -5.658133700489997864e-02 5.476709082722663879e-02 1.101906970143318176e-01 -8.869842626154422760e-03 6.755923479795455933e-02 -3.083376586437225342e-01 7.390884310007095337e-02 1.103318929672241211e-01 1.026605665683746338e-01 -1.652638614177703857e-01 1.529753804206848145e-01 2.532322704792022705e-01 7.219562679529190063e-02
1.327453851699829102e-01 -2.367039024829864502e-01 -2.399922609329223633e-01 -1.178052425384521484e-01 -6.220216676592826843e-02 -2.962990999221801758e-01 1.140850111842155457e-01 8.676432818174362183e-02 -6.359200924634933472e-02 -6.688255071640014648e-02 1.056620031595230103e-01 -4.429667890071868896e-01 4.254786372184753418e-01 -1.620039045810699463e-01 4.037203639745712280e-02 2.207046933472156525e-02 -1.671911776065826416e-01 -3.492973279207944870e-03 -1.390127837657928467e-01 2.498522028326988220e-02 7.752230763435363770e-02 1.659101098775863647e-01 -1.190041676163673401e-01 -2.009050101041793823e-01 -1.307689547538757324e-01 1.816148757934570312e-01 -1.155116632580757141e-01 -1.267655640840530396e-01 -8.116718381643295288e-02 -2.922504544258117676e-01 9.724411368370056152e-02 2.116107009351253510e-02
-1.777866668999195099e-02 -2.187804579734802246e-01 3.442277759313583374e-02 2.110572755336761475e-01 5.615008249878883362e-02 -4.098487645387649536e-02 9.990593791007995605e-02 -2.133337855339050293e-01 1.826704293489456177e-01 8.482497930526733398e-02 2.735089957714080811e-01 -3.098954260349273682e-01 1.452646404504776001e-01 -3.350088894367218018e-01 3.930234163999557495e-02 1.632231175899505615e-01 -9.578811377286911011e-02 2.339758872985839844e-01 -1.915575563907623291e-01 -1.819983273744583130e-01 8.321218192577362061e-02 1.841849982738494873e-01 -2.939214408397674561e-01 -1.132267415523529053e-01 -1.011827588081359863e-01 -2.656364813446998596e-02 -3.671752214431762695e-01 1.724588572978973389e-01 5.200130492448806763e-02 2.293294668197631836e-02 9.253448247909545898e-02 1.083803102374076843e-01
-8.685742504894733429e-03 -1.545585840940475464e-01 9.189835190773010254e-02 -3.709175065159797668e-02 -5.331757012754678726e-03 1.854666694998741150e-02 4.046202301979064941e-01 -4.583783447742462158e-01 1.979896333068609238e-03 -1.115130260586738586e-02 2.342017590999603271e-01 -1.967419534921646118e-01 1.919534504413604736e-01 1.120965033769607544e-01 -5.937669053673744202e-02 9.981936961412429810e-02 -3.144904673099517822e-01 -2.026088535785675049e-01 3.649023547768592834e-02 2.293001711368560791e-01 -1.145172491669654846e-01 1.029107123613357544e-01 -5.561058968305587769e-02 -3.112044334411621094e-01 9.255800396203994751e-02 3.851364552974700928e-02 2.017854452133178711e-01 -3.922527283430099487e-02 -2.419327795505523682e-01 4.386128485202789307e-02 -3.857382014393806458e-02 6.055753678083419800e-02
4.795810580253601074e-02 1.620723158121109009e-01 -4.972066879272460938e-01 5.089129135012626648e-02 -5.258465558290481567e-02 -7.499694079160690308e-02 4.213419556617736816e-02 -4.737592041492462158e-01 -1.291888207197189331e-01 -7.020860165357589722e-02 -6.653246935456991196e-03 -5.494531989097595215e-02 2.293441146612167358e-01 -7.379312068223953247e-03 -2.602709233760833740e-01 2.542817592620849609e-01 -6.939673423767089844e-02 1.368217766284942627e-01 -4.655433446168899536e-02 6.094682961702346802e-02 -9.185829758644104004e-02 2.351189702749252319e-01 -7.053396850824356079e-02 -9.889341145753860474e-02 -1.790763735771179199e-01 1.541565358638763428e-01 1.572857052087783813e-01 6.256457418203353882e-02 -2.051678448915481567e-01 1.504651457071304321e-01 3.654897958040237427e-02 1.372327208518981934e-01
1.538458187133073807e-02 7.298214361071586609e-03 8.265789598226547241e-02 -1.690427772700786591e-02 -3.044039905071258545e-01 -2.978927493095397949e-01 1.684768199920654297e-01 -1.788153797388076782e-01 -1.176645606756210327e-01 -2.202191650867462158e-01 2.040044665336608887e-01 -2.939194999635219574e-02 4.060556292533874512e-01 -2.199164927005767822e-01 -1.892348676919937134e-01 2.547804117202758789e-01 -2.774718999862670898e-01 -3.916253894567489624e-02 2.928433008491992950e-02 -1.599649339914321899e-01 -1.366431266069412231e-01 1.452053040266036987e-01 2.815926373004913330e-01 -1.023540645837783813e-01 3.932599723339080811e-02 1.019669249653816223e-01 -5.750486627221107483e-02 2.502135336399078369e-01 -6.637418270111083984e-02 -4.986306652426719666e-02 7.721514999866485596e-02 8.265265822410583496e-02
-2.659575780853629112e-03 -1.770917326211929321e-02 -7.887413352727890015e-02 1.317206323146820068e-01 3.195824846625328064e-02 -5.599728971719741821e-02 5.662149563431739807e-02 9.570477157831192017e-02 1.975998133420944214e-01 8.616719394922256470e-02 1.984319388866424561e-01 -1.186599805951118469e-01 3.852034807205200195e-01 3.514407202601432800e-02 1.405475437641143799e-01 -1.200179904699325562e-01 -1.094073057174682617e-01 1.976647675037384033e-01 -2.464902698993682861e-01 1.661305576562881470e-01 1.324032694101333618e-01 3.823835551738739014e-01 -1.880364269018173218e-01 -2.489463984966278076e-01 1.500781625509262085e-01 9.473876655101776123e-02 -5.374612286686897278e-02 3.460000157356262207e-01 2.616639994084835052e-02 -1.657582670450210571e-01 2.007831186056137085e-01 2.298458367586135864e-01
-1.551724672317504883e-01 -1.147969663143157959e-01 -2.279753088951110840e-01 -8.371946960687637329e-02 -1.527623087167739868e-01 -1.851552873849868774e-01 1.871202490292489529e-03 -1.936348974704742432e-01 -4.188569262623786926e-03 -1.282993108034133911e-01 1.273978799581527710e-01 -2.116388678550720215e-01 9.362970292568206787e-02 -2.142487317323684692e-01 -2.309766113758087158e-01 -1.621870696544647217e-01 -4.022155702114105225e-01 -4.825420305132865906e-02 -3.929490968585014343e-02 1.744090467691421509e-01 -8.667095005512237549e-02 5.096839070320129395e-01 -5.226244032382965088e-02 -9.375614672899246216e-02 2.603314816951751709e-01 6.294864416122436523e-02 2.868355996906757355e-02 -4.879463464021682739e-02 8.483480662107467651e-03 -1.169091761112213135e-01 3.409066796302795410e-02 -1.791681051254272461e-01
-6.222778558731079102e-02 -1.928551681339740753e-02 5.320318415760993958e-02 -9.285119920969009399e-02 2.716884575784206390e-02 -1.635598242282867432e-01 -1.821596547961235046e-02 -2.219989895820617676e-01 2.004012167453765869e-01 2.803071737289428711e-01 -2.018948942422866821e-01 -1.293333321809768677e-01 2.716408967971801758e-01 -2.364095300436019897e-01 -3.857169747352600098e-01 1.246801093220710754e-01 -3.427774459123611450e-02 -1.758197844028472900e-01 6.918999552726745605e-02 3.707909956574440002e-02 -6.408366560935974121e-02 2.434114515781402588e-01 -5.138301104307174683e-02 -2.383947819471359253e-01 1.492350399494171143e-01 2.046485990285873413e-01 -2.464314922690391541e-02 1.774722784757614136e-01 -3.606397211551666260e-01 -1.839720457792282104e-01 1.119064390659332275e-01 -5.668234080076217651e-02
9.752378612756729126e-02 -1.004892960190773010e-01 3.911428526043891907e-02 2.691848874092102051e-01 1.201419811695814133e-02 1.543965786695480347e-01 2.776952981948852539e-01 -2.263073623180389404e-01 6.857182085514068604e-02 -3.320309221744537354e-01 5.142420530319213867e-02 -1.925019174814224243e-01 3.849887251853942871e-01 -2.460599392652511597e-01 2.117662690579891205e-03 8.513285219669342041e-02 -2.495608925819396973e-01 1.620310246944427490e-01 -4.694638401269912720e-02 1.966272890567779541e-01 -4.837842658162117004e-02 4.477148503065109253e-02 3.591643273830413818e-02 -2.685096561908721924e-01 1.278812810778617859e-02 1.324219107627868652e-01 -1.938460916280746460e-01 -2.180297970771789551e-01 1.995693892240524292e-01 -1.761326491832733154e-01 -2.500671520829200745e-02 -4.477351158857345581e-02
-1.430843919515609741e-01 -3.132113814353942871e-02 -1.794485300779342651e-01 -1.740911900997161865e-01 2.296316623687744141e-01 2.789627760648727417e-02 1.369061022996902466e-01 -1.526317149400711060e-01 1.011545583605766296e-01 1.791134029626846313e-01 -1.641214080154895782e-02 -3.905895352363586426e-01 4.719722568988800049e-01 -1.300890147686004639e-01 -7.282464206218719482e-02 -1.425155103206634521e-01 -2.604870498180389404e-01 -1.712894290685653687e-01 6.998762022703886032e-03 4.769431427121162415e-02 1.531915180385112762e-02 6.793219596147537231e-02 2.144487202167510986e-01 -2.417429834604263306e-01 5.858864262700080872e-02 7.589256763458251953e-02 -2.126029282808303833e-01 -2.027710899710655212e-02 -7.458842545747756958e-02 -1.534169018268585205e-01 -1.742655336856842041e-01 1.923081427812576294e-01
-4.586865007877349854e-02 1.373431365936994553e-02 -2.229489982128143311e-01 1.518020778894424438e-01 -1.370859146118164062e-01 -4.136849567294120789e-02 6.209987774491310120e-02 -2.059988081455230713e-01 2.297719419002532959e-01 -6.050979718565940857e-03 1.890343576669692993e-01 -1.505832076072692871e-01 4.904235303401947021e-01 2.239315807819366455e-01 -5.877820402383804321e-02 5.261494591832160950e-02 -8.970417082309722900e-02 1.504485309123992920e-01 -5.065722391009330750e-02 2.232434153556823730e-01 4.869814962148666382e-02 1.680046319961547852e-01 7.801683247089385986e-02 2.321890555322170258e-02 4.241548851132392883e-02 2.667058408260345459e-01 -2.842454314231872559e-01 -1.710891723632812500e-01 1.292416006326675415e-01 -1.437577307224273682e-01 2.144968062639236450e-01 2.516983151435852051e-01
1.608558148145675659e-01 -1.253846287727355957e-01 -2.968420088291168213e-01 2.156735584139823914e-02 3.071304261684417725e-01 -1.540445536375045776e-01 2.888801135122776031e-02 -8.927565068006515503e-02 -5.323146283626556396e-02 -1.845314502716064453e-01 1.876163929700851440e-01 7.832761108875274658e-02 2.926057577133178711e-01 1.817018091678619385e-01 -2.587378621101379395e-01 -2.547180838882923126e-02 -2.773793637752532959e-01 1.792367249727249146e-01 -4.834928363561630249e-02 -6.824778765439987183e-02 1.941743493080139160e-01 -2.257620394229888916e-01 -1.948326379060745239e-01 -1.748540848493576050e-01 -3.285590931773185730e-02 3.875782191753387451e-01 7.788839191198348999e-02 -1.216530427336692810e-01 4.573530051857233047e-03 -1.095585823059082031e-01 5.904280021786689758e-02 1.325631588697433472e-01
2.940988838672637939e-01 -2.349662780761718750e-02 1.026255115866661072e-01 1.484494805335998535e-01 1.169946864247322083e-01 -1.651152670383453369e-01 2.507999539375305176e-01 -2.674787044525146484e-01 1.811428070068359375e-01 4.143024608492851257e-02 6.518955528736114502e-02 -3.263097107410430908e-01 1.576792150735855103e-01 -2.265968173742294312e-01 3.959375247359275818e-02 1.886379271745681763e-01 -2.288974523544311523e-01 -2.756349183619022369e-02 -3.736884146928787231e-02 -4.721454903483390808e-02 2.376049458980560303e-01 1.238978430628776550e-01 -5.255863443017005920e-02 -1.000040993094444275e-01 7.474698871374130249e-02 3.307176828384399414e-01 -6.028058007359504700e-02 -2.580372989177703857e-01 -1.052974350750446320e-02 -2.851186394691467285e-01 1.955992579460144043e-01 -1.342376228421926498e-02
-1.602131277322769165e-01 -9.140507876873016357e-02 -1.795865744352340698e-01 2.392923533916473389e-01 1.187540367245674133e-01 5.387493968009948730e-02 2.152531743049621582e-01 -2.209180444478988647e-01 2.120959162712097168e-01 1.609963476657867432e-01 2.170274406671524048e-01 -1.214057356119155884e-01 3.181389570236206055e-01 -1.687002331018447876e-01 -5.672843381762504578e-02 -2.445617690682411194e-02 2.710293605923652649e-02 2.813497781753540039e-01 -1.812566816806793213e-01 -1.745430380105972290e-01 1.907776743173599243e-01 3.618380427360534668e-01 1.531210541725158691e-01 1.388888657093048096e-01 -9.110578149557113647e-02 6.917195767164230347e-02 -3.693467751145362854e-02 2.471262067556381226e-01 1.930655241012573242e-01 -5.141906812787055969e-02 1.696081608533859253e-01 2.473161742091178894e-02
1.458010524511337280e-01 -2.084472030401229858e-01 5.346103385090827942e-02 1.447740010917186737e-02 1.135917194187641144e-02 -1.864831447601318359e-01 3.156425356864929199e-01 -4.061930999159812927e-02 2.248740643262863159e-01 -7.745057344436645508e-02 8.350466191768646240e-02 -3.940815329551696777e-01 5.196016430854797363e-01 -8.013021945953369141e-02 -9.440174698829650879e-02 -1.288467086851596832e-02 -8.736933022737503052e-02 -1.137150824069976807e-02 8.104547113180160522e-02 1.144143287092447281e-02 -1.085396558046340942e-01 -2.428557723760604858e-02 -1.417678594589233398e-01 -1.806211024522781372e-01 -2.911622524261474609e-01 1.538386289030313492e-02 -9.692045301198959351e-02 5.846022441983222961e-02 9.141695499420166016e-02 -2.064847052097320557e-01 1.214335039258003235e-01 -2.204478085041046143e-01
-2.717235982418060303e-01 -3.868783265352249146e-02 -4.624602496623992920e-01 1.115987170487642288e-02 7.714038342237472534e-02 -4.818732291460037231e-02 1.907759904861450195e-01 -2.798312008380889893e-01 -1.913247071206569672e-02 -3.468617796897888184e-02 -1.928156614303588867e-02 -1.317228525876998901e-01 1.161972731351852417e-01 -1.134394183754920959e-01 -2.867471277713775635e-01 -1.597738713026046753e-01 -3.278060555458068848e-01 2.950626052916049957e-02 -2.768820524215698242e-02 2.669346332550048828e-01 -2.323081791400909424e-01 2.261808216571807861e-01 -2.034648209810256958e-01 -8.209752291440963745e-02 1.245318278670310974e-01 -2.992228604853153229e-02 -4.293642565608024597e-02 -1.819356679916381836e-01 -1.500497162342071533e-01 -5.222548544406890869e-02 6.583980470895767212e-02 1.405429840087890625e-01
-8.140537887811660767e-02 -2.005981355905532837e-01 -3.410984873771667480e-01 -1.278356462717056274e-01 1.152502819895744324e-01 -1.480953115969896317e-02 2.334820106625556946e-02 -2.286233566701412201e-02 3.285018503665924072e-01 -1.201035082340240479e-01 -2.245921082794666290e-02 -1.714125573635101318e-01 4.227800071239471436e-01 5.420340970158576965e-02 -4.121209979057312012e-01 -1.294554322957992554e-01 -1.299971491098403931e-01 -1.530292183160781860e-01 -1.559343338012695312e-01 -3.837260231375694275e-02 2.100963741540908813e-01 1.294765174388885498e-01 1.844023913145065308e-01 -5.812152475118637085e-02 -2.868711054325103760e-01 1.002689525485038757e-01 1.730925589799880981e-02 -4.805848002433776855e-02 -3.676302731037139893e-02 -9.531202167272567749e-02 7.455785758793354034e-03 -1.245936155319213867e-01
2.211609184741973877e-01 -2.548258006572723389e-01 7.379493117332458496e-02 4.482553899288177490e-02 9.633857756853103638e-02 -2.964279949665069580e-01 1.706205606460571289e-01 -2.297815531492233276e-01 -8.861395716667175293e-02 -7.524939626455307007e-02 1.257574558258056641e-01 7.504387199878692627e-02 3.126048147678375244e-01 -1.920730769634246826e-01 -2.039040029048919678e-01 -2.380158454179763794e-01 -6.466255336999893188e-02 1.519357226788997650e-02 2.981851622462272644e-02 7.327477633953094482e-02 -8.277177810668945312e-02 -1.564156077802181244e-02 2.519439756870269775e-01 -3.325769007205963135e-01 6.927356868982315063e-02 1.979824900627136230e-01 9.537833184003829956e-02 -5.864841490983963013e-02 -3.588168621063232422e-01 8.623432368040084839e-02 1.242128014564514160e-01 1.784225851297378540e-01
2.408835291862487793e-02 -1.373202204704284668e-01 -2.488920539617538452e-01 1.957658305764198303e-02 -1.101343482732772827e-01 -3.165057301521301270e-02 1.670104861259460449e-01 -1.073277294635772705e-01 7.228562235832214355e-02 1.600907146930694580e-01 -4.586156830191612244e-02 4.792826715856790543e-03 3.170250654220581055e-01 -2.459585219621658325e-01 -1.746893674135208130e-01 6.765630841255187988e-02 -3.287893831729888916e-01 2.397469431161880493e-02 -1.987387239933013916e-01 -2.374079972505569458e-01 -9.064900875091552734e-02 4.534590840339660645e-01 -6.529210601001977921e-03 -2.307112812995910645e-01 -1.083918735384941101e-01 -6.809677183628082275e-02 1.380607336759567261e-01 1.801473200321197510e-01 -2.713719308376312256e-01 7.031085342168807983e-02 -3.572920709848403931e-02 1.311580240726470947e-01
8.201177418231964111e-02 -1.430450379848480225e-01 -2.638739645481109619e-01 2.309879809617996216e-01 -2.354001253843307495e-01 -7.465121895074844360e-02 2.826630175113677979e-01 -1.281017959117889404e-01 -4.490014165639877319e-02 -9.846583753824234009e-02 -1.299641132354736328e-01 7.786621898412704468e-02 3.476900160312652588e-01 -2.527890205383300781e-01 -2.714953422546386719e-01 -7.728271186351776123e-02 -2.271659970283508301e-01 -4.333185963332653046e-03 1.324831247329711914e-01 1.527448594570159912e-01 -1.504680961370468140e-01 2.714131399989128113e-02 -5.499727651476860046e-02 -1.117726042866706848e-01 1.775197535753250122e-01 6.708367913961410522e-02 3.082944639027118683e-02 2.180678844451904297e-01 -3.224705159664154053e-01 1.032265499234199524e-01 6.021889299154281616e-02 2.433243691921234131e-01
-1.188811063766479492e-01 -1.597900092601776123e-01 -1.894731670618057251e-01 3.166896849870681763e-02 1.333264075219631195e-02 -1.149701774120330811e-01 3.046583831310272217e-01 6.840622425079345703e-02 7.691279798746109009e-02 -1.495041549205780029e-01 2.220499366521835327e-01 -3.487350940704345703e-01 3.271956741809844971e-01 -2.047172281891107559e-03 -4.168507456779479980e-02 1.199534609913825989e-01 -7.538768649101257324e-02 5.293423682451248169e-02 -2.488141506910324097e-01 1.630981266498565674e-01 1.943284869194030762e-01 2.202093303203582764e-01 4.725627973675727844e-02 -1.368117034435272217e-01 5.381352454423904419e-02 3.969260454177856445e-01 1.549687981605529785e-01 2.652149200439453125e-01 -8.805673569440841675e-03 -1.471931487321853638e-01 -9.102563560009002686e-02 3.364234045147895813e-02
-7.748237997293472290e-02 1.539039760828018188e-01 -2.840005457401275635e-01 -5.727077648043632507e-02 5.056428536772727966e-02 -2.370247244834899902e-02 3.220514357089996338e-01 -2.252398580312728882e-01 1.892269849777221680e-01 -1.767133013345301151e-03 1.557327806949615479e-01 -8.143997937440872192e-02 3.555821180343627930e-01 9.020639210939407349e-02 -1.577057689428329468e-01 -8.911469578742980957e-02 3.823733655735850334e-03 1.803676635026931763e-01 -2.240049690008163452e-01 -1.245707049965858459e-01 3.720391690731048584e-01 3.280887603759765625e-01 5.139927938580513000e-02 1.976035535335540771e-02 2.835378348827362061e-01 1.239793077111244202e-01 -7.378122955560684204e-02 4.510554298758506775e-02 9.053406864404678345e-02 -1.754952669143676758e-01 1.499451510608196259e-02 7.020042091608047485e-02
9.947663545608520508e-02 -3.469024598598480225e-02 -2.124780714511871338e-01 -3.273605601862072945e-03 -1.297021210193634033e-01 -1.068168953061103821e-01 6.903971731662750244e-02 -1.343817561864852905e-01 2.551013231277465820e-01 1.114707887172698975e-01 2.039270251989364624e-01 4.991282150149345398e-02 4.718304574489593506e-01 2.317648082971572876e-01 -2.049144953489303589e-01 -1.836326904594898224e-02 -1.629216223955154419e-02 2.919502928853034973e-02 -9.463001787662506104e-02 1.755281686782836914e-01 1.134311258792877197e-01 1.357299387454986572e-01 8.433441817760467529e-02 8.007536234799772501e-05 -2.720733918249607086e-02 3.167623281478881836e-01 -3.374583721160888672e-01 -9.396446496248245239e-02 1.277302801609039307e-01 -1.754626631736755371e-01 3.098428547382354736e-01 7.915092259645462036e-02
1.709378212690353394e-01 -1.438996493816375732e-01 -1.806839853525161743e-01 3.596638888120651245e-02 3.590725064277648926e-01 1.242379397153854370e-01 -1.477841585874557495e-01 -1.864934116601943970e-01 9.489580988883972168e-02 1.197747234255075455e-02 2.362576425075531006e-01 4.414895549416542053e-02 8.830724656581878662e-02 9.922088682651519775e-02 4.039851576089859009e-02 1.558645367622375488e-01 -3.550133705139160156e-01 5.750298872590065002e-02 -1.088703423738479614e-02 1.104858890175819397e-01 1.069471091032028198e-01 2.766506969928741455e-01 -1.300165709108114243e-02 -3.343566060066223145e-01 2.472863495349884033e-01 3.272065892815589905e-02 -1.670699119567871094e-01 3.490591049194335938e-02 -9.404888749122619629e-02 -2.601814642548561096e-02 4.027195870876312256e-01 -3.851854417007416487e-04
-1.285244971513748169e-01 -2.700356245040893555e-01 -2.180072516202926636e-01 -1.446553021669387817e-01 6.373324990272521973e-02 -2.230723351240158081e-01 2.654760181903839111e-01 -7.348351180553436279e-03 1.439020782709121704e-01 -6.489766295999288559e-03 -1.931113749742507935e-02 -4.092876911163330078e-01 4.355322122573852539e-01 3.624686971306800842e-02 7.619353383779525757e-02 3.137145936489105225e-02 -8.688494563102722168e-02 -4.396939650177955627e-02 -2.250649780035018921e-01 -9.662343561649322510e-02 2.469374425709247589e-02 3.040822744369506836e-01 1.511301398277282715e-01 -7.256955653429031372e-02 -1.618596166372299194e-01 1.620489060878753662e-01 1.529448628425598145e-01 2.099537290632724762e-03 -3.477688878774642944e-03 -1.292532533407211304e-01 1.542797535657882690e-01 1.558630764484405518e-01
-2.170139364898204803e-02 -1.798345744609832764e-01 1.638248935341835022e-02 -1.043238863348960876e-01 2.068087458610534668e-01 -2.895329671446233988e-04 2.797919511795043945e-02 -2.149871140718460083e-01 1.522509753704071045e-01 3.493391573429107666e-01 -7.304377853870391846e-02 -1.596774309873580933e-01 3.704201281070709229e-01 1.382322162389755249e-01 -2.379595935344696045e-01 9.176338464021682739e-02 -2.698298990726470947e-01 1.132125630974769592e-01 -1.665717512369155884e-01 1.450913995504379272e-01 -2.623347640037536621e-01 -2.634595148265361786e-02 -7.756652683019638062e-02 -5.578654631972312927e-02 -2.964163571596145630e-02 2.504649758338928223e-01 -1.825772523880004883e-01 1.167834401130676270e-01 -2.441146522760391235e-01 1.923135221004486084e-01 1.089388504624366760e-01 1.917185783386230469e-01
3.846338763833045959e-02 -1.323369294404983521e-01 -5.400422960519790649e-02 3.829543665051460266e-02 -8.299998939037322998e-02 9.551118314266204834e-02 1.438711136579513550e-01 -1.515677571296691895e-01 -4.389991238713264465e-02 1.693616062402725220e-01 3.455085679888725281e-02 -1.001269072294235229e-01 1.839005947113037109e-01 -2.720880806446075439e-01 -1.893926709890365601e-01 6.540690362453460693e-02 -3.158960938453674316e-01 6.140943150967359543e-03 -1.559561938047409058e-01 -3.034013211727142334e-01 -4.214509576559066772e-02 4.978093206882476807e-01 -1.620519161224365234e-01 -2.632008790969848633e-01 8.232278749346733093e-03 3.178919479250907898e-02 1.749304682016372681e-01 1.142263188958168030e-01 -1.467756628990173340e-01 6.415355950593948364e-02 5.495296791195869446e-02 3.039389252662658691e-01
-6.735779345035552979e-02 -1.175675913691520691e-02 -1.690051257610321045e-01 1.075533702969551086e-01 -1.638103872537612915e-01 -1.656957156956195831e-02 2.843213379383087158e-01 -1.830581575632095337e-01 1.566152125597000122e-01 -3.058969741687178612e-03 -1.863420456647872925e-01 -2.662190794944763184e-01 1.471613198518753052e-01 -1.498128622770309448e-01 -3.678859472274780273e-01 -7.088860869407653809e-02 -2.926669120788574219e-01 -1.861543208360671997e-01 -7.060954719781875610e-02 1.801730543375015259e-01 -2.499445527791976929e-01 -9.368193149566650391e-02 -1.226515043526887894e-03 1.668868958950042725e-02 6.740951538085937500e-02 3.098033964633941650e-01 -1.129455789923667908e-01 -1.613879501819610596e-01 3.789787739515304565e-02 3.895559161901473999e-02 2.495076060295104980e-01 2.555794417858123779e-01
-1.343394368886947632e-01 -1.708760559558868408e-01 -2.604373991489410400e-01 7.082399725914001465e-02 2.725026197731494904e-02 6.081258133053779602e-02 1.208754777908325195e-01 -1.383394598960876465e-01 3.083747625350952148e-01 -1.830643713474273682e-01 2.374090850353240967e-01 -9.953204542398452759e-02 3.821136355400085449e-01 -2.320782840251922607e-01 -1.225509494543075562e-01 -2.432883381843566895e-01 -4.704406484961509705e-03 -1.125314086675643921e-01 -7.592763006687164307e-02 6.381825357675552368e-02 -8.688937127590179443e-02 3.468146026134490967e-01 -1.274164319038391113e-01 -1.645786464214324951e-01 8.705215156078338623e-02 -1.995702236890792847e-01 -1.259206235408782959e-01 -1.361680477857589722e-01 7.642541825771331787e-02 -2.688016891479492188e-01 1.352340131998062134e-01 -3.004606254398822784e-02
-1.798435896635055542e-01 -3.243017196655273438e-01 -1.141863986849784851e-01 2.222926318645477295e-01 4.904384911060333252e-02 -8.953912183642387390e-03 1.567756533622741699e-01 -2.071434855461120605e-01 2.968206815421581268e-02 -5.026374012231826782e-02 8.041458576917648315e-02 2.942042425274848938e-02 2.968551516532897949e-01 -1.101830676198005676e-01 -1.166893169283866882e-01 1.763240247964859009e-01 -2.727488279342651367e-01 2.302991747856140137e-01 -2.410514950752258301e-01 1.724308580160140991e-01 6.303665041923522949e-02 3.493684157729148865e-02 -1.242518145591020584e-02 -2.713962197303771973e-01 -2.981101535260677338e-02 -7.836775481700897217e-02 -2.556533813476562500e-01 -4.173896610736846924e-01 -1.386569589376449585e-01 8.832707256078720093e-02 7.968860119581222534e-02 9.857472032308578491e-03
-1.434437185525894165e-01 -6.006629392504692078e-02 -3.370609283447265625e-01 9.649731963872909546e-02 -1.516624093055725098e-01 -1.274176239967346191e-01 1.457397341728210449e-01 1.871059089899063110e-02 2.386190295219421387e-01 -2.567754685878753662e-01 1.932226866483688354e-01 -1.139045581221580505e-01 2.018733173608779907e-01 -2.898528277873992920e-01 -2.126448750495910645e-01 -6.024170666933059692e-02 -3.739691674709320068e-01 -1.005044654011726379e-01 -7.732298970222473145e-02 1.230885684490203857e-01 3.441049018874764442e-03 2.125231921672821045e-01 -2.677456736564636230e-01 -4.881035163998603821e-02 2.075761407613754272e-01 -7.483983784914016724e-02 -1.431178003549575806e-01 -1.368240416049957275e-01 -1.789923906326293945e-01 -2.934782532975077629e-03 1.266974508762359619e-01 1.376497447490692139e-01
-8.217362686991691589e-03 -3.303014636039733887e-01 -1.161471456289291382e-01 1.725298762321472168e-01 -2.127906121313571930e-02 1.307784672826528549e-02 1.106637194752693176e-01 -1.980692297220230103e-01 1.163171678781509399e-01 2.932483851909637451e-01 -2.523738332092761993e-02 -1.625337451696395874e-02 2.325368225574493408e-01 -5.676873028278350830e-02 -1.076640039682388306e-01 1.634317785501480103e-01 -4.514992237091064453e-01 7.778580486774444580e-02 -2.708250284194946289e-01 -1.628034412860870361e-01 -2.209987640380859375e-01 1.574001461267471313e-01 -4.976091533899307251e-02 -2.545891702175140381e-01 -5.510636791586875916e-02 1.217259392142295837e-01 1.141521781682968140e-01 1.093151569366455078e-01 -7.684135437011718750e-02 1.942406594753265381e-01 1.832117885351181030e-01 1.695782691240310669e-01
-8.409155905246734619e-02 -2.310419641435146332e-02 -1.678511500358581543e-01 1.641919910907745361e-01 3.158837854862213135e-01 -1.192567273974418640e-01 -1.554222404956817627e-01 -2.029206603765487671e-01 1.478683650493621826e-01 8.367453701794147491e-03 6.517215073108673096e-02 -2.404105365276336670e-01 4.002773463726043701e-01 -3.703629970550537109e-02 -2.213464081287384033e-01 1.596401184797286987e-01 7.935278862714767456e-02 9.093674272298812866e-02 -1.792061887681484222e-02 1.282168775796890259e-01 4.895305633544921875e-01 -6.294470280408859253e-03 1.422334909439086914e-01 -2.136793881654739380e-01 1.631805896759033203e-01 7.136151939630508423e-02 4.192410781979560852e-02 1.198116168379783630e-01 6.154743582010269165e-02 -1.449275612831115723e-01 1.195192337036132812e-01 1.185994073748588562e-01
3.302318751811981201e-01 -4.302059486508369446e-02 3.024420700967311859e-02 9.293287992477416992e-02 1.681530326604843140e-01 -8.367370814085006714e-02 -6.776045262813568115e-02 -1.842405498027801514e-01 3.069301322102546692e-02 2.264471799135208130e-01 2.337289452552795410e-01 1.211539059877395630e-01 2.593420743942260742e-01 -2.302526086568832397e-01 -1.534941345453262329e-01 -2.271598950028419495e-02 -3.773636221885681152e-01 -8.061237633228302002e-02 1.200921908020973206e-01 3.056914508342742920e-01 -3.049186058342456818e-02 1.035369336605072021e-01 1.008702442049980164e-01 -2.992459237575531006e-01 2.049651294946670532e-01 -2.450592070817947388e-02 3.016577661037445068e-02 1.239484697580337524e-01 -1.316848844289779663e-01 -9.633197635412216187e-02 2.721052169799804688e-01 -1.102860122919082642e-01
1.070202738046646118e-01 7.784698903560638428e-02 -1.884157210588455200e-01 -3.251383826136589050e-02 -1.248604580760002136e-01 -1.621248722076416016e-01 3.708423376083374023e-01 -4.403112083673477173e-02 4.715242609381675720e-02 -2.815455198287963867e-02 1.001326069235801697e-01 2.293725609779357910e-01 1.976925879716873169e-01 3.812998533248901367e-02 -2.165625244379043579e-01 8.976004272699356079e-02 -2.304431498050689697e-01 9.971033036708831787e-02 -4.002069681882858276e-02 -1.231384500861167908e-01 1.459028422832489014e-01 -9.278565645217895508e-02 -1.595957726240158081e-01 -3.483435213565826416e-01 2.999241277575492859e-02 4.776269793510437012e-01 -5.193496122956275940e-02 1.117530316114425659e-01 -2.487859874963760376e-01 -8.012842386960983276e-02 7.457355409860610962e-02 1.698047369718551636e-01
2.517138421535491943e-01 -2.338752895593643188e-01 -3.017392456531524658e-01 -3.747773543000221252e-02 5.153280496597290039e-02 -9.934237599372863770e-02 3.856025636196136475e-01 7.084375619888305664e-02 6.103971973061561584e-02 -2.666328549385070801e-01 9.772196412086486816e-02 -3.010539412498474121e-01 2.873888015747070312e-01 -1.235472187399864197e-01 -1.121200919151306152e-01 8.780594915151596069e-03 -2.247644960880279541e-01 -1.664920593611896038e-03 -1.180971041321754456e-01 2.641873955726623535e-01 6.531547009944915771e-02 -4.331390187144279480e-02 1.497872173786163330e-01 -2.407607734203338623e-01 2.183501608669757843e-02 1.668690890073776245e-01 -1.246796995401382446e-01 1.417222619056701660e-01 -1.016668304800987244e-01 -1.544005870819091797e-01 5.492939800024032593e-02 -1.256956309080123901e-01
-1.598802395164966583e-02 3.060085885226726532e-02 -1.436953246593475342e-01 1.438141167163848877e-01 -1.521750241518020630e-01 -2.875236868858337402e-01 -1.213314309716224670e-01 -3.173433616757392883e-02 7.204698026180267334e-02 -4.883409664034843445e-02 1.573379486799240112e-01 -3.174120187759399414e-01 1.959790140390396118e-01 -1.141247451305389404e-01 -3.502272665500640869e-01 6.385491695255041122e-03 -3.874193429946899414e-01 5.276901647448539734e-02 -1.264199316501617432e-01 1.440252363681793213e-01 6.462010089308023453e-03 2.931994795799255371e-01 -1.162770241498947144e-01 7.206359505653381348e-02 3.124573826789855957e-01 -1.848879903554916382e-01 -2.187156677246093750e-01 -3.225058317184448242e-02 -5.800334364175796509e-02 -4.350572451949119568e-02 2.108154445886611938e-01 6.319235265254974365e-02
2.909266054630279541e-01 -9.617704153060913086e-02 -1.166161149740219116e-01 2.721799612045288086e-01 1.982545852661132812e-01 -5.755871534347534180e-03 -3.055597189813852310e-03 -2.255845516920089722e-01 -1.144598796963691711e-02 7.513926178216934204e-02 4.313091188669204712e-02 1.264150738716125488e-01 2.996895611286163330e-01 9.622098505496978760e-02 -4.525298252701759338e-02 2.879549860954284668e-01 -3.093793094158172607e-01 7.944882661104202271e-02 -2.535996772348880768e-02 1.990715563297271729e-01 -6.694064009934663773e-03 -4.823297634720802307e-02 8.822870999574661255e-02 -1.860090792179107666e-01 1.439885348081588745e-01 -3.225339204072952271e-02 -2.139298319816589355e-01 1.941507011651992798e-01 -2.790775001049041748e-01 9.202141314744949341e-02 3.193374276161193848e-01 1.998034715652465820e-01
8.649815618991851807e-02 -1.362504661083221436e-01 1.543403714895248413e-01 3.264290839433670044e-02 -5.901303142309188843e-02 -3.064896762371063232e-01 2.065620273351669312e-01 -2.446343302726745605e-01 3.295934572815895081e-02 -1.885237693786621094e-01 2.805201709270477295e-01 -6.024210713803768158e-03 2.731073796749114990e-01 -7.371359318494796753e-02 -1.664550155401229858e-01 1.267575379461050034e-02 -3.835340142250061035e-01 -6.006179004907608032e-02 1.980531215667724609e-01 1.747453399002552032e-02 -1.710626184940338135e-01 9.623664431273937225e-03 9.151995182037353516e-02 -3.602290451526641846e-01 3.327495977282524109e-02 3.069131374359130859e-01 1.602292805910110474e-01 -1.491820905357599258e-02 -1.973117440938949585e-01 1.758197322487831116e-02 -7.555128831882029772e-05 8.785363286733627319e-02
-6.148526445031166077e-02 -3.136213421821594238e-01 -1.987344920635223389e-01 -9.923518449068069458e-02 -1.718876659870147705e-01 -1.215307638049125671e-01 1.837191581726074219e-01 3.906096518039703369e-02 5.186359584331512451e-02 3.743444010615348816e-02 1.891035772860050201e-02 -3.191463649272918701e-01 3.693541884422302246e-01 -1.447522342205047607e-01 7.158271223306655884e-02 2.746866345405578613e-01 -2.151138894259929657e-02 -5.547874607145786285e-03 -6.197848170995712280e-02 1.132109463214874268e-01 1.080862134695053101e-01 3.098487257957458496e-01 -8.438315987586975098e-02 -1.578045934438705444e-01 1.273429580032825470e-02 3.068284094333648682e-01 1.372051090002059937e-01 3.676989376544952393e-01 5.678168684244155884e-02 7.147799246013164520e-03 1.118060499429702759e-01 -6.079728528857231140e-02
2.044047266244888306e-01 -1.720069050788879395e-01 -1.129577830433845520e-01 -1.817015856504440308e-01 2.535189092159271240e-01 -1.578538417816162109e-01 2.819811701774597168e-01 -7.837424427270889282e-02 8.213361352682113647e-02 -5.135635286569595337e-02 6.843932718038558960e-02 -8.699561655521392822e-02 2.219828516244888306e-01 -6.015348061919212341e-02 3.061725571751594543e-02 1.322330981492996216e-01 -3.943221867084503174e-01 2.449874132871627808e-01 2.579916119575500488e-01 5.605078861117362976e-02 -4.525611177086830139e-02 5.809000879526138306e-02 -1.456292569637298584e-01 -2.409236729145050049e-01 2.548719048500061035e-01 2.442815154790878296e-01 -6.820431351661682129e-02 -1.175983175635337830e-01 -2.391967773437500000e-01 -1.237212717533111572e-01 -6.716676871292293072e-04 1.718627214431762695e-01
-1.066395863890647888e-01 7.488344609737396240e-02 -3.227596580982208252e-01 1.415445357561111450e-01 1.172754839062690735e-01 2.200436964631080627e-02 1.340574473142623901e-01 -1.326300054788589478e-01 -1.429483890533447266e-01 1.114488318562507629e-01 4.779662564396858215e-02 -1.688269712030887604e-02 2.789499163627624512e-01 -2.789239585399627686e-01 1.280929334461688995e-02 -1.956843882799148560e-01 -2.969622611999511719e-01 5.264765396714210510e-02 -1.435832977294921875e-01 2.654694318771362305e-01 7.642485946416854858e-02 -1.643650680780410767e-01 -1.211052015423774719e-01 -2.439039647579193115e-01 9.610946476459503174e-02 3.245326280593872070e-01 -1.448103934526443481e-01 7.350080460309982300e-02 -1.102488636970520020e-01 -1.270831674337387085e-01 2.639646530151367188e-01 -2.270358800888061523e-01
3.279260918498039246e-02 -2.975445091724395752e-01 -2.042432874441146851e-01 1.799204051494598389e-01 -6.749378889799118042e-02 -6.098210066556930542e-02 1.250868439674377441e-01 -3.151800632476806641e-01 -2.035943977534770966e-02 -1.182055175304412842e-01 -3.719976171851158142e-02 2.227363735437393188e-01 1.637814790010452271e-01 -1.177838444709777832e-01 -2.958808243274688721e-01 5.008305981755256653e-02 -1.703312844038009644e-01 -4.878179356455802917e-02 1.182913333177566528e-01 8.050483465194702148e-02 -2.904108725488185883e-03 1.899932473897933960e-01 2.834337577223777771e-02 -3.417613729834556580e-02 1.343238502740859985e-01 1.647346317768096924e-01 3.090513497591018677e-02 2.291407138109207153e-01 -3.225397169589996338e-01 1.497578471899032593e-01 -9.429610520601272583e-02 4.392912685871124268e-01
1.559999287128448486e-01 -2.109252363443374634e-01 9.892804920673370361e-02 2.763440907001495361e-01 6.012730672955513000e-02 -1.644823402166366577e-01 2.016732096672058105e-01 -3.014818131923675537e-01 1.794890314340591431e-01 -5.022644624114036560e-02 -2.845627665519714355e-01 1.375063955783843994e-01 2.088343501091003418e-01 -6.391706317663192749e-02 -3.055297024548053741e-02 -8.940722048282623291e-02 -1.226367354393005371e-01 4.026311263442039490e-02 1.455327123403549194e-01 -9.025910496711730957e-02 3.277437090873718262e-01 2.742346227169036865e-01 9.527103602886199951e-02 -1.679483503103256226e-01 -5.376397073268890381e-02 1.956041455268859863e-01 -3.152391612529754639e-01 -2.307025194168090820e-01 5.064428225159645081e-02 7.894799858331680298e-02 5.828304961323738098e-02 1.403734385967254639e-01
1.204833909869194031e-01 -2.282788902521133423e-01 -2.018060348927974701e-02 5.572552233934402466e-02 -6.776639074087142944e-02 9.808656573295593262e-02 2.341272979974746704e-01 -2.968166470527648926e-01 8.623923361301422119e-02 3.484577536582946777e-01 1.637123376131057739e-01 -1.509086042642593384e-01 2.397673726081848145e-01 5.259137600660324097e-02 -1.216619238257408142e-01 1.773090660572052002e-01 -3.152683377265930176e-01 -4.896418005228042603e-02 -2.312368899583816528e-01 -5.293727293610572815e-02 -3.059196472167968750e-01 -3.575035929679870605e-02 9.427458047866821289e-02 -1.488291323184967041e-01 5.320829153060913086e-02 2.248723655939102173e-01 -1.351288892328739166e-02 -1.168701276183128357e-01 -3.492626175284385681e-02 1.578659415245056152e-01 2.552590072154998779e-01 2.128274738788604736e-01
-1.088885962963104248e-01 -3.803750732913613319e-03 -2.292660921812057495e-01 2.167761027812957764e-01 3.938429430127143860e-02 6.976401805877685547e-02 2.907795831561088562e-02 -1.388269960880279541e-01 -7.355154305696487427e-02 -9.660891443490982056e-02 4.156762659549713135e-01 -1.235641315579414368e-01 3.199042677879333496e-01 -1.026289463043212891e-01 -1.397832483053207397e-01 -1.841591298580169678e-01 -1.171343028545379639e-01 3.034264743328094482e-01 -2.088286429643630981e-01 -1.528357737697660923e-03 2.158175855875015259e-01 1.092678681015968323e-01 -1.732628941535949707e-01 3.003750927746295929e-02 2.899917960166931152e-01 4.727255553007125854e-02 -2.426410466432571411e-01 2.250560522079467773e-01 -6.378347426652908325e-02 -3.179015964269638062e-02 1.278017759323120117e-01 1.918543726205825806e-01
2.989153936505317688e-02 -7.851463556289672852e-02 6.851514801383018494e-03 -2.565589547157287598e-02 3.388940542936325073e-02 1.362941320985555649e-02 3.425028175115585327e-02 -3.454834818840026855e-01 6.033556535840034485e-02 8.628791570663452148e-02 -3.217553719878196716e-02 -7.493962347507476807e-02 4.685186147689819336e-01 5.355172976851463318e-02 -2.304993271827697754e-01 -1.293336600065231323e-01 1.487846672534942627e-01 -2.833054400980472565e-02 1.382833346724510193e-02 -4.674743115901947021e-02 -3.359758481383323669e-02 3.686828911304473877e-01 -2.999329268932342529e-01 -1.681942045688629150e-01 1.817500218749046326e-03 -1.265582442283630371e-01 -4.123065620660781860e-02 1.728435903787612915e-01 2.026241123676300049e-01 -1.493855416774749756e-01 2.321913838386535645e-01 3.389649093151092529e-01
1.642853468656539917e-01 -3.234333544969558716e-02 1.370142400264739990e-01 9.520530700683593750e-02 5.121402069926261902e-02 -3.153656721115112305e-01 3.537408262491226196e-02 -5.993858352303504944e-02 8.675144053995609283e-03 -1.138737238943576813e-02 -1.459874063730239868e-01 -7.075686007738113403e-02 3.286237120628356934e-01 -7.763364911079406738e-02 -5.670506954193115234e-01 6.431205570697784424e-02 -1.207738220691680908e-01 1.906568184494972229e-02 6.689570844173431396e-02 -2.167120873928070068e-01 6.996122747659683228e-02 2.383977472782135010e-01 5.251174792647361755e-02 -2.098203897476196289e-01 1.428352445363998413e-01 1.287959069013595581e-01 -2.600680477917194366e-02 8.389165252447128296e-02 -2.846209108829498291e-01 -1.571399867534637451e-01 2.019414752721786499e-01 6.994535773992538452e-02
-4.123294726014137268e-02 -2.224886231124401093e-02 -1.969889700412750244e-01 4.533261433243751526e-02 3.582770824432373047e-01 -1.001510396599769592e-01 -1.433175951242446899e-01 -6.732235103845596313e-02 -3.922060877084732056e-02 1.660738140344619751e-01 -7.514986209571361542e-03 -4.012288749217987061e-01 5.256048440933227539e-01 -1.464935839176177979e-01 -1.558253616094589233e-01 -4.872814938426017761e-02 9.114520996809005737e-02 5.453153047710657120e-03 -1.396528482437133789e-01 1.307769268751144409e-01 2.069408819079399109e-02 7.360833883285522461e-02 1.128810271620750427e-02 -2.885424494743347168e-01 1.331292390823364258e-01 1.223194375634193420e-01 -1.826816350221633911e-01 1.165493857115507126e-02 1.621615141630172729e-01 -1.251662373542785645e-01 1.082695052027702332e-01 1.577686816453933716e-01
2.644390761852264404e-01 1.250583529472351074e-01 1.380865368992090225e-02 9.985937178134918213e-02 -1.013140380382537842e-01 -2.088614553213119507e-01 2.563921511173248291e-01 -7.911002635955810547e-02 2.679903805255889893e-01 2.356980890035629272e-01 -3.099031448364257812e-01 5.205077584832906723e-03 2.614514231681823730e-01 -1.040166094899177551e-01 -2.958054244518280029e-01 -9.869624674320220947e-02 -3.615857660770416260e-01 8.716638386249542236e-02 -3.040164336562156677e-02 -1.741149872541427612e-01 2.068546367809176445e-03 2.884880900382995605e-01 3.738552704453468323e-02 -2.284213006496429443e-01 -3.650884842500090599e-03 9.672261029481887817e-02 -1.369174867868423462e-01 2.840499207377433777e-02 -3.529926761984825134e-03 2.235039509832859039e-02 8.459041267633438110e-02 -1.885573267936706543e-01
-2.304209768772125244e-02 1.128058359026908875e-01 -6.811525672674179077e-02 -1.422492712736129761e-01 -2.113591320812702179e-02 -2.486554905772209167e-02 -1.078780516982078552e-01 -3.530368208885192871e-01 -7.043492048978805542e-02 8.214663714170455933e-02 1.323718726634979248e-01 -2.511704564094543457e-01 1.817490607500076294e-01 -8.636308461427688599e-02 -2.685519456863403320e-01 1.877566277980804443e-01 -1.556464135646820068e-01 1.566131711006164551e-01 -1.331847012042999268e-01 -2.859696745872497559e-01 5.663463473320007324e-02 2.267751842737197876e-01 -2.653734087944030762e-01 -1.926563531160354614e-01 1.897618323564529419e-01 -1.840763390064239502e-01 3.383608907461166382e-02 1.515478640794754028e-01 1.517054289579391479e-01 -1.747968196868896484e-01 2.890559732913970947e-01 2.068287879228591919e-01
2.023114860057830811e-01 -3.768112137913703918e-02 -2.058223634958267212e-01 7.315827161073684692e-02 -1.461667120456695557e-01 -2.539259195327758789e-01 5.892743170261383057e-02 -9.216331690549850464e-02 1.188324317336082458e-01 1.688045263290405273e-01 3.202310502529144287e-01 -4.495139047503471375e-02 3.717837333679199219e-01 -9.046401828527450562e-02 -8.225761353969573975e-02 -2.457253038883209229e-01 -2.060061097145080566e-01 1.189692839980125427e-01 1.183364540338516235e-01 -7.019321620464324951e-02 -2.083575427532196045e-01 1.858916431665420532e-01 -2.274288535118103027e-01 -2.557380795478820801e-01 1.751977652311325073e-01 2.890926301479339600e-01 -2.586512081325054169e-02 -7.248474657535552979e-02 -2.164402231574058533e-02 4.874490201473236084e-02 -1.434397697448730469e-01 -1.927646845579147339e-01
4.344057664275169373e-02 -5.449563264846801758e-02 6.564819067716598511e-02 1.281299889087677002e-01 1.876618117094039917e-01 -3.656603097915649414e-01 -1.737615019083023071e-01 -1.185175850987434387e-01 2.376141101121902466e-01 1.565508544445037842e-01 -1.853891909122467041e-01 -2.094597928225994110e-02 1.574317216873168945e-01 -9.100069105625152588e-02 -3.817945420742034912e-01 1.386722177267074585e-01 -7.976803928613662720e-02 -2.977363765239715576e-02 -9.492064826190471649e-03 -1.021243408322334290e-01 -4.417708143591880798e-02 3.378160893917083740e-01 -3.890417143702507019e-02 -2.932477295398712158e-01 1.355546116828918457e-01 2.982788085937500000e-01 -6.754348427057266235e-02 8.423214405775070190e-02 -2.782477736473083496e-01 -1.206683069467544556e-01 1.082024797797203064e-01 5.806818976998329163e-02
2.257519960403442383e-01 -2.733441889286041260e-01 -3.704496026039123535e-01 -4.087867215275764465e-02 4.953637719154357910e-02 -1.066245287656784058e-01 1.214159876108169556e-01 -9.769123792648315430e-02 -6.128646433353424072e-02 -3.489910364151000977e-01 9.905948489904403687e-02 -3.318795561790466309e-01 3.865591585636138916e-01 -8.286740630865097046e-02 -1.464019417762756348e-01 3.899565339088439941e-02 -2.872453331947326660e-01 1.543368957936763763e-02 -1.768538206815719604e-01 2.098924666643142700e-01 4.908339679241180420e-02 -6.380458176136016846e-02 3.576743602752685547e-02 -1.686798185110092163e-01 7.189126312732696533e-02 1.247338280081748962e-01 -9.332121908664703369e-02 8.359140902757644653e-02 3.523180261254310608e-02 -1.339684426784515381e-01 -1.246711611747741699e-01 -8.427742868661880493e-02
9.027227759361267090e-02 -2.856836616992950439e-01 1.788597106933593750e-01 9.386281669139862061e-02 -1.917387694120407104e-01 -5.632146820425987244e-02 2.238338738679885864e-01 -2.066208571195602417e-01 2.406181097030639648e-01 -6.899947766214609146e-03 -2.370043545961380005e-01 -8.739043027162551880e-02 1.719171106815338135e-01 -2.430426329374313354e-01 -2.766852676868438721e-01 -1.715843975543975830e-01 -3.527147173881530762e-01 3.044583462178707123e-02 -1.505785882472991943e-01 -1.100385710597038269e-01 -2.402516826987266541e-02 -6.718407571315765381e-02 4.941406473517417908e-02 -2.176219373941421509e-01 1.499964576214551926e-02 2.150920480489730835e-01 -2.639321982860565186e-01 -1.392771005630493164e-01 -1.146072745323181152e-01 1.411656104028224945e-02 1.791560351848602295e-01 1.560238003730773926e-01
-1.696203351020812988e-01 -3.502864837646484375e-01 -2.476049065589904785e-01 1.783425211906433105e-01 2.286807894706726074e-01 -5.273532867431640625e-02 1.335776299238204956e-01 -5.243252590298652649e-02 4.328574985265731812e-02 -6.286924332380294800e-02 2.032869011163711548e-01 -3.706087470054626465e-01 4.895590543746948242e-01 4.997497051954269409e-02 -1.735551059246063232e-01 1.124513745307922363e-01 -1.676292866468429565e-01 -7.171788718551397324e-03 -1.002465113997459412e-01 9.196401387453079224e-02 1.742795705795288086e-01 -6.801036000251770020e-02 1.173539608716964722e-01 7.457938976585865021e-03 8.189290016889572144e-02 2.180059999227523804e-01 -1.676488369703292847e-01 8.978246152400970459e-02 1.238161176443099976e-01 -3.602046519517898560e-02 -8.510010689496994019e-02 2.359920181334018707e-02
1.183106452226638794e-01 -2.929659783840179443e-01 -4.073302149772644043e-01 -5.960173532366752625e-02 8.947142213582992554e-02 -1.982234269380569458e-01 -9.707313147373497486e-04 -3.703300952911376953e-01 2.096468508243560791e-01 2.118890173733234406e-03 1.201352700591087341e-01 2.981151267886161804e-02 3.990190923213958740e-01 1.825185716152191162e-01 7.732996600680053234e-04 2.348923683166503906e-01 -1.683391481637954712e-01 -7.274068146944046021e-02 1.455201655626296997e-01 -8.321411907672882080e-02 1.105590462684631348e-01 -1.033379584550857544e-01 -5.850917845964431763e-02 -3.344821557402610779e-02 2.071458250284194946e-01 1.370274126529693604e-01 3.304365277290344238e-02 -1.878835819661617279e-02 1.691616773605346680e-01 2.304087579250335693e-01 -5.199439451098442078e-02 5.065886303782463074e-02
6.520790047943592072e-03 -9.671120345592498779e-02 -1.881268769502639771e-01 1.953932046890258789e-01 -2.678808271884918213e-01 5.558897182345390320e-02 1.613194681704044342e-02 -2.071814984083175659e-01 2.119509875774383545e-02 -1.342810573987662792e-04 -1.727547943592071533e-01 -3.615624904632568359e-01 3.618815839290618896e-01 -2.481825053691864014e-01 -2.449517697095870972e-01 -7.966159842908382416e-03 1.077240779995918274e-01 -3.839004784822463989e-03 -1.164160296320915222e-01 7.335022091865539551e-02 1.164578869938850403e-01 7.432784140110015869e-02 -6.138385832309722900e-02 -2.481124550104141235e-01 3.196987882256507874e-02 -7.342749834060668945e-02 -8.133465051651000977e-02 1.412395983934402466e-01 -1.893843114376068115e-01 2.129143327474594116e-01 3.860520720481872559e-01 -8.474078774452209473e-02
-1.579015851020812988e-01 -1.658696085214614868e-01 -4.104747250676155090e-02 3.257130682468414307e-01 5.877107754349708557e-02 3.410645574331283569e-02 2.019466459751129150e-01 -3.093309327960014343e-02 1.043349876999855042e-01 -3.915281966328620911e-02 2.263991534709930420e-01 -2.586371600627899170e-01 2.895352244377136230e-01 -2.022266387939453125e-01 -5.493555590510368347e-02 5.530076473951339722e-02 2.969318628311157227e-02 1.236639246344566345e-01 -2.071090042591094971e-01 5.573430657386779785e-02 -1.456851810216903687e-01 5.023540928959846497e-03 2.520916759967803955e-01 -4.441866874694824219e-01 2.722544409334659576e-02 1.186194717884063721e-01 -2.302689552307128906e-01 1.175429970026016235e-01 -1.567737385630607605e-02 2.254762127995491028e-02 3.194524645805358887e-01 -5.762632191181182861e-02
9.735422581434249878e-02 -5.042988061904907227e-02 -1.785859018564224243e-01 1.640575230121612549e-01 -6.331317871809005737e-02 -1.481729298830032349e-01 -1.158314943313598633e-01 -2.015307992696762085e-01 2.964427322149276733e-02 3.332598507404327393e-01 1.603731662034988403e-01 -7.407967746257781982e-02 1.049577910453081131e-02 -7.203263789415359497e-02 -1.301783323287963867e-01 2.687557339668273926e-01 -4.900872111320495605e-01 -1.607613712549209595e-01 -9.127100557088851929e-02 2.900425493717193604e-01 -2.181778661906719208e-03 1.184085849672555923e-02 -1.379501074552536011e-01 -2.483939528465270996e-01 8.578968793153762817e-02 -5.640702787786722183e-03 -1.943711340427398682e-01 2.476828694343566895e-01 6.423060595989227295e-02 -1.492279930971562862e-03 6.150306388735771179e-02 2.403418123722076416e-01
-9.980165958404541016e-02 -2.737456932663917542e-02 -3.083522319793701172e-01 2.260503470897674561e-01 3.965738415718078613e-02 -8.712700754404067993e-02 1.237404942512512207e-01 -2.071381211280822754e-01 -1.925529390573501587e-01 -1.614293009042739868e-01 2.018748521804809570e-01 -2.101868540048599243e-01 1.507918834686279297e-01 -8.538828045129776001e-02 -3.067084550857543945e-01 -1.843358874320983887e-01 -8.633500337600708008e-02 2.043610960245132446e-01 -1.294433474540710449e-01 3.736241459846496582e-01 -1.272847056388854980e-01 1.841514557600021362e-01 -8.977106958627700806e-02 -1.921171694993972778e-01 2.758144401013851166e-02 1.039844006299972534e-01 -7.542812079191207886e-02 -2.803906798362731934e-01 4.189625754952430725e-02 1.909736841917037964e-01 1.851983815431594849e-01 2.294259890913963318e-02
2.881659865379333496e-01 -5.184503272175788879e-02 -7.362231612205505371e-02 1.975743174552917480e-01 1.711264103651046753e-01 -2.688261494040489197e-02 -1.158063206821680069e-02 -9.541438519954681396e-02 1.241689696907997131e-01 -1.894280128180980682e-02 2.617985606193542480e-01 1.814214885234832764e-01 3.770715296268463135e-01 6.689262390136718750e-02 5.037198588252067566e-02 1.595763713121414185e-01 -2.581931650638580322e-01 2.837648391723632812e-01 -2.841559052467346191e-01 2.666041553020477295e-01 -1.929076388478279114e-02 5.547618493437767029e-02 -1.768817752599716187e-01 -2.417464107275009155e-01 1.178125217556953430e-01 1.918871253728866577e-01 2.069795429706573486e-01 8.046474307775497437e-02 2.687597833573818207e-02 -1.985853072255849838e-03 1.913512498140335083e-01 9.559908509254455566e-02
-8.915940672159194946e-02 -2.203919366002082825e-02 1.223197206854820251e-02 9.541636705398559570e-02 1.428437829017639160e-01 -9.712649136781692505e-02 -6.119250506162643433e-02 -1.709826290607452393e-01 4.250819236040115356e-02 1.072430312633514404e-01 2.843160033226013184e-01 -1.735699921846389771e-01 4.693641662597656250e-01 -1.555757820606231689e-01 -1.186683624982833862e-01 -1.484880447387695312e-01 -1.118471994996070862e-01 1.261935681104660034e-01 -9.845874458551406860e-02 2.237812429666519165e-01 -1.596107631921768188e-01 -6.232394371181726456e-03 2.151409238576889038e-01 -2.727878093719482422e-01 -2.409539371728897095e-02 2.981383204460144043e-01 -2.026212215423583984e-01 -1.883288472890853882e-01 1.100562363862991333e-01 5.225302278995513916e-02 -1.872002333402633667e-02 3.146148324012756348e-01
2.164888232946395874e-01 -1.477798968553543091e-01 -2.441163212060928345e-01 1.866838149726390839e-02 7.529080845415592194e-03 -1.065598428249359131e-01 1.002119109034538269e-01 -4.701314494013786316e-02 -4.427516832947731018e-02 -3.296952694654464722e-02 3.105071783065795898e-01 -1.724385172128677368e-01 4.014904797077178955e-02 -1.623574942350387573e-01 -1.058828458189964294e-02 8.021893352270126343e-02 -3.606422245502471924e-01 5.359478667378425598e-02 1.652126163244247437e-01 -1.803531944751739502e-01 1.073427051305770874e-01 -1.405165717005729675e-02 -3.120799958705902100e-01 -1.128607764840126038e-01 2.838886082172393799e-01 2.196082472801208496e-01 -1.962016224861145020e-01 1.622380129992961884e-02 9.112360328435897827e-02 1.952869258821010590e-02 3.374692201614379883e-01 2.814492881298065186e-01
3.738379850983619690e-02 1.243879646062850952e-01 -2.887417376041412354e-01 4.551841691136360168e-02 -3.812004253268241882e-02 -1.980620771646499634e-01 1.761084049940109253e-01 -2.373955845832824707e-01 2.039405554533004761e-01 1.697313934564590454e-01 2.019720524549484253e-02 -4.941818490624427795e-02 4.639579653739929199e-01 2.506960332393646240e-01 -1.354583799839019775e-01 -4.904579836875200272e-03 -4.873360507190227509e-03 1.369739472866058350e-01 -1.442008465528488159e-01 3.193747699260711670e-01 5.328079313039779663e-02 9.252536296844482422e-02 1.265908926725387573e-01 -5.853272974491119385e-02 -8.940328657627105713e-02 2.357115596532821655e-01 -2.020251005887985229e-01 -1.122397705912590027e-01 1.629397124052047729e-01 -1.193200424313545227e-01 2.007358521223068237e-01 1.715445667505264282e-01
9.757110476493835449e-02 -1.143790781497955322e-01 -4.223227128386497498e-02 -2.477465942502021790e-02 -2.093381285667419434e-01 -1.445086300373077393e-01 8.456920832395553589e-02 -2.253739386796951294e-01 -1.079263463616371155e-01 1.111920624971389771e-01 -1.230622678995132446e-01 -1.670729666948318481e-01 5.032929778099060059e-01 2.584731392562389374e-02 -3.058098852634429932e-01 -2.344810962677001953e-01 1.319327652454376221e-01 -5.759348720312118530e-02 -6.784496456384658813e-02 5.412853881716728210e-02 8.737909793853759766e-02 3.567575216293334961e-01 7.322002202272415161e-02 -2.017570585012435913e-01 -1.667058914899826050e-01 -1.570750474929809570e-01 1.263659447431564331e-02 1.076684519648551941e-01 5.615134164690971375e-02 -4.943391680717468262e-02 2.556826770305633545e-01 1.959254741668701172e-01
3.545909374952316284e-02 -4.251292347908020020e-01 9.848880022764205933e-02 -5.095171555876731873e-02 2.006948441267013550e-01 -2.558633685111999512e-01 1.308989077806472778e-01 -3.192761242389678955e-01 -1.263036429882049561e-01 1.633812207728624344e-03 1.214703619480133057e-01 -3.081645257771015167e-02 4.296658039093017578e-01 -1.434751898050308228e-01 -9.770227968692779541e-02 -1.037000492215156555e-01 -1.011880263686180115e-01 2.904788255691528320e-01 -8.406466245651245117e-02 1.066399961709976196e-01 1.811679303646087646e-01 3.269449621438980103e-02 1.432035416364669800e-01 -2.151311039924621582e-01 3.875375539064407349e-02 9.688609093427658081e-02 3.691669926047325134e-02 -1.297192573547363281e-01 -1.170874759554862976e-01 2.472933977842330933e-01 8.094770833849906921e-03 7.742934674024581909e-02
-1.366704702377319336e-01 -1.689294427633285522e-01 -2.525172233581542969e-01 -5.012842267751693726e-02 1.155567690730094910e-01 2.664664089679718018e-01 -8.555460721254348755e-02 -3.240214586257934570e-01 -2.304066158831119537e-02 7.750841230154037476e-02 3.957134112715721130e-02 -2.207169681787490845e-01 2.972483038902282715e-01 -7.850143313407897949e-02 -4.251713454723358154e-01 1.272693574428558350e-01 -1.452428847551345825e-01 5.116954445838928223e-02 -2.043823450803756714e-01 -6.614444404840469360e-02 -1.304803341627120972e-01 -1.162794455885887146e-01 -2.271576821804046631e-01 -1.236539930105209351e-01 -1.438970267772674561e-01 2.305751740932464600e-01 -3.195675835013389587e-02 1.488406509160995483e-01 3.650272963568568230e-03 1.462934464216232300e-01 1.686497926712036133e-01 1.653164178133010864e-01
5.142079293727874756e-02 -3.184714019298553467e-01 5.564424395561218262e-02 -2.032823264598846436e-01 1.899373531341552734e-02 -2.617536485195159912e-01 7.428725808858871460e-02 -2.523675560951232910e-01 -1.611207276582717896e-01 7.802721112966537476e-02 1.990534067153930664e-01 -5.458300188183784485e-02 4.572519063949584961e-01 -2.282513976097106934e-01 -2.772997878491878510e-02 -9.875273704528808594e-02 -2.777429223060607910e-01 1.479199826717376709e-01 -1.585695776157081127e-03 1.939310878515243530e-01 2.088409066200256348e-01 3.057608939707279205e-02 3.669675812125205994e-02 -1.652758121490478516e-01 -9.931512176990509033e-03 2.882922766730189323e-03 -1.075381860136985779e-01 -1.576965451240539551e-01 -2.031751424074172974e-01 2.271607369184494019e-01 1.264797747135162354e-01 1.086977869272232056e-01
6.283305585384368896e-02 -2.821016609668731689e-01 -1.501407474279403687e-01 2.355905622243881226e-01 1.461666688555851579e-04 2.565581165254116058e-02 5.802560225129127502e-02 -3.942565247416496277e-02 1.313515603542327881e-01 1.634492874145507812e-01 1.201733276247978210e-01 4.417788982391357422e-02 2.713597714900970459e-01 -2.067706435918807983e-01 -2.068642340600490570e-02 7.432784419506788254e-03 -5.510424375534057617e-01 -4.952460899949073792e-02 -1.262438744306564331e-01 -2.791978120803833008e-01 -1.740330159664154053e-01 2.322492301464080811e-01 -1.705518923699855804e-03 -2.251963168382644653e-01 -5.629807710647583008e-02 5.603720620274543762e-02 2.342945039272308350e-01 6.597788631916046143e-02 2.286313660442829132e-02 1.102131232619285583e-02 1.416795104742050171e-01 1.854818165302276611e-01
-9.041185490787029266e-03 4.799769259989261627e-03 -2.807828485965728760e-01 6.795039027929306030e-02 1.964256465435028076e-01 -4.093125835061073303e-02 -2.318858504295349121e-01 -8.805656433105468750e-02 8.742948621511459351e-02 2.038987576961517334e-01 -1.784457638859748840e-02 -3.778298497200012207e-01 2.617404162883758545e-01 -1.353775709867477417e-01 -2.489565014839172363e-01 5.312878638505935669e-02 -2.551311859861016273e-03 -2.128852158784866333e-01 1.532222777605056763e-01 3.877785056829452515e-02 1.884501427412033081e-01 2.311393246054649353e-02 -1.551370508968830109e-02 -4.606204330921173096e-01 5.204453319311141968e-02 -3.013681154698133469e-03 -5.919640138745307922e-02 3.259862065315246582e-01 -5.011802073568105698e-03 -1.389983147382736206e-01 8.357616513967514038e-02 1.146275252103805542e-01
8.285132050514221191e-02 -1.464237123727798462e-01 -1.520748734474182129e-01 2.456213235855102539e-01 3.916120529174804688e-01 -2.473432719707489014e-01 9.921939112246036530e-03 -1.236613839864730835e-01 3.431664779782295227e-03 -8.578694611787796021e-02 1.275062747299671173e-02 -1.958523690700531006e-02 2.137340456247329712e-01 -2.544400691986083984e-01 -1.115514412522315979e-01 2.449687272310256958e-01 -7.012895494699478149e-02 1.300337910652160645e-01 -1.487202942371368408e-01 8.725581318140029907e-02 2.363885194063186646e-01 1.306306570768356323e-01 -6.959315389394760132e-03 -3.378543555736541748e-01 1.530275344848632812e-01 -2.938221096992492676e-01 -1.989988051354885101e-02 -5.104433000087738037e-02 -1.549321264028549194e-01 -1.523588746786117554e-01 2.430169284343719482e-01 9.897665679454803467e-02
8.508658409118652344e-02 -1.837474107742309570e-01 -5.667316541075706482e-02 9.519832581281661987e-02 -5.107584968209266663e-02 1.832075268030166626e-01 1.777481138706207275e-01 -3.133999407291412354e-01 7.407887279987335205e-02 7.883826643228530884e-02 7.101150602102279663e-02 2.889326512813568115e-01 2.153644114732742310e-01 -1.693030148744583130e-01 -2.086468040943145752e-01 -3.310497105121612549e-02 -5.017286539077758789e-01 6.362763792276382446e-02 -6.450363900512456894e-03 1.188535690307617188e-01 2.633017301559448242e-02 3.189847338944673538e-03 -2.764658443629741669e-02 -7.307022064924240112e-02 5.170132964849472046e-02 1.947790682315826416e-01 7.093739509582519531e-02 2.328652590513229370e-01 -3.472529053688049316e-01 4.101020470261573792e-02 1.284811049699783325e-01 2.131509035825729370e-01
3.065810799598693848e-01 -2.180543541908264160e-01 1.554492563009262085e-01 3.868889436125755310e-02 8.464703708887100220e-02 -7.664917409420013428e-02 8.722559548914432526e-03 -4.009376168251037598e-01 1.575007438659667969e-01 5.566764995455741882e-02 -2.433363944292068481e-01 5.076107010245323181e-02 1.916265487670898438e-01 -1.112905889749526978e-01 -2.038719952106475830e-01 -4.024389758706092834e-02 -3.826667368412017822e-01 -1.733704656362533569e-02 -7.401861995458602905e-02 -2.747343853116035461e-02 2.381446659564971924e-01 1.049700155854225159e-01 -3.029420971870422363e-01 -1.916673183441162109e-01 1.555269658565521240e-01 1.820538491010665894e-01 -1.320589929819107056e-01 -1.693534553050994873e-01 -6.909844279289245605e-02 -1.145610064268112183e-01 -6.859235465526580811e-02 -4.100500419735908508e-02
2.783362008631229401e-02 -2.209434509277343750e-01 -1.856867223978042603e-01 -7.106095552444458008e-02 -9.737109392881393433e-02 -2.927452139556407928e-02 1.571003496646881104e-01 -1.084319278597831726e-01 1.105011105537414551e-01 -6.341151893138885498e-02 6.334035098552703857e-02 -2.450549602508544922e-01 2.734929621219635010e-01 -1.925346587086096406e-04 -1.562077365815639496e-02 2.777034938335418701e-01 -1.415255814790725708e-01 2.683275043964385986e-01 -1.718824356794357300e-01 2.093786299228668213e-01 6.897728145122528076e-02 3.632290661334991455e-01 -1.538309752941131592e-01 -4.228141531348228455e-02 1.586946099996566772e-01 3.493438959121704102e-01 5.743760243058204651e-02 3.384751975536346436e-01 -1.611736416816711426e-01 6.234383676201105118e-03 -3.532341867685317993e-02 -1.083360165357589722e-01
2.010552026331424713e-02 5.904317833483219147e-03 -1.691275089979171753e-01 7.283316552639007568e-02 3.198232054710388184e-01 1.744758896529674530e-02 -1.819885671138763428e-01 -2.348358333110809326e-01 5.994974635541439056e-03 1.327435523271560669e-01 1.030877903103828430e-01 -2.654631733894348145e-01 3.944513201713562012e-01 -7.990179210901260376e-02 -3.599178194999694824e-01 1.365737915039062500e-01 4.517679288983345032e-02 -6.648854166269302368e-02 7.702983915805816650e-03 5.322551727294921875e-02 4.158773422241210938e-01 4.590893536806106567e-02 1.585599780082702637e-01 -1.860257536172866821e-01 5.778006091713905334e-02 5.200324952602386475e-02 -8.055491000413894653e-02 1.079059913754463196e-01 -1.085686590522527695e-02 -1.018228903412818909e-01 -3.043797239661216736e-02 2.934600412845611572e-01
-8.676356077194213867e-02 9.877201914787292480e-02 -1.644194275140762329e-01 1.206086874008178711e-01 -2.260437458753585815e-01 -2.053627222776412964e-01 4.236093163490295410e-02 -1.799924671649932861e-01 1.595337241888046265e-01 1.128787472844123840e-01 1.173831075429916382e-01 -1.991209387779235840e-02 4.393334686756134033e-01 3.130425214767456055e-01 -2.537770569324493408e-01 4.702401533722877502e-02 -1.046129465103149414e-01 6.350653618574142456e-02 -1.280433088541030884e-01 1.588448286056518555e-01 9.149839729070663452e-02 2.071762233972549438e-01 6.553355604410171509e-02 -7.022631168365478516e-02 3.248509764671325684e-02 2.389331459999084473e-01 -3.626536726951599121e-01 -2.313026636838912964e-01 5.943424254655838013e-02 -1.140233129262924194e-01 7.360664755105972290e-02 1.464392989873886108e-01
-7.987317442893981934e-02 -8.576666563749313354e-02 -1.726108491420745850e-01 -2.210615426301956177e-01 2.270113676786422729e-01 -6.685620546340942383e-02 2.674414515495300293e-01 -2.590595185756683350e-01 9.192196279764175415e-02 -7.812511175870895386e-02 2.591882646083831787e-01 -2.991811931133270264e-01 2.924900949001312256e-01 1.055963337421417236e-02 -1.642790883779525757e-01 1.486868411302566528e-01 -3.126013875007629395e-01 1.172348558902740479e-01 -2.533129751682281494e-01 -1.088656187057495117e-01 1.330922991037368774e-01 1.273314654827117920e-01 5.169611424207687378e-02 5.439891293644905090e-02 -1.833148114383220673e-02 2.097086422145366669e-02 -1.380822360515594482e-01 1.731515973806381226e-01 -1.236147135496139526e-01 -1.520247906446456909e-01 -2.992216348648071289e-01 -4.659684002399444580e-02
4.309764504432678223e-02 -3.305824398994445801e-01 8.866909146308898926e-02 -1.904143691062927246e-01 2.007668167352676392e-01 -2.623149752616882324e-02 1.617264449596405029e-01 -2.376910746097564697e-01 5.784279480576515198e-02 1.470844447612762451e-01 -2.629737369716167450e-02 1.579282581806182861e-01 5.350104570388793945e-01 -1.357059776782989502e-01 -1.351872980594635010e-01 -8.251532167196273804e-02 -1.099265292286872864e-01 2.205740362405776978e-01 -7.679602503776550293e-02 1.825996935367584229e-01 5.814490839838981628e-02 9.346213191747665405e-02 -2.978671342134475708e-02 -4.258812218904495239e-02 2.024871855974197388e-01 9.565090388059616089e-02 3.956606984138488770e-02 -2.637345530092716217e-02 -1.013040617108345032e-01 3.124355971813201904e-01 1.214825734496116638e-01 2.256090492010116577e-01
5.144676193594932556e-02 1.610093563795089722e-02 -1.657751202583312988e-01 3.728094696998596191e-02 -8.272331207990646362e-02 -3.609659150242805481e-02 1.710989326238632202e-01 -6.491836905479431152e-02 -9.494363516569137573e-02 1.910631656646728516e-01 1.538568735122680664e-01 -1.357226669788360596e-01 2.134991586208343506e-01 -1.300913691520690918e-01 -2.021594792604446411e-01 1.058299839496612549e-01 -4.275769889354705811e-01 4.463979601860046387e-02 -1.491956710815429688e-01 -1.628247499465942383e-01 -7.943590730428695679e-02 5.188885331153869629e-01 -5.296435952186584473e-02 -2.514831423759460449e-01 -3.883147984743118286e-02 -4.727347195148468018e-02 6.012011319398880005e-03 1.511059552431106567e-01 -2.780429422855377197e-01 -1.960204541683197021e-02 -4.871565103530883789e-02 2.062371373176574707e-01
1.582278162240982056e-01 -3.357209265232086182e-02 -2.082506120204925537e-01 7.867004722356796265e-02 -6.378509104251861572e-02 7.839043438434600830e-02 -1.475555896759033203e-01 -2.676736712455749512e-01 -4.697737097740173340e-02 4.507941007614135742e-02 1.781312003731727600e-02 -1.147487312555313110e-01 -4.760415107011795044e-02 -5.292959883809089661e-02 1.885260827839374542e-02 1.892324239015579224e-01 -6.325741112232208252e-02 -1.728770732879638672e-01 -2.310962788760662079e-02 -1.076372489333152771e-01 2.406887859106063843e-01 3.200404942035675049e-01 1.077317912131547928e-02 -1.634200364351272583e-01 2.214105129241943359e-01 3.876336216926574707e-01 -2.528003156185150146e-01 -2.514743804931640625e-01 -6.097066029906272888e-02 1.034620180726051331e-01 2.491997331380844116e-01 3.543296754360198975e-01
-1.260815858840942383e-01 -3.517464995384216309e-01 1.162211373448371887e-01 8.961559087038040161e-02 4.303279891610145569e-02 -2.323559820652008057e-01 1.157431825995445251e-01 -2.226762473583221436e-01 -4.881741106510162354e-02 -2.244637161493301392e-01 8.590685576200485229e-02 -1.452803462743759155e-01 6.211438775062561035e-01 -1.254673004150390625e-01 -1.144800037145614624e-01 3.106531128287315369e-02 -1.946264505386352539e-01 5.922311916947364807e-02 -2.144569158554077148e-01 -2.768041938543319702e-02 9.086817502975463867e-02 9.244727343320846558e-02 1.837350800633430481e-02 -1.329125761985778809e-01 -1.201372072100639343e-01 5.616994574666023254e-03 -4.466116428375244141e-02 -1.840671449899673462e-01 9.502320736646652222e-02 1.529457271099090576e-01 -2.447966299951076508e-02 -1.296874284744262695e-01
-7.056055217981338501e-02 -1.266156584024429321e-01 -2.658543884754180908e-01 -5.783850699663162231e-02 7.894175499677658081e-02 -2.410662472248077393e-01 1.721570640802383423e-01 -4.494887292385101318e-01 3.009447753429412842e-01 -3.754682838916778564e-02 7.366822659969329834e-02 -3.125606179237365723e-01 1.843285858631134033e-01 -1.083206385374069214e-01 -1.731392592191696167e-01 2.622111141681671143e-01 -1.668478944338858128e-03 -1.969790160655975342e-01 -4.738398641347885132e-02 3.026175871491432190e-02 1.881090849637985229e-01 5.336757004261016846e-02 -8.513893932104110718e-02 -1.057989895343780518e-01 1.792116910219192505e-01 7.420562324114143848e-04 1.464176774024963379e-01 -2.178807854652404785e-01 1.403712928295135498e-01 -1.047669947147369385e-01 -4.502307623624801636e-03 1.975707262754440308e-01
2.566703259944915771e-01 7.147271931171417236e-02 -1.363518536090850830e-01 3.012349605560302734e-01 6.709186732769012451e-02 9.214903414249420166e-02 -1.316972821950912476e-01 -3.058674037456512451e-01 2.438104897737503052e-01 3.933577239513397217e-01 -1.591823436319828033e-02 2.609764225780963898e-02 3.027634620666503906e-01 9.735409170389175415e-03 -3.420733287930488586e-02 1.341071873903274536e-01 -1.837939023971557617e-01 3.160039484500885010e-01 8.700100332498550415e-02 1.408607363700866699e-01 8.379161357879638672e-02 1.378447562456130981e-01 -1.247391700744628906e-01 -1.920402199029922485e-01 1.117913126945495605e-01 1.830720305442810059e-01 -1.302622854709625244e-01 5.351622402667999268e-02 -5.467936024069786072e-02 -4.081308096647262573e-02 2.003202289342880249e-01 -1.400796473026275635e-01
3.280337527394294739e-02 -5.068639665842056274e-02 -6.343404948711395264e-02 2.476779967546463013e-01 -2.006658911705017090e-01 -2.263529971241950989e-02 5.901437625288963318e-02 -3.028040230274200439e-01 1.998751759529113770e-01 -2.471211403608322144e-01 1.366432905197143555e-01 -1.261834055185317993e-01 3.265102505683898926e-01 1.240596324205398560e-01 -2.658340930938720703e-01 -1.399782299995422363e-01 -2.785204946994781494e-01 -1.384482346475124359e-02 -1.504653692245483398e-01 -1.540631707757711411e-02 -1.288420408964157104e-01 1.641097068786621094e-01 2.304655313491821289e-01 -1.777644604444503784e-01 -1.423158198595046997e-01 2.225311994552612305e-01 -1.734720468521118164e-01 4.897151142358779907e-02 -2.328822165727615356e-01 2.402116954326629639e-01 -5.908065661787986755e-02 -2.408343553543090820e-02
1.963720023632049561e-01 -2.722730338573455811e-01 -3.632708191871643066e-01 -7.361264526844024658e-02 2.300170361995697021e-01 -1.092121675610542297e-01 5.524107441306114197e-02 -3.476929068565368652e-01 1.912529021501541138e-01 -1.082996875047683716e-01 7.822360843420028687e-02 -2.171921283006668091e-01 3.124002218246459961e-01 8.727745711803436279e-02 -8.655761927366256714e-02 9.443899989128112793e-02 -2.559289038181304932e-01 7.120721787214279175e-02 -6.879497785121202469e-03 1.641991734504699707e-01 3.249626159667968750e-01 -1.302323937416076660e-01 -4.240786656737327576e-03 1.665474288165569305e-02 1.718797683715820312e-01 1.223287880420684814e-01 2.039127647876739502e-01 -6.961118429899215698e-02 1.004178375005722046e-01 1.272851973772048950e-01 -1.632538065314292908e-02 -1.885575940832495689e-03
-4.938480630517005920e-02 -1.263884603977203369e-01 -2.024137228727340698e-01 -2.292818762362003326e-02 -1.715804077684879303e-02 -1.530158519744873047e-01 2.202749997377395630e-01 5.382367968559265137e-02 4.289489611983299255e-02 -1.476523578166961670e-01 8.661164343357086182e-02 -2.677467465400695801e-01 3.257036805152893066e-01 -5.768987350165843964e-03 -1.527639925479888916e-01 2.195128351449966431e-01 7.844873704016208649e-03 1.105949357151985168e-01 -2.544025182723999023e-01 2.177852541208267212e-01 1.176314130425453186e-01 3.661594092845916748e-01 -1.858832836151123047e-01 -5.242303386330604553e-02 1.816998422145843506e-01 3.120866417884826660e-01 -5.881376564502716064e-02 3.448579013347625732e-01 -1.384664326906204224e-01 5.304736644029617310e-02 3.939468413591384888e-03 -6.157167255878448486e-03
-7.305508852005004883e-02 4.574032500386238098e-03 2.026035636663436890e-01 3.705558925867080688e-02 2.983208559453487396e-02 -6.874760240316390991e-02 -7.368059456348419189e-02 -3.109717369079589844e-01 1.188442111015319824e-01 -2.973602116107940674e-01 4.955767467617988586e-02 -1.268448680639266968e-01 3.836982250213623047e-01 -2.296927869319915771e-01 -1.733992695808410645e-01 1.380780637264251709e-01 -1.633923053741455078e-01 1.785575002431869507e-01 -4.429233968257904053e-01 1.453008651733398438e-01 8.071547001600265503e-02 1.583500355482101440e-01 7.440557330846786499e-02 -2.015272527933120728e-01 -1.139412000775337219e-01 4.889193177223205566e-02 -2.282487899065017700e-01 1.079359874129295349e-01 -1.248635053634643555e-01 8.989042043685913086e-02 -2.900024317204952240e-02 -1.304547041654586792e-01
-5.680360831320285797e-03 8.108510076999664307e-02 -2.944545447826385498e-01 4.428429156541824341e-02 -3.381675109267234802e-02 -5.033148452639579773e-02 -1.510730236768722534e-01 -4.484194815158843994e-01 -1.629928499460220337e-01 -1.541734933853149414e-01 9.401872009038925171e-02 1.134318187832832336e-01 3.233150541782379150e-01 1.008099294267594814e-03 -2.568172812461853027e-01 1.329429894685745239e-01 -2.861023247241973877e-01 1.625232994556427002e-01 3.053932189941406250e-01 -1.059828028082847595e-01 -1.818832755088806152e-01 9.248536080121994019e-02 8.186455070972442627e-02 -5.616717785596847534e-02 -1.153388395905494690e-01 2.410399466753005981e-01 -1.326707750558853149e-01 4.715471062809228897e-03 -8.141813799738883972e-03 -1.770600229501724243e-01 1.793918609619140625e-01 7.821655832231044769e-03
-3.375571221113204956e-02 -3.177704289555549622e-02 -8.859070390462875366e-02 -1.673522591590881348e-01 3.133478164672851562e-01 2.103998512029647827e-02 3.259101808071136475e-01 -1.310610026121139526e-01 3.612346202135086060e-02 -2.155709564685821533e-01 -1.213952004909515381e-01 -6.297511607408523560e-02 2.114016711711883545e-01 -1.621946841478347778e-01 -1.756476163864135742e-01 -3.236665576696395874e-02 -3.031018972396850586e-01 8.892165124416351318e-02 1.050058752298355103e-02 7.162992842495441437e-04 -4.902213346213102341e-03 9.533414989709854126e-02 -2.483745962381362915e-01 -3.715569078922271729e-01 3.424796462059020996e-01 2.483246028423309326e-01 -1.097304075956344604e-01 -8.557698875665664673e-02 -1.456435471773147583e-01 -1.670030131936073303e-02 -7.970483601093292236e-02 1.889041513204574585e-01
5.772174894809722900e-02 -3.167232275009155273e-01 -2.658567726612091064e-01 1.831651031970977783e-01 -1.065933033823966980e-01 6.824081391096115112e-02 8.377342671155929565e-02 -1.694460213184356689e-01 3.583211451768875122e-02 1.462328284978866577e-01 -3.463599085807800293e-02 -4.380033165216445923e-02 3.319523334503173828e-01 -1.105368584394454956e-01 -8.419629186391830444e-02 6.628125160932540894e-02 -3.059030473232269287e-01 -2.822153456509113312e-02 -1.047306656837463379e-01 -2.347270250320434570e-01 -1.739680469036102295e-01 2.066787481307983398e-01 8.315729908645153046e-03 -3.383015692234039307e-01 9.625966101884841919e-02 -6.709359586238861084e-02 9.004494547843933105e-02 -1.324148476123809814e-01 -3.373490571975708008e-01 1.079279556870460510e-02 -2.349473768845200539e-03 2.818247079849243164e-01
-2.225412288680672646e-03 -1.693748831748962402e-01 -4.913462325930595398e-02 -9.481672197580337524e-02 -2.296099066734313965e-02 -1.219061389565467834e-01 -1.840684115886688232e-01 -3.471956849098205566e-01 -1.030396670103073120e-01 4.906905069947242737e-02 2.471929341554641724e-01 -2.824005186557769775e-01 1.610095649957656860e-01 -1.928344964981079102e-01 -5.147650837898254395e-02 9.314647316932678223e-02 2.465498819947242737e-02 -3.822993487119674683e-02 -1.863249242305755615e-01 -1.367578953504562378e-01 4.751139134168624878e-02 1.780929118394851685e-01 -2.569037973880767822e-01 -3.041656613349914551e-01 2.389079630374908447e-01 1.294765714555978775e-02 1.118376627564430237e-01 5.481251329183578491e-02 1.836958527565002441e-01 -8.427450060844421387e-02 2.293960303068161011e-01 3.841461837291717529e-01
7.965966314077377319e-02 -5.549031123518943787e-02 -1.044102907180786133e-01 1.128189116716384888e-01 -5.188173055648803711e-02 1.261248439550399780e-02 1.255511045455932617e-01 -1.284865289926528931e-01 -1.020829565823078156e-02 1.842745989561080933e-01 1.231331676244735718e-01 -1.252932548522949219e-01 2.274796068668365479e-01 -3.076593577861785889e-01 -1.793188750743865967e-01 5.822615325450897217e-02 -3.227175176143646240e-01 3.087002597749233246e-02 -1.340406388044357300e-01 -2.389242202043533325e-01 -6.250148266553878784e-02 4.116097092628479004e-01 1.684264093637466431e-01 -2.490359246730804443e-01 -9.925992041826248169e-02 7.360250502824783325e-02 -2.460660785436630249e-02 5.823989585041999817e-02 -3.427802920341491699e-01 6.636771559715270996e-02 -7.350593060255050659e-02 3.074323236942291260e-01
2.251777946949005127e-01 -1.177307292819023132e-01 -2.534020543098449707e-01 1.678341925144195557e-01 -7.679513841867446899e-02 9.923685342073440552e-02 1.911998987197875977e-01 -1.901866346597671509e-01 3.692951053380966187e-02 5.553708598017692566e-02 -1.407967694103717804e-02 6.810506433248519897e-02 1.638542264699935913e-01 -2.442865520715713501e-01 -1.796221882104873657e-01 -4.181129112839698792e-02 -2.864064574241638184e-01 1.053211390972137451e-01 4.663319513201713562e-02 5.169931799173355103e-03 -3.274623677134513855e-02 3.268894553184509277e-02 7.364004105329513550e-02 -1.893018186092376709e-01 6.294260174036026001e-02 2.578610777854919434e-01 -1.192875877022743225e-01 -3.854848444461822510e-02 -5.286484956741333008e-01 1.472317129373550415e-01 8.665152639150619507e-02 3.020141720771789551e-01
5.010316893458366394e-02 -2.290160208940505981e-01 -1.958185583353042603e-01 -1.159588247537612915e-01 7.721771299839019775e-02 -2.152132987976074219e-02 -1.368203479796648026e-02 -3.176587820053100586e-01 7.469414174556732178e-02 1.721820831298828125e-01 1.327901612967252731e-02 -1.141086593270301819e-01 2.682862281799316406e-01 -2.864279039204120636e-02 -2.050418704748153687e-01 1.684586405754089355e-01 -3.248744904994964600e-01 1.212989240884780884e-01 -2.193540185689926147e-01 -2.938160486519336700e-02 -2.523645758628845215e-01 -2.979865670204162598e-01 -4.942988604307174683e-02 -2.548293769359588623e-01 -1.195865422487258911e-01 6.127728894352912903e-02 -1.406188905239105225e-01 1.265376508235931396e-01 -1.455904692411422729e-01 1.213447973132133484e-01 2.372275739908218384e-01 2.427914440631866455e-01
-1.074193269014358521e-01 8.782109618186950684e-02 -1.929472535848617554e-01 1.559908837080001831e-01 3.413644153624773026e-03 -1.370928287506103516e-01 9.484691917896270752e-02 -2.744536995887756348e-01 2.023548781871795654e-01 -1.226467918604612350e-02 1.936760246753692627e-01 -3.630201518535614014e-02 4.556739330291748047e-01 2.911279201507568359e-01 -1.673204451799392700e-01 -1.045341975986957550e-02 -2.300954423844814301e-03 8.726330846548080444e-02 -1.678541600704193115e-01 2.871998548507690430e-01 5.596092343330383301e-02 1.676359325647354126e-01 8.119960129261016846e-02 -7.026178389787673950e-02 -1.434569340199232101e-02 2.374723404645919800e-01 -3.715713918209075928e-01 -6.644108891487121582e-02 1.411996930837631226e-01 -2.888195961713790894e-02 1.556459814310073853e-01 1.025473400950431824e-01
-3.312644734978675842e-02 -3.393420577049255371e-01 3.667430579662322998e-02 -1.825226992368698120e-01 1.896660774946212769e-01 -1.684176325798034668e-01 2.329132854938507080e-01 -2.606864571571350098e-01 -8.890387415885925293e-02 4.311648663133382797e-03 -5.874348804354667664e-02 7.392468303442001343e-02 4.409285783767700195e-01 1.861002109944820404e-02 -3.038785234093666077e-02 -1.296981275081634521e-01 -2.210612744092941284e-01 1.295726746320724487e-01 2.491173334419727325e-03 1.640889942646026611e-01 1.760276108980178833e-01 1.538346111774444580e-01 -3.360695764422416687e-02 -2.308561801910400391e-01 1.819089651107788086e-01 1.169645413756370544e-01 1.521929353475570679e-01 4.108989983797073364e-02 3.367665037512779236e-02 3.713036775588989258e-01 1.067871041595935822e-02 1.442156881093978882e-01
-1.264296919107437134e-01 4.158722609281539917e-02 -2.124779820442199707e-01 9.025198966264724731e-02 -8.715444244444370270e-03 -9.462504833936691284e-02 6.648867577314376831e-02 -2.891387045383453369e-01 1.840235441923141479e-01 -6.644587963819503784e-02 6.448527425527572632e-02 -1.517042666673660278e-01 4.719623923301696777e-01 2.348415553569793701e-01 -1.828651726245880127e-01 7.487236708402633667e-02 2.024860866367816925e-02 8.995126932859420776e-02 -7.150995731353759766e-02 3.042793273925781250e-01 1.098769307136535645e-01 1.558875888586044312e-01 6.089711561799049377e-02 8.564794063568115234e-02 -1.378678828477859497e-01 2.459598332643508911e-01 -2.662115097045898438e-01 -2.830991894006729126e-02 1.997598409652709961e-01 9.107422083616256714e-02 2.826563417911529541e-01 1.290709525346755981e-01
9.540867805480957031e-02 -3.088103532791137695e-01 5.807493254542350769e-02 -2.466383278369903564e-01 1.535336114466190338e-02 1.190147399902343750e-01 2.870132029056549072e-02 -2.274487912654876709e-01 2.776382267475128174e-01 -2.727319300174713135e-01 1.090421974658966064e-01 6.228709593415260315e-02 2.445750534534454346e-01 -8.306585997343063354e-02 -2.411060407757759094e-02 2.676024436950683594e-01 -3.506098389625549316e-01 -4.984317347407341003e-02 -5.717188119888305664e-02 -1.124194357544183731e-02 -4.187215864658355713e-02 -1.111040357500314713e-02 -3.069052100181579590e-01 -8.166439831256866455e-02 -7.964658737182617188e-02 4.290837645530700684e-01 3.148452937602996826e-02 3.496484830975532532e-02 -1.202266886830329895e-01 -2.281658537685871124e-02 1.145572885870933533e-01 7.691751420497894287e-02
-2.648951113224029541e-01 2.535451389849185944e-02 -9.023926407098770142e-02 3.519675731658935547e-01 -1.343657076358795166e-01 -1.207736432552337646e-01 1.668202728033065796e-01 -1.496982425451278687e-01 -8.543732017278671265e-02 -2.271757572889328003e-01 4.073647782206535339e-02 -3.560456633567810059e-01 3.431946039199829102e-01 -1.098812296986579895e-01 -1.576884388923645020e-01 -3.230866044759750366e-02 2.102453075349330902e-02 6.993147730827331543e-02 -1.581310331821441650e-01 2.632362395524978638e-02 -1.560267806053161621e-01 1.639468222856521606e-02 1.303093284368515015e-01 -3.792051672935485840e-01 2.672095783054828644e-02 2.061884701251983643e-01 -1.630197912454605103e-01 9.708114713430404663e-02 -5.568060278892517090e-02 1.302728950977325439e-01 1.853916347026824951e-01 1.452294141054153442e-01
8.589713834226131439e-03 -1.662456840276718140e-01 -1.950619369745254517e-01 -1.893714070320129395e-01 -7.373329997062683105e-02 -7.039966434240341187e-02 1.863329261541366577e-01 -1.429994702339172363e-01 -2.563803195953369141e-01 -1.551955044269561768e-01 1.312174946069717407e-01 -3.175362050533294678e-01 1.824152916669845581e-01 -7.445772737264633179e-02 -2.871537208557128906e-01 2.128323316574096680e-01 -2.868877053260803223e-01 3.389696031808853149e-02 -1.217719167470932007e-01 3.746602684259414673e-02 1.481322497129440308e-01 4.675684124231338501e-02 7.780421525239944458e-02 3.879193216562271118e-02 5.232200399041175842e-02 4.799386858940124512e-01 5.057392641901969910e-02 2.082211375236511230e-01 -2.026165723800659180e-01 3.664257936179637909e-03 -6.047317013144493103e-02 5.734782293438911438e-02
1.423726677894592285e-01 -1.649088561534881592e-01 5.727993790060281754e-03 3.779188096523284912e-01 1.150634214282035828e-01 -2.407655119895935059e-01 5.092671886086463928e-02 -4.960906878113746643e-02 1.531220674514770508e-01 6.976408418267965317e-03 -5.060961842536926270e-02 1.097166612744331360e-01 4.059493839740753174e-01 -1.927879899740219116e-01 9.709015488624572754e-02 -1.019584760069847107e-01 -5.148160457611083984e-02 -1.028462499380111694e-01 -2.079611122608184814e-01 -1.415937766432762146e-02 1.251093670725822449e-02 1.779705733060836792e-01 -3.775213612243533134e-03 -4.033367931842803955e-01 -1.132233664393424988e-01 3.209183216094970703e-01 -1.917757838964462280e-01 -1.760468934662640095e-03 2.365383505821228027e-01 -9.574159234762191772e-02 -6.046451162546873093e-03 6.779240071773529053e-02
2.789003401994705200e-02 -2.303061485290527344e-01 -2.421674132347106934e-01 5.653245747089385986e-02 -2.835930883884429932e-01 1.764163821935653687e-01 8.406841754913330078e-02 -1.509462147951126099e-01 -4.711738601326942444e-02 -4.824399948120117188e-02 -1.891704648733139038e-01 -2.728927433490753174e-01 4.391162395477294922e-01 -5.293477326631546021e-02 -3.122268617153167725e-01 6.269057095050811768e-02 -2.565943077206611633e-02 -1.499270647764205933e-02 -2.685490846633911133e-01 5.226952210068702698e-02 1.435454934835433960e-01 -4.641510173678398132e-02 3.345691412687301636e-02 -1.526376456022262573e-01 -2.561677247285842896e-02 -1.762396395206451416e-01 -1.851898878812789917e-01 6.773599982261657715e-02 -1.141579374670982361e-01 -4.512386769056320190e-02 3.196756541728973389e-01 1.425622254610061646e-01
7.976467162370681763e-02 -3.718901574611663818e-01 -5.691568925976753235e-02 1.762460917234420776e-01 -1.304930597543716431e-01 4.094425588846206665e-02 -8.559200167655944824e-02 -3.834492862224578857e-01 1.044065952301025391e-01 -1.982345245778560638e-02 -1.264384090900421143e-01 -3.777474462985992432e-01 1.719862222671508789e-01 -2.120950222015380859e-01 -1.909869313240051270e-01 -1.757880896329879761e-01 -1.715447753667831421e-01 2.007060050964355469e-01 -2.358920723199844360e-01 1.794086843729019165e-01 5.635762214660644531e-02 1.977726519107818604e-01 2.814760506153106689e-01 1.361885517835617065e-01 8.074508607387542725e-02 -1.088413745164871216e-01 5.767264403402805328e-03 -4.299376532435417175e-02 -6.358414888381958008e-02 7.248491793870925903e-02 5.145813152194023132e-02 7.907155901193618774e-02
-4.031879082322120667e-02 2.964529767632484436e-02 -2.736369073390960693e-01 1.415186747908592224e-02 -5.122745037078857422e-02 -1.825726628303527832e-01 -7.858162373304367065e-02 -2.690547406673431396e-01 2.247505635023117065e-01 1.553389430046081543e-01 1.881829053163528442e-01 -1.536244302988052368e-01 5.054203867912292480e-01 2.774223685264587402e-01 -1.405052244663238525e-01 -9.233457595109939575e-02 -7.716776803135871887e-03 7.458192110061645508e-02 -2.489922009408473969e-02 1.047639027237892151e-01 7.774802297353744507e-02 1.351018995046615601e-01 7.608066499233245850e-02 -8.983021229505538940e-02 3.137597069144248962e-02 1.985783725976943970e-01 -2.968213260173797607e-01 -1.663793325424194336e-01 2.293533086776733398e-02 -1.201608702540397644e-01 4.266506060957908630e-02 2.918881773948669434e-01
-1.286974400281906128e-01 -3.056686818599700928e-01 -2.441773265600204468e-01 -5.006290599703788757e-02 1.560436785221099854e-01 -6.211556121706962585e-02 1.121514365077018738e-01 2.710537239909172058e-02 5.782854557037353516e-02 -5.861631035804748535e-02 1.273703128099441528e-01 -4.868962466716766357e-01 4.455539286136627197e-01 -2.514278292655944824e-01 -1.424910277128219604e-01 -3.939474467188119888e-03 -2.149474620819091797e-01 -8.001664280891418457e-02 -1.620475500822067261e-01 3.866953030228614807e-02 2.431857883930206299e-01 1.312909275293350220e-01 1.531324237585067749e-01 -8.856060355901718140e-02 -8.301267772912979126e-02 7.466164231300354004e-02 -1.068201139569282532e-01 3.879508376121520996e-02 -1.194413378834724426e-02 -1.684557050466537476e-01 9.002363309264183044e-03 4.710205271840095520e-02
-2.140542864799499512e-02 -8.971137553453445435e-02 -3.407031297683715820e-01 1.254619210958480835e-01 -2.328275442123413086e-01 -1.157924253493547440e-02 -1.261843275278806686e-02 -2.220009863376617432e-01 -1.281080418266355991e-03 1.404796838760375977e-01 -1.284516509622335434e-02 -1.640567630529403687e-01 3.043463826179504395e-01 -1.210520938038825989e-01 -1.101143732666969299e-01 6.802606582641601562e-02 1.115141436457633972e-02 -7.292035222053527832e-02 -1.828121989965438843e-01 6.389386951923370361e-02 -5.504762288182973862e-03 3.809454739093780518e-01 2.450410127639770508e-01 -1.250869482755661011e-01 3.048492036759853363e-02 -1.088397353887557983e-01 -2.744541168212890625e-01 1.967218965291976929e-01 1.752867996692657471e-01 -1.162009611725807190e-01 3.075704574584960938e-01 2.358503490686416626e-01
-1.055633351206779480e-01 -1.539179403334856033e-02 -6.746714562177658081e-02 -5.133695527911186218e-02 3.880200535058975220e-02 -3.162522614002227783e-02 2.564114145934581757e-02 6.672083586454391479e-02 5.343260616064071655e-02 7.685470581054687500e-02 -3.734667971730232239e-02 -1.380671411752700806e-01 3.052707910537719727e-01 1.058512032032012939e-01 -1.484506577253341675e-01 -1.358664631843566895e-01 -1.827637255191802979e-01 2.272241413593292236e-01 -5.082494765520095825e-02 1.720645278692245483e-01 1.844130307435989380e-01 4.500408470630645752e-01 -3.130652904510498047e-01 -9.580868482589721680e-02 4.922419786453247070e-03 2.077721953392028809e-01 -1.435446590185165405e-01 2.270322442054748535e-01 4.372066631913185120e-02 -1.027321740984916687e-01 2.915650606155395508e-01 3.548682928085327148e-01
3.008229434490203857e-01 4.488299041986465454e-02 -2.133534848690032959e-01 1.195813119411468506e-01 3.096251748502254486e-02 -4.647301137447357178e-02 2.169003188610076904e-01 -3.645344078540802002e-01 1.777826845645904541e-01 -2.624413371086120605e-02 2.632091566920280457e-02 -1.512169390916824341e-01 1.851088851690292358e-01 -1.124175041913986206e-01 -8.086518198251724243e-02 -1.642895676195621490e-02 -1.103235781192779541e-02 1.581515222787857056e-01 -2.656036019325256348e-01 1.469032317399978638e-01 9.056834876537322998e-02 1.975224018096923828e-01 -3.079586662352085114e-03 -1.017461866140365601e-01 -3.751124143600463867e-01 1.874647140502929688e-01 -2.429576367139816284e-01 1.885400861501693726e-01 -7.796113938093185425e-02 2.682204842567443848e-01 -1.130494326353073120e-01 -1.377962380647659302e-01
-3.340115398168563843e-02 -1.099752858281135559e-01 -1.999620348215103149e-01 2.888686954975128174e-01 -1.189624331891536713e-02 5.334754288196563721e-02 2.990994453430175781e-01 -3.325802683830261230e-01 7.047083228826522827e-02 -9.247013367712497711e-03 1.302582025527954102e-01 -5.221907049417495728e-02 4.244886338710784912e-02 -2.637603282928466797e-01 -4.359911680221557617e-01 8.178225159645080566e-02 -1.439330130815505981e-01 -1.144408360123634338e-01 5.720558762550354004e-02 -2.648658454418182373e-01 -5.071591585874557495e-02 3.707002848386764526e-02 1.943803131580352783e-01 -2.692596614360809326e-01 1.627592444419860840e-01 1.683446764945983887e-01 -7.465254515409469604e-03 9.826090931892395020e-02 -2.295605242252349854e-01 3.480347245931625366e-02 8.248246274888515472e-03 1.655870079994201660e-01
-7.818887382745742798e-02 -1.044305860996246338e-01 -1.031356304883956909e-02 -1.814832165837287903e-02 1.005666777491569519e-01 -7.696852087974548340e-02 1.478222478181123734e-02 -2.060968279838562012e-01 1.630429923534393311e-01 -3.039720654487609863e-01 3.066632710397243500e-02 -2.612062394618988037e-01 4.293260872364044189e-01 -3.265735208988189697e-01 -1.343341022729873657e-01 2.824583053588867188e-01 -5.928835645318031311e-02 2.216888070106506348e-01 -2.573334276676177979e-01 3.822118742391467094e-03 -1.454845517873764038e-01 1.376193612813949585e-01 2.389962822198867798e-01 -1.369087249040603638e-01 -4.360547289252281189e-02 -1.557023916393518448e-02 -2.340904325246810913e-01 1.048517823219299316e-01 -1.748446724377572536e-03 1.108262836933135986e-01 1.765190511941909790e-01 -2.484511397778987885e-02
1.356793195009231567e-01 -3.057570569217205048e-02 3.712866082787513733e-02 9.865459054708480835e-02 -1.167651191353797913e-01 -5.640593171119689941e-02 7.489297073334455490e-03 -5.006464719772338867e-01 2.160341441631317139e-01 -8.067403733730316162e-02 -3.913769498467445374e-03 4.255479574203491211e-02 4.203211069107055664e-01 -1.952040474861860275e-03 -7.667582947760820389e-03 1.088604703545570374e-01 -2.856843471527099609e-01 -4.154720529913902283e-02 1.120129004120826721e-01 7.893884181976318359e-02 -2.125628590583801270e-01 2.278079688549041748e-01 1.513134390115737915e-01 -1.566478759050369263e-01 -2.548500336706638336e-02 -7.783075422048568726e-02 1.667740345001220703e-01 1.903151422739028931e-01 -2.351078838109970093e-01 1.734846979379653931e-01 2.238881140947341919e-01 7.460032403469085693e-02
-1.389036476612091064e-01 -2.528568804264068604e-01 -8.127399533987045288e-02 -8.807088434696197510e-02 -7.728335447609424591e-03 3.031915798783302307e-02 -5.684684589505195618e-02 -3.197634816169738770e-01 2.413937598466873169e-01 5.971152335405349731e-02 2.641230225563049316e-01 -1.112087294459342957e-01 2.656973004341125488e-01 -2.407407760620117188e-02 -2.334907948970794678e-01 1.607364602386951447e-02 8.906950056552886963e-02 1.440517157316207886e-01 4.958019405603408813e-02 1.537970155477523804e-01 3.075996935367584229e-01 3.459334075450897217e-01 5.701349303126335144e-02 -8.272908627986907959e-02 -1.761374771595001221e-01 2.600000239908695221e-02 -1.477589160203933716e-01 2.949310466647148132e-02 5.587833374738693237e-02 -2.676045596599578857e-01 -9.797102212905883789e-02 3.288134634494781494e-01
4.715861007571220398e-02 1.936832964420318604e-01 -1.134355589747428894e-01 4.991630464792251587e-02 -1.011538431048393250e-01 -6.431549042463302612e-02 1.890590488910675049e-01 -7.342506945133209229e-02 2.260578274726867676e-01 -1.633984893560409546e-01 -2.045924514532089233e-01 -1.701970100402832031e-01 2.978286743164062500e-01 -2.698495090007781982e-01 -1.325633674860000610e-01 -5.807080864906311035e-02 -5.996920168399810791e-02 4.152798354625701904e-01 -1.151711568236351013e-01 9.779894351959228516e-02 1.480590552091598511e-01 1.057100817561149597e-01 -2.829751558601856232e-02 -3.859522044658660889e-01 -1.744934171438217163e-02 1.861134618520736694e-01 2.769597060978412628e-02 2.724519670009613037e-01 8.839916437864303589e-02 2.190315723419189453e-01 4.929097369313240051e-02 -9.171169251203536987e-02
1.986636966466903687e-01 -1.041938439011573792e-01 -1.636683791875839233e-01 2.321842312812805176e-01 -4.408102855086326599e-02 -2.440545111894607544e-01 1.537559032440185547e-01 -9.580148756504058838e-02 2.456433605402708054e-03 -1.953420229256153107e-02 -1.091908216476440430e-01 2.638113498687744141e-01 2.121703028678894043e-01 -5.423539131879806519e-02 -3.494031131267547607e-01 3.862573206424713135e-02 -2.692627012729644775e-01 -6.227978691458702087e-02 6.908561289310455322e-02 1.656336593441665173e-03 -3.989409655332565308e-02 7.534909993410110474e-02 7.724089920520782471e-02 -2.468249499797821045e-01 1.165530458092689514e-02 4.315655529499053955e-01 5.574464425444602966e-02 1.920160092413425446e-02 -3.389616310596466064e-01 3.149617835879325867e-02 -3.675999492406845093e-02 2.424924075603485107e-01
-1.377244144678115845e-01 -2.053905278444290161e-01 -2.909217476844787598e-01 -2.944526076316833496e-01 8.214068412780761719e-02 3.656775131821632385e-02 1.412603855133056641e-01 -2.284280508756637573e-01 9.029977768659591675e-02 -6.675408221781253815e-04 1.410780251026153564e-01 -2.470254898071289062e-01 3.990262150764465332e-01 -2.335241585969924927e-01 -6.991395354270935059e-02 6.568310782313346863e-04 -1.483591049909591675e-01 -5.629065446555614471e-03 -2.191508561372756958e-01 -1.261668652296066284e-01 1.846332848072052002e-01 2.803434729576110840e-01 2.284369170665740967e-01 4.599570482969284058e-02 -8.377636224031448364e-02 1.368591338396072388e-01 -5.862260702997446060e-03 -1.487623900175094604e-01 -5.410077422857284546e-02 -2.036179900169372559e-01 1.437961161136627197e-01 1.167112365365028381e-01
1.590026617050170898e-01 -1.110287383198738098e-01 -4.973904229700565338e-03 1.944038420915603638e-01 1.431416571140289307e-01 -3.610796630382537842e-01 -3.345239441841840744e-03 -1.122020855545997620e-01 1.890843361616134644e-01 1.297872792929410934e-02 -7.211789488792419434e-02 5.218622460961341858e-02 6.629277765750885010e-02 -8.817938715219497681e-02 -2.673932611942291260e-01 -1.656228899955749512e-01 -1.379750669002532959e-01 -1.913640648126602173e-01 -9.104500710964202881e-02 -1.501990407705307007e-01 2.427096962928771973e-01 4.063552021980285645e-01 1.023804321885108948e-01 -2.286798506975173950e-01 1.341870278120040894e-01 2.696084380149841309e-01 -8.109331876039505005e-02 1.083860173821449280e-01 -2.892028689384460449e-01 -6.499497592449188232e-02 1.887596398591995239e-01 1.821685209870338440e-02
-8.535674214363098145e-02 -2.713083624839782715e-01 -1.162427738308906555e-01 1.368888020515441895e-01 -1.388493459671735764e-02 1.498991250991821289e-02 3.038453124463558197e-02 -2.734934985637664795e-01 3.637855499982833862e-02 2.597736418247222900e-01 1.011182367801666260e-01 4.535466060042381287e-02 1.976985484361648560e-01 -1.335360705852508545e-01 -9.858758002519607544e-02 8.264837414026260376e-02 -5.544794797897338867e-01 1.277933269739151001e-01 -7.493033260107040405e-02 -2.024805247783660889e-01 -1.105023175477981567e-01 1.959683299064636230e-01 -8.588052541017532349e-02 -3.219143748283386230e-01 -1.732954829931259155e-01 8.223571628332138062e-02 -6.985061801970005035e-03 1.188066080212593079e-01 -9.714736789464950562e-02 1.900235563516616821e-01 1.440958827733993530e-01 8.296317607164382935e-02
4.464713856577873230e-03 -1.849345266819000244e-01 -1.419889479875564575e-01 1.858352273702621460e-01 -1.231782659888267517e-01 -2.488766238093376160e-02 -1.839357241988182068e-02 -3.415943682193756104e-01 3.679342865943908691e-01 -1.206478755921125412e-02 1.473860889673233032e-01 1.282605924643576145e-03 1.351138800382614136e-01 1.645186543464660645e-01 -1.244327798485755920e-01 1.968519994989037514e-03 -4.011833071708679199e-01 1.289853751659393311e-01 -1.889671236276626587e-01 -1.911074370145797729e-01 -2.328920662403106689e-01 1.995279788970947266e-01 7.291172444820404053e-02 -1.159714385867118835e-01 -1.592959910631179810e-01 -6.429537315852940083e-04 -1.164224445819854736e-01 9.619092196226119995e-02 -1.020985767245292664e-01 2.972967922687530518e-01 1.492943912744522095e-01 1.682226508855819702e-01
2.478448748588562012e-01 -1.202697232365608215e-01 -7.915201783180236816e-02 -1.333142444491386414e-02 1.459135413169860840e-01 -3.518796861171722412e-01 1.821229904890060425e-01 -1.758719384670257568e-01 -5.601195734925568104e-04 -1.069757193326950073e-01 2.136187255382537842e-01 2.235270291566848755e-01 2.865474820137023926e-01 -9.383207187056541443e-03 -2.091507613658905029e-01 -1.608297526836395264e-01 -2.441018670797348022e-01 -1.096501760184764862e-02 -2.714518271386623383e-02 -1.560715734958648682e-01 3.237060084939002991e-02 -9.580607712268829346e-02 -3.462210670113563538e-02 -3.922916054725646973e-01 1.325583551079034805e-02 2.202557921409606934e-01 1.722609438002109528e-02 -5.601678416132926941e-02 -1.523808687925338745e-01 -3.095816969871520996e-01 -1.096750497817993164e-01 1.275723725557327271e-01
1.707120388746261597e-01 -2.133521884679794312e-01 -5.243214592337608337e-02 -1.272287499159574509e-02 3.989158272743225098e-01 -1.647739671170711517e-02 2.161302864551544189e-01 -1.324439495801925659e-01 1.898618191480636597e-01 1.551559716463088989e-01 -2.512196004390716553e-01 -1.772737354040145874e-01 2.945214807987213135e-01 -1.121069192886352539e-01 -1.480297446250915527e-01 -1.506248116493225098e-02 -2.220171689987182617e-01 -2.003897130489349365e-01 -1.878752857446670532e-01 2.189727574586868286e-01 -2.824731469154357910e-01 1.516614705324172974e-01 -6.333742290735244751e-02 -1.882974617183208466e-02 2.085261046886444092e-01 1.797138750553131104e-01 -2.221449837088584900e-02 -1.269543021917343140e-01 -2.535191364586353302e-02 1.414203941822052002e-01 1.201885342597961426e-01 1.238077282905578613e-01
-7.676964998245239258e-02 -2.451578825712203979e-01 -1.515619158744812012e-01 3.274520114064216614e-02 3.297369927167892456e-02 1.222513765096664429e-01 -1.266233175992965698e-01 -9.971226006746292114e-02 1.050161495804786682e-01 -1.366937160491943359e-01 -4.371708258986473083e-02 -2.634705603122711182e-01 2.942542433738708496e-01 -4.085369408130645752e-01 -1.256028264760971069e-01 1.129243969917297363e-01 -2.153818160295486450e-01 1.718906015157699585e-01 1.811734139919281006e-01 1.935266703367233276e-01 2.965493500232696533e-01 1.976340115070343018e-01 -1.045761182904243469e-01 7.385466992855072021e-02 -7.062447816133499146e-02 1.911871731281280518e-01 -3.604744076728820801e-01 -4.581972956657409668e-02 3.536364063620567322e-02 1.170265898108482361e-01 -9.411563165485858917e-03 -8.170217275619506836e-02
-6.950391083955764771e-02 1.970257014036178589e-01 -9.166942909359931946e-03 1.437685936689376831e-01 -1.175656095147132874e-01 -1.618460267782211304e-01 4.674331843852996826e-02 -3.093322813510894775e-01 -2.806481672450900078e-03 -1.768454611301422119e-01 4.995321109890937805e-02 -2.075654566287994385e-01 4.417956471443176270e-01 3.199385851621627808e-02 -2.731761336326599121e-01 -1.308359205722808838e-02 -2.477581202983856201e-01 1.604945771396160126e-02 -1.123690456151962280e-01 -3.875120356678962708e-02 -2.275928407907485962e-01 1.796971708536148071e-01 2.876746952533721924e-01 -1.549848467111587524e-01 -1.771850138902664185e-01 1.502174139022827148e-01 -1.403802484273910522e-01 9.404925256967544556e-02 -1.999457776546478271e-01 2.263905704021453857e-01 6.521033495664596558e-02 7.220237702131271362e-02
-5.711121857166290283e-02 -4.496093988418579102e-01 -1.329965293407440186e-01 -1.528749894350767136e-02 3.251952826976776123e-01 7.987105846405029297e-02 6.347018480300903320e-02 -2.030643261969089508e-02 6.057609990239143372e-02 -1.249730139970779419e-01 2.034418471157550812e-02 -1.609082520008087158e-01 3.857850730419158936e-01 -6.499045342206954956e-02 -2.276168949902057648e-02 1.150282248854637146e-01 -3.932318389415740967e-01 5.477889906615018845e-03 1.013721376657485962e-01 8.705109357833862305e-02 -1.782232969999313354e-01 4.606418311595916748e-02 9.165415912866592407e-02 -1.988558024168014526e-01 3.467687219381332397e-02 3.777921497821807861e-01 1.171096190810203552e-01 -4.929578304290771484e-02 -1.230546161532402039e-01 -6.306558102369308472e-02 -9.679531306028366089e-02 6.921692192554473877e-02
-2.522130310535430908e-01 4.356117546558380127e-02 -9.213943779468536377e-02 2.261097133159637451e-01 1.053151711821556091e-01 -2.752321213483810425e-02 1.988317072391510010e-01 -2.321456819772720337e-01 2.427871152758598328e-02 2.021109610795974731e-01 1.751915216445922852e-01 -2.013567984104156494e-01 3.449558019638061523e-01 -1.759658604860305786e-01 -1.508208364248275757e-01 1.385422796010971069e-01 -7.124022394418716431e-02 6.205328926444053650e-02 -2.270939499139785767e-01 -1.079224497079849243e-01 6.707102805376052856e-02 1.085795462131500244e-01 6.415289826691150665e-03 -2.567912638187408447e-01 2.496237158775329590e-01 5.602532997727394104e-02 -3.071477413177490234e-01 -2.816724777221679688e-01 2.284316420555114746e-01 1.157004758715629578e-01 -6.528365612030029297e-02 4.064087569713592529e-02
2.075543999671936035e-01 -2.659302949905395508e-01 -4.325918555259704590e-01 -1.014895513653755188e-01 1.722793728113174438e-01 -3.176906704902648926e-01 -2.635596133768558502e-02 -2.346953749656677246e-01 1.014663353562355042e-01 -1.501013785600662231e-01 6.238227710127830505e-03 -1.220728307962417603e-01 3.553938269615173340e-01 6.313975900411605835e-02 -1.677032113075256348e-01 2.573590576648712158e-01 -2.610995769500732422e-01 -5.889109894633293152e-02 -2.218564040958881378e-02 1.477903574705123901e-01 1.426258087158203125e-01 -9.938699752092361450e-02 -3.656653687357902527e-02 -3.359533101320266724e-02 1.947425901889801025e-01 1.023075506091117859e-01 8.063280582427978516e-02 -7.746241986751556396e-02 1.997202932834625244e-01 -2.970862202346324921e-02 -3.966334834694862366e-02 8.246511220932006836e-03
2.045037969946861267e-02 -4.069517552852630615e-01 -1.001594588160514832e-01 8.670300245285034180e-02 2.416330724954605103e-01 1.889113523066043854e-02 -1.747910827398300171e-01 -2.313772737979888916e-01 4.406023398041725159e-02 -1.564928442239761353e-01 1.240285560488700867e-01 1.749057024717330933e-01 2.213042527437210083e-01 7.829421758651733398e-02 -5.647272244095802307e-02 1.959251463413238525e-01 -2.632043063640594482e-01 1.849898397922515869e-01 5.042577162384986877e-02 2.837738581001758575e-02 1.725785732269287109e-01 1.736843027174472809e-02 -3.517342358827590942e-02 -3.342692255973815918e-01 3.253915011882781982e-01 -5.955849587917327881e-02 -1.014221459627151489e-01 1.524456441402435303e-01 -3.905297815799713135e-02 -1.899866163730621338e-01 2.683266997337341309e-01 4.503382742404937744e-02
2.471135854721069336e-01 -9.240168333053588867e-02 5.908261518925428391e-03 2.305576205253601074e-01 8.732009679079055786e-02 -3.546593338251113892e-02 -2.312524011358618736e-03 1.047067418694496155e-01 1.862926483154296875e-01 3.659964352846145630e-02 -1.210167258977890015e-01 -1.625521034002304077e-01 3.735003769397735596e-01 -1.325323134660720825e-01 -3.021897077560424805e-01 3.541531264781951904e-01 -2.042333036661148071e-01 3.839720413088798523e-02 5.680310353636741638e-02 1.566159352660179138e-02 1.667784005403518677e-01 1.496715247631072998e-01 -4.672620445489883423e-02 -1.664532124996185303e-01 -1.038267044350504875e-03 -7.180947344750165939e-03 1.585577577352523804e-01 -4.217555746436119080e-02 -1.158752292394638062e-01 -2.981290519237518311e-01 2.095291465520858765e-01 3.263186812400817871e-01
1.758100390434265137e-01 -7.553035765886306763e-02 -1.097956150770187378e-01 2.195267379283905029e-01 -5.158038437366485596e-02 -3.199597895145416260e-01 1.382947266101837158e-01 -2.382544577121734619e-01 1.937415003776550293e-01 1.162980198860168457e-01 -2.054561860859394073e-02 -9.046010673046112061e-03 1.981111913919448853e-01 -1.423890888690948486e-01 -2.847124934196472168e-01 -4.661693796515464783e-02 -1.548939198255538940e-02 6.056892126798629761e-02 3.387080729007720947e-01 -3.832822293043136597e-02 -1.181820705533027649e-01 1.322735846042633057e-01 3.647760301828384399e-02 -2.488663494586944580e-01 -1.481833159923553467e-01 1.955407708883285522e-01 -1.702348738908767700e-01 -6.894179433584213257e-02 -3.193205595016479492e-01 -5.365980789065361023e-02 3.380528986454010010e-01 -3.203415777534246445e-03
-9.545290470123291016e-02 -1.694586686789989471e-02 -1.043120995163917542e-01 1.597303450107574463e-01 -1.979105919599533081e-01 -1.855765283107757568e-02 1.372776776552200317e-01 -2.948374748229980469e-01 3.179934620857238770e-02 -2.557890117168426514e-01 2.064619809389114380e-01 -2.359406948089599609e-01 1.043182536959648132e-01 1.016035676002502441e-01 -3.480460941791534424e-01 -1.010866686701774597e-01 -3.838659822940826416e-01 -1.759895831346511841e-01 1.477719843387603760e-02 1.422287225723266602e-01 -4.498621448874473572e-02 1.324840486049652100e-01 1.328076422214508057e-01 -2.616157829761505127e-01 1.692444235086441040e-01 -2.793768979609012604e-02 -2.139396220445632935e-01 -1.053345948457717896e-01 -2.102804183959960938e-01 1.559779644012451172e-01 1.723096966743469238e-01 5.166216567158699036e-02
-6.685785204172134399e-02 -1.051137503236532211e-02 -3.120468556880950928e-01 7.821429520845413208e-02 -1.527877002954483032e-01 1.697710156440734863e-02 1.944587677717208862e-01 -2.126646041870117188e-01 3.000898659229278564e-01 1.292896177619695663e-02 1.326358504593372345e-02 8.341789990663528442e-02 2.970836758613586426e-01 1.226304545998573303e-01 -3.806301951408386230e-01 -1.362637989223003387e-02 -5.866798013448715210e-02 -8.557100954931229353e-05 -4.678716883063316345e-02 3.010956048965454102e-01 8.742900937795639038e-02 2.730460464954376221e-01 -1.046330407261848450e-01 -5.931577458977699280e-02 -1.442079097032546997e-01 9.862360358238220215e-02 -1.997105479240417480e-01 7.092326879501342773e-02 1.041635572910308838e-01 -2.574470043182373047e-01 2.329004704952239990e-01 1.994393616914749146e-01
2.272261828184127808e-01 -5.253938585519790649e-02 1.727255433797836304e-01 7.674973458051681519e-02 1.345700472593307495e-01 -2.573893666267395020e-01 2.230713376775383949e-03 -2.495536804199218750e-01 7.256032526493072510e-02 5.158380605280399323e-03 -4.692748188972473145e-02 -1.933114379644393921e-01 3.124266490340232849e-02 -5.038963630795478821e-02 -4.712260365486145020e-01 -1.661641001701354980e-01 -1.086450517177581787e-01 2.016936661675572395e-03 1.822816133499145508e-01 -7.961442694067955017e-03 6.957606226205825806e-02 4.076008498668670654e-01 -1.011578738689422607e-02 -3.387226462364196777e-01 -1.413427144289016724e-01 6.900949031114578247e-02 1.798663474619388580e-02 7.207938283681869507e-02 -2.757899165153503418e-01 -5.372094735503196716e-02 1.581318378448486328e-01 -8.767544291913509369e-03
3.180148079991340637e-02 -7.094359397888183594e-02 1.032010745257139206e-02 -2.795658707618713379e-01 8.893916010856628418e-02 5.673545971512794495e-02 1.685471087694168091e-01 -1.718784272670745850e-01 4.045782610774040222e-02 -8.773194253444671631e-02 -8.947887271642684937e-02 2.693734169006347656e-01 4.798099994659423828e-01 -9.623243659734725952e-02 -1.504948586225509644e-01 -1.008789464831352234e-01 -1.127170845866203308e-01 4.362486768513917923e-03 3.027971647679805756e-02 1.177310496568679810e-01 -1.160345971584320068e-01 1.489829868078231812e-01 -1.237425208091735840e-01 -2.444675117731094360e-01 -1.878625713288784027e-02 2.287064492702484131e-01 -2.923205792903900146e-01 2.021370083093643188e-02 -3.598141074180603027e-01 1.739353686571121216e-02 -8.810519427061080933e-02 2.647980153560638428e-01
5.345572531223297119e-02 -8.183041960000991821e-02 1.256672143936157227e-01 3.255582973361015320e-02 1.587891727685928345e-01 -2.902784049510955811e-01 -1.413703113794326782e-01 -9.170675277709960938e-02 9.144912660121917725e-02 1.133429929614067078e-01 -8.854512870311737061e-02 2.681102417409420013e-02 3.209616839885711670e-01 -1.286487132310867310e-01 -3.421328663825988770e-01 5.294010974466800690e-03 -4.577087610960006714e-02 -9.861716628074645996e-02 -8.603875525295734406e-03 -6.866108626127243042e-02 4.293787479400634766e-02 3.541627526283264160e-01 3.204384446144104004e-02 -2.595077753067016602e-01 1.052959188818931580e-01 1.925570368766784668e-01 -1.559228003025054932e-01 3.848998248577117920e-02 -4.424857497215270996e-01 -1.289862692356109619e-01 2.514746785163879395e-01 8.613994717597961426e-02
2.645065486431121826e-01 -9.811660647392272949e-02 -4.322615265846252441e-02 -7.051382213830947876e-02 2.046167701482772827e-01 -3.033081889152526855e-01 3.591122031211853027e-01 -5.110926553606987000e-02 -1.228005364537239075e-01 -9.662438184022903442e-02 3.777843415737152100e-01 -1.281096935272216797e-01 3.756067454814910889e-01 -1.173665225505828857e-01 -1.664588898420333862e-01 1.034123897552490234e-01 -2.676173746585845947e-01 -1.272842288017272949e-01 1.398338675498962402e-01 -4.365440085530281067e-02 1.163794472813606262e-01 -7.273105531930923462e-02 1.907820850610733032e-01 -1.780028045177459717e-01 2.419672533869743347e-02 1.725782155990600586e-01 7.924951612949371338e-02 2.353931777179241180e-02 -1.219109669327735901e-01 -1.491831392049789429e-01 1.347796991467475891e-02 -2.499031834304332733e-02
3.622509539127349854e-02 -1.605762094259262085e-01 -3.166725933551788330e-01 2.015391886234283447e-01 -1.092516034841537476e-01 -5.949249863624572754e-02 -9.656938165426254272e-02 -2.868874371051788330e-01 -1.256258636713027954e-01 7.882740348577499390e-03 -6.714607030153274536e-02 1.869613304734230042e-02 1.838411986827850342e-01 2.805013023316860199e-02 -1.796809732913970947e-01 2.589041292667388916e-01 -4.042568802833557129e-01 1.016270741820335388e-01 -2.341919541358947754e-01 -2.899475991725921631e-01 -1.309928596019744873e-01 1.825208961963653564e-01 -7.085438072681427002e-02 -1.963488012552261353e-01 -1.462193280458450317e-01 1.838846653699874878e-01 2.169666811823844910e-02 -2.581512741744518280e-02 -1.756149232387542725e-01 1.359891742467880249e-01 2.390142679214477539e-01 2.809294685721397400e-02
-2.042003162205219269e-02 -1.970344483852386475e-01 -2.382902354001998901e-01 2.237349981442093849e-03 -1.866044290363788605e-02 6.414096802473068237e-02 9.397774189710617065e-02 -1.609386652708053589e-01 9.196901321411132812e-02 1.693160086870193481e-01 -1.229926273226737976e-01 5.068105086684226990e-02 2.793965935707092285e-01 -2.504435479640960693e-01 -1.973938196897506714e-01 -3.652510419487953186e-02 -3.617429733276367188e-01 1.302398890256881714e-01 -1.372381448745727539e-01 -2.032506763935089111e-01 -1.041623055934906006e-01 3.264487683773040771e-01 -1.637771278619766235e-01 -2.366709560155868530e-01 -1.003205776214599609e-01 3.730667009949684143e-02 1.506376415491104126e-01 1.125706061720848083e-01 -2.236143648624420166e-01 2.626447975635528564e-01 2.002125978469848633e-01 1.214997321367263794e-01
-1.577477455139160156e-01 3.563177585601806641e-02 -2.994524240493774414e-01 -9.115121513605117798e-02 2.975676953792572021e-01 3.365930542349815369e-02 2.050569951534271240e-01 -6.707106530666351318e-02 2.752938866615295410e-02 -2.572043240070343018e-02 -7.008308172225952148e-02 -3.592169582843780518e-01 2.875164747238159180e-01 -2.057558894157409668e-01 -2.095478773117065430e-02 -6.601030379533767700e-02 -2.731056809425354004e-01 -1.109850034117698669e-01 4.379002377390861511e-02 -7.133092731237411499e-02 7.187212258577346802e-02 8.502364158630371094e-02 2.069853544235229492e-01 -3.738600313663482666e-01 7.120583951473236084e-02 1.300032287836074829e-01 -3.293944001197814941e-01 -6.028424575924873352e-02 -1.378617584705352783e-01 -9.813102334737777710e-02 -1.065736040472984314e-01 1.070301756262779236e-01
-1.153791174292564392e-01 -2.961764037609100342e-01 -1.039406880736351013e-01 3.386868536472320557e-01 -6.706760823726654053e-02 -9.939265996217727661e-02 2.416590899229049683e-01 -3.434880971908569336e-01 -1.400098204612731934e-02 -5.886935070157051086e-02 7.849563658237457275e-02 -1.258799731731414795e-01 1.495945546776056290e-02 -1.060127839446067810e-01 -3.192246556282043457e-01 3.070730902254581451e-02 -1.791959106922149658e-01 -1.797086298465728760e-01 4.793386533856391907e-02 -2.145144492387771606e-01 -1.120889708399772644e-01 1.396375745534896851e-01 1.577676236629486084e-01 -4.110215902328491211e-01 1.557679325342178345e-01 4.627566784620285034e-02 -1.222735270857810974e-01 -1.624370962381362915e-01 -1.048455610871315002e-01 3.345661982893943787e-02 -1.048575341701507568e-01 1.151282638311386108e-01
-7.435692846775054932e-02 -1.653709113597869873e-01 -9.777137078344821930e-03 1.103009209036827087e-01 2.344241440296173096e-01 -1.370760351419448853e-01 -1.904319971799850464e-01 2.023110864683985710e-03 3.428002893924713135e-01 2.431150339543819427e-02 2.694728672504425049e-01 -9.586292505264282227e-02 4.030505120754241943e-01 -1.790868490934371948e-01 -2.571167657151818275e-03 2.458670362830162048e-02 -2.445922195911407471e-01 1.057061478495597839e-01 -1.086608320474624634e-01 1.042747199535369873e-01 4.033014178276062012e-03 -5.758642032742500305e-02 1.750205606222152710e-01 -1.603785008192062378e-01 2.993572875857353210e-02 4.248407483100891113e-01 -6.644657999277114868e-02 -5.324553698301315308e-02 -2.704651951789855957e-01 8.037972450256347656e-02 3.961686044931411743e-02 1.631686985492706299e-01
-1.115294843912124634e-01 -9.041909873485565186e-02 -1.241408735513687134e-01 2.580609619617462158e-01 2.428035251796245575e-02 9.363055229187011719e-02 1.835890412330627441e-01 -2.192558199167251587e-01 -9.019183367490768433e-02 -2.116357535123825073e-01 2.373458147048950195e-01 -2.448646873235702515e-01 3.122191131114959717e-01 2.111081033945083618e-01 -3.207185268402099609e-01 -9.504771232604980469e-02 -5.510808154940605164e-02 -1.338773369789123535e-01 -1.500470489263534546e-01 2.873453199863433838e-01 -1.614692956209182739e-01 -9.529157727956771851e-02 2.472693175077438354e-01 -2.483741790056228638e-01 1.538074612617492676e-01 1.157895550131797791e-01 -7.634130120277404785e-02 -1.669155247509479523e-02 -1.021143123507499695e-01 8.007290959358215332e-02 7.625403255224227905e-02 1.823091059923171997e-01
6.622488796710968018e-02 -9.594280272722244263e-02 -1.519920825958251953e-01 5.999109894037246704e-02 -1.303128059953451157e-02 1.884497329592704773e-02 2.006446570158004761e-01 -1.523691266775131226e-01 -1.348505467176437378e-01 9.326274693012237549e-02 7.761235535144805908e-02 -6.879514455795288086e-02 2.616789340972900391e-01 -1.953254938125610352e-01 -1.259505599737167358e-01 1.339073032140731812e-01 -3.720889389514923096e-01 -3.199163824319839478e-02 -4.235757142305374146e-02 -1.296353489160537720e-01 -1.146568101830780506e-03 4.694341421127319336e-01 6.656548473984003067e-03 -2.555800080299377441e-01 -1.501519531011581421e-01 1.308760046958923340e-01 1.267739683389663696e-01 1.602745205163955688e-01 -3.118951618671417236e-01 -1.952444575726985931e-02 -8.459080755710601807e-02 2.959563732147216797e-01
-3.347851708531379700e-02 -1.104059070348739624e-01 -1.219658106565475464e-01 -2.461940422654151917e-02 6.930408626794815063e-02 -4.627646505832672119e-02 1.059636026620864868e-01 -1.017342805862426758e-01 1.263046115636825562e-01 -2.597823441028594971e-01 2.366490811109542847e-01 -1.604430973529815674e-01 2.257034182548522949e-01 -3.746197000145912170e-02 -3.082381188869476318e-01 -1.548980921506881714e-01 -3.281115889549255371e-01 5.489573627710342407e-02 5.331722088158130646e-03 3.312945663928985596e-01 -1.729931533336639404e-01 2.365413755178451538e-01 -1.399759203195571899e-01 -1.736460030078887939e-01 1.864005178213119507e-01 -6.182154268026351929e-02 -1.721304208040237427e-01 -2.202574312686920166e-01 -1.007652953267097473e-01 2.017579823732376099e-01 2.772913277149200439e-01 7.490945607423782349e-02
2.740842476487159729e-02 -2.239690572023391724e-01 -7.927194237709045410e-02 -2.750696428120136261e-02 1.820545941591262817e-01 -3.433857113122940063e-02 1.594588756561279297e-01 -2.200998961925506592e-01 1.408675760030746460e-01 1.368720829486846924e-01 -9.206863120198249817e-03 -4.550661891698837280e-02 2.562333047389984131e-01 -3.960859030485153198e-02 -6.416547298431396484e-02 3.869672492146492004e-02 -3.851436376571655273e-01 -1.350997830741107464e-03 -1.006868481636047363e-01 3.048429824411869049e-02 -1.837143599987030029e-01 1.337653249502182007e-01 -1.857549324631690979e-02 -3.400988280773162842e-01 -4.178869351744651794e-02 7.147973403334617615e-03 1.208527386188507080e-01 1.432614773511886597e-01 -4.096323549747467041e-01 2.872628569602966309e-01 1.142380461096763611e-01 3.048327267169952393e-01
8.135840296745300293e-02 -1.619998812675476074e-01 -2.187533080577850342e-01 2.168810963630676270e-01 -5.365158990025520325e-02 -8.411471545696258545e-02 -1.050781682133674622e-01 -1.988566815853118896e-01 5.067631229758262634e-02 -1.429622024297714233e-01 1.983903907239437103e-02 -2.466829717159271240e-01 1.967444419860839844e-01 -1.545448750257492065e-01 -7.380709052085876465e-02 -1.614025086164474487e-01 -3.533539175987243652e-01 8.502622693777084351e-02 -1.808511316776275635e-01 -8.595080673694610596e-02 3.912720680236816406e-01 1.510073095560073853e-01 3.154347836971282959e-01 -2.214433811604976654e-02 -3.105358779430389404e-02 8.738254755735397339e-02 8.774352073669433594e-02 -2.470555901527404785e-01 -5.626690387725830078e-02 -2.288735955953598022e-01 -9.027434885501861572e-02 2.103819549083709717e-01
-1.276657134294509888e-01 -2.357030212879180908e-01 -2.300087921321392059e-02 2.388262301683425903e-01 2.825402617454528809e-01 -6.640262156724929810e-02 2.315703183412551880e-01 -1.167277768254280090e-01 -1.839933395385742188e-01 1.651367843151092529e-01 1.937422901391983032e-01 2.293123155832290649e-01 1.526080518960952759e-01 -6.728041172027587891e-02 -1.763017289340496063e-02 1.614645719528198242e-01 -1.496322304010391235e-01 5.016495659947395325e-02 -2.070114761590957642e-01 1.765471547842025757e-01 2.158850133419036865e-01 2.962993923574686050e-03 -1.239046677947044373e-01 -2.536083757877349854e-01 8.132477104663848877e-02 2.474323064088821411e-01 -2.027612328529357910e-01 1.663512736558914185e-01 -1.680456250905990601e-01 -2.797274291515350342e-01 1.860499680042266846e-01 1.035009324550628662e-01
-4.198656976222991943e-02 -5.062788352370262146e-02 -1.329539120197296143e-01 2.307167500257492065e-01 7.323575764894485474e-02 -2.457640133798122406e-02 7.189820706844329834e-02 -3.589443862438201904e-02 -1.253739297389984131e-01 1.255803257226943970e-01 -3.365153819322586060e-02 1.198517717421054840e-02 3.156200945377349854e-01 -1.844513118267059326e-01 5.894700810313224792e-02 -1.436494737863540649e-01 -1.357809156179428101e-01 -6.082365289330482483e-02 -3.651804327964782715e-01 2.051724493503570557e-01 1.175840720534324646e-01 -1.232194676995277405e-01 -1.919790059328079224e-01 -3.614251315593719482e-01 -2.462349086999893188e-02 4.356544911861419678e-01 -1.461868286132812500e-01 1.534625440835952759e-01 -1.135209053754806519e-01 -7.337031513452529907e-02 2.593862116336822510e-01 -8.290255814790725708e-02
2.990474179387092590e-02 -1.374986022710800171e-01 6.836492568254470825e-02 9.597004204988479614e-02 -2.619410455226898193e-01 -8.874148130416870117e-02 2.254527658224105835e-01 -1.843257397413253784e-01 2.707779407501220703e-01 -1.134073287248611450e-01 -2.877816259860992432e-01 -4.753528535366058350e-02 2.694954276084899902e-01 -2.281187027692794800e-01 -2.253822833299636841e-01 -1.203978285193443298e-01 -3.034049570560455322e-01 -6.386917084455490112e-02 -5.532969906926155090e-02 -1.055863313376903534e-02 -1.321026086807250977e-01 -3.293222934007644653e-02 3.014685772359371185e-02 -2.068332433700561523e-01 9.398241341114044189e-02 2.731330692768096924e-01 -3.101259768009185791e-01 -3.782119601964950562e-02 -1.064256504178047180e-01 -5.022827535867691040e-02 2.877650558948516846e-01 6.761904805898666382e-02
-2.063468545675277710e-01 -3.068229258060455322e-01 -3.216629922389984131e-01 -1.000237390398979187e-01 2.451254576444625854e-01 1.124700158834457397e-01 1.823769360780715942e-01 -9.934990108013153076e-02 1.413935869932174683e-01 2.155518382787704468e-01 8.753954619169235229e-02 -1.610494107007980347e-01 2.410594224929809570e-01 -6.128197535872459412e-02 -8.896017074584960938e-02 -2.459021061658859253e-01 -1.857378482818603516e-01 8.934000134468078613e-02 -2.223260998725891113e-01 -9.033834561705589294e-03 1.834665238857269287e-01 2.252127230167388916e-01 1.841468364000320435e-01 -1.398257017135620117e-01 -1.718644648790359497e-01 2.490081042051315308e-01 -2.935741841793060303e-02 9.637487120926380157e-03 1.702857613563537598e-01 -1.310086697340011597e-01 1.628773361444473267e-01 -9.284400939941406250e-02
1.687253415584564209e-01 -3.457324206829071045e-01 -2.299182116985321045e-01 2.360873371362686157e-01 1.033009812235832214e-01 1.980419754981994629e-01 2.142115533351898193e-01 -4.426756873726844788e-02 -6.397656351327896118e-02 4.598253220319747925e-02 8.244948089122772217e-02 -2.110245227813720703e-01 1.980490386486053467e-01 -2.186856120824813843e-01 -2.502807378768920898e-01 3.932170942425727844e-02 -1.712086945772171021e-01 2.763315290212631226e-02 1.410024166107177734e-01 -1.028533205389976501e-01 2.935304343700408936e-01 1.322641223669052124e-01 -2.058874815702438354e-01 -1.044254973530769348e-01 -4.009918868541717529e-02 1.139487884938716888e-02 -8.547408133745193481e-02 1.442971378564834595e-01 1.412880569696426392e-01 2.149092555046081543e-01 2.911445200443267822e-01 -1.965451389551162720e-01
1.781699806451797485e-01 -1.968222409486770630e-01 -1.909106373786926270e-01 -1.823605620302259922e-03 1.744121313095092773e-03 -1.307508163154125214e-02 1.435852795839309692e-01 -1.343611031770706177e-01 -9.536959975957870483e-02 2.359199225902557373e-01 1.746036261320114136e-01 9.410690516233444214e-02 2.060127705335617065e-01 -2.216317355632781982e-01 -2.095087468624114990e-01 1.339996308088302612e-01 -3.540052175521850586e-01 -4.788786172866821289e-02 -1.142183467745780945e-01 -1.964917182922363281e-01 -3.904680907726287842e-02 4.362072944641113281e-01 -5.154051817953586578e-03 -1.081321239471435547e-01 -6.515420228242874146e-02 8.711536228656768799e-02 1.987117715179920197e-02 1.283331066370010376e-01 -3.236109912395477295e-01 -9.460753947496414185e-02 -6.281262636184692383e-02 2.600155174732208252e-01
-2.462217584252357483e-02 -2.540597617626190186e-01 1.993860453367233276e-01 -5.423615500330924988e-02 3.331077098846435547e-01 -1.651330143213272095e-01 2.022551596164703369e-01 -2.426219284534454346e-01 1.400174796581268311e-01 2.159329354763031006e-01 3.880449756979942322e-02 -4.321859404444694519e-02 3.133822977542877197e-01 -2.389903739094734192e-02 -2.019457370042800903e-01 -1.399749070405960083e-01 -7.940609008073806763e-02 2.598181366920471191e-01 -1.482028961181640625e-01 6.411010026931762695e-02 -4.761842265725135803e-02 -2.125345170497894287e-02 8.481157571077346802e-02 -2.403043024241924286e-02 5.268409103155136108e-02 2.770493626594543457e-01 -1.707933396100997925e-01 1.174468770623207092e-01 -2.004791349172592163e-01 2.702923417091369629e-01 5.694465711712837219e-02 2.757270634174346924e-01
1.726657301187515259e-01 -1.677064150571823120e-01 1.667986512184143066e-01 3.572544753551483154e-01 1.844792068004608154e-01 9.498161077499389648e-02 2.588182985782623291e-01 -9.584929794073104858e-02 -3.989430516958236694e-02 9.754101932048797607e-02 3.598198294639587402e-02 -1.429241895675659180e-01 3.475725650787353516e-01 1.201009601354598999e-01 -1.207733452320098877e-01 2.392921298742294312e-01 -2.179623246192932129e-01 -1.822393536567687988e-01 1.002253666520118713e-01 2.095027081668376923e-02 1.642712503671646118e-01 2.872201204299926758e-01 2.494884841144084930e-02 -1.608724743127822876e-01 1.199332326650619507e-01 1.869744993746280670e-02 -3.336514532566070557e-01 1.229596696794033051e-02 -8.638842403888702393e-02 -2.578384280204772949e-01 -9.016855619847774506e-03 -7.503659464418888092e-03
4.654388409107923508e-03 -5.302307382225990295e-02 2.248832210898399353e-02 3.044390305876731873e-02 -1.302521377801895142e-01 -5.527928099036216736e-02 -7.104589045047760010e-02 -4.293097853660583496e-01 -5.486962944269180298e-02 -1.633201688528060913e-01 -1.348326355218887329e-01 -8.007046580314636230e-02 2.966177761554718018e-01 1.224612072110176086e-01 -1.988673806190490723e-01 1.197745278477668762e-01 -2.378422915935516357e-01 8.224009536206722260e-03 -4.626641049981117249e-02 1.007281839847564697e-01 1.307911425828933716e-01 2.620911002159118652e-01 5.558678880333900452e-02 -1.950288414955139160e-01 -2.850577235221862793e-01 4.159056246280670166e-01 -1.619405448436737061e-01 1.172247529029846191e-01 -1.759339570999145508e-01 2.322307676076889038e-01 7.454874925315380096e-03 -1.488121971487998962e-02
-2.727066278457641602e-01 -1.535120457410812378e-01 -2.343296110630035400e-01 -2.389155514538288116e-02 1.412620246410369873e-01 1.195813268423080444e-01 -1.068217977881431580e-01 -2.869675457477569580e-01 6.746199727058410645e-02 -4.732874408364295959e-02 -1.098145470023155212e-01 -1.054706722497940063e-01 1.534347385168075562e-01 -7.670998573303222656e-02 -2.390537410974502563e-01 4.540445283055305481e-02 -2.287015169858932495e-01 6.771083921194076538e-02 -1.361221224069595337e-01 -9.354066103696823120e-02 -1.797509491443634033e-01 -3.458414599299430847e-02 -1.944153755903244019e-01 -4.412214756011962891e-01 -1.581131368875503540e-01 2.014497667551040649e-01 6.698778271675109863e-02 1.961986720561981201e-02 6.949626654386520386e-02 1.307337135076522827e-01 3.494628965854644775e-01 1.879123747348785400e-01
9.800415486097335815e-02 -1.490365415811538696e-01 -1.741493493318557739e-01 1.380059570074081421e-01 -2.137230783700942993e-01 4.118860140442848206e-02 1.202842891216278076e-01 -1.435313671827316284e-01 -1.610129140317440033e-02 3.833106951788067818e-03 -8.156001567840576172e-02 -3.881767690181732178e-01 3.947494924068450928e-01 -2.309699058532714844e-01 -2.988446652889251709e-01 -5.241844430565834045e-02 1.008301451802253723e-01 -1.330529153347015381e-01 -3.036889433860778809e-01 1.701355576515197754e-01 1.309520006179809570e-01 6.843931227922439575e-02 -2.410442940890789032e-02 -1.151122972369194031e-01 1.048297286033630371e-01 -3.995144739747047424e-02 -1.309492439031600952e-01 1.299314051866531372e-01 -1.017518267035484314e-01 1.132280528545379639e-01 3.491817116737365723e-01 -3.323412314057350159e-02
-1.015244349837303162e-01 -4.382424056529998779e-03 -3.253575563430786133e-01 1.487421989440917969e-01 -6.457643955945968628e-02 -1.184221282601356506e-01 3.180941939353942871e-02 -2.029719948768615723e-01 2.442378401756286621e-01 -4.407868534326553345e-02 1.404587626457214355e-01 4.747795313596725464e-02 4.802272617816925049e-01 1.742403656244277954e-01 -2.882178127765655518e-01 -2.084798738360404968e-02 -1.465309709310531616e-01 1.707418859004974365e-01 1.357499230653047562e-02 1.964548826217651367e-01 6.463478505611419678e-02 2.749669253826141357e-01 -3.593323752284049988e-02 -4.313162714242935181e-02 -2.693876810371875763e-02 -6.441584974527359009e-02 -2.142718434333801270e-01 5.159792304039001465e-02 1.104709804058074951e-01 -1.118279695510864258e-01 1.732455193996429443e-01 3.044935166835784912e-01
7.588488608598709106e-02 -8.441139012575149536e-02 -1.381795108318328857e-01 -1.788354367017745972e-01 2.084098756313323975e-01 1.017381399869918823e-01 -7.942754030227661133e-02 -1.965486854314804077e-01 7.277364283800125122e-02 8.682116121053695679e-02 -2.227801084518432617e-01 9.229222685098648071e-02 3.838912844657897949e-01 -7.290139049291610718e-02 -3.130249381065368652e-01 -2.876206114888191223e-02 -2.399111539125442505e-01 9.530340135097503662e-02 -5.475847423076629639e-02 1.777713745832443237e-02 -2.829953432083129883e-01 -2.653364464640617371e-02 -1.851466298103332520e-01 -2.757465243339538574e-01 1.542638689279556274e-01 6.593004614114761353e-02 -7.808851450681686401e-02 2.032228857278823853e-01 -1.610720604658126831e-01 1.023482829332351685e-01 1.376365274190902710e-01 3.505256474018096924e-01
4.405716806650161743e-02 -7.449194788932800293e-02 -1.644174195826053619e-02 1.438155025243759155e-01 -7.746946066617965698e-02 -3.961235657334327698e-02 1.927319616079330444e-01 -3.960050046443939209e-01 -9.958808124065399170e-02 -5.941686220467090607e-03 7.613090425729751587e-02 1.358990669250488281e-01 4.933912754058837891e-01 3.940108418464660645e-02 -1.336378157138824463e-01 -1.034380272030830383e-01 7.433041185140609741e-02 -1.584704518318176270e-01 -1.639146208763122559e-01 -5.935521796345710754e-02 1.826316267251968384e-01 3.984369039535522461e-01 3.899626433849334717e-02 -4.096065089106559753e-02 5.875289440155029297e-02 -1.779442429542541504e-01 1.435909867286682129e-01 2.318761050701141357e-01 -1.635906994342803955e-01 -1.621600389480590820e-01 7.412241399288177490e-02 1.946032345294952393e-01
-1.157048493623733521e-01 -1.298994421958923340e-01 -3.673495054244995117e-01 -2.434757798910140991e-01 1.476302742958068848e-01 -1.462977081537246704e-01 1.524422466754913330e-01 -4.746606200933456421e-02 2.855756878852844238e-01 -2.218997851014137268e-02 5.238028708845376968e-03 -3.584760129451751709e-01 3.693708181381225586e-01 -9.266769140958786011e-02 -1.800646632909774780e-01 2.558214589953422546e-02 -7.628073543310165405e-02 -2.769201248884201050e-02 4.860307089984416962e-03 7.654871046543121338e-02 1.744176894426345825e-01 1.352440267801284790e-01 3.969231247901916504e-02 -1.087525635957717896e-01 3.944273106753826141e-03 6.964328885078430176e-02 4.002809152007102966e-02 3.150254115462303162e-02 -2.339105606079101562e-01 -3.984721004962921143e-01 1.374740451574325562e-01 -6.088481098413467407e-02
-1.286863386631011963e-01 2.513203211128711700e-02 -1.942542046308517456e-01 -6.411464419215917587e-03 -1.040958836674690247e-01 -1.130642667412757874e-01 9.574564546346664429e-02 -2.573447227478027344e-01 3.065623342990875244e-01 1.357445418834686279e-01 1.374143809080123901e-01 -1.050852835178375244e-01 4.821237027645111084e-01 1.405792385339736938e-01 -1.909821331501007080e-01 3.893629834055900574e-02 7.709894329309463501e-03 1.706531345844268799e-01 7.804108411073684692e-02 2.694320380687713623e-01 -6.952732056379318237e-02 1.290635466575622559e-01 1.357628684490919113e-02 2.631415240466594696e-02 1.272080652415752411e-02 2.965458631515502930e-01 -2.456939816474914551e-01 -1.557746082544326782e-01 5.822809785604476929e-02 -2.080709934234619141e-01 2.084197849035263062e-01 1.428325474262237549e-01
5.472759902477264404e-02 -2.629506289958953857e-01 -1.191916018724441528e-01 1.596484892070293427e-02 3.314443677663803101e-02 2.350912988185882568e-01 -1.487248092889785767e-01 -2.182536870241165161e-01 5.054925382137298584e-02 -1.543053388595581055e-01 1.131795644760131836e-01 -3.358950614929199219e-01 2.650584876537322998e-01 -4.297462999820709229e-01 -9.685692191123962402e-02 4.605850670486688614e-03 -2.608464062213897705e-01 7.866322994232177734e-02 1.892726123332977295e-02 1.332499831914901733e-01 2.513435482978820801e-01 1.450490057468414307e-01 -1.532360315322875977e-01 -1.571948640048503876e-03 -1.028741970658302307e-01 7.669164985418319702e-02 -3.455849587917327881e-01 6.499613821506500244e-02 6.935643404722213745e-02 1.590511798858642578e-01 -2.516541071236133575e-02 6.422000005841255188e-03
-7.226476073265075684e-02 -1.065259128808975220e-01 -2.279361337423324585e-02 2.378130406141281128e-01 2.128979265689849854e-01 1.390712261199951172e-01 2.417495697736740112e-01 -2.088961601257324219e-01 -7.177561521530151367e-02 -5.037768930196762085e-02 1.719242334365844727e-01 -3.387907147407531738e-01 3.163783252239227295e-01 -4.027515351772308350e-01 -1.259504705667495728e-01 1.986665576696395874e-01 1.369676738977432251e-01 -6.400644779205322266e-02 -5.565555393695831299e-02 1.455281525850296021e-01 -4.205558449029922485e-02 2.841717563569545746e-02 1.036991253495216370e-01 -2.895782291889190674e-01 6.512328982353210449e-02 1.707481443881988525e-01 -2.094012498855590820e-01 1.638845354318618774e-01 1.121648997068405151e-01 1.533735729753971100e-02 1.529306471347808838e-01 7.294365763664245605e-02
3.784126415848731995e-02 -9.320658445358276367e-02 3.974080830812454224e-02 1.809484958648681641e-01 9.777788072824478149e-02 -1.112143974751234055e-02 2.313194572925567627e-01 -2.022648416459560394e-02 -4.201928526163101196e-02 1.643387526273727417e-01 7.669773697853088379e-02 8.427887409925460815e-02 1.895986646413803101e-01 -1.459169536828994751e-01 -1.211531385779380798e-01 1.979245804250240326e-02 -1.646487414836883545e-01 1.124945953488349915e-01 -3.059929609298706055e-01 3.045268952846527100e-01 9.161686897277832031e-02 1.543483436107635498e-01 -1.139291524887084961e-01 -2.773565351963043213e-01 1.738615483045578003e-01 3.081246614456176758e-01 -1.232133582234382629e-01 3.942482173442840576e-01 -4.903087764978408813e-02 -2.243859171867370605e-01 2.825130224227905273e-01 -3.584289178252220154e-02
1.615861505270004272e-01 -1.719828397035598755e-01 2.195891365408897400e-02 8.896597661077976227e-03 1.780789941549301147e-01 1.251938194036483765e-01 1.920062899589538574e-01 -3.449788689613342285e-01 -5.894166976213455200e-02 -3.379525244235992432e-01 2.635907530784606934e-01 -4.397928714752197266e-01 3.841147720813751221e-01 -4.763979837298393250e-02 -7.812461256980895996e-02 1.244603097438812256e-01 -9.603898227214813232e-02 1.578973680734634399e-01 -1.462532430887222290e-01 -9.348662942647933960e-02 1.149739325046539307e-01 -1.461503207683563232e-01 -6.499923765659332275e-02 -4.620207846164703369e-02 9.364798665046691895e-02 2.539626657962799072e-01 -6.698166951537132263e-03 6.093911454081535339e-02 6.846353411674499512e-02 -3.250593319535255432e-02 2.138466015458106995e-02 6.838321685791015625e-03
8.720071613788604736e-02 1.442770101130008698e-02 -1.279144436120986938e-01 1.452826708555221558e-01 1.631856709718704224e-02 -2.163847386837005615e-01 2.557214200496673584e-01 -2.823513448238372803e-01 3.879556059837341309e-01 2.336735874414443970e-01 -1.786230355501174927e-01 2.873536944389343262e-02 3.351595401763916016e-01 -8.936981670558452606e-03 -2.213246077299118042e-01 -6.727450340986251831e-02 -7.476237416267395020e-02 -1.014469712972640991e-01 1.049378514289855957e-01 -1.616796553134918213e-01 -1.699633002281188965e-01 1.388557255268096924e-01 1.153296977281570435e-01 -4.340309277176856995e-02 -7.886854559183120728e-02 1.870933920145034790e-01 -1.637574285268783569e-01 2.114973813295364380e-01 -2.574550509452819824e-01 -2.916109561920166016e-02 2.243150919675827026e-01 -1.101747676730155945e-01
3.119230456650257111e-02 -2.627357542514801025e-01 -3.585456609725952148e-01 8.547698706388473511e-02 -8.380756527185440063e-02 -4.912948980927467346e-02 2.386130690574645996e-01 -1.341239176690578461e-02 1.659256368875503540e-01 -2.566571161150932312e-02 2.455101013183593750e-01 -2.465852946043014526e-01 1.494091451168060303e-01 1.316568553447723389e-01 -2.610945403575897217e-01 1.481568962335586548e-01 5.094646662473678589e-02 1.651229858398437500e-01 -8.838647603988647461e-02 2.365924566984176636e-01 1.033800467848777771e-01 2.452607601881027222e-01 2.338881045579910278e-02 -8.251117914915084839e-02 1.033385619521141052e-01 1.941722184419631958e-01 8.702972531318664551e-02 3.876223266124725342e-01 -2.270466238260269165e-01 -8.750896155834197998e-02 1.731087453663349152e-02 -1.047646999359130859e-01
-2.597006969153881073e-02 -3.372559547424316406e-01 1.283738166093826294e-01 1.141167134046554565e-01 4.478394612669944763e-02 -8.622183650732040405e-02 1.555957645177841187e-01 -3.654769659042358398e-01 2.711650133132934570e-01 -2.952952682971954346e-01 1.608800441026687622e-01 -1.106745898723602295e-01 3.286685943603515625e-01 -2.132782936096191406e-01 -4.543640092015266418e-02 1.967376470565795898e-02 -2.138732522726058960e-01 8.451692014932632446e-02 -2.876912653446197510e-01 4.065166041254997253e-02 -9.744406677782535553e-03 2.772501409053802490e-01 2.949998155236244202e-02 6.350917275995016098e-03 -1.279577016830444336e-01 -1.536059565842151642e-02 5.031701922416687012e-02 -2.042874991893768311e-01 2.385417558252811432e-02 2.231218367815017700e-01 1.000503636896610260e-02 -8.678370714187622070e-02
1.616948992013931274e-01 3.129908069968223572e-02 2.348969131708145142e-01 -2.572677135467529297e-01 7.475693523883819580e-02 -3.738924162462353706e-03 2.579596638679504395e-01 -3.948183953762054443e-01 -9.572693705558776855e-02 -9.397900104522705078e-02 4.999171197414398193e-02 -1.069594081491231918e-02 4.012574851512908936e-01 -1.058607399463653564e-01 -1.713007837533950806e-01 -1.687549948692321777e-01 -1.294684857130050659e-01 9.182746708393096924e-02 -6.526029855012893677e-02 6.934518367052078247e-02 -1.102358698844909668e-01 5.642693489789962769e-02 -1.149030700325965881e-01 -2.565525472164154053e-01 -1.314999908208847046e-01 1.923052221536636353e-01 -3.240287303924560547e-02 7.375545054674148560e-02 -2.882668972015380859e-01 -1.663188636302947998e-01 -1.697109341621398926e-01 2.095097452402114868e-01
5.783331394195556641e-02 -6.489615887403488159e-02 -1.083307564258575439e-01 -2.719011902809143066e-02 3.427458703517913818e-01 -3.514826893806457520e-01 -6.742191314697265625e-02 -1.470889598131179810e-01 -4.812904447317123413e-02 -1.509246528148651123e-01 5.083255097270011902e-02 -2.591100335121154785e-01 4.468510746955871582e-01 -1.874109804630279541e-01 -7.829484343528747559e-02 1.672138869762420654e-01 5.833929404616355896e-02 5.449009314179420471e-02 -9.035801142454147339e-02 7.499156054109334946e-03 2.190089374780654907e-01 2.493921369314193726e-01 6.039887666702270508e-02 -1.294398754835128784e-01 2.476500868797302246e-01 -1.497032642364501953e-01 -1.024954840540885925e-01 4.646764695644378662e-02 7.065009325742721558e-02 -1.833851784467697144e-01 2.622751593589782715e-01 9.698065929114818573e-03
-2.262024022638797760e-02 -1.450179666280746460e-01 -3.375179469585418701e-01 1.470235437154769897e-01 -2.313772588968276978e-01 -6.310718506574630737e-02 -1.494616568088531494e-01 -3.346077725291252136e-02 5.547637119889259338e-03 6.786826997995376587e-02 -2.442186176776885986e-01 -3.441187143325805664e-01 1.641105860471725464e-01 -7.141787558794021606e-02 -2.442320138216018677e-01 -7.189594954252243042e-02 -7.023158669471740723e-02 1.420603245496749878e-01 -8.161752671003341675e-02 1.998278051614761353e-01 1.093226075172424316e-01 1.798934340476989746e-01 1.865943372249603271e-01 -2.619912624359130859e-01 1.093046832829713821e-02 3.421082394197583199e-03 -1.888403147459030151e-01 -1.866344362497329712e-03 -2.284518070518970490e-02 -1.226831078529357910e-01 4.517091214656829834e-01 8.667968958616256714e-02
3.677587583661079407e-02 -2.621695101261138916e-01 -1.827185899019241333e-01 2.265528738498687744e-01 -1.000341176986694336e-01 5.965496227145195007e-02 2.117784768342971802e-01 -2.270639985799789429e-01 -1.383783519268035889e-01 -2.213488705456256866e-02 -2.537239193916320801e-01 -2.248512655496597290e-01 7.002139091491699219e-02 -3.753633052110671997e-02 -1.242270693182945251e-01 1.191744729876518250e-01 -2.189456224441528320e-01 -1.424491554498672485e-01 -3.119905479252338409e-02 7.417891919612884521e-02 1.892292946577072144e-01 -2.239750325679779053e-02 -1.027274280786514282e-01 -3.589055240154266357e-01 7.297079078853130341e-03 3.354499815031886101e-03 -1.625237017869949341e-01 -6.715811043977737427e-02 -2.084549069404602051e-01 8.539890497922897339e-02 4.080103933811187744e-01 2.571413218975067139e-01
-1.769409626722335815e-01 -3.336018025875091553e-01 -1.596665829420089722e-01 -1.999997496604919434e-01 -6.926047056913375854e-02 -1.409558206796646118e-01 -3.914311528205871582e-02 -1.513257473707199097e-01 8.076253533363342285e-02 -1.004906371235847473e-01 4.274722933769226074e-02 -3.465714156627655029e-01 4.042386710643768311e-01 3.757746517658233643e-02 1.957240700721740723e-02 -1.157882809638977051e-01 -4.011999070644378662e-02 -1.993258148431777954e-01 -2.764068841934204102e-01 1.142260059714317322e-01 9.425755590200424194e-02 3.070111274719238281e-01 1.840598434209823608e-01 -1.167374327778816223e-01 -1.780334264039993286e-01 -1.299592293798923492e-02 2.995263226330280304e-02 8.046337217092514038e-02 9.909316897392272949e-02 -1.190878748893737793e-01 7.070814818143844604e-02 2.756234407424926758e-01
-1.049908697605133057e-01 -3.353145718574523926e-02 -2.887321710586547852e-01 -2.273353487253189087e-01 6.928423047065734863e-02 1.066417396068572998e-01 -8.036133646965026855e-02 -2.854121625423431396e-01 2.309280186891555786e-01 2.831060253083705902e-02 3.033314645290374756e-01 -1.638716310262680054e-01 3.221092522144317627e-01 1.316852681338787079e-02 -2.954964712262153625e-02 2.890472710132598877e-01 2.632029168307781219e-02 -1.185827627778053284e-01 2.305312454700469971e-02 -2.224175631999969482e-01 1.631139963865280151e-01 2.808465063571929932e-01 2.258461266756057739e-01 -2.669832110404968262e-01 -1.791625916957855225e-01 2.783213183283805847e-02 -2.051224857568740845e-01 -2.116185799241065979e-02 1.954471692442893982e-03 -9.912237524986267090e-02 -9.546750783920288086e-02 2.254921756684780121e-02
-8.211129158735275269e-02 -6.904502958059310913e-02 -3.701044023036956787e-01 -2.444415390491485596e-01 5.382040515542030334e-02 6.174114719033241272e-02 -1.132200956344604492e-01 -2.490110993385314941e-01 3.521049022674560547e-02 1.557989567518234253e-01 1.550415605306625366e-01 -2.743970155715942383e-01 4.633401036262512207e-01 -1.699122339487075806e-01 -1.502367109060287476e-01 1.210082098841667175e-01 -1.540180891752243042e-01 7.851482927799224854e-02 -7.120277732610702515e-02 -1.527024358510971069e-01 1.142331063747406006e-01 2.512076497077941895e-01 1.312387436628341675e-01 -1.490920782089233398e-01 -2.399548590183258057e-01 2.267659828066825867e-02 -1.222239062190055847e-01 -5.614981055259704590e-02 -3.479945659637451172e-02 -2.266904562711715698e-01 3.987258672714233398e-02 1.899250783026218414e-02
1.864461600780487061e-01 -7.915610820055007935e-02 -2.411692738533020020e-01 1.204105988144874573e-01 9.410989470779895782e-03 -2.534710802137851715e-02 2.564524710178375244e-01 -2.192058563232421875e-01 -1.571641117334365845e-02 -6.478132307529449463e-02 2.835833467543125153e-03 -2.229863107204437256e-01 1.183681115508079529e-01 -1.626697778701782227e-01 -1.866691410541534424e-01 2.387538999319076538e-01 -2.797529995441436768e-01 2.807779423892498016e-02 -2.277391701936721802e-01 -4.478990286588668823e-02 -1.409966796636581421e-01 1.103311181068420410e-01 -6.303630024194717407e-02 -2.501058578491210938e-01 1.727418601512908936e-02 3.360068798065185547e-01 1.748613864183425903e-01 -2.897073142230510712e-02 -3.893853127956390381e-01 1.432549059391021729e-01 -5.731656774878501892e-02 1.836327612400054932e-01
-2.105877697467803955e-01 -2.933683693408966064e-01 8.154005557298660278e-02 4.125160723924636841e-02 3.075074851512908936e-01 -6.249922886490821838e-02 -5.079311504960060120e-02 -2.155911326408386230e-01 1.359048187732696533e-01 5.983953364193439484e-03 2.183583527803421021e-01 8.766552805900573730e-02 4.841820299625396729e-01 -1.575228422880172729e-01 8.511261641979217529e-02 -2.264071255922317505e-01 -4.927246645092964172e-02 9.577933698892593384e-02 -4.776081070303916931e-03 2.746516168117523193e-01 8.064882457256317139e-02 5.241396650671958923e-02 1.493539661169052124e-02 -2.591179013252258301e-01 -7.155673756642499939e-06 1.738708168268203735e-01 -6.179554015398025513e-02 -5.313985049724578857e-02 -1.447907090187072754e-01 9.516937285661697388e-02 1.811794489622116089e-01 2.422680854797363281e-01
-6.202849373221397400e-02 3.895577043294906616e-02 -1.381994932889938354e-01 1.166896149516105652e-01 1.486791763454675674e-02 -6.279112398624420166e-02 -1.635158210992813110e-01 -3.345939517021179199e-01 1.418313384056091309e-01 2.148233205080032349e-01 1.271740496158599854e-01 -2.761216759681701660e-01 2.142458111047744751e-01 -8.105725049972534180e-02 2.794130123220384121e-04 -1.488225907087326050e-01 -2.645198404788970947e-01 -1.485130935907363892e-01 -2.533295750617980957e-01 5.279766023159027100e-02 1.948648095130920410e-01 1.506192386150360107e-01 -4.108420759439468384e-02 -1.515413820743560791e-01 -5.112039446830749512e-01 1.607084572315216064e-01 -1.414045542478561401e-01 -1.083350181579589844e-01 -1.002144888043403625e-01 6.742761470377445221e-03 1.047594323754310608e-01 -3.886931389570236206e-02
-1.311691291630268097e-02 -3.624660968780517578e-01 1.124578490853309631e-01 1.210177019238471985e-01 8.712474256753921509e-02 -4.825886189937591553e-01 1.051717028021812439e-01 -2.054648101329803467e-01 1.425781846046447754e-01 -1.928809136152267456e-01 1.498779803514480591e-01 -1.347444951534271240e-01 1.840855926275253296e-01 -1.893415004014968872e-01 -2.566739022731781006e-01 -1.156354844570159912e-01 -2.464526593685150146e-01 -7.580590248107910156e-02 1.429075002670288086e-01 2.742706565186381340e-03 -1.430068463087081909e-01 1.451944746077060699e-02 7.855921983718872070e-02 -1.631006449460983276e-01 -4.485025419853627682e-04 1.937316954135894775e-01 1.845409721136093140e-02 1.247180700302124023e-01 -2.444883882999420166e-01 1.264060735702514648e-01 -1.230999007821083069e-01 1.247728094458580017e-01
-8.298726379871368408e-02 -1.483609229326248169e-01 4.256949201226234436e-02 -6.312488764524459839e-02 -2.839244715869426727e-02 4.147349298000335693e-02 2.599435746669769287e-01 -4.489052891731262207e-01 1.494658440351486206e-01 1.477026846259832382e-02 1.290347278118133545e-01 -6.728707998991012573e-02 2.896600365638732910e-01 2.565247416496276855e-01 -6.544797867536544800e-02 1.800955235958099365e-01 -2.132541239261627197e-01 -2.101083844900131226e-01 3.893206268548965454e-02 5.060120671987533569e-02 -1.859736889600753784e-01 1.392243355512619019e-01 9.928387403488159180e-02 -3.552381694316864014e-01 1.072516590356826782e-01 -4.116262495517730713e-02 1.959693878889083862e-01 7.742606103420257568e-02 -2.465675324201583862e-01 1.768431961536407471e-01 1.228976398706436157e-01 1.226456612348556519e-01
1.989101469516754150e-01 -2.106411457061767578e-01 -2.329877316951751709e-01 -7.097625732421875000e-02 2.345981299877166748e-01 -1.041630282998085022e-01 -1.180571913719177246e-01 -1.047669574618339539e-01 -1.011705920100212097e-01 -1.522816717624664307e-01 1.201930120587348938e-01 2.695267200469970703e-01 3.679951727390289307e-01 5.686194449663162231e-02 -3.166216015815734863e-01 -4.958064481616020203e-02 -2.967136800289154053e-01 1.029867008328437805e-01 6.612935662269592285e-02 -2.553332448005676270e-01 2.463554292917251587e-01 -6.852257996797561646e-02 -5.025481805205345154e-02 -4.494146257638931274e-02 9.448599070310592651e-03 3.479667603969573975e-01 -1.244857609272003174e-01 1.987427100539207458e-02 -1.813240349292755127e-02 1.492054313421249390e-01 -5.121440812945365906e-02 6.038255989551544189e-02
4.885060712695121765e-02 4.346020892262458801e-02 -2.294351011514663696e-01 -1.260749250650405884e-01 4.004875663667917252e-03 -2.535453811287879944e-02 3.726071212440729141e-03 -1.660139858722686768e-01 -2.496113926172256470e-01 -1.950136385858058929e-02 1.355369985103607178e-01 -3.010099753737449646e-02 3.892241716384887695e-01 5.071311816573143005e-02 -1.597909480333328247e-01 -9.969710558652877808e-02 -6.262640655040740967e-02 3.139312937855720520e-02 -1.506301015615463257e-01 1.037752106785774231e-01 1.187327876687049866e-01 4.171294867992401123e-01 -3.786861002445220947e-01 -1.607952713966369629e-01 -7.913885265588760376e-02 -2.098158746957778931e-02 1.763790100812911987e-02 1.745253652334213257e-01 1.568769663572311401e-01 -1.140561029314994812e-01 2.028932273387908936e-01 3.398181796073913574e-01
1.675864160060882568e-01 -1.647497862577438354e-01 -1.652428060770034790e-01 9.078645706176757812e-02 2.457496151328086853e-02 -2.880160212516784668e-01 4.604553338140249252e-03 -1.818144470453262329e-01 1.414433307945728302e-02 5.982230883091688156e-03 -1.645269840955734253e-01 3.118389248847961426e-01 2.314784526824951172e-01 -7.052385807037353516e-02 -4.279267191886901855e-01 -2.240814641118049622e-02 -2.765229642391204834e-01 1.296161711215972900e-01 8.874613791704177856e-02 -1.416372805833816528e-01 1.049445047974586487e-01 -2.336385250091552734e-01 -8.539389073848724365e-02 -3.428116738796234131e-01 -1.627997308969497681e-02 3.070804476737976074e-01 -6.379287689924240112e-02 -8.289122581481933594e-02 6.789367180317640305e-03 -2.849414572119712830e-02 -4.662199318408966064e-02 7.557944208383560181e-02
2.003842443227767944e-01 -1.368500590324401855e-01 -4.238316416740417480e-02 2.483728677034378052e-01 -2.582953572273254395e-01 -5.842253938317298889e-02 1.906441003084182739e-01 -3.115383684635162354e-01 -1.321034226566553116e-02 -1.957629993557929993e-02 8.761934190988540649e-02 -2.471431624144315720e-03 1.890852004289627075e-01 -2.200029492378234863e-01 -3.629500865936279297e-01 1.036010459065437317e-01 -3.215576112270355225e-01 -1.092998459935188293e-01 -8.469112217426300049e-02 -1.876560002565383911e-01 -2.365720421075820923e-01 1.258705407381057739e-01 1.711190789937973022e-01 -2.113960087299346924e-01 8.682519942522048950e-02 -7.761746644973754883e-02 1.273497380316257477e-02 6.405324488878250122e-02 -1.142287179827690125e-01 -1.288841217756271362e-01 -1.100598052144050598e-01 2.759110927581787109e-01
5.775715410709381104e-02 7.524690032005310059e-02 -2.450381368398666382e-01 6.243387982249259949e-02 -1.090518906712532043e-01 -1.492198370397090912e-02 3.792864829301834106e-02 -4.386621713638305664e-01 -2.484349720180034637e-02 -1.520671546459197998e-01 -6.032127887010574341e-02 -3.782018274068832397e-02 1.830153167247772217e-01 -1.103844642639160156e-01 -2.918934524059295654e-01 3.588678240776062012e-01 -2.663294672966003418e-01 1.928778737783432007e-01 -1.026174053549766541e-02 -1.275971084833145142e-01 -1.849776059389114380e-01 2.805418074131011963e-01 2.397313527762889862e-02 -1.639782451093196869e-02 -1.022192761301994324e-01 9.189223498106002808e-02 -1.620980724692344666e-02 1.953808814287185669e-01 -1.587609499692916870e-01 5.636006593704223633e-02 2.634759247303009033e-01 1.979656070470809937e-01
2.831856310367584229e-01 1.395091786980628967e-02 -2.245470695197582245e-02 1.951373815536499023e-01 -5.818324279971420765e-04 1.156052201986312866e-01 -2.125256508588790894e-01 -2.621394395828247070e-01 1.969721615314483643e-01 3.422547504305839539e-02 2.483115941286087036e-01 1.047474592924118042e-01 3.487167358398437500e-01 -7.321406155824661255e-02 8.317492157220840454e-02 1.270220577716827393e-01 -1.545937061309814453e-01 1.257524490356445312e-01 -2.506404817104339600e-01 3.101630508899688721e-01 3.783281892538070679e-02 1.941117346286773682e-01 -1.595123261213302612e-01 -2.048739939928054810e-01 1.408743709325790405e-01 8.780814707279205322e-02 1.320398449897766113e-01 2.224510163068771362e-01 -1.311115324497222900e-01 1.664372980594635010e-01 1.863163262605667114e-01 1.087189018726348877e-01
3.041320145130157471e-01 -4.349601268768310547e-02 1.493149399757385254e-01 1.669337153434753418e-01 2.048871666193008423e-01 -1.720659881830215454e-01 1.308206021785736084e-01 -2.728245556354522705e-01 1.992315649986267090e-01 1.255139857530593872e-01 -2.712916210293769836e-02 4.342978075146675110e-02 -2.495583519339561462e-02 -1.999111175537109375e-01 -2.439837157726287842e-01 -1.063001826405525208e-01 -1.683102399110794067e-01 -1.090136393904685974e-01 -2.577623911201953888e-02 -1.782764196395874023e-01 2.589870095252990723e-01 4.063058495521545410e-01 -3.711026906967163086e-02 -1.882212013006210327e-01 4.840003699064254761e-02 3.391316831111907959e-01 -1.731900870800018311e-01 7.555646449327468872e-02 -2.812249027192592621e-02 -1.087578684091567993e-01 1.242756918072700500e-01 -9.516544640064239502e-03
3.976958394050598145e-01 -6.483647227287292480e-02 2.703447081148624420e-02 3.679263889789581299e-01 6.132557615637779236e-02 -3.864595666527748108e-02 -2.059751302003860474e-01 -3.212133944034576416e-01 1.451587211340665817e-02 -4.753967747092247009e-02 -1.083517894148826599e-01 -5.005595833063125610e-02 2.467049062252044678e-01 1.416651159524917603e-01 -1.404670774936676025e-01 1.103565916419029236e-01 -2.002179622650146484e-01 7.686931174248456955e-03 6.692208349704742432e-02 3.634572029113769531e-02 3.596529960632324219e-01 1.464351415634155273e-01 -9.226004779338836670e-02 -1.920568197965621948e-01 8.299510926008224487e-02 2.327973395586013794e-01 -6.411451846361160278e-02 -8.303723298013210297e-03 1.497638523578643799e-01 8.099859952926635742e-02 2.765193879604339600e-01 -9.090887010097503662e-02
1.652771532535552979e-01 -3.107074499130249023e-01 -1.640888601541519165e-01 4.486817866563796997e-02 -1.822521835565567017e-01 4.406900145113468170e-03 2.558888196945190430e-01 -7.633301615715026855e-02 8.409341797232627869e-03 1.044900715351104736e-02 6.949803233146667480e-02 -2.262081950902938843e-01 3.103913664817810059e-01 -8.166803419589996338e-02 -2.782199904322624207e-02 1.053796038031578064e-01 -2.704519405961036682e-02 -6.459975242614746094e-02 -2.148020863533020020e-01 2.183516770601272583e-01 5.607205629348754883e-02 2.556904852390289307e-01 -3.025523722171783447e-01 -5.894500762224197388e-02 1.874512583017349243e-01 2.022379040718078613e-01 6.636246293783187866e-02 4.120081067085266113e-01 -1.807117611169815063e-01 -6.995907751843333244e-04 1.379898786544799805e-01 -8.629237115383148193e-02
2.223965525627136230e-01 -4.730377495288848877e-01 -4.620314836502075195e-01 -1.471935585141181946e-02 1.793996542692184448e-01 -6.218322739005088806e-02 1.929016597568988800e-02 -3.909206092357635498e-01 1.354865431785583496e-01 -8.259896934032440186e-02 1.771902441978454590e-01 -1.869024783372879028e-01 1.165666580200195312e-01 5.022479966282844543e-02 -1.025192067027091980e-01 -4.889626055955886841e-02 -1.681751012802124023e-01 -1.177992671728134155e-02 8.421791344881057739e-02 1.738412976264953613e-01 1.392193585634231567e-01 -1.285574734210968018e-01 5.474119260907173157e-02 -3.775079175829887390e-02 1.860398501157760620e-01 1.407276988029479980e-01 1.336771547794342041e-01 7.218143343925476074e-02 5.775520205497741699e-02 -4.987452924251556396e-02 9.476549178361892700e-02 -7.042540609836578369e-02
1.141423266381025314e-02 -3.212331235408782959e-02 -3.978352248668670654e-01 -1.310300529003143311e-01 1.090749576687812805e-01 7.247988879680633545e-02 1.117061302065849304e-01 -2.091767191886901855e-01 9.153551608324050903e-02 -3.353941142559051514e-01 -2.053939364850521088e-02 4.018428176641464233e-02 3.761067390441894531e-01 5.082086846232414246e-02 -1.161570399999618530e-01 9.988571703433990479e-02 -4.228735715150833130e-02 -3.642430528998374939e-02 -1.044413223862648010e-01 -2.911182343959808350e-01 1.549625098705291748e-01 1.047035828232765198e-01 -4.964088648557662964e-02 -1.485387384891510010e-01 3.111333847045898438e-01 1.122312098741531372e-01 2.179033458232879639e-01 2.856500744819641113e-01 7.330180704593658447e-02 1.154428273439407349e-01 2.037229239940643311e-01 -5.139223113656044006e-02
5.526036024093627930e-02 -1.494421958923339844e-01 -2.049367576837539673e-01 -1.737172901630401611e-02 2.491595596075057983e-02 -2.305668964982032776e-02 8.941891044378280640e-02 -2.529239952564239502e-01 1.148825064301490784e-01 1.460827142000198364e-01 1.608867049217224121e-01 -6.793665140867233276e-02 1.928548067808151245e-01 1.222546547651290894e-01 -2.063689753413200378e-02 2.852441556751728058e-02 -3.470804989337921143e-01 1.353631764650344849e-01 -2.947584688663482666e-01 -1.390935331583023071e-01 -4.341206848621368408e-01 7.813937216997146606e-02 -1.529430318623781204e-02 -3.949632942676544189e-01 1.290321797132492065e-01 1.355543583631515503e-01 -6.167437136173248291e-02 -7.947754114866256714e-02 -4.641163721680641174e-02 1.854428946971893311e-01 1.712003946304321289e-01 1.842975765466690063e-01
1.943763643503189087e-01 -2.689127624034881592e-01 -1.029876470565795898e-01 1.190317980945110321e-02 -1.395438704639673233e-02 -1.674908995628356934e-01 1.346334069967269897e-01 -1.194359385408461094e-03 6.365855038166046143e-02 -1.310744881629943848e-01 1.343877799808979034e-02 -2.562537491321563721e-01 3.572431802749633789e-01 -4.015515372157096863e-02 -1.408064067363739014e-01 1.802957653999328613e-01 -1.022571623325347900e-01 -7.792448252439498901e-02 -1.847238093614578247e-02 2.341012507677078247e-01 -1.284933369606733322e-02 3.309463560581207275e-01 -3.460915982723236084e-01 7.644125819206237793e-02 -1.161395162343978882e-01 1.193056330084800720e-01 5.362162366509437561e-03 3.860574662685394287e-01 1.426947861909866333e-02 1.856463700532913208e-01 2.054422497749328613e-01 -5.898811295628547668e-02
3.220237791538238525e-02 -4.669828340411186218e-02 -2.086709439754486084e-01 8.856390416622161865e-02 -5.814244225621223450e-02 3.825746243819594383e-03 1.158005893230438232e-01 -2.412226647138595581e-01 -1.701209843158721924e-01 1.605001464486122131e-02 -9.683183580636978149e-02 1.037497520446777344e-01 2.039696574211120605e-01 -6.871228665113449097e-02 -3.058690428733825684e-01 1.900407373905181885e-01 -3.503625690937042236e-01 -2.764048241078853607e-02 -6.055183708667755127e-02 -1.219914630055427551e-01 -2.086818404495716095e-02 5.345509052276611328e-01 -1.294759809970855713e-01 -1.588712334632873535e-01 -1.195400506258010864e-01 1.538964360952377319e-01 1.337392479181289673e-01 1.599029898643493652e-01 -2.487326115369796753e-01 -8.376991748809814453e-02 -8.279595524072647095e-02 1.328392922878265381e-01
2.376341670751571655e-01 -9.377674758434295654e-02 -2.836458384990692139e-01 1.898112893104553223e-01 2.066588699817657471e-01 1.899103522300720215e-01 1.449386030435562134e-01 -4.016051888465881348e-01 -2.078356593847274780e-02 7.763863075524568558e-03 1.604376435279846191e-01 3.769263625144958496e-02 1.252886652946472168e-01 -2.848874032497406006e-01 -1.992338448762893677e-01 7.130481302738189697e-02 -2.279185652732849121e-01 -1.065524574369192123e-02 -7.072054781019687653e-03 -4.732544347643852234e-02 -1.239174455404281616e-01 2.037640959024429321e-01 1.252049654722213745e-01 -2.159446328878402710e-01 2.039830833673477173e-01 2.394154667854309082e-01 1.808563023805618286e-01 -2.616544961929321289e-01 1.656026928685605526e-03 -9.536230936646461487e-03 -1.060273498296737671e-01 5.408205091953277588e-02
-1.076479479670524597e-01 -2.809787690639495850e-01 -1.402781158685684204e-01 5.193923041224479675e-02 9.187263995409011841e-02 -1.314456760883331299e-01 2.062711492180824280e-02 -2.771639823913574219e-01 2.149315923452377319e-01 2.449278980493545532e-01 -1.013449877500534058e-01 -2.884602174162864685e-02 2.906383872032165527e-01 -4.069276619702577591e-03 -9.646883606910705566e-02 1.366803348064422607e-01 -3.756252527236938477e-01 9.388609975576400757e-02 -1.730115115642547607e-01 -1.443357914686203003e-01 -3.251012265682220459e-01 -1.009886488318443298e-01 -1.379017680883407593e-01 -3.222292959690093994e-01 -1.024068742990493774e-01 5.585284531116485596e-02 -9.832546859979629517e-02 1.358721405267715454e-01 -7.145823538303375244e-02 2.150145918130874634e-01 9.511842578649520874e-02 1.132535561919212341e-01
1.052301451563835144e-01 -8.334822207689285278e-02 -3.647160902619361877e-02 -1.489086449146270752e-01 4.929380491375923157e-02 -2.055476307868957520e-01 1.344927400350570679e-01 -3.000693023204803467e-01 -2.196380048990249634e-01 9.644179791212081909e-02 2.051030844449996948e-01 -1.531693786382675171e-01 5.275880694389343262e-01 -1.135382652282714844e-01 -1.550794690847396851e-01 6.973852962255477905e-02 -1.650448888540267944e-01 2.263367921113967896e-01 9.698569029569625854e-02 1.662680953741073608e-01 1.010113209486007690e-01 -1.071956679224967957e-01 1.149639412760734558e-01 1.716940663754940033e-03 9.253540635108947754e-02 2.750614285469055176e-01 1.312250457704067230e-02 -9.175596386194229126e-02 -2.933465540409088135e-01 1.562195420265197754e-01 -3.485284000635147095e-02 8.674712479114532471e-02
3.005806803703308105e-01 -2.479285597801208496e-01 -1.432391256093978882e-01 -2.632433176040649414e-01 -3.154088277369737625e-03 -1.337522864341735840e-01 3.285359144210815430e-01 8.526438474655151367e-02 7.082731276750564575e-02 -9.788660332560539246e-03 6.375853717327117920e-02 -1.257340013980865479e-01 5.210800170898437500e-01 -2.424198985099792480e-01 -1.209894791245460510e-01 3.604226931929588318e-02 -8.904974162578582764e-02 -1.482509374618530273e-01 -3.345477208495140076e-02 1.010474637150764465e-01 2.069317400455474854e-01 4.129878804087638855e-02 -3.327248990535736084e-02 -9.073145687580108643e-02 -1.645880192518234253e-01 1.645602285861968994e-01 -5.688375607132911682e-02 9.908904135227203369e-02 -9.785068780183792114e-02 -2.723265588283538818e-01 7.916107028722763062e-02 -4.142927378416061401e-02
-1.053534448146820068e-01 -8.527463674545288086e-02 -2.502309530973434448e-02 -9.354007989168167114e-02 2.282513082027435303e-01 4.182909801602363586e-02 3.641876578330993652e-01 -6.525245308876037598e-02 -3.582369163632392883e-02 -1.898342221975326538e-01 -2.395736575126647949e-01 -1.769813746213912964e-01 1.943517923355102539e-01 -1.820697337388992310e-01 -4.689125344157218933e-02 -7.194052636623382568e-02 -4.120734930038452148e-01 1.823987811803817749e-01 4.687103629112243652e-02 -2.209192514419555664e-02 -9.153347462415695190e-02 1.669625490903854370e-01 -1.287102252244949341e-01 -3.617638945579528809e-01 2.399899512529373169e-01 2.891266047954559326e-01 -1.981716006994247437e-01 -5.900641437619924545e-03 5.283112451434135437e-02 -4.357917606830596924e-02 4.623315855860710144e-02 2.006182633340358734e-02
8.101124316453933716e-02 -3.331161141395568848e-01 -8.404224365949630737e-02 1.153263002634048462e-01 2.415000088512897491e-02 9.469963610172271729e-02 4.586136341094970703e-02 -1.189225018024444580e-01 1.804116517305374146e-01 -9.041956812143325806e-02 -5.111489072442054749e-02 -7.269864529371261597e-02 8.944440633058547974e-02 -1.080245226621627808e-01 -1.669099032878875732e-01 2.133978605270385742e-01 -3.983936309814453125e-01 5.746228620409965515e-02 -2.803486883640289307e-01 -2.053594589233398438e-01 -1.482575684785842896e-01 2.353591471910476685e-01 -1.453458964824676514e-01 -2.435494512319564819e-01 -1.272987276315689087e-01 2.999749965965747833e-02 4.906981065869331360e-02 -2.954379096627235413e-02 1.072654873132705688e-02 2.578322589397430420e-01 2.872962355613708496e-01 2.906907200813293457e-01
-5.683251470327377319e-02 -4.473893344402313232e-02 -2.809714376926422119e-01 4.888053983449935913e-03 -1.865681558847427368e-01 -4.531703144311904907e-02 4.765361547470092773e-02 -3.562177419662475586e-01 5.697970092296600342e-02 5.846342071890830994e-03 -1.304287370294332504e-02 9.450989216566085815e-02 4.330054223537445068e-01 -7.458752393722534180e-02 -3.444421589374542236e-01 5.653171986341476440e-02 1.142934150993824005e-02 -1.303314268589019775e-01 -8.362898952327668667e-04 -1.269339956343173981e-02 2.106541767716407776e-02 3.686053156852722168e-01 -2.737469971179962158e-01 8.040840039029717445e-04 1.033108606934547424e-01 -2.546940147876739502e-01 -8.580643683671951294e-02 1.195934042334556580e-01 -1.114465948194265366e-02 8.741342276334762573e-02 1.990514844655990601e-01 2.222054749727249146e-01
-1.970654577016830444e-01 5.496565625071525574e-02 -2.202951461076736450e-01 1.344697922468185425e-01 2.333438396453857422e-01 7.916066050529479980e-02 -5.053348094224929810e-02 -1.500535011291503906e-01 -7.065339386463165283e-02 1.567415706813335419e-02 -6.056818738579750061e-02 -3.187236785888671875e-01 6.222932934761047363e-01 -1.669614017009735107e-01 -1.601464003324508667e-01 -8.657550066709518433e-02 -4.653336107730865479e-02 -1.272301077842712402e-01 -2.169999927282333374e-01 -5.407786928117275238e-03 9.922613948583602905e-02 -1.047134958207607269e-02 4.952186346054077148e-02 -2.383106946945190430e-01 -8.469527959823608398e-02 3.866309300065040588e-02 -1.797228902578353882e-01 -1.387114375829696655e-01 1.393837183713912964e-01 4.727479442954063416e-02 9.680610150098800659e-02 1.451695561408996582e-01
-1.926073618233203888e-02 -5.120690166950225830e-02 -3.432086110115051270e-01 1.408334225416183472e-01 -2.866608798503875732e-01 1.821975260972976685e-01 1.964027732610702515e-01 -3.245191574096679688e-01 1.344096213579177856e-01 6.837686151266098022e-02 1.426483988761901855e-01 -3.622947260737419128e-02 2.819778621196746826e-01 -8.804941177368164062e-02 -2.475612014532089233e-01 1.199783608317375183e-01 1.247211024165153503e-01 -1.066712811589241028e-01 1.052927598357200623e-02 1.639579236507415771e-01 -2.484324760735034943e-02 3.626839220523834229e-01 5.361501872539520264e-02 -1.146665439009666443e-01 -9.495142102241516113e-02 1.876205578446388245e-02 -2.263490557670593262e-01 1.934813559055328369e-01 1.460251510143280029e-01 -1.077971458435058594e-01 2.380972355604171753e-01 5.475406721234321594e-02
5.889005959033966064e-02 7.200702279806137085e-02 -4.288922995328903198e-02 3.215732425451278687e-02 -1.083074808120727539e-01 2.609464153647422791e-02 -9.009060263633728027e-02 -4.779829382896423340e-01 7.571478188037872314e-02 -1.724994331598281860e-01 -7.962597906589508057e-02 -1.766487509012222290e-01 2.677086293697357178e-01 -3.394092619419097900e-02 -2.613658607006072998e-01 1.566294431686401367e-01 -2.539108693599700928e-01 1.214765533804893494e-01 -2.263237386941909790e-01 -1.553836278617382050e-02 6.760437786579132080e-02 1.871811151504516602e-01 1.574282199144363403e-01 -1.001274138689041138e-01 -2.101112008094787598e-01 3.085301518440246582e-01 -8.454156666994094849e-02 1.929617114365100861e-02 -2.906484007835388184e-01 2.494764178991317749e-01 3.269259259104728699e-02 3.210651874542236328e-02
4.831588268280029297e-02 5.750173330307006836e-02 -1.012199837714433670e-02 6.139586865901947021e-02 2.012150436639785767e-01 8.741822093725204468e-03 5.235635116696357727e-02 -2.711727023124694824e-01 1.566009670495986938e-01 2.172034680843353271e-01 -3.565624952316284180e-01 3.230835497379302979e-02 3.878578841686248779e-01 1.165399104356765747e-01 -2.639306783676147461e-01 -9.801000356674194336e-02 -2.759290933609008789e-01 1.992214471101760864e-01 -1.733757108449935913e-01 3.291098400950431824e-02 -2.170225083827972412e-01 3.051954694092273712e-02 -9.565643221139907837e-02 -2.364693731069564819e-01 2.685170173645019531e-01 1.749656200408935547e-01 1.494139549322426319e-03 5.886034667491912842e-02 -1.868563443422317505e-01 -7.017312198877334595e-02 6.266571581363677979e-02 1.430765986442565918e-01
-2.417495008558034897e-03 -2.216119766235351562e-01 -2.247374802827835083e-01 -1.521270573139190674e-01 2.313061803579330444e-01 9.803850203752517700e-02 2.402232140302658081e-01 -9.908498823642730713e-02 1.420087814331054688e-01 1.156012788414955139e-01 -3.880048543214797974e-02 -2.562975883483886719e-01 4.935782849788665771e-01 5.530929658561944962e-03 -2.252216637134552002e-01 8.556446433067321777e-02 -1.750166863203048706e-01 -5.321861058473587036e-02 -2.802779078483581543e-01 5.925739556550979614e-02 4.642030224204063416e-02 1.319501698017120361e-01 1.890779286623001099e-01 -1.630709767341613770e-01 -1.520195305347442627e-01 5.399736016988754272e-02 1.635265499353408813e-01 -1.978794783353805542e-01 4.186406731605529785e-02 -1.902563720941543579e-01 -1.157039776444435120e-01 5.894441902637481689e-02
-2.881240844726562500e-02 -7.600771635770797729e-02 -1.575744003057479858e-01 1.033620014786720276e-01 -7.565786689519882202e-02 -7.461020350456237793e-02 -5.355953052639961243e-02 -2.810412049293518066e-01 1.676968336105346680e-01 6.105395779013633728e-02 1.179670542478561401e-01 -1.033642143011093140e-01 5.080995559692382812e-01 1.908098310232162476e-01 -1.913654059171676636e-01 4.999383911490440369e-02 2.447682246565818787e-02 1.173327490687370300e-01 -6.433889269828796387e-02 3.466060459613800049e-01 5.886450782418251038e-02 1.783516258001327515e-01 1.692188531160354614e-01 -2.152794227004051208e-02 -1.596073508262634277e-01 1.941059380769729614e-01 -2.887809276580810547e-01 -1.409395784139633179e-01 2.023634314537048340e-01 -1.696489602327346802e-01 1.136776208877563477e-01 1.500446498394012451e-01
-9.392613917589187622e-02 -3.671002984046936035e-01 2.091165632009506226e-02 -8.285678923130035400e-02 1.905140876770019531e-01 -1.300383806228637695e-01 5.920179560780525208e-02 -3.522336781024932861e-01 -1.949801295995712280e-01 -2.484612166881561279e-02 1.473536938428878784e-01 6.543999910354614258e-02 3.751862645149230957e-01 9.505695104598999023e-02 -9.703274816274642944e-02 -8.728627115488052368e-02 -2.007057219743728638e-01 1.867994517087936401e-01 2.106430195271968842e-02 2.489888668060302734e-01 1.479617059230804443e-01 1.389942765235900879e-01 -1.407103538513183594e-01 -1.467721164226531982e-01 2.066907137632369995e-01 1.320346444845199585e-01 9.731537848711013794e-02 1.211982145905494690e-01 -1.498334854841232300e-01 2.919645309448242188e-01 1.550058126449584961e-01 2.579717710614204407e-02
-6.595420185476541519e-03 -1.401081383228302002e-01 -2.581685185432434082e-01 -4.076893255114555359e-02 3.690005838871002197e-01 3.354116156697273254e-02 3.317837417125701904e-01 -2.749049477279186249e-02 1.662206090986728668e-02 4.958427324891090393e-02 1.699318550527095795e-02 -2.518301606178283691e-01 1.410140246152877808e-01 -5.006788298487663269e-02 4.719007760286331177e-02 -8.113467693328857422e-02 -3.386262357234954834e-01 1.800361648201942444e-02 9.337293356657028198e-02 4.050416499376296997e-02 3.077609278261661530e-02 2.452974617481231689e-01 9.138935059309005737e-02 -3.322045803070068359e-01 9.367372095584869385e-02 2.363952547311782837e-01 -7.265634834766387939e-02 -2.346887439489364624e-01 -3.461426496505737305e-01 -1.136528998613357544e-01 2.508361451327800751e-02 5.186538398265838623e-02
1.190682351589202881e-01 -2.315763384103775024e-01 -8.764443546533584595e-02 5.501461774110794067e-02 3.170637190341949463e-01 2.503581345081329346e-02 1.595758199691772461e-01 -2.180548608303070068e-01 2.203256823122501373e-03 1.877344795502722263e-03 -1.735835224390029907e-01 -3.028018176555633545e-01 2.863568067550659180e-01 -6.524372100830078125e-02 -7.615316659212112427e-02 -1.658917963504791260e-01 -1.496461480855941772e-01 -3.021142184734344482e-01 -1.770738214254379272e-01 -4.309749603271484375e-02 -2.014833539724349976e-01 3.848148509860038757e-02 -2.590002417564392090e-01 -5.606252327561378479e-02 6.296318024396896362e-02 3.386436998844146729e-01 -1.266122162342071533e-01 -1.007626727223396301e-01 1.730575412511825562e-01 3.372219949960708618e-02 2.583481073379516602e-01 6.384479999542236328e-02
8.334515243768692017e-02 -1.083219647407531738e-01 -1.318756341934204102e-01 1.834415942430496216e-01 3.362985551357269287e-01 8.056090772151947021e-02 -5.289370566606521606e-02 -1.968710720539093018e-01 9.945699572563171387e-02 4.532103613018989563e-02 2.947870194911956787e-01 2.574424073100090027e-02 2.342788875102996826e-01 -1.764377206563949585e-02 -4.729487374424934387e-02 1.914463043212890625e-01 -2.741799950599670410e-01 2.889411747455596924e-01 -2.150921896100044250e-02 1.323117762804031372e-01 1.346742361783981323e-01 9.257354587316513062e-02 7.269616425037384033e-02 -2.248952239751815796e-01 3.010885715484619141e-01 -4.967544227838516235e-02 -1.413432229310274124e-02 9.254086017608642578e-02 -4.839178919792175293e-02 -1.742947399616241455e-01 4.263032674789428711e-01 -3.424070018809288740e-04
6.288017332553863525e-02 -2.566984295845031738e-01 1.722278892993927002e-01 7.318124640733003616e-03 5.273383855819702148e-02 4.859110713005065918e-02 -2.677812241017818451e-02 -3.886137008666992188e-01 1.434976309537887573e-01 -1.690752059221267700e-01 -5.989370867609977722e-02 4.373551532626152039e-02 2.183858752250671387e-01 2.358220331370830536e-02 -1.150690689682960510e-01 2.402205914258956909e-01 -4.602163732051849365e-01 -1.277819871902465820e-01 -4.246475547552108765e-02 -1.450737416744232178e-01 3.122756071388721466e-02 2.768997475504875183e-02 -8.513428270816802979e-02 1.468295697122812271e-02 -1.455950587987899780e-01 4.004740715026855469e-01 4.971009679138660431e-03 -1.476902663707733154e-01 -1.655825786292552948e-02 2.760384604334831238e-02 3.179678320884704590e-01 6.282177567481994629e-02
-4.207245633006095886e-02 -7.982851006090641022e-03 -9.071870148181915283e-02 1.755798161029815674e-01 2.909064590930938721e-01 -8.954367041587829590e-02 -2.259898036718368530e-01 -2.424342483282089233e-01 1.773540526628494263e-01 1.055684238672256470e-01 1.891046911478042603e-01 -3.886603116989135742e-01 2.959733307361602783e-01 2.782470919191837311e-02 -1.027919277548789978e-01 9.008617699146270752e-02 -2.228619158267974854e-02 6.952906399965286255e-02 7.822200655937194824e-02 7.590779662132263184e-02 3.432336449623107910e-01 4.848260432481765747e-02 2.031636983156204224e-01 -2.211800813674926758e-01 1.001242026686668396e-01 1.949824690818786621e-01 5.946705117821693420e-02 1.193621233105659485e-01 4.118805751204490662e-02 -1.747910976409912109e-01 7.453776895999908447e-02 2.982387244701385498e-01
-3.242209181189537048e-02 -2.595021426677703857e-01 -3.249007165431976318e-01 -9.916006587445735931e-03 2.537204623222351074e-01 -2.303211688995361328e-01 5.732063949108123779e-02 -5.696784704923629761e-02 -7.903786003589630127e-02 -2.470575422048568726e-01 1.988193392753601074e-01 -4.142696782946586609e-02 3.953231275081634521e-01 -2.216592580080032349e-01 -1.905403286218643188e-01 8.577503263950347900e-02 -5.415038764476776123e-02 -1.090226918458938599e-01 -9.687368571758270264e-02 -9.867677837610244751e-02 4.474490880966186523e-02 2.979103922843933105e-01 7.694374024868011475e-02 1.241343468427658081e-01 2.646346986293792725e-01 1.044460460543632507e-01 2.662667632102966309e-02 1.491097360849380493e-01 6.550723314285278320e-02 -2.716861367225646973e-01 1.279783248901367188e-01 -1.103009097278118134e-03
4.982125386595726013e-02 -1.356855034828186035e-01 -5.730735510587692261e-02 -1.541430354118347168e-01 2.766042053699493408e-01 1.082490533590316772e-01 1.866578012704849243e-01 -2.861952967941761017e-02 1.475319564342498779e-01 1.345480531454086304e-01 -5.827520508319139481e-03 -2.949402630329132080e-01 4.387471675872802734e-01 1.127942577004432678e-01 -2.594108879566192627e-01 1.234121844172477722e-01 -2.941003739833831787e-01 1.530427951365709305e-02 -3.129246234893798828e-01 9.780021756887435913e-02 7.795599848031997681e-02 2.424954324960708618e-01 2.419421374797821045e-01 -4.279581457376480103e-02 -1.380758583545684814e-01 -7.380809634923934937e-02 -5.876364558935165405e-02 -1.406608074903488159e-01 1.296493858098983765e-01 -1.663505285978317261e-01 -3.369230311363935471e-03 4.275318980216979980e-02
-7.697291672229766846e-02 -1.157711744308471680e-01 -4.276190996170043945e-01 1.155792623758316040e-01 -2.058241814374923706e-01 -9.474088251590728760e-02 2.658052444458007812e-01 -4.320437088608741760e-02 4.667644947767257690e-02 -2.252728641033172607e-01 1.656930893659591675e-01 -1.944356113672256470e-01 1.915169209241867065e-01 -1.281782686710357666e-01 -1.900699734687805176e-01 9.639746695756912231e-02 -1.588433831930160522e-01 5.904261488467454910e-03 -2.403199523687362671e-01 3.361538648605346680e-01 2.435873746871948242e-01 1.879779398441314697e-01 -1.828390359878540039e-01 5.281146988272666931e-02 7.818745821714401245e-02 3.983756899833679199e-02 -2.416693232953548431e-02 2.219909578561782837e-01 -1.822094321250915527e-01 9.214063175022602081e-03 1.483560800552368164e-01 6.415364891290664673e-02
7.744831498712301254e-03 -3.629388809204101562e-01 1.177896186709403992e-01 -9.139357507228851318e-02 1.459297537803649902e-01 -1.563500761985778809e-01 1.005008965730667114e-01 -1.700432449579238892e-01 -1.994769461452960968e-02 9.026267565786838531e-03 -4.469013586640357971e-02 7.224553078413009644e-02 5.166280269622802734e-01 -5.751403421163558960e-02 -1.882489621639251709e-01 -1.103212535381317139e-01 -1.343324482440948486e-01 1.761766672134399414e-01 -1.833333820104598999e-01 2.710229456424713135e-01 1.017141267657279968e-01 1.311777718365192413e-02 1.355737745761871338e-01 -4.029457867145538330e-01 1.269826442003250122e-01 1.104246899485588074e-01 5.085011944174766541e-02 4.808871075510978699e-02 5.938761308789253235e-02 2.197086364030838013e-01 5.727314949035644531e-02 2.913267118856310844e-03
-1.060802787542343140e-01 8.767890930175781250e-02 5.485978722572326660e-02 1.814191043376922607e-01 -2.211458086967468262e-01 -1.492312699556350708e-01 -4.513116180896759033e-02 -2.643519043922424316e-01 6.282295286655426025e-02 -2.359435856342315674e-01 4.503015428781509399e-02 -6.430794298648834229e-02 4.040676653385162354e-01 6.562370061874389648e-02 -3.629202842712402344e-01 -1.372394151985645294e-02 -2.881664037704467773e-01 9.217626601457595825e-02 -1.347274631261825562e-01 -4.511699080467224121e-03 -3.720135688781738281e-01 1.867249161005020142e-01 1.297629177570343018e-01 -8.637344092130661011e-02 -3.327906504273414612e-02 2.224225103855133057e-01 -1.160489693284034729e-01 -1.324484348297119141e-01 -1.116754487156867981e-01 -1.049086377024650574e-01 1.838863082230091095e-02 1.552897542715072632e-01
-1.730831712484359741e-01 -4.089691936969757080e-01 -7.126167416572570801e-02 1.052135974168777466e-01 7.000150531530380249e-02 -3.315364569425582886e-02 -6.992715597152709961e-02 -3.139061629772186279e-01 1.951594948768615723e-01 2.238108813762664795e-01 2.082035131752490997e-02 -1.960851624608039856e-02 2.768477201461791992e-01 8.726606518030166626e-02 -1.467540711164474487e-01 2.195273041725158691e-01 -3.285496532917022705e-01 9.618675336241722107e-03 -5.293874442577362061e-02 -2.196091264486312866e-01 -2.148113250732421875e-01 -1.379288826137781143e-02 -4.094794765114784241e-02 -2.927283048629760742e-01 -2.871944755315780640e-02 1.066701710224151611e-01 1.330406125634908676e-02 2.861814200878143311e-01 -3.428939729928970337e-02 1.628476530313491821e-01 -3.604302555322647095e-02 1.348452866077423096e-01
-8.714794367551803589e-02 -3.855500519275665283e-01 2.443367801606655121e-02 2.511597275733947754e-01 -1.259863972663879395e-01 1.520125865936279297e-01 1.127374619245529175e-01 -2.145534157752990723e-01 9.597788006067276001e-02 -2.803899534046649933e-02 6.443860381841659546e-02 -1.163431107997894287e-01 4.200309216976165771e-01 -9.193304181098937988e-02 -2.805447578430175781e-01 -7.832659780979156494e-02 -1.963230967521667480e-01 7.883430272340774536e-02 -2.165729999542236328e-01 1.055369451642036438e-01 4.838747531175613403e-02 -7.899530977010726929e-02 2.786234021186828613e-01 -1.333809345960617065e-01 2.378741949796676636e-01 -2.312065847218036652e-02 -1.886923313140869141e-01 -3.266581892967224121e-02 -1.881162673234939575e-01 1.870672851800918579e-01 7.194363325834274292e-02 9.380797296762466431e-02
2.088641971349716187e-01 -1.141099855303764343e-01 -4.993727058172225952e-02 2.272223085165023804e-01 -5.364792421460151672e-02 -1.265030354261398315e-02 1.668370515108108521e-01 -8.710567653179168701e-02 -9.864912927150726318e-02 2.429074794054031372e-01 2.156210131943225861e-03 -9.047818928956985474e-02 2.737917304039001465e-01 -2.251335531473159790e-01 -7.642414420843124390e-02 8.474629372358322144e-02 -4.256549179553985596e-01 2.392812818288803101e-02 -1.963939368724822998e-01 -1.054865643382072449e-01 -7.528112828731536865e-02 4.045535624027252197e-01 2.004565438255667686e-03 -2.543352544307708740e-01 2.400044165551662445e-02 1.542745977640151978e-01 1.749379932880401611e-01 1.260374039411544800e-01 -2.543344199657440186e-01 6.478498876094818115e-02 -6.369712948799133301e-02 1.609193831682205200e-01
-1.141540482640266418e-01 -4.333238303661346436e-01 -2.973828278481960297e-02 -5.605270713567733765e-02 2.168372124433517456e-01 -1.467181146144866943e-01 1.617568731307983398e-01 -2.898273766040802002e-01 5.897453799843788147e-02 6.049810349941253662e-02 1.098170578479766846e-01 -5.723278969526290894e-02 4.090060591697692871e-01 -1.801898777484893799e-01 -7.223305851221084595e-02 -2.107213586568832397e-01 -2.034421265125274658e-02 1.541706323623657227e-01 9.480334818363189697e-02 1.256317496299743652e-01 2.474471032619476318e-01 -4.656392335891723633e-02 -1.147435307502746582e-01 -1.406224220991134644e-01 -2.899004518985748291e-02 1.789051443338394165e-01 2.946799062192440033e-02 -1.713533699512481689e-01 -1.597077548503875732e-01 2.870482802391052246e-01 1.145270839333534241e-01 1.233870834112167358e-01
1.653681844472885132e-01 -1.385033130645751953e-01 -2.605236321687698364e-02 1.254138648509979248e-01 5.188999325037002563e-02 -3.379821181297302246e-01 3.023606240749359131e-01 -2.610477805137634277e-01 1.330392211675643921e-01 4.537295922636985779e-02 7.522042840719223022e-02 1.070139929652214050e-01 1.415894776582717896e-01 -3.030417859554290771e-01 -4.848792254924774170e-01 8.745048195123672485e-02 -1.991908997297286987e-02 8.453485555946826935e-03 2.197041362524032593e-01 -3.147701174020767212e-02 -8.490233123302459717e-02 1.680439263582229614e-01 5.759193003177642822e-02 -1.589335948228836060e-01 -5.836798995733261108e-02 9.017243236303329468e-02 -1.042387336492538452e-01 -4.283078014850616455e-03 -2.514891624450683594e-01 -1.314230859279632568e-01 2.212193161249160767e-01 -5.859585851430892944e-02
9.178343415260314941e-02 -1.346543431282043457e-01 -4.984595179557800293e-01 -6.821839488111436367e-04 6.330447643995285034e-02 -3.288909494876861572e-01 -1.068177521228790283e-01 -2.831725478172302246e-01 2.934586107730865479e-01 -5.885663628578186035e-02 3.508725017309188843e-02 -1.224164888262748718e-01 2.601702511310577393e-01 3.736278787255287170e-02 1.185085773468017578e-01 2.828372418880462646e-01 -2.629607617855072021e-01 -8.800220489501953125e-02 -5.477009341120719910e-02 6.653253734111785889e-02 1.833426505327224731e-01 6.836060434579849243e-02 7.681616116315126419e-03 -6.476888805627822876e-02 2.458150982856750488e-01 -5.064019560813903809e-02 5.087128956802189350e-04 -1.302422862499952316e-02 -9.878591634333133698e-03 2.175898551940917969e-01 -6.011624634265899658e-02 1.058608070015907288e-01
8.556116372346878052e-02 -7.437248528003692627e-02 -2.941897138953208923e-02 1.347865909337997437e-01 -2.021562680602073669e-02 -2.114239782094955444e-01 7.508192211389541626e-04 -9.637906402349472046e-02 1.193894073367118835e-01 9.315741062164306641e-02 4.972791671752929688e-02 -1.449478715658187866e-01 2.772130370140075684e-01 -2.204718291759490967e-01 1.456595771014690399e-02 2.076008915901184082e-01 -1.652169078588485718e-01 7.458226382732391357e-02 -1.842252761125564575e-01 -1.250495463609695435e-01 1.150663495063781738e-01 2.269792705774307251e-01 -2.774928808212280273e-01 -1.068555191159248352e-01 3.941487371921539307e-01 -2.179869078099727631e-02 -1.308167576789855957e-01 -3.032149001955986023e-02 -3.006859309971332550e-02 -1.123791858553886414e-01 4.643462002277374268e-01 2.447643131017684937e-01
2.116728276014328003e-01 -2.576747834682464600e-01 1.352776139974594116e-01 -6.536424905061721802e-02 6.699554622173309326e-03 -3.754799067974090576e-02 -9.411262720823287964e-02 -3.678406178951263428e-01 2.154733240604400635e-01 7.319722324609756470e-02 -3.194290995597839355e-01 4.648065939545631409e-02 2.993786036968231201e-01 1.475638989359140396e-02 -2.807970643043518066e-01 -7.365375012159347534e-02 -3.517977893352508545e-01 -2.925181202590465546e-02 -2.179671227931976318e-01 4.386808723211288452e-02 1.709436923265457153e-01 2.150041460990905762e-01 -2.308713495731353760e-01 5.383765324950218201e-02 1.174110472202301025e-01 1.704284250736236572e-01 -1.518462896347045898e-01 -1.348299253731966019e-02 -4.753408581018447876e-02 -3.062157891690731049e-02 3.252411261200904846e-02 -1.203441619873046875e-01
1.955551952123641968e-01 -1.216395422816276550e-01 7.877302169799804688e-02 -3.108473867177963257e-02 2.220435142517089844e-01 7.288873195648193359e-02 9.001497924327850342e-02 -1.775343269109725952e-01 1.369848996400833130e-01 2.915102839469909668e-01 -9.010072797536849976e-02 -6.348810344934463501e-02 2.197620868682861328e-01 8.581952750682830811e-02 -1.922661811113357544e-01 8.469109982252120972e-02 -2.662703096866607666e-01 7.140415906906127930e-02 -2.312277108430862427e-01 1.375943422317504883e-01 -2.256197482347488403e-01 -8.472371846437454224e-03 -6.972116231918334961e-02 -2.342571467161178589e-01 1.875268667936325073e-01 4.277499318122863770e-01 -2.029138654470443726e-01 6.449139118194580078e-02 -2.419244498014450073e-01 1.223292872309684753e-01 1.127025708556175232e-01 1.452185809612274170e-01
-1.828617453575134277e-01 -1.178671196103096008e-01 -2.408281415700912476e-01 -3.234442695975303650e-02 1.369938105344772339e-01 1.585322916507720947e-01 3.790996372699737549e-01 -2.754112780094146729e-01 3.074634969234466553e-01 -1.470309942960739136e-01 1.093649864196777344e-01 -4.202447459101676941e-02 2.297501564025878906e-01 -2.551559805870056152e-01 -1.867996901273727417e-01 9.489478170871734619e-02 2.912010438740253448e-02 1.404571831226348877e-01 -2.214280813932418823e-01 -2.574169933795928955e-01 2.890317142009735107e-02 -1.120607778429985046e-01 -7.811679691076278687e-02 -7.219924777746200562e-02 -2.180518768727779388e-02 2.028083205223083496e-01 -6.928238272666931152e-02 2.207542024552822113e-02 1.848225891590118408e-01 -2.056435197591781616e-01 1.711544990539550781e-01 1.589797139167785645e-01
-3.706531226634979248e-02 -2.529408931732177734e-01 8.186803758144378662e-02 -1.894531957805156708e-02 -4.841197654604911804e-02 2.446766197681427002e-02 9.270732104778289795e-02 -3.401581346988677979e-01 2.018667459487915039e-01 -2.111783176660537720e-01 2.146387249231338501e-01 -6.184529513120651245e-02 2.961882352828979492e-01 -2.313878089189529419e-01 -3.010037541389465332e-01 -3.928521275520324707e-01 -2.100400328636169434e-01 2.000724524259567261e-02 -8.505580574274063110e-02 -1.257319934666156769e-02 -3.016184270381927490e-02 2.030777186155319214e-01 -2.615050785243511200e-02 3.030668012797832489e-02 9.614881873130798340e-02 7.224533241242170334e-03 -5.380203947424888611e-02 -2.217891365289688110e-01 -2.153161019086837769e-01 1.821131557226181030e-01 -3.704305365681648254e-02 2.023697495460510254e-01
-2.486830800771713257e-01 -1.020885407924652100e-01 -1.714427620172500610e-01 -1.035457998514175415e-01 1.858226358890533447e-01 3.094681911170482635e-02 3.271854817867279053e-01 -2.400117069482803345e-01 1.195662692189216614e-01 3.938890993595123291e-02 -2.801531553268432617e-01 -2.077511698007583618e-01 2.251478135585784912e-01 -3.139890730381011963e-01 -9.552079439163208008e-02 -1.071578040719032288e-01 -1.753772795200347900e-01 2.330391258001327515e-01 1.007713973522186279e-01 -7.483009248971939087e-02 -1.612715870141983032e-01 -6.045212596654891968e-02 -6.156307086348533630e-02 -3.054895401000976562e-01 3.690281510353088379e-02 2.641527652740478516e-01 1.970139145851135254e-02 2.891884185373783112e-02 -7.163865864276885986e-02 1.884444244205951691e-02 2.226454019546508789e-01 1.583613008260726929e-01
-1.257387697696685791e-01 -3.039350807666778564e-01 -9.073495119810104370e-02 1.145628690719604492e-01 -1.327630728483200073e-01 8.943117409944534302e-02 1.587047129869461060e-01 -9.190917760133743286e-02 -7.353223860263824463e-02 1.347012519836425781e-01 2.124839574098587036e-01 -8.069359511137008667e-02 2.753618955612182617e-01 -1.309294402599334717e-01 -1.923292428255081177e-01 -2.153183706104755402e-02 -2.410463988780975342e-01 1.692020148038864136e-01 -3.612530604004859924e-02 -1.409721374511718750e-01 1.922378838062286377e-01 6.735052168369293213e-02 -1.080478355288505554e-01 -3.717531263828277588e-01 -2.174933403730392456e-01 -4.565647337585687637e-03 4.475693777203559875e-02 -3.262781798839569092e-01 -2.843220531940460205e-01 1.283992975950241089e-01 1.231557950377464294e-01 1.949603706598281860e-01
-1.868638098239898682e-01 -2.384983152151107788e-01 -2.860418558120727539e-01 -5.368651077151298523e-02 5.680429935455322266e-02 -2.700968086719512939e-01 2.984907105565071106e-02 -2.283220291137695312e-01 3.444184735417366028e-02 1.306562870740890503e-01 1.030480582267045975e-02 -2.580862939357757568e-01 1.895477324724197388e-01 -3.431444987654685974e-02 -2.117430716753005981e-01 -1.988463252782821655e-01 -5.356274172663688660e-02 1.310152709484100342e-01 1.231901049613952637e-01 -8.774495869874954224e-02 1.549645215272903442e-01 4.794272482395172119e-01 -1.033183112740516663e-01 -1.018764451146125793e-01 -2.045192271471023560e-01 1.534582227468490601e-01 5.525819957256317139e-02 3.487150371074676514e-02 2.840352058410644531e-01 -1.221825480461120605e-01 1.382707618176937103e-02 6.763671338558197021e-02
-3.275267779827117920e-02 -2.448503077030181885e-01 -3.398323357105255127e-01 -6.825754791498184204e-02 8.200884610414505005e-02 1.870124414563179016e-02 5.512877181172370911e-02 -1.946197450160980225e-01 -2.080204784870147705e-01 -1.257439702749252319e-01 1.289955526590347290e-01 9.489838033914566040e-02 2.994829118251800537e-01 -2.492350526154041290e-02 -2.334431409835815430e-01 -1.157499328255653381e-01 -1.921703666448593140e-01 -1.076088920235633850e-01 1.357070207595825195e-01 1.596307456493377686e-01 -1.051094159483909607e-01 4.100802838802337646e-01 1.098251789808273315e-01 3.327305987477302551e-02 3.902537524700164795e-01 2.183466702699661255e-01 -1.422392874956130981e-01 1.324103493243455887e-02 -6.844934821128845215e-02 -6.610816717147827148e-02 3.080499917268753052e-02 -1.128260120749473572e-01
8.814904093742370605e-02 1.273460984230041504e-01 -1.679769754409790039e-01 -2.117596417665481567e-01 2.040910124778747559e-01 2.798481658101081848e-02 -9.108478203415870667e-03 -2.895652949810028076e-01 -2.787918038666248322e-02 3.279072642326354980e-01 -1.669944226741790771e-01 -1.043700054287910461e-01 2.333169132471084595e-01 5.003798380494117737e-02 -3.646527230739593506e-01 1.732561439275741577e-01 -2.492018938064575195e-01 1.185031235218048096e-01 1.391207892447710037e-02 1.184798851609230042e-01 2.926029637455940247e-02 -3.652204945683479309e-02 -4.443867877125740051e-02 -1.344245076179504395e-01 1.187823489308357239e-01 7.552359253168106079e-02 -9.215043485164642334e-02 3.820578381419181824e-02 -4.517490267753601074e-01 1.655158996582031250e-01 1.448241919279098511e-01 1.214699447154998779e-01
1.148321703076362610e-01 -2.276187241077423096e-01 -5.963089689612388611e-02 4.781172573566436768e-01 -1.564013212919235229e-02 -1.930246055126190186e-01 4.946520924568176270e-02 -6.725563108921051025e-02 2.477905750274658203e-01 8.188492804765701294e-02 -1.093255206942558289e-01 -2.616519108414649963e-02 3.886422216892242432e-01 -9.924356639385223389e-02 9.882148355245590210e-02 -1.335528641939163208e-01 -1.049439534544944763e-01 -8.068401366472244263e-02 -1.815235167741775513e-01 7.299496792256832123e-03 7.582344114780426025e-02 -1.545489020645618439e-02 -3.548410953953862190e-03 -3.917402625083923340e-01 -8.018090575933456421e-02 1.981707364320755005e-01 -2.323256283998489380e-01 5.746207758784294128e-02 2.330860644578933716e-01 -7.270836830139160156e-02 2.691267617046833038e-02 1.258416771888732910e-01
1.445012241601943970e-01 1.216600462794303894e-01 -2.478269636631011963e-01 1.523144841194152832e-01 -2.033597091212868690e-03 -9.642261266708374023e-02 -2.028461918234825134e-02 -4.322931766510009766e-01 -7.970664650201797485e-02 -2.239570170640945435e-01 1.854383200407028198e-02 1.906889379024505615e-01 3.816298544406890869e-01 4.405342414975166321e-02 -4.079729318618774414e-01 2.144393473863601685e-01 -1.941964030265808105e-01 8.669431507587432861e-02 5.995563790202140808e-02 2.477599773555994034e-03 -1.923376470804214478e-01 1.610370129346847534e-01 4.135420918464660645e-02 -2.194816619157791138e-02 -1.669903695583343506e-01 1.940845400094985962e-01 -1.111019551753997803e-01 1.307869404554367065e-01 -1.016757115721702576e-01 -2.845307439565658569e-02 -7.330141216516494751e-02 -6.643642485141754150e-02
7.966363430023193359e-02 -2.495882511138916016e-01 -1.348884850740432739e-01 -7.067367900162935257e-03 -7.061953097581863403e-02 3.355003148317337036e-02 1.902513355016708374e-01 -1.341944783926010132e-01 -1.017407700419425964e-01 1.642124950885772705e-01 4.555082321166992188e-02 9.635596722364425659e-02 2.463071197271347046e-01 -1.706434041261672974e-01 -2.548920512199401855e-01 2.548489272594451904e-01 -3.337762355804443359e-01 1.955991424620151520e-02 -1.001417189836502075e-01 -9.374044835567474365e-02 8.380996063351631165e-03 4.661933183670043945e-01 5.380100384354591370e-02 -1.625976562500000000e-01 -9.139386564493179321e-02 8.344835788011550903e-02 1.023009270429611206e-01 1.933364570140838623e-01 -3.013623654842376709e-01 -1.952699571847915649e-02 -6.613383442163467407e-02 2.198600918054580688e-01
1.258082687854766846e-01 -8.827527612447738647e-02 -3.546719625592231750e-02 5.587111413478851318e-02 2.098725736141204834e-01 6.866840273141860962e-02 1.253294050693511963e-01 -2.167926132678985596e-01 8.936392515897750854e-02 -1.961814761161804199e-01 -1.342111676931381226e-01 -2.936955690383911133e-01 4.672429859638214111e-01 3.513981401920318604e-02 1.630698703229427338e-02 -1.606345921754837036e-01 -9.554397314786911011e-02 -3.651807606220245361e-01 -7.996126264333724976e-02 5.848937481641769409e-02 -2.344986796379089355e-02 7.527482509613037109e-02 -1.852340996265411377e-01 -3.409539759159088135e-01 7.817262411117553711e-02 1.748340576887130737e-01 2.849466633051633835e-03 -4.119865596294403076e-02 3.087188303470611572e-01 -8.875069022178649902e-02 1.161114126443862915e-01 -6.452443078160285950e-03
7.157248258590698242e-02 5.419893190264701843e-02 -3.246955275535583496e-01 -1.389769315719604492e-01 3.362854197621345520e-02 -3.548314422369003296e-02 4.582924395799636841e-02 -2.839365601539611816e-01 -6.081020087003707886e-02 -3.873047828674316406e-01 -4.471410810947418213e-02 -5.901343002915382385e-02 3.497028052806854248e-01 2.423150241374969482e-01 7.721452973783016205e-03 -2.752699702978134155e-02 1.818164438009262085e-02 -6.303380243480205536e-03 -1.608301401138305664e-01 -3.249557018280029297e-01 1.964727938175201416e-01 2.141958177089691162e-01 -1.538062691688537598e-01 -2.279686480760574341e-01 1.681470572948455811e-01 -3.613011538982391357e-02 6.348874419927597046e-02 1.608982533216476440e-01 7.017999142408370972e-02 7.134613697417080402e-04 1.766266077756881714e-01 2.313352525234222412e-01
-7.517699897289276123e-02 -2.740092873573303223e-01 2.441392242908477783e-01 2.154020369052886963e-01 5.047979950904846191e-02 2.762306109070777893e-02 1.709196567535400391e-01 -4.537438154220581055e-01 9.580772370100021362e-02 -1.132837310433387756e-01 1.414134800434112549e-01 -2.723604626953601837e-02 2.898513078689575195e-01 -1.603914946317672729e-01 -3.180184662342071533e-01 -1.175081804394721985e-01 -7.496875524520874023e-02 -1.813916862010955811e-01 -2.024134248495101929e-01 4.292025044560432434e-02 -9.037461876869201660e-02 3.236702978610992432e-01 -5.817105993628501892e-02 -7.122399657964706421e-02 4.216593131422996521e-02 2.297869175672531128e-01 -9.079845994710922241e-02 -4.722254723310470581e-02 5.519747268408536911e-03 6.514469534158706665e-02 -1.854137331247329712e-01 -3.149468451738357544e-02
-7.817895710468292236e-02 -1.764937788248062134e-01 -2.058123946189880371e-01 9.192099422216415405e-02 2.827733755111694336e-01 -1.239676177501678467e-01 8.928502351045608521e-02 -2.101840078830718994e-01 2.090466469526290894e-01 -3.082216344773769379e-02 -2.624433673918247223e-02 -3.763116300106048584e-01 2.283258289098739624e-01 -1.700178720057010651e-02 -1.902416944503784180e-01 -5.616979300975799561e-02 -2.708789706230163574e-01 -9.543237835168838501e-02 -2.616549432277679443e-01 -1.339957565069198608e-01 4.196184575557708740e-01 1.443243920803070068e-01 1.333068460226058960e-01 1.196752786636352539e-01 -7.543148845434188843e-02 9.920915961265563965e-02 -3.519819676876068115e-02 -6.531108170747756958e-02 5.059619247913360596e-02 -6.428744643926620483e-02 -1.137250382453203201e-02 2.448908090591430664e-01
3.253952041268348694e-02 -1.849570125341415405e-01 8.607869595289230347e-02 8.542539924383163452e-02 9.447465837001800537e-02 9.863136708736419678e-02 3.962124139070510864e-02 -2.933637797832489014e-01 1.741016060113906860e-01 -1.479482054710388184e-01 4.457101598381996155e-02 -2.117886245250701904e-01 8.768893778324127197e-02 1.493617054075002670e-02 -1.592577546834945679e-01 1.018368899822235107e-01 -4.870567023754119873e-01 -1.529701501131057739e-01 3.826484084129333496e-02 6.566193699836730957e-02 -1.350239366292953491e-01 -2.851098775863647461e-02 -1.009961962699890137e-01 -1.768422275781631470e-01 -2.411098629236221313e-01 3.565757274627685547e-01 -1.190712582319974899e-02 -2.198123335838317871e-01 8.620143681764602661e-02 -1.750181019306182861e-01 3.190158009529113770e-01 2.370356209576129913e-02
-1.131293736398220062e-02 -9.886872023344039917e-02 -3.381975293159484863e-01 1.541774868965148926e-01 -3.575954586267471313e-02 1.600299328565597534e-01 -8.423694223165512085e-02 -1.667621433734893799e-01 1.346218734979629517e-01 2.355078607797622681e-01 1.142545863986015320e-01 -3.426883518695831299e-01 1.393999010324478149e-01 -2.464059293270111084e-01 -1.416986286640167236e-01 1.117800846695899963e-01 -4.458874091506004333e-02 -7.267328351736068726e-02 -2.586576640605926514e-01 -2.530789561569690704e-02 3.039456009864807129e-01 2.653364241123199463e-01 -2.862806618213653564e-01 -5.785562470555305481e-02 4.563140217214822769e-03 5.073786526918411255e-02 7.898763567209243774e-02 1.323588844388723373e-02 4.296417906880378723e-02 1.230947375297546387e-01 3.505745232105255127e-01 3.927966952323913574e-02
-6.116396561264991760e-02 -3.365151882171630859e-01 1.723497062921524048e-01 1.857869029045104980e-01 1.766385138034820557e-02 2.927225455641746521e-02 5.120548978447914124e-02 -3.471532166004180908e-01 1.145677566528320312e-01 -1.181848570704460144e-01 6.322538852691650391e-02 2.324247173964977264e-02 3.796551525592803955e-01 -1.001507341861724854e-01 -1.899307370185852051e-01 -2.046488225460052490e-01 -1.307059526443481445e-01 -6.677199155092239380e-02 -6.412635743618011475e-02 1.778790950775146484e-01 -1.702070087194442749e-01 3.562468290328979492e-01 1.873818635940551758e-01 -9.248315542936325073e-02 1.200095191597938538e-01 2.165022045373916626e-01 -1.379276067018508911e-02 1.581617444753646851e-02 -1.875834763050079346e-01 2.632765471935272217e-01 -4.194391518831253052e-02 -7.690643519163131714e-02
-1.349897831678390503e-01 -9.029539674520492554e-02 -3.118913471698760986e-01 9.584559127688407898e-03 1.220219954848289490e-01 -3.199317455291748047e-01 6.444690376520156860e-02 -4.047736525535583496e-01 1.484623551368713379e-01 -1.174086257815361023e-01 -8.214640617370605469e-02 -3.840077519416809082e-01 2.388926744461059570e-01 -1.159025356173515320e-01 6.673696450889110565e-03 1.270079314708709717e-01 -1.520935911685228348e-02 -1.890141330659389496e-02 1.970895007252693176e-02 2.504653297364711761e-02 2.019676119089126587e-01 1.492522656917572021e-01 -5.654138326644897461e-02 -1.550510972738265991e-01 1.103770956397056580e-01 4.152577370405197144e-02 1.586130559444427490e-01 -3.102152049541473389e-01 2.253652215003967285e-01 -7.870502024888992310e-02 2.321538701653480530e-02 1.719586253166198730e-01
8.890219777822494507e-02 -2.066517323255538940e-01 -1.432509571313858032e-01 2.852554805576801300e-02 -9.373719990253448486e-02 6.606446951627731323e-02 2.134758830070495605e-01 -2.680414915084838867e-01 -1.177933532744646072e-03 1.206180602312088013e-01 -2.492833882570266724e-02 1.409910991787910461e-02 2.664260268211364746e-01 -1.405421048402786255e-01 3.635777905583381653e-02 7.804584503173828125e-02 -1.892456263303756714e-01 2.004251778125762939e-01 -5.376819148659706116e-02 1.396094411611557007e-01 3.819797560572624207e-02 3.836546838283538818e-01 -2.936600521206855774e-02 -2.407659143209457397e-01 -2.936636507511138916e-01 -1.782485097646713257e-02 1.354482769966125488e-01 1.287655346095561981e-02 -4.587121605873107910e-01 7.270600646734237671e-02 5.599899962544441223e-02 2.328426092863082886e-01
-4.891583323478698730e-02 -1.524897366762161255e-01 -1.639961078763008118e-02 1.632111966609954834e-01 -1.141994222998619080e-01 1.010414026677608490e-02 -2.837931551039218903e-02 -4.216521680355072021e-01 2.495983690023422241e-01 -7.626044750213623047e-02 4.872478172183036804e-02 -7.674673199653625488e-02 3.832876682281494141e-01 1.052295975387096405e-02 8.996281772851943970e-02 1.609299629926681519e-01 -3.059890270233154297e-01 -1.569977998733520508e-01 -1.074058264493942261e-01 -1.204874068498611450e-01 -2.446954697370529175e-01 3.115126788616180420e-01 7.744575850665569305e-03 -1.014160662889480591e-01 -1.129235327243804932e-01 -5.231045931577682495e-02 1.185755953192710876e-01 8.248949795961380005e-02 -1.853496432304382324e-01 1.893131732940673828e-01 2.141986936330795288e-01 1.851938664913177490e-01
-4.938754066824913025e-02 -2.650931477546691895e-01 -2.561889290809631348e-01 -2.611522004008293152e-02 -3.226224333047866821e-02 -2.664325833320617676e-01 3.145527541637420654e-01 4.242192581295967102e-02 -4.679906647652387619e-03 -5.436804518103599548e-02 2.251697778701782227e-01 -3.906711637973785400e-01 1.276749819517135620e-01 1.696881800889968872e-01 -1.881026029586791992e-01 6.045164912939071655e-02 -5.099464906379580498e-04 2.812728285789489746e-01 -1.429250836372375488e-01 9.009069949388504028e-02 1.172025203704833984e-01 2.341755926609039307e-01 -1.573195904493331909e-01 -1.459950357675552368e-01 1.680194735527038574e-01 2.615496218204498291e-01 8.989895135164260864e-02 2.287954390048980713e-01 -3.266126662492752075e-02 -8.300831913948059082e-02 -7.183949649333953857e-02 7.268505543470382690e-02
-3.210826218128204346e-01 -1.723005920648574829e-01 -2.302937060594558716e-01 2.762040682137012482e-02 1.281351000070571899e-01 1.093102842569351196e-01 -2.723776921629905701e-02 -2.114802366122603416e-03 1.600336283445358276e-01 1.601811796426773071e-01 -1.814042031764984131e-01 -3.201358020305633545e-01 4.849894940853118896e-01 1.239296142011880875e-02 -5.460353195667266846e-02 3.436477109789848328e-02 -1.467968821525573730e-01 -1.275217831134796143e-01 7.355553656816482544e-02 1.134053543210029602e-01 -1.890221387147903442e-01 2.240777015686035156e-01 1.219017710536718369e-02 -2.123408466577529907e-01 1.589919775724411011e-01 1.308331638574600220e-01 1.375977974385023117e-02 1.298642903566360474e-01 9.047748893499374390e-02 -2.161775715649127960e-02 -2.211923152208328247e-01 2.319990247488021851e-01
-3.823843225836753845e-02 -2.959132939577102661e-02 6.122694164514541626e-02 2.752347886562347412e-01 -5.752814561128616333e-02 -3.309285342693328857e-01 1.530499905347824097e-01 -1.199897304177284241e-01 2.012954354286193848e-01 5.664790049195289612e-03 5.578463897109031677e-03 -1.267408132553100586e-01 2.675066292285919189e-01 -8.296418190002441406e-02 -3.846392631530761719e-01 -3.009407222270965576e-02 -8.362278342247009277e-02 -8.135106414556503296e-02 2.554095387458801270e-01 -1.243173182010650635e-01 -2.343979850411415100e-02 1.762260496616363525e-01 1.271448582410812378e-01 -2.570870220661163330e-01 -1.635724911466240883e-03 2.232307493686676025e-01 -2.960205078125000000e-02 1.793264001607894897e-01 -3.455847501754760742e-01 6.410584598779678345e-02 2.458747178316116333e-01 -9.244634211063385010e-02
-1.103665772825479507e-02 1.286350041627883911e-01 -3.810825347900390625e-01 4.140274971723556519e-02 -8.632752299308776855e-02 1.019542589783668518e-01 2.256562113761901855e-01 -1.978613883256912231e-01 5.541111901402473450e-02 -1.593390554189682007e-01 1.262954063713550568e-02 -2.384988218545913696e-01 2.735812664031982422e-01 -1.038880925625562668e-02 -3.374600708484649658e-01 -1.427367180585861206e-01 -1.874281466007232666e-02 -5.767958611249923706e-02 -1.153178960084915161e-01 2.466597557067871094e-01 2.535636723041534424e-02 3.045501410961151123e-01 2.548421323299407959e-01 1.172498520463705063e-02 7.481966167688369751e-02 3.814471140503883362e-02 -2.473874837160110474e-01 -1.070835217833518982e-01 -6.104631349444389343e-03 6.325138360261917114e-02 2.179116606712341309e-01 2.573534250259399414e-01
8.782560378313064575e-02 -2.917286753654479980e-01 -1.582311540842056274e-01 -1.083430722355842590e-01 -7.530489005148410797e-03 -2.591290175914764404e-01 2.892678380012512207e-01 -9.571609646081924438e-02 -4.938449710607528687e-03 -1.941767185926437378e-01 1.197522729635238647e-01 -2.350479662418365479e-01 5.391381978988647461e-01 -1.910056471824645996e-01 -6.165426969528198242e-02 1.213000416755676270e-01 -1.111982688307762146e-01 -1.287410706281661987e-01 -8.579356223344802856e-02 1.162469536066055298e-01 -6.148047745227813721e-03 2.527168579399585724e-02 -1.408114880323410034e-01 -1.901483088731765747e-01 -2.270932644605636597e-01 -5.256724543869495392e-03 -6.932814419269561768e-02 4.059043899178504944e-02 5.050003156065940857e-02 -2.692148387432098389e-01 -9.455987252295017242e-03 -1.331738531589508057e-01
8.740232884883880615e-02 -6.373918056488037109e-02 -2.120400071144104004e-01 1.318597048521041870e-01 -7.070069015026092529e-02 -1.026768982410430908e-02 3.035354241728782654e-02 -1.771414466202259064e-02 1.954064937308430672e-03 1.592697948217391968e-01 2.189402841031551361e-02 -1.071123406291007996e-01 2.722106873989105225e-01 -1.840772777795791626e-01 -1.355375498533248901e-01 2.739588543772697449e-02 -3.827055990695953369e-01 -7.672715932130813599e-03 -6.025423854589462280e-02 -3.066794276237487793e-01 -1.521991472691297531e-02 4.350240528583526611e-01 7.999758422374725342e-02 -3.534361422061920166e-01 7.628384232521057129e-02 4.436941072344779968e-02 1.579430550336837769e-01 -2.835418656468391418e-02 -3.059636652469635010e-01 1.070360690355300903e-01 -1.067027151584625244e-01 2.004756331443786621e-01
-6.743245571851730347e-02 1.172191835939884186e-02 -2.103638350963592529e-01 1.181519553065299988e-01 -5.011082440614700317e-02 -1.057186797261238098e-01 1.964648514986038208e-01 -4.028609395027160645e-01 -3.849155083298683167e-02 3.717471659183502197e-02 -1.134885251522064209e-01 8.358555287122726440e-02 4.828329682350158691e-01 -5.306190997362136841e-02 -1.124002225697040558e-02 -3.831353411078453064e-02 1.409989744424819946e-01 5.442986264824867249e-02 6.116570159792900085e-02 -1.834979355335235596e-01 1.311772614717483521e-01 4.011107683181762695e-01 -2.833350375294685364e-02 -1.248384118080139160e-01 -7.452909648418426514e-02 -1.671181172132492065e-01 2.154423296451568604e-01 1.037378907203674316e-01 -8.835845440626144409e-02 -1.472225189208984375e-01 2.751573324203491211e-01 1.079744473099708557e-01
-1.805204451084136963e-01 -8.272060006856918335e-02 -2.182140052318572998e-01 -8.053611218929290771e-02 -5.308331176638603210e-02 9.165699034929275513e-02 -5.770128220319747925e-02 -3.672753870487213135e-01 2.372114211320877075e-01 -5.901442095637321472e-02 2.051615118980407715e-01 -1.953009068965911865e-01 4.371315538883209229e-01 -2.986179888248443604e-01 -1.548470556735992432e-01 -2.039599046111106873e-02 -9.363217651844024658e-02 1.025030836462974548e-01 -1.774477362632751465e-01 -1.917949616909027100e-01 1.811853349208831787e-01 1.474227458238601685e-01 1.476144492626190186e-01 2.635121904313564301e-02 -1.788592636585235596e-01 1.908453367650508881e-02 -2.243950031697750092e-03 -2.221899926662445068e-01 6.068563833832740784e-02 -2.256352752447128296e-01 1.057915240526199341e-01 1.684190891683101654e-02
7.655693683773279190e-03 -2.333858609199523926e-01 -8.353504538536071777e-02 1.809479743242263794e-01 1.842582374811172485e-01 -1.443433612585067749e-01 1.670962385833263397e-02 -2.191230058670043945e-01 8.478292822837829590e-02 7.185526937246322632e-02 -1.644363403320312500e-01 -3.608793020248413086e-01 2.972978055477142334e-01 -2.846053056418895721e-02 4.595146700739860535e-02 -2.536315321922302246e-01 -2.873030900955200195e-01 -2.789934575557708740e-01 -2.567162215709686279e-01 1.894532889127731323e-02 -9.517303109169006348e-02 3.548042848706245422e-02 -1.872750520706176758e-01 -3.055164217948913574e-02 1.583890318870544434e-01 2.713539004325866699e-01 1.305624004453420639e-02 -1.537010818719863892e-01 2.399769723415374756e-01 -2.393917739391326904e-02 8.357096463441848755e-02 1.295596063137054443e-01
9.196490049362182617e-02 1.173921599984169006e-01 -3.537252247333526611e-01 9.762634336948394775e-02 -3.283324092626571655e-02 -1.477920636534690857e-02 1.419549882411956787e-01 -5.219482183456420898e-01 -1.109106466174125671e-01 -1.266871541738510132e-01 -3.930145129561424255e-02 3.141506575047969818e-03 1.204812675714492798e-01 -1.211839094758033752e-01 -1.698263585567474365e-01 3.103103339672088623e-01 -2.881560623645782471e-01 2.260358333587646484e-01 -1.652135699987411499e-01 -8.290059864521026611e-02 -1.197260245680809021e-02 1.503904461860656738e-01 -1.478532608598470688e-02 -1.348674148321151733e-01 -9.680833667516708374e-02 2.798641920089721680e-01 5.814044177532196045e-02 1.767969429492950439e-01 -1.356635391712188721e-01 1.858350448310375214e-02 1.160421445965766907e-01 3.130073845386505127e-02
2.941125072538852692e-02 1.699771359562873840e-02 -4.084815084934234619e-02 3.898153454065322876e-02 -2.841488830745220184e-02 -1.423868834972381592e-01 3.091732785105705261e-02 -2.127173542976379395e-01 -3.018804788589477539e-01 -1.926021724939346313e-01 2.904398739337921143e-01 -6.100165843963623047e-02 5.226708054542541504e-01 -4.591466113924980164e-02 -2.136319279670715332e-01 2.138523161411285400e-01 -2.896985709667205811e-01 2.256379276514053345e-01 7.895657420158386230e-02 4.242608323693275452e-02 1.228206381201744080e-01 8.624202571809291840e-03 8.762941509485244751e-02 4.144432768225669861e-02 -4.580990970134735107e-02 1.677814424037933350e-01 1.634790301322937012e-01 1.217213198542594910e-01 -1.946178227663040161e-01 1.421013623476028442e-01 1.359923630952835083e-01 1.721119284629821777e-01
4.622722864151000977e-01 -2.599304914474487305e-02 -3.112931363284587860e-02 -6.457096338272094727e-02 2.863627485930919647e-02 -2.957954704761505127e-01 -1.895868778228759766e-01 -1.408371478319168091e-01 1.157338693737983704e-01 -9.454558044672012329e-02 5.217592418193817139e-02 -1.498409733176231384e-02 7.739886641502380371e-02 -1.972651034593582153e-01 -2.500471174716949463e-01 -1.360042542219161987e-01 -3.052622675895690918e-01 -6.450390815734863281e-02 1.178602650761604309e-01 -2.367382794618606567e-01 1.427608430385589600e-01 8.981271833181381226e-02 1.114940494298934937e-01 -3.441689610481262207e-01 9.776325523853302002e-02 1.750587821006774902e-01 9.482701122760772705e-02 4.510734230279922485e-02 -5.065703019499778748e-02 6.948062777519226074e-02 2.528127729892730713e-01 1.898473501205444336e-01
-4.399998858571052551e-02 -1.710865795612335205e-01 -2.340934425592422485e-01 3.134304657578468323e-02 2.139043509960174561e-01 -1.914763152599334717e-01 8.104974031448364258e-02 -2.936296761035919189e-01 7.173528522253036499e-02 -7.163841277360916138e-02 -3.306777216494083405e-03 -1.798796951770782471e-01 4.090285599231719971e-01 -1.152274832129478455e-01 -5.454817041754722595e-02 -3.368557989597320557e-02 -1.015667393803596497e-01 1.396923214197158813e-01 2.925518201664090157e-03 -9.549424797296524048e-02 7.555990666151046753e-02 4.024537503719329834e-01 3.159326016902923584e-01 8.622963726520538330e-02 8.311491459608078003e-02 6.964458525180816650e-02 1.305745393037796021e-01 1.868528127670288086e-01 1.838418245315551758e-01 -2.849290966987609863e-01 3.992996364831924438e-02 -1.276105344295501709e-01
2.565536201000213623e-01 2.894416917115449905e-03 -1.244982555508613586e-01 4.238378256559371948e-02 -2.236788719892501831e-02 -2.645150385797023773e-02 1.902270689606666565e-02 -4.330095648765563965e-01 -6.368841975927352905e-02 -1.597715169191360474e-01 -1.045000553131103516e-01 -3.569884300231933594e-01 1.112542673945426941e-01 1.105152908712625504e-02 1.052617933601140976e-02 8.192461729049682617e-02 -1.068258211016654968e-01 1.676282137632369995e-01 -9.320191293954849243e-02 -2.331982739269733429e-02 2.223498970270156860e-01 2.788334488868713379e-01 -8.423506282269954681e-03 -2.307368069887161255e-01 -2.181814163923263550e-01 3.241332471370697021e-01 -2.819014787673950195e-01 7.765569537878036499e-02 -1.422341912984848022e-01 1.762226372957229614e-01 -1.433733701705932617e-01 -3.613410890102386475e-02
2.077614217996597290e-01 -2.842819392681121826e-01 -2.122455462813377380e-02 1.251643002033233643e-01 -1.123640760779380798e-01 -1.955473572015762329e-01 -2.048689872026443481e-02 8.684635162353515625e-02 -1.409603953361511230e-01 2.854740992188453674e-02 -1.592990756034851074e-01 -1.230290979146957397e-01 2.528059482574462891e-01 -5.992343276739120483e-02 -8.167067915201187134e-02 2.853061556816101074e-01 -2.620986849069595337e-02 -1.024491898715496063e-02 1.437526047229766846e-01 -1.204180493950843811e-01 1.688758581876754761e-01 3.677443265914916992e-01 -1.953825056552886963e-01 -2.132835984230041504e-01 1.723546683788299561e-01 2.155822515487670898e-01 -1.771575957536697388e-02 -1.803222745656967163e-01 -1.180900633335113525e-01 -2.243602722883224487e-01 2.501775026321411133e-01 2.550448179244995117e-01
3.185757100582122803e-01 -3.289251029491424561e-02 3.595070540904998779e-02 4.536525607109069824e-01 -1.170356757938861847e-02 -2.774297259747982025e-02 1.010711267590522766e-01 -3.283014297485351562e-01 9.893669933080673218e-02 9.245038777589797974e-02 3.698712959885597229e-02 -3.061747178435325623e-03 1.372068822383880615e-01 1.766578853130340576e-01 -2.947779297828674316e-01 1.587908565998077393e-01 -1.583292782306671143e-01 1.132996156811714172e-01 -1.575645208358764648e-01 -1.821770370006561279e-01 2.774762213230133057e-01 7.949043065309524536e-02 1.990991234779357910e-01 -1.951324045658111572e-01 1.978802680969238281e-01 1.087398976087570190e-01 -1.295574456453323364e-01 6.056200340390205383e-02 1.684459596872329712e-01 8.627992868423461914e-02 1.423804908990859985e-01 -7.142836600542068481e-02
-9.909178316593170166e-02 -1.385558247566223145e-01 -5.452495813369750977e-02 2.010606080293655396e-01 7.454927265644073486e-02 1.021167859435081482e-01 2.686441503465175629e-02 4.763595387339591980e-02 -1.984839094802737236e-03 -2.783209457993507385e-02 1.446081208996474743e-03 1.030156761407852173e-01 2.750801742076873779e-01 -2.378719300031661987e-01 -1.369129866361618042e-01 3.547891974449157715e-03 -1.736284345388412476e-01 -4.843521490693092346e-02 -3.612098395824432373e-01 1.572345495223999023e-01 1.316027939319610596e-01 9.568729996681213379e-02 -2.063691467046737671e-01 -2.560486793518066406e-01 1.628260463476181030e-01 4.075152575969696045e-01 -4.734945669770240784e-02 4.215175509452819824e-01 -8.228932507336139679e-03 -1.988470405340194702e-01 6.543548405170440674e-02 8.662133663892745972e-02
-2.957598268985748291e-01 -1.043462008237838745e-01 -6.454987078905105591e-02 -9.324952960014343262e-02 1.095950752496719360e-01 4.405292868614196777e-02 -1.521289497613906860e-01 -1.119411960244178772e-01 1.823711842298507690e-01 5.566407367587089539e-02 -2.821172773838043213e-01 -1.165581569075584412e-01 4.032602906227111816e-01 -7.529850304126739502e-02 -1.722493469715118408e-01 -9.687612205743789673e-02 -2.663534879684448242e-01 -4.408004134893417358e-02 1.873431727290153503e-02 1.181171387434005737e-01 1.417814847081899643e-02 1.629248410463333130e-01 2.147034257650375366e-01 -1.724855899810791016e-01 2.769801020622253418e-01 2.195151001214981079e-01 6.598581373691558838e-02 2.087346911430358887e-01 -2.113951183855533600e-02 -2.834062278270721436e-01 -9.136754274368286133e-02 2.248227596282958984e-01
3.745496869087219238e-01 -3.226302266120910645e-01 4.153456538915634155e-02 -4.164433851838111877e-02 1.006449609994888306e-01 6.095344573259353638e-02 4.158782958984375000e-02 -2.761493027210235596e-01 1.723320782184600830e-01 -1.365789473056793213e-01 -3.582744002342224121e-01 -3.040228039026260376e-02 1.688319891691207886e-01 -5.021478980779647827e-02 -2.075795829296112061e-01 -1.317842304706573486e-01 -1.839129477739334106e-01 -2.304393984377384186e-02 -2.885306775569915771e-01 3.459002077579498291e-02 9.168945252895355225e-03 1.792436838150024414e-01 -7.880267500877380371e-02 -1.746161580085754395e-01 2.729851901531219482e-01 2.252500802278518677e-01 -1.413723528385162354e-01 -5.935347825288772583e-02 1.089597120881080627e-01 -1.584355384111404419e-01 1.056827604770660400e-01 -8.115510642528533936e-02
1.255024075508117676e-01 -3.775448724627494812e-02 -2.870304584503173828e-01 1.916191354393959045e-02 -4.850803408771753311e-03 1.127993538975715637e-01 2.049129009246826172e-01 -3.765475749969482422e-01 -1.237634196877479553e-01 -2.807534635066986084e-01 -5.187314376235008240e-02 -1.217754632234573364e-01 2.076274007558822632e-01 1.542596705257892609e-02 2.376050129532814026e-02 -2.494235932826995850e-01 3.088455833494663239e-02 2.178437709808349609e-01 -1.125103887170553207e-02 4.630732908844947815e-02 1.320924013853073120e-01 6.704763323068618774e-02 -2.112437337636947632e-01 -4.252017438411712646e-01 -2.150866240262985229e-01 2.454359978437423706e-01 -1.102131828665733337e-01 1.366343498229980469e-01 -7.058584131300449371e-03 -1.723347157239913940e-01 9.372189640998840332e-03 -1.433972418308258057e-01
-5.383666232228279114e-02 -5.150292441248893738e-02 -4.021587967872619629e-01 -1.560760885477066040e-01 3.756121098995208740e-01 -7.502326369285583496e-02 1.347045302391052246e-01 -8.537323027849197388e-02 -1.960157044231891632e-02 1.109583899378776550e-01 6.924346089363098145e-02 -3.990091681480407715e-01 2.960508465766906738e-01 -3.947081509977579117e-03 1.466967351734638214e-02 4.296867549419403076e-02 -2.729805409908294678e-01 -8.174202591180801392e-02 -1.811173111200332642e-01 -6.847923249006271362e-02 9.908953309059143066e-02 2.427314966917037964e-01 9.946536272764205933e-02 -1.797381043434143066e-01 -2.169109880924224854e-01 1.702401340007781982e-01 -1.176489796489477158e-02 -1.432998180389404297e-01 3.397247567772865295e-02 -1.103000268340110779e-01 1.258819103240966797e-01 1.195290461182594299e-01
4.523383080959320068e-01 -1.978038102388381958e-01 -6.435498595237731934e-02 3.994298875331878662e-01 1.776323020458221436e-01 2.030219696462154388e-02 9.700639545917510986e-02 -7.769860792905092239e-03 1.288448274135589600e-01 -7.998044043779373169e-02 -4.260476212948560715e-03 -2.355711460113525391e-01 2.217099368572235107e-01 -1.265917718410491943e-01 -1.121506541967391968e-01 -7.186132669448852539e-02 -2.054143697023391724e-01 -3.530711866915225983e-03 1.625456511974334717e-01 6.141062825918197632e-03 -1.184345455840229988e-03 2.368930727243423462e-01 -1.221104636788368225e-01 -6.295789033174514771e-02 1.623975783586502075e-01 -3.012251667678356171e-02 1.155412793159484863e-01 -1.558322180062532425e-02 1.168259070254862309e-03 2.807264961302280426e-02 3.781376481056213379e-01 2.477867752313613892e-01
-4.459344223141670227e-02 2.598661780357360840e-01 -2.732453048229217529e-01 -3.278873488306999207e-02 -5.563865229487419128e-02 -1.001494526863098145e-01 1.705722212791442871e-01 -3.227356672286987305e-01 1.201289296150207520e-01 6.749489158391952515e-02 1.146804913878440857e-01 -9.491172432899475098e-02 4.285299479961395264e-01 3.274616971611976624e-02 -1.802047789096832275e-01 -2.647254988551139832e-02 3.904319554567337036e-02 4.706093110144138336e-03 -1.108355075120925903e-01 -9.766416251659393311e-02 3.615693747997283936e-01 4.510956108570098877e-01 4.595373198390007019e-02 5.534080415964126587e-02 7.123152166604995728e-02 7.154593616724014282e-02 -1.076341345906257629e-01 -1.110670901834964752e-02 1.984794810414314270e-02 -6.464818865060806274e-02 1.074159666895866394e-01 2.203560024499893188e-01
2.404057979583740234e-01 -1.829805970191955566e-01 3.534916415810585022e-02 4.214221537113189697e-01 3.380893543362617493e-02 -9.916572831571102142e-03 -1.475996077060699463e-01 -4.963313937187194824e-01 1.669995337724685669e-01 1.374057829380035400e-01 3.153688460588455200e-02 1.009096056222915649e-01 1.781636476516723633e-01 -8.615506440401077271e-02 -2.439798861742019653e-01 6.202999129891395569e-02 -2.585463821887969971e-01 -4.321194440126419067e-02 9.352928958833217621e-03 2.300101518630981445e-02 3.435497581958770752e-01 7.021010667085647583e-02 5.307810008525848389e-02 -1.375547647476196289e-01 2.158929109573364258e-01 7.068874686956405640e-02 -9.657578915357589722e-02 7.941717654466629028e-02 7.673921436071395874e-02 8.919509127736091614e-03 -1.976555795408785343e-04 -1.130758374929428101e-01
-7.445828616619110107e-02 -9.980026632547378540e-02 -1.763205826282501221e-01 2.554626166820526123e-01 -1.005723327398300171e-01 -1.217781975865364075e-01 6.228743493556976318e-02 -3.167598247528076172e-01 6.109186797402799129e-04 -1.971385627985000610e-01 -1.562597900629043579e-01 -5.790869146585464478e-02 1.663397401571273804e-01 4.365920647978782654e-02 -3.308916091918945312e-01 2.827178537845611572e-01 -3.999564051628112793e-01 1.267156004905700684e-01 -1.117993146181106567e-01 -1.615824550390243530e-02 -6.758274883031845093e-02 2.579106390476226807e-01 -2.219619154930114746e-01 -1.365120112895965576e-01 -2.103415429592132568e-01 1.729319393634796143e-01 1.176430806517601013e-01 1.025758981704711914e-01 -2.094631195068359375e-01 3.268337249755859375e-02 4.403005540370941162e-02 1.392527110874652863e-02
[truncated: 3,273,293 more chars]
