# Supplementary material for: The Language of Innovation
Source: PLoS One. 2020 Apr 30;15(4):e0230107. doi: 10.1371/journal.pone.0230107 (PMC7194493; doi:10.1371/journal.pone.0230107)
Supplement: S25 File — (GZ) [file pone.0230107.s025.tar.gz › 2003-2007/V2Run_13_VS_4500_embeddings2003-2007ED32.txt]

4.749410971999168396e-02 -5.840702727437019348e-02 -2.572008967399597168e-01 -1.761514577083289623e-03 -2.536359941586852074e-03 2.439192235469818115e-01 -1.612446606159210205e-01 -1.588026434183120728e-01 -1.232367753982543945e-01 -3.741579949855804443e-01 -2.022866532206535339e-02 1.572078913450241089e-01 6.911537051200866699e-02 -1.902273744344711304e-01 8.995808660984039307e-02 3.288843631744384766e-01 -2.790158390998840332e-01 6.995121389627456665e-02 -2.886047363281250000e-01 -1.690559685230255127e-01 1.081980764865875244e-02 -5.646120384335517883e-02 1.235361844301223755e-01 1.388293206691741943e-01 1.304291095584630966e-02 2.553079724311828613e-01 7.349431514739990234e-02 -1.501166820526123047e-01 -1.131830550730228424e-02 -2.592577934265136719e-01 2.590460479259490967e-01 -1.404960453510284424e-01
6.792989373207092285e-02 -6.589189171791076660e-02 -2.419670820236206055e-01 -3.816129267215728760e-02 2.145789004862308502e-02 -8.714619092643260956e-03 -1.763543337583541870e-01 -2.496598102152347565e-02 1.164202615618705750e-01 -1.627418585121631622e-02 -1.555552780628204346e-01 -1.098141595721244812e-01 -4.043057560920715332e-01 1.672940105199813843e-01 -2.733368426561355591e-02 1.864896565675735474e-01 -8.789797127246856689e-02 2.061067372560501099e-01 -1.652098000049591064e-01 -1.044801175594329834e-01 -2.995298206806182861e-01 9.237179160118103027e-02 1.342524737119674683e-01 2.694527208805084229e-01 -5.658955872058868408e-02 1.229715347290039062e-01 8.933333307504653931e-02 -3.524430394172668457e-01 -2.207517437636852264e-02 -1.751105636358261108e-01 -2.541309297084808350e-01 -3.133334219455718994e-01
1.929118186235427856e-01 -2.231110930442810059e-01 4.193010553717613220e-02 -1.912462860345840454e-01 7.128951698541641235e-02 2.821964584290981293e-02 -2.556787431240081787e-01 -8.400285243988037109e-02 -1.536762267351150513e-01 -1.214463710784912109e-01 1.808871477842330933e-01 3.024403452873229980e-01 -1.123435497283935547e-01 1.601948738098144531e-01 1.319931745529174805e-01 2.613723278045654297e-01 -2.684303820133209229e-01 3.094205074012279510e-02 -1.032640114426612854e-01 -3.183044195175170898e-01 9.950060397386550903e-02 1.883381009101867676e-01 -1.067961901426315308e-01 -9.790786355733871460e-02 5.625505372881889343e-02 2.240783125162124634e-01 2.083356231451034546e-01 -9.669265896081924438e-02 2.996876137331128120e-03 -4.709303379058837891e-02 2.403696924448013306e-01 -3.038090467453002930e-01
9.193924814462661743e-02 -2.451312169432640076e-02 -1.776206344366073608e-01 1.377639919519424438e-01 -3.392590582370758057e-02 6.933759152889251709e-02 -2.667760550975799561e-01 -6.358211487531661987e-02 3.990834578871726990e-02 -3.882420063018798828e-01 -2.873179316520690918e-01 1.772764921188354492e-01 -2.693863213062286377e-01 1.518385261297225952e-01 -5.824631825089454651e-02 1.689580231904983521e-01 -2.832560837268829346e-01 1.132184118032455444e-01 1.635710746049880981e-01 -2.756097316741943359e-01 -9.172606468200683594e-02 1.295100152492523193e-02 -1.663706898689270020e-01 1.932099759578704834e-01 -5.719855427742004395e-02 -1.821902208030223846e-02 8.764006197452545166e-02 2.387033216655254364e-02 -8.380272239446640015e-02 -1.853125542402267456e-01 -2.801115214824676514e-01 -2.536559998989105225e-01
1.167619973421096802e-01 -2.457744441926479340e-03 -2.148450613021850586e-01 -5.377250164747238159e-02 -1.957835443317890167e-02 1.103636622428894043e-01 -6.864985823631286621e-02 -1.123609952628612518e-02 -8.300553262233734131e-02 -4.476219415664672852e-01 4.906591773033142090e-02 1.451227813959121704e-01 -3.566165566444396973e-01 -4.449569433927536011e-02 1.843987703323364258e-01 -9.029090404510498047e-03 -2.407103329896926880e-01 -6.480594724416732788e-02 -7.420838624238967896e-02 -4.994021058082580566e-01 -7.597459852695465088e-02 1.333814114332199097e-01 -9.347671270370483398e-02 6.844866275787353516e-02 1.506353467702865601e-01 2.645319104194641113e-01 -1.162688881158828735e-01 5.249804258346557617e-02 4.481828585267066956e-02 -2.124986425042152405e-02 1.349636316299438477e-01 -2.056469619274139404e-01
2.013334631919860840e-01 3.260416164994239807e-02 -1.567408740520477295e-01 1.131653338670730591e-01 1.469852495938539505e-02 -1.506175752729177475e-02 -1.357345879077911377e-01 -3.077167272567749023e-01 2.470618486404418945e-01 -2.652045488357543945e-01 -1.500939577817916870e-01 6.740115582942962646e-02 -3.302242159843444824e-01 -4.981878772377967834e-02 4.832003638148307800e-02 2.162121981382369995e-01 -7.615198940038681030e-02 -1.244304627180099487e-01 -6.736565264873206615e-04 -3.780981898307800293e-01 -1.504449993371963501e-01 -6.965946406126022339e-02 -5.101402476429939270e-02 1.415484100580215454e-01 8.955776691436767578e-02 7.751045376062393188e-02 4.098766148090362549e-01 -1.854646205902099609e-02 2.249794453382492065e-01 -2.297154814004898071e-02 1.635636538267135620e-01 -1.173957437276840210e-01
2.486281245946884155e-01 7.739686989225447178e-04 -1.138710007071495056e-01 -1.424501091241836548e-01 2.303421944379806519e-01 -8.578369021415710449e-02 7.159994542598724365e-02 -6.091719958931207657e-03 -3.040374023839831352e-03 -4.184612333774566650e-01 -1.983894258737564087e-01 -2.397405169904232025e-02 -3.002673387527465820e-01 2.880463562905788422e-02 -9.720442444086074829e-02 2.380015552043914795e-01 -2.006635963916778564e-01 -7.996717095375061035e-02 1.869235634803771973e-01 -3.331291973590850830e-01 -3.649629354476928711e-01 1.373839378356933594e-01 -1.095542609691619873e-01 8.301781862974166870e-02 1.287830173969268799e-01 9.819013625383377075e-02 1.511392593383789062e-01 -3.132865205407142639e-02 3.007665835320949554e-02 -8.393668383359909058e-02 -2.189358510076999664e-02 -2.125709056854248047e-01
-1.088788881897926331e-01 -1.646799743175506592e-01 -7.257740944623947144e-02 -4.294905066490173340e-02 7.820868492126464844e-02 3.328875005245208740e-01 -1.141762360930442810e-01 -1.008898243308067322e-01 -6.261347327381372452e-03 -3.224219381809234619e-01 -1.053705587983131409e-01 1.103460937738418579e-01 -3.976627290248870850e-01 3.136236593127250671e-02 1.907913684844970703e-01 3.687002360820770264e-01 -1.218239665031433105e-01 1.658253557980060577e-02 -3.064920008182525635e-02 -7.207118719816207886e-02 -3.234570622444152832e-01 -1.751879900693893433e-01 1.724713444709777832e-01 3.256115019321441650e-01 7.492209970951080322e-02 -1.031951010227203369e-01 8.479935675859451294e-02 5.158105632290244102e-04 -9.898510575294494629e-02 -1.671419143676757812e-01 -3.375154733657836914e-02 -1.928166486322879791e-02
-1.639612019062042236e-02 6.484611332416534424e-02 -1.109470799565315247e-02 6.994109600782394409e-03 2.840861082077026367e-01 2.764481306076049805e-01 -8.243735879659652710e-02 -9.595308452844619751e-02 1.590882688760757446e-01 -3.829843401908874512e-01 -1.498793661594390869e-01 5.452384799718856812e-02 -2.179736793041229248e-01 1.682842075824737549e-01 -1.042548194527626038e-01 2.173793762922286987e-01 -3.564388751983642578e-01 -1.475049555301666260e-01 -1.258597224950790405e-01 4.696346446871757507e-02 -2.817522585391998291e-01 2.709186822175979614e-02 1.219797506928443909e-01 5.161814624443650246e-04 7.758527249097824097e-02 2.059313803911209106e-01 1.009310334920883179e-01 -2.175219058990478516e-01 -1.678204685449600220e-01 1.113924235105514526e-01 2.189594507217407227e-02 -2.863795459270477295e-01
-5.908103659749031067e-02 7.686532288789749146e-02 -1.468800604343414307e-01 -1.064825728535652161e-01 1.098397597670555115e-01 -8.937470614910125732e-02 -1.615024060010910034e-01 -2.335781753063201904e-01 -1.112577840685844421e-01 -5.060527324676513672e-01 -8.637004345655441284e-02 1.432119905948638916e-01 -1.328229457139968872e-01 -1.050744503736495972e-01 9.506875276565551758e-02 2.272389233112335205e-01 -1.568361371755599976e-01 1.179847680032253265e-02 2.317858189344406128e-01 -3.095937371253967285e-01 -5.954317003488540649e-02 -2.755597531795501709e-01 -7.716670632362365723e-02 2.379883080720901489e-01 7.325681298971176147e-02 7.000904530286788940e-02 3.484421595931053162e-02 -1.029040366411209106e-01 6.556123029440641403e-03 -2.337122261524200439e-01 9.046123176813125610e-02 -2.643840909004211426e-01
4.634183645248413086e-02 7.832808047533035278e-02 -7.075724750757217407e-02 -4.364105165004730225e-01 -1.018041595816612244e-01 1.900153309106826782e-01 -7.335672527551651001e-02 -1.028292477130889893e-01 -1.121769621968269348e-01 -7.459615916013717651e-02 1.360819768160581589e-02 1.508202403783798218e-01 -2.012558430433273315e-01 -6.300055421888828278e-03 1.057705283164978027e-01 1.576401740312576294e-01 -8.831498026847839355e-02 -9.560119360685348511e-02 -2.958464920520782471e-01 -8.975059539079666138e-02 -3.315781652927398682e-01 -1.845789700746536255e-01 -2.226491421461105347e-01 1.357368081808090210e-01 2.234949469566345215e-01 2.205393165349960327e-01 1.195252984762191772e-01 -1.615767031908035278e-01 -2.250397391617298126e-02 -3.778071701526641846e-02 2.630994021892547607e-01 -2.854887843132019043e-01
1.496021598577499390e-01 1.194114163517951965e-01 -2.313261926174163818e-01 -1.355210784822702408e-02 1.988312304019927979e-01 7.715719286352396011e-03 -2.220010608434677124e-01 -4.435419291257858276e-02 -1.813799887895584106e-02 -3.467052876949310303e-01 -8.106096065603196621e-04 2.395366132259368896e-01 -2.655381262302398682e-01 -1.306872814893722534e-01 1.232988163828849792e-01 2.270396202802658081e-01 -1.254293620586395264e-01 -9.624665975570678711e-02 7.949434965848922729e-02 -1.247498169541358948e-01 -2.856288850307464600e-01 2.779521048069000244e-01 -1.015408113598823547e-01 1.750590652227401733e-01 -7.450097706168889999e-03 -8.919614553451538086e-02 1.341085582971572876e-01 -2.501350082457065582e-02 1.929055005311965942e-01 -3.619115352630615234e-01 7.497638463973999023e-03 -2.121841460466384888e-01
1.143882125616073608e-01 1.048730537295341492e-01 -2.804137021303176880e-02 -5.420054867863655090e-02 1.209337413311004639e-01 -1.374341845512390137e-01 -2.520982921123504639e-01 -1.902135275304317474e-02 3.951240330934524536e-02 -4.576008617877960205e-01 3.291742876172065735e-02 2.263798564672470093e-01 -3.148055672645568848e-01 5.650367587804794312e-03 -1.836721412837505341e-02 3.854352608323097229e-02 -1.433865725994110107e-01 -7.006548345088958740e-02 -9.438107162714004517e-02 -4.713223874568939209e-01 -3.243988454341888428e-01 1.162045747041702271e-01 -5.891699716448783875e-02 2.113501131534576416e-01 1.171630918979644775e-01 2.115815319120883942e-02 1.942772120237350464e-01 6.338111311197280884e-02 6.416807323694229126e-02 2.271695435047149658e-02 -1.055699121206998825e-02 -1.625901013612747192e-01
2.392758280038833618e-01 -7.783699780702590942e-02 -1.910062581300735474e-01 -4.091284796595573425e-02 1.484316401183605194e-02 1.225924771279096603e-02 -2.365322560071945190e-01 6.396128796041011810e-03 2.315422594547271729e-01 -4.976144731044769287e-01 1.121131479740142822e-01 1.017763838171958923e-01 -1.025695428252220154e-01 -1.020995974540710449e-01 -3.158823400735855103e-02 6.386112421751022339e-02 -1.262307912111282349e-01 -1.922833919525146484e-01 3.179509565234184265e-02 -4.737293422222137451e-01 -2.943653985857963562e-02 -4.668759182095527649e-02 -1.088684946298599243e-01 7.383432239294052124e-02 1.798289120197296143e-01 -1.955973356962203979e-02 3.282636106014251709e-01 -6.425326317548751831e-02 6.815310101956129074e-03 -1.585410088300704956e-01 3.120291791856288910e-02 -1.501404047012329102e-01
-6.263767927885055542e-02 -2.669387459754943848e-01 -1.127162873744964600e-01 1.472933292388916016e-01 -5.709762498736381531e-02 5.564659088850021362e-02 2.187606506049633026e-02 -1.774304658174514771e-01 -9.609251469373703003e-02 -4.393864870071411133e-01 2.024975977838039398e-02 5.571369826793670654e-02 -2.726577222347259521e-01 2.227743715047836304e-02 5.699994787573814392e-02 6.639733165502548218e-02 -2.212514430284500122e-01 -2.037546038627624512e-01 6.642048805952072144e-02 -2.473336905241012573e-01 4.083624854683876038e-02 -7.068764418363571167e-02 -1.549422889947891235e-01 1.905754655599594116e-01 4.949707537889480591e-02 1.373766511678695679e-01 4.382528066635131836e-01 -7.052390277385711670e-02 1.331690400838851929e-01 -4.976520314812660217e-02 -1.617175489664077759e-01 -2.757352590560913086e-01
3.062929809093475342e-01 2.787343971431255341e-02 4.075242951512336731e-02 -2.591438591480255127e-01 2.450515031814575195e-01 8.177428692579269409e-02 -2.322825230658054352e-02 1.885437406599521637e-03 -2.337796092033386230e-01 -1.180817037820816040e-01 2.497134916484355927e-02 8.812519162893295288e-02 -1.073207259178161621e-01 1.563760638236999512e-01 2.746224999427795410e-01 2.856500744819641113e-01 2.783656679093837738e-02 3.955624997615814209e-02 -2.367271035909652710e-01 -2.765755653381347656e-01 1.084225531667470932e-02 -2.111467123031616211e-01 5.335591733455657959e-02 6.741197407245635986e-02 1.685989201068878174e-01 9.559403173625469208e-03 2.462133020162582397e-01 -1.860540509223937988e-01 7.835959643125534058e-02 1.069027744233608246e-02 2.476339638233184814e-01 -3.479142785072326660e-01
2.349978983402252197e-01 7.182735949754714966e-02 -8.648394793272018433e-02 -3.691234439611434937e-02 9.795118868350982666e-02 2.376933693885803223e-01 -7.299567013978958130e-02 6.465732585638761520e-03 1.272388268262147903e-02 -2.398445904254913330e-01 1.968410164117813110e-01 -1.368863135576248169e-01 -3.235262334346771240e-01 9.965822100639343262e-03 9.599199146032333374e-02 1.657598763704299927e-01 -8.850024640560150146e-02 -1.073008105158805847e-01 -1.247759088873863220e-01 1.090761180967092514e-02 -2.426466047763824463e-01 -7.843161374330520630e-02 3.981636762619018555e-01 -2.947558648884296417e-02 1.088201701641082764e-01 1.355638951063156128e-01 1.224554479122161865e-01 2.823308482766151428e-02 -1.698892563581466675e-02 -1.828372627496719360e-01 -2.703642845153808594e-01 -4.363353848457336426e-01
3.466669702902436256e-03 -1.383812725543975830e-01 -2.171303927898406982e-01 -3.016433678567409515e-02 5.967633426189422607e-02 2.044266760349273682e-01 -1.523148119449615479e-01 -5.945574492216110229e-02 -5.334071442484855652e-02 -1.597923487424850464e-01 -4.598570242524147034e-02 1.447276175022125244e-01 -2.596395611763000488e-01 2.281538397073745728e-01 -7.748391479253768921e-02 8.017563074827194214e-02 -2.165388315916061401e-01 -1.143092215061187744e-01 -9.667029231786727905e-02 -9.076477587223052979e-02 -3.224056065082550049e-01 1.263588666915893555e-01 2.171576023101806641e-01 -1.291187759488821030e-02 9.691905975341796875e-02 -3.822374716401100159e-02 1.610283553600311279e-01 5.774520710110664368e-02 -9.095593541860580444e-02 3.009939491748809814e-01 -1.356046050786972046e-01 -5.246001482009887695e-01
4.060997441411018372e-02 1.860313676297664642e-02 -3.319722414016723633e-02 -4.226137101650238037e-01 -1.016139239072799683e-01 4.260802641510963440e-03 -1.893983632326126099e-01 3.617292270064353943e-02 -2.288921475410461426e-01 -1.408435851335525513e-01 9.762074798345565796e-02 1.247383654117584229e-01 -3.429017961025238037e-02 4.940072074532508850e-02 -1.440460681915283203e-01 -1.879112678579986095e-04 -2.198219597339630127e-01 5.305271968245506287e-02 -2.744936943054199219e-01 -1.363052278757095337e-01 -6.838729232549667358e-02 -7.282244507223367691e-03 1.293504387140274048e-01 2.770648896694183350e-02 3.674434423446655273e-01 2.748587131500244141e-01 2.830311059951782227e-01 -2.119459658861160278e-01 -7.611843943595886230e-02 -1.107897982001304626e-01 -8.364832028746604919e-03 -3.578741252422332764e-01
2.497446089982986450e-01 -1.245134137570858002e-02 -1.374444961547851562e-01 6.259200721979141235e-02 1.438520699739456177e-01 -1.196596249938011169e-01 3.074043802917003632e-02 -2.153809666633605957e-01 -1.489471923559904099e-02 -3.095900714397430420e-01 1.736673116683959961e-01 1.245004385709762573e-01 -1.086435094475746155e-01 2.311680018901824951e-01 7.688765227794647217e-02 1.422988921403884888e-01 -2.099289894104003906e-01 -1.620437353849411011e-01 1.610830128192901611e-01 -5.098248124122619629e-01 -2.073570154607295990e-02 -1.370878368616104126e-01 -9.525237977504730225e-02 2.601383626461029053e-01 -1.771904900670051575e-02 2.011169940233230591e-01 2.999344766139984131e-01 -7.172640413045883179e-02 -2.000975981354713440e-02 -4.686878249049186707e-02 -4.647573456168174744e-02 -7.998067885637283325e-02
7.562157511711120605e-02 -1.984741687774658203e-01 -1.621990054845809937e-01 -2.327448688447475433e-02 -9.062213450670242310e-02 -1.358002573251724243e-01 -1.096464917063713074e-01 4.960912093520164490e-02 8.841276168823242188e-02 -4.501217007637023926e-01 -4.139579832553863525e-02 -2.647096524015069008e-03 -2.756286561489105225e-01 4.497423768043518066e-02 -9.199666976928710938e-02 7.246529683470726013e-03 -2.184128314256668091e-01 -9.284515678882598877e-02 -7.845260202884674072e-02 -3.916468322277069092e-01 -1.973990947008132935e-01 5.810683593153953552e-02 -6.436061859130859375e-02 2.059487998485565186e-01 2.027318179607391357e-01 1.965852677822113037e-01 2.300790995359420776e-01 7.841382175683975220e-02 2.790087759494781494e-01 -1.925180107355117798e-01 -1.492509525269269943e-02 -1.718013435602188110e-01
2.427118569612503052e-01 -5.389926210045814514e-02 -1.292112618684768677e-01 -3.253118321299552917e-02 1.356414705514907837e-01 1.758321374654769897e-01 -9.943494945764541626e-02 -1.971284151077270508e-01 7.272958755493164062e-02 -3.881022632122039795e-01 -2.139719203114509583e-02 1.354138553142547607e-01 -1.321889907121658325e-01 3.268111869692802429e-02 -1.612878739833831787e-01 1.539609432220458984e-01 -1.929806470870971680e-01 5.551753565669059753e-02 2.212597131729125977e-01 -2.837621271610260010e-01 -9.812189638614654541e-02 -5.109885334968566895e-02 -1.903164088726043701e-01 1.647962033748626709e-01 6.062076985836029053e-02 -4.046351462602615356e-02 1.908860355615615845e-01 1.202665865421295166e-01 4.178016185760498047e-01 1.579580269753932953e-02 -2.174288928508758545e-01 -2.359827011823654175e-01
3.133337497711181641e-01 -1.133101060986518860e-01 8.306792005896568298e-03 -2.495099157094955444e-01 2.605534903705120087e-02 -8.087329566478729248e-02 -9.374087303876876831e-02 -1.562559902667999268e-01 -1.672191172838211060e-01 5.990526406094431877e-04 1.705655604600906372e-01 1.776913106441497803e-01 -6.934422999620437622e-02 1.007679924368858337e-01 7.080249488353729248e-02 2.054183483123779297e-01 -1.495657116174697876e-01 2.216496318578720093e-01 -3.141824305057525635e-01 -2.220840901136398315e-01 1.059011444449424744e-01 1.003561168909072876e-02 -3.201127052307128906e-02 1.803018897771835327e-02 9.537393599748611450e-02 -1.558350324630737305e-01 4.157423973083496094e-01 3.516654297709465027e-02 -2.369539290666580200e-01 -3.822063654661178589e-02 -1.282985806465148926e-01 -3.488703370094299316e-01
4.013832211494445801e-01 1.811697781085968018e-01 -2.685754001140594482e-01 -2.114821784198284149e-02 -9.558290988206863403e-02 -1.195511966943740845e-01 2.284568175673484802e-02 -1.388131529092788696e-01 -6.645644456148147583e-02 -3.491553068161010742e-01 5.306749418377876282e-02 2.697267532348632812e-01 -1.298733949661254883e-01 -1.221499890089035034e-01 -3.579250574111938477e-01 2.581251226365566254e-02 -9.037905186414718628e-02 -9.301691502332687378e-02 -9.741900861263275146e-02 -2.454730123281478882e-01 -2.346505075693130493e-01 -1.651812531054019928e-02 -2.109873741865158081e-01 1.325026527047157288e-02 -3.024354763329029083e-02 2.345317602157592773e-01 1.451876312494277954e-01 -3.566261613741517067e-03 8.006630837917327881e-02 -7.668365538120269775e-02 8.235941082239151001e-02 -2.124418467283248901e-01
3.014816157519817352e-02 3.268207237124443054e-02 -1.702950708568096161e-02 -9.555345028638839722e-02 -1.099186986684799194e-01 1.710918098688125610e-01 -6.612316519021987915e-02 -9.184198081493377686e-02 -1.199140399694442749e-02 -4.354428872466087341e-02 6.161373108625411987e-02 1.625357419252395630e-01 -1.601677685976028442e-01 2.363805472850799561e-01 -3.536107018589973450e-02 8.214536309242248535e-02 -2.630134522914886475e-01 1.560702323913574219e-01 -3.551259040832519531e-01 -1.741596311330795288e-01 -6.373865157365798950e-02 -7.850416749715805054e-02 -9.968011826276779175e-02 1.877386718988418579e-01 4.832426607608795166e-01 3.344800472259521484e-01 2.260042428970336914e-01 -1.076587885618209839e-01 3.468261659145355225e-02 -9.773579984903335571e-02 1.391175687313079834e-01 -2.628573477268218994e-01
2.627859413623809814e-01 7.070188224315643311e-02 -1.714597940444946289e-01 -1.136923730373382568e-01 -5.757317692041397095e-02 -1.564745157957077026e-01 -1.558600813150405884e-01 2.376030758023262024e-02 1.430047303438186646e-01 -5.729505419731140137e-01 1.688692346215248108e-02 8.277076482772827148e-02 -4.140208363533020020e-01 -3.002933226525783539e-02 3.140676394104957581e-02 1.181133836507797241e-01 -7.757814973592758179e-02 -1.497772634029388428e-01 -1.698382571339607239e-02 -2.992439270019531250e-01 -1.348259896039962769e-01 3.017204627394676208e-02 1.686649471521377563e-01 1.069220602512359619e-01 4.090025648474693298e-02 1.567566990852355957e-01 9.499457478523254395e-02 -2.853811532258987427e-02 1.776544004678726196e-01 -1.331195086240768433e-01 4.991028457880020142e-02 -1.508015245199203491e-01
6.427387893199920654e-02 1.067739129066467285e-01 -3.388702124357223511e-02 9.428989887237548828e-02 6.265971809625625610e-02 -8.150511234998703003e-02 -1.078330576419830322e-01 -4.037566483020782471e-02 -1.799221485853195190e-01 1.394595652818679810e-01 1.258250921964645386e-01 -1.849174499511718750e-02 -1.593276262283325195e-01 -2.274494320154190063e-01 4.089001100510358810e-03 9.275930374860763550e-02 -1.664179712533950806e-01 2.722191810607910156e-01 -2.672011852264404297e-01 -2.749699056148529053e-01 -1.133523881435394287e-02 -1.717078983783721924e-01 -1.072942763566970825e-01 -1.886795647442340851e-02 -3.078238479793071747e-02 5.413771793246269226e-02 4.362538754940032959e-01 -1.718150973320007324e-01 -1.014242395758628845e-01 -1.342089474201202393e-01 1.111230626702308655e-01 -4.921590983867645264e-01
1.283607929944992065e-01 -3.534622862935066223e-02 1.274489462375640869e-01 -2.708819806575775146e-01 4.383472353219985962e-02 1.675035804510116577e-02 -1.319055408239364624e-01 -8.014603704214096069e-02 -1.559150665998458862e-01 -1.854979395866394043e-01 9.623932093381881714e-02 2.907038927078247070e-01 -2.761414051055908203e-01 4.280499741435050964e-02 1.475505083799362183e-01 2.304700165987014771e-01 -2.240009009838104248e-01 1.587825715541839600e-01 -2.702339887619018555e-01 -1.438618749380111694e-01 6.067691743373870850e-02 -1.135894432663917542e-01 1.473485026508569717e-02 5.098942294716835022e-02 8.351823687553405762e-02 4.095260798931121826e-01 2.730151116847991943e-01 -1.910696476697921753e-01 -1.639241278171539307e-01 5.786663666367530823e-02 2.921757102012634277e-02 -2.363227754831314087e-01
-8.923798799514770508e-02 -2.377006225287914276e-02 -8.041606098413467407e-02 2.515528723597526550e-02 9.315546602010726929e-02 7.779455929994583130e-02 -1.866112276911735535e-02 -1.398805826902389526e-01 -3.887937171384692192e-03 -5.986971259117126465e-01 -1.922998428344726562e-01 -9.927107021212577820e-03 -2.755315899848937988e-01 -5.862024147063493729e-03 -8.211372792720794678e-02 1.092562898993492126e-01 -1.227857023477554321e-01 -6.091503798961639404e-02 -2.049901336431503296e-01 -3.655978739261627197e-01 -6.126276683062314987e-03 9.874299168586730957e-03 4.078617691993713379e-02 -6.520811468362808228e-02 8.260135352611541748e-02 -7.921952009201049805e-02 5.705290660262107849e-02 -1.181203722953796387e-01 2.452105432748794556e-01 1.034384872764348984e-02 -1.623179912567138672e-01 -3.770355880260467529e-01
1.631865501403808594e-01 -1.904388815164566040e-01 1.709927767515182495e-01 -3.048863708972930908e-01 1.364115476608276367e-01 3.431741520762443542e-02 -1.009010598063468933e-01 -1.419535279273986816e-01 -1.991856694221496582e-01 -1.615096777677536011e-01 8.099902421236038208e-03 3.569612503051757812e-01 -1.410898715257644653e-01 4.928012564778327942e-02 1.262279897928237915e-01 2.912138998508453369e-01 -2.823295295238494873e-01 5.917738005518913269e-02 -1.657539904117584229e-01 -1.615010499954223633e-01 3.190377727150917053e-02 -4.378138855099678040e-02 -5.549183115363121033e-02 1.111191883683204651e-01 2.044925540685653687e-01 1.305513679981231689e-01 3.103764951229095459e-01 2.759432606399059296e-02 -7.986862212419509888e-02 -7.418230921030044556e-02 2.179388403892517090e-01 -2.792928516864776611e-01
1.147316247224807739e-01 -1.548652499914169312e-01 -3.537988066673278809e-01 -5.765466764569282532e-02 1.270585656166076660e-01 -1.379563361406326294e-01 7.418695371598005295e-03 -1.264064162969589233e-01 -6.370215117931365967e-02 -7.896778732538223267e-02 -1.898925006389617920e-01 -6.060628965497016907e-02 -4.867179319262504578e-02 -1.113337799906730652e-01 -8.808304369449615479e-02 2.703265547752380371e-01 -3.925195038318634033e-01 1.557464748620986938e-01 -1.710366271436214447e-02 5.679869651794433594e-02 -2.660024166107177734e-01 1.239801347255706787e-01 -1.433399170637130737e-01 2.798661291599273682e-01 -1.347930282354354858e-01 -2.875655591487884521e-01 1.800890117883682251e-01 -2.448977828025817871e-01 1.906411051750183105e-01 -5.049178376793861389e-02 9.497170895338058472e-02 -1.717292666435241699e-01
1.052233576774597168e-01 3.681730595417320728e-04 -3.753698244690895081e-02 7.345294207334518433e-02 1.715791970491409302e-02 -8.324899524450302124e-02 -2.876817286014556885e-01 -7.991035282611846924e-02 8.292157948017120361e-02 -4.875223934650421143e-01 6.380550563335418701e-02 3.363328427076339722e-02 -5.411106944084167480e-01 4.821497946977615356e-02 -1.380544900894165039e-01 1.182210072875022888e-01 -1.629400551319122314e-01 -1.045336946845054626e-01 -1.249462664127349854e-01 -1.562311500310897827e-01 -1.485190689563751221e-01 2.084099128842353821e-02 3.713106364011764526e-02 6.467256695032119751e-03 2.920083403587341309e-01 -6.842628121376037598e-02 2.102362513542175293e-01 -7.225119974464178085e-03 1.331583503633737564e-02 -8.503769338130950928e-02 1.245683059096336365e-01 -2.220305651426315308e-01
1.796853691339492798e-01 -2.615783810615539551e-01 1.487388759851455688e-01 -1.748157292604446411e-01 6.681001931428909302e-02 -9.216481447219848633e-02 -1.726769059896469116e-01 -2.498894184827804565e-01 -1.621905565261840820e-01 -1.477785110473632812e-01 -2.166813425719738007e-02 2.022226005792617798e-01 -2.025732845067977905e-01 9.623038023710250854e-02 1.062663048505783081e-01 1.649174392223358154e-01 -1.736331135034561157e-01 9.431771188974380493e-02 -2.706544399261474609e-01 -1.728812307119369507e-01 -1.649699658155441284e-01 3.406007960438728333e-02 4.333892837166786194e-02 -5.155254155397415161e-02 1.626141667366027832e-01 2.583285272121429443e-01 4.475132226943969727e-01 -6.005835160613059998e-02 1.399127766489982605e-02 -3.583576064556837082e-03 1.784054338932037354e-01 -2.427048087120056152e-01
6.544799543917179108e-03 -1.240509450435638428e-01 -1.112390756607055664e-01 -1.697748713195323944e-02 2.288889512419700623e-02 9.736751019954681396e-02 2.178123295307159424e-01 -1.982706934213638306e-01 2.008910775184631348e-01 -4.396116137504577637e-01 -9.731507301330566406e-02 1.677369326353073120e-01 -1.823379099369049072e-02 1.426468640565872192e-01 -4.901984706521034241e-02 2.753494977951049805e-01 -2.572377026081085205e-01 -6.255023181438446045e-02 -2.073573879897594452e-02 -2.145351171493530273e-01 -3.115502595901489258e-01 2.594852745532989502e-01 1.100935339927673340e-01 1.997976005077362061e-01 -6.528767943382263184e-02 2.439606487751007080e-01 1.278543174266815186e-01 6.571698188781738281e-02 -1.011955365538597107e-01 -7.915946096181869507e-02 -5.004500597715377808e-02 -2.619064152240753174e-01
-2.950078248977661133e-02 -3.261730372905731201e-01 -3.750084340572357178e-01 -1.587012559175491333e-01 1.502394527196884155e-01 -1.811281545087695122e-03 -1.709738820791244507e-01 9.187588840723037720e-02 -3.108883835375308990e-02 -4.471569955348968506e-01 -6.634897738695144653e-02 2.484054304659366608e-03 -4.319380596280097961e-02 -1.896798014640808105e-01 2.737000817432999611e-03 2.010778933763504028e-01 -1.051047369837760925e-01 -7.486913353204727173e-02 -2.711972296237945557e-01 2.853842079639434814e-02 -3.173311650753021240e-01 2.112649977207183838e-01 -8.780228346586227417e-02 3.192782774567604065e-02 3.422005474567413330e-02 -1.254735440015792847e-01 1.196297034621238708e-01 -1.956642121076583862e-01 -1.110392659902572632e-01 -2.089739590883255005e-01 3.668181598186492920e-02 -1.055256798863410950e-01
2.878370285034179688e-01 -2.560908719897270203e-02 1.807858943939208984e-01 -2.153335139155387878e-02 1.634389311075210571e-01 4.541288688778877258e-02 -3.034701645374298096e-01 -8.091831952333450317e-02 -1.646092087030410767e-01 -3.472435474395751953e-01 2.266052663326263428e-01 5.454968288540840149e-02 -1.581665128469467163e-02 1.093330681324005127e-01 -4.896325990557670593e-02 1.845316588878631592e-01 -1.442630589008331299e-01 1.653487980365753174e-01 -1.058554574847221375e-01 4.762158263474702835e-03 2.530655078589916229e-02 -1.339469701051712036e-01 2.339075356721878052e-01 -2.873056754469871521e-02 1.887624152004718781e-02 -4.639316722750663757e-02 4.273143410682678223e-01 -3.304971754550933838e-01 -1.101169660687446594e-01 -8.480431139469146729e-02 1.168703660368919373e-01 -2.108697146177291870e-01
-1.495263427495956421e-01 -2.398673892021179199e-01 -2.070111334323883057e-01 1.251940429210662842e-02 1.251803785562515259e-01 2.006988823413848877e-01 -2.061110548675060272e-02 -3.204724565148353577e-02 -2.379340119659900665e-02 -1.716587543487548828e-01 -5.812466144561767578e-02 -4.725872725248336792e-02 -5.914153158664703369e-02 2.126508057117462158e-01 1.067034751176834106e-01 2.241760641336441040e-01 -2.742561697959899902e-01 2.521314322948455811e-01 1.322993636131286621e-01 -4.877230152487754822e-02 -4.181336760520935059e-01 8.002687990665435791e-02 5.475439131259918213e-02 2.942887246608734131e-01 2.423624321818351746e-02 5.602258443832397461e-02 2.933962047100067139e-01 1.944281905889511108e-01 -3.269426152110099792e-02 -1.271222233772277832e-01 2.015592902898788452e-02 -3.145355880260467529e-01
1.477459967136383057e-01 1.379880607128143311e-01 -2.080876976251602173e-01 -1.400754004716873169e-01 -1.883336454629898071e-01 -9.032755345106124878e-02 1.240744534879922867e-02 -1.101673468947410583e-01 -5.436878278851509094e-02 -3.958079814910888672e-01 4.106472805142402649e-02 -3.975435346364974976e-02 -2.783889174461364746e-01 -6.439567357301712036e-02 -1.220837458968162537e-01 1.584359109401702881e-01 -5.894715338945388794e-02 2.103048413991928101e-01 -5.328669771552085876e-02 -5.336840152740478516e-01 -1.148812547326087952e-01 -1.388534307479858398e-01 -1.883120089769363403e-01 1.423335373401641846e-01 2.193621695041656494e-01 1.598457396030426025e-01 1.508546471595764160e-01 -8.237250894308090210e-02 5.934744700789451599e-02 -9.611356258392333984e-02 1.133288219571113586e-01 -5.808430910110473633e-02
1.589382141828536987e-01 1.676190793514251709e-01 -1.303867697715759277e-01 -8.724138140678405762e-02 6.836420297622680664e-02 9.181401133537292480e-02 -1.912114322185516357e-01 -1.454534381628036499e-01 -3.293054103851318359e-01 -3.767760992050170898e-01 -1.149542108178138733e-01 5.130104720592498779e-02 -4.177324473857879639e-02 1.614901274442672729e-01 2.606152296066284180e-01 -1.364585198462009430e-02 -1.076369360089302063e-01 -3.372389078140258789e-02 -9.081865102052688599e-02 -4.982444643974304199e-02 -6.264524906873703003e-02 1.181847602128982544e-01 -1.763584464788436890e-01 2.339918464422225952e-01 3.767459690570831299e-01 2.060008347034454346e-01 1.846621781587600708e-01 -7.713097333908081055e-02 1.503913253545761108e-01 7.886812090873718262e-02 -7.948312908411026001e-02 -3.197672069072723389e-01
1.141268163919448853e-01 1.215883046388626099e-01 -2.138194143772125244e-01 -9.952008724212646484e-02 -2.148335613310337067e-02 1.567398905754089355e-01 -1.047997549176216125e-01 -6.289786100387573242e-02 -7.698815315961837769e-02 -6.526461988687515259e-02 1.946246325969696045e-01 1.751001328229904175e-01 -2.594929635524749756e-01 6.966026127338409424e-02 1.609696298837661743e-01 2.027764543890953064e-02 -3.552453219890594482e-01 8.671903982758522034e-03 9.148729033768177032e-03 -1.172388792037963867e-01 -4.073617756366729736e-01 -1.104114949703216553e-02 -2.561574578285217285e-01 8.802673965692520142e-02 2.523553967475891113e-01 2.458827644586563110e-01 1.782060265541076660e-01 -1.512751821428537369e-02 -2.569878101348876953e-01 -3.076387047767639160e-01 -3.412361443042755127e-02 -4.304428771138191223e-02
2.309912443161010742e-01 1.992025375366210938e-01 -1.656051874160766602e-01 -5.686358548700809479e-03 -4.149657115340232849e-02 5.361630581319332123e-03 -1.033554449677467346e-01 5.007532984018325806e-02 1.574378460645675659e-02 -4.710305929183959961e-01 4.573401436209678650e-02 -3.740843757987022400e-02 -2.593379616737365723e-01 -3.858358785510063171e-02 -1.395369321107864380e-01 8.684219419956207275e-02 -1.867748424410820007e-02 1.082254648208618164e-01 1.040858402848243713e-01 -4.166505336761474609e-01 -1.915551573038101196e-01 -5.649022385478019714e-02 -1.122211813926696777e-01 -3.955995664000511169e-02 1.001844033598899841e-01 1.348158419132232666e-01 3.232915699481964111e-01 2.199026346206665039e-01 1.372580826282501221e-01 -6.459913402795791626e-02 2.727185487747192383e-01 -1.191069632768630981e-01
1.342326253652572632e-01 3.795602545142173767e-02 1.722601056098937988e-01 -2.211604863405227661e-01 -9.667562693357467651e-02 5.877954885363578796e-02 -2.067446559667587280e-01 1.258054822683334351e-01 -1.739034950733184814e-01 5.085680168122053146e-03 1.140447556972503662e-01 1.644252836704254150e-01 -2.128210365772247314e-01 7.133414596319198608e-02 9.081167727708816528e-02 2.249916642904281616e-01 -2.246283739805221558e-01 -8.019403554499149323e-03 -2.266705334186553955e-01 -2.281055748462677002e-01 -8.307036757469177246e-02 -1.163826510310173035e-01 3.134138137102127075e-02 -8.518696576356887817e-02 2.683834433555603027e-01 3.729428648948669434e-01 3.635641634464263916e-01 -3.414469212293624878e-02 -8.440380543470382690e-02 -2.052702456712722778e-01 6.016875430941581726e-02 -2.665799260139465332e-01
1.874539405107498169e-01 -1.918240338563919067e-01 1.836894154548645020e-01 -9.562724083662033081e-02 2.937873639166355133e-02 -2.022483386099338531e-03 -1.992096006870269775e-01 -1.530549526214599609e-01 -2.694034874439239502e-01 -1.475567966699600220e-01 -6.928514689207077026e-02 2.981156706809997559e-01 -2.479966878890991211e-01 -1.697365008294582367e-02 5.523077771067619324e-02 2.015718072652816772e-01 -1.523580551147460938e-01 6.352245807647705078e-02 -2.296037375926971436e-01 -1.602247953414916992e-01 -1.022007036954164505e-02 1.428060382604598999e-01 -2.041942067444324493e-02 5.581035465002059937e-02 1.012388467788696289e-01 1.343455910682678223e-01 3.736411035060882568e-01 1.479029096662998199e-02 -9.031565487384796143e-02 -3.056607209146022797e-02 1.942453831434249878e-01 -4.278893470764160156e-01
-3.233663272112607956e-03 2.202748507261276245e-02 -2.361963838338851929e-01 3.590184077620506287e-02 1.303986012935638428e-01 -1.252623274922370911e-02 -1.334509700536727905e-01 1.334602385759353638e-01 -4.257407784461975098e-02 -4.042299091815948486e-01 -5.034782364964485168e-02 1.047108415514230728e-02 -4.903568029403686523e-01 1.640475690364837646e-01 -1.229307502508163452e-01 -1.919002644717693329e-02 -1.135012283921241760e-01 -1.700154691934585571e-01 -3.029553219676017761e-02 -4.051932692527770996e-01 -5.086440220475196838e-02 -1.187783703207969666e-01 -1.664231270551681519e-01 1.806219965219497681e-01 7.285481691360473633e-02 5.127977207303047180e-02 1.898873746395111084e-01 -7.798387110233306885e-02 1.103271245956420898e-01 -1.703916490077972412e-01 2.094231843948364258e-01 -1.410724669694900513e-01
5.741879716515541077e-02 -6.955694407224655151e-02 -1.449747085571289062e-01 -1.895023733377456665e-01 1.494403183460235596e-01 2.945768833160400391e-01 -1.445344686508178711e-01 5.849395319819450378e-02 -6.256943568587303162e-03 -2.179086059331893921e-01 6.898013502359390259e-02 -1.060774177312850952e-02 -3.373692035675048828e-01 -1.782231777906417847e-01 8.429116010665893555e-02 -1.896806620061397552e-02 -1.882779896259307861e-01 2.980590164661407471e-01 -1.502105873078107834e-02 -2.133278846740722656e-01 -5.082989335060119629e-01 -2.316779084503650665e-02 1.193836405873298645e-01 -5.741133354604244232e-03 -3.495020046830177307e-02 8.687465451657772064e-03 1.546870768070220947e-01 2.442708052694797516e-02 -2.315258085727691650e-01 -1.379751563072204590e-01 -6.254256702959537506e-03 -2.331561297178268433e-01
3.179475963115692139e-01 2.180218696594238281e-01 -1.662682555615901947e-02 -7.944703847169876099e-02 -2.354037314653396606e-01 1.548544410616159439e-02 -1.438021510839462280e-01 2.232992090284824371e-02 2.209952846169471741e-02 -4.448234438896179199e-01 2.109502255916595459e-01 -1.158935856074094772e-02 -2.027543485164642334e-01 -6.905277073383331299e-02 1.779266893863677979e-01 -4.847240075469017029e-02 -2.530517578125000000e-01 -4.621401429176330566e-02 -1.691548228263854980e-01 -3.117917180061340332e-01 -2.210518568754196167e-01 5.326637066900730133e-03 8.218125440180301666e-03 8.205157518386840820e-02 1.960845142602920532e-01 2.838968932628631592e-01 3.294644877314567566e-02 -4.581184312701225281e-02 -1.199759095907211304e-01 -1.977338641881942749e-01 1.145813614130020142e-01 -9.239184856414794922e-02
1.815189570188522339e-01 -1.953387260437011719e-01 2.344815284013748169e-01 -2.671640813350677490e-01 7.900701463222503662e-02 -5.792301148176193237e-02 -2.793873250484466553e-01 -2.633840441703796387e-01 -1.667801290750503540e-01 -8.957599103450775146e-02 3.109557181596755981e-02 1.083126589655876160e-01 -1.565209180116653442e-01 4.104779660701751709e-02 1.203861162066459656e-01 2.600908577442169189e-01 -1.510898023843765259e-01 4.625550284981727600e-02 -2.687812447547912598e-01 -4.991440102458000183e-02 1.562835089862346649e-02 2.792307548224925995e-02 -6.177805364131927490e-02 1.137320175766944885e-01 5.555737391114234924e-02 1.847484707832336426e-01 4.496949613094329834e-01 -1.737701147794723511e-01 6.453239172697067261e-02 -1.011294201016426086e-01 1.214177981019020081e-01 -2.690652012825012207e-01
1.818940043449401855e-01 -2.588550746440887451e-01 1.255106776952743530e-01 -1.732196211814880371e-01 5.730071291327476501e-02 -2.349499426782131195e-02 -1.691102981567382812e-01 -3.132688701152801514e-01 -2.183497697114944458e-01 -6.655023992061614990e-02 -1.043444499373435974e-01 2.643231153488159180e-01 -2.236061543226242065e-01 8.538386225700378418e-02 3.941847383975982666e-02 1.650101244449615479e-01 -2.156210541725158691e-01 1.802668720483779907e-01 -1.395377963781356812e-01 -1.781595051288604736e-01 -1.823039725422859192e-02 9.286134503781795502e-03 -3.401156514883041382e-02 5.634219944477081299e-02 8.204089105129241943e-02 2.333152443170547485e-01 4.195386171340942383e-01 -8.332256972789764404e-02 -5.086190253496170044e-02 -5.203771963715553284e-02 2.076177895069122314e-01 -2.778043448925018311e-01
1.296638995409011841e-01 1.551925390958786011e-01 -2.307186573743820190e-01 8.224610239267349243e-02 -1.098114158958196640e-02 -1.513349860906600952e-01 -1.119769737124443054e-01 -1.352714300155639648e-01 -7.254177331924438477e-02 -4.623966813087463379e-01 6.028871238231658936e-02 9.165401756763458252e-02 -1.892629712820053101e-01 1.273566782474517822e-01 1.600902080535888672e-01 -1.429405878297984600e-03 -3.927390277385711670e-01 2.267257869243621826e-02 3.201411664485931396e-02 -1.697063893079757690e-01 -3.479323685169219971e-01 -5.789840221405029297e-02 -1.287034153938293457e-01 1.278306543827056885e-01 1.752443462610244751e-01 5.170220509171485901e-02 1.062350496649742126e-01 1.457449700683355331e-02 -1.317346692085266113e-01 -2.371111512184143066e-01 1.846331357955932617e-01 -2.049953788518905640e-01
1.267577707767486572e-01 1.969238817691802979e-01 -2.518298625946044922e-01 -1.948843942955136299e-03 1.446932740509510040e-02 -1.862425357103347778e-01 -5.296173319220542908e-02 -3.132629441097378731e-03 -1.692420542240142822e-01 -4.268492162227630615e-01 -1.684516370296478271e-01 6.023750454187393188e-02 -1.050686761736869812e-01 2.658136375248432159e-02 1.700501441955566406e-01 1.056715473532676697e-01 -3.952571153640747070e-01 6.766659766435623169e-02 3.426986932754516602e-02 -2.776139080524444580e-01 -3.453571796417236328e-01 -1.112657338380813599e-01 -1.580824702978134155e-01 7.782690972089767456e-02 -1.468590833246707916e-02 8.161848783493041992e-02 -1.242224127054214478e-02 7.833272218704223633e-02 -1.031144484877586365e-01 -1.665913313627243042e-01 1.936789155006408691e-01 -2.419293820858001709e-01
1.314356923103332520e-01 -2.886028029024600983e-02 -1.250525414943695068e-01 1.585103571414947510e-01 -8.693750947713851929e-02 -8.235251158475875854e-02 -2.074782103300094604e-01 2.790367044508457184e-02 -2.613307535648345947e-01 -3.917952477931976318e-01 -7.017800956964492798e-02 -2.715748921036720276e-02 -3.307440876960754395e-01 4.105236753821372986e-02 -7.842424511909484863e-02 9.007687121629714966e-02 -2.393910735845565796e-01 -2.366698831319808960e-01 2.359719946980476379e-02 -4.324804246425628662e-01 -1.469181627035140991e-01 -4.596100375056266785e-02 -5.685581360012292862e-03 2.117634518072009087e-03 2.045799344778060913e-01 -1.824602112174034119e-02 1.804464161396026611e-01 -7.976488210260868073e-03 1.490082144737243652e-01 -1.315311938524246216e-01 1.303005665540695190e-01 -2.724296152591705322e-01
7.729963958263397217e-02 -6.222315132617950439e-02 -3.032847046852111816e-01 1.782713234424591064e-01 7.005688548088073730e-02 3.060790300369262695e-01 -9.500823169946670532e-02 1.373142302036285400e-01 -3.484342694282531738e-01 -1.414569169282913208e-01 -9.813067503273487091e-03 2.160675823688507080e-01 -1.372847408056259155e-01 2.081161737442016602e-01 8.005601167678833008e-02 4.074573516845703125e-01 -9.998244233429431915e-03 1.143339425325393677e-01 3.486773930490016937e-03 -1.233147159218788147e-01 -1.617188751697540283e-01 1.802465412765741348e-03 4.225038364529609680e-02 -4.794742912054061890e-02 -1.727315336465835571e-01 2.824908122420310974e-02 3.413336873054504395e-01 -6.912250071763992310e-02 1.840685009956359863e-01 -1.847150176763534546e-01 -8.829931169748306274e-02 -1.754399240016937256e-01
2.302330583333969116e-01 -1.670230031013488770e-01 9.327954053878784180e-02 -1.056074425578117371e-01 1.376842856407165527e-01 -1.168940588831901550e-02 -2.536206447985023260e-04 -2.457537651062011719e-01 -1.640867888927459717e-01 -1.349166780710220337e-01 9.265668690204620361e-02 1.947506666183471680e-01 -1.343136280775070190e-01 5.319069698452949524e-02 6.589646637439727783e-02 1.946996152400970459e-01 -2.180004268884658813e-01 1.293010264635086060e-01 -2.767583429813385010e-01 -1.577275097370147705e-01 1.762715168297290802e-03 1.060717701911926270e-01 9.155477397143840790e-03 -1.041228789836168289e-02 1.844460815191268921e-01 1.643838584423065186e-01 4.179823398590087891e-01 4.129393026232719421e-02 -1.218296587467193604e-01 -4.667923599481582642e-02 2.823961377143859863e-01 -3.919250965118408203e-01
9.150514751672744751e-02 -7.675205916166305542e-02 -8.859424293041229248e-02 -2.430654764175415039e-01 1.110682450234889984e-02 9.644489735364913940e-02 -1.163883507251739502e-01 -1.799358725547790527e-01 -3.857203572988510132e-02 -1.747829616069793701e-01 4.063415527343750000e-02 -1.293049305677413940e-01 -3.424529135227203369e-01 1.582551449537277222e-01 7.568051666021347046e-02 -1.276983181014657021e-03 -2.711639106273651123e-01 -2.237053960561752319e-01 8.416102267801761627e-03 -4.436237514019012451e-01 -3.970298171043395996e-01 -1.563922613859176636e-01 5.899762362241744995e-02 -3.854148089885711670e-02 1.881383806467056274e-01 -2.178441360592842102e-02 1.888584941625595093e-01 -1.544157266616821289e-01 7.406148128211498260e-03 1.136244535446166992e-01 -1.897932738065719604e-01 -1.145813241600990295e-01
2.964337542653083801e-02 -4.509965702891349792e-02 -2.045703679323196411e-01 5.158139020204544067e-02 -2.714717295020818710e-03 2.442521229386329651e-02 -1.994174532592296600e-02 -2.134495228528976440e-01 -2.344318199902772903e-03 -4.791557788848876953e-01 -2.791282236576080322e-01 1.869866438210010529e-02 -2.689665853977203369e-01 5.524072796106338501e-02 -2.802713215351104736e-02 2.405070364475250244e-01 -1.435848474502563477e-01 2.200469933450222015e-02 4.245726019144058228e-02 -1.307161599397659302e-01 -3.010598123073577881e-01 2.041850686073303223e-01 2.673066966235637665e-02 3.144611120223999023e-01 -7.520262897014617920e-02 2.742140591144561768e-01 5.394423753023147583e-02 1.932160854339599609e-01 5.735433101654052734e-02 -3.751870989799499512e-02 6.104494258761405945e-02 -2.503992319107055664e-01
1.466348469257354736e-01 1.210583280771970749e-02 -1.075394377112388611e-01 5.068480968475341797e-02 -2.679322473704814911e-02 4.929866991005837917e-04 -3.384305238723754883e-01 4.286208748817443848e-02 1.629211753606796265e-01 -2.790676355361938477e-01 1.183041632175445557e-01 -8.575623854994773865e-03 -2.561046779155731201e-01 -6.217269599437713623e-02 -4.440764710307121277e-02 1.903097778558731079e-01 -3.416926562786102295e-01 -1.642455011606216431e-01 -1.193175837397575378e-01 -4.769338965415954590e-01 -2.316175103187561035e-01 -1.184100881218910217e-01 -7.977024465799331665e-02 1.815005838871002197e-01 2.438563704490661621e-01 4.360407963395118713e-02 -8.982647210359573364e-03 -1.311920583248138428e-02 1.301282197237014771e-01 1.869144476950168610e-02 6.308512389659881592e-02 -2.137808054685592651e-01
2.972940802574157715e-01 -1.710321158170700073e-01 4.440172389149665833e-02 -2.239853739738464355e-01 1.877145469188690186e-02 2.210865020751953125e-01 -9.200049936771392822e-02 -5.233132094144821167e-02 -2.459662705659866333e-01 -1.272250860929489136e-01 1.639356315135955811e-01 2.106959670782089233e-01 -6.902271509170532227e-02 -1.136005762964487076e-02 3.796672448515892029e-02 2.891725301742553711e-01 -2.510006427764892578e-01 1.407086998224258423e-01 -2.417540103197097778e-01 -2.335598133504390717e-02 -2.683481760323047638e-02 -1.428681910037994385e-01 -1.135230883955955505e-01 -1.015128046274185181e-01 8.214602619409561157e-02 1.896854490041732788e-01 4.165237247943878174e-01 -1.205569803714752197e-01 -1.284932345151901245e-02 6.970788538455963135e-02 3.610158711671829224e-02 -3.296722173690795898e-01
1.433385536074638367e-02 1.111061275005340576e-01 -3.440057933330535889e-01 5.316536873579025269e-02 2.493838667869567871e-01 7.564468681812286377e-02 -8.667452633380889893e-02 -1.167338490486145020e-01 -5.019310489296913147e-02 -1.084181964397430420e-01 1.483609527349472046e-01 -2.288633733987808228e-01 -1.716519147157669067e-01 -3.455899655818939209e-03 1.703806817531585693e-01 3.431078195571899414e-01 -1.541792750358581543e-01 -2.008825540542602539e-02 -7.950818538665771484e-02 -1.534640789031982422e-01 -2.098414450883865356e-01 -5.580069497227668762e-02 4.076051712036132812e-01 1.957602500915527344e-01 5.664033815264701843e-02 -7.912597805261611938e-02 7.980869151651859283e-03 -2.719962298870086670e-01 5.888330563902854919e-02 -1.095816567540168762e-01 -5.376949906349182129e-02 -3.237243294715881348e-01
1.210378557443618774e-01 -9.543124586343765259e-02 -2.909331321716308594e-01 2.714127860963344574e-02 2.363199293613433838e-01 -2.311804294586181641e-01 -1.528589278459548950e-01 -8.873399347066879272e-02 -7.265390455722808838e-02 -4.366231858730316162e-01 1.872766166925430298e-01 1.057825982570648193e-02 -2.438912987709045410e-01 -7.423749566078186035e-02 -4.528900608420372009e-02 3.054621219635009766e-01 -2.953682839870452881e-01 1.493272744119167328e-02 -1.289370357990264893e-01 -1.309070438146591187e-01 -2.959156632423400879e-01 1.761447042226791382e-01 -5.800691246986389160e-02 1.119730100035667419e-01 -4.943440482020378113e-02 -1.062416508793830872e-01 -1.151752471923828125e-02 8.414863049983978271e-02 1.422754377126693726e-01 -9.678014367818832397e-02 2.191113531589508057e-01 -6.776303797960281372e-02
-7.829922251403331757e-03 -5.184838175773620605e-02 -1.395055353641510010e-01 -2.632859647274017334e-01 3.255036473274230957e-01 2.586244344711303711e-01 -2.127568423748016357e-01 6.580024491995573044e-03 -9.803561866283416748e-02 -2.674048542976379395e-01 2.339417487382888794e-02 1.309896260499954224e-01 -8.781642466783523560e-02 4.879077151417732239e-02 -5.989468470215797424e-02 -1.803607791662216187e-01 1.669998019933700562e-01 -2.640198729932308197e-02 -4.489291608333587646e-01 -2.148836702108383179e-01 -1.939975917339324951e-01 -1.477130949497222900e-01 -1.129328161478042603e-01 1.149980574846267700e-01 -1.230279952287673950e-01 1.328045129776000977e-01 3.297958374023437500e-01 -6.856665015220642090e-02 -1.871041208505630493e-02 4.790336638689041138e-02 5.758142098784446716e-02 -1.770834922790527344e-01
1.124609559774398804e-01 1.342386901378631592e-01 -4.137210547924041748e-02 -3.006429038941860199e-02 5.042754411697387695e-01 4.280524700880050659e-02 5.822846665978431702e-02 -2.758623100817203522e-02 -4.828042164444923401e-02 -2.955727875232696533e-01 -2.012513279914855957e-01 -2.338693439960479736e-01 -2.499365210533142090e-01 1.954619884490966797e-01 -2.364453114569187164e-02 2.320680618286132812e-01 -1.829967200756072998e-01 -1.245597228407859802e-01 -7.635010778903961182e-02 -3.271950781345367432e-01 -1.154724135994911194e-01 -1.056553721427917480e-01 1.317876875400543213e-01 3.247121348977088928e-02 -5.564546957612037659e-02 6.798143684864044189e-02 7.821327447891235352e-02 7.909862697124481201e-02 1.562348455190658569e-01 -6.092151999473571777e-02 -2.737180888652801514e-01 -1.962592452764511108e-01
1.419507563114166260e-01 -2.823639512062072754e-01 5.081806331872940063e-02 -2.453874498605728149e-01 -7.330402731895446777e-03 -9.140045940876007080e-02 -8.723797649145126343e-02 -2.748347818851470947e-01 -2.162381410598754883e-01 -1.315938979387283325e-01 4.121504351496696472e-02 1.475301235914230347e-01 -2.531719505786895752e-01 1.030024886131286621e-02 6.893533468246459961e-02 1.789116263389587402e-01 -2.207457423210144043e-01 2.082758843898773193e-01 -1.781189441680908203e-01 -1.898538619279861450e-01 5.004273727536201477e-02 -3.281386941671371460e-02 -4.768865555524826050e-02 7.635109126567840576e-02 1.046026572585105896e-01 1.024681106209754944e-01 3.892773985862731934e-01 -9.857583791017532349e-02 -2.361552603542804718e-02 -6.935015320777893066e-02 3.433711528778076172e-01 -2.823789119720458984e-01
6.647907942533493042e-02 -1.517883618362247944e-03 4.058502090629190207e-04 -2.684172689914703369e-01 -1.473051011562347412e-01 1.206539720296859741e-01 -1.702550798654556274e-01 3.065062873065471649e-02 -1.683491915464401245e-01 -2.081862241029739380e-01 8.204669505357742310e-02 1.131880283355712891e-01 -1.949201077222824097e-01 4.892604053020477295e-02 1.255031824111938477e-01 2.390062212944030762e-01 -4.269283637404441833e-02 1.646878570318222046e-01 -3.303811848163604736e-01 -1.570996791124343872e-01 6.891419738531112671e-02 3.474019840359687805e-02 2.335237897932529449e-02 8.131301961839199066e-03 3.584035634994506836e-01 2.456718832254409790e-01 3.868366777896881104e-01 -1.787686049938201904e-01 -1.871941983699798584e-01 -2.712464928627014160e-01 -1.400564238429069519e-02 -6.552896648645401001e-02
1.330069899559020996e-01 1.628795862197875977e-01 -5.920547246932983398e-02 -4.690526425838470459e-02 -2.343287318944931030e-01 -1.225472316145896912e-01 -2.089613527059555054e-01 5.759245250374078751e-04 -3.160640597343444824e-02 -3.953767418861389160e-01 -6.208292767405509949e-02 -9.711103886365890503e-02 -2.799049913883209229e-01 -6.977173499763011932e-03 -1.052004992961883545e-01 1.413385197520256042e-02 -2.382976263761520386e-01 -2.246400117874145508e-01 -5.610960721969604492e-02 -4.512019753456115723e-01 -2.247190624475479126e-01 2.206869609653949738e-02 -2.607727401482407004e-05 1.671272814273834229e-01 3.306658938527107239e-02 -2.037358842790126801e-02 1.099362447857856750e-01 -1.283233910799026489e-01 3.251500427722930908e-02 -1.193146556615829468e-01 2.155501991510391235e-01 -3.024865090847015381e-01
3.215033411979675293e-01 -2.850121855735778809e-01 -4.680173099040985107e-02 -1.762547940015792847e-01 1.821459680795669556e-01 3.132536709308624268e-01 -3.644736483693122864e-02 -1.256073862314224243e-01 -1.594314128160476685e-01 -1.079504787921905518e-01 -2.452967874705791473e-02 2.297037094831466675e-01 -3.320412337779998779e-01 1.431899219751358032e-01 -1.392686665058135986e-01 2.494399845600128174e-01 -1.594976186752319336e-01 -4.343510791659355164e-02 1.134708002209663391e-01 3.643430769443511963e-02 -3.434956967830657959e-01 2.347572473809123039e-03 2.019235342741012573e-01 1.650236696004867554e-01 1.493765860795974731e-01 6.442217528820037842e-02 9.477080404758453369e-02 1.592907123267650604e-02 8.148238062858581543e-03 -3.170913085341453552e-02 -1.137088909745216370e-01 -2.317296713590621948e-01
2.937790155410766602e-01 -9.541948139667510986e-02 -3.963252902030944824e-01 1.623200066387653351e-02 6.008564308285713196e-02 -1.307020634412765503e-01 -8.067493885755538940e-02 -1.345806866884231567e-01 -1.648490279912948608e-01 -3.525388538837432861e-01 -2.037097662687301636e-01 1.878516674041748047e-01 -1.005535796284675598e-01 -2.267322689294815063e-01 -4.527194052934646606e-02 9.611215442419052124e-02 -2.739962637424468994e-01 1.511171609163284302e-01 -1.439241766929626465e-01 -1.481339484453201294e-01 -2.954919338226318359e-01 9.848659485578536987e-02 9.598745405673980713e-02 4.993642866611480713e-02 1.079823225736618042e-01 -2.882204651832580566e-01 1.942839175462722778e-01 6.445793900638818741e-03 1.350772976875305176e-01 -7.531255483627319336e-03 -8.768579573370516300e-04 -2.783251926302909851e-02
-2.561437198892235756e-03 -8.907571434974670410e-02 -1.971808075904846191e-01 3.164922818541526794e-02 -6.950367707759141922e-03 2.599453926086425781e-01 1.557162106037139893e-01 -8.584742993116378784e-02 -1.760185658931732178e-01 -3.144158720970153809e-01 -9.400162100791931152e-02 2.417249679565429688e-01 -2.219080626964569092e-01 6.481760740280151367e-02 7.231169193983078003e-02 4.086214601993560791e-01 -1.544702947139739990e-01 -5.570515524595975876e-03 -5.194988474249839783e-02 -2.149737030267715454e-01 -1.859720945358276367e-01 7.502046972513198853e-02 9.729874134063720703e-02 6.525733321905136108e-02 -1.480243867263197899e-03 3.645458221435546875e-01 -9.071078151464462280e-02 1.968277841806411743e-01 8.739806711673736572e-02 -1.874232441186904907e-01 -2.251974791288375854e-01 -1.734896302223205566e-01
6.148912012577056885e-02 7.974875718355178833e-02 -1.321052163839340210e-01 -1.859515756368637085e-01 -1.397774964570999146e-01 2.682795524597167969e-01 6.652566045522689819e-02 -1.187061443924903870e-01 -1.675113886594772339e-01 -4.270737171173095703e-01 -5.052689090371131897e-02 1.129319444298744202e-01 -2.478942722082138062e-01 -1.789582371711730957e-01 -1.398450434207916260e-01 -8.468759804964065552e-02 -9.760662913322448730e-02 -1.373141109943389893e-01 1.744996905326843262e-01 -3.143085837364196777e-01 -1.491353958845138550e-01 -1.731299012899398804e-01 -7.493213564157485962e-02 1.541726440191268921e-01 -2.946823090314865112e-02 -6.192669644951820374e-02 3.093330562114715576e-01 1.503788828849792480e-01 -2.671629786491394043e-01 -5.473404750227928162e-02 1.564545370638370514e-02 -2.121175974607467651e-01
9.010836482048034668e-02 -1.965410113334655762e-01 1.607054173946380615e-01 -1.772617250680923462e-01 4.791780933737754822e-02 9.400938451290130615e-02 -5.167875066399574280e-02 -2.023233622312545776e-01 -2.189335823059082031e-01 -1.161645650863647461e-01 1.495599001646041870e-01 1.508238464593887329e-01 -1.192122772336006165e-01 1.607593297958374023e-01 9.656616300344467163e-02 2.628369629383087158e-01 -2.573568522930145264e-01 7.529855519533157349e-02 -1.476117670536041260e-01 -1.217093542218208313e-01 1.393737047910690308e-01 -3.964411839842796326e-02 8.467503637075424194e-02 1.836470961570739746e-01 4.398984462022781372e-02 -1.065610907971858978e-03 3.647522628307342529e-01 -2.063255906105041504e-01 -1.157730817794799805e-01 -7.757895626127719879e-03 2.144269198179244995e-01 -4.570212662220001221e-01
-1.104141119867563248e-02 6.599669158458709717e-02 -1.786777675151824951e-01 -6.868066638708114624e-02 3.744819760322570801e-02 2.951851189136505127e-01 7.780689746141433716e-02 -6.011454761028289795e-02 1.670410037040710449e-01 -2.474091947078704834e-01 7.545363903045654297e-02 2.209573388099670410e-01 -1.820938885211944580e-01 2.280909270048141479e-01 1.209475323557853699e-01 1.395094692707061768e-01 -4.289792478084564209e-01 -1.873216629028320312e-01 -1.065830290317535400e-01 -4.144344478845596313e-02 -2.713911831378936768e-01 -1.315902322530746460e-01 6.765210628509521484e-02 -4.624575003981590271e-02 -1.752617955207824707e-01 5.056263506412506104e-02 2.646537311375141144e-02 -4.411692172288894653e-02 -3.615307807922363281e-02 -3.456362783908843994e-01 -5.758639052510261536e-02 -3.284642100334167480e-01
2.639147937297821045e-01 -1.974542587995529175e-01 1.842756122350692749e-01 -2.528378367424011230e-01 2.072522882372140884e-03 1.639507412910461426e-01 -1.414752602577209473e-01 4.260409623384475708e-02 -2.559519410133361816e-01 -1.897640377283096313e-01 1.461665183305740356e-01 -2.939303405582904816e-02 5.266494117677211761e-04 -1.931900717318058014e-02 1.704427450895309448e-01 8.402306586503982544e-02 -2.333610206842422485e-01 3.371383994817733765e-02 -3.043079674243927002e-01 -3.306953907012939453e-01 1.118402704596519470e-01 -6.441165506839752197e-02 -2.115385420620441437e-02 5.654909089207649231e-02 4.665544256567955017e-02 2.485168129205703735e-01 3.512293100357055664e-01 5.628174543380737305e-02 -1.258656382560729980e-01 6.250629574060440063e-02 1.053383052349090576e-01 -2.921569943428039551e-01
-9.745417535305023193e-02 -2.706878259778022766e-02 -1.553312540054321289e-01 -1.777565032243728638e-01 1.891171485185623169e-01 2.419838458299636841e-01 -1.515634804964065552e-01 1.441718041896820068e-01 -1.013026759028434753e-01 -1.145577207207679749e-01 -5.204678699374198914e-02 2.607304453849792480e-01 2.514183335006237030e-02 1.651143133640289307e-01 1.392378956079483032e-01 3.628048002719879150e-01 -2.103296667337417603e-01 2.015929222106933594e-01 -1.067455857992172241e-02 -2.658745646476745605e-01 -1.695050448179244995e-01 -1.429005712270736694e-01 1.111304461956024170e-01 -9.258086793124675751e-03 -8.196986466646194458e-02 5.983639042824506760e-03 3.959258198738098145e-01 -1.084186062216758728e-01 2.631541490554809570e-01 9.520240873098373413e-02 -1.344323456287384033e-01 -1.845534592866897583e-01
-1.034633442759513855e-01 -3.882188349962234497e-02 -1.953327059745788574e-01 -1.208634078502655029e-01 1.412149369716644287e-01 2.388233840465545654e-01 -1.470912396907806396e-01 -1.378438342362642288e-02 -5.607999116182327271e-02 -2.343347221612930298e-01 -2.587609691545367241e-03 1.789899319410324097e-01 1.130063738673925400e-02 1.417838931083679199e-01 7.104966044425964355e-02 2.949417233467102051e-01 -1.443886458873748779e-01 4.561784490942955017e-02 -1.767811477184295654e-01 -5.692440643906593323e-02 -2.162787318229675293e-01 -9.921899437904357910e-02 1.696088463068008423e-01 -1.272412389516830444e-01 -2.547716200351715088e-01 5.181868746876716614e-02 4.695681035518646240e-01 -1.743905097246170044e-01 3.441970944404602051e-01 9.862801432609558105e-02 -6.369598954916000366e-02 -1.552244871854782104e-01
1.090153604745864868e-01 -1.395945996046066284e-01 -2.283169925212860107e-01 -1.414390504360198975e-01 1.538029611110687256e-01 -8.181004971265792847e-02 -5.207525938749313354e-02 -1.570897847414016724e-01 1.547605693340301514e-01 -3.535513877868652344e-01 -3.267591586336493492e-03 -1.836157962679862976e-02 -2.445455342531204224e-01 -9.595347940921783447e-02 -2.183724194765090942e-01 2.161905020475387573e-01 5.905121564865112305e-03 -2.554428279399871826e-01 1.368720382452011108e-01 -4.183931052684783936e-01 1.928641833364963531e-02 9.792166948318481445e-02 -1.778652071952819824e-01 1.875208020210266113e-01 3.803642094135284424e-02 1.601791381835937500e-01 3.379960060119628906e-01 1.235702186822891235e-01 -2.806314732879400253e-03 -1.315175145864486694e-01 9.141194075345993042e-02 -8.897822350263595581e-02
1.299013942480087280e-01 -1.809435784816741943e-01 1.247319877147674561e-01 -2.158214598894119263e-01 1.380291767418384552e-02 1.430889964103698730e-02 -2.274627387523651123e-01 -2.292132079601287842e-01 -8.255845308303833008e-02 -1.347208917140960693e-01 6.421149522066116333e-02 2.019908577203750610e-01 -2.342541813850402832e-01 3.540608286857604980e-02 2.109249532222747803e-01 2.568728327751159668e-01 -1.314519047737121582e-01 9.666515886783599854e-02 -2.138290107250213623e-01 -1.640671044588088989e-01 1.184531208127737045e-02 3.651410713791847229e-02 3.830485418438911438e-02 1.747170649468898773e-02 9.787572920322418213e-02 1.013344824314117432e-01 4.226258397102355957e-01 3.752430155873298645e-02 -1.509450078010559082e-01 4.618389904499053955e-02 2.746806740760803223e-01 -3.799178600311279297e-01
1.820624172687530518e-01 -7.143063098192214966e-02 -3.382617607712745667e-02 -1.071876566857099533e-02 -4.088687524199485779e-02 3.220338821411132812e-01 1.963411569595336914e-01 2.262828871607780457e-02 -1.492074970155954361e-02 1.574966125190258026e-02 -4.546122252941131592e-02 5.519903078675270081e-02 -1.699645370244979858e-01 -3.374766111373901367e-01 -1.241217330098152161e-01 2.088435441255569458e-01 -3.143052756786346436e-01 -1.773965656757354736e-01 -2.311548292636871338e-01 -3.445352017879486084e-01 -7.714995741844177246e-02 -9.184885025024414062e-02 5.727925151586532593e-02 3.180570304393768311e-01 -1.569000482559204102e-01 5.803386121988296509e-02 1.833007186651229858e-01 -2.152350246906280518e-01 8.292572200298309326e-02 3.783651441335678101e-02 -1.045675575733184814e-01 -2.455410510301589966e-01
1.656630337238311768e-01 1.492566019296646118e-01 -3.906510397791862488e-02 6.347941234707832336e-03 2.036129832267761230e-01 2.646384239196777344e-01 -8.044226467609405518e-02 6.957488507032394409e-02 -3.017384745180606842e-02 -2.314419895410537720e-01 1.862595528364181519e-01 2.180998623371124268e-01 -2.643404901027679443e-01 8.136411011219024658e-02 -9.305827319622039795e-03 -1.422568559646606445e-01 -1.291910856962203979e-01 -1.517570018768310547e-01 -4.189473092555999756e-01 -7.663711160421371460e-02 -1.595284938812255859e-01 -2.218387555330991745e-03 1.707894951105117798e-01 2.003014534711837769e-01 -1.598273068666458130e-01 -4.393700510263442993e-02 2.395987361669540405e-01 1.604686975479125977e-01 8.201856166124343872e-02 -2.236364036798477173e-01 2.673315405845642090e-01 -1.940584778785705566e-01
2.759172320365905762e-01 5.987979006022214890e-03 -2.673282325267791748e-01 -7.366285193711519241e-03 1.161178350448608398e-01 6.872753798961639404e-02 -1.578506231307983398e-01 -1.623291373252868652e-01 -8.567327260971069336e-02 -1.668469458818435669e-01 -6.646501272916793823e-02 8.770745247602462769e-02 -1.382250934839248657e-01 -4.304496571421623230e-02 2.062441036105155945e-02 1.226301118731498718e-01 1.656721346080303192e-02 -2.144667059183120728e-01 1.757378429174423218e-01 -5.280662178993225098e-01 1.152853667736053467e-01 -8.680398762226104736e-02 -1.340447515249252319e-01 3.285630941390991211e-01 1.391531527042388916e-01 6.351636350154876709e-02 3.239913284778594971e-01 -4.434848204255104065e-02 8.107433468103408813e-02 -1.057378053665161133e-01 3.000071505084633827e-03 -2.197204977273941040e-01
2.380189150571823120e-01 -5.951261520385742188e-02 -2.234379947185516357e-01 1.057300344109535217e-01 -4.637224599719047546e-03 -8.794146031141281128e-02 -1.107882782816886902e-01 -1.499451994895935059e-01 1.785754784941673279e-02 -4.724730849266052246e-01 -5.782958120107650757e-02 6.766626983880996704e-02 -1.733715832233428955e-01 1.139942556619644165e-02 -1.473653828725218773e-03 1.728724688291549683e-01 -4.685232415795326233e-02 -1.011809930205345154e-01 6.437932699918746948e-02 -4.402682185173034668e-01 1.697824895381927490e-02 -1.566410362720489502e-01 -5.930099263787269592e-02 4.012441635131835938e-01 5.208674073219299316e-02 5.237013846635818481e-02 3.143478631973266602e-01 1.295619457960128784e-02 5.895262956619262695e-02 -4.815130028873682022e-03 -9.099137037992477417e-02 -1.693334579467773438e-01
8.145489729940891266e-03 -1.241209357976913452e-01 -1.557992100715637207e-01 -2.736465632915496826e-02 2.881684154272079468e-02 4.395675659179687500e-02 1.758766472339630127e-01 -2.455409057438373566e-02 1.060502901673316956e-01 -2.909626066684722900e-01 1.704851090908050537e-01 -2.429929673671722412e-01 -2.220129370689392090e-01 1.504395972006022930e-03 -7.933028787374496460e-02 4.100005626678466797e-01 -2.408747673034667969e-01 -8.154967799782752991e-03 -2.500495314598083496e-01 -2.692155241966247559e-01 9.212511591613292694e-03 -2.277323901653289795e-01 8.867819793522357941e-03 1.855859607458114624e-01 2.900663912296295166e-01 -4.957505315542221069e-02 1.038841083645820618e-01 -8.673545718193054199e-02 -6.505072116851806641e-02 -1.458176374435424805e-01 -3.254715204238891602e-01 -4.013748466968536377e-02
-2.167527526617050171e-01 -1.172642223536968231e-02 -1.059450134634971619e-01 7.670183479785919189e-02 1.773690246045589447e-02 -7.184973359107971191e-02 -2.028720825910568237e-01 8.978382498025894165e-02 1.395342051982879639e-01 -3.767640590667724609e-01 1.696524955332279205e-02 1.357752680778503418e-01 -2.966012954711914062e-01 -2.264076471328735352e-01 -7.972612977027893066e-02 2.395463138818740845e-01 -3.846560418605804443e-01 -1.308504790067672729e-01 -1.869609765708446503e-02 -6.503707915544509888e-02 -2.445423230528831482e-02 -4.983554035425186157e-02 -1.232208535075187683e-01 4.034272953867912292e-02 1.090050414204597473e-01 2.492834627628326416e-01 2.340796589851379395e-01 4.881637636572122574e-03 1.704162508249282837e-01 -5.843608081340789795e-02 1.439156979322433472e-01 -3.555269837379455566e-01
-2.580363862216472626e-02 -1.272742170840501785e-02 -3.666588366031646729e-01 1.483542174100875854e-01 7.025031000375747681e-02 2.100900113582611084e-01 -1.524969637393951416e-01 -2.061778306961059570e-01 1.828263252973556519e-01 -1.213278397917747498e-01 -1.371977478265762329e-01 9.693540632724761963e-02 -5.908996611833572388e-02 8.574787527322769165e-02 1.991946846246719360e-01 3.208727836608886719e-01 -1.126869544386863708e-01 1.375626474618911743e-01 -1.169336065649986267e-01 -1.611072421073913574e-01 -3.091264367103576660e-01 -4.682105034589767456e-02 -6.543266028165817261e-02 1.168836578726768494e-01 1.938842087984085083e-01 -1.728686094284057617e-01 3.351523280143737793e-01 1.153158247470855713e-01 -1.270279288291931152e-01 8.616869151592254639e-02 -2.594755887985229492e-01 -1.646373569965362549e-01
1.043418273329734802e-01 -2.816003859043121338e-01 -2.162868231534957886e-01 -3.173087909817695618e-02 -4.514800384640693665e-02 2.860779762268066406e-01 4.228893667459487915e-02 -2.490268647670745850e-01 -1.543998569250106812e-01 -6.237351149320602417e-02 -1.268329620361328125e-01 1.461463570594787598e-01 -2.165191918611526489e-01 1.642768979072570801e-01 -6.637364625930786133e-02 3.905064463615417480e-01 -2.522570192813873291e-01 -1.117853894829750061e-01 5.452973023056983948e-02 -1.926236897706985474e-01 -2.414434850215911865e-01 -3.100252337753772736e-02 2.646983861923217773e-01 2.052123695611953735e-01 1.317840907722711563e-02 -7.738799601793289185e-02 -1.500723809003829956e-01 -6.445384025573730469e-02 -5.955740064382553101e-02 -1.079153195023536682e-01 1.076126471161842346e-01 -2.667390406131744385e-01
2.331867516040802002e-01 -9.313615411520004272e-02 -2.451339513063430786e-01 4.242268577218055725e-02 2.137697339057922363e-01 -1.394508033990859985e-01 -1.173703819513320923e-01 -2.469242513179779053e-01 -3.709724918007850647e-02 -4.761169254779815674e-01 -2.066299617290496826e-01 2.130488678812980652e-02 -1.955395340919494629e-01 -1.495147943496704102e-01 -1.354580968618392944e-01 5.609598010778427124e-02 -8.272363245487213135e-02 -1.074402555823326111e-01 -3.063577786087989807e-02 -2.938720881938934326e-01 -3.903956338763237000e-02 -2.204328477382659912e-01 -2.050682604312896729e-01 1.032867357134819031e-01 1.490812450647354126e-01 1.023052409291267395e-01 3.358345031738281250e-01 1.161050871014595032e-01 -5.161373689770698547e-02 -1.555359549820423126e-02 -3.192913904786109924e-02 -1.022953614592552185e-01
2.064655125141143799e-01 -1.131868436932563782e-01 -2.111266180872917175e-02 -2.034423798322677612e-01 -1.306901276111602783e-01 -9.102599322795867920e-02 -1.179973334074020386e-01 -4.742723330855369568e-02 -6.239978224039077759e-02 -2.163554430007934570e-01 1.210574340075254440e-02 2.374251633882522583e-01 -7.683182507753372192e-02 1.469080597162246704e-01 1.308927983045578003e-01 2.041217982769012451e-01 -1.216412410140037537e-01 -9.232137352228164673e-02 -3.932678699493408203e-01 -1.803680211305618286e-01 4.940244182944297791e-02 -8.844945579767227173e-02 5.156276002526283264e-02 -1.013950482010841370e-01 1.231517940759658813e-01 4.104548990726470947e-01 3.386648297309875488e-01 -2.018079906702041626e-01 -1.190798878669738770e-01 -1.175481081008911133e-01 5.913239344954490662e-02 -2.518203556537628174e-01
-5.776188801974058151e-03 8.623707294464111328e-02 9.940501302480697632e-02 -2.302878051996231079e-01 -8.851788192987442017e-02 1.525427997112274170e-01 -2.014900445938110352e-01 -1.473778188228607178e-01 -1.254747211933135986e-01 -2.955664098262786865e-01 2.482681274414062500e-01 1.428971588611602783e-01 1.015605106949806213e-01 -3.957087546586990356e-02 -1.187963504344224930e-02 5.473557859659194946e-02 -1.578073650598526001e-01 1.335328817367553711e-01 -4.549491405487060547e-01 -2.085910737514495850e-01 2.089836448431015015e-02 4.099941998720169067e-02 7.673304527997970581e-02 -1.278121024370193481e-01 3.691406920552253723e-02 2.943258881568908691e-01 2.941933572292327881e-01 -7.101208716630935669e-02 -5.550769157707691193e-03 -2.204056680202484131e-01 1.346140652894973755e-01 -2.685844302177429199e-01
3.055412471294403076e-01 -1.124279201030731201e-02 -1.921506375074386597e-01 -5.112191662192344666e-02 1.195529103279113770e-01 3.726518154144287109e-01 6.454018410295248032e-03 -8.556763827800750732e-02 -1.855180859565734863e-01 8.335685729980468750e-02 1.359702646732330322e-01 -4.456585645675659180e-02 -9.899598360061645508e-02 -1.310065239667892456e-01 4.723464697599411011e-02 6.595337763428688049e-03 -3.558104038238525391e-01 -7.633127272129058838e-02 -1.269815117120742798e-01 -1.979734897613525391e-01 -1.412656456232070923e-01 -6.244549527764320374e-02 9.212621301412582397e-02 3.688022494316101074e-01 -3.022778332233428955e-01 8.678212761878967285e-02 7.172159850597381592e-02 -7.288116216659545898e-02 3.391657471656799316e-01 -1.199177429080009460e-01 -1.865647733211517334e-03 -1.431828141212463379e-01
2.394703924655914307e-01 -1.720559448003768921e-01 1.163960173726081848e-01 -2.479160130023956299e-01 -4.270437359809875488e-02 -3.582482784986495972e-02 -2.323427647352218628e-01 -1.363722980022430420e-01 -2.622355222702026367e-01 -1.810824722051620483e-01 1.159787848591804504e-01 1.944719105958938599e-01 -1.664411723613739014e-01 6.053360924124717712e-02 1.805432140827178955e-01 2.046368569135665894e-01 -2.551290988922119141e-01 1.702539175748825073e-01 -1.182874292135238647e-01 -1.064366325736045837e-01 5.304539948701858521e-02 -1.451257057487964630e-02 3.377190977334976196e-02 6.105890497565269470e-02 1.513340026140213013e-01 2.550002634525299072e-01 3.148813545703887939e-01 -9.520561248064041138e-02 1.990535482764244080e-02 -1.531416922807693481e-01 7.230887562036514282e-02 -3.888123333454132080e-01
3.533481061458587646e-01 -1.153029128909111023e-02 1.098109502345323563e-02 -2.666048705577850342e-01 1.481013894081115723e-01 4.482437390834093094e-03 2.048027701675891876e-02 2.432814836502075195e-01 -3.147978484630584717e-01 -3.593219220638275146e-01 -1.725024133920669556e-01 -1.638926379382610321e-02 -4.848956316709518433e-02 2.715603709220886230e-01 1.094385311007499695e-01 2.717007398605346680e-01 -2.196263968944549561e-01 1.167197450995445251e-01 -1.130727212876081467e-02 -6.457860022783279419e-02 8.200372010469436646e-02 -2.680672518908977509e-02 -2.097959518432617188e-01 8.755112439393997192e-02 8.369585871696472168e-02 2.708762586116790771e-01 1.271115392446517944e-01 -1.631173342466354370e-01 -1.981370449066162109e-01 1.661869511008262634e-02 -9.414805471897125244e-02 -7.281338423490524292e-02
-7.390629500150680542e-02 -1.251142472028732300e-01 -1.117483377456665039e-01 5.268987640738487244e-02 2.063131332397460938e-01 1.273186802864074707e-01 1.100798025727272034e-01 4.252176731824874878e-02 -6.149692088365554810e-02 -2.664833664894104004e-01 1.585634350776672363e-01 -2.441080510616302490e-01 -2.700481712818145752e-01 8.190488070249557495e-02 1.972489356994628906e-01 1.420781016349792480e-01 -1.938632577657699585e-01 -5.487339571118354797e-02 -2.799577116966247559e-01 -1.493390202522277832e-01 -3.007220327854156494e-01 2.849554456770420074e-02 1.882479935884475708e-01 1.176114752888679504e-01 1.777703315019607544e-02 6.636179983615875244e-02 3.277457058429718018e-01 -5.838286876678466797e-02 2.701693587005138397e-02 -1.027979105710983276e-01 -3.183286488056182861e-01 -2.875787615776062012e-01
2.156652361154556274e-01 -1.061600148677825928e-01 2.080858945846557617e-01 -2.371224015951156616e-01 5.745473131537437439e-02 6.661272794008255005e-02 -2.039699554443359375e-01 -2.342950850725173950e-01 -2.331917732954025269e-01 -7.605102658271789551e-02 5.010421574115753174e-02 2.039278596639633179e-01 -1.713788211345672607e-01 8.274900168180465698e-02 1.071873959153890610e-02 3.461795747280120850e-01 -2.046036422252655029e-01 1.130855828523635864e-01 -2.604910731315612793e-01 -1.735456138849258423e-01 1.529545802623033524e-02 3.735415637493133545e-02 2.116691134870052338e-02 -2.331609092652797699e-02 1.498031765222549438e-01 1.947598308324813843e-01 3.381689786911010742e-01 -6.337779015302658081e-02 1.025793422013521194e-02 -6.490825861692428589e-02 1.996899694204330444e-01 -3.159677684307098389e-01
-3.953739628195762634e-02 -2.025029063224792480e-02 -1.992119997739791870e-01 1.441751867532730103e-01 1.240039318799972534e-01 1.964124105870723724e-02 -4.770547896623611450e-02 2.423284798860549927e-01 1.050494164228439331e-01 -1.506286114454269409e-01 -1.614051908254623413e-01 1.798297315835952759e-01 -3.553518056869506836e-01 -2.078678458929061890e-01 -8.697385899722576141e-03 2.647526562213897705e-01 -2.322229593992233276e-01 1.876185238361358643e-01 1.439255028963088989e-01 -1.961697041988372803e-01 -1.987967938184738159e-01 -1.964829117059707642e-01 1.149988025426864624e-01 1.024833247065544128e-01 1.767960786819458008e-01 4.814719036221504211e-02 2.635889649391174316e-01 -1.791429221630096436e-01 -1.764847040176391602e-01 -1.579735428094863892e-01 2.891755662858486176e-03 -2.959548532962799072e-01
1.234078481793403625e-01 1.430612504482269287e-01 -3.273306190967559814e-01 2.737632095813751221e-01 -1.634723320603370667e-02 1.170984581112861633e-01 8.689636737108230591e-02 1.065373867750167847e-01 -1.114624515175819397e-01 -4.288212656974792480e-01 4.723789542913436890e-02 1.054636016488075256e-01 -3.047884702682495117e-01 2.403102666139602661e-01 -5.672033131122589111e-02 2.498279660940170288e-01 -1.222476512193679810e-01 7.680544164031744003e-03 -7.485014945268630981e-02 -3.474759161472320557e-01 -1.530871391296386719e-01 -3.963955212384462357e-03 -1.035151407122612000e-01 5.931763723492622375e-02 1.370532661676406860e-01 5.349513515830039978e-02 1.576498001813888550e-01 -1.388092190027236938e-01 1.763742417097091675e-01 1.803968399763107300e-01 -2.725060842931270599e-02 -1.191592812538146973e-01
9.861174970865249634e-02 2.926846444606781006e-01 -2.210918515920639038e-01 -8.722457103431224823e-03 8.474277704954147339e-02 1.088753193616867065e-01 5.381901934742927551e-02 9.323532134294509888e-02 -5.146302282810211182e-02 -1.059108301997184753e-01 -7.290702313184738159e-02 1.765170693397521973e-01 3.133297711610794067e-02 2.552029788494110107e-01 -2.100349217653274536e-01 2.964774370193481445e-01 -1.276490539312362671e-01 2.778732776641845703e-02 1.417317334562540054e-02 -5.923497304320335388e-02 7.393161207437515259e-02 8.354932069778442383e-02 -3.136067464947700500e-02 5.144963972270488739e-03 -2.810664176940917969e-01 1.017538011074066162e-01 3.135524690151214600e-01 2.462967038154602051e-01 2.068778425455093384e-01 -3.445770144462585449e-01 2.219944074749946594e-02 -3.632903993129730225e-01
2.798649854958057404e-02 -7.949360460042953491e-02 -4.044869914650917053e-02 -3.169846534729003906e-01 -2.276683747768402100e-01 -4.184046338195912540e-05 -1.334193944931030273e-01 -9.298168122768402100e-02 -1.896099597215652466e-01 -3.997784852981567383e-02 1.686570793390274048e-01 2.384315729141235352e-01 -9.095752984285354614e-02 -1.160423681139945984e-01 3.638943284749984741e-02 1.927307397127151489e-01 -1.550877690315246582e-01 -1.759167201817035675e-02 -3.636035621166229248e-01 -1.305405199527740479e-01 -1.404296308755874634e-01 1.086946344003081322e-03 7.019665837287902832e-02 1.291074752807617188e-01 2.843400835990905762e-01 2.880980372428894043e-01 3.248082697391510010e-01 -1.022210568189620972e-01 1.263153254985809326e-01 -1.974292546510696411e-01 -3.324861405417323112e-03 -2.824486196041107178e-01
1.902984827756881714e-01 -3.087505996227264404e-01 -2.972834408283233643e-01 -1.091287210583686829e-01 4.425036907196044922e-02 2.524251341819763184e-01 9.369929879903793335e-02 1.256475001573562622e-01 -5.227630492299795151e-03 4.045819491147994995e-02 -6.892252713441848755e-03 1.368366833776235580e-02 -8.764096349477767944e-02 5.461660772562026978e-02 -9.996032714843750000e-02 -2.123162895441055298e-02 -3.770895004272460938e-01 -2.380823791027069092e-01 -1.844172030687332153e-01 -2.555131912231445312e-01 -1.402151286602020264e-01 1.749799996614456177e-01 -2.356187812983989716e-02 1.340036652982234955e-02 -1.495473384857177734e-01 -1.428158432245254517e-01 4.441429376602172852e-01 -8.003451675176620483e-02 3.101055324077606201e-02 6.011436507105827332e-02 4.858272895216941833e-02 -2.288437634706497192e-01
1.297410279512405396e-01 6.537896394729614258e-02 5.059636197984218597e-03 2.401011763140559196e-03 3.323349729180335999e-02 2.682762145996093750e-01 -1.539911031723022461e-01 1.773655563592910767e-01 -5.623454451560974121e-01 -2.134314477443695068e-01 1.041380465030670166e-01 -2.881547249853610992e-02 -2.639215290546417236e-01 -1.560761407017707825e-02 -2.442648410797119141e-01 2.249552011489868164e-01 -2.147319316864013672e-01 1.098085418343544006e-01 -9.315046668052673340e-02 -2.172183096408843994e-01 -1.119423210620880127e-01 -5.411411821842193604e-02 -7.225289195775985718e-02 -1.106231361627578735e-01 -1.767389923334121704e-01 5.572491884231567383e-02 -2.404524944722652435e-02 -1.356839090585708618e-01 4.569844901561737061e-02 2.530812285840511322e-03 1.395045127719640732e-02 -3.072765171527862549e-01
2.836191058158874512e-01 -1.280809044837951660e-01 -2.069248706102371216e-01 7.830153405666351318e-02 1.172911897301673889e-01 -2.325526438653469086e-02 -1.224858611822128296e-01 -2.539556622505187988e-01 -2.921725064516067505e-02 -3.881157338619232178e-01 7.566467672586441040e-02 -1.328740268945693970e-02 -2.379207462072372437e-01 1.948661729693412781e-02 -3.022948279976844788e-02 8.529174327850341797e-02 -1.085992082953453064e-01 -9.974522888660430908e-02 1.757254153490066528e-01 -4.384208619594573975e-01 5.373214185237884521e-02 -3.991046920418739319e-02 -6.973701715469360352e-02 3.471866250038146973e-01 -1.202276814728975296e-02 -3.488096967339515686e-02 3.831739723682403564e-01 -2.930729277431964874e-02 -5.443161819130182266e-03 -6.742379162460565567e-03 1.153482571244239807e-01 -2.662591263651847839e-02
2.816797494888305664e-01 -1.024048924446105957e-01 -2.232283502817153931e-01 -3.107664287090301514e-01 -5.116328597068786621e-02 2.087377011775970459e-01 1.325964033603668213e-01 1.297122389078140259e-01 -1.564643085002899170e-01 -2.909132242202758789e-01 1.715906895697116852e-02 -9.593070298433303833e-02 -1.050727367401123047e-01 1.909443289041519165e-01 3.148826360702514648e-01 1.822197884321212769e-01 -9.079696983098983765e-02 1.798139363527297974e-01 -6.682017445564270020e-02 1.639050617814064026e-02 -4.017814993858337402e-02 1.540948748588562012e-01 -1.941292136907577515e-01 -4.921437054872512817e-02 1.088022161275148392e-02 2.546012103557586670e-01 2.624855041503906250e-01 6.123958155512809753e-02 -6.013178452849388123e-02 -1.193268448114395142e-01 2.250629067420959473e-01 -2.604373097419738770e-01
2.071047127246856689e-01 -2.061005979776382446e-01 1.930640339851379395e-01 -1.254925280809402466e-01 1.416231989860534668e-01 9.948877245187759399e-02 -8.283278346061706543e-02 -2.419926971197128296e-01 -3.120035827159881592e-01 -9.402746707201004028e-02 -4.851572215557098389e-02 1.527038067579269409e-01 -1.946854442358016968e-01 9.232764691114425659e-02 7.220353931188583374e-02 2.269436866044998169e-01 -2.243871241807937622e-01 9.611970186233520508e-02 -1.804908812046051025e-01 -2.375819087028503418e-01 6.974209100008010864e-02 1.012611985206604004e-01 -4.487264901399612427e-02 1.218386888504028320e-01 1.652380824089050293e-01 1.824705451726913452e-01 3.636392652988433838e-01 -1.130702868103981018e-01 -8.723679184913635254e-02 -1.377225518226623535e-01 1.456876397132873535e-01 -3.118028640747070312e-01
4.970333725214004517e-02 -1.480753421783447266e-01 -2.288486063480377197e-01 -6.621525436639785767e-02 2.103537023067474365e-01 2.344724684953689575e-01 -6.997935473918914795e-02 -2.802630662918090820e-01 5.980545654892921448e-02 -1.349531859159469604e-01 -1.518915146589279175e-01 1.350169926881790161e-01 -2.993940711021423340e-01 1.804676204919815063e-01 -8.301474899053573608e-02 2.545904219150543213e-01 -3.730794191360473633e-01 -4.942240193486213684e-02 -8.981622010469436646e-02 4.494253918528556824e-02 -3.291508257389068604e-01 -2.875280678272247314e-01 1.811083406209945679e-01 -9.342412650585174561e-02 1.394193060696125031e-02 -1.111224293708801270e-01 6.695110350847244263e-02 9.695908427238464355e-02 -7.727529108524322510e-02 -5.641252174973487854e-02 -8.447742462158203125e-02 -2.284708023071289062e-01
-1.470109634101390839e-02 -1.009797453880310059e-01 -2.072529196739196777e-01 -5.722381919622421265e-02 -7.228794973343610764e-03 4.201943278312683105e-01 -4.075250402092933655e-02 1.038585975766181946e-01 -2.274818122386932373e-01 -6.312508881092071533e-02 -5.302954465150833130e-02 1.869011372327804565e-01 -1.767701059579849243e-01 -4.269915074110031128e-02 1.844641119241714478e-01 2.436536550521850586e-01 -1.662984937429428101e-01 2.024792432785034180e-01 -1.033272594213485718e-01 -2.454177141189575195e-01 -2.532133162021636963e-01 -5.552713200449943542e-02 1.487095654010772705e-01 -3.620783239603042603e-02 -2.066736072301864624e-01 6.236318126320838928e-02 4.361065328121185303e-01 -1.012193411588668823e-01 1.063489541411399841e-01 -5.761377513408660889e-02 -2.009417563676834106e-01 -4.609071463346481323e-02
2.705352306365966797e-01 -2.390416711568832397e-01 1.036186739802360535e-01 -1.795807629823684692e-01 1.400052160024642944e-01 -2.152503235265612602e-03 -1.369342654943466187e-01 -3.328467011451721191e-01 -1.104643419384956360e-01 -9.353540092706680298e-02 2.859319373965263367e-02 1.233898624777793884e-01 -1.853710711002349854e-01 9.302490204572677612e-02 1.155560910701751709e-01 2.333863228559494019e-01 -1.855206638574600220e-01 6.604188680648803711e-02 -2.472610026597976685e-01 -1.543174535036087036e-01 -3.648443892598152161e-02 4.269770160317420959e-02 -3.149668872356414795e-02 -2.503051050007343292e-02 6.237509846687316895e-02 2.832995653152465820e-01 3.768819570541381836e-01 -3.196509927511215210e-02 -1.402575224637985229e-01 -1.086758729070425034e-02 2.384197413921356201e-01 -3.120222091674804688e-01
7.904933393001556396e-02 2.259831577539443970e-01 -4.761357605457305908e-02 -1.682610958814620972e-01 -1.815563589334487915e-01 -3.878268226981163025e-02 7.222760468721389771e-02 -1.065767928957939148e-01 -1.357332468032836914e-01 -2.358963191509246826e-01 -6.117012351751327515e-02 2.042972445487976074e-01 -2.899261415004730225e-01 -1.247730627655982971e-01 -3.541690111160278320e-02 7.012224942445755005e-02 -2.456607818603515625e-01 -1.389036923646926880e-01 1.437849253416061401e-01 -2.768250703811645508e-01 -1.492880731821060181e-01 -1.095757074654102325e-02 3.622090071439743042e-02 4.833484888076782227e-01 -1.604397594928741455e-02 1.165064126253128052e-01 2.901917397975921631e-01 2.478454411029815674e-01 -1.539002172648906708e-02 6.263855099678039551e-02 5.458687245845794678e-02 -1.865761280059814453e-01
-5.508298426866531372e-02 -1.838762611150741577e-01 -1.306295394897460938e-01 -1.692136824131011963e-01 2.020130455493927002e-01 1.047685146331787109e-01 -1.429601609706878662e-01 -2.368406355381011963e-01 -4.190878570079803467e-02 1.177013386040925980e-03 -2.430046349763870239e-01 4.085166007280349731e-02 -1.123802810907363892e-01 5.064015835523605347e-02 -1.512469202280044556e-01 3.814322054386138916e-01 -1.899714469909667969e-01 -1.936731189489364624e-01 -5.418324470520019531e-02 -2.391406446695327759e-01 -3.555915653705596924e-01 -1.134700477123260498e-01 -1.050111576914787292e-01 2.924760617315769196e-02 -9.754879027605056763e-02 -1.480105856899172068e-04 1.402887105941772461e-01 2.593310177326202393e-01 -1.271483302116394043e-01 -3.306070864200592041e-01 -1.673687994480133057e-01 -9.081822633743286133e-02
3.252466022968292236e-01 9.598053246736526489e-02 -1.303472369909286499e-01 -3.218396604061126709e-01 7.074379920959472656e-02 -4.649402573704719543e-02 -2.392783761024475098e-01 -1.395639926195144653e-01 6.542195379734039307e-02 -1.358278542757034302e-01 -1.189074385911226273e-02 1.665694080293178558e-02 -4.319898039102554321e-02 8.837061934173107147e-03 -6.362712383270263672e-02 9.288807213306427002e-02 -1.107017621397972107e-01 -4.327781498432159424e-01 -3.311474025249481201e-01 -1.003092601895332336e-01 5.879295617341995239e-02 1.137559339404106140e-01 1.926239430904388428e-01 3.007862567901611328e-01 1.966993361711502075e-01 1.183455213904380798e-01 1.641819179058074951e-01 2.334660738706588745e-01 -1.720627546310424805e-01 -6.483782827854156494e-02 -9.707231074571609497e-02 4.611890763044357300e-02
1.366073489189147949e-01 2.768537998199462891e-01 -3.917825818061828613e-01 -6.753264367580413818e-02 -8.497902005910873413e-02 -9.449152648448944092e-02 3.008734062314033508e-02 -2.326049953699111938e-01 -1.540677994489669800e-01 -3.054221272468566895e-01 -1.106485724449157715e-01 7.691586390137672424e-03 4.692400991916656494e-02 -5.586785078048706055e-02 1.845365166664123535e-01 1.682551801204681396e-01 -3.400350809097290039e-01 -2.764851450920104980e-01 9.142982214689254761e-02 3.784273564815521240e-02 -2.047887444496154785e-02 9.356280416250228882e-02 2.590437233448028564e-02 1.718884408473968506e-01 -2.662174403667449951e-01 -1.024726256728172302e-01 2.968133985996246338e-01 9.385325759649276733e-02 -1.242055371403694153e-01 -1.043531447649002075e-01 4.443810321390628815e-03 -1.805619001388549805e-01
1.762703359127044678e-01 3.016426414251327515e-02 -1.652344018220901489e-01 -1.243288889527320862e-01 -1.553666889667510986e-01 6.569187343120574951e-02 -1.864147372543811798e-02 -1.452528387308120728e-01 -1.711849123239517212e-01 -5.514592304825782776e-02 2.549243867397308350e-01 7.046566158533096313e-02 -2.377974241971969604e-01 1.256138831377029419e-01 2.864181697368621826e-01 -3.013581782579421997e-02 -4.577561318874359131e-01 -1.678308248519897461e-01 -3.710214197635650635e-01 -4.353499785065650940e-02 -2.920739054679870605e-01 -3.145562112331390381e-02 -8.161320537328720093e-02 2.210649996995925903e-01 7.597082108259201050e-02 7.995744794607162476e-02 1.014031246304512024e-01 -1.727277040481567383e-01 -7.974610663950443268e-03 -1.875968277454376221e-01 2.912693656980991364e-02 -1.015756055712699890e-01
3.186000585556030273e-01 -5.855914950370788574e-02 1.263026744127273560e-01 -1.062640324234962463e-01 1.339961439371109009e-01 -5.071081966161727905e-02 -3.133523762226104736e-01 -2.445800229907035828e-02 -8.970572054386138916e-02 8.719918131828308105e-02 1.384260505437850952e-01 4.179512709379196167e-02 3.958071023225784302e-02 2.077082842588424683e-01 -1.091186031699180603e-01 3.020039498805999756e-01 -2.646750211715698242e-01 1.675646007061004639e-01 -7.837470620870590210e-02 -8.907543867826461792e-02 -8.189602941274642944e-02 -2.598774731159210205e-01 5.593440309166908264e-02 2.119327038526535034e-01 6.387424468994140625e-02 -1.890415698289871216e-02 4.345677793025970459e-01 -1.727693676948547363e-01 -4.581110924482345581e-02 1.141410395503044128e-01 1.667207479476928711e-01 -2.521318495273590088e-01
-1.292674243450164795e-02 -8.868056535720825195e-02 -2.999128699302673340e-01 -1.536045037209987640e-02 8.882043510675430298e-02 -2.029567807912826538e-01 -3.394709229469299316e-01 -1.581983864307403564e-01 9.937750548124313354e-02 -2.517065107822418213e-01 8.230744302272796631e-02 2.389188110828399658e-01 -2.508302330970764160e-01 -3.783809393644332886e-02 1.080118492245674133e-01 7.910743355751037598e-02 -9.611306339502334595e-02 -1.896280497312545776e-01 5.236562341451644897e-02 -3.370913565158843994e-01 -7.228463888168334961e-02 -1.040433570742607117e-01 -3.285942971706390381e-02 2.221210449934005737e-01 -6.763144582509994507e-02 1.042773202061653137e-01 3.768011331558227539e-01 -9.084504842758178711e-02 9.397953748703002930e-02 1.417911797761917114e-01 -6.346350908279418945e-02 -2.576733827590942383e-01
-6.504948437213897705e-02 1.483845710754394531e-01 -2.467384636402130127e-01 -7.231837511062622070e-02 -7.939353585243225098e-03 -1.206813193857669830e-02 -2.025434970855712891e-01 -2.841865718364715576e-01 -4.445191100239753723e-02 -4.988647699356079102e-01 -1.558557804673910141e-02 -3.101295828819274902e-01 -3.261387348175048828e-01 3.627875074744224548e-02 -9.558634459972381592e-02 -1.873067463748157024e-03 -7.919014245271682739e-02 -7.086497545242309570e-02 -1.593110859394073486e-01 -3.646644651889801025e-01 -2.417836785316467285e-01 -3.427474573254585266e-02 3.265374898910522461e-02 -7.889982312917709351e-03 1.619090437889099121e-01 1.760352700948715210e-01 1.287400573492050171e-01 7.022979855537414551e-02 -7.647392898797988892e-02 2.652887441217899323e-02 6.073543801903724670e-02 -4.682114347815513611e-02
1.245185825973749161e-02 -2.242682725191116333e-01 -4.887424707412719727e-01 6.307113170623779297e-02 5.709149688482284546e-02 3.928036987781524658e-01 -1.770778447389602661e-01 -5.638748779892921448e-02 -8.607046306133270264e-02 -1.003478541970252991e-01 2.267128787934780121e-02 1.650752276182174683e-01 -4.663463830947875977e-01 1.892608553171157837e-01 -1.155172809958457947e-01 1.579419337213039398e-02 -2.734923362731933594e-01 5.312562733888626099e-02 -1.923688948154449463e-01 3.845131769776344299e-02 -5.934021249413490295e-02 -7.082670181989669800e-02 8.558394014835357666e-02 4.197828844189643860e-02 -7.081376016139984131e-02 2.928873710334300995e-02 1.067257449030876160e-01 -5.000885203480720520e-02 -1.526721119880676270e-01 6.748431921005249023e-02 3.805612772703170776e-02 -1.402616947889328003e-01
1.037236973643302917e-01 2.741758823394775391e-01 -3.568441867828369141e-01 2.245104163885116577e-01 1.492181271314620972e-01 -6.897111982107162476e-02 -7.687225937843322754e-02 -7.241596281528472900e-02 -7.926081120967864990e-02 -3.597938120365142822e-01 2.328664809465408325e-02 -1.899947226047515869e-02 -1.716168820858001709e-01 2.935381233692169189e-02 -2.185941785573959351e-01 2.087010592222213745e-01 -1.702646315097808838e-01 9.393734857439994812e-03 1.862348057329654694e-02 -1.842484921216964722e-01 -1.439419388771057129e-01 6.048017740249633789e-02 -1.315493583679199219e-01 1.408775448799133301e-01 2.943420112133026123e-01 1.847820132970809937e-01 2.860850095748901367e-01 -3.898377716541290283e-02 2.904326319694519043e-01 8.220189064741134644e-02 -1.213442683219909668e-01 -7.056146860122680664e-02
-4.959578625857830048e-03 2.318715155124664307e-01 -3.637614250183105469e-01 1.352661754935979843e-02 -2.157848142087459564e-02 2.378945499658584595e-01 -1.657379269599914551e-01 -8.242128044366836548e-02 -7.346792519092559814e-02 -2.404191941022872925e-01 -1.098490506410598755e-02 -1.396468281745910645e-01 -7.324592769145965576e-02 1.470041573047637939e-01 2.845350205898284912e-01 1.196911111474037170e-01 -4.621305465698242188e-01 -2.826095791533589363e-03 1.108070835471153259e-01 -1.435956656932830811e-01 -1.869967132806777954e-01 5.202431604266166687e-02 1.321735419332981110e-02 2.601774930953979492e-01 2.495995312929153442e-01 1.576160080730915070e-02 4.137377440929412842e-02 2.606845088303089142e-02 -1.591526567935943604e-01 -1.249978169798851013e-01 1.817906051874160767e-01 -1.623216271400451660e-01
5.488266050815582275e-02 -1.064048632979393005e-01 1.366964578628540039e-01 -2.268327474594116211e-01 -3.786120414733886719e-01 2.171133086085319519e-02 -3.159606158733367920e-01 -4.365511238574981689e-02 -9.156212210655212402e-02 -6.085507944226264954e-02 1.529874503612518311e-01 7.815393805503845215e-02 -1.434049159288406372e-01 6.568830460309982300e-02 -9.852015972137451172e-02 1.917337179183959961e-01 -2.154272645711898804e-01 1.059903725981712341e-01 -3.021124005317687988e-01 -1.658172756433486938e-01 -9.788461029529571533e-02 -1.114998459815979004e-01 8.373375982046127319e-02 1.264248788356781006e-01 1.093862354755401611e-01 2.512727677822113037e-01 3.475512564182281494e-01 -1.913671344518661499e-01 -8.966474980115890503e-02 -1.840889602899551392e-01 1.520483195781707764e-01 -1.950419247150421143e-01
1.135297343134880066e-01 8.506748825311660767e-03 1.611514836549758911e-01 -3.164513409137725830e-01 -2.125266939401626587e-01 5.645544826984405518e-02 -4.686222225427627563e-02 -1.064749211072921753e-01 -1.217381805181503296e-01 -8.043085783720016479e-02 1.058706641197204590e-01 1.532848924398422241e-01 -1.745269000530242920e-01 1.362091153860092163e-01 -6.659018248319625854e-02 1.383632421493530273e-01 -2.415773719549179077e-01 1.691245734691619873e-01 -2.119844406843185425e-01 -3.119563460350036621e-01 -1.223637163639068604e-02 -1.156853213906288147e-01 8.188995718955993652e-02 5.670061334967613220e-03 1.331970989704132080e-01 4.205875098705291748e-01 3.446237742900848389e-01 -1.912616640329360962e-01 -4.165227338671684265e-02 -1.440190076828002930e-01 7.324751466512680054e-02 -2.077085673809051514e-01
3.219113498926162720e-02 2.993485191836953163e-03 1.474011391401290894e-01 -3.774356842041015625e-01 -3.675363212823867798e-02 -3.870074450969696045e-02 -1.548825949430465698e-01 -9.934937953948974609e-02 -5.576444789767265320e-02 -1.221972107887268066e-01 1.184459999203681946e-01 1.689047962427139282e-01 -2.302841693162918091e-01 1.801700294017791748e-01 8.209102600812911987e-02 1.101465150713920593e-01 -3.919311165809631348e-01 -2.002173103392124176e-02 -3.253304064273834229e-01 -6.318254023790359497e-02 2.433298714458942413e-02 -8.893534541130065918e-02 -8.749056607484817505e-03 -3.260934725403785706e-02 2.503502666950225830e-01 3.059208393096923828e-01 3.064463734626770020e-01 -3.127846866846084595e-02 -7.243587821722030640e-02 -1.607722789049148560e-01 2.901450544595718384e-02 -2.766364216804504395e-01
3.025493584573268890e-02 8.723790198564529419e-02 -2.227059304714202881e-01 3.611932694911956787e-02 1.774244010448455811e-02 2.138464152812957764e-01 -2.610239200294017792e-02 -5.897698551416397095e-02 1.354930102825164795e-01 -3.769270777702331543e-01 -2.656212449073791504e-01 7.916875183582305908e-02 -8.033671230077743530e-02 -2.797857858240604401e-02 1.899661421775817871e-01 3.647081851959228516e-01 -3.058228492736816406e-01 1.784627139568328857e-01 6.217778846621513367e-02 -1.148783788084983826e-01 -3.099045753479003906e-01 -7.346671074628829956e-02 4.404944553971290588e-02 1.362043470144271851e-01 6.140267848968505859e-02 1.145596355199813843e-01 2.903133630752563477e-02 2.375638633966445923e-01 -9.742151945829391479e-02 -3.313336074352264404e-01 2.207321813330054283e-03 -1.376770734786987305e-01
-2.440300537273287773e-03 -1.015526205301284790e-01 -1.838854849338531494e-01 -9.126923978328704834e-02 6.135393306612968445e-02 8.025471866130828857e-02 -1.413879096508026123e-01 -3.217049315571784973e-02 5.392238963395357132e-03 -4.746585488319396973e-01 -1.652056723833084106e-01 1.094030812382698059e-01 -3.182286024093627930e-01 7.448916137218475342e-02 -8.359789103269577026e-02 1.506451219320297241e-01 -2.635307610034942627e-01 2.170773968100547791e-02 3.170560300350189209e-01 -1.192593425512313843e-01 -2.168176174163818359e-01 -4.733235016465187073e-02 -9.374528378248214722e-02 5.709130316972732544e-02 -2.596040070056915283e-02 2.428737580776214600e-01 9.960716217756271362e-02 -5.089118331670761108e-02 -9.948119521141052246e-02 -3.608184754848480225e-01 -6.727620214223861694e-02 -2.290492951869964600e-01
-8.419021964073181152e-02 -1.020302399992942810e-01 -2.283994704484939575e-01 8.710476011037826538e-02 2.705524303019046783e-02 3.682633861899375916e-02 -1.836044490337371826e-01 -1.502654701471328735e-01 1.975888907909393311e-01 -3.084764182567596436e-01 2.297102957963943481e-01 1.471399068832397461e-01 -1.759531646966934204e-01 1.007185950875282288e-01 -1.832628250122070312e-01 1.979804486036300659e-01 -1.499722898006439209e-01 -3.015651106834411621e-01 1.338863223791122437e-01 -2.523421943187713623e-01 -1.452764496207237244e-02 -2.476262897253036499e-01 -3.309686854481697083e-02 1.948068737983703613e-01 -5.698589235544204712e-02 2.460825145244598389e-01 3.260817527770996094e-01 -7.381474226713180542e-02 -2.671914175152778625e-03 8.600120246410369873e-02 9.062840789556503296e-02 -2.346473932266235352e-01
-2.096281619742512703e-03 3.544688969850540161e-02 -1.020336970686912537e-01 1.891829371452331543e-01 4.378110542893409729e-02 -1.063380986452102661e-01 -1.638886705040931702e-02 1.092431843280792236e-01 1.051783710718154907e-01 -3.442426323890686035e-01 8.821273595094680786e-02 4.714618623256683350e-02 -2.664248645305633545e-01 -6.016137450933456421e-02 -1.439763978123664856e-02 -3.144166991114616394e-02 -5.007658004760742188e-01 9.906347095966339111e-02 8.555369079113006592e-02 -2.367123663425445557e-01 -7.677064090967178345e-02 -1.029230132699012756e-01 7.737506926059722900e-02 1.178875192999839783e-01 1.163009926676750183e-01 1.373257935047149658e-01 2.562251687049865723e-01 9.313692897558212280e-02 1.151858046650886536e-01 -2.335617691278457642e-01 1.537967771291732788e-01 -3.914814293384552002e-01
-1.924139708280563354e-01 -4.942106828093528748e-02 -1.340609192848205566e-01 1.193373277783393860e-01 8.777386695146560669e-02 2.513905242085456848e-02 -5.872010812163352966e-02 -1.805985420942306519e-01 -9.486667811870574951e-02 -3.833246827125549316e-01 -2.388793379068374634e-01 2.267029285430908203e-01 -8.569265156984329224e-02 -1.535567343235015869e-01 4.273729398846626282e-02 2.531516253948211670e-01 -1.883325576782226562e-01 5.249858647584915161e-02 -3.413406014442443848e-02 -1.341030299663543701e-01 -3.154756426811218262e-01 -4.341784864664077759e-03 1.489081233739852905e-01 1.560295224189758301e-01 1.307693868875503540e-01 2.178832590579986572e-01 2.083723247051239014e-01 2.057827264070510864e-01 -1.233619302511215210e-01 -2.680528163909912109e-01 -2.113537490367889404e-01 -1.928047984838485718e-01
9.823355823755264282e-03 3.610923290252685547e-01 -2.372598648071289062e-01 -1.634531468152999878e-02 -5.163587257266044617e-02 6.478200107812881470e-02 -1.962799578905105591e-02 -1.256576478481292725e-01 -7.997234910726547241e-02 -4.888534247875213623e-01 -6.398770213127136230e-02 1.619830131530761719e-01 -1.230144500732421875e-01 8.217873051762580872e-03 1.217434704303741455e-01 4.837335646152496338e-02 -4.052969217300415039e-01 1.048362106084823608e-01 3.728238865733146667e-02 -1.241225972771644592e-01 -1.821372956037521362e-01 6.629028916358947754e-02 -2.364015430212020874e-01 1.414255052804946899e-01 9.876936674118041992e-02 1.173215284943580627e-01 1.649424433708190918e-01 -1.183704137802124023e-01 -1.053951531648635864e-01 -1.196667030453681946e-01 1.894053816795349121e-01 -2.242831438779830933e-01
3.254592046141624451e-02 -3.838213682174682617e-01 -2.697907388210296631e-01 -9.301576763391494751e-02 3.921005725860595703e-01 2.260121405124664307e-01 -6.045411899685859680e-02 1.094225943088531494e-01 4.267290234565734863e-02 -1.862543225288391113e-01 3.360518217086791992e-01 1.223201081156730652e-01 4.639244079589843750e-02 1.234837099909782410e-01 -2.915935218334197998e-02 2.863255441188812256e-01 -1.709206998348236084e-01 5.562673136591911316e-02 -1.002394855022430420e-01 -1.808972358703613281e-01 -1.370773911476135254e-01 -2.212391197681427002e-01 7.222782820463180542e-02 -1.775048300623893738e-02 -1.568548679351806641e-01 1.691915541887283325e-01 2.350122332572937012e-01 6.852272897958755493e-02 6.308237463235855103e-02 -8.523887395858764648e-02 9.922121465206146240e-02 -4.998868331313133240e-02
1.844320446252822876e-01 1.945741176605224609e-01 -2.641671597957611084e-01 1.071762442588806152e-01 1.651488542556762695e-01 7.985669374465942383e-02 1.548896878957748413e-01 -5.172448605298995972e-02 -7.104233652353286743e-02 -4.726825654506683350e-01 7.240340579301118851e-03 1.215796396136283875e-01 -1.701957136392593384e-01 1.108479201793670654e-01 -6.629943847656250000e-02 2.292619496583938599e-01 -8.958105742931365967e-02 -2.461988031864166260e-01 9.736641310155391693e-03 1.619469746947288513e-02 8.090949058532714844e-02 -1.029157489538192749e-01 9.302132576704025269e-02 2.388012111186981201e-01 -4.122384637594223022e-02 1.462795734405517578e-01 4.206122159957885742e-01 -1.239751726388931274e-01 1.622086577117443085e-02 1.350887268781661987e-01 -2.135967612266540527e-01 -1.169914528727531433e-01
2.480168789625167847e-01 -5.932212248444557190e-02 -1.899939626455307007e-01 6.394067406654357910e-02 -1.721627712249755859e-01 7.419628649950027466e-02 -1.516328155994415283e-01 4.143013805150985718e-02 -4.257086515426635742e-01 -1.537659913301467896e-01 4.705193638801574707e-02 -1.942529343068599701e-03 -2.570866048336029053e-01 1.200034171342849731e-01 -1.821777522563934326e-01 2.729841172695159912e-01 -1.653885394334793091e-01 3.647473156452178955e-01 -2.211686074733734131e-01 -4.745951667428016663e-02 -2.949445694684982300e-02 -3.569201529026031494e-01 -1.267068982124328613e-01 8.191179484128952026e-03 -1.117369830608367920e-01 8.294864743947982788e-02 1.069589331746101379e-01 -7.586879283189773560e-02 9.400448948144912720e-02 -1.795769296586513519e-02 -1.093636304140090942e-01 -1.612706333398818970e-01
3.731152117252349854e-01 -1.243431419134140015e-01 3.589804098010063171e-02 9.941482543945312500e-02 4.936707206070423126e-03 1.376005858182907104e-01 -9.410402178764343262e-02 -9.764512628316879272e-02 9.665514528751373291e-02 -1.611629277467727661e-01 6.401898339390754700e-03 -1.119540855288505554e-01 5.029241088777780533e-03 -8.176757395267486572e-02 -1.256129294633865356e-01 1.430522501468658447e-01 -4.449619650840759277e-01 -3.755529224872589111e-01 -1.714396774768829346e-01 -2.492054402828216553e-01 -1.966927796602249146e-01 7.937646470963954926e-03 -8.774539828300476074e-02 1.284298598766326904e-01 -1.055662333965301514e-02 -1.752244494855403900e-02 2.877660691738128662e-01 1.226457394659519196e-02 2.679035626351833344e-02 -1.289983987808227539e-01 -2.544817030429840088e-01 -2.167745083570480347e-01
-1.389508098363876343e-01 1.107821241021156311e-01 -4.239142835140228271e-01 -1.762165427207946777e-01 -3.451285138726234436e-02 1.694247871637344360e-01 4.818381369113922119e-02 8.697151392698287964e-02 -2.608887255191802979e-01 -2.662595510482788086e-01 -1.584476977586746216e-01 -7.773974537849426270e-02 -3.278815746307373047e-01 -1.719200015068054199e-01 1.204061582684516907e-01 3.233702480792999268e-01 -1.327558904886245728e-01 8.577119559049606323e-02 -2.080201804637908936e-01 1.720842868089675903e-01 -7.349467277526855469e-02 -2.317971363663673401e-02 1.144800707697868347e-02 -2.392267994582653046e-02 -3.065278381109237671e-02 -9.991784393787384033e-02 4.026663601398468018e-01 -2.247647009789943695e-02 7.759630214422941208e-03 4.860280547291040421e-03 -4.823606461286544800e-02 -1.056428477168083191e-01
2.456972934305667877e-02 -1.512250155210494995e-01 -2.335261255502700806e-01 8.831811137497425079e-03 1.065365448594093323e-01 -3.539563715457916260e-02 -3.950794637203216553e-01 -1.296263486146926880e-01 2.606521248817443848e-01 -3.163727521896362305e-01 8.148577064275741577e-02 2.852298319339752197e-02 -2.218485176563262939e-01 -3.859477490186691284e-02 1.664235144853591919e-01 1.232386603951454163e-01 -1.955740600824356079e-01 -1.471004188060760498e-01 5.549592897295951843e-02 -3.965361416339874268e-01 1.370958168990910053e-03 -1.137549281120300293e-01 -3.986559435725212097e-02 1.985519081354141235e-01 1.341916471719741821e-01 2.307168841361999512e-01 3.141821026802062988e-01 8.547455817461013794e-02 1.031279265880584717e-01 9.487637318670749664e-03 3.774410113692283630e-03 -7.203709334135055542e-02
3.138794302940368652e-01 -1.933898329734802246e-01 -1.721744984388351440e-01 5.086497403681278229e-03 8.950362354516983032e-02 2.564423978328704834e-01 8.988566696643829346e-02 -1.507496275007724762e-02 -1.839846223592758179e-01 -3.205377236008644104e-02 -1.525563597679138184e-01 -9.822274744510650635e-02 -1.367033720016479492e-01 -1.216696277260780334e-01 4.498053342103958130e-02 2.115985602140426636e-01 -2.710683345794677734e-01 -2.953086495399475098e-01 -1.850203424692153931e-01 -1.606434285640716553e-01 -8.912415057420730591e-02 -1.300584524869918823e-01 -1.529119312763214111e-01 7.632991671562194824e-02 -4.859825596213340759e-02 -1.051654145121574402e-01 2.935666441917419434e-01 -2.441678643226623535e-01 1.298485547304153442e-01 -2.920838594436645508e-01 -2.021449953317642212e-01 -1.649082452058792114e-01
3.100161254405975342e-01 -1.372429449111223221e-02 -2.205771654844284058e-01 -1.706503331661224365e-01 1.427217423915863037e-01 1.180121228098869324e-01 -2.996084690093994141e-01 -9.982182085514068604e-02 -8.706898242235183716e-02 6.533654034137725830e-02 -1.207261532545089722e-01 -3.654450178146362305e-02 -1.829500049352645874e-01 4.655015468597412109e-02 6.831354927271604538e-03 8.065067976713180542e-02 -1.631571650505065918e-01 -3.862544000148773193e-01 -2.362394630908966064e-01 7.391301449388265610e-03 -1.078626811504364014e-01 -1.909854263067245483e-01 2.299538999795913696e-01 3.237686157226562500e-01 -4.957930371165275574e-02 -1.885189563035964966e-01 1.634128987789154053e-01 6.904216110706329346e-02 1.135082915425300598e-01 -1.920012086629867554e-01 2.553440332412719727e-01 6.521432660520076752e-03
5.841378867626190186e-02 -4.604100808501243591e-02 -2.544459402561187744e-01 -1.912995614111423492e-02 1.792526096105575562e-01 8.200948685407638550e-02 -2.971508800983428955e-01 -1.789588714018464088e-03 -9.383591264486312866e-02 -4.453019499778747559e-01 -1.777344644069671631e-01 -1.336211413145065308e-01 7.678786665201187134e-02 -2.331302501261234283e-02 1.287993788719177246e-01 1.867336332798004150e-01 -3.871754407882690430e-01 4.296376928687095642e-02 1.915842145681381226e-01 1.001787558197975159e-01 -1.635426133871078491e-01 -1.453592777252197266e-01 7.835871726274490356e-02 8.323808759450912476e-02 1.335534602403640747e-01 1.047095134854316711e-01 7.716646790504455566e-02 1.258772015571594238e-01 -7.541629672050476074e-02 -3.344606757164001465e-01 -9.554630517959594727e-02 -2.259261757135391235e-01
-4.390259832143783569e-02 -1.379935294389724731e-01 -3.000966310501098633e-01 -1.267177164554595947e-01 4.865290969610214233e-02 3.175356090068817139e-01 -1.520256698131561279e-01 -1.718028821051120758e-02 -2.124727219343185425e-01 -7.918149977922439575e-02 4.498560726642608643e-02 2.690300941467285156e-01 1.280411779880523682e-01 8.815417997539043427e-03 1.533066928386688232e-01 3.247446417808532715e-01 -2.446032762527465820e-01 1.961536109447479248e-01 -2.123862355947494507e-01 1.884053461253643036e-03 -2.004730850458145142e-01 -6.829396635293960571e-02 1.840859651565551758e-01 -4.881347343325614929e-02 -4.613507911562919617e-02 -7.329262327402830124e-03 3.735304474830627441e-01 -6.587351858615875244e-02 2.024407237768173218e-01 -7.341355085372924805e-02 -9.287551790475845337e-02 -2.224319726228713989e-01
1.547581981867551804e-02 -2.007879912853240967e-01 -4.341960847377777100e-01 1.105325296521186829e-01 -2.067124657332897186e-02 4.545005857944488525e-01 -9.686855971813201904e-02 7.339880615472793579e-02 -3.974942862987518311e-02 -1.923899799585342407e-01 -5.766010656952857971e-02 1.633124500513076782e-01 -2.727476656436920166e-01 1.010082587599754333e-01 -1.226929575204849243e-01 1.146114617586135864e-01 -3.304252028465270996e-01 8.633937686681747437e-03 -2.744924426078796387e-01 4.831561446189880371e-02 -9.575726091861724854e-02 1.332313120365142822e-01 2.326331101357936859e-03 -2.548627741634845734e-02 -6.590788811445236206e-02 3.486293256282806396e-01 6.499401479959487915e-02 -8.199864067137241364e-03 -3.418060764670372009e-02 -6.826608628034591675e-02 -6.518071144819259644e-02 -2.816652134060859680e-02
-6.325824558734893799e-02 -2.362971007823944092e-01 -2.856624126434326172e-01 7.938309758901596069e-02 1.933346837759017944e-01 -7.115674670785665512e-03 -1.283594667911529541e-01 1.528923064470291138e-01 -1.353648900985717773e-01 -1.119325757026672363e-01 1.735961884260177612e-01 7.630103081464767456e-02 -6.906959414482116699e-02 -7.536472752690315247e-03 -7.124290615320205688e-02 2.962181866168975830e-01 -1.330986469984054565e-01 2.686402760446071625e-02 -9.543862938880920410e-02 3.017854504287242889e-02 -4.126872122287750244e-01 2.017603814601898193e-02 1.817268431186676025e-01 1.972496807575225830e-01 1.820183247327804565e-01 -4.018531367182731628e-02 1.856962889432907104e-01 1.853360980749130249e-01 1.582821160554885864e-01 -1.117471605539321899e-03 3.005095124244689941e-01 -3.470928072929382324e-01
1.460674107074737549e-01 2.754204347729682922e-02 1.162642315030097961e-01 -3.455571830272674561e-01 -9.169173985719680786e-02 -3.833001246675848961e-03 -2.140325903892517090e-01 -6.982035934925079346e-02 -6.012084707617759705e-02 -2.471356242895126343e-01 4.028635472059249878e-02 1.951370686292648315e-01 -8.747920393943786621e-02 1.504302471876144409e-01 9.217852354049682617e-02 2.373757064342498779e-01 -1.614864915609359741e-01 1.399943083524703979e-01 -2.419178187847137451e-01 -8.183872699737548828e-02 5.505913868546485901e-02 -2.758828690275549889e-03 -7.018458843231201172e-02 1.604723557829856873e-02 1.304716765880584717e-01 3.780732750892639160e-01 3.513972461223602295e-01 -1.459190249443054199e-01 1.790920831263065338e-02 -2.755991518497467041e-01 7.818539440631866455e-02 -2.830368280410766602e-01
-8.846810460090637207e-02 -1.674162596464157104e-01 -3.279731869697570801e-01 -3.011844586580991745e-03 7.215434312820434570e-02 -1.086577624082565308e-01 3.307647258043289185e-02 2.764970064163208008e-01 -7.101185619831085205e-02 -2.521483004093170166e-01 1.723489724099636078e-02 2.440886385738849640e-02 -4.162581562995910645e-01 -8.784581720829010010e-02 -8.263205736875534058e-02 1.342678666114807129e-01 -3.371725678443908691e-01 1.628708094358444214e-01 6.885309517383575439e-02 -7.585001736879348755e-02 9.310472523793578148e-04 -2.216752469539642334e-01 2.071529626846313477e-01 2.267750203609466553e-01 1.859265863895416260e-01 1.395805329084396362e-01 6.698827445507049561e-02 -2.538706958293914795e-01 -6.159937754273414612e-02 3.750174306333065033e-03 -1.487790979444980621e-02 -2.558302879333496094e-01
2.631416618824005127e-01 -1.339236497879028320e-01 -2.048376351594924927e-01 1.831901222467422485e-01 -7.374465465545654297e-02 1.109317131340503693e-02 -1.890682280063629150e-01 1.993994414806365967e-01 6.762396544218063354e-02 -2.270669937133789062e-01 -1.329332888126373291e-01 7.200667262077331543e-02 -3.078278303146362305e-01 9.485155344009399414e-02 2.558461576700210571e-02 2.727640569210052490e-01 -2.759338021278381348e-01 -2.541142702102661133e-01 -1.737589836120605469e-01 -1.672088652849197388e-01 -1.204533204436302185e-01 -8.818800747394561768e-02 2.286303937435150146e-01 -1.107612475752830505e-01 1.216914132237434387e-01 9.180076420307159424e-02 8.688776195049285889e-02 -6.140976771712303162e-02 -1.673746109008789062e-01 1.561224162578582764e-01 2.617879211902618408e-02 -3.537175953388214111e-01
1.368898451328277588e-01 1.994013786315917969e-01 -1.923823207616806030e-01 -1.485018879175186157e-01 5.014636740088462830e-02 1.068657264113426208e-01 3.993226587772369385e-02 -8.344087749719619751e-02 3.877448290586471558e-02 -3.618117570877075195e-01 6.639739125967025757e-02 -5.033029988408088684e-02 -7.669300585985183716e-02 -6.797786056995391846e-02 1.512706428766250610e-01 2.599751949310302734e-01 -4.325162470340728760e-01 -1.714007705450057983e-01 -2.054815739393234253e-02 -5.211535096168518066e-01 -4.956778511404991150e-02 -1.044335067272186279e-01 1.413997355848550797e-02 3.553542867302894592e-02 -1.168210208415985107e-01 -1.083209216594696045e-01 -1.664881035685539246e-02 1.553978025913238525e-01 4.779629409313201904e-02 -4.747254401445388794e-02 -2.461807578802108765e-01 -3.703478723764419556e-02
2.613681554794311523e-01 3.026222996413707733e-02 -1.514931172132492065e-01 -2.173228263854980469e-01 7.610703259706497192e-02 2.198207825422286987e-01 -1.669757962226867676e-01 1.364096403121948242e-01 5.535889044404029846e-02 -7.120020687580108643e-02 -2.396166138350963593e-02 -3.026361763477325439e-01 -1.912778913974761963e-01 -1.252851635217666626e-01 -1.769063919782638550e-01 2.900980114936828613e-01 -3.674037754535675049e-01 1.807266920804977417e-01 5.936552584171295166e-02 -3.646826371550559998e-02 1.119344830513000488e-01 5.629048123955726624e-02 2.725901603698730469e-01 1.653243452310562134e-01 8.554709702730178833e-02 1.681811064481735229e-01 2.912661433219909668e-01 2.681072354316711426e-01 6.803473085165023804e-02 5.939917266368865967e-02 -3.975139185786247253e-02 -7.822372019290924072e-03
-3.419333323836326599e-02 -1.051831394433975220e-01 -1.879371851682662964e-01 6.408192217350006104e-02 2.540073096752166748e-01 7.213699817657470703e-02 -8.194575458765029907e-02 1.832753978669643402e-02 -1.866061240434646606e-01 -4.328573048114776611e-01 -1.550687253475189209e-01 1.211185753345489502e-01 2.363255061209201813e-02 -7.850661873817443848e-02 1.252684462815523148e-02 -9.142260067164897919e-03 -4.270424246788024902e-01 -5.363311618566513062e-02 3.994218632578849792e-02 -2.510007023811340332e-01 -7.063043117523193359e-02 6.113290786743164062e-02 -1.867090724408626556e-02 2.331148386001586914e-01 -2.888447139412164688e-03 1.085326150059700012e-01 2.380009181797504425e-02 -4.395468160510063171e-02 1.602294738404452801e-03 -3.084288239479064941e-01 -1.044909209012985229e-01 -4.124433994293212891e-01
-9.640653431415557861e-02 2.910902537405490875e-02 -3.112507052719593048e-03 1.402479261159896851e-01 2.744699418544769287e-01 1.714679002761840820e-01 -1.540547609329223633e-01 -6.806224584579467773e-02 -1.001924052834510803e-01 -5.212193727493286133e-01 2.061908366158604622e-03 -7.406064122915267944e-02 1.923893019556999207e-02 -6.560916453599929810e-02 7.920016348361968994e-02 1.561096906661987305e-01 -4.567392766475677490e-01 3.009509854018688202e-02 7.079403102397918701e-02 -2.010411024093627930e-01 -1.036922186613082886e-01 1.864113062620162964e-01 -1.780267953872680664e-01 1.092690005898475647e-01 -7.143600285053253174e-02 1.861384063959121704e-01 1.694263368844985962e-01 2.918290533125400543e-02 -9.260122478008270264e-02 -2.597973048686981201e-01 -1.283432543277740479e-01 -9.292221069335937500e-02
2.444120347499847412e-01 -6.311082839965820312e-02 -3.110533654689788818e-01 -1.816020756959915161e-01 2.073474042117595673e-02 1.677187830209732056e-01 -9.624276310205459595e-02 3.028324618935585022e-02 -2.216987125575542450e-02 -5.890465900301933289e-02 2.103995978832244873e-01 1.191368401050567627e-01 -2.487020194530487061e-01 1.975553482770919800e-01 -1.334631592035293579e-01 -1.631608754396438599e-01 -3.487466275691986084e-01 1.690139323472976685e-01 -3.897569477558135986e-01 7.539509236812591553e-02 -2.211360931396484375e-01 -1.316663324832916260e-01 -4.804141446948051453e-02 8.343562483787536621e-02 1.974816434085369110e-02 6.107382103800773621e-02 1.729772686958312988e-01 -1.264267861843109131e-01 3.030614927411079407e-02 -3.008042275905609131e-01 1.294571161270141602e-01 -1.363540887832641602e-01
2.292354255914688110e-01 1.613003909587860107e-01 -9.298111498355865479e-02 -1.504765599966049194e-01 -8.496823906898498535e-02 -1.694296598434448242e-01 -2.771016359329223633e-01 -3.903152188286185265e-03 8.074307441711425781e-02 -1.333646010607481003e-02 -1.944493055343627930e-01 1.270984262228012085e-01 -2.033631503582000732e-01 -1.771002262830734253e-02 -1.558052897453308105e-01 1.045191884040832520e-01 -2.687986195087432861e-01 -3.388775587081909180e-01 -4.025138616561889648e-01 -1.733993440866470337e-01 4.393297806382179260e-02 -7.817389816045761108e-02 7.066663354635238647e-02 4.068317413330078125e-01 6.517390906810760498e-02 -5.625642370432615280e-03 1.654093563556671143e-01 9.211773425340652466e-02 -1.725319772958755493e-01 -2.297784760594367981e-02 -1.054811403155326843e-01 -2.484667673707008362e-02
2.040127813816070557e-01 -2.353143692016601562e-02 -2.701546251773834229e-01 1.113589033484458923e-01 -3.041603788733482361e-02 2.677615880966186523e-01 -1.309324894100427628e-02 3.025113940238952637e-01 -2.939117252826690674e-01 -1.072481349110603333e-01 9.119319170713424683e-02 6.813534349203109741e-02 3.310645697638392448e-03 2.416324764490127563e-01 1.665429472923278809e-01 3.678673803806304932e-01 -2.168856114149093628e-01 -7.723668962717056274e-02 -1.710702776908874512e-01 3.093102481216192245e-03 -1.865221112966537476e-01 -1.271206289529800415e-01 1.248349025845527649e-01 9.460429102182388306e-02 -1.533997952938079834e-01 -7.236669305711984634e-03 3.549114167690277100e-01 3.975002840161323547e-02 -6.101884320378303528e-02 -1.056255102157592773e-01 8.803325705230236053e-03 -2.279970794916152954e-01
-5.234370380640029907e-02 -7.014569640159606934e-02 -3.232350051403045654e-01 -1.554222851991653442e-01 1.445615850389003754e-02 2.414665743708610535e-02 -2.639022767543792725e-01 -2.371502667665481567e-01 1.809131056070327759e-01 -2.484427839517593384e-01 -9.264817833900451660e-02 9.376300871372222900e-02 2.907941490411758423e-02 2.135391682386398315e-01 1.112568080425262451e-01 2.618552744388580322e-01 -3.253982961177825928e-02 -1.547073274850845337e-01 1.482381373643875122e-01 -2.258702665567398071e-01 -1.254992336034774780e-01 -1.219756677746772766e-01 -9.250020608305931091e-03 5.708682909607887268e-02 3.827255070209503174e-01 4.436169192194938660e-02 2.207982391119003296e-01 7.900055497884750366e-02 2.879299968481063843e-02 -8.411540836095809937e-02 -3.087770044803619385e-01 -2.432316988706588745e-01
1.633565723896026611e-01 -2.594006061553955078e-01 1.130223125219345093e-01 -1.799611896276473999e-01 1.310828328132629395e-01 1.176129579544067383e-01 -2.579431831836700439e-01 -3.480272293090820312e-01 -1.536471098661422729e-01 -2.163844108581542969e-01 -1.818581856787204742e-02 2.130771577358245850e-01 -1.475703716278076172e-01 7.190717756748199463e-02 6.380248814821243286e-02 2.235691100358963013e-01 -1.108861342072486877e-01 9.774780273437500000e-02 -1.879458278417587280e-01 -2.418025881052017212e-01 4.796871542930603027e-02 4.416791256517171860e-03 -8.060131222009658813e-02 -2.979554049670696259e-02 1.131809353828430176e-01 1.194412335753440857e-01 3.747053742408752441e-01 -8.133857697248458862e-02 -9.736995398998260498e-02 -2.695192769169807434e-02 1.928847432136535645e-01 -3.133266866207122803e-01
1.402528136968612671e-01 -8.306422829627990723e-02 -2.894516587257385254e-01 1.937424093484878540e-01 2.462792098522186279e-01 3.829185068607330322e-01 9.174306690692901611e-02 2.464331984519958496e-01 -2.289968580007553101e-01 -1.343920379877090454e-01 2.670289017260074615e-02 -2.549533918499946594e-02 -2.591782808303833008e-01 2.168020308017730713e-01 4.815684631466865540e-02 2.981351315975189209e-01 -2.086276859045028687e-01 -3.102719038724899292e-02 -1.039968132972717285e-01 -1.415298432111740112e-01 3.569484502077102661e-02 -1.735884696245193481e-02 2.344305366277694702e-01 -3.674298897385597229e-02 -5.529135093092918396e-02 3.890742734074592590e-02 2.228922992944717407e-01 -6.943232566118240356e-02 8.267792314291000366e-02 -2.435512840747833252e-01 -3.428344428539276123e-02 -1.970343291759490967e-01
2.016163021326065063e-01 -1.722789108753204346e-01 1.254553943872451782e-01 -2.641182243824005127e-01 7.114476710557937622e-02 5.731346458196640015e-02 -6.679279357194900513e-02 -2.865796387195587158e-01 -2.418377697467803955e-01 -9.692606329917907715e-02 3.964703902602195740e-02 2.634437978267669678e-01 -2.079652547836303711e-01 8.990611881017684937e-03 1.521759480237960815e-01 1.735705435276031494e-01 -1.853841841220855713e-01 9.807083755731582642e-02 -1.206253021955490112e-01 -2.397415637969970703e-01 -1.389109762385487556e-03 1.926848432049155235e-03 -3.989719599485397339e-02 2.558317594230175018e-02 2.222694270312786102e-02 1.983743309974670410e-01 4.142889976501464844e-01 1.741890422999858856e-02 -7.626917213201522827e-02 -9.509612619876861572e-02 2.451108098030090332e-01 -3.298182487487792969e-01
2.695462293922901154e-02 1.100979819893836975e-01 -1.967279464006423950e-01 -2.653367519378662109e-01 -1.192129254341125488e-01 5.922070518136024475e-02 -3.103031516075134277e-01 8.152625709772109985e-02 -1.690412312746047974e-02 -9.265943616628646851e-02 1.195024326443672180e-01 8.663388341665267944e-02 -9.487834759056568146e-03 9.176050126552581787e-02 8.424992859363555908e-02 -6.482721865177154541e-02 -1.273644566535949707e-01 1.944909542798995972e-01 -4.039124846458435059e-01 -1.837762743234634399e-01 -3.048877418041229248e-01 -7.832229882478713989e-02 -1.892445385456085205e-01 1.030916068702936172e-02 1.687352061271667480e-01 4.019536375999450684e-01 2.187477648258209229e-01 -9.682169556617736816e-02 -4.345817118883132935e-02 -2.288481891155242920e-01 8.245580643415451050e-02 -1.123579889535903931e-01
2.032372057437896729e-01 -4.130203742533922195e-03 -4.091342091560363770e-01 -7.919500023126602173e-02 1.929394602775573730e-01 1.922231912612915039e-01 2.734167873859405518e-02 3.032629787921905518e-01 2.126355916261672974e-01 -7.088479399681091309e-02 2.958143316209316254e-02 5.614579841494560242e-02 -5.279542878270149231e-02 1.650957316160202026e-01 5.109123885631561279e-02 8.019527886062860489e-04 -2.213236838579177856e-01 -1.572092026472091675e-01 -2.061966210603713989e-01 -4.740073159337043762e-02 -1.344560831785202026e-01 -2.796268463134765625e-02 1.593874841928482056e-01 -5.469838157296180725e-03 -1.736937314271926880e-01 3.173741102218627930e-01 4.006992578506469727e-01 -1.592820626683533192e-03 -1.237199530005455017e-01 -9.977710992097854614e-02 -1.293481290340423584e-01 -1.870664209127426147e-01
7.278881222009658813e-02 7.357005029916763306e-03 -3.706045150756835938e-01 -7.301372289657592773e-02 3.646374642848968506e-01 -2.425166219472885132e-02 -9.092154353857040405e-02 4.427895694971084595e-02 4.798518493771553040e-02 -2.647573947906494141e-01 -2.605575323104858398e-01 7.914814352989196777e-02 -1.102802678942680359e-01 1.753835678100585938e-01 1.474508196115493774e-01 1.865514665842056274e-01 -3.495158851146697998e-01 1.328373849391937256e-01 1.636045053601264954e-02 -6.190076842904090881e-02 -4.198733866214752197e-01 -1.112101152539253235e-01 -6.896729022264480591e-02 8.143723011016845703e-02 1.968018412590026855e-01 1.408359408378601074e-02 1.393942087888717651e-01 2.192454636096954346e-01 -6.241961941123008728e-02 -8.601024001836776733e-02 -2.226047217845916748e-02 6.948190857656300068e-04
2.016407102346420288e-01 -3.050479888916015625e-01 -5.520008876919746399e-02 -2.295805811882019043e-01 4.452608525753021240e-02 4.228563606739044189e-02 -2.380857020616531372e-01 -3.120175898075103760e-01 -9.892308153212070465e-03 -1.182452216744422913e-01 -8.253266662359237671e-02 2.627382278442382812e-01 -1.681873351335525513e-01 9.562959522008895874e-02 1.210354268550872803e-01 3.926805853843688965e-01 -2.153745852410793304e-02 1.329740136861801147e-01 -7.272665947675704956e-02 -1.107995286583900452e-01 6.762381643056869507e-02 -7.885263115167617798e-02 2.010487169027328491e-01 1.720576919615268707e-02 1.767417192459106445e-01 1.193056628108024597e-01 1.194426417350769043e-01 -6.679929047822952271e-02 -1.214846000075340271e-01 -2.581754028797149658e-01 8.786115050315856934e-02 -3.405404984951019287e-01
1.543959975242614746e-01 -2.219234257936477661e-01 -3.893881738185882568e-01 -1.830455064773559570e-01 1.913897693157196045e-01 2.819111943244934082e-01 -4.489244893193244934e-02 1.962759494781494141e-01 -3.863498568534851074e-02 -1.454641819000244141e-01 3.665918707847595215e-01 6.101502105593681335e-02 -5.626340955495834351e-02 1.917894929647445679e-01 1.359142214059829712e-01 3.479871749877929688e-01 -2.045735567808151245e-01 3.930024430155754089e-02 -4.386498406529426575e-02 -1.120775751769542694e-02 -1.776956766843795776e-01 3.791278600692749023e-02 -7.653547078371047974e-02 1.268603950738906860e-01 -1.220435872673988342e-01 1.660083085298538208e-01 6.483493745326995850e-02 -6.788316182792186737e-03 1.547381468117237091e-02 -3.075910210609436035e-01 4.163948819041252136e-02 -3.406452387571334839e-02
1.401875820010900497e-02 -1.535487323999404907e-01 -3.749948441982269287e-01 -9.026142954826354980e-02 2.539905309677124023e-01 2.896460890769958496e-01 -1.080077216029167175e-01 2.104316651821136475e-01 -2.040607780218124390e-01 -8.279279619455337524e-02 2.128961831331253052e-01 1.879653036594390869e-01 -1.903030872344970703e-01 1.523632854223251343e-01 7.511982321739196777e-02 3.329173028469085693e-01 -2.826071977615356445e-01 -3.727495204657316208e-03 -1.359733790159225464e-01 4.199697077274322510e-02 -7.666316628456115723e-02 1.927843838930130005e-01 -6.418718025088310242e-03 8.411683142185211182e-02 2.332566771656274796e-03 7.078546285629272461e-02 8.554913103580474854e-03 -2.343273907899856567e-02 -7.967594265937805176e-02 -3.814085125923156738e-01 1.534169446676969528e-02 -1.002967953681945801e-01
2.488116472959518433e-01 1.614410877227783203e-01 -9.773586690425872803e-02 -3.836973756551742554e-02 -6.906081736087799072e-02 8.802606910467147827e-02 -1.549463570117950439e-01 -9.021844714879989624e-03 -1.754514873027801514e-01 -3.513665199279785156e-01 -2.878181338310241699e-01 -4.891996830701828003e-02 -2.403886765241622925e-01 2.386409640312194824e-01 1.681729257106781006e-01 2.321536689996719360e-01 -8.680111169815063477e-02 2.642896175384521484e-01 -1.542757451534271240e-01 -5.328302271664142609e-03 -3.059692494571208954e-02 4.740208014845848083e-02 -3.755879998207092285e-01 1.241586953401565552e-01 8.696684986352920532e-02 2.675590515136718750e-01 1.189849153161048889e-01 -9.325014799833297729e-02 7.208658009767532349e-02 -8.950801938772201538e-02 5.877433717250823975e-02 -2.201481908559799194e-01
3.762668743729591370e-02 -3.211452439427375793e-02 -9.139276295900344849e-02 -1.677057147026062012e-01 3.193213045597076416e-01 3.458268344402313232e-01 -1.241609603166580200e-01 1.106032580137252808e-01 -2.947808615863323212e-02 -2.477081567049026489e-01 1.388858556747436523e-01 2.315838932991027832e-01 -1.259465366601943970e-01 9.850371628999710083e-02 2.170111797749996185e-02 2.454493343830108643e-01 -7.036763429641723633e-02 1.118525564670562744e-01 -8.538458496332168579e-02 -3.194808214902877808e-02 -1.053001955151557922e-01 -1.947455108165740967e-01 2.951845526695251465e-01 -2.007794938981533051e-02 -3.327344059944152832e-01 2.271312624216079712e-01 2.640670239925384521e-01 -1.728581339120864868e-01 -1.714360415935516357e-01 -4.450234118849039078e-03 -2.986999973654747009e-02 -1.894566416740417480e-01
1.058795675635337830e-01 -2.566672265529632568e-01 1.125991940498352051e-01 -1.806324422359466553e-01 1.689056009054183960e-01 5.307531729340553284e-02 -2.011541128158569336e-01 -2.209305763244628906e-01 -2.099431306123733521e-01 -1.787925064563751221e-01 -1.068057268857955933e-01 1.058372855186462402e-01 -2.016185373067855835e-01 5.371940881013870239e-02 7.944384217262268066e-02 1.574175506830215454e-01 -1.447051912546157837e-01 3.351606801152229309e-02 -2.557204961776733398e-01 -1.624627411365509033e-01 3.026662580668926239e-02 1.270873099565505981e-01 -1.035878211259841919e-01 -5.498012155294418335e-02 8.098165690898895264e-02 1.330309957265853882e-01 4.209013283252716064e-01 -7.947759330272674561e-02 -1.605709344148635864e-01 -7.368166744709014893e-02 3.028237819671630859e-01 -3.292284607887268066e-01
8.744392544031143188e-03 2.114838920533657074e-02 5.760071799159049988e-02 -1.219077035784721375e-01 1.080809906125068665e-01 -5.479705333709716797e-02 -2.245322801172733307e-02 -7.909218780696392059e-03 -7.757300138473510742e-02 -2.941735982894897461e-01 -1.276666522026062012e-01 -7.538211345672607422e-02 -3.963754773139953613e-01 2.321645431220531464e-02 -1.177373602986335754e-01 -1.241045538336038589e-02 -1.107904314994812012e-01 5.385624989867210388e-02 -1.966795325279235840e-01 -2.515577897429466248e-02 9.987865388393402100e-02 3.814350813627243042e-02 1.958490312099456787e-01 2.552267611026763916e-01 -1.113749146461486816e-01 2.413684576749801636e-01 3.466761410236358643e-01 8.306863903999328613e-02 1.898551732301712036e-01 -4.748947620391845703e-01 -2.055896669626235962e-01 9.400296956300735474e-02
6.747848540544509888e-02 3.140610828995704651e-02 -2.968230545520782471e-01 -1.051790341734886169e-01 -1.877835392951965332e-01 2.608008384704589844e-01 -1.098579540848731995e-02 4.877064377069473267e-02 -1.693743467330932617e-01 -1.867906451225280762e-01 1.998363584280014038e-01 6.317656487226486206e-02 3.459984064102172852e-02 1.088803559541702271e-01 7.678619772195816040e-02 3.012830913066864014e-01 -1.624286323785781860e-01 2.590824961662292480e-01 -4.996388033032417297e-02 -5.755252018570899963e-02 -4.831213131546974182e-02 -2.432294040918350220e-01 1.881557703018188477e-01 7.370304316282272339e-02 -6.622120738029479980e-02 -4.953283071517944336e-02 5.011811852455139160e-01 -1.252997815608978271e-01 2.687653005123138428e-01 4.246142506599426270e-02 -6.551582366228103638e-02 -1.363612860441207886e-01
2.357809394598007202e-01 -1.549618691205978394e-01 1.582091152667999268e-01 -1.995453536510467529e-01 1.783907115459442139e-01 2.253664657473564148e-03 -1.857596486806869507e-01 -1.213138699531555176e-01 -1.515659987926483154e-01 -1.101910844445228577e-01 -3.464666008949279785e-02 2.190232574939727783e-01 -2.615979313850402832e-01 6.478854268789291382e-02 1.763696968555450439e-01 3.244510591030120850e-01 -1.212646141648292542e-01 1.448250263929367065e-01 -1.316300630569458008e-01 -1.686945706605911255e-01 2.356389351189136505e-02 2.513525262475013733e-02 -1.062412187457084656e-01 3.015579842031002045e-02 1.319777518510818481e-01 1.896153092384338379e-01 3.921850323677062988e-01 -2.653315104544162750e-02 -1.423441022634506226e-01 -9.662889689207077026e-02 2.548462748527526855e-01 -2.896958589553833008e-01
2.053375840187072754e-01 7.054781913757324219e-02 -2.753906548023223877e-01 -2.209994047880172729e-01 -1.323847472667694092e-01 5.678339302539825439e-02 -1.279460489749908447e-01 3.821124508976936340e-02 -1.831647604703903198e-01 8.755004964768886566e-03 1.425487175583839417e-02 1.383762508630752563e-01 -1.487960368394851685e-01 2.551784813404083252e-01 1.159420907497406006e-01 -5.185573548078536987e-02 -2.878287434577941895e-01 1.794658154249191284e-01 -3.348666131496429443e-01 -2.376224696636199951e-01 -3.080662488937377930e-01 -2.618564665317535400e-01 -1.299617290496826172e-01 2.077377438545227051e-01 2.167919874191284180e-01 1.880684792995452881e-01 4.052804410457611084e-02 3.631336241960525513e-02 -1.594398617744445801e-01 -1.221541836857795715e-01 1.838369667530059814e-02 -7.135846652090549469e-03
1.375957578420639038e-01 1.180363371968269348e-01 -3.383760154247283936e-02 7.793959975242614746e-02 2.524632513523101807e-01 1.897935718297958374e-01 5.212325975298881531e-02 7.528388500213623047e-02 -5.419743061065673828e-02 -5.117821693420410156e-01 -9.226648509502410889e-02 -1.052346676588058472e-01 -2.717236280441284180e-01 -2.713012695312500000e-02 -1.349257491528987885e-02 3.785096108913421631e-01 -1.446082293987274170e-01 -1.281171292066574097e-01 -1.563718616962432861e-01 -2.011459469795227051e-01 -9.387297183275222778e-02 1.426941482350230217e-03 1.639420911669731140e-02 3.060187213122844696e-02 -1.008617877960205078e-01 -1.558480318635702133e-03 1.325356215238571167e-01 1.151698231697082520e-01 1.901170909404754639e-01 -1.346156597137451172e-01 -3.410290181636810303e-01 -1.596107333898544312e-01
3.012410700321197510e-01 -5.986179783940315247e-02 5.903116986155509949e-02 -1.781725138425827026e-01 1.524766534566879272e-01 1.335234493017196655e-01 -1.626985669136047363e-01 -4.420096427202224731e-02 -1.822561621665954590e-01 -1.375739723443984985e-01 -5.528836697340011597e-02 1.537289470434188843e-01 -1.531665399670600891e-02 2.357807159423828125e-01 8.386972546577453613e-02 2.355594933032989502e-01 -7.842378318309783936e-02 7.247278839349746704e-02 -3.801796138286590576e-01 -1.000813692808151245e-01 4.246400296688079834e-02 -6.472431123256683350e-02 -5.527034774422645569e-02 -6.012970209121704102e-02 1.959841325879096985e-02 9.994493424892425537e-02 4.432676732540130615e-01 -4.381383955478668213e-02 -1.003354415297508240e-01 1.292855888605117798e-01 2.415047734975814819e-01 -3.622863888740539551e-01
3.869036138057708740e-01 -2.372909039258956909e-01 -1.338365525007247925e-01 -2.792639657855033875e-02 1.728328317403793335e-02 1.489003002643585205e-01 -1.176136881113052368e-01 1.556127220392227173e-01 1.660248935222625732e-01 2.717491984367370605e-02 -1.092928722500801086e-01 2.144785672426223755e-01 -2.102724909782409668e-01 7.125641405582427979e-02 -2.963474094867706299e-01 -3.766820579767227173e-02 -2.150434553623199463e-01 1.295386720448732376e-02 -3.662819862365722656e-01 -1.763953417539596558e-01 -5.049370601773262024e-02 -5.403110384941101074e-02 1.584530174732208252e-01 2.212441414594650269e-01 -7.844140380620956421e-02 6.022169720381498337e-03 3.111343979835510254e-01 1.393949147313833237e-02 3.595465421676635742e-02 -2.186677604913711548e-01 9.631311893463134766e-02 -1.929231882095336914e-01
2.026565968990325928e-01 2.921983413398265839e-02 -5.785390734672546387e-02 -5.228583142161369324e-02 -8.325193822383880615e-02 1.948100328445434570e-01 -5.783184617757797241e-02 -2.226228863000869751e-01 -2.353892326354980469e-01 -5.324212908744812012e-01 -2.580456733703613281e-01 6.845414172857999802e-03 -1.593227684497833252e-01 1.349573433399200439e-01 1.577836275100708008e-01 -6.615581363439559937e-02 -1.297132819890975952e-01 1.297763083130121231e-02 -1.810751557350158691e-01 9.330832399427890778e-03 -2.981083989143371582e-01 7.104568183422088623e-02 -1.519116163253784180e-01 6.573712453246116638e-03 4.139675572514533997e-02 2.103823274374008179e-01 2.267035692930221558e-01 -8.888177573680877686e-02 -1.301501840353012085e-01 -1.515081375837326050e-01 7.867753505706787109e-03 -2.523761689662933350e-01
-1.371829062700271606e-01 -4.820694029331207275e-02 -6.839899718761444092e-02 -5.213782191276550293e-02 2.890864759683609009e-02 2.882946729660034180e-01 -2.278433889150619507e-01 -2.474182695150375366e-01 6.964338943362236023e-03 -1.286963224411010742e-01 6.669545173645019531e-02 1.313902586698532104e-01 -1.135693788528442383e-01 -1.877832110039889812e-03 -1.137859970331192017e-01 3.635269403457641602e-01 -3.023553788661956787e-01 -2.282933890819549561e-01 1.436113193631172180e-02 -1.397320330142974854e-01 -2.122217863798141479e-01 -3.787893056869506836e-02 6.913375854492187500e-02 8.131445944309234619e-02 -1.114116236567497253e-01 9.977596998214721680e-02 2.262320667505264282e-01 4.234646260738372803e-01 -2.076259553432464600e-01 -2.055423855781555176e-01 -1.250852793455123901e-01 -5.525280907750129700e-02
1.933211982250213623e-01 1.021314263343811035e-01 -2.489250749349594116e-01 -3.373082578182220459e-01 1.058361232280731201e-01 9.042434394359588623e-02 -2.083893120288848877e-01 -1.113492697477340698e-01 8.558660745620727539e-03 -3.947761058807373047e-01 -2.585323750972747803e-01 5.611033178865909576e-03 -1.757226139307022095e-01 1.691834330558776855e-01 -8.913488686084747314e-02 8.084029704332351685e-02 -1.508845537900924683e-01 7.945101708173751831e-02 -4.730693101882934570e-01 -1.817043721675872803e-01 5.476764217019081116e-02 -7.067849393934011459e-03 -8.701063692569732666e-02 -5.241468176245689392e-02 4.517349973320960999e-02 -7.590660452842712402e-02 4.283001273870468140e-02 1.830729842185974121e-01 1.747902482748031616e-02 1.556567847728729248e-01 -1.382029056549072266e-01 1.357756406068801880e-01
2.976838648319244385e-01 -1.944546848535537720e-01 -4.641040414571762085e-02 -2.361951321363449097e-01 1.516100317239761353e-01 1.765884160995483398e-01 -1.983675509691238403e-01 -1.512968838214874268e-01 2.036970108747482300e-01 1.418266352266073227e-02 -1.251711696386337280e-01 4.325515925884246826e-01 -1.496958285570144653e-01 7.902325689792633057e-02 -1.783387064933776855e-01 1.459807604551315308e-01 -1.380160599946975708e-01 3.379762917757034302e-02 -1.791210770606994629e-01 -1.486941277980804443e-01 1.899087056517601013e-02 3.273271396756172180e-02 7.414744049310684204e-02 1.596715152263641357e-01 7.851515710353851318e-02 4.202391952276229858e-02 3.031068146228790283e-01 -8.929226547479629517e-02 2.682233154773712158e-01 -1.199862137436866760e-01 1.145888119935989380e-01 -2.427568882703781128e-01
1.340943127870559692e-01 -2.190392911434173584e-01 -4.047811329364776611e-01 -1.317658871412277222e-01 1.427392959594726562e-01 2.741505205631256104e-01 -4.845553264021873474e-02 2.280240058898925781e-01 -1.884673833847045898e-01 -6.093760952353477478e-02 2.447416037321090698e-01 1.235935986042022705e-01 -2.317712754011154175e-01 1.910503953695297241e-01 8.032830059528350830e-02 3.007701635360717773e-01 -1.860326826572418213e-01 6.821653246879577637e-02 -1.684376150369644165e-01 2.513551339507102966e-02 -1.723628342151641846e-01 1.090119779109954834e-01 1.545496750622987747e-02 1.094737648963928223e-01 1.384124066680669785e-02 5.555627495050430298e-02 6.301990896463394165e-02 -7.869014143943786621e-02 -1.519985646009445190e-01 -3.532801270484924316e-01 -2.685205452144145966e-02 -1.313784867525100708e-01
5.740204453468322754e-02 -2.097089290618896484e-01 -2.635950148105621338e-01 -1.420886367559432983e-01 1.187670752406120300e-01 3.665929734706878662e-01 1.045726146548986435e-02 1.603805273771286011e-01 -3.273206576704978943e-02 -1.898453980684280396e-01 -1.629390716552734375e-01 5.830562114715576172e-02 -1.231334954500198364e-01 7.973790913820266724e-02 -1.152137108147144318e-02 2.505266964435577393e-01 -2.290069907903671265e-01 2.628011405467987061e-01 1.826058477163314819e-01 2.741240337491035461e-02 -2.249516695737838745e-01 -1.207534149289131165e-01 1.522849500179290771e-01 1.616234183311462402e-01 1.873578131198883057e-02 2.991465665400028229e-02 2.351985871791839600e-01 2.359906770288944244e-02 -1.278868764638900757e-01 -3.055627346038818359e-01 -6.748828291893005371e-02 -3.094331324100494385e-01
1.287051737308502197e-01 -2.088258564472198486e-01 -4.580755159258842468e-02 -2.802869975566864014e-01 1.303411722183227539e-01 -9.737963974475860596e-02 -3.530630469322204590e-01 -7.327386736869812012e-02 -1.662074923515319824e-01 -1.597467064857482910e-01 1.539549529552459717e-01 2.661928832530975342e-01 -7.226282358169555664e-02 1.446315739303827286e-02 5.261618643999099731e-02 3.080608844757080078e-01 2.385067008435726166e-02 2.306339293718338013e-01 -6.086421012878417969e-02 9.714344516396522522e-03 4.765401035547256470e-02 -7.861979305744171143e-02 9.777521342039108276e-02 9.342861920595169067e-02 1.960076242685317993e-01 2.248900979757308960e-01 3.669674098491668701e-01 1.465982645750045776e-01 8.137544989585876465e-02 -1.937850713729858398e-01 1.924315541982650757e-01 -2.030069380998611450e-01
1.897454857826232910e-01 -1.223138868808746338e-01 -2.553810477256774902e-01 9.019903093576431274e-02 9.470823407173156738e-02 -6.575022824108600616e-03 -2.608446478843688965e-01 -2.361626029014587402e-01 -7.273963093757629395e-02 -2.817635238170623779e-01 3.763520857319235802e-03 5.330086871981620789e-02 -5.868149176239967346e-02 -3.797573596239089966e-02 -6.180882081389427185e-02 9.567117691040039062e-02 -1.656789779663085938e-01 -1.339895576238632202e-01 1.112924367189407349e-01 -5.266576409339904785e-01 1.156485304236412048e-01 -8.494500815868377686e-02 -9.913714230060577393e-02 2.786575853824615479e-01 1.598330289125442505e-01 5.721704661846160889e-02 3.985441923141479492e-01 4.564453661441802979e-02 2.335130795836448669e-02 4.157077148556709290e-02 1.695714890956878662e-02 -4.394748434424400330e-02
-4.279115051031112671e-02 -7.982653379440307617e-02 -2.423031032085418701e-01 -2.306041717529296875e-01 1.060903444886207581e-01 1.630091965198516846e-01 -4.342325404286384583e-02 5.108708143234252930e-02 -1.639663428068161011e-01 -1.521278321743011475e-01 1.306676864624023438e-01 2.538870573043823242e-01 -1.426466088742017746e-02 1.118640825152397156e-01 2.018436789512634277e-01 2.944607436656951904e-01 -2.064082175493240356e-01 1.862747073173522949e-01 -5.137815698981285095e-02 -1.426418423652648926e-01 -2.344045937061309814e-01 -8.363277465105056763e-02 1.119835078716278076e-01 8.186582475900650024e-02 -8.227150887250900269e-02 -5.459225270897150040e-03 4.688176214694976807e-01 -2.676503658294677734e-01 1.968013048171997070e-01 -5.740892142057418823e-02 7.218997925519943237e-02 -1.972946971654891968e-01
2.331751286983489990e-01 1.311249732971191406e-01 -1.346835047006607056e-01 -2.856357395648956299e-01 -1.134074181318283081e-01 1.382502615451812744e-01 -1.126380190253257751e-01 -2.215804308652877808e-01 2.363101765513420105e-02 -1.338407546281814575e-01 -2.232076823711395264e-01 8.504302054643630981e-02 -2.627725303173065186e-01 -2.126438170671463013e-01 -2.364511974155902863e-02 6.985497474670410156e-02 -3.194161951541900635e-01 -3.757411837577819824e-01 -9.973915666341781616e-02 -3.471857607364654541e-01 7.305899262428283691e-02 3.720655571669340134e-03 2.331081628799438477e-01 1.173786371946334839e-01 -6.777364015579223633e-02 -9.712241590023040771e-02 1.670594364404678345e-01 6.360222399234771729e-02 -1.704897433519363403e-01 -8.918074518442153931e-02 7.685530930757522583e-02 -6.039730831980705261e-02
2.318457961082458496e-01 -7.563898805528879166e-03 -2.463136464357376099e-01 -7.002516090869903564e-02 9.457876533269882202e-02 3.068420588970184326e-01 -9.358540177345275879e-03 1.460556592792272568e-02 1.438142508268356323e-01 -6.504338979721069336e-02 1.447434872388839722e-01 2.454070150852203369e-01 -4.275482520461082458e-02 1.273753494024276733e-01 2.167610526084899902e-01 2.469702363014221191e-01 -1.400946229696273804e-01 4.197634756565093994e-01 -6.837329268455505371e-02 -2.539438009262084961e-01 -2.944699525833129883e-01 -5.450450256466865540e-02 1.476345658302307129e-01 1.080598086118698120e-01 -2.244340442121028900e-02 -5.392408929765224457e-03 3.155049979686737061e-01 -8.751244843006134033e-02 8.556353300809860229e-02 -8.622556924819946289e-02 1.616794168949127197e-01 -9.121690690517425537e-02
9.411585330963134766e-02 1.323947310447692871e-01 -2.924356758594512939e-01 -2.843691706657409668e-01 3.169614821672439575e-02 3.556957468390464783e-02 3.962688148021697998e-02 -1.184892430901527405e-01 3.315109759569168091e-02 -6.307723373174667358e-02 7.088722288608551025e-02 2.159868925809860229e-02 2.530185878276824951e-02 5.040020495653152466e-02 -3.077769875526428223e-01 -2.157560177147388458e-02 1.585228741168975830e-01 1.584582775831222534e-01 -3.788592219352722168e-01 -9.209881722927093506e-02 -1.559345275163650513e-01 2.962432429194450378e-02 -4.594148136675357819e-03 1.639100760221481323e-01 -7.189978659152984619e-02 1.000552028417587280e-01 5.459510087966918945e-01 -8.529695123434066772e-02 -1.813179254531860352e-01 -1.527952551841735840e-01 2.018177062273025513e-01 -9.273828566074371338e-02
7.238835841417312622e-02 -1.694566756486892700e-01 -3.222778141498565674e-01 2.510995864868164062e-01 -1.511381473392248154e-02 3.655077517032623291e-01 1.795723289251327515e-02 1.787880808115005493e-01 -2.764352262020111084e-01 -1.844329088926315308e-01 -1.157869026064872742e-01 3.355609253048896790e-02 -3.402110934257507324e-02 2.354034930467605591e-01 3.644320741295814514e-02 4.297313690185546875e-01 -1.241541355848312378e-01 1.054198369383811951e-01 -3.928581252694129944e-02 -1.704260855913162231e-01 -1.982474327087402344e-01 -9.931735694408416748e-02 7.943172007799148560e-02 4.105839505791664124e-02 -1.482227444648742676e-01 1.572331041097640991e-01 2.397483140230178833e-01 5.464083049446344376e-03 -3.339722380042076111e-02 -1.636214405298233032e-01 -1.462823804467916489e-02 -1.374941468238830566e-01
7.149145007133483887e-02 7.729870080947875977e-02 5.622993409633636475e-02 -3.166252747178077698e-02 4.336236044764518738e-02 3.174053728580474854e-01 -7.691294699907302856e-02 8.452244102954864502e-02 -1.632452569901943207e-02 -4.100696742534637451e-01 -9.704533964395523071e-02 -1.194673404097557068e-02 -9.573077410459518433e-02 2.815262675285339355e-01 2.266812026500701904e-01 7.497236132621765137e-02 -3.317222595214843750e-01 1.734524369239807129e-01 -5.135261267423629761e-02 3.664209321141242981e-02 -1.144788339734077454e-01 6.659881328232586384e-04 -4.255503416061401367e-01 1.842468827962875366e-01 1.009682193398475647e-01 6.809655576944351196e-02 2.671379148960113525e-01 1.424870193004608154e-01 4.834623262286186218e-02 -7.124856859445571899e-02 7.537663727998733521e-02 -2.319682836532592773e-01
-4.670448228716850281e-02 -9.166737087070941925e-03 -3.720348700881004333e-02 -2.895072996616363525e-01 1.627754718065261841e-01 1.550081670284271240e-01 -2.667613923549652100e-01 8.121273666620254517e-02 2.733056992292404175e-02 -2.373423576354980469e-01 -8.852342516183853149e-02 -2.197380363941192627e-01 -1.918326616287231445e-01 -2.741861641407012939e-01 -2.455598413944244385e-01 5.163986235857009888e-02 -4.199891686439514160e-01 -6.893149018287658691e-02 3.915363922715187073e-03 -1.461061090230941772e-02 1.635337769985198975e-01 -9.013888426125049591e-03 1.977790147066116333e-03 1.331066489219665527e-01 2.511382661759853363e-02 4.931434616446495056e-02 3.642752766609191895e-01 4.027764126658439636e-02 9.241576492786407471e-02 -1.618264615535736084e-01 -2.953514158725738525e-01 -1.041763201355934143e-01
1.150269955396652222e-01 -1.334940940141677856e-01 -5.121828615665435791e-02 1.061653345823287964e-01 -1.314439624547958374e-02 -1.312879472970962524e-01 -2.084460109472274780e-01 5.819178372621536255e-02 6.723646074533462524e-02 -4.043874442577362061e-01 6.241850927472114563e-02 1.435862779617309570e-01 -3.876848816871643066e-01 1.838636398315429688e-01 -1.266397535800933838e-01 3.462555706501007080e-01 -2.828044891357421875e-01 -1.553358882665634155e-01 -1.918878704309463501e-01 -2.080477774143218994e-01 -9.567040950059890747e-02 1.016498170793056488e-02 7.309737615287303925e-03 3.084301482886075974e-03 1.922900825738906860e-01 9.971562772989273071e-02 1.201932691037654877e-02 -1.691091954708099365e-01 -6.982236355543136597e-02 -2.286566607654094696e-02 -1.281649172306060791e-01 -2.952841520309448242e-01
1.650087535381317139e-02 -2.621440291404724121e-01 -3.744362890720367432e-01 3.376957401633262634e-02 1.883906871080398560e-01 3.183650970458984375e-01 -2.761870995163917542e-02 3.079447746276855469e-01 -4.726057127118110657e-02 -1.287650167942047119e-01 1.043403074145317078e-01 1.740691661834716797e-01 -1.810623556375503540e-01 1.347909271717071533e-01 -4.298013076186180115e-02 3.258835971355438232e-01 -2.553049027919769287e-01 1.780090853571891785e-03 -1.850570589303970337e-01 -1.327409148216247559e-01 -1.961387395858764648e-01 -6.124133244156837463e-03 -1.249913722276687622e-01 7.136803120374679565e-02 3.033350594341754913e-02 1.035319566726684570e-01 1.223975047469139099e-01 -1.828400194644927979e-01 -4.714712873101234436e-02 -3.010998368263244629e-01 -6.081940233707427979e-02 -7.291703671216964722e-02
2.249857783317565918e-01 -1.513491868972778320e-01 -1.816674768924713135e-01 -1.077321916818618774e-01 2.565558254718780518e-01 1.566349416971206665e-01 -8.604445308446884155e-02 1.886013150215148926e-01 -4.432456567883491516e-02 -7.362022995948791504e-02 9.705782681703567505e-02 2.476107701659202576e-02 1.642162054777145386e-01 -1.366502046585083008e-01 -1.513255983591079712e-01 4.817653596401214600e-01 -1.992412954568862915e-01 2.374444343149662018e-02 2.141109108924865723e-02 -3.267383202910423279e-02 -3.983960747718811035e-01 -8.370656520128250122e-02 1.350969523191452026e-01 -4.665708541870117188e-02 1.682722270488739014e-01 1.135997325181961060e-01 1.448173820972442627e-01 4.849467426538467407e-02 8.207352459430694580e-02 -8.143168874084949493e-03 2.740676403045654297e-01 -2.368113249540328979e-01
-4.789156373590230942e-03 4.221267998218536377e-02 -3.234242200851440430e-01 -5.248152464628219604e-02 1.270997226238250732e-01 3.772376477718353271e-01 -3.721897602081298828e-01 -7.418431341648101807e-02 2.486745864152908325e-01 -7.057982683181762695e-02 -2.059457600116729736e-01 -2.703948318958282471e-02 -2.644307017326354980e-01 1.487525254487991333e-01 9.917923808097839355e-02 2.407829612493515015e-01 -1.038217172026634216e-01 -1.744985878467559814e-01 -1.853318326175212860e-02 -4.281849414110183716e-02 -2.986777424812316895e-01 -1.559722125530242920e-01 2.321312017738819122e-02 -7.406809180974960327e-02 6.792398542165756226e-02 9.102045744657516479e-02 1.343495994806289673e-01 1.647700965404510498e-01 4.477304220199584961e-02 -1.255221515893936157e-01 4.364857450127601624e-02 -2.789053916931152344e-01
2.091239243745803833e-01 -2.620974928140640259e-02 -9.111285954713821411e-02 -1.520585175603628159e-02 -8.397699892520904541e-02 1.330481022596359253e-01 -9.478832036256790161e-02 8.904469758272171021e-02 -3.271224498748779297e-01 -2.338502854108810425e-01 1.268075555562973022e-01 -2.369010634720325470e-02 -1.811015233397483826e-02 1.279999762773513794e-01 3.645365238189697266e-01 3.965472280979156494e-01 -5.327633023262023926e-02 5.354027450084686279e-02 -1.203133463859558105e-01 1.174291409552097321e-02 -5.041661858558654785e-02 -3.721579909324645996e-02 -2.126547098159790039e-01 1.409852355718612671e-01 -3.077850863337516785e-02 1.943486509844660759e-03 3.547010719776153564e-01 -2.486046254634857178e-01 -9.151905030012130737e-02 -1.711866706609725952e-01 1.371160298585891724e-01 -2.929182648658752441e-01
-1.107733789831399918e-02 1.984736770391464233e-01 -4.420239031314849854e-01 2.176648378372192383e-01 1.884367316961288452e-02 -1.839151023887097836e-03 -1.035673618316650391e-01 -9.246401488780975342e-02 -7.562482357025146484e-02 -4.064139425754547119e-01 -1.803591661155223846e-02 -3.088785149157047272e-02 -3.267145454883575439e-01 -4.550550598651170731e-03 -2.007543891668319702e-01 1.701244860887527466e-01 -4.338821023702621460e-02 3.643385320901870728e-02 -1.674879714846611023e-02 -1.292677074670791626e-01 -2.644436955451965332e-01 -7.484457641839981079e-02 -1.329524368047714233e-01 1.904670149087905884e-01 2.413091063499450684e-01 5.778855085372924805e-02 2.938377857208251953e-01 -1.357116997241973877e-01 9.238117933273315430e-02 -2.448713034391403198e-02 -1.212531626224517822e-01 -1.002928465604782104e-01
5.885049700736999512e-02 -9.808733314275741577e-02 -6.108818342909216881e-04 -2.679320983588695526e-02 1.409531086683273315e-01 2.832025587558746338e-01 -1.238421350717544556e-01 -1.214652881026268005e-01 -8.865603804588317871e-02 -1.373325102031230927e-02 -6.125124171376228333e-02 5.251557826995849609e-01 -6.536790728569030762e-02 2.227150797843933105e-01 -2.371329069137573242e-02 2.067143768072128296e-01 -1.629155576229095459e-01 -1.924337297677993774e-01 5.149716511368751526e-02 -1.149554401636123657e-01 -2.689764797687530518e-01 2.191754430532455444e-01 2.241079062223434448e-01 1.599622964859008789e-01 6.965652853250503540e-02 1.966223120689392090e-01 1.626423895359039307e-01 -1.059184744954109192e-01 -5.880016833543777466e-03 -1.381227970123291016e-01 -7.222182583063840866e-03 -3.086947798728942871e-01
1.660728454589843750e-01 8.491972833871841431e-02 -1.827118992805480957e-01 9.314313530921936035e-02 1.605271548032760620e-01 1.408019065856933594e-01 1.385880354791879654e-02 6.430105119943618774e-02 2.559182234108448029e-03 -1.367210000753402710e-01 -7.818873971700668335e-02 -1.419860124588012695e-01 -1.192450374364852905e-01 1.768372505903244019e-01 3.798408061265945435e-02 7.224812358617782593e-02 -5.830818414688110352e-01 -6.979676336050033569e-02 -1.476943492889404297e-01 1.550835743546485901e-02 1.781334280967712402e-01 1.526991575956344604e-01 1.441210061311721802e-01 -1.392111182212829590e-01 -1.364301592111587524e-01 3.428530991077423096e-01 2.388648539781570435e-01 -8.358078449964523315e-02 1.688911020755767822e-01 -1.739333570003509521e-01 1.899883449077606201e-01 -1.375396549701690674e-01
1.184662878513336182e-01 1.795389205217361450e-01 -8.982748538255691528e-02 -2.516504526138305664e-01 -3.361136913299560547e-01 -7.964182645082473755e-02 -1.037471294403076172e-01 -6.315798312425613403e-02 -3.735234141349792480e-01 -2.637705206871032715e-01 4.309581592679023743e-02 2.933702664449810982e-03 2.899506688117980957e-02 -9.652481228113174438e-02 1.832274347543716431e-01 3.626221120357513428e-01 -3.192586600780487061e-01 -3.605991601943969727e-02 -3.301965817809104919e-02 -9.963666647672653198e-02 -5.516726989299058914e-03 -1.881862431764602661e-02 7.730299606919288635e-03 3.072564676403999329e-02 -1.671139448881149292e-01 -9.654536843299865723e-02 1.380306035280227661e-01 2.338485121726989746e-01 -1.159796840511262417e-03 -2.927820757031440735e-02 -1.847384721040725708e-01 -3.169803023338317871e-01
5.437174066901206970e-02 -2.992374636232852936e-02 -8.153437823057174683e-02 -2.248331438750028610e-03 9.407272189855575562e-02 2.965928316116333008e-01 -1.197405084967613220e-01 -1.378245055675506592e-01 8.124063163995742798e-02 -6.281964480876922607e-02 -1.563981920480728149e-01 9.511516243219375610e-02 -5.270426720380783081e-02 7.295107841491699219e-02 -1.529494076967239380e-01 3.691571354866027832e-01 -2.778325676918029785e-01 -5.751974880695343018e-02 5.588525161147117615e-02 -2.218072414398193359e-01 -3.993720114231109619e-01 -5.051725730299949646e-02 8.355975151062011719e-02 1.609219014644622803e-01 5.604848265647888184e-02 2.098128646612167358e-01 2.238843888044357300e-01 3.738867044448852539e-01 -1.797424703836441040e-01 -1.762373596429824829e-01 -1.389505565166473389e-01 4.410261288285255432e-03
1.304880082607269287e-01 8.432257920503616333e-02 -1.921023875474929810e-01 1.504212468862533569e-01 6.062343344092369080e-02 1.893973350524902344e-01 -2.176491767168045044e-01 7.367375493049621582e-02 -5.167699456214904785e-01 -9.488534927368164062e-02 1.729927062988281250e-01 -9.052229672670364380e-02 -3.667219579219818115e-01 1.283190911635756493e-03 -2.329496443271636963e-01 3.935079872608184814e-01 -1.232991889119148254e-01 9.249201416969299316e-02 -1.456242203712463379e-01 -3.440655395388603210e-02 2.437517279759049416e-03 -1.721593737602233887e-01 -1.220771297812461853e-01 4.191001877188682556e-02 -3.444776684045791626e-02 5.962083116173744202e-02 2.064529359340667725e-01 -4.433431848883628845e-02 8.559043705463409424e-02 -1.292031956836581230e-03 -4.629510268568992615e-02 -1.223079711198806763e-01
4.523348063230514526e-02 -4.374132957309484482e-03 -2.722782194614410400e-01 2.063682824373245239e-01 -7.043219357728958130e-02 2.351670563220977783e-01 -6.266611814498901367e-02 3.435421884059906006e-01 -2.599470317363739014e-01 -1.318701207637786865e-01 3.547690063714981079e-02 3.667853772640228271e-02 -1.756420880556106567e-01 2.594243884086608887e-01 1.428541243076324463e-01 3.219214975833892822e-01 -1.946849673986434937e-01 -4.498753324151039124e-02 -2.115472108125686646e-01 -5.053837667219340801e-04 -1.826265007257461548e-01 -8.034067600965499878e-02 2.877362631261348724e-02 7.749850302934646606e-02 -1.108073741197586060e-01 1.345914974808692932e-02 2.159135788679122925e-01 8.477313071489334106e-02 1.110754832625389099e-01 -3.054141104221343994e-01 1.113073229789733887e-01 -2.713886797428131104e-01
-4.043554887175559998e-02 2.035744786262512207e-01 -3.372310101985931396e-01 1.119010895490646362e-01 -6.696567684412002563e-02 1.046545207500457764e-01 -1.217052713036537170e-01 -1.030133515596389771e-01 -1.230728253722190857e-01 -3.886548280715942383e-01 -1.431014686822891235e-01 1.429819152690470219e-03 -2.444533705711364746e-01 5.260987579822540283e-02 -1.371587961912155151e-01 1.146655827760696411e-01 -1.880465447902679443e-01 -3.373232483863830566e-01 -4.427996277809143066e-02 -3.094801306724548340e-02 -1.235766038298606873e-01 -1.428629755973815918e-01 -3.470077514648437500e-01 8.068206161260604858e-02 1.263369172811508179e-01 1.694567948579788208e-01 3.329114615917205811e-01 -5.461955815553665161e-02 7.719091325998306274e-02 -1.074890643358230591e-01 -8.702501654624938965e-02 -1.019892916083335876e-01
-1.059137806296348572e-01 -3.126624226570129395e-02 -9.764634072780609131e-02 7.376287877559661865e-02 2.274446040391921997e-01 2.270968705415725708e-01 -1.345337182283401489e-01 -1.211471259593963623e-01 -2.517362497746944427e-02 -2.271941453218460083e-01 -9.927200525999069214e-02 -9.323969483375549316e-02 -3.796731233596801758e-01 1.408013105392456055e-01 1.060283631086349487e-01 2.428200542926788330e-01 -2.927154004573822021e-01 -3.377401530742645264e-01 -2.218597680330276489e-01 -1.411304175853729248e-01 -1.888353377580642700e-01 -5.174563825130462646e-02 1.520990878343582153e-01 -1.973127573728561401e-02 -1.157077699899673462e-01 2.264104597270488739e-02 8.578936010599136353e-02 -5.150831863284111023e-02 -1.194479539990425110e-01 -7.470922172069549561e-02 -2.296645343303680420e-01 -3.232804238796234131e-01
1.665008068084716797e-02 -1.252755820751190186e-01 -3.908243030309677124e-02 1.212665461935102940e-03 -3.605312854051589966e-02 2.175106108188629150e-02 -1.170758754014968872e-01 -3.951398134231567383e-01 -3.426642715930938721e-02 -1.659475117921829224e-01 -1.019237488508224487e-01 1.140519604086875916e-01 -1.446397602558135986e-01 1.357693672180175781e-01 -6.710411608219146729e-02 2.200863063335418701e-01 -1.988178640604019165e-01 -2.898841500282287598e-01 -1.076245605945587158e-01 -1.705580651760101318e-01 -4.045153856277465820e-01 1.123250499367713928e-01 -5.005728453397750854e-02 1.982032805681228638e-01 -1.113329231739044189e-01 2.741360664367675781e-01 1.621495634317398071e-01 2.735312283039093018e-01 -4.839480295777320862e-02 -7.620275765657424927e-02 -2.804856896400451660e-01 -9.342406690120697021e-02
1.021992340683937073e-01 5.601299926638603210e-02 -2.828263938426971436e-01 3.233919143676757812e-01 -4.808636382222175598e-02 1.461427658796310425e-01 8.793215267360210419e-03 -9.352480992674827576e-03 -9.852711856365203857e-02 -3.773727715015411377e-01 3.808624297380447388e-02 1.945542171597480774e-02 -2.469995021820068359e-01 -4.197858646512031555e-02 -1.848625838756561279e-01 2.881571650505065918e-01 6.351299583911895752e-02 2.595428563654422760e-02 -4.996567592024803162e-02 -1.207849085330963135e-01 -3.353167772293090820e-01 1.686153002083301544e-02 -1.369668915867805481e-02 8.062193542718887329e-02 1.629399955272674561e-01 6.402289122343063354e-02 3.601073026657104492e-01 -2.253794670104980469e-01 4.158347845077514648e-02 -1.623515486717224121e-01 2.240557223558425903e-01 -1.160665228962898254e-01
1.933996938169002533e-02 7.311489433050155640e-02 -7.517115771770477295e-02 -1.576135754585266113e-01 8.147367835044860840e-02 -1.180534437298774719e-01 -2.692533098161220551e-02 -2.007911354303359985e-01 -1.365695148706436157e-01 -2.333188652992248535e-01 1.329593956470489502e-01 3.750828653573989868e-02 -2.556278109550476074e-01 3.662760555744171143e-01 -2.270211465656757355e-02 4.708066955208778381e-02 8.445736952126026154e-03 -1.301117986440658569e-02 -2.032595574855804443e-01 -1.614622622728347778e-01 1.902824454009532928e-02 5.275458842515945435e-02 2.066638916730880737e-01 2.142520844936370850e-01 -2.082424908876419067e-01 -8.847339451313018799e-02 2.911529839038848877e-01 3.887136578559875488e-01 1.519497204571962357e-02 -2.775132954120635986e-01 -2.217513769865036011e-01 -1.868099719285964966e-01
-5.934144929051399231e-02 -2.490977197885513306e-01 1.891175508499145508e-01 -1.163994893431663513e-01 1.319740265607833862e-01 -2.689206786453723907e-02 -3.228215575218200684e-01 2.033915743231773376e-02 -4.372409358620643616e-02 -3.590923966839909554e-03 9.511911123991012573e-02 7.152521610260009766e-02 -6.397204101085662842e-02 1.672647297382354736e-01 -8.556883782148361206e-02 3.579205870628356934e-01 -3.527254760265350342e-01 2.080656215548515320e-02 -1.071353927254676819e-01 3.219481557607650757e-03 3.836554288864135742e-02 -2.228922843933105469e-01 5.123888328671455383e-02 2.216740250587463379e-01 1.372442487627267838e-02 -7.159440964460372925e-02 4.290445446968078613e-01 -2.471893429756164551e-01 6.918002036400139332e-04 7.748418301343917847e-02 1.351490616798400879e-01 -2.544403970241546631e-01
-5.000250414013862610e-03 -3.045196235179901123e-01 -2.781322598457336426e-01 -1.023479178547859192e-01 3.442653417587280273e-01 2.326626777648925781e-01 -6.416803598403930664e-02 1.322000175714492798e-01 4.568934440612792969e-02 -1.587610989809036255e-01 3.389545381069183350e-01 1.410742253065109253e-01 -2.564918994903564453e-02 4.746329784393310547e-02 -7.856620848178863525e-02 3.193687498569488525e-01 -1.583888977766036987e-01 1.182415634393692017e-01 -8.415652811527252197e-02 -1.524361073970794678e-01 -1.186400428414344788e-01 -2.024244070053100586e-01 7.525074481964111328e-02 -2.432133071124553680e-02 -2.676487527787685394e-02 9.342929720878601074e-02 3.317191898822784424e-01 2.857853285968303680e-02 8.609617501497268677e-02 -2.793013155460357666e-01 4.461236298084259033e-02 -1.166037395596504211e-01
1.337703317403793335e-01 1.158135011792182922e-01 -2.780469954013824463e-01 6.219256296753883362e-02 1.504758894443511963e-01 -2.446193620562553406e-02 -9.259285777807235718e-02 -7.319640368223190308e-02 -1.904581189155578613e-01 -4.339139759540557861e-01 -2.365727722644805908e-01 2.104526758193969727e-01 -1.525164991617202759e-01 7.478044182062149048e-02 1.153081879019737244e-01 1.010855212807655334e-01 -2.781865000724792480e-01 -1.715460978448390961e-02 1.065122634172439575e-01 -9.058606624603271484e-02 -3.410711586475372314e-01 3.708356991410255432e-02 -5.711985006928443909e-02 2.482355087995529175e-01 -4.353073984384536743e-02 1.036027446389198303e-01 8.356658369302749634e-02 -2.430174313485622406e-02 -9.482947736978530884e-02 -4.924426227807998657e-02 3.499918878078460693e-01 -1.980563998222351074e-01
3.340897858142852783e-01 9.735879302024841309e-02 -1.465281844139099121e-01 -2.957777492702007294e-02 1.699176728725433350e-01 9.420198947191238403e-02 -3.683929145336151123e-01 -6.613157689571380615e-02 -4.469259679317474365e-01 -3.031844496726989746e-01 1.610534787178039551e-01 1.323668062686920166e-01 -3.138768374919891357e-01 3.586798533797264099e-02 -1.522724330425262451e-02 3.413149416446685791e-01 6.756007205694913864e-03 6.083920598030090332e-02 -1.374971270561218262e-01 2.065561898052692413e-02 1.073330044746398926e-01 -2.562681958079338074e-02 -5.059121176600456238e-02 -1.119395568966865540e-01 -6.969836354255676270e-02 -2.913107722997665405e-02 1.143612898886203766e-02 1.360333058983087540e-02 8.466359972953796387e-02 -2.216087728738784790e-01 9.266385436058044434e-02 7.640546560287475586e-02
3.274026215076446533e-01 3.607605118304491043e-03 1.249639987945556641e-01 5.407357588410377502e-02 2.539996802806854248e-01 1.083750873804092407e-01 -1.458843499422073364e-01 -1.923343539237976074e-01 -2.041242718696594238e-01 -7.715076953172683716e-02 1.878529787063598633e-01 1.568699777126312256e-01 -6.995608657598495483e-02 1.784040182828903198e-01 -1.008702218532562256e-01 1.448002755641937256e-01 9.814057499170303345e-02 6.147348135709762573e-02 -3.211996555328369141e-01 1.022589728236198425e-01 -1.377493292093276978e-01 -2.092410176992416382e-01 -1.650292053818702698e-02 3.084832429885864258e-01 -2.437701821327209473e-02 -6.356664933264255524e-03 3.790005445480346680e-01 6.045271083712577820e-02 -8.705922961235046387e-02 -2.749935090541839600e-01 -1.651652157306671143e-01 -1.438772678375244141e-01
2.118417769670486450e-01 1.348990201950073242e-01 -2.995119690895080566e-01 -2.379770576953887939e-01 -1.609819531440734863e-01 1.566723687574267387e-03 -1.191545650362968445e-01 1.140054874122142792e-02 -1.672171503305435181e-01 -1.315433531999588013e-01 4.932315275073051453e-02 4.858893528580665588e-02 -1.135187596082687378e-01 5.794328823685646057e-02 3.697324916720390320e-02 1.832985728979110718e-01 -3.234009742736816406e-01 -1.248909235000610352e-01 8.711609244346618652e-02 -1.274379491806030273e-01 1.269047558307647705e-01 -1.212159022688865662e-01 9.489097446203231812e-02 -1.931802928447723389e-01 -1.153710782527923584e-01 -3.667936921119689941e-01 3.464084267616271973e-01 2.643765807151794434e-01 -1.252596825361251831e-01 -1.134809553623199463e-01 -1.336209774017333984e-01 -2.092133313417434692e-01
1.508125960826873779e-01 3.415047824382781982e-01 1.245789229869842529e-02 -1.545126140117645264e-01 4.956689476966857910e-02 7.576745748519897461e-02 -3.281288743019104004e-01 1.587430238723754883e-01 1.647010296583175659e-01 -7.211319357156753540e-02 -1.474415510892868042e-01 -7.066666334867477417e-02 -1.131226196885108948e-01 1.913545876741409302e-01 1.209806427359580994e-01 2.981011569499969482e-01 -4.215722978115081787e-01 9.997867792844772339e-02 1.692281216382980347e-01 -1.715423017740249634e-01 1.991346031427383423e-01 2.845710143446922302e-03 1.516957879066467285e-01 -2.715726941823959351e-02 -4.553326405584812164e-03 1.269403100013732910e-01 2.070565968751907349e-01 1.707722991704940796e-01 3.831495344638824463e-02 -2.717133164405822754e-01 -1.043074131011962891e-01 4.430905450135469437e-03
6.682533770799636841e-02 -1.682624816894531250e-01 -7.958004623651504517e-02 -1.020054984837770462e-02 -6.555923074483871460e-02 3.759335726499557495e-02 -5.004062503576278687e-02 -1.738193184137344360e-01 1.894131600856781006e-01 -4.562148451805114746e-01 -6.937008816748857498e-03 -1.312548071146011353e-01 -2.438716888427734375e-01 2.070911079645156860e-01 -1.108004525303840637e-01 2.340760529041290283e-01 -3.846740722656250000e-01 -2.714552879333496094e-01 -2.237403839826583862e-01 -1.560812592506408691e-01 -2.525961995124816895e-01 -2.347058802843093872e-02 -5.516767129302024841e-02 1.257095932960510254e-01 -1.286548674106597900e-01 1.036162748932838440e-01 -1.430171541869640350e-02 1.080011576414108276e-01 -1.690211892127990723e-01 3.419075906276702881e-02 -1.207383051514625549e-01 -1.699573397636413574e-01
2.840062081813812256e-01 -9.581755846738815308e-02 -1.361466646194458008e-01 3.287730365991592407e-02 1.025822982192039490e-01 -4.044894501566886902e-02 -9.102373570203781128e-02 -2.095676064491271973e-01 -3.039608150720596313e-02 -3.700922727584838867e-01 -3.067713603377342224e-02 5.549842491745948792e-03 -1.953439414501190186e-01 2.454191260039806366e-02 -1.160846203565597534e-01 5.834794044494628906e-02 -1.622518599033355713e-01 -1.489165574312210083e-01 5.029633641242980957e-02 -5.198404192924499512e-01 1.746806353330612183e-01 -1.328403204679489136e-01 -1.438841037452220917e-02 2.066209167242050171e-01 1.007655411958694458e-01 1.038339361548423767e-02 4.007004499435424805e-01 1.310808062553405762e-01 1.242985203862190247e-01 -5.559736862778663635e-02 8.619240671396255493e-02 -7.330980151891708374e-02
2.049424052238464355e-01 -2.266947329044342041e-01 5.552839953452348709e-03 -3.654755279421806335e-02 1.939034275710582733e-02 1.193993762135505676e-01 -1.527378410100936890e-01 -2.086840271949768066e-01 -5.303275585174560547e-02 -3.848742842674255371e-01 -2.248716801404953003e-01 -8.275224268436431885e-02 -1.703365594148635864e-01 -3.624543920159339905e-02 1.996147446334362030e-02 2.026008516550064087e-01 -2.851477861404418945e-01 -3.088281750679016113e-01 -1.894218176603317261e-01 -2.240238487720489502e-01 -2.673378884792327881e-01 -4.291051626205444336e-02 9.368550032377243042e-02 -1.525063365697860718e-01 -2.120172381401062012e-01 2.574374079704284668e-01 1.136081814765930176e-01 1.765991933643817902e-02 3.011960163712501526e-02 7.809413969516754150e-02 -1.794509291648864746e-01 -1.088649779558181763e-01
2.701129615306854248e-01 -2.846963703632354736e-02 -1.506936401128768921e-01 -3.133428692817687988e-01 -4.434209316968917847e-02 1.173159852623939514e-01 -8.428233861923217773e-02 -5.830758064985275269e-02 -3.111296594142913818e-01 -2.751894891262054443e-01 -1.109151318669319153e-01 -6.428622454404830933e-02 -3.503743112087249756e-01 2.104339301586151123e-01 1.721544712781906128e-01 7.715427875518798828e-02 -4.183110594749450684e-02 1.340172141790390015e-01 -2.139438688755035400e-01 -3.170583397150039673e-02 2.095406502485275269e-02 -3.149332478642463684e-02 -3.906520903110504150e-01 1.789288222789764404e-02 -3.815552592277526855e-02 2.132078558206558228e-01 2.255142480134963989e-01 -1.715184152126312256e-01 8.221857994794845581e-02 6.662087887525558472e-02 -6.100731715559959412e-02 -1.566737592220306396e-01
2.125980556011199951e-01 1.357772797346115112e-01 -9.368329495191574097e-02 1.136792674660682678e-01 -1.257767975330352783e-01 -1.029607877135276794e-01 -7.080750167369842529e-02 -2.655412256717681885e-01 4.231924563646316528e-02 -4.012242853641510010e-01 1.259664744138717651e-01 8.979668468236923218e-02 -1.000714004039764404e-01 1.211829036474227905e-01 -1.009697690606117249e-01 3.001973330974578857e-01 -1.004631295800209045e-01 5.488716438412666321e-02 2.359011210501194000e-02 -2.404348403215408325e-01 -1.131762284785509109e-02 2.341932058334350586e-01 5.140930414199829102e-02 3.042255342006683350e-01 2.914099991321563721e-01 1.587110757827758789e-01 6.719392258673906326e-03 2.187303006649017334e-01 -1.325464844703674316e-01 -1.518627107143402100e-01 8.372106403112411499e-02 -2.715255916118621826e-01
1.227579936385154724e-01 1.132278814911842346e-01 -7.344179600477218628e-02 -3.947005271911621094e-01 -1.224473789334297180e-01 6.724146008491516113e-02 -1.800874173641204834e-01 -1.960255205631256104e-01 1.133257430046796799e-02 -2.316181361675262451e-01 -1.074227616190910339e-01 -1.101842373609542847e-01 -1.853760182857513428e-01 1.253568381071090698e-01 -3.724060580134391785e-02 5.171958357095718384e-02 -4.430640339851379395e-01 -6.788583844900131226e-02 -1.272421181201934814e-01 -3.207429647445678711e-01 8.729151636362075806e-02 -8.827865123748779297e-03 1.651543527841567993e-01 2.541310191154479980e-01 7.053022831678390503e-02 -2.726784348487854004e-01 1.371027678251266479e-01 -5.436342582106590271e-02 -1.197991967201232910e-01 -7.878819853067398071e-02 1.836002618074417114e-01 1.186307594180107117e-01
7.651826739311218262e-02 -1.757657974958419800e-01 -1.005873922258615494e-02 -8.483276516199111938e-02 3.033485636115074158e-02 8.548321574926376343e-02 -1.435741782188415527e-01 -2.336084991693496704e-01 -7.368949800729751587e-02 -3.531390726566314697e-01 -1.542883664369583130e-01 -2.742200493812561035e-01 5.032806843519210815e-02 6.276030093431472778e-02 -1.121382638812065125e-01 5.676584690809249878e-02 -3.782989978790283203e-01 -2.299413233995437622e-01 -2.408624142408370972e-01 -2.388486862182617188e-01 -2.459879964590072632e-01 -2.377256751060485840e-01 3.037465214729309082e-01 5.234993994235992432e-02 -1.282362639904022217e-01 1.029044762253761292e-01 9.421163797378540039e-02 -8.571226149797439575e-02 1.258660703897476196e-01 1.535590831190347672e-02 -1.490169018507003784e-01 -1.285244077444076538e-01
5.856338515877723694e-02 -1.846699416637420654e-01 -2.614377737045288086e-01 -1.812842302024364471e-02 2.016786783933639526e-01 2.857122719287872314e-01 -5.506527423858642578e-02 1.403065863996744156e-03 -5.141771584749221802e-02 -2.301233112812042236e-01 -1.745976805686950684e-01 9.590574353933334351e-02 -2.136143110692501068e-02 3.206047713756561279e-01 -1.377179175615310669e-01 9.925740212202072144e-02 -1.454252153635025024e-01 -7.757321000099182129e-02 -6.742858886718750000e-02 -3.015410602092742920e-01 -2.547098398208618164e-01 1.743564009666442871e-01 3.639447987079620361e-01 3.470221757888793945e-01 4.689810052514076233e-02 2.233593761920928955e-01 -1.940120384097099304e-02 3.021182306110858917e-02 -4.954274371266365051e-02 -1.097664833068847656e-01 -3.515201061964035034e-02 3.449930250644683838e-02
1.585240811109542847e-01 -1.053624227643013000e-01 -1.634260267019271851e-01 -1.888866573572158813e-01 1.365037560462951660e-01 -8.703839033842086792e-02 -1.160100027918815613e-01 5.628389492630958557e-02 -7.152934372425079346e-02 -1.031891033053398132e-01 -1.920343339443206787e-01 -2.106118649244308472e-01 -1.212558001279830933e-01 -2.181691229343414307e-01 -1.970160454511642456e-01 -3.699599578976631165e-02 -5.071516633033752441e-01 2.252157479524612427e-01 -1.114837452769279480e-01 1.213413756340742111e-02 1.218166295439004898e-02 -2.074918746948242188e-01 1.523450165987014771e-01 -3.096563927829265594e-02 5.956219136714935303e-02 -1.665576361119747162e-02 3.551096022129058838e-01 1.432228833436965942e-01 -2.602929063141345978e-02 -3.881327807903289795e-02 -2.207893133163452148e-01 -2.642371058464050293e-01
1.261916905641555786e-01 6.265786290168762207e-02 -2.985675334930419922e-01 1.015530973672866821e-01 2.432741522789001465e-01 4.878805950284004211e-02 1.042129620909690857e-01 -2.333703041076660156e-01 4.419264942407608032e-02 -1.578422337770462036e-01 2.237436324357986450e-01 -1.066859737038612366e-01 -4.106604158878326416e-01 1.171581633388996124e-02 5.216460675001144409e-03 3.502503335475921631e-01 -3.015799820423126221e-01 -9.095136821269989014e-02 -1.987526416778564453e-01 -2.458254396915435791e-01 -2.153094299137592316e-02 -1.445492208003997803e-01 4.973211907781660557e-04 -8.237088471651077271e-02 9.773151576519012451e-02 -2.489137277007102966e-02 1.388030499219894409e-01 -4.298222810029983521e-02 2.135094068944454193e-02 -2.456352561712265015e-01 -2.336661368608474731e-01 6.470480002462863922e-03
2.492791414260864258e-01 2.009700983762741089e-02 -6.681458652019500732e-02 -1.308614164590835571e-01 -1.276052277535200119e-02 1.980139017105102539e-01 -3.244686499238014221e-02 -6.712963432073593140e-02 -1.031794771552085876e-01 1.337600201368331909e-01 1.470121145248413086e-01 3.688741028308868408e-01 -7.896321266889572144e-02 2.795790135860443115e-01 -8.085704594850540161e-02 -6.619312916882336140e-04 -2.074798494577407837e-01 6.023199111223220825e-02 -3.705157339572906494e-01 2.194182761013507843e-02 -1.897199153900146484e-01 -5.186580121517181396e-02 1.286051422357559204e-01 2.186698317527770996e-01 -2.238611578941345215e-01 5.990121141076087952e-02 4.247415065765380859e-01 9.446196258068084717e-02 -3.162035346031188965e-02 -1.235572993755340576e-01 9.565559029579162598e-02 -1.945616304874420166e-01
8.883222937583923340e-02 3.802760317921638489e-02 -3.633488714694976807e-01 -1.521803587675094604e-01 2.914144992828369141e-01 5.922460183501243591e-02 -7.076435536146163940e-02 1.949544697999954224e-01 -7.879710942506790161e-02 -1.376681178808212280e-01 -8.196200430393218994e-02 1.304536759853363037e-01 -2.041866779327392578e-01 -2.100769430398941040e-01 -1.653490029275417328e-02 1.575471907854080200e-01 -2.621423006057739258e-01 -1.991720795631408691e-01 -1.771133095026016235e-01 1.730320602655410767e-01 -1.891797930002212524e-01 -1.155186071991920471e-01 4.943113401532173157e-02 2.523311078548431396e-01 -1.511345952749252319e-01 1.705826967954635620e-01 1.251139771193265915e-02 1.379663348197937012e-01 -7.698271423578262329e-02 1.110593453049659729e-01 -1.638114154338836670e-01 -3.782179057598114014e-01
1.620726287364959717e-01 2.409045547246932983e-01 -3.577782511711120605e-01 2.654485218226909637e-02 -1.026360392570495605e-01 -6.700869649648666382e-02 -4.298331215977668762e-02 7.134862244129180908e-02 1.740041375160217285e-02 -3.473830223083496094e-01 -3.320451080799102783e-02 1.320707798004150391e-01 -1.887658834457397461e-01 -1.286869198083877563e-01 -8.461352437734603882e-02 9.257204085588455200e-02 1.309809535741806030e-01 4.378972947597503662e-02 -2.329932302236557007e-01 -5.331013202667236328e-01 -1.703258752822875977e-01 6.381845474243164062e-02 -1.021132916212081909e-01 8.383884280920028687e-02 1.476135849952697754e-01 8.799255639314651489e-02 2.932904362678527832e-01 3.800565004348754883e-02 7.057360373437404633e-03 -1.516173481941223145e-01 7.255787402391433716e-02 -6.469659507274627686e-02
-2.016733437776565552e-01 4.054435528814792633e-03 -3.546879589557647705e-01 -2.796285450458526611e-01 -7.349278032779693604e-02 1.111138090491294861e-01 -4.450735077261924744e-02 1.156019717454910278e-01 -3.517036139965057373e-01 -5.440966784954071045e-02 1.650927774608135223e-02 6.539399921894073486e-02 -1.857080012559890747e-01 1.744171977043151855e-01 6.597872078418731689e-02 2.981867492198944092e-01 -1.316422820091247559e-01 1.194155812263488770e-01 -1.201224923133850098e-01 -5.589799582958221436e-02 -2.179520726203918457e-01 -4.316113889217376709e-02 6.157390773296356201e-02 1.662738323211669922e-01 -9.687246382236480713e-02 -5.967400968074798584e-02 4.886974096298217773e-01 -6.873165071010589600e-02 1.612436473369598389e-01 -9.307499229907989502e-02 -4.963880032300949097e-02 9.629277884960174561e-02
-3.625414520502090454e-02 1.640213094651699066e-02 -1.558886915445327759e-01 -1.578100770711898804e-01 2.755438685417175293e-01 2.597048878669738770e-01 -4.209886193275451660e-01 1.825592368841171265e-01 -5.956634134054183960e-02 -1.922042518854141235e-01 1.025935336947441101e-01 -1.753434240818023682e-01 -2.514823377132415771e-01 1.233904883265495300e-01 -1.033077612519264221e-01 1.941698486916720867e-03 -1.783491522073745728e-01 2.726000547409057617e-01 -2.440698891878128052e-01 -8.603006601333618164e-02 -4.307739064097404480e-02 -4.672277718782424927e-02 -5.335978418588638306e-02 1.814211159944534302e-02 -1.019952744245529175e-01 7.844647020101547241e-02 8.939598686993122101e-03 1.900273561477661133e-01 -3.703297674655914307e-01 -2.008268423378467560e-02 1.158533468842506409e-01 -2.008794844150543213e-01
1.888575404882431030e-01 3.095729462802410126e-02 -1.077351421117782593e-01 3.363159298896789551e-02 2.888699173927307129e-01 -1.031691953539848328e-01 2.249746024608612061e-02 -5.434343963861465454e-02 6.058391183614730835e-02 -2.965389490127563477e-01 3.198863705620169640e-03 -2.738639526069164276e-02 -2.040561139583587646e-01 -9.439058601856231689e-02 8.620045334100723267e-02 3.760679364204406738e-01 -1.243364959955215454e-01 8.516485244035720825e-02 1.397601068019866943e-01 6.963036954402923584e-02 2.756865508854389191e-02 -5.467652529478073120e-02 -1.218328922986984253e-01 2.644198834896087646e-01 8.070160448551177979e-02 3.037767112255096436e-01 3.261261880397796631e-01 3.088671565055847168e-01 -3.141922503709793091e-02 5.257020145654678345e-02 -2.452521175146102905e-01 -2.475100606679916382e-01
1.956088989973068237e-01 1.819732040166854858e-01 -3.091877996921539307e-01 1.031609103083610535e-01 -7.460651546716690063e-02 -2.406450808048248291e-01 -9.376031905412673950e-02 -3.870125394314527512e-03 -1.349084079265594482e-01 -3.659724295139312744e-01 2.377339452505111694e-02 1.170610785484313965e-01 -3.053140938282012939e-01 5.345832556486129761e-02 -2.194547951221466064e-01 1.430098414421081543e-01 -7.252785842865705490e-03 3.968320786952972412e-02 2.709229849278926849e-02 -3.274393081665039062e-01 1.016121953725814819e-01 1.288971155881881714e-01 1.790645159780979156e-02 9.554197639226913452e-02 2.497729957103729248e-01 1.573034673929214478e-01 3.278665840625762939e-01 5.882037803530693054e-02 1.309775114059448242e-01 -2.132845520973205566e-01 1.102827936410903931e-01 -1.220822334289550781e-02
2.845978140830993652e-01 2.149802744388580322e-01 -1.854244917631149292e-01 -1.778149418532848358e-02 -1.005139127373695374e-01 6.757152080535888672e-02 2.499070316553115845e-01 -2.549072802066802979e-01 -8.343018591403961182e-02 -1.607601493597030640e-01 -8.862181752920150757e-02 1.570948585867881775e-02 -1.503354460000991821e-01 -3.358827531337738037e-02 -5.194709822535514832e-02 3.899996355175971985e-02 -2.302734255790710449e-01 1.570277363061904907e-01 1.997827291488647461e-01 -4.033085703849792480e-01 -2.009181678295135498e-01 3.740294650197029114e-02 7.458044588565826416e-02 2.681469023227691650e-01 -1.309979800134897232e-02 -4.674713313579559326e-02 2.392536252737045288e-01 2.590632438659667969e-01 -1.058870460838079453e-02 -1.066010147333145142e-01 1.945306658744812012e-01 -2.271957397460937500e-01
1.666592657566070557e-01 2.042569778859615326e-02 -5.550637841224670410e-02 -6.514886021614074707e-02 7.021758705377578735e-02 -3.454303368926048279e-02 1.131359208375215530e-02 -5.607607960700988770e-02 -3.549988865852355957e-01 -5.869556590914726257e-02 1.086474284529685974e-01 2.071622759103775024e-01 -1.117231845855712891e-01 1.186298280954360962e-01 -1.469980478286743164e-01 1.404816806316375732e-01 -5.050193518400192261e-02 3.797926008701324463e-01 -4.081884920597076416e-01 -3.815566301345825195e-01 -8.534278720617294312e-03 -3.017003238201141357e-01 1.250523477792739868e-01 2.182874232530593872e-01 -1.297089159488677979e-01 -5.711015686392784119e-02 1.111065968871116638e-01 4.332057014107704163e-02 -1.446858327835798264e-02 -5.612690001726150513e-02 8.594372123479843140e-02 -2.111033350229263306e-01
3.758701384067535400e-01 8.463478833436965942e-02 1.243225112557411194e-02 -1.278681755065917969e-01 -1.249124556779861450e-01 1.451369076967239380e-01 -4.834158346056938171e-02 6.753426790237426758e-02 -2.706305682659149170e-01 -1.598879843950271606e-01 -2.225676923990249634e-01 -2.645468525588512421e-02 1.307380665093660355e-02 3.407875299453735352e-01 1.350338608026504517e-01 3.096705675125122070e-01 -2.997221238911151886e-02 -8.244499622378498316e-05 4.391985945403575897e-03 -2.142054773867130280e-02 -2.097554504871368408e-02 1.800436377525329590e-01 -1.079386547207832336e-01 3.155904114246368408e-01 -1.687855869531631470e-01 2.186903953552246094e-01 2.413857132196426392e-01 -2.031049132347106934e-02 5.474060028791427612e-02 1.479832679033279419e-01 1.998449414968490601e-01 -2.582681775093078613e-01
1.703267991542816162e-01 -1.544835045933723450e-02 -1.028890907764434814e-01 -2.466416060924530029e-01 -1.095225438475608826e-01 1.012847498059272766e-01 -1.155912689864635468e-02 -3.662005066871643066e-02 1.703737489879131317e-02 -1.219504699110984802e-02 -2.478894889354705811e-01 -1.358057409524917603e-01 -9.991463273763656616e-02 -1.478945910930633545e-01 6.420894060283899307e-03 1.143107935786247253e-01 -3.887042403221130371e-01 -2.738223969936370850e-01 -3.368256390094757080e-01 -4.634566307067871094e-01 5.805387720465660095e-02 -1.307260990142822266e-01 5.534270312637090683e-03 1.381129622459411621e-01 -8.346329629421234131e-02 -3.301913663744926453e-02 2.630260586738586426e-01 -1.820805668830871582e-01 -8.355215191841125488e-03 -1.550028175115585327e-01 -1.435377299785614014e-01 3.658187389373779297e-02
-3.811623528599739075e-02 4.261150583624839783e-02 -5.041500926017761230e-01 -1.532044261693954468e-02 1.325335353612899780e-01 2.907690405845642090e-01 -6.832972913980484009e-02 5.387537553906440735e-02 -1.008277907967567444e-01 -1.874248534440994263e-01 -3.427065610885620117e-01 -1.240649744868278503e-01 -2.427593320608139038e-01 -2.091960050165653229e-04 2.311712205410003662e-01 2.288299649953842163e-01 -4.593762755393981934e-02 -8.234565705060958862e-02 -2.563856840133666992e-01 -3.373233228921890259e-02 -1.748202443122863770e-01 4.662066325545310974e-02 1.647105067968368530e-01 -1.429304629564285278e-01 1.399089992046356201e-01 1.379397660493850708e-01 6.669741123914718628e-02 5.265970528125762939e-02 -7.007081061601638794e-02 -2.160121500492095947e-01 9.450758993625640869e-02 -1.655089259147644043e-01
9.488097578287124634e-02 -2.303157746791839600e-01 -3.397079110145568848e-01 -3.891465812921524048e-02 1.393268257379531860e-01 3.794555962085723877e-01 1.573677361011505127e-01 -3.649163246154785156e-02 6.439962238073348999e-02 -1.679170131683349609e-01 2.515444904565811157e-02 -1.571821048855781555e-02 7.186689972877502441e-02 8.351007848978042603e-02 1.269859969615936279e-01 1.420668959617614746e-01 -3.499242663383483887e-01 -7.006172090768814087e-02 -1.764059513807296753e-01 -1.970655620098114014e-01 -1.995777934789657593e-01 1.795512624084949493e-02 1.528095752000808716e-01 1.732956990599632263e-02 -4.024435183964669704e-04 5.679979175329208374e-02 3.459076583385467529e-01 -3.066790997982025146e-01 1.440912783145904541e-01 -1.043135374784469604e-01 -9.814416617155075073e-02 -1.747872680425643921e-01
1.014058962464332581e-01 -2.146530449390411377e-01 -1.051040738821029663e-01 -1.702622026205062866e-01 1.317984759807586670e-01 1.393995434045791626e-01 -2.664158344268798828e-01 -3.085868060588836670e-01 -6.300319731235504150e-02 3.200835362076759338e-02 -5.727494880557060242e-02 2.759028673171997070e-01 -2.086187154054641724e-01 6.201698258519172668e-02 1.144178137183189392e-01 2.946731448173522949e-01 -1.460137814283370972e-01 1.969224065542221069e-01 1.296507567167282104e-02 -5.171075090765953064e-02 1.587164704687893391e-03 -1.775677949190139771e-01 9.535689651966094971e-02 -2.064780890941619873e-02 9.797988831996917725e-02 2.989843189716339111e-01 1.737069934606552124e-01 1.338245123624801636e-01 -8.322001993656158447e-02 -9.831729531288146973e-02 1.684591174125671387e-01 -4.157791733741760254e-01
-1.442155092954635620e-01 1.552262455224990845e-01 -3.765748813748359680e-02 -2.494088709354400635e-01 2.538753673434257507e-02 1.393227279186248779e-01 -9.040206670761108398e-02 2.096388936042785645e-01 -2.051425427198410034e-01 -2.830128967761993408e-01 3.950366750359535217e-02 6.404296308755874634e-02 -1.483230143785476685e-01 3.372574746608734131e-01 -3.330351710319519043e-01 2.968049645423889160e-01 -1.697675883769989014e-01 -2.171627134084701538e-01 -8.358819410204887390e-03 9.172609075903892517e-03 -2.015036791563034058e-01 -1.355781555175781250e-01 -6.426079571247100830e-02 -1.553000360727310181e-01 -9.503132663667201996e-03 9.841092675924301147e-02 3.262391984462738037e-01 1.659874916076660156e-01 -1.074184924364089966e-01 -6.458382308483123779e-02 -1.282175183296203613e-01 -1.320682018995285034e-01
4.715787619352340698e-02 1.237152367830276489e-01 -2.303476631641387939e-01 -3.824687004089355469e-01 2.172581702470779419e-01 2.559882998466491699e-01 -7.526075839996337891e-02 2.709561884403228760e-01 -7.359455525875091553e-02 -2.466754913330078125e-01 -5.821258574724197388e-02 5.776274338131770492e-05 -2.217776924371719360e-01 1.814815849065780640e-01 -1.361405011266469955e-02 1.731501370668411255e-01 -2.202518582344055176e-01 5.111047253012657166e-02 -9.753487259149551392e-02 -2.650296092033386230e-01 2.509824037551879883e-01 2.110147289931774139e-02 2.496092617511749268e-01 -7.059495896100997925e-02 -4.067422822117805481e-02 3.934770077466964722e-02 2.135650813579559326e-01 1.419643610715866089e-01 1.763259619474411011e-01 -1.227434650063514709e-01 -9.725124388933181763e-02 1.522863060235977173e-01
5.484358593821525574e-02 7.374968379735946655e-02 2.183494567871093750e-01 -1.486125439405441284e-01 2.818141877651214600e-01 1.717740297317504883e-01 -4.172410964965820312e-01 2.392938286066055298e-01 -4.228526353836059570e-02 -7.909504324197769165e-02 2.466428726911544800e-01 1.102273166179656982e-01 -3.138849735260009766e-01 4.353468120098114014e-02 -4.170411825180053711e-02 1.554087251424789429e-01 -8.373671770095825195e-02 1.597173511981964111e-01 -7.823589444160461426e-02 -1.548776477575302124e-01 -5.486039072275161743e-02 -1.640971899032592773e-01 1.168458461761474609e-01 2.385543882846832275e-01 -6.997060030698776245e-02 1.815496683120727539e-01 2.201458066701889038e-01 -1.529558598995208740e-01 -2.216717302799224854e-01 -3.153361380100250244e-02 1.905768960714340210e-01 -1.219860166311264038e-01
-8.888553828001022339e-02 2.937492728233337402e-02 -3.548502624034881592e-01 -4.864600487053394318e-03 -7.820028811693191528e-02 -1.530448533594608307e-02 -1.225629076361656189e-01 7.783047854900360107e-02 -5.274400487542152405e-02 -2.101994454860687256e-01 -9.630752354860305786e-02 5.285118892788887024e-02 -4.096539914608001709e-01 1.798784136772155762e-01 1.472983211278915405e-01 3.082960247993469238e-01 -1.146523058414459229e-01 1.643519699573516846e-01 -6.227229535579681396e-02 1.732633560895919800e-01 -1.484263241291046143e-01 1.380775272846221924e-01 2.269882559776306152e-01 1.106358915567398071e-01 -7.278086617588996887e-03 3.886576369404792786e-02 5.028285980224609375e-01 1.036492586135864258e-01 -4.329205676913261414e-02 4.531550034880638123e-02 7.773872930556535721e-03 1.177687123417854309e-01
4.128778874874114990e-01 -5.869484040886163712e-03 1.316230930387973785e-02 8.183085918426513672e-02 -1.535069569945335388e-02 1.242562979459762573e-01 -1.249120384454727173e-02 -2.826197072863578796e-02 -3.441755473613739014e-02 -4.156131744384765625e-01 -4.929655790328979492e-02 1.048249676823616028e-01 -5.803173035383224487e-02 1.133522316813468933e-01 3.027040660381317139e-01 2.231129556894302368e-01 -1.453800052404403687e-01 1.289766281843185425e-01 -3.156999945640563965e-01 -1.980814784765243530e-01 -1.043868958950042725e-01 4.633865505456924438e-02 -2.847347557544708252e-01 -1.357331522740423679e-03 -5.366284865885972977e-03 1.659428626298904419e-01 2.514337599277496338e-01 -8.488786965608596802e-02 -4.128153622150421143e-02 1.539492160081863403e-01 -1.534102559089660645e-01 -2.081161737442016602e-01
3.048939704895019531e-01 -1.720027327537536621e-01 -1.857494860887527466e-01 -4.878103733062744141e-02 7.946301251649856567e-02 -4.746723547577857971e-02 -1.312391757965087891e-01 1.971013695001602173e-01 3.163557872176170349e-02 -1.558950245380401611e-01 1.890090480446815491e-02 8.619567006826400757e-02 4.206634685397148132e-02 6.270603835582733154e-02 1.353722661733627319e-01 3.464085757732391357e-01 -2.915029525756835938e-01 3.200603425502777100e-01 3.663073480129241943e-02 -3.681156411767005920e-02 -2.271754443645477295e-01 -2.290533930063247681e-01 1.076017394661903381e-01 -1.376361846923828125e-01 -9.645934402942657471e-02 6.784534454345703125e-02 4.053487777709960938e-01 -1.463603824377059937e-01 2.925829030573368073e-02 -2.611657679080963135e-01 -6.742458790540695190e-02 -2.938000671565532684e-02
-1.391137987375259399e-01 1.683046109974384308e-02 -2.628212869167327881e-01 -5.004745721817016602e-02 -1.065734699368476868e-01 6.616578996181488037e-02 -2.025090344250202179e-02 -2.075797021389007568e-01 -2.048242092132568359e-01 -1.658358424901962280e-01 -1.911674737930297852e-01 2.769708819687366486e-02 -2.624716758728027344e-01 -1.283714640885591507e-02 -8.980910480022430420e-02 2.087216824293136597e-01 -3.348315060138702393e-01 -4.128627181053161621e-01 6.798671931028366089e-02 -1.497317850589752197e-01 -1.126088723540306091e-01 -1.319991499185562134e-01 -1.281462144106626511e-02 1.786524802446365356e-01 -1.095632761716842651e-01 -4.408823326230049133e-02 2.435876578092575073e-01 2.692508995532989502e-01 -2.596446275711059570e-01 -1.063352078199386597e-01 -1.350153088569641113e-01 -8.700800687074661255e-02
1.240574195981025696e-01 1.558993360958993435e-03 -1.057827398180961609e-01 2.648443449288606644e-03 1.102030351758003235e-01 -1.926178857684135437e-02 -3.711220026016235352e-01 -2.321874499320983887e-01 -6.998108234256505966e-03 -2.118591964244842529e-01 1.027112677693367004e-01 5.003583803772926331e-02 -1.986137032508850098e-01 -1.006709039211273193e-02 1.466375216841697693e-02 1.834138333797454834e-01 -1.148287430405616760e-01 -1.088159680366516113e-01 2.123819142580032349e-01 -4.793734550476074219e-01 4.592177271842956543e-02 -9.224713593721389771e-02 8.269938081502914429e-02 3.403863608837127686e-01 9.433490037918090820e-02 2.041508443653583527e-02 4.205497801303863525e-01 8.315418846905231476e-03 1.185317188501358032e-01 -1.250383350998163223e-02 -6.314753741025924683e-02 -1.297325547784566879e-02
2.955498397350311279e-01 1.995914280414581299e-01 -1.783392727375030518e-01 -5.515919625759124756e-02 -1.848970651626586914e-01 1.885230243206024170e-01 -1.372620761394500732e-01 -1.883401125669479370e-01 -2.058499753475189209e-01 -3.220044970512390137e-01 3.075715154409408569e-02 4.060801118612289429e-02 -1.549919545650482178e-01 6.305351108312606812e-02 4.831065610051155090e-02 1.361230611801147461e-01 -1.920174360275268555e-01 -2.871583700180053711e-01 -5.001717805862426758e-02 -2.228448092937469482e-01 -1.827924400568008423e-01 -2.911839783191680908e-01 -3.464274108409881592e-01 1.464167386293411255e-01 4.385011270642280579e-02 1.912669092416763306e-01 1.294751167297363281e-01 1.040196567773818970e-01 1.071364954113960266e-01 -7.167778909206390381e-02 -5.034048110246658325e-02 4.951206035912036896e-03
1.302448511123657227e-01 -8.933338522911071777e-02 -1.338703483343124390e-01 3.884103894233703613e-02 -4.873810335993766785e-02 2.258454114198684692e-01 -8.163681626319885254e-02 8.536648750305175781e-02 -4.821636378765106201e-01 1.988033205270767212e-02 7.758165895938873291e-02 -1.175982430577278137e-01 -1.257529109716415405e-01 -6.508209276944398880e-03 -1.813431233167648315e-01 4.172965586185455322e-01 -3.869039192795753479e-02 2.473277151584625244e-01 -9.694198518991470337e-02 -8.192048966884613037e-02 -1.729864925146102905e-01 -1.929193735122680664e-01 7.236275821924209595e-02 1.242528483271598816e-01 -1.376415342092514038e-01 9.602510184049606323e-02 2.222527414560317993e-01 -1.045708730816841125e-02 2.150283753871917725e-01 -1.676142588257789612e-02 1.025173813104629517e-01 -3.337594568729400635e-01
3.501412272453308105e-02 -1.814695894718170166e-01 -1.266438961029052734e-01 -6.810761988162994385e-02 1.964934915304183960e-01 -6.693401839584112167e-03 -3.949221372604370117e-01 -4.137780517339706421e-02 -1.450781673192977905e-01 -2.038673162460327148e-01 2.683099806308746338e-01 1.994751840829849243e-01 4.747716709971427917e-02 4.348975792527198792e-02 6.963099539279937744e-02 2.358936667442321777e-01 9.975644946098327637e-02 1.796359568834304810e-01 -2.734547555446624756e-01 1.912501826882362366e-02 9.125906974077224731e-02 -1.194617450237274170e-01 1.285586208105087280e-01 9.234480559825897217e-02 -1.416823640465736389e-02 2.978626489639282227e-01 4.215555787086486816e-01 6.121922656893730164e-02 3.920804709196090698e-02 -9.343072772026062012e-02 1.255918741226196289e-01 -2.199270576238632202e-01
3.552816435694694519e-02 -2.516182661056518555e-01 -4.965689033269882202e-02 -1.254854798316955566e-01 1.702944487333297729e-01 4.134887084364891052e-02 -2.210317999124526978e-01 -3.356020748615264893e-01 9.930648840963840485e-03 -1.974823512136936188e-02 -7.717707008123397827e-02 1.965987235307693481e-01 -1.128842979669570923e-01 4.045142605900764465e-02 1.088939532637596130e-01 1.937767118215560913e-01 -1.587617397308349609e-01 2.560478448867797852e-01 -1.222946494817733765e-02 -1.481335014104843140e-01 1.198769584298133850e-01 1.087408419698476791e-02 9.386445581912994385e-02 4.182806983590126038e-02 2.345428019762039185e-01 2.316827923059463501e-01 2.766927182674407959e-01 4.907014593482017517e-02 -7.642307877540588379e-02 -1.896952539682388306e-01 8.094893395900726318e-02 -4.921364784240722656e-01
-4.784652218222618103e-02 -1.154812611639499664e-02 -1.526811271905899048e-01 -1.262271404266357422e-01 1.769907958805561066e-02 6.577719748020172119e-02 -2.126360982656478882e-01 -2.411894351243972778e-01 -1.669899374246597290e-01 -9.675548970699310303e-02 -1.887343637645244598e-02 -2.414336800575256348e-01 -1.741852611303329468e-01 2.942631840705871582e-01 -9.882389754056930542e-02 -6.993047147989273071e-02 -3.054504655301570892e-02 4.815388098359107971e-02 -3.025207221508026123e-01 5.561222881078720093e-02 7.786317914724349976e-02 -1.064611077308654785e-01 4.511400312185287476e-02 1.746060401201248169e-01 -6.242812797427177429e-02 1.120903640985488892e-01 3.130891621112823486e-01 3.862607479095458984e-01 1.522319670766592026e-02 -2.567181587219238281e-01 -1.638675034046173096e-01 -3.440500497817993164e-01
-9.527829475700855255e-03 -1.586300581693649292e-01 -1.463813632726669312e-01 -3.248251378536224365e-01 -2.272430621087551117e-02 2.123382240533828735e-01 -5.135845020413398743e-02 3.815740346908569336e-02 -3.114167153835296631e-01 -2.048479914665222168e-01 1.471462287008762360e-02 6.921902298927307129e-02 7.172126322984695435e-02 4.092580825090408325e-02 4.261581599712371826e-02 3.059902191162109375e-01 -2.748802304267883301e-01 1.520229876041412354e-01 -8.609585464000701904e-02 -4.396641254425048828e-02 -2.410948425531387329e-01 -2.318613231182098389e-01 2.238763123750686646e-01 -7.566760480403900146e-02 -8.565803617238998413e-02 6.514873355627059937e-03 3.433372974395751953e-01 -7.300285995006561279e-02 3.438119590282440186e-01 -1.065177097916603088e-01 -3.297933936119079590e-02 -1.221281215548515320e-01
2.028879970312118530e-01 -1.831482797861099243e-01 8.995121344923973083e-03 2.373464219272136688e-02 -1.068434640765190125e-01 3.087649121880531311e-02 -3.005051694344729185e-04 -1.777630895376205444e-01 6.536298245191574097e-02 -3.110882341861724854e-01 -1.564682126045227051e-01 -2.852199226617813110e-02 -8.422123640775680542e-02 1.493659615516662598e-01 -1.218616217374801636e-01 2.271654009819030762e-01 -3.820860683917999268e-01 -2.467151433229446411e-01 -2.025502622127532959e-01 -2.506384849548339844e-01 -3.799092471599578857e-01 -1.497265696525573730e-01 9.233056008815765381e-02 -8.069741725921630859e-02 -2.153257876634597778e-01 2.966472506523132324e-01 9.821930527687072754e-02 3.121485561132431030e-02 1.799272932112216949e-02 5.774489417672157288e-02 -4.085981100797653198e-02 -1.251958012580871582e-01
1.929228752851486206e-01 -1.779296398162841797e-01 -2.818232774734497070e-01 1.942304335534572601e-02 5.845087394118309021e-02 -3.019938059151172638e-02 -3.473103642463684082e-01 -1.919793039560317993e-01 -3.289456292986869812e-02 -2.486605197191238403e-01 1.155066937208175659e-01 9.212908893823623657e-02 -5.129837244749069214e-02 4.079765453934669495e-02 7.147426158189773560e-02 1.483809798955917358e-01 -1.463263779878616333e-01 -1.573020070791244507e-01 1.708130091428756714e-01 -3.860485255718231201e-01 -1.100689871236681938e-03 -2.155682146549224854e-01 1.302685216069221497e-02 2.589869499206542969e-01 2.008536085486412048e-02 1.673786342144012451e-01 4.111086428165435791e-01 4.029555246233940125e-02 1.430362164974212646e-01 9.708508849143981934e-02 3.111753240227699280e-02 -7.320593297481536865e-02
1.404764950275421143e-01 1.429768353700637817e-01 -2.143325209617614746e-01 1.113420575857162476e-01 -2.197725772857666016e-01 1.007542833685874939e-01 -7.923995144665241241e-03 -1.911037717945873737e-03 7.382294535636901855e-02 -3.000527620315551758e-01 -1.970436871051788330e-01 1.077669858932495117e-01 -2.117382586002349854e-01 -2.855991944670677185e-02 7.220774143934249878e-02 2.342522516846656799e-02 -4.934040904045104980e-01 5.128775537014007568e-02 -2.409473657608032227e-01 1.737915538251399994e-02 -1.412425339221954346e-01 -1.012350693345069885e-01 -2.175407409667968750e-01 -7.290036976337432861e-02 6.843556463718414307e-02 1.695069074630737305e-01 2.710047960281372070e-01 -1.632976233959197998e-01 -5.345251411199569702e-02 2.747983336448669434e-01 -3.455512598156929016e-02 -2.127774804830551147e-01
1.290436238050460815e-01 -1.634527593851089478e-01 -5.989776551723480225e-02 -2.228914797306060791e-01 -1.145858466625213623e-01 1.436752453446388245e-02 5.585294589400291443e-02 3.432605266571044922e-01 -5.666706338524818420e-02 -1.430675983428955078e-01 -1.054636910557746887e-01 5.164740979671478271e-02 -1.180330589413642883e-01 3.615753054618835449e-01 2.052544206380844116e-01 2.089882045984268188e-01 -2.440465986728668213e-01 1.383743286132812500e-01 -2.663779258728027344e-01 -4.388502612709999084e-02 -8.236485533416271210e-03 6.249937042593955994e-02 5.473140254616737366e-02 -1.463475823402404785e-02 -6.874340772628784180e-02 2.531934380531311035e-01 3.257966935634613037e-01 -1.937571614980697632e-01 -9.702876955270767212e-02 -3.199240891262888908e-04 2.489758878946304321e-01 -2.417452484369277954e-01
6.812430918216705322e-02 -1.081404983997344971e-01 -4.528753459453582764e-01 2.058086730539798737e-02 6.911116838455200195e-02 8.208154141902923584e-02 -9.937210381031036377e-02 -1.770454049110412598e-01 3.213933110237121582e-01 -2.391529977321624756e-01 -1.603813022375106812e-01 6.851317733526229858e-02 3.996499290224164724e-04 1.238357797265052795e-01 2.662941515445709229e-01 2.532631158828735352e-01 -1.136346012353897095e-01 8.695515990257263184e-02 -1.618215441703796387e-01 -4.808273911476135254e-02 -2.944006621837615967e-01 -1.468072831630706787e-01 2.683752030134201050e-02 -4.819189012050628662e-02 1.605101078748703003e-01 8.620361238718032837e-02 1.490186899900436401e-01 2.028360962867736816e-01 -2.307668328285217285e-01 -1.105397939682006836e-01 1.860663294792175293e-02 -2.480239272117614746e-01
4.313724637031555176e-01 5.933370813727378845e-02 -1.677111685276031494e-01 -1.777641922235488892e-01 -9.606338292360305786e-02 7.247323542833328247e-02 -1.292741596698760986e-01 3.113521039485931396e-01 -1.812811642885208130e-01 -3.383312523365020752e-01 -1.109543219208717346e-01 1.486841216683387756e-02 -2.273683100938796997e-01 2.903277575969696045e-01 2.723355293273925781e-01 1.555012166500091553e-01 -1.593162119388580322e-01 2.540163397789001465e-01 -7.284925878047943115e-02 3.422889485955238342e-02 5.548553168773651123e-02 -6.153058633208274841e-02 -1.240955293178558350e-01 8.815045654773712158e-02 8.593185245990753174e-02 1.220207512378692627e-01 2.024971842765808105e-01 4.996113479137420654e-02 6.050958111882209778e-02 -3.091854043304920197e-02 -2.738996781408786774e-02 -1.754406988620758057e-01
-2.268593199551105499e-02 -1.761401444673538208e-01 -9.738993644714355469e-02 1.049119383096694946e-01 -8.525924384593963623e-02 -5.891339480876922607e-02 -2.558600008487701416e-01 -1.974576711654663086e-01 1.565762460231781006e-01 -3.775823414325714111e-01 1.729071587324142456e-01 5.031703412532806396e-02 -2.817152142524719238e-01 5.839191004633903503e-02 -2.627199515700340271e-02 2.324160486459732056e-01 -7.207360118627548218e-02 -6.349285691976547241e-02 -2.200557646574452519e-04 -3.055254518985748291e-01 -1.109187081456184387e-01 -3.660866320133209229e-01 -7.723955903202295303e-03 2.110465466976165771e-01 -1.225472539663314819e-01 2.003983259201049805e-01 2.852581143379211426e-01 -1.025092676281929016e-01 -9.475101530551910400e-02 7.530748844146728516e-02 -5.117477104067802429e-02 -1.948367357254028320e-01
3.089425861835479736e-01 -1.889486908912658691e-01 -2.234335094690322876e-01 2.868383564054965973e-02 7.064519077539443970e-02 2.507542371749877930e-01 -1.862795650959014893e-01 1.785701513290405273e-01 8.330322057008743286e-02 -5.247355625033378601e-02 4.074257984757423401e-02 2.543986737728118896e-01 -1.446022242307662964e-01 2.086443156003952026e-01 -2.039825022220611572e-01 3.320155292749404907e-02 -1.862734109163284302e-01 -8.735970407724380493e-02 -3.277449011802673340e-01 8.018567226827144623e-03 -7.090715318918228149e-02 -6.212060898542404175e-02 1.402531564235687256e-01 1.621193289756774902e-01 -1.433946639299392700e-01 -1.906204153783619404e-03 2.782464921474456787e-01 1.166230216622352600e-01 7.961757481098175049e-02 -3.721994459629058838e-01 1.347213387489318848e-01 -1.454883068799972534e-01
1.069186553359031677e-01 7.772988080978393555e-02 -1.923766881227493286e-01 -1.301949918270111084e-01 -9.149301797151565552e-02 6.513822078704833984e-02 -1.938870875164866447e-03 -2.111937850713729858e-01 -2.331723570823669434e-01 -2.461684346199035645e-01 -1.903598457574844360e-01 -2.198683172464370728e-01 2.380055561661720276e-02 1.412289291620254517e-01 1.598222404718399048e-01 -6.052101030945777893e-03 -2.667334973812103271e-01 -1.251693367958068848e-01 -3.331745862960815430e-01 -1.883297264575958252e-01 7.410394959151744843e-03 -1.817872971296310425e-01 1.623088270425796509e-01 4.139108583331108093e-02 -1.817446500062942505e-01 -1.870888173580169678e-01 2.340959459543228149e-01 3.666269183158874512e-01 4.140267148613929749e-02 -1.158536374568939209e-01 -1.301405131816864014e-01 -2.047892212867736816e-01
5.827673524618148804e-02 3.471454679965972900e-01 4.084380343556404114e-02 -1.328649967908859253e-01 7.285786420106887817e-02 -7.922538369894027710e-02 7.147812098264694214e-02 -1.493331231176853180e-02 -2.103481292724609375e-01 -3.122597038745880127e-01 -3.601248934864997864e-02 -1.371325999498367310e-01 -1.341832131147384644e-01 2.717093229293823242e-01 -1.876982152462005615e-01 3.596417903900146484e-01 -3.327518999576568604e-01 -1.670797616243362427e-01 -9.651912003755569458e-02 -2.431763261556625366e-01 7.172172516584396362e-02 -2.383820414543151855e-01 -1.212725415825843811e-01 8.842103183269500732e-03 2.008804976940155029e-01 -9.592397511005401611e-02 2.816524803638458252e-01 -1.807157322764396667e-02 -6.984582543373107910e-02 -3.341514617204666138e-02 -2.759008854627609253e-02 4.226386547088623047e-02
6.721382588148117065e-02 1.325546856969594955e-02 -5.373365283012390137e-01 -4.252652078866958618e-02 9.350186586380004883e-02 -3.376108943484723568e-04 -2.607851522043347359e-03 7.849936932325363159e-02 -3.360861837863922119e-01 -3.578291088342666626e-02 -2.740562558174133301e-01 -7.390380650758743286e-02 -1.848671138286590576e-01 2.307683378458023071e-01 1.971887499094009399e-01 3.625457584857940674e-01 -7.874516397714614868e-02 -4.728246852755546570e-02 -1.310863792896270752e-01 -6.997780501842498779e-02 -1.951133161783218384e-01 -4.338748380541801453e-02 3.969069104641675949e-03 6.900501996278762817e-02 -1.419105976819992065e-01 6.687957793474197388e-02 2.982006072998046875e-01 6.357266008853912354e-02 4.537560511380434036e-03 -1.310158371925354004e-01 -1.615037471055984497e-01 -3.476210311055183411e-02
3.500970304012298584e-01 -7.344493269920349121e-02 -1.115328371524810791e-01 -2.772417366504669189e-01 -6.718088686466217041e-02 1.458653807640075684e-01 -1.410324275493621826e-01 6.392163038253784180e-02 -3.204940855503082275e-01 -3.110042810440063477e-01 -1.428943723440170288e-01 -3.673991933465003967e-02 -5.184624344110488892e-03 1.977668404579162598e-01 2.448146194219589233e-01 -6.380011886358261108e-02 -1.724359579384326935e-02 2.283441275358200073e-01 -2.321617901325225830e-01 -1.403356492519378662e-01 -7.988194376230239868e-02 -2.039841376245021820e-02 -2.785499393939971924e-01 9.439114481210708618e-02 9.342595934867858887e-02 9.711483865976333618e-02 3.754235506057739258e-01 -2.313079498708248138e-02 6.329196691513061523e-02 -8.592346310615539551e-02 -1.016738340258598328e-01 -8.902168273925781250e-02
1.340426057577133179e-01 -8.459171280264854431e-03 -7.746014744043350220e-02 2.168823033571243286e-02 -1.259703934192657471e-01 -6.979581713676452637e-02 -2.176362574100494385e-01 -1.810742169618606567e-01 -1.657987385988235474e-02 -2.323527336120605469e-01 -1.227390691637992859e-01 -1.676205545663833618e-01 -5.624145641922950745e-02 2.632823884487152100e-01 -6.870029121637344360e-02 -1.476192027330398560e-01 -9.120520204305648804e-02 -2.848280966281890869e-02 -3.286382257938385010e-01 -3.200958967208862305e-01 -1.597124785184860229e-01 -8.355255424976348877e-02 1.053084991872310638e-02 1.638607680797576904e-01 -1.722775399684906006e-01 1.738591343164443970e-01 2.602615356445312500e-01 4.022765755653381348e-01 7.703170180320739746e-02 -2.263626605272293091e-01 -1.956619322299957275e-01 -1.192053258419036865e-01
8.302225917577743530e-02 1.983217000961303711e-01 -8.919227123260498047e-02 8.271655440330505371e-02 -4.814348742365837097e-02 1.185326054692268372e-01 7.757949829101562500e-02 -1.126095801591873169e-01 -1.453133821487426758e-01 -4.483560919761657715e-01 -3.653455898165702820e-02 -5.048243701457977295e-02 -2.295645624399185181e-01 -5.917347595095634460e-02 1.842552982270717621e-02 2.148790210485458374e-01 -3.550343811511993408e-01 -1.858978532254695892e-02 2.160344421863555908e-01 -1.523512601852416992e-01 -5.834113433957099915e-02 -1.078715454787015915e-02 -7.698298990726470947e-02 1.141132786870002747e-01 -1.859394162893295288e-01 -1.269567459821701050e-01 3.050713539123535156e-01 3.072581589221954346e-01 -5.553576350212097168e-02 -1.880550570785999298e-02 -1.515745967626571655e-01 -3.030668497085571289e-01
8.146861940622329712e-02 7.408607751131057739e-02 -3.035974502563476562e-01 1.424377132207155228e-02 -2.915313094854354858e-02 2.257172614336013794e-01 -2.551614344120025635e-01 1.168756932020187378e-01 -4.056404232978820801e-01 -7.897795736789703369e-02 2.079950645565986633e-02 -8.558256924152374268e-02 -1.873022615909576416e-01 -7.118440419435501099e-02 -1.471788585186004639e-01 4.642384648323059082e-01 -6.394616514444351196e-02 2.222523242235183716e-01 -2.304057329893112183e-01 -1.548931002616882324e-02 -6.559135764837265015e-02 -2.102554887533187866e-01 3.865267708897590637e-02 -5.659491568803787231e-02 -7.721923291683197021e-02 9.347167611122131348e-02 2.831342518329620361e-01 -2.943223528563976288e-02 1.722121238708496094e-01 1.526644080877304077e-01 -1.147070154547691345e-02 -1.492685452103614807e-02
9.060656279325485229e-02 4.242738708853721619e-02 -1.949728429317474365e-01 -1.147682368755340576e-01 -3.267994895577430725e-02 4.352612793445587158e-02 1.427435725927352905e-01 1.642402075231075287e-02 9.723255783319473267e-02 -1.730778217315673828e-01 1.275759041309356689e-01 -1.532881408929824829e-01 2.959689125418663025e-03 -2.480527572333812714e-02 -2.303203381597995758e-02 4.747663736343383789e-01 -1.075719967484474182e-01 -1.895895898342132568e-01 -2.036846727132797241e-01 -2.087743878364562988e-01 4.753072559833526611e-02 5.693291500210762024e-02 -6.687116622924804688e-02 -6.791145540773868561e-03 1.798700541257858276e-03 -2.169935032725334167e-02 3.379312455654144287e-01 1.317342370748519897e-01 1.350284814834594727e-01 -2.539130151271820068e-01 -4.554174542427062988e-01 -2.114526033401489258e-01
3.825020492076873779e-01 1.518303602933883667e-01 -3.075128793716430664e-01 9.771101921796798706e-02 1.537524908781051636e-01 -2.051055617630481720e-02 -2.024169825017452240e-02 -1.870504468679428101e-01 -1.344682872295379639e-01 -3.436238765716552734e-01 1.040379852056503296e-01 -1.397309266030788422e-02 1.154400408267974854e-01 1.875640451908111572e-01 1.258606463670730591e-01 2.389089167118072510e-01 -1.920816600322723389e-01 -1.228854246437549591e-02 -2.638800144195556641e-01 -3.443942219018936157e-02 -2.687532305717468262e-01 -5.079915001988410950e-02 1.937437653541564941e-01 -1.273188292980194092e-01 -3.603276908397674561e-01 5.579366907477378845e-02 -6.168815121054649353e-02 6.101780012249946594e-02 -3.185841068625450134e-02 -1.349135637283325195e-01 2.286013215780258179e-02 -4.276886209845542908e-02
1.454149335622787476e-01 9.919762611389160156e-02 -2.463562935590744019e-01 -1.251287460327148438e-01 -6.680378317832946777e-02 5.414181947708129883e-02 -1.076355651021003723e-01 -3.548449873924255371e-01 -1.420027017593383789e-01 -3.363625705242156982e-01 -6.735352426767349243e-02 -7.234398275613784790e-02 -3.053008615970611572e-01 1.516120582818984985e-01 -1.109729707241058350e-01 9.642922133207321167e-02 -1.261879056692123413e-01 -2.875588238239288330e-01 8.900647610425949097e-02 -1.456574052572250366e-01 -2.003652602434158325e-02 -1.705308705568313599e-01 -3.630282878875732422e-01 1.156286895275115967e-01 -2.423844533041119576e-03 9.601291269063949585e-02 2.911717891693115234e-01 1.020877808332443237e-01 1.177641376852989197e-01 -2.097188681364059448e-01 3.062623180449008942e-02 3.576017916202545166e-02
2.091140449047088623e-01 7.437126338481903076e-02 -1.439896821975708008e-01 -3.687938749790191650e-01 1.225211024284362793e-01 3.054667413234710693e-01 -1.589465588331222534e-01 -1.725189387798309326e-02 -1.271189004182815552e-01 -2.553640902042388916e-01 -3.514683991670608521e-02 -2.843036651611328125e-01 -3.107794187963008881e-02 -1.402163654565811157e-01 5.334579199552536011e-02 2.247219681739807129e-01 -3.065900504589080811e-01 -1.001745834946632385e-01 1.516507565975189209e-01 1.953675784170627594e-02 1.033747270703315735e-01 7.806877046823501587e-02 1.628930717706680298e-01 1.156241223216056824e-01 2.741565108299255371e-01 1.887693256139755249e-01 2.374844849109649658e-01 7.469949871301651001e-02 2.119304388761520386e-01 3.683819994330406189e-02 9.857625514268875122e-02 9.924538433551788330e-02
1.889347098767757416e-02 -1.605814993381500244e-01 -6.239792332053184509e-02 -3.368971869349479675e-02 -4.398879408836364746e-02 8.519276976585388184e-02 -1.171110048890113831e-01 -2.710356116294860840e-01 2.633298039436340332e-01 -2.786696851253509521e-01 1.821506954729557037e-02 7.301897555589675903e-02 -3.661405742168426514e-01 1.845936179161071777e-01 -1.666588522493839264e-02 2.311840653419494629e-01 -3.491910994052886963e-01 4.468412953428924084e-04 -3.794831456616520882e-03 -7.955078780651092529e-02 -9.461368620395660400e-02 -1.844055056571960449e-01 2.043996006250381470e-03 1.673649698495864868e-01 -2.393435835838317871e-01 2.258968949317932129e-01 1.058463156223297119e-01 1.151008903980255127e-01 -1.060272566974163055e-02 2.743911147117614746e-01 -8.177723735570907593e-02 -2.895395159721374512e-01
2.694566845893859863e-01 -2.677438408136367798e-02 2.288943529129028320e-02 5.768604576587677002e-02 2.311787009239196777e-01 8.005974441766738892e-02 -2.213751673698425293e-01 1.703913509845733643e-02 -3.007949888706207275e-01 -2.775305211544036865e-01 3.972992673516273499e-02 5.385195836424827576e-02 -1.429636776447296143e-01 2.233465313911437988e-01 -1.492011453956365585e-02 -2.451359480619430542e-02 5.247192457318305969e-02 3.207086324691772461e-01 -2.357854992151260376e-01 -2.689461037516593933e-02 -1.082073226571083069e-01 -2.837400436401367188e-01 -1.307044178247451782e-01 1.928910762071609497e-01 -4.181202873587608337e-02 2.482271194458007812e-01 2.092297077178955078e-01 -7.754528522491455078e-02 -1.978360414505004883e-01 -3.003316223621368408e-01 1.106900572776794434e-01 -8.584911376237869263e-02
2.436980605125427246e-02 -1.607641950249671936e-02 1.216709986329078674e-01 -2.910008430480957031e-01 -1.362011879682540894e-01 -2.487792633473873138e-02 -2.041862905025482178e-01 -7.850342243909835815e-02 -2.192137390375137329e-02 -1.288057267665863037e-01 7.318094372749328613e-02 2.275910228490829468e-01 8.205344527959823608e-02 -4.835797101259231567e-02 -1.204265728592872620e-01 1.242992207407951355e-01 -1.811268925666809082e-01 1.543356627225875854e-01 -4.116202294826507568e-01 -3.061917722225189209e-01 1.916865073144435883e-02 2.220632880926132202e-02 8.483726531267166138e-02 6.414752453565597534e-02 3.802860900759696960e-02 2.708281874656677246e-01 4.259052276611328125e-01 -9.012758731842041016e-02 -1.377524882555007935e-01 -2.882420718669891357e-01 2.222955971956253052e-02 -1.433166116476058960e-01
2.318599820137023926e-01 2.045753002166748047e-01 -2.245628647506237030e-02 -2.275017350912094116e-01 3.426051139831542969e-02 2.379654534161090851e-02 -1.697935611009597778e-01 -1.381961256265640259e-01 -1.854545474052429199e-01 -1.897529810667037964e-01 -2.348794043064117432e-02 5.444028973579406738e-02 -1.331363022327423096e-01 -7.251197099685668945e-02 -3.350315988063812256e-02 1.556986272335052490e-01 -4.166536629199981689e-01 -4.183379113674163818e-01 -2.025817185640335083e-01 -3.656264245510101318e-01 1.571995317935943604e-01 -2.040732279419898987e-02 1.997955739498138428e-01 1.959149092435836792e-01 -5.898527055978775024e-02 7.840305566787719727e-02 1.758048310875892639e-02 1.551861763000488281e-01 -1.226930320262908936e-01 -6.562889367341995239e-02 3.824835643172264099e-03 6.801002193242311478e-03
2.495602667331695557e-01 -4.623861238360404968e-02 -2.556481659412384033e-01 -1.923878639936447144e-01 1.222309004515409470e-02 3.821721076965332031e-01 1.440934091806411743e-02 -4.625729471445083618e-02 -1.554574668407440186e-01 -5.399296432733535767e-02 -2.171134110540151596e-03 2.485403567552566528e-01 -3.081897832453250885e-02 8.441277593374252319e-02 -9.291978180408477783e-02 4.214669391512870789e-02 -2.896808683872222900e-01 -9.836174547672271729e-02 -3.106243610382080078e-01 -2.351883426308631897e-02 -1.188388317823410034e-01 -1.943823695182800293e-02 3.244576454162597656e-01 1.243697404861450195e-01 -1.370856761932373047e-01 1.779687590897083282e-02 2.231291681528091431e-01 -2.882660329341888428e-01 -9.246549010276794434e-02 -2.186532765626907349e-01 9.081541560590267181e-03 -2.073854506015777588e-01
1.112772151827812195e-01 -8.948561549186706543e-02 -3.535777628421783447e-01 -3.992733955383300781e-01 -1.126717999577522278e-01 2.315268479287624359e-02 5.949588865041732788e-02 -1.257138699293136597e-01 -1.559475511312484741e-01 -2.477355152368545532e-01 -8.942818641662597656e-02 1.695472002029418945e-02 1.413831114768981934e-01 -3.124073743820190430e-01 -1.753429025411605835e-01 1.301529109477996826e-01 -4.898408353328704834e-01 4.221187904477119446e-02 3.091521002352237701e-02 -1.007649153470993042e-01 1.707553565502166748e-01 4.075436666607856750e-02 9.112588316202163696e-02 1.682334244251251221e-01 1.332218348979949951e-01 7.234937045723199844e-03 1.371713280677795410e-01 -3.940437734127044678e-02 2.591992355883121490e-02 -2.981251478195190430e-02 -1.933169960975646973e-01 -7.738001644611358643e-02
5.309465155005455017e-02 1.356239616870880127e-01 4.141372919548302889e-04 -2.474102079868316650e-01 4.615261033177375793e-02 1.116473600268363953e-01 -3.139491677284240723e-01 6.638048589229583740e-02 -1.334861963987350464e-01 4.935920238494873047e-02 -9.653920680284500122e-02 1.353931147605180740e-02 1.523896455764770508e-01 1.660496592521667480e-01 -3.160818517208099365e-01 -7.425508648157119751e-02 -3.233578428626060486e-02 7.310497015714645386e-02 -2.715933620929718018e-01 -2.156597822904586792e-01 -1.204653829336166382e-01 -1.173731982707977295e-01 -1.057591885328292847e-01 2.085026949644088745e-01 -1.227307766675949097e-01 2.749209702014923096e-01 4.792111814022064209e-01 -1.241755262017250061e-01 4.075097665190696716e-02 -2.426098585128784180e-01 5.515387654304504395e-02 -7.180929183959960938e-02
1.491634249687194824e-01 2.475097216665744781e-02 -2.873383834958076477e-02 -3.345719277858734131e-01 -6.133426353335380554e-02 -9.246848523616790771e-02 -1.232203189283609390e-02 -2.228873521089553833e-01 -3.692103922367095947e-01 -3.532359004020690918e-01 -4.001981392502784729e-02 -1.724552661180496216e-01 1.891102343797683716e-01 1.832935400307178497e-02 5.065238848328590393e-02 3.652889430522918701e-01 5.356809124350547791e-02 1.026459410786628723e-01 -4.918631911277770996e-02 -1.213659793138504028e-01 -1.272390782833099365e-01 -3.046738542616367340e-02 1.136924885213375092e-02 1.347761750221252441e-01 -1.361349821090698242e-01 -1.179320737719535828e-01 3.104152679443359375e-01 1.258488893508911133e-01 -1.561872959136962891e-01 -3.488159179687500000e-02 -1.880074888467788696e-01 -2.571676373481750488e-01
1.104671135544776917e-01 1.047688126564025879e-01 3.287984803318977356e-02 -2.339121401309967041e-01 -1.016286239027976990e-01 2.029292732477188110e-01 -2.532064318656921387e-01 -5.273953080177307129e-02 -1.294888257980346680e-01 -1.649522632360458374e-01 -1.650943458080291748e-01 -1.577962785959243774e-01 -5.911679472774267197e-04 -1.476031839847564697e-01 -1.016817837953567505e-01 4.320221766829490662e-02 -4.703783392906188965e-01 -3.110009431838989258e-01 -2.671816349029541016e-01 -3.858125209808349609e-01 1.254085898399353027e-01 -7.745405286550521851e-02 1.103131398558616638e-01 7.933338731527328491e-02 9.523713961243629456e-03 -1.243585720658302307e-01 2.362469136714935303e-01 -1.213722862303256989e-02 -6.582430005073547363e-02 -7.618705928325653076e-02 -4.351857304573059082e-02 -1.026894673705101013e-01
9.620057046413421631e-02 -3.613023459911346436e-02 -3.994293212890625000e-01 5.220261588692665100e-02 5.303097143769264221e-02 2.167183309793472290e-01 1.812051422894001007e-02 2.692624330520629883e-01 -3.495959639549255371e-01 -6.465259939432144165e-02 -5.726498737931251526e-02 -1.728560924530029297e-01 -1.446707993745803833e-01 2.954166829586029053e-01 1.449967175722122192e-01 3.889581561088562012e-01 -1.565673500299453735e-01 -4.851981997489929199e-02 -3.578558191657066345e-02 -2.112542688846588135e-01 -2.476928085088729858e-01 -3.528418764472007751e-02 5.453227087855339050e-02 7.429057359695434570e-02 -1.022120937705039978e-02 7.984275370836257935e-02 2.881332635879516602e-01 -7.242184597998857498e-03 -6.908776611089706421e-02 -1.195548474788665771e-01 -3.330633789300918579e-02 -1.043937727808952332e-01
-8.788686990737915039e-02 5.720349028706550598e-02 -1.579446941614151001e-01 -3.573038876056671143e-01 -1.056746244430541992e-01 6.329038739204406738e-02 -2.397935241460800171e-01 4.322900995612144470e-02 -8.647301793098449707e-02 -3.347275555133819580e-01 -8.045139163732528687e-02 -1.601331382989883423e-01 -1.450475603342056274e-01 -3.623714670538902283e-02 6.869865208864212036e-02 7.640650123357772827e-02 -3.963842391967773438e-01 -2.263387590646743774e-01 2.667405456304550171e-02 1.463399529457092285e-01 -2.868734598159790039e-01 3.664570674300193787e-02 -5.282061547040939331e-02 3.348748683929443359e-01 1.355878710746765137e-01 1.877991408109664917e-01 2.119594365358352661e-01 -3.690866753458976746e-02 -5.073598586022853851e-03 1.154784858226776123e-01 -1.450055986642837524e-01 -1.180147379636764526e-01
4.069163650274276733e-02 -2.157193720340728760e-01 -2.814498245716094971e-01 1.925634443759918213e-01 2.729687839746475220e-02 3.793475329875946045e-01 -7.719764858484268188e-02 1.764215826988220215e-01 -2.057516276836395264e-01 1.059910468757152557e-02 -6.489402148872613907e-03 1.895390748977661133e-01 -2.642341852188110352e-01 3.256005942821502686e-01 -9.448496997356414795e-02 3.353423476219177246e-01 -1.922325342893600464e-01 1.366068609058856964e-02 -1.382704377174377441e-01 -4.226346313953399658e-02 -1.326377838850021362e-01 -8.078409731388092041e-02 1.757346391677856445e-01 -7.736446801573038101e-03 -6.858947873115539551e-02 2.239083349704742432e-01 2.050867676734924316e-01 -6.293100118637084961e-02 3.163677453994750977e-02 -1.960306167602539062e-01 -3.697715327143669128e-02 -1.529294103384017944e-01
-6.671388167887926102e-03 2.202961593866348267e-01 -8.430030196905136108e-02 -2.827901393175125122e-02 1.797742247581481934e-01 -8.949335664510726929e-02 5.092279613018035889e-02 9.778572618961334229e-02 -5.751494783908128738e-03 -1.625788956880569458e-01 -1.083871945738792419e-01 1.687423586845397949e-01 4.585796967148780823e-02 4.476276934146881104e-01 -1.257981061935424805e-01 3.810543715953826904e-01 -1.276006456464529037e-02 -2.359529398381710052e-02 -9.569418430328369141e-02 -2.994374632835388184e-01 -1.891140192747116089e-01 -8.302671462297439575e-02 -1.105010956525802612e-01 -3.929340839385986328e-02 -1.264201402664184570e-01 8.078543096780776978e-02 3.723888397216796875e-01 1.350608468055725098e-01 1.328602060675621033e-02 -2.934107184410095215e-01 9.753441065549850464e-02 -1.723190248012542725e-01
5.311878025531768799e-02 2.444303631782531738e-01 -3.114229440689086914e-01 -1.648213416337966919e-01 5.200332403182983398e-02 -4.363762959837913513e-02 -1.964504569768905640e-01 -4.418518766760826111e-02 -1.460424214601516724e-01 -3.925496712327003479e-02 1.177026182413101196e-01 2.017770856618881226e-01 -2.318941205739974976e-01 1.764344125986099243e-01 1.438019517809152603e-02 -2.213823795318603516e-02 -2.717896103858947754e-01 1.398606598377227783e-01 -3.887511193752288818e-01 -1.789629161357879639e-01 -2.976004779338836670e-01 -7.309905439615249634e-02 -2.291590571403503418e-01 1.210326924920082092e-01 3.012254238128662109e-01 9.563696384429931641e-02 1.579767465591430664e-01 -1.716181188821792603e-01 6.285749375820159912e-02 -9.022633731365203857e-02 -1.684265583753585815e-02 2.764047868549823761e-02
5.978983640670776367e-02 1.694122999906539917e-01 -1.884448826313018799e-01 8.761820942163467407e-02 1.819795668125152588e-01 1.700220257043838501e-01 -2.074875533580780029e-01 -3.170429170131683350e-01 -3.235728666186332703e-02 -1.496887505054473877e-01 -3.253545239567756653e-02 8.249174803495407104e-03 -2.821379005908966064e-01 2.574434876441955566e-01 -7.125142216682434082e-02 -3.084448538720607758e-02 -2.943476736545562744e-01 1.813453286886215210e-01 -1.385481655597686768e-01 1.531770825386047363e-01 -2.851545214653015137e-01 4.781823977828025818e-02 2.903363108634948730e-01 2.057760506868362427e-01 1.255015879869461060e-01 1.552310883998870850e-01 2.039864808320999146e-01 -1.401174664497375488e-01 -2.437645345926284790e-01 1.053964346647262573e-02 7.738225907087326050e-02 -5.850296095013618469e-02
1.447450816631317139e-01 -4.434333648532629013e-03 -4.641082584857940674e-01 9.901597350835800171e-02 1.246675103902816772e-01 1.087136641144752502e-01 -2.831912599503993988e-02 -2.647973299026489258e-01 -7.855781167745590210e-02 -2.683394253253936768e-01 -7.520568370819091797e-02 3.424184769392013550e-02 2.204480618238449097e-01 4.722774028778076172e-02 1.174827385693788528e-02 -7.574290782213211060e-02 -1.101586073637008667e-01 8.135090023279190063e-02 -2.981359660625457764e-01 -4.003365337848663330e-01 1.161121726036071777e-01 -1.056018471717834473e-01 -1.994074732065200806e-01 1.010259762406349182e-01 -1.386957019567489624e-01 -1.360445618629455566e-01 6.880020350217819214e-02 1.168566793203353882e-01 6.698195636272430420e-02 -2.143181711435317993e-01 -1.395358610898256302e-02 -2.541298568248748779e-01
3.054148852825164795e-01 3.581870812922716141e-03 -4.576243832707405090e-02 -2.811994031071662903e-02 6.734607159160077572e-04 1.551956087350845337e-01 -2.522524595260620117e-01 -2.357758432626724243e-01 -1.286355555057525635e-01 -3.753910660743713379e-01 -1.405410468578338623e-01 9.179956465959548950e-02 5.437442660331726074e-02 3.841582834720611572e-01 3.146035075187683105e-01 1.587095111608505249e-01 -9.709361940622329712e-02 2.242671698331832886e-01 -2.342963367700576782e-01 -1.043774839490652084e-02 -1.551022529602050781e-01 4.446079581975936890e-02 -6.421292573213577271e-02 3.174449130892753601e-02 5.611343681812286377e-02 1.466357260942459106e-01 7.398782670497894287e-02 6.240586563944816589e-02 -2.019779086112976074e-01 -2.092378214001655579e-02 -9.311036765575408936e-02 -2.652556300163269043e-01
1.970767043530941010e-02 2.142825573682785034e-01 2.607663534581661224e-02 8.088937401771545410e-02 3.181943437084555626e-03 1.973246186971664429e-01 -2.841101586818695068e-02 -1.130146011710166931e-01 -2.629846036434173584e-01 -2.275096178054809570e-01 8.777389675378799438e-02 2.168660163879394531e-01 -3.343201577663421631e-01 1.853005290031433105e-01 -1.709851920604705811e-01 6.225907802581787109e-02 -1.564499288797378540e-01 -6.236277893185615540e-02 -3.076394796371459961e-01 -2.454175353050231934e-01 4.813117161393165588e-02 -2.965308129787445068e-01 2.410032786428928375e-03 -1.728240400552749634e-01 -1.740803569555282593e-01 1.088232547044754028e-01 2.114613801240921021e-01 2.417759597301483154e-01 1.765509992837905884e-01 -9.468171000480651855e-02 -1.131922975182533264e-01 -1.935092359781265259e-01
1.970593817532062531e-02 -2.072987258434295654e-01 -1.806298792362213135e-01 -3.449200466275215149e-02 7.273472845554351807e-02 2.592271864414215088e-01 9.163114242255687714e-03 -2.823444902896881104e-01 -6.166858226060867310e-02 -1.678899377584457397e-01 -1.014755368232727051e-01 4.464106261730194092e-01 -1.656069606542587280e-01 3.732838034629821777e-01 -6.039072573184967041e-02 1.023055240511894226e-01 -2.106256335973739624e-01 -5.306462943553924561e-02 -2.348282933235168457e-02 -1.654959321022033691e-01 -1.741450279951095581e-01 1.286477297544479370e-01 2.315977066755294800e-01 3.318673372268676758e-01 -6.317485123872756958e-02 1.402968168258666992e-01 4.614364728331565857e-02 2.330776862800121307e-02 -6.231852248311042786e-02 -3.647103905677795410e-02 -1.512658894062042236e-01 -8.871106803417205811e-02
-5.580512434244155884e-02 -3.126784414052963257e-02 -3.390207588672637939e-01 -2.197580486536026001e-01 2.806121706962585449e-01 1.905420571565628052e-01 -2.039397209882736206e-01 -1.186412349343299866e-01 -1.161940544843673706e-01 -1.648358702659606934e-01 -2.368217892944812775e-02 -9.644758701324462891e-02 7.687978446483612061e-02 2.694149315357208252e-01 -1.851193755865097046e-01 1.178386211395263672e-01 -7.641433179378509521e-02 1.625569164752960205e-01 -1.486331671476364136e-01 -1.178637668490409851e-01 1.615090072154998779e-01 5.507673323154449463e-02 -3.534945845603942871e-01 1.806498616933822632e-01 -1.568564921617507935e-01 -1.965314745903015137e-01 2.937096059322357178e-01 2.622161209583282471e-01 4.051885753870010376e-02 -8.697413653135299683e-02 3.965344280004501343e-03 -4.843195155262947083e-02
2.605805993080139160e-01 -2.748860418796539307e-01 -1.968549937009811401e-02 -2.097932845354080200e-01 1.385569572448730469e-01 5.849941074848175049e-02 -2.755112946033477783e-01 -2.854993641376495361e-01 -9.251094609498977661e-02 -1.341194808483123779e-01 1.155509264208376408e-03 2.702341675758361816e-01 -8.874230831861495972e-02 -3.539586206898093224e-03 2.647231891751289368e-02 2.615552246570587158e-01 -7.943138480186462402e-02 2.779216170310974121e-01 7.220820058137178421e-03 -1.641859114170074463e-01 -3.935144469141960144e-02 -1.956990361213684082e-02 4.268084093928337097e-02 -4.952118545770645142e-02 1.375596672296524048e-01 2.020909488201141357e-01 1.648645102977752686e-01 1.105953603982925415e-01 5.234409868717193604e-02 -2.363927215337753296e-01 5.109047889709472656e-02 -4.223187863826751709e-01
1.200409010052680969e-01 3.303592279553413391e-02 1.124948486685752869e-01 -2.910510301589965820e-01 -1.261392831802368164e-01 -5.616153124719858170e-03 -2.371071577072143555e-01 -1.028542220592498779e-01 -1.148841977119445801e-01 -1.155333295464515686e-01 1.858768016099929810e-01 7.894644886255264282e-02 -2.805025689303874969e-02 -1.611634716391563416e-02 -4.609101265668869019e-02 1.495169252157211304e-01 -2.285085916519165039e-01 1.660421788692474365e-01 -3.159433603286743164e-01 -2.205041646957397461e-01 -2.965556085109710693e-01 -1.391962468624114990e-01 2.045678496360778809e-01 1.222814247012138367e-01 1.103096678853034973e-01 2.660140991210937500e-01 1.214428022503852844e-01 -2.167412042617797852e-01 -2.191676758229732513e-02 -3.272119760513305664e-01 1.482123732566833496e-01 -2.121663689613342285e-01
-1.355841457843780518e-01 -1.511878073215484619e-01 -1.643474400043487549e-01 -1.098602637648582458e-02 -6.666231434792280197e-03 2.328877449035644531e-01 -1.443544030189514160e-01 -1.598074734210968018e-01 -4.389509186148643494e-02 -3.422578424215316772e-02 -1.939805895090103149e-01 3.291720896959304810e-02 -1.416676938533782959e-01 6.164273247122764587e-02 -1.204170584678649902e-01 2.816882729530334473e-01 -3.293786346912384033e-01 -7.667569816112518311e-02 1.685265824198722839e-02 -1.671932488679885864e-01 -3.744124174118041992e-01 -8.437309414148330688e-02 8.701581391505897045e-04 1.395845115184783936e-01 -2.286750450730323792e-02 1.144885644316673279e-01 2.591389417648315430e-01 3.814844489097595215e-01 -1.094523444771766663e-01 -2.932837605476379395e-01 -1.826230883598327637e-01 -6.623417884111404419e-02
2.797837257385253906e-01 -9.743107110261917114e-02 -1.948043704032897949e-01 8.113503456115722656e-02 -7.046630978584289551e-02 -7.521329447627067566e-03 -5.643323436379432678e-02 1.493413448333740234e-01 5.961715802550315857e-02 -3.522594273090362549e-01 7.652372866868972778e-02 2.002523392438888550e-01 -3.467025458812713623e-01 2.103975266218185425e-01 -1.413274258375167847e-01 3.035195171833038330e-01 -3.117045164108276367e-01 -2.986438274383544922e-01 -1.711134314537048340e-01 -1.216096356511116028e-01 -9.784560650587081909e-02 2.446550130844116211e-02 1.589816957712173462e-01 -9.832255542278289795e-03 1.193123087286949158e-01 1.429651826620101929e-01 -2.884309738874435425e-02 -1.531418263912200928e-01 -3.589366003870964050e-02 1.328524351119995117e-01 -4.501580819487571716e-02 -2.028248906135559082e-01
2.321381866931915283e-02 -1.919289380311965942e-01 -1.576482802629470825e-01 -6.751202791929244995e-02 -1.469233185052871704e-01 1.700030714273452759e-01 -9.574449062347412109e-02 -1.205508112907409668e-01 2.403161488473415375e-02 -1.441530138254165649e-01 -1.045993193984031677e-01 -2.900288812816143036e-02 5.082271993160247803e-02 1.053277775645256042e-01 -6.871519144624471664e-03 4.194187223911285400e-01 -2.590596079826354980e-01 4.425014927983283997e-02 -4.761685803532600403e-02 -1.456492841243743896e-01 -3.328245580196380615e-01 4.836992826312780380e-03 1.393465548753738403e-01 1.307165473699569702e-01 1.604800969362258911e-01 3.256161231547594070e-03 2.241705805063247681e-01 3.799147009849548340e-01 -1.805237829685211182e-01 -3.028016090393066406e-01 -2.044858485460281372e-01 -9.977654367685317993e-02
-4.499179497361183167e-02 5.296320654451847076e-03 -9.260343760251998901e-02 2.121303230524063110e-02 -5.869806557893753052e-02 -2.263658866286277771e-02 -3.299983441829681396e-01 -3.306018114089965820e-01 1.408154815435409546e-01 -2.829737663269042969e-01 1.790102720260620117e-01 1.788865774869918823e-01 -1.027338802814483643e-01 1.192346736788749695e-01 2.923337556421756744e-02 1.155401319265365601e-01 -2.084378153085708618e-01 -1.019267886877059937e-01 1.433845609426498413e-01 -2.973332107067108154e-01 5.968218669295310974e-02 -3.139700591564178467e-01 8.570158854126930237e-03 1.178500205278396606e-01 -6.298265606164932251e-02 9.870094060897827148e-02 4.131350517272949219e-01 -5.312066897749900818e-02 8.770699799060821533e-02 5.637744441628456116e-03 -3.239721432328224182e-02 -2.982559502124786377e-01
2.907576858997344971e-01 9.607349336147308350e-02 -2.319932132959365845e-01 -3.046234883368015289e-02 3.140390813350677490e-01 1.974262893199920654e-01 9.955546259880065918e-02 -1.133047863841056824e-01 8.969220519065856934e-02 -1.302857846021652222e-01 -1.903161108493804932e-01 7.473859190940856934e-02 -1.217259094119071960e-01 -4.139537457376718521e-03 2.306516980752348900e-03 -1.398161947727203369e-01 -1.525832563638687134e-01 -3.597451001405715942e-02 -4.349650740623474121e-01 -1.437153369188308716e-01 -2.208452858030796051e-02 -3.082104027271270752e-02 7.961740344762802124e-02 2.337810248136520386e-01 -1.599671691656112671e-01 -8.370353281497955322e-02 4.135366082191467285e-01 -2.176918536424636841e-01 1.295306086540222168e-01 -2.799851633608341217e-02 1.468584686517715454e-01 -5.420841276645660400e-02
2.131084203720092773e-01 1.577450931072235107e-01 -2.227114439010620117e-01 -6.835383921861648560e-02 1.358309984207153320e-01 1.552363485097885132e-02 -2.678962647914886475e-01 5.718497186899185181e-02 -1.045603528618812561e-01 -1.792538017034530640e-01 9.403815865516662598e-02 1.418407354503870010e-02 -2.980655133724212646e-01 7.234415411949157715e-02 2.541818097233772278e-02 -1.508353650569915771e-01 -8.850160986185073853e-02 -1.959004849195480347e-01 -3.239839673042297363e-01 5.550633370876312256e-02 -2.509714961051940918e-01 -1.097413301467895508e-01 7.014469057321548462e-02 1.219735071063041687e-01 -1.742159426212310791e-01 4.103725776076316833e-02 3.282780051231384277e-01 2.451347112655639648e-01 -4.333274066448211670e-02 -3.870829641819000244e-01 8.953813463449478149e-02 5.840578302741050720e-02
4.266482219099998474e-02 1.269837766885757446e-01 -2.201360613107681274e-01 -7.252664119005203247e-02 2.158821672201156616e-01 1.334225535392761230e-01 -1.870405673980712891e-01 -3.747902512550354004e-01 6.368321180343627930e-02 -5.727029442787170410e-01 2.441767230629920959e-02 -1.178528293967247009e-01 -8.034195750951766968e-02 -8.048006892204284668e-02 -1.595479995012283325e-01 9.560631960630416870e-02 -1.243872568011283875e-01 -2.625599801540374756e-01 -5.929107964038848877e-02 -1.590696275234222412e-01 -1.174160167574882507e-01 -1.736302375793457031e-01 -1.776620447635650635e-01 1.103234961628913879e-01 -5.726321833208203316e-04 9.064553678035736084e-02 1.164864525198936462e-01 1.703043729066848755e-01 1.533989310264587402e-01 -8.592912554740905762e-02 -2.180390292778611183e-03 -1.086803749203681946e-01
7.496259361505508423e-02 1.269065439701080322e-01 -7.236433029174804688e-02 -2.494500428438186646e-01 2.111853808164596558e-01 1.228190809488296509e-01 -2.116303741931915283e-01 -7.776460796594619751e-02 -2.386913262307643890e-02 -2.691474258899688721e-01 2.524560689926147461e-02 -2.855616807937622070e-01 -2.909930050373077393e-01 -2.859125733375549316e-01 -1.725943535566329956e-01 7.097696512937545776e-02 -3.640857934951782227e-01 1.299241483211517334e-01 -2.730680815875530243e-02 1.025697141885757446e-01 7.662059366703033447e-02 -1.617166250944137573e-01 8.143351227045059204e-02 6.298138201236724854e-02 6.265518721193075180e-03 2.019138634204864502e-02 3.149524927139282227e-01 -2.081474848091602325e-02 9.303410351276397705e-02 -2.054555118083953857e-01 -2.952225208282470703e-01 -4.926926270127296448e-02
1.779416352510452271e-01 1.760128587484359741e-01 -8.671936392784118652e-02 1.277171075344085693e-01 1.988540636375546455e-03 -5.649667233228683472e-02 -2.755596935749053955e-01 1.908397525548934937e-01 -4.680329263210296631e-01 -1.620879769325256348e-01 4.191883280873298645e-02 -1.043589785695075989e-01 -2.652319371700286865e-01 4.947978537529706955e-03 -2.352047860622406006e-01 4.411764740943908691e-01 -4.862731322646141052e-02 1.652829051017761230e-01 -8.937463164329528809e-02 -2.829889021813869476e-02 -7.786908745765686035e-02 -1.033057421445846558e-01 3.828842937946319580e-02 3.013704717159271240e-02 -5.528775230050086975e-02 1.454080641269683838e-01 1.079741492867469788e-01 -1.287169903516769409e-01 5.962488427758216858e-02 -2.191480696201324463e-01 2.619876991957426071e-03 -2.409846186637878418e-01
3.530985713005065918e-01 -1.285650432109832764e-01 -2.821221947669982910e-01 2.300629019737243652e-02 1.101622804999351501e-01 3.390503525733947754e-01 -1.903749853372573853e-01 2.146926522254943848e-01 1.453738361597061157e-01 1.235411167144775391e-01 -6.080422922968864441e-02 1.793719381093978882e-01 -2.334040999412536621e-01 1.228484511375427246e-01 -2.368891239166259766e-01 1.166597474366426468e-03 -1.837105751037597656e-01 -5.586469173431396484e-02 -2.497805356979370117e-01 -7.945801317691802979e-02 -5.558724328875541687e-02 -9.747005999088287354e-02 1.223789528012275696e-01 9.884420037269592285e-02 1.209969748742878437e-03 -1.906661665998399258e-03 3.613044917583465576e-01 6.097910180687904358e-02 1.259396821260452271e-01 -1.604776084423065186e-01 1.843416839838027954e-01 -1.360797435045242310e-01
9.172636270523071289e-02 -2.010969221591949463e-01 -5.963248759508132935e-02 -2.105602920055389404e-01 1.704235821962356567e-01 2.807505428791046143e-02 -2.902774810791015625e-01 -2.914898991584777832e-01 -1.365495026111602783e-01 -4.865734651684761047e-02 -2.572031505405902863e-02 2.177809625864028931e-01 -1.530290395021438599e-01 4.225544631481170654e-02 8.205956220626831055e-02 2.390982806682586670e-01 -1.055267229676246643e-01 1.953424513339996338e-01 -2.851686440408229828e-03 -8.125720173120498657e-02 6.689282506704330444e-02 -2.816616185009479523e-02 1.737722903490066528e-01 3.388651087880134583e-02 2.778895795345306396e-01 1.593855321407318115e-01 2.452655285596847534e-01 1.179733201861381531e-01 -1.202810704708099365e-01 -2.025421410799026489e-01 1.100774779915809631e-01 -4.573406577110290527e-01
1.496058143675327301e-02 -5.498596280813217163e-02 -1.166620776057243347e-01 9.377049654722213745e-02 2.187306582927703857e-01 3.791635632514953613e-01 6.689623743295669556e-02 5.361764691770076752e-03 -1.987223774194717407e-01 -2.695889770984649658e-01 5.092384293675422668e-02 -8.615031093358993530e-02 -1.237715184688568115e-01 1.631686389446258545e-01 1.107807755470275879e-01 4.807936549186706543e-01 6.899089366197586060e-02 -1.101870182901620865e-02 -3.463242575526237488e-02 -1.217162534594535828e-01 -1.690090298652648926e-01 -3.040915131568908691e-01 1.059954166412353516e-01 -7.900942116975784302e-02 4.288293048739433289e-02 9.147351980209350586e-02 3.576855659484863281e-01 -1.539976447820663452e-01 -8.697726577520370483e-02 2.585452236235141754e-02 1.496257483959197998e-01 -1.370580643415451050e-01
4.163869097828865051e-02 -1.427425444126129150e-01 3.688445687294006348e-02 5.048795044422149658e-02 1.971191912889480591e-02 1.289869695901870728e-01 -2.068274170160293579e-01 -3.507377803325653076e-01 1.864451728761196136e-02 -4.255966469645500183e-02 -1.890507526695728302e-02 5.739146471023559570e-02 -2.064342200756072998e-01 2.086719870567321777e-01 -2.724327147006988525e-01 3.519166707992553711e-01 -3.283779919147491455e-01 -1.124369055032730103e-01 -1.277490109205245972e-01 -1.913292557001113892e-01 -3.340874016284942627e-01 -7.271254807710647583e-02 1.472501084208488464e-02 3.399053588509559631e-02 -8.759247511625289917e-02 -2.014753967523574829e-02 1.590675264596939087e-01 2.309020608663558960e-01 -1.129854843020439148e-01 -2.522979378700256348e-01 -2.125266343355178833e-01 -3.417260199785232544e-02
1.807551831007003784e-01 -1.763539761304855347e-01 -2.242433875799179077e-01 -3.359506279230117798e-02 1.117230206727981567e-01 1.427106652408838272e-02 -1.822726726531982422e-01 -1.506633013486862183e-01 -1.024435535073280334e-01 -2.445399165153503418e-01 -6.856181193143129349e-03 1.815934032201766968e-01 -1.943957805633544922e-01 1.116859689354896545e-01 6.626516580581665039e-02 8.547887951135635376e-02 -1.626850813627243042e-01 -1.386130601167678833e-01 1.995271891355514526e-01 -5.012357234954833984e-01 1.079161018133163452e-01 -1.771433800458908081e-01 8.675486594438552856e-02 2.794241607189178467e-01 8.924768865108489990e-02 -2.093183994293212891e-02 4.003803431987762451e-01 1.570626720786094666e-02 8.389404416084289551e-02 7.606321573257446289e-02 -7.945820689201354980e-03 -6.104202196002006531e-02
1.175508573651313782e-01 -1.007797569036483765e-01 -1.286965012550354004e-01 -5.016236305236816406e-01 1.253192424774169922e-01 -4.117661342024803162e-02 -3.831855952739715576e-02 -1.212292239069938660e-01 9.758816659450531006e-02 -2.293020635843276978e-01 -3.056866824626922607e-01 2.395348437130451202e-02 1.948059909045696259e-02 2.704333961009979248e-01 -1.654536426067352295e-01 4.696114733815193176e-02 -1.147923991084098816e-01 1.120213493704795837e-01 -1.605880260467529297e-01 -1.717715859413146973e-01 1.887524873018264771e-02 -2.003083527088165283e-01 1.142768934369087219e-01 2.673321962356567383e-01 -1.671440452337265015e-01 2.734500765800476074e-01 1.942489743232727051e-01 -1.760876029729843140e-01 9.383967518806457520e-02 8.106414973735809326e-02 6.872078776359558105e-02 1.322079449892044067e-01
-1.254310905933380127e-01 -1.309259831905364990e-01 -3.214254081249237061e-01 -1.099807303398847580e-02 8.398091793060302734e-02 1.387363970279693604e-01 -1.563563197851181030e-01 5.403540655970573425e-02 5.494849756360054016e-02 -2.750675976276397705e-01 -2.474439144134521484e-01 6.864675879478454590e-02 -1.906517893075942993e-01 5.757220834493637085e-02 4.254758730530738831e-02 2.646671831607818604e-01 -2.603065371513366699e-01 2.334790378808975220e-01 1.993974447250366211e-01 1.351247578859329224e-01 -2.359350472688674927e-01 -2.419809065759181976e-02 8.719999343156814575e-02 2.258900851011276245e-01 -3.126203641295433044e-02 1.291873008012771606e-01 2.450900077819824219e-01 8.555348962545394897e-02 -1.902334541082382202e-01 -2.839128375053405762e-01 -9.981647878885269165e-02 -2.165491729974746704e-01
2.085305601358413696e-01 1.927145868539810181e-01 -1.984415650367736816e-01 -2.386006116867065430e-01 7.714913785457611084e-02 -2.730793133378028870e-02 1.036436632275581360e-01 1.054772809147834778e-01 1.497855335474014282e-01 -2.693505259230732918e-03 1.664121299982070923e-01 2.289336770772933960e-01 -8.484634011983871460e-02 1.959894150495529175e-01 -1.044675055891275406e-02 3.612652719020843506e-01 -8.594153448939323425e-03 -1.319294981658458710e-02 -1.973647773265838623e-01 -2.332102805376052856e-01 -1.241502985358238220e-01 -9.324693679809570312e-02 2.409624159336090088e-01 1.982515305280685425e-02 -3.533149063587188721e-01 2.168420702219009399e-01 2.048305273056030273e-01 4.448432102799415588e-02 5.952777341008186340e-03 -1.140045821666717529e-01 2.808364033699035645e-01 -1.785568743944168091e-01
1.664915829896926880e-01 2.938681095838546753e-02 -1.021148711442947388e-01 -7.749798148870468140e-02 -4.465747252106666565e-02 1.656859964132308960e-01 -2.830252647399902344e-01 -2.450336664915084839e-01 -7.923804223537445068e-02 -2.343578338623046875e-01 -7.435913383960723877e-02 -1.038060784339904785e-01 -8.718867599964141846e-02 7.846336811780929565e-02 -1.885761618614196777e-01 -1.080821081995964050e-01 -2.389131933450698853e-01 1.727988570928573608e-01 -2.028431594371795654e-01 -1.925586163997650146e-01 -3.761561959981918335e-02 -2.849467694759368896e-01 2.775810062885284424e-01 -5.122928693890571594e-02 -1.882606744766235352e-02 -6.888855248689651489e-02 1.744854748249053955e-01 3.711037039756774902e-01 3.139979243278503418e-01 -6.524825096130371094e-02 -3.313250467181205750e-02 -2.054823487997055054e-01
1.570518463850021362e-01 9.207446128129959106e-02 -2.218804210424423218e-01 -1.986463554203510284e-02 1.298554539680480957e-01 -5.992422625422477722e-02 2.774108946323394775e-02 -3.727804496884346008e-02 -1.565850377082824707e-01 -4.927337169647216797e-01 -2.382513135671615601e-01 8.539020270109176636e-02 -2.453152984380722046e-01 3.350702673196792603e-02 1.385419666767120361e-01 4.954455047845840454e-02 -4.381011128425598145e-01 1.011284962296485901e-01 8.219637721776962280e-02 -1.483785510063171387e-01 -2.129600197076797485e-01 4.457180202007293701e-02 -1.702471226453781128e-01 2.309730499982833862e-01 -5.991330370306968689e-02 1.659405790269374847e-02 7.812494039535522461e-02 -2.075070887804031372e-02 -8.226930350065231323e-02 -2.388962507247924805e-01 1.673449128866195679e-01 -1.321408599615097046e-01
-1.228051707148551941e-01 -1.103862598538398743e-01 -2.841733694076538086e-01 2.663964964449405670e-02 4.345342144370079041e-02 1.363959610462188721e-01 -2.349455654621124268e-02 1.411742419004440308e-01 -3.157037869095802307e-02 -4.511477425694465637e-02 1.193469613790512085e-01 5.240839347243309021e-02 -4.913823679089546204e-03 4.264085888862609863e-01 -1.389467567205429077e-01 3.926787376403808594e-01 -2.547779865562915802e-02 -7.873107492923736572e-02 -8.769045770168304443e-02 -1.271659731864929199e-01 -7.588081061840057373e-02 -1.061118692159652710e-01 -4.411383345723152161e-02 -1.301413476467132568e-01 -1.210176944732666016e-01 6.368038803339004517e-02 3.719346523284912109e-01 2.519916892051696777e-01 -1.533283740282058716e-01 -2.549974918365478516e-01 1.325338780879974365e-01 -2.857947945594787598e-01
2.020982950925827026e-01 -1.972300931811332703e-02 -1.378282010555267334e-01 -7.581161335110664368e-03 -4.991272930055856705e-03 7.663220167160034180e-02 -2.001225054264068604e-01 7.541847974061965942e-02 -4.285023212432861328e-01 -1.470120698213577271e-01 -4.658040031790733337e-02 -1.589329391717910767e-01 -2.584505677223205566e-01 9.920321404933929443e-02 -1.812033504247665405e-01 3.911744952201843262e-01 -1.302239447832107544e-01 2.712227702140808105e-01 -2.325568646192550659e-01 -1.316256821155548096e-01 -1.285748332738876343e-01 -2.715169489383697510e-01 -9.521272033452987671e-02 -1.289264559745788574e-01 -8.427335321903228760e-02 -2.165739610791206360e-02 1.047618612647056580e-01 -5.232602357864379883e-02 1.664975732564926147e-01 4.309026524424552917e-02 1.555219143629074097e-01 -2.000365108251571655e-01
-1.421725936233997345e-02 4.081363230943679810e-02 -2.851684093475341797e-01 -2.536456100642681122e-02 2.190098166465759277e-01 1.072679236531257629e-01 -3.598694801330566406e-01 -3.853414952754974365e-02 -8.032795786857604980e-02 -4.611077606678009033e-01 -6.554296612739562988e-02 -3.439781069755554199e-02 -9.515557438135147095e-02 9.095963835716247559e-02 -2.682220563292503357e-02 1.297349780797958374e-01 -3.700402975082397461e-01 2.634430229663848877e-01 4.192969202995300293e-02 -1.456138938665390015e-01 -2.764566838741302490e-01 2.486425638198852539e-01 7.934670895338058472e-02 6.436276435852050781e-02 2.159688621759414673e-01 -1.103473380208015442e-01 3.487881273031234741e-02 1.884884014725685120e-02 -1.531313210725784302e-01 -4.636935517191886902e-02 3.528306260704994202e-02 -3.249244391918182373e-02
1.850011348724365234e-01 1.067103892564773560e-01 -6.606544554233551025e-02 3.820173069834709167e-02 -1.722911447286605835e-01 6.338083744049072266e-02 -1.538221072405576706e-02 2.253441698849201202e-02 7.512515038251876831e-02 -3.780075609683990479e-01 9.163476526737213135e-02 -5.847992375493049622e-02 -8.168103545904159546e-02 -3.572466969490051270e-02 -2.131973952054977417e-01 3.492107987403869629e-01 -2.796983346343040466e-02 -9.404234588146209717e-02 -1.256032288074493408e-01 -2.843749821186065674e-01 -2.101372182369232178e-02 1.872802823781967163e-01 -7.336876541376113892e-02 3.130253255367279053e-01 2.702206969261169434e-01 1.262977123260498047e-01 5.129281803965568542e-02 1.835570931434631348e-01 -2.512533664703369141e-01 -5.461504682898521423e-02 2.213880717754364014e-01 -3.047044575214385986e-01
3.634908422827720642e-02 8.584787696599960327e-02 -1.343024969100952148e-01 6.769251078367233276e-02 1.843947321176528931e-01 1.723241657018661499e-01 3.279651328921318054e-02 -1.189927682280540466e-01 1.646746695041656494e-01 -1.843083947896957397e-01 1.928229331970214844e-01 -2.832988202571868896e-01 -2.233454883098602295e-01 9.287814050912857056e-02 -1.545130833983421326e-02 4.051024615764617920e-01 -2.252617627382278442e-01 -1.239851191639900208e-01 -2.863537073135375977e-01 -1.590478122234344482e-01 2.308272570371627808e-02 1.690319553017616272e-02 1.001386996358633041e-02 5.280089750885963440e-02 9.633233398199081421e-02 1.202296912670135498e-01 3.429560065269470215e-01 -4.703566059470176697e-02 4.053677432239055634e-03 -1.665599793195724487e-01 -3.740754127502441406e-01 9.986760560423135757e-04
1.368248611688613892e-01 -8.768897503614425659e-02 -2.449539303779602051e-01 6.730835139751434326e-02 7.528014481067657471e-02 1.559272557497024536e-01 -1.592406034469604492e-01 -3.215551376342773438e-01 1.388550996780395508e-01 -2.684758007526397705e-01 1.657664477825164795e-01 9.435251355171203613e-03 -1.501441448926925659e-01 7.910040207207202911e-03 2.629781141877174377e-02 1.572311371564865112e-01 -1.064671576023101807e-01 -1.321166157722473145e-01 9.878392517566680908e-02 -4.116976261138916016e-01 -1.221893578767776489e-01 -1.813124716281890869e-01 -1.230930685997009277e-01 3.265503644943237305e-01 -1.933204568922519684e-02 2.175815999507904053e-01 2.811595499515533447e-01 -9.953727014362812042e-03 -4.797906428575515747e-02 1.647555083036422729e-01 -1.161315962672233582e-01 -1.895827800035476685e-01
6.130005419254302979e-02 1.516151428222656250e-01 -2.826417386531829834e-01 -4.107115566730499268e-01 1.103163883090019226e-01 2.035205811262130737e-01 -2.331970492377877235e-03 1.908383332192897797e-02 -1.346075236797332764e-01 -1.425834000110626221e-01 -9.954028576612472534e-02 1.384529024362564087e-01 6.185664609074592590e-02 1.375602036714553833e-01 -3.450224399566650391e-01 -1.116429120302200317e-01 8.833432942628860474e-02 7.590861618518829346e-02 -2.662920951843261719e-01 -1.169275641441345215e-01 -4.594459757208824158e-02 5.315890535712242126e-02 -6.866459734737873077e-03 1.932543069124221802e-01 -7.206697016954421997e-02 9.309671074151992798e-02 3.541095852851867676e-01 -6.448368728160858154e-02 -1.121454164385795593e-01 -2.453028559684753418e-01 2.681795060634613037e-01 -1.427664607763290405e-01
2.723366618156433105e-01 -4.595504701137542725e-02 -2.632297277450561523e-01 -4.739589989185333252e-02 6.574422866106033325e-02 -1.961969733238220215e-01 -1.050679609179496765e-01 -2.049403041601181030e-01 8.010839670896530151e-02 -2.137087881565093994e-01 -9.511166252195835114e-03 1.664512753486633301e-01 -1.075284630060195923e-01 3.212124109268188477e-02 4.769604653120040894e-02 7.452003657817840576e-02 -9.811670333147048950e-02 -1.646384745836257935e-01 1.083174943923950195e-01 -3.625450134277343750e-01 1.727497577667236328e-02 -1.966152489185333252e-01 6.049872841686010361e-03 4.009268879890441895e-01 1.719318926334381104e-01 3.884199075400829315e-03 4.669016003608703613e-01 -6.070095673203468323e-02 4.392567649483680725e-02 -3.197874128818511963e-02 -9.865763783454895020e-02 -1.115325614809989929e-01
2.008658349514007568e-01 4.322936758399009705e-02 -3.113604187965393066e-01 -6.725544482469558716e-02 -6.162006035447120667e-02 -2.220076881349086761e-02 -2.204152345657348633e-01 -1.145612448453903198e-01 -5.658694356679916382e-02 -3.671756982803344727e-01 -3.957939147949218750e-02 -8.670695126056671143e-02 -4.346025362610816956e-02 2.840906754136085510e-02 2.896712906658649445e-02 1.366804391145706177e-01 -2.176213711500167847e-01 -2.375292181968688965e-01 -5.004639178514480591e-02 -2.120104581117630005e-01 -1.794511824846267700e-01 -8.629581332206726074e-02 -2.665334045886993408e-01 3.621266484260559082e-01 1.024683341383934021e-01 2.032187730073928833e-01 2.200350463390350342e-01 1.056995242834091187e-01 1.904546767473220825e-01 1.506262719631195068e-01 -2.373072654008865356e-01 3.575034067034721375e-02
1.245280429720878601e-01 -8.875948935747146606e-02 -1.572126746177673340e-01 -1.074460744857788086e-01 -4.686098545789718628e-02 -6.144138798117637634e-02 -2.163550555706024170e-01 -1.710425317287445068e-01 1.718589961528778076e-01 -4.471541643142700195e-01 4.916313663125038147e-02 2.792720682919025421e-02 -2.334903478622436523e-01 2.087595164775848389e-01 -7.380187511444091797e-02 3.204935789108276367e-01 -1.330478191375732422e-01 -2.744701206684112549e-01 -6.924730539321899414e-02 -1.655581742525100708e-01 -2.488228529691696167e-01 3.538979962468147278e-02 1.559604406356811523e-01 -5.711710080504417419e-02 4.241781309247016907e-02 1.988541036844253540e-01 -1.160953077487647533e-03 5.942578613758087158e-02 -3.149471431970596313e-02 1.818921416997909546e-01 -1.118802353739738464e-01 -3.345403075218200684e-01
1.525986343622207642e-01 -3.847814202308654785e-01 4.773517325520515442e-02 -1.780724376440048218e-01 1.480817943811416626e-01 1.825569272041320801e-01 -2.700127959251403809e-01 -2.011514604091644287e-01 -1.490255594253540039e-01 -1.026290580630302429e-01 -7.990261167287826538e-02 1.959993392229080200e-01 -5.144430696964263916e-02 1.577743738889694214e-01 1.333629190921783447e-01 1.887838542461395264e-01 -1.670392453670501709e-01 1.248706579208374023e-01 -1.367032229900360107e-01 -2.033004760742187500e-01 -2.608167193830013275e-02 -1.132897883653640747e-01 1.162011697888374329e-01 7.689229398965835571e-02 7.042749971151351929e-02 3.255019187927246094e-01 8.659095317125320435e-02 9.987283498048782349e-02 -8.119463175535202026e-02 -1.770483404397964478e-01 7.458269596099853516e-02 -3.990109562873840332e-01
-6.234632804989814758e-02 -3.059315960854291916e-03 2.281161770224571228e-02 6.395128369331359863e-02 1.239853426814079285e-01 1.220122426748275757e-01 -2.442585490643978119e-02 -3.404904901981353760e-01 4.412859678268432617e-02 2.863009832799434662e-02 4.028436262160539627e-03 6.455438584089279175e-02 -1.910951286554336548e-01 6.509349495172500610e-02 -2.514151334762573242e-01 4.486256837844848633e-01 -3.525888621807098389e-01 -7.868266105651855469e-02 -1.305570900440216064e-01 -2.268731594085693359e-01 -1.834259182214736938e-01 6.036913394927978516e-02 -1.341153085231781006e-01 4.933761805295944214e-02 -3.858386725187301636e-02 1.211108057759702206e-03 2.638444006443023682e-01 3.042823672294616699e-01 -1.392418146133422852e-01 -2.325199097394943237e-01 -1.731487810611724854e-01 -9.306386858224868774e-02
1.488247513771057129e-01 -3.633191287517547607e-01 -1.562878936529159546e-01 -1.042316928505897522e-01 4.691359028220176697e-02 6.960742920637130737e-02 -2.274450212717056274e-01 -1.254141479730606079e-01 -2.243151422590017319e-03 -5.508015304803848267e-02 -1.104939654469490051e-01 3.147795796394348145e-01 -5.190211161971092224e-02 6.156863644719123840e-02 1.142912730574607849e-01 3.541310429573059082e-01 -7.710132747888565063e-02 8.940302580595016479e-02 -2.458587288856506348e-01 -2.273698747158050537e-01 -1.252735108137130737e-01 -9.701201319694519043e-02 3.946936503052711487e-02 -9.340251982212066650e-02 2.468033432960510254e-01 1.470115035772323608e-01 1.421978324651718140e-01 1.069683730602264404e-01 4.891398921608924866e-02 -1.271030306816101074e-01 9.162126481533050537e-02 -4.173344373703002930e-01
1.880988478660583496e-02 1.966983377933502197e-01 -6.752813700586557388e-03 1.693880707025527954e-01 9.108719415962696075e-03 -6.217125430703163147e-02 -9.309308975934982300e-02 8.946961164474487305e-02 -1.091703400015830994e-02 -2.779218256473541260e-01 -1.151029020547866821e-01 -6.608196347951889038e-02 -3.998639881610870361e-01 -1.941160559654235840e-01 -7.119087874889373779e-02 4.218178391456604004e-01 -3.114005327224731445e-01 1.685615181922912598e-01 -3.509489074349403381e-02 7.700253743678331375e-03 -7.299388200044631958e-02 -2.310543954372406006e-01 9.535701572895050049e-02 2.142439829185605049e-03 8.912327885627746582e-02 1.322041824460029602e-02 1.440530270338058472e-01 8.303069323301315308e-02 3.011113107204437256e-01 -8.233278989791870117e-02 -1.380330473184585571e-01 -2.988376021385192871e-01
1.411186754703521729e-01 3.065935075283050537e-01 -2.534258067607879639e-01 -6.669426709413528442e-02 4.725865088403224945e-03 1.499587446451187134e-01 -1.714697778224945068e-01 -3.292036652565002441e-01 -8.750357665121555328e-03 -3.233732879161834717e-01 -1.151240170001983643e-01 1.561145335435867310e-01 -2.515628933906555176e-01 1.938089877367019653e-01 2.629939019680023193e-01 -4.760275408625602722e-02 -1.825878769159317017e-01 1.901081055402755737e-01 -1.057822629809379578e-01 -4.038428887724876404e-02 -3.344271183013916016e-01 -6.972521543502807617e-02 -4.989862442016601562e-03 1.629542000591754913e-02 7.937373220920562744e-02 1.284050047397613525e-01 1.813661605119705200e-01 -2.129957526922225952e-01 -8.373679965734481812e-02 -1.488419771194458008e-01 1.049490496516227722e-01 -4.531911760568618774e-02
5.622215569019317627e-02 1.723122745752334595e-01 -2.366991937160491943e-01 1.985318362712860107e-01 -2.991234883666038513e-02 2.078956514596939087e-01 3.634290397167205811e-02 1.476729363203048706e-01 -3.321466445922851562e-01 -2.851432263851165771e-01 5.295947194099426270e-02 -1.510892156511545181e-02 -1.753382533788681030e-01 -1.047812700271606445e-01 -9.393046051263809204e-02 4.343085289001464844e-01 3.881211951375007629e-02 -6.920558959245681763e-02 -8.064472675323486328e-02 -1.086690574884414673e-01 -3.067808151245117188e-01 -1.561119705438613892e-01 -1.879772990942001343e-01 3.434817865490913391e-02 7.348732650279998779e-02 1.953941434621810913e-01 2.724718153476715088e-01 -1.941281706094741821e-01 9.122466295957565308e-02 -1.462830305099487305e-01 2.492168359458446503e-02 -7.194089889526367188e-02
2.125091701745986938e-01 -2.377168042585253716e-03 -2.890612483024597168e-01 -2.132926695048809052e-02 6.821738183498382568e-02 6.892398744821548462e-02 -1.096081174910068512e-02 -2.223077267408370972e-01 -2.511655353009700775e-02 -2.332420647144317627e-01 -1.727821491658687592e-02 -2.557534277439117432e-01 -1.983472257852554321e-01 8.738768100738525391e-02 -5.153940059244632721e-03 1.252612769603729248e-01 -3.490053415298461914e-01 -1.355571392923593521e-02 -5.147778894752264023e-03 1.055113449692726135e-01 2.714200019836425781e-01 1.727446764707565308e-01 3.626707196235656738e-01 4.307922720909118652e-02 -2.128790766000747681e-01 1.737348735332489014e-01 2.747918069362640381e-01 -1.251941472291946411e-01 -4.519046097993850708e-02 -5.791604518890380859e-02 2.647438645362854004e-01 -1.273868829011917114e-01
1.138094067573547363e-01 7.269289344549179077e-02 -2.048474848270416260e-01 -2.569315433502197266e-01 -2.746922895312309265e-02 9.857235103845596313e-02 -1.324431002140045166e-01 3.926551342010498047e-02 -1.200611069798469543e-01 -4.089459404349327087e-02 1.987133026123046875e-01 3.115493953227996826e-01 -2.029786109924316406e-01 1.773833334445953369e-01 4.021196439862251282e-02 8.193697780370712280e-02 -3.283600509166717529e-01 7.220691442489624023e-02 -3.152635097503662109e-01 -1.633180528879165649e-01 -2.603226006031036377e-01 -1.333482861518859863e-01 -1.631367802619934082e-01 2.727296650409698486e-01 2.551343441009521484e-01 2.792822122573852539e-01 -4.874747991561889648e-02 -1.335236281156539917e-01 8.508764952421188354e-02 -1.033674180507659912e-01 4.980766400694847107e-02 -3.542234003543853760e-02
-6.246406212449073792e-02 -6.801287084817886353e-02 -1.994579434394836426e-01 -3.708112612366676331e-02 1.157195940613746643e-01 1.725726425647735596e-01 -2.245485186576843262e-01 -8.880432695150375366e-02 -1.092632487416267395e-01 -1.396390944719314575e-01 1.046272069215774536e-01 -3.269110247492790222e-02 8.187843859195709229e-02 2.754895985126495361e-01 1.762036085128784180e-01 4.887363314628601074e-02 -2.073020040988922119e-01 -1.067304238677024841e-01 -4.935184121131896973e-02 -2.399215847253799438e-01 -4.452050626277923584e-01 -5.534075573086738586e-02 -2.088710069656372070e-01 1.626465320587158203e-01 2.358984053134918213e-01 -1.655438728630542755e-02 1.203140094876289368e-01 -1.688893735408782959e-01 -1.195848584175109863e-01 -3.990371823310852051e-01 1.298300325870513916e-01 -1.196771189570426941e-01
1.464385092258453369e-01 -3.346757888793945312e-01 -1.014651954174041748e-01 -1.888601630926132202e-01 1.560381948947906494e-01 2.459018826484680176e-01 -2.671179175376892090e-01 -2.553466856479644775e-01 2.114207297563552856e-02 -6.017905846238136292e-02 -8.505550771951675415e-02 2.634557187557220459e-01 -1.380056589841842651e-01 1.175684705376625061e-01 -4.230545833706855774e-02 1.973425894975662231e-01 -1.012885347008705139e-01 2.210688441991806030e-01 -5.043230578303337097e-02 -1.098209619522094727e-01 4.363279044628143311e-02 -8.054780215024948120e-02 6.551853567361831665e-02 -2.474283240735530853e-02 2.039289921522140503e-01 1.478541344404220581e-01 2.454617619514465332e-01 -5.086722970008850098e-02 6.801904737949371338e-02 -9.374649822711944580e-02 1.518910676240921021e-01 -4.416983723640441895e-01
-5.714134313166141510e-03 -2.430736571550369263e-01 -2.338697165250778198e-01 -9.196966886520385742e-02 1.348816007375717163e-01 4.286610484123229980e-01 -1.098598241806030273e-01 2.134438753128051758e-01 -2.134358882904052734e-01 -1.301212310791015625e-01 9.799931198358535767e-02 1.249593496322631836e-01 -6.875358521938323975e-02 1.445538699626922607e-01 2.886530384421348572e-02 3.013418316841125488e-01 -2.095064967870712280e-01 2.240448743104934692e-01 -8.908075094223022461e-02 -8.219488710165023804e-02 -2.688837647438049316e-01 -5.199562013149261475e-02 4.112042859196662903e-02 1.877713575959205627e-02 -1.841838657855987549e-01 2.307574748992919922e-01 3.197325766086578369e-01 -3.695528209209442139e-02 1.190929710865020752e-01 -1.287377923727035522e-01 -3.951922804117202759e-02 -6.541042029857635498e-02
1.263213753700256348e-01 -3.838726878166198730e-02 9.201882034540176392e-02 -2.320909500122070312e-01 -5.389397963881492615e-02 1.952512711286544800e-01 -2.558075450360774994e-02 -1.143756583333015442e-01 -1.265152245759963989e-01 -1.275228559970855713e-01 1.284512430429458618e-01 3.725165128707885742e-01 -2.329414784908294678e-01 8.885395526885986328e-02 1.122694928199052811e-02 -4.395821597427129745e-03 -2.472436577081680298e-01 -5.054791271686553955e-02 -3.352387547492980957e-01 -1.419331729412078857e-01 -1.286278665065765381e-01 -2.171851396560668945e-01 4.206274822354316711e-02 -1.180126052349805832e-02 2.573707699775695801e-01 2.034948468208312988e-01 4.079029560089111328e-01 -2.128390073776245117e-01 -1.118050217628479004e-01 -1.042059585452079773e-01 3.105146065354347229e-02 -1.006837412714958191e-01
2.069271504878997803e-01 -4.599288478493690491e-02 4.884422942996025085e-02 -1.124012991786003113e-01 4.703708365559577942e-02 2.769643068313598633e-02 -1.715344041585922241e-01 -1.166988536715507507e-01 -3.642892837524414062e-01 3.357231384143233299e-03 1.706133335828781128e-01 1.730152070522308350e-01 -1.519094109535217285e-01 -8.427163213491439819e-02 -1.295231133699417114e-01 8.689109981060028076e-02 -1.085391417145729065e-01 1.020351871848106384e-01 -4.458975493907928467e-01 -3.917566835880279541e-01 2.458248473703861237e-02 -1.610924005508422852e-01 1.250830851495265961e-02 3.846220299601554871e-02 -1.177617534995079041e-01 -1.270973980426788330e-01 2.439571022987365723e-01 -9.183726459741592407e-02 -2.810419164597988129e-02 -9.484101901762187481e-04 7.261595875024795532e-02 -3.755568563938140869e-01
1.625506728887557983e-01 4.551484063267707825e-02 -3.786261677742004395e-01 7.038649171590805054e-03 1.598228216171264648e-01 -2.871504724025726318e-01 -3.009946644306182861e-01 8.368261903524398804e-02 -2.622333467006683350e-01 -2.107301950454711914e-01 -8.801992982625961304e-02 1.045847162604331970e-01 -7.768072932958602905e-02 -1.052915379405021667e-01 -6.132132187485694885e-02 3.135002255439758301e-01 -3.236436545848846436e-01 2.759518288075923920e-02 1.272970251739025116e-02 -1.625121533870697021e-01 -1.863264590501785278e-01 3.447229564189910889e-01 5.409585312008857727e-02 1.439769715070724487e-01 -5.567968357354402542e-03 -8.191036060452461243e-03 1.294231116771697998e-01 -7.166070863604545593e-03 -9.059822559356689453e-02 -1.004191413521766663e-01 1.577193289995193481e-01 4.607966169714927673e-02
5.825781077146530151e-02 1.736325323581695557e-01 -3.170381188392639160e-01 -1.320312470197677612e-01 -1.790051609277725220e-01 5.019773915410041809e-02 2.163022011518478394e-01 -2.114139795303344727e-01 -6.859687715768814087e-02 -4.163839519023895264e-01 7.477445900440216064e-02 9.689196199178695679e-02 -1.405138373374938965e-01 1.378020495176315308e-01 1.424504518508911133e-01 4.204034805297851562e-02 -2.516820728778839111e-01 -8.032553642988204956e-02 6.746051460504531860e-02 -1.426623910665512085e-01 -5.668197572231292725e-02 -3.309386074542999268e-01 -7.416103035211563110e-03 2.990849316120147705e-01 -1.638259924948215485e-02 1.066010519862174988e-01 3.324396312236785889e-01 -3.799146786332130432e-02 -1.004937961697578430e-01 9.546313434839248657e-02 8.604940772056579590e-02 -1.465121060609817505e-01
-2.917132899165153503e-02 2.135968804359436035e-01 -2.066966295242309570e-01 -1.207382455468177795e-01 1.002877671271562576e-02 2.002920061349868774e-01 -1.840316057205200195e-01 7.856950163841247559e-02 1.458395421504974365e-01 -3.584983050823211670e-01 2.535964362323284149e-02 -8.772032707929611206e-02 -2.712249159812927246e-01 2.241213619709014893e-01 3.386812657117843628e-02 8.672739565372467041e-02 -1.009415686130523682e-01 2.635180354118347168e-01 -1.169968545436859131e-01 -1.889385730028152466e-01 -4.538573622703552246e-01 1.095597892999649048e-01 1.695060282945632935e-01 1.060090288519859314e-01 -2.923127450048923492e-02 1.131189148873090744e-02 6.608180701732635498e-02 -6.462217122316360474e-02 -1.360391825437545776e-01 -1.056350544095039368e-01 1.295709758996963501e-01 -2.870879769325256348e-01
2.181026190519332886e-01 -8.345475047826766968e-02 -1.971256136894226074e-01 -6.583906710147857666e-02 -3.735196962952613831e-02 -1.463728100061416626e-01 1.065588276833295822e-02 -9.528174996376037598e-02 -8.335659652948379517e-02 -2.396571040153503418e-01 -1.679145381785929203e-03 -1.343772113323211670e-01 -2.127456665039062500e-01 -2.114985585212707520e-01 -9.945522993803024292e-02 4.958481714129447937e-02 -1.663341075181961060e-01 -7.509301602840423584e-02 8.497094362974166870e-02 -1.838344037532806396e-01 -1.273441016674041748e-01 -1.112923175096511841e-01 -1.534177809953689575e-01 3.622643947601318359e-01 -2.363886870443820953e-02 -5.228640139102935791e-02 1.074633151292800903e-01 1.533251106739044189e-01 -1.758882659487426281e-03 -1.421164125204086304e-01 1.823200434446334839e-01 -5.796447992324829102e-01
1.607137322425842285e-01 -1.204840987920761108e-01 -8.393303304910659790e-02 -8.419262617826461792e-02 3.916134685277938843e-02 2.956878542900085449e-01 -1.494812667369842529e-01 3.290038928389549255e-02 2.423483133316040039e-01 -8.233704417943954468e-02 -1.496367007493972778e-01 3.437408804893493652e-01 -1.941014081239700317e-01 -1.396028846502304077e-01 8.012905716896057129e-02 2.135895937681198120e-01 -1.447938531637191772e-01 2.759946286678314209e-01 -2.124499082565307617e-01 -1.980444490909576416e-01 8.282780647277832031e-02 -3.100025095045566559e-02 1.458560675382614136e-01 1.905807666480541229e-02 -3.085734508931636810e-02 -2.412151359021663666e-02 2.636819481849670410e-01 -2.063411027193069458e-01 -1.308994181454181671e-02 -1.490329504013061523e-01 1.696348339319229126e-01 -3.769778907299041748e-01
9.818662703037261963e-02 2.051894664764404297e-01 -2.644567787647247314e-01 -1.033025830984115601e-01 2.088751494884490967e-01 -2.041461877524852753e-02 -1.230616942048072815e-01 -1.581243127584457397e-01 -3.620757460594177246e-01 4.356157779693603516e-02 7.637191563844680786e-02 -1.608772873878479004e-01 -3.053285777568817139e-01 1.790104657411575317e-01 -1.500024050474166870e-01 1.836029291152954102e-01 -3.004496097564697266e-01 1.582811623811721802e-01 4.871866106986999512e-02 -3.983200490474700928e-01 -1.231518387794494629e-01 1.439917236566543579e-01 8.290156722068786621e-02 1.437126845121383667e-01 5.482709780335426331e-02 1.380032747983932495e-01 -5.604281648993492126e-02 -1.425265371799468994e-01 -3.582502529025077820e-02 1.928747594356536865e-01 1.137033626437187195e-01 -2.374497428536415100e-02
1.903350800275802612e-01 2.413001954555511475e-01 -3.697187602519989014e-01 -1.521550267934799194e-01 -2.411667630076408386e-02 -1.174348127096891403e-02 -3.716286271810531616e-02 -1.605437248945236206e-01 -1.044396162033081055e-01 -4.227499961853027344e-01 -1.375887542963027954e-01 6.070457771420478821e-02 -2.996702864766120911e-02 -1.012243516743183136e-02 -1.737878620624542236e-01 1.730455458164215088e-01 -2.717440426349639893e-01 -4.296745955944061279e-01 -1.621198956854641438e-03 -1.829015314579010010e-01 7.384088635444641113e-02 -1.245727539062500000e-01 -1.414654552936553955e-01 1.426936089992523193e-01 6.208156794309616089e-02 -1.030234396457672119e-01 2.363152951002120972e-01 -3.862276300787925720e-02 9.082982689142227173e-02 -2.693738229572772980e-02 -1.001817062497138977e-01 -1.893246173858642578e-02
5.825346335768699646e-02 -7.312392443418502808e-02 -1.404271125793457031e-01 -2.897400557994842529e-01 8.736862987279891968e-02 3.675767481327056885e-01 -4.149435088038444519e-02 4.108024388551712036e-02 -1.347856502979993820e-02 -2.007283866405487061e-01 1.753538697957992554e-01 1.244658380746841431e-01 1.344521045684814453e-01 1.410305649042129517e-01 1.535559743642807007e-01 3.461376428604125977e-01 -1.337793618440628052e-01 2.476447075605392456e-01 -9.185317903757095337e-03 -1.576231420040130615e-01 -2.617712318897247314e-01 -1.013406589627265930e-01 1.432647258043289185e-01 1.316112093627452850e-02 -1.853879541158676147e-01 1.150922104716300964e-01 3.883247375488281250e-01 -1.419336497783660889e-01 9.760486334562301636e-02 -6.758869439363479614e-02 6.870434433221817017e-02 -1.798485815525054932e-01
2.567793130874633789e-01 8.281322568655014038e-02 -4.876871407032012939e-02 -2.956264615058898926e-01 -2.043242156505584717e-01 1.114123165607452393e-01 -2.375809699296951294e-01 -1.200773119926452637e-01 -2.205625921487808228e-02 -6.393657624721527100e-02 -2.001520991325378418e-01 -1.318788230419158936e-01 -8.978635817766189575e-02 -9.846406430006027222e-02 -1.761406362056732178e-01 1.530757248401641846e-01 -4.224759936332702637e-01 -1.420238316059112549e-01 -1.009161304682493210e-02 -3.135165870189666748e-01 2.413732558488845825e-01 1.150451898574829102e-01 8.639217168092727661e-02 7.251188904047012329e-02 -9.311851859092712402e-02 -9.837544709444046021e-02 3.492404520511627197e-01 5.745227262377738953e-02 -1.037011146545410156e-01 -1.952464729547500610e-01 6.599911302328109741e-02 -6.930421106517314911e-03
4.521842673420906067e-02 -1.645911633968353271e-01 -2.147947810590267181e-02 9.659043699502944946e-02 1.076409593224525452e-01 8.718053810298442841e-03 -3.678845763206481934e-01 3.684178367257118225e-02 1.219844967126846313e-01 -3.621440827846527100e-01 -2.273002453148365021e-02 1.323433369398117065e-01 -1.391827911138534546e-01 1.341556012630462646e-01 -4.183053597807884216e-02 1.617420762777328491e-01 -3.118225373327732086e-02 -1.946092545986175537e-01 5.123839527368545532e-02 -3.226207196712493896e-01 -2.318200320005416870e-01 -1.872994154691696167e-01 -1.462864577770233154e-01 1.405629515647888184e-01 -3.800735250115394592e-02 1.872580349445343018e-01 2.950668632984161377e-01 2.901400066912174225e-02 6.653321534395217896e-02 1.204074099659919739e-01 -8.617088943719863892e-02 -3.963268995285034180e-01
-5.239662900567054749e-02 -1.294054239988327026e-01 -2.596944272518157959e-01 6.512131541967391968e-02 7.418985664844512939e-02 -2.348645031452178955e-01 -1.757414340972900391e-01 -8.501358330249786377e-02 6.028481572866439819e-02 -2.688880562782287598e-01 -5.800290778279304504e-02 8.892759680747985840e-02 -3.369881212711334229e-01 1.691926568746566772e-01 -6.561867427080869675e-03 2.512521855533123016e-02 -3.014061152935028076e-01 -1.002372801303863525e-01 1.488776504993438721e-01 -1.177878677845001221e-01 -1.768754273653030396e-01 -2.764910226687788963e-03 -2.160033881664276123e-01 1.522440910339355469e-01 -4.888744652271270752e-02 8.014263212680816650e-02 2.918312847614288330e-01 -9.076083451509475708e-02 -5.489344149827957153e-02 -2.740805968642234802e-02 2.184325605630874634e-01 -4.338513612747192383e-01
-1.100827455520629883e-01 2.487837970256805420e-01 -2.437194287776947021e-01 -2.243784666061401367e-01 -1.455877125263214111e-01 -3.446870297193527222e-02 -1.416869759559631348e-01 -4.333108663558959961e-02 -1.310191750526428223e-01 -3.530101478099822998e-01 1.385552808642387390e-03 2.518170047551393509e-03 -1.631730794906616211e-01 3.939053788781166077e-02 -1.060001775622367859e-01 3.164124786853790283e-01 -2.290102243423461914e-01 -2.382908612489700317e-01 3.930953145027160645e-02 2.376888692378997803e-02 5.117168650031089783e-02 -1.975816190242767334e-01 1.453345865011215210e-01 -1.844031959772109985e-01 -2.836062572896480560e-03 -2.919843494892120361e-01 3.528338074684143066e-01 9.739120304584503174e-02 -7.250432670116424561e-02 2.767816744744777679e-02 -1.023896634578704834e-01 -2.161437720060348511e-01
1.661255359649658203e-01 -2.150092646479606628e-02 -1.852240115404129028e-01 -9.530343860387802124e-02 2.560286819934844971e-01 -1.032058671116828918e-01 8.689796179533004761e-02 -4.194164648652076721e-02 6.068835966289043427e-03 -3.511296510696411133e-01 1.287249382585287094e-02 -1.789894551038742065e-01 4.882120713591575623e-02 3.343769162893295288e-02 -2.009355835616588593e-02 2.281575947999954224e-01 -2.508692741394042969e-01 -7.293189316987991333e-02 -3.410255014896392822e-01 2.913262136280536652e-02 -1.437843590974807739e-01 -1.526853591203689575e-01 9.972633421421051025e-02 5.463365837931632996e-02 -4.189028218388557434e-02 4.354550838470458984e-01 2.130030691623687744e-01 -2.665379941463470459e-01 5.508816614747047424e-02 -1.942457631230354309e-03 -2.747025489807128906e-01 -5.418977513909339905e-02
5.156581848859786987e-02 -1.298073381185531616e-01 -4.161297380924224854e-01 -1.362156569957733154e-01 2.265694290399551392e-01 9.315381199121475220e-02 -1.263037770986557007e-01 9.053078293800354004e-02 -2.341905981302261353e-01 -5.880378186702728271e-02 1.421276628971099854e-01 3.008327484130859375e-01 -2.225822806358337402e-01 5.949690565466880798e-02 6.761754304170608521e-02 4.442588388919830322e-01 -9.740237891674041748e-02 8.113641291856765747e-02 -2.392703890800476074e-01 -6.163210421800613403e-02 -1.598277539014816284e-01 2.194648832082748413e-01 -6.406091898679733276e-02 1.243675500154495239e-01 1.213832348585128784e-01 2.967659011483192444e-02 -1.019059419631958008e-01 1.478789597749710083e-01 -1.268863826990127563e-01 -1.425714194774627686e-01 -1.379194408655166626e-01 -8.289702236652374268e-02
1.482495069503784180e-01 1.572903543710708618e-01 -8.020988851785659790e-02 -7.201216369867324829e-02 6.350083649158477783e-02 -9.444023668766021729e-02 6.633966416120529175e-02 -7.328007370233535767e-02 -1.695549935102462769e-01 -5.874106287956237793e-01 -1.571555882692337036e-01 1.930738091468811035e-01 -1.065096929669380188e-01 7.431755959987640381e-02 -6.774412095546722412e-02 -2.093465439975261688e-02 -2.182711958885192871e-01 1.252702474594116211e-01 -5.762004759162664413e-03 -2.627832889556884766e-01 -3.286794722080230713e-01 1.073243841528892517e-01 9.907828643918037415e-03 3.112738132476806641e-01 -1.580133335664868355e-03 3.093224577605724335e-02 1.013484671711921692e-01 5.848626792430877686e-02 -6.899400800466537476e-02 6.037543714046478271e-02 1.067396849393844604e-01 -2.790305912494659424e-01
5.419505387544631958e-02 -9.853261709213256836e-02 -1.312566548585891724e-01 2.337143719196319580e-01 2.771989107131958008e-01 1.622992604970932007e-01 1.687296330928802490e-01 1.204238831996917725e-01 -4.299676045775413513e-02 -4.682887792587280273e-01 -3.590509295463562012e-02 -6.289363652467727661e-02 -1.022477895021438599e-01 1.742160171270370483e-01 4.317599162459373474e-02 3.650038838386535645e-01 -2.319150716066360474e-01 2.145791985094547272e-02 -2.126885950565338135e-01 -6.282223761081695557e-02 -9.630619734525680542e-02 -1.597406417131423950e-01 1.040478721261024475e-01 1.723007559776306152e-01 -1.072571054100990295e-01 1.027500852942466736e-01 1.893262714147567749e-01 -8.734076470136642456e-02 7.433412969112396240e-02 -9.200278669595718384e-02 -3.258062601089477539e-01 -5.155478045344352722e-02
1.099878400564193726e-01 1.233597919344902039e-01 -3.145900368690490723e-01 -9.480067342519760132e-02 9.160193055868148804e-02 3.566256165504455566e-01 -7.614522427320480347e-02 3.616472333669662476e-02 2.139592915773391724e-01 -7.265218347311019897e-02 -6.790312379598617554e-02 3.164891004562377930e-01 -3.600680828094482422e-01 8.418983966112136841e-02 -1.729825735092163086e-01 4.711416841018944979e-04 -1.431020647287368774e-01 -5.443909019231796265e-02 -1.159219667315483093e-01 -6.697367131710052490e-02 -7.580682635307312012e-02 5.272466689348220825e-03 1.937528997659683228e-01 -1.177782565355300903e-01 8.127953857183456421e-02 1.766308546066284180e-01 2.769249975681304932e-01 -7.610429078340530396e-02 -3.223434686660766602e-01 -8.914091438055038452e-02 -1.908399462699890137e-01 -1.801440268754959106e-01
-8.241806179285049438e-02 6.942687183618545532e-02 -2.645768821239471436e-01 1.127969939261674881e-02 2.676451765000820160e-02 -1.033937409520149231e-01 7.307705283164978027e-02 1.684077382087707520e-01 -6.077772378921508789e-02 -8.727198839187622070e-02 -3.799579665064811707e-02 -1.587395928800106049e-02 5.890697985887527466e-02 4.621885120868682861e-01 -1.473145931959152222e-01 3.828349113464355469e-01 -1.138925254344940186e-01 -3.338574618101119995e-02 -1.377637833356857300e-01 -2.027288526296615601e-01 -1.256423592567443848e-01 -1.444258391857147217e-01 8.711809664964675903e-02 -4.793511331081390381e-02 -1.681898832321166992e-01 1.273840013891458511e-02 3.660738468170166016e-01 9.850041568279266357e-02 -7.967667281627655029e-02 -2.959267795085906982e-01 8.850010484457015991e-02 -2.831618189811706543e-01
-9.317256510257720947e-02 1.222482100129127502e-01 -1.205654591321945190e-01 -1.281407028436660767e-01 1.764828562736511230e-01 -6.532314419746398926e-02 -1.557317972183227539e-01 -1.721016317605972290e-01 -2.844029664993286133e-02 -2.638849616050720215e-01 1.987311840057373047e-01 -1.717707067728042603e-01 -2.215550690889358521e-01 3.985732793807983398e-01 -3.585908189415931702e-02 -6.535171717405319214e-02 -9.218244999647140503e-02 -4.853586107492446899e-02 -3.214417397975921631e-01 2.298054844141006470e-02 -7.536514103412628174e-02 -5.102708190679550171e-02 -1.310838758945465088e-02 7.952318340539932251e-02 -1.105858758091926575e-01 -1.924310065805912018e-02 2.945476174354553223e-01 2.931511700153350830e-01 -9.775500744581222534e-02 -3.720744252204895020e-01 -3.396263718605041504e-02 -1.981312632560729980e-01
2.052841633558273315e-01 5.808918923139572144e-02 -2.887095510959625244e-01 -1.726993024349212646e-01 1.537969112396240234e-01 4.297218285501003265e-03 -2.179316729307174683e-01 -1.590177044272422791e-02 -1.389447003602981567e-01 -1.742586679756641388e-02 -7.513990998268127441e-02 1.356597393751144409e-01 -6.938566267490386963e-02 1.131521724164485931e-02 -4.726317897439002991e-02 9.527091681957244873e-02 -3.110381960868835449e-01 -2.525883316993713379e-01 -4.641151428222656250e-01 -1.072427853941917419e-01 1.152825653553009033e-01 -2.160848081111907959e-01 1.445614546537399292e-01 2.515299022197723389e-01 1.345760673284530640e-01 -7.937660813331604004e-02 1.477210223674774170e-01 3.068304657936096191e-01 1.803582906723022461e-01 -7.005933672189712524e-02 2.171607688069343567e-02 9.534848853945732117e-03
6.339490413665771484e-02 2.091098809614777565e-03 -2.311134189367294312e-01 -2.706817984580993652e-01 -2.284524440765380859e-01 5.631312355399131775e-02 -1.379925012588500977e-02 -2.174181044101715088e-01 -1.594619601964950562e-01 -2.305143028497695923e-01 -1.018493622541427612e-01 9.045982360839843750e-02 -1.653119027614593506e-01 -3.417995572090148926e-01 1.644703298807144165e-01 6.295456737279891968e-02 -3.633596599102020264e-01 -2.860106341540813446e-02 -1.975652724504470825e-01 -2.591318786144256592e-01 1.089586317539215088e-01 7.381653040647506714e-02 5.312312766909599304e-02 1.682474613189697266e-01 1.002221927046775818e-01 -8.635557442903518677e-02 2.695136666297912598e-01 2.438643574714660645e-01 -1.664473265409469604e-01 1.590801030397415161e-01 -3.471599891781806946e-02 -5.363366752862930298e-02
3.027589917182922363e-01 1.649994552135467529e-01 -3.423437476158142090e-01 -2.060902267694473267e-01 1.045873835682868958e-01 -6.237019598484039307e-02 9.187413007020950317e-02 -4.539352282881736755e-02 -1.467379275709390640e-02 -4.249736368656158447e-01 -7.794893532991409302e-02 1.456641405820846558e-01 -1.618254929780960083e-01 4.481937736272811890e-02 3.110514283180236816e-01 3.452127426862716675e-02 -1.473094075918197632e-01 2.110674679279327393e-01 -5.496588349342346191e-02 3.341978415846824646e-02 -3.115450590848922729e-02 -3.335607796907424927e-02 -2.436985075473785400e-01 6.046376004815101624e-02 1.711223274469375610e-01 6.506817787885665894e-02 1.619959920644760132e-01 -4.887530952692031860e-02 -1.628186851739883423e-01 2.212662622332572937e-02 2.234552800655364990e-02 -3.697214722633361816e-01
9.043867141008377075e-02 -2.715242505073547363e-01 1.332673579454421997e-01 -1.770105212926864624e-01 -1.079927757382392883e-02 -4.704600945115089417e-02 -2.239561527967453003e-01 -7.611545175313949585e-02 -2.211021333932876587e-01 -1.485732197761535645e-01 -7.266902178525924683e-02 2.655281126499176025e-01 -2.914424836635589600e-01 3.804077580571174622e-02 1.702996045351028442e-01 1.834635287523269653e-01 -1.822189986705780029e-01 1.092070564627647400e-01 -8.584365993738174438e-02 -2.559005916118621826e-01 1.141286194324493408e-01 2.284177951514720917e-02 4.662068933248519897e-02 2.064554952085018158e-02 1.552140265703201294e-01 1.495956033468246460e-01 4.219238758087158203e-01 -4.109239950776100159e-02 -1.024495288729667664e-01 -4.665093868970870972e-02 1.275946795940399170e-01 -3.544964194297790527e-01
1.500132083892822266e-01 -4.561747983098030090e-02 -1.423194408416748047e-01 -3.375238776206970215e-01 -2.790302038192749023e-01 6.282897293567657471e-02 -2.660512030124664307e-01 -5.356165394186973572e-02 8.435461670160293579e-03 -2.010003924369812012e-01 -2.469679266214370728e-01 -7.749374210834503174e-02 -1.759203672409057617e-01 2.611374109983444214e-02 -1.136938482522964478e-01 1.382451802492141724e-01 -4.913129806518554688e-01 -2.332694828510284424e-01 -1.021888256072998047e-01 -2.760385274887084961e-01 9.447058290243148804e-02 3.453642362728714943e-03 -4.677378758788108826e-02 1.426109373569488525e-01 -1.527566742151975632e-02 -1.577271223068237305e-01 5.628791172057390213e-03 4.344872385263442993e-02 -1.494884192943572998e-01 -2.106336057186126709e-01 7.773163914680480957e-02 -3.083002753555774689e-02
-9.554096497595310211e-03 -1.099945530295372009e-01 -1.573040783405303955e-01 -1.841946542263031006e-01 -8.500038832426071167e-02 -5.731016024947166443e-02 2.366686798632144928e-02 -2.837656438350677490e-01 1.271971613168716431e-01 -3.733795881271362305e-01 -9.244050830602645874e-03 -2.048494070768356323e-01 -1.033433526754379272e-01 8.499313145875930786e-02 -1.033207494765520096e-02 5.177832245826721191e-01 -3.850974738597869873e-01 -1.008498966693878174e-01 -1.721653044223785400e-01 -9.588898718357086182e-02 -1.203101649880409241e-01 1.233554333448410034e-01 -1.197954192757606506e-01 4.472848400473594666e-02 6.642530858516693115e-02 -2.553393878042697906e-02 4.896262660622596741e-02 7.360741496086120605e-02 1.434873491525650024e-01 -2.019575536251068115e-01 -1.807613223791122437e-01 -5.929693952202796936e-02
2.175479829311370850e-01 5.716442689299583435e-02 -7.200334966182708740e-02 -2.001829892396926880e-01 -2.282384969294071198e-02 4.616857320070266724e-02 -1.939308643341064453e-01 -2.295282930135726929e-01 5.258452892303466797e-02 -6.600899249315261841e-02 -2.068431228399276733e-01 -1.086936295032501221e-01 3.987771272659301758e-02 -7.088632136583328247e-02 1.583584211766719818e-02 1.195316463708877563e-01 -5.406469702720642090e-01 -3.478186726570129395e-01 -2.357046008110046387e-01 -3.695166110992431641e-01 8.255410194396972656e-02 -1.685501635074615479e-02 7.296328991651535034e-02 1.235558167099952698e-01 -1.012913733720779419e-01 2.095018699765205383e-02 1.675505191087722778e-01 -3.101816214621067047e-02 -1.436998844146728516e-01 -1.772450208663940430e-01 3.855512291193008423e-02 4.446194693446159363e-02
1.316242218017578125e-01 1.686271280050277710e-02 -1.611801981925964355e-01 -3.876225557178258896e-03 -1.731585562229156494e-01 3.240332007408142090e-02 2.542931139469146729e-01 1.762637645006179810e-01 -2.047069072723388672e-01 -2.175471931695938110e-01 1.929745823144912720e-02 -2.511563710868358612e-02 -2.255552858114242554e-01 8.299809694290161133e-02 8.687559515237808228e-02 4.022060930728912354e-01 -2.824767827987670898e-01 -9.427186101675033569e-02 8.320097625255584717e-02 -1.045425608754158020e-02 7.358010858297348022e-03 -1.619750559329986572e-01 9.123056381940841675e-02 2.992154657840728760e-02 -1.207085177302360535e-01 -1.394291818141937256e-01 4.934897124767303467e-01 2.554037570953369141e-01 -1.050988435745239258e-01 -1.059737429022789001e-01 -4.759890213608741760e-02 -1.173733994364738464e-01
-3.173846006393432617e-02 3.006392717361450195e-02 -2.122695147991180420e-01 1.547828763723373413e-01 -1.695782095193862915e-01 -1.189546361565589905e-01 -1.290069371461868286e-01 -1.018592640757560730e-01 4.652481898665428162e-02 -4.059575200080871582e-01 -1.680472632870078087e-03 1.577842980623245239e-01 -2.376008778810501099e-01 2.501079440116882324e-01 -1.099113468080759048e-02 2.854247093200683594e-01 -1.051909700036048889e-01 -1.440931856632232666e-01 1.960726222023367882e-04 -4.367842376232147217e-01 5.337395891547203064e-02 4.154450446367263794e-02 -1.533398777246475220e-01 1.274852007627487183e-01 5.181493610143661499e-02 7.274564355611801147e-02 2.711369395256042480e-01 -1.573251336812973022e-01 2.897487953305244446e-02 2.185507118701934814e-02 1.253926455974578857e-01 -2.765038013458251953e-01
3.681257739663124084e-02 -1.525798887014389038e-01 -2.934096455574035645e-01 8.963416516780853271e-02 1.326764468103647232e-03 -6.274977326393127441e-02 -3.355000019073486328e-01 -2.056128382682800293e-01 1.221585795283317566e-01 -3.226392269134521484e-01 1.166800111532211304e-01 1.114503741264343262e-01 -4.781201109290122986e-02 -3.237763792276382446e-02 9.759306162595748901e-02 1.854331791400909424e-01 -2.956680208444595337e-02 -1.684546023607254028e-01 9.791275952011346817e-04 -4.602168202400207520e-01 -1.032358780503273010e-01 -2.003251388669013977e-02 1.334408298134803772e-02 2.938948571681976318e-01 -4.675434157252311707e-02 1.622982174158096313e-01 2.933658659458160400e-01 -1.609433144330978394e-01 9.319654852151870728e-02 6.075471173971891403e-03 -8.958474546670913696e-02 -1.851006150245666504e-01
2.284471131861209869e-02 -1.440346837043762207e-01 -4.294826984405517578e-01 9.943360835313796997e-02 1.054564118385314941e-01 3.085830211639404297e-01 7.780468463897705078e-02 -2.200235798954963684e-02 1.117542386054992676e-01 -5.190728977322578430e-02 6.411999464035034180e-02 -1.091746166348457336e-01 -1.028607040643692017e-02 6.342030316591262817e-02 -8.143556118011474609e-02 2.169178277254104614e-01 -2.194636017084121704e-01 8.453494310379028320e-02 -2.904176414012908936e-01 -2.832808792591094971e-01 -2.218142449855804443e-01 -6.740648299455642700e-02 1.698382943868637085e-01 6.800763309001922607e-02 1.811988353729248047e-01 -1.696839183568954468e-02 4.185003042221069336e-01 -1.472963541746139526e-01 7.401853799819946289e-02 1.067524403333663940e-01 -1.688266694545745850e-01 5.238194949924945831e-03
1.081610545516014099e-01 1.636313050985336304e-01 -3.565927743911743164e-01 -1.372461318969726562e-01 -1.546118408441543579e-01 -4.353741183876991272e-02 -6.305511295795440674e-02 -1.023660451173782349e-01 -1.279316563159227371e-02 -3.751411437988281250e-01 9.183903783559799194e-02 2.570097148418426514e-01 -1.091068312525749207e-01 1.436691731214523315e-01 1.388538479804992676e-01 -7.948305457830429077e-03 -2.135130316019058228e-01 -6.136087328195571899e-02 1.053674966096878052e-01 1.413514316082000732e-01 1.189377997070550919e-02 -1.991305649280548096e-01 4.714120179414749146e-02 3.969477415084838867e-01 2.468477375805377960e-02 1.512715667486190796e-01 1.943456232547760010e-01 9.239071607589721680e-02 -1.523582935333251953e-01 -5.379567295312881470e-02 -2.222907245159149170e-01 -2.875162661075592041e-01
6.372173875570297241e-02 -2.208288460969924927e-01 -5.063737928867340088e-02 4.037846997380256653e-02 1.147021576762199402e-01 2.160061001777648926e-01 -6.443008035421371460e-02 -8.518998324871063232e-02 -1.748743653297424316e-01 -5.090697407722473145e-01 -1.326036602258682251e-01 1.513744890689849854e-01 -7.758741080760955811e-02 1.820890307426452637e-01 -9.242349117994308472e-02 2.494277507066726685e-01 -8.846457302570343018e-02 5.084387585520744324e-02 -7.556664198637008667e-02 -2.219515591859817505e-01 -7.979787141084671021e-02 -7.891665399074554443e-02 4.026419222354888916e-01 3.104131817817687988e-01 1.116878613829612732e-01 8.741579949855804443e-02 -4.626525565981864929e-02 -2.447484433650970459e-02 -5.407490208745002747e-02 -7.607097923755645752e-02 -2.395019084215164185e-01 7.879629731178283691e-02
2.740064859390258789e-01 2.971919067203998566e-02 -1.828331202268600464e-01 -1.291325539350509644e-01 8.020877838134765625e-02 1.945168823003768921e-01 -1.498114131391048431e-02 -3.156030774116516113e-01 -1.855411827564239502e-01 -2.277883142232894897e-01 -1.629790812730789185e-01 2.742584608495235443e-02 -1.287623792886734009e-01 2.166279703378677368e-01 -1.832042820751667023e-02 -1.059033349156379700e-01 -1.397786587476730347e-01 -1.123249437659978867e-02 8.189730346202850342e-02 -2.470139041543006897e-02 -4.036516845226287842e-01 -1.873575299978256226e-01 -7.860238105058670044e-02 -5.000916123390197754e-02 2.740327082574367523e-02 2.694372236728668213e-01 9.071347117424011230e-02 -1.991291791200637817e-01 2.129805646836757660e-02 -2.225312888622283936e-01 6.627080589532852173e-02 -3.631190955638885498e-01
1.790366023778915405e-01 -1.751520633697509766e-01 -1.665140241384506226e-01 -5.426084995269775391e-02 1.071750894188880920e-01 -1.078395470976829529e-01 -1.328258961439132690e-01 -1.708995401859283447e-01 -1.016997173428535461e-01 -3.285576403141021729e-01 -1.581950113177299500e-02 1.153688505291938782e-01 -1.242062076926231384e-01 -4.854522645473480225e-02 -3.771366551518440247e-02 1.741968244314193726e-01 -2.966094203293323517e-02 -6.506066769361495972e-02 1.093615517020225525e-01 -5.056582689285278320e-01 1.105243116617202759e-01 -2.061934024095535278e-01 -5.583631992340087891e-02 3.130162060260772705e-01 5.541925504803657532e-02 1.156338304281234741e-01 4.240850210189819336e-01 -6.251108646392822266e-02 1.574161201715469360e-01 5.557175609283149242e-04 4.071639478206634521e-02 -4.888214170932769775e-04
2.434180974960327148e-01 -7.895763218402862549e-02 -2.225206494331359863e-01 -8.673945814371109009e-02 9.143952280282974243e-02 1.406755894422531128e-01 -6.447010487318038940e-02 8.891226351261138916e-02 -5.641612410545349121e-02 -3.376646935939788818e-01 -3.266094326972961426e-01 2.280470542609691620e-02 -8.149597048759460449e-02 3.180104494094848633e-01 3.499502241611480713e-01 1.316371858119964600e-01 -4.399853944778442383e-02 8.049595169723033905e-03 -1.788961589336395264e-01 -1.291286349296569824e-01 -3.154242038726806641e-02 -4.521416500210762024e-03 -2.946477830410003662e-01 4.533981159329414368e-02 7.351829856634140015e-02 1.516953706741333008e-01 1.703426092863082886e-01 1.093766987323760986e-01 -2.217599600553512573e-01 2.905904687941074371e-02 1.190673187375068665e-02 -3.243070244789123535e-01
7.754627615213394165e-02 -1.636421829462051392e-01 -2.226312160491943359e-01 3.340627998113632202e-02 4.664231836795806885e-02 -1.852282732725143433e-01 -2.418935745954513550e-01 -2.600694596767425537e-01 1.113663613796234131e-01 -3.642770946025848389e-01 1.595632582902908325e-01 -5.937422160059213638e-03 -2.469310313463211060e-01 -5.609929189085960388e-02 6.504540890455245972e-02 2.591387927532196045e-01 -1.689014583826065063e-01 -2.075190097093582153e-01 3.155172336846590042e-03 -2.552603781223297119e-01 -1.272768825292587280e-01 -1.592614650726318359e-01 -1.700734049081802368e-01 1.431285887956619263e-01 -1.073715761303901672e-01 9.383190423250198364e-02 3.097164928913116455e-01 1.256414651870727539e-01 -2.879847027361392975e-02 3.384575247764587402e-02 -2.169812470674514771e-01 -1.973802447319030762e-01
7.930081337690353394e-02 -2.834492623805999756e-01 -2.672616839408874512e-01 -1.586771011352539062e-01 2.092297375202178955e-01 1.018585190176963806e-01 -1.846246123313903809e-01 6.034250929951667786e-02 2.143761515617370605e-01 -8.830179274082183838e-02 3.094578087329864502e-01 1.751987263560295105e-03 4.813560098409652710e-02 1.000664457678794861e-01 -8.570424467325210571e-02 3.795107901096343994e-01 -6.420435011386871338e-02 2.282684594392776489e-01 -6.110455095767974854e-02 -8.931457996368408203e-02 -3.013419806957244873e-01 -1.434979885816574097e-01 -2.375558912754058838e-01 9.183515608310699463e-02 -7.098705321550369263e-02 9.488681703805923462e-02 2.620624303817749023e-01 -4.580311477184295654e-02 1.774915903806686401e-01 -2.065075784921646118e-01 5.825378745794296265e-02 -7.135356217622756958e-02
1.232292037457227707e-02 -2.913252264261245728e-02 -2.265784442424774170e-01 1.876362264156341553e-01 2.989868819713592529e-01 -6.743556261062622070e-02 1.203321665525436401e-02 -1.712345927953720093e-01 -8.569508790969848633e-02 -2.717972397804260254e-01 -4.640083014965057373e-02 -1.400238834321498871e-02 -5.100430548191070557e-02 3.574798256158828735e-02 -2.626052498817443848e-01 4.862856492400169373e-02 -2.599070966243743896e-01 3.381050005555152893e-02 -4.082404673099517822e-01 -1.694309562444686890e-01 -1.329987198114395142e-01 -3.056485950946807861e-01 -3.175681084394454956e-02 1.863598227500915527e-01 -2.424975037574768066e-01 5.335973203182220459e-02 3.877240046858787537e-02 1.921748071908950806e-01 -2.650878429412841797e-01 -1.431115418672561646e-01 1.525749266147613525e-01 -7.243500649929046631e-02
3.512106239795684814e-01 1.332452893257141113e-01 -2.585140466690063477e-01 1.503676623106002808e-01 1.068922430276870728e-01 -7.169202715158462524e-02 1.334943175315856934e-01 -1.171981692314147949e-01 -1.558077782392501831e-01 -3.441300988197326660e-01 5.104844272136688232e-02 -1.026178058236837387e-02 -1.072068065404891968e-01 3.701258823275566101e-02 -5.450299382209777832e-02 9.894500672817230225e-02 -3.043344020843505859e-01 2.050148546695709229e-01 -2.481783926486968994e-01 -7.459804415702819824e-02 -2.053422778844833374e-01 -1.043717563152313232e-01 1.927077323198318481e-01 -1.883146911859512329e-01 -3.729868233203887939e-01 1.621140539646148682e-01 5.755434557795524597e-02 -4.932417348027229309e-02 1.708191633224487305e-02 -1.741368919610977173e-01 1.011848971247673035e-01 1.040831506252288818e-01
7.892996072769165039e-02 2.401601821184158325e-01 -2.840378284454345703e-01 -2.439095675945281982e-01 -9.493653476238250732e-02 1.066055893898010254e-01 -5.535669624805450439e-02 -1.895760931074619293e-02 -3.290396556258201599e-02 -3.760114312171936035e-01 -1.990558803081512451e-01 -2.064669430255889893e-01 -7.021840661764144897e-02 -1.354131698608398438e-01 1.549042016267776489e-01 1.630854904651641846e-01 -4.243540763854980469e-01 -1.121032759547233582e-01 -1.043187007308006287e-01 6.296806037425994873e-02 -1.486520320177078247e-01 -4.589033126831054688e-02 1.981175877153873444e-02 2.411283403635025024e-01 2.362201660871505737e-01 9.482835978269577026e-02 1.917649358510971069e-01 -1.236429736018180847e-01 -9.553138911724090576e-02 2.230029553174972534e-01 2.723726816475391388e-02 -8.283773809671401978e-02
4.356635734438896179e-02 -1.228019073605537415e-01 -1.154936328530311584e-01 -1.419197618961334229e-01 2.705358564853668213e-01 1.535711735486984253e-01 -2.219988405704498291e-01 1.377383153885602951e-02 -1.287198066711425781e-01 -1.058291196823120117e-01 2.616209089756011963e-01 1.535926610231399536e-01 -3.736471012234687805e-02 2.291721552610397339e-01 1.849984526634216309e-01 3.309089243412017822e-01 -3.950591683387756348e-01 1.484748721122741699e-01 1.329816877841949463e-03 4.674679040908813477e-02 -1.317945271730422974e-01 -1.674558669328689575e-01 2.231650501489639282e-01 9.066189825534820557e-02 -2.146894335746765137e-01 -6.893151253461837769e-02 2.705979645252227783e-01 -1.038035452365875244e-01 4.416091740131378174e-02 5.924644693732261658e-02 -8.967430889606475830e-02 -2.318802028894424438e-01
1.224996224045753479e-01 5.161263793706893921e-02 -3.857108950614929199e-01 -1.447216421365737915e-01 3.214856088161468506e-01 2.420860379934310913e-01 -3.101089298725128174e-01 2.519831247627735138e-02 -1.855705529451370239e-01 -2.619095146656036377e-01 6.212598085403442383e-02 2.342906594276428223e-01 -1.652170717716217041e-01 6.134049966931343079e-02 5.002985149621963501e-02 2.707922756671905518e-01 6.482966244220733643e-03 -1.128142420202493668e-02 -2.850476503372192383e-01 -3.000841708853840828e-03 9.811714291572570801e-02 1.464927941560745239e-01 -1.239420175552368164e-01 1.698781698942184448e-01 -1.724710017442703247e-01 -1.983200572431087494e-02 -1.018205881118774414e-01 1.613846421241760254e-01 -1.508271992206573486e-01 -1.798430234193801880e-01 -7.615324854850769043e-02 3.153732046484947205e-02
3.006886243820190430e-01 -1.460196264088153839e-02 -1.835355311632156372e-01 -5.696047842502593994e-02 1.923152208328247070e-01 -2.685173228383064270e-02 -2.467652708292007446e-01 -2.303351908922195435e-01 -1.059767156839370728e-01 -3.181120157241821289e-01 -2.955663204193115234e-02 6.809028983116149902e-02 -9.608651697635650635e-02 -3.259845077991485596e-02 2.973130904138088226e-03 1.188172549009323120e-01 5.309151858091354370e-02 -2.422056347131729126e-01 2.111596614122390747e-01 -3.733418881893157959e-01 9.881116449832916260e-02 -1.652153432369232178e-01 3.953781351447105408e-02 2.540034353733062744e-01 5.265544354915618896e-02 7.763013243675231934e-02 4.504604041576385498e-01 -7.946737110614776611e-02 7.381591945886611938e-02 -6.735225766897201538e-02 -1.796581782400608063e-02 -3.872877731919288635e-02
2.010019123554229736e-01 -1.188113912940025330e-01 -1.315278410911560059e-01 1.290974766016006470e-01 1.796249002218246460e-01 3.519363328814506531e-02 -8.873264491558074951e-02 -4.414419233798980713e-01 8.374191075563430786e-02 -1.481413543224334717e-01 -2.780597209930419922e-01 4.261888563632965088e-03 8.064237423241138458e-03 3.618529438972473145e-02 -7.742817699909210205e-02 3.463419079780578613e-01 -2.496934980154037476e-01 -7.137135416269302368e-02 -1.560613811016082764e-01 -1.553900390863418579e-01 -3.280161321163177490e-01 -5.668980535119771957e-03 1.180203408002853394e-01 1.213094741106033325e-01 -1.977589428424835205e-01 2.462065666913986206e-01 8.254909515380859375e-02 1.161459833383560181e-01 -1.495280265808105469e-01 -7.595419138669967651e-02 -1.908067762851715088e-01 6.980696320533752441e-02
-1.713388599455356598e-03 4.579442739486694336e-02 -1.888512820005416870e-01 -1.460764110088348389e-01 2.097320109605789185e-01 5.117169767618179321e-02 9.396488219499588013e-02 -2.080105990171432495e-02 2.511111088097095490e-02 -8.066061884164810181e-03 -4.516528546810150146e-02 -9.466920793056488037e-02 -4.360399544239044189e-01 5.474226549267768860e-03 -3.409789130091667175e-02 1.748549789190292358e-01 -1.696862876415252686e-01 1.570320315659046173e-02 -1.614979654550552368e-01 -1.590138524770736694e-01 1.707882881164550781e-01 5.902849510312080383e-02 3.202154934406280518e-01 4.909539818763732910e-01 -4.219321161508560181e-02 2.762772738933563232e-01 1.119579225778579712e-01 8.850959688425064087e-02 1.441981196403503418e-01 -2.595573961734771729e-01 9.032166749238967896e-02 5.852906033396720886e-04
8.095469325780868530e-02 -5.010594800114631653e-02 -2.883279621601104736e-01 -8.747623860836029053e-02 1.737971603870391846e-01 -1.444330066442489624e-01 -5.796027556061744690e-02 -6.516592577099800110e-03 -5.331834778189659119e-02 -5.259079337120056152e-01 -2.818368002772331238e-02 1.651468724012374878e-01 -1.679939329624176025e-01 -1.344774514436721802e-01 -2.623397409915924072e-01 2.610665857791900635e-01 -1.796547770500183105e-01 -1.907233521342277527e-02 -5.532254278659820557e-02 -1.017298474907875061e-01 -2.796773910522460938e-01 2.063333392143249512e-01 -9.230394661426544189e-02 2.029910981655120850e-01 1.003786399960517883e-01 -1.462374627590179443e-01 1.082954183220863342e-01 9.458876401185989380e-02 1.168143600225448608e-01 -1.645081937313079834e-01 1.227249279618263245e-01 -1.744560003280639648e-01
5.320744588971138000e-02 3.065657103434205055e-03 -7.808923721313476562e-02 1.873385608196258545e-01 -7.633834332227706909e-02 -1.801045686006546021e-01 -2.648172676563262939e-01 2.747508883476257324e-02 8.413879573345184326e-02 -1.947951912879943848e-01 1.323445588350296021e-01 1.335581541061401367e-01 -3.868156075477600098e-01 3.139725700020790100e-02 7.463341206312179565e-02 2.999747097492218018e-01 -2.425370961427688599e-01 -1.221990287303924561e-01 -1.565485894680023193e-01 -2.489420473575592041e-01 -2.362400293350219727e-01 1.357661336660385132e-01 1.120966896414756775e-01 3.671478852629661560e-02 1.511288583278656006e-01 2.486974149942398071e-01 1.948443949222564697e-01 -9.637219458818435669e-02 -8.593755960464477539e-02 2.110985070466995239e-01 -1.472549885511398315e-01 -2.575017213821411133e-01
1.153031587600708008e-01 2.554261870682239532e-02 -2.968416213989257812e-01 -2.533262372016906738e-01 -7.269387692213058472e-02 6.929235905408859253e-02 -2.268709093332290649e-01 1.183924600481987000e-01 -2.812596857547760010e-01 -9.812219068408012390e-03 -1.415112637914717197e-03 3.088669776916503906e-01 -2.036799639463424683e-01 2.344722896814346313e-01 -5.252956226468086243e-02 4.858874529600143433e-02 -2.629389166831970215e-01 9.091735631227493286e-02 -3.880859017372131348e-01 -9.789772331714630127e-02 -2.573543488979339600e-01 -7.187244296073913574e-02 -1.957610249519348145e-01 5.724995955824851990e-02 2.157007306814193726e-01 2.209378629922866821e-01 3.823509439826011658e-02 -9.422664344310760498e-02 7.448359578847885132e-02 -1.256823390722274780e-01 -6.161553412675857544e-02 2.425145171582698822e-02
4.732263460755348206e-02 -2.234234511852264404e-01 6.748391687870025635e-02 -3.311895728111267090e-01 9.667274355888366699e-02 1.267333030700683594e-01 -2.139289528131484985e-01 -1.843126714229583740e-01 -2.394809275865554810e-01 -9.542034566402435303e-02 2.067452296614646912e-02 1.923071891069412231e-01 -2.213206589221954346e-01 2.881398191675543785e-03 1.710222214460372925e-01 1.837198138236999512e-01 -6.189816072583198547e-02 6.105277687311172485e-02 -1.321816891431808472e-01 -2.107405066490173340e-01 1.170881241559982300e-01 3.795077651739120483e-02 6.622633896768093109e-03 2.321434207260608673e-02 1.493748873472213745e-01 2.026611864566802979e-01 3.612517714500427246e-01 6.438605021685361862e-03 -3.904997929930686951e-02 -8.831439912319183350e-02 1.551667749881744385e-01 -4.473195672035217285e-01
1.191671043634414673e-01 -1.366468053311109543e-02 -1.731977760791778564e-01 -1.912205219268798828e-01 -1.908480972051620483e-01 -1.046735495328903198e-01 -1.971553862094879150e-01 -3.108244240283966064e-01 1.284529864788055420e-01 -3.222839236259460449e-01 6.732113659381866455e-02 -4.134803265333175659e-02 -1.676187366247177124e-01 2.056493423879146576e-03 -4.307148233056068420e-02 2.569701969623565674e-01 -2.863201498985290527e-01 -1.211521998047828674e-01 -2.692396640777587891e-01 -3.145237565040588379e-01 -2.087789177894592285e-01 -1.297251135110855103e-01 6.491667032241821289e-02 -1.111350879073143005e-01 -1.468947995454072952e-02 7.472267001867294312e-02 3.513108566403388977e-02 -1.327324658632278442e-01 6.505682319402694702e-02 -3.887981176376342773e-02 -3.201067149639129639e-01 -1.888699382543563843e-01
3.067262656986713409e-02 -1.012107282876968384e-01 -1.867309957742691040e-02 -2.608077824115753174e-01 -3.714194893836975098e-01 -6.848859041929244995e-02 -6.504686921834945679e-02 9.273366630077362061e-02 -5.469231680035591125e-02 -2.708731293678283691e-01 2.594867646694183350e-01 1.781584471464157104e-01 -9.871739149093627930e-02 -8.172459900379180908e-02 -1.848535090684890747e-01 2.700131237506866455e-01 -6.552515923976898193e-02 1.461793929338455200e-01 -2.879335284233093262e-01 -3.876601904630661011e-02 -6.856798380613327026e-02 -3.881928510963916779e-03 8.781769126653671265e-02 1.442644745111465454e-01 1.316128671169281006e-01 3.470090329647064209e-01 2.253121286630630493e-01 1.757913827896118164e-01 1.214272156357765198e-01 -1.376911550760269165e-01 1.158559694886207581e-01 -2.370454818010330200e-01
2.138325423002243042e-01 1.257917732000350952e-01 -8.541133254766464233e-02 -1.345386654138565063e-01 2.343042753636837006e-02 1.646323949098587036e-01 9.302929043769836426e-02 5.055446177721023560e-02 -2.208643108606338501e-01 -2.192756626754999161e-03 1.545151919126510620e-01 2.297388762235641479e-01 -1.552348434925079346e-01 1.738018542528152466e-01 8.272700943052768707e-03 2.453108280897140503e-01 -1.927403658628463745e-01 2.431825250387191772e-01 -2.422667108476161957e-02 -1.756668835878372192e-01 -2.338992953300476074e-01 5.526934564113616943e-02 1.579364091157913208e-01 -2.327266149222850800e-02 -3.091966509819030762e-01 -5.806971341371536255e-02 5.239613056182861328e-01 -1.093023121356964111e-01 1.767335459589958191e-03 -5.770597606897354126e-02 -1.799508482217788696e-01 4.525047168135643005e-02
1.397819072008132935e-01 -2.732711434364318848e-01 -1.115084812045097351e-01 -1.415637880563735962e-01 2.072947323322296143e-01 4.833527281880378723e-02 -2.057739049196243286e-01 -2.751545011997222900e-01 4.334555193781852722e-02 1.143831610679626465e-01 -1.245945692062377930e-01 2.474545091390609741e-01 -2.191405594348907471e-01 8.015295863151550293e-02 1.515272408723831177e-01 3.161045312881469727e-01 -1.328635662794113159e-01 1.028978154063224792e-01 -1.074977964162826538e-01 -1.245176419615745544e-01 -4.862908646464347839e-02 -2.032551355659961700e-02 5.740846320986747742e-02 -8.556536585092544556e-02 1.603316068649291992e-01 2.044574469327926636e-01 2.712640464305877686e-01 1.605293154716491699e-01 -1.157552972435951233e-01 -1.387933492660522461e-01 1.607761532068252563e-01 -3.831824064254760742e-01
1.759730093181133270e-02 -5.389133468270301819e-02 -3.950722813606262207e-01 -1.444070041179656982e-01 2.132304161787033081e-01 2.920167446136474609e-01 -3.032409250736236572e-01 7.248757779598236084e-02 -2.116914391517639160e-01 -3.343172371387481689e-02 1.544854193925857544e-01 1.659891754388809204e-01 -3.221125006675720215e-01 1.079876124858856201e-01 6.526190787553787231e-02 3.808700144290924072e-01 -7.541197538375854492e-02 2.751059643924236298e-02 -1.492703258991241455e-01 -9.039404988288879395e-02 -1.610038131475448608e-01 1.684152185916900635e-01 -8.398441225290298462e-02 1.672379672527313232e-01 8.852595090866088867e-02 1.291132066398859024e-02 -1.585175991058349609e-01 7.078371196985244751e-02 -3.548748791217803955e-02 -2.186789363622665405e-01 8.172909915447235107e-02 -9.852167218923568726e-02
7.015606760978698730e-02 -4.300966858863830566e-03 -2.489899545907974243e-01 3.769117221236228943e-02 3.714013844728469849e-02 4.084289669990539551e-01 -1.096698045730590820e-01 -1.923249810934066772e-01 5.606616288423538208e-02 -2.978703975677490234e-01 6.766828894615173340e-02 -3.928140178322792053e-02 -2.963733375072479248e-01 2.521766424179077148e-01 -9.065666794776916504e-02 9.836263209581375122e-02 -1.661110669374465942e-01 9.026356041431427002e-02 -4.372127354145050049e-01 1.445585936307907104e-01 -1.961316764354705811e-01 5.402309074997901917e-02 1.268898695707321167e-01 1.309096217155456543e-01 -1.416552066802978516e-01 2.605935633182525635e-01 5.201688781380653381e-02 -1.030006036162376404e-01 -1.078112721443176270e-01 -5.512266606092453003e-02 9.052813798189163208e-02 -2.350411564111709595e-02
2.786604166030883789e-01 -5.760600045323371887e-02 -1.800203323364257812e-01 1.008580923080444336e-01 2.023756206035614014e-01 -1.751519292593002319e-01 1.388540416955947876e-01 -2.219156920909881592e-01 -3.528752326965332031e-01 -5.140446126461029053e-02 -6.090280413627624512e-02 3.776080906391143799e-02 -1.399474292993545532e-01 9.671028703451156616e-02 -2.924296855926513672e-01 1.127093359827995300e-01 -3.142322301864624023e-01 -1.347849331796169281e-02 -2.863912284374237061e-01 -1.883620470762252808e-01 -9.115677326917648315e-02 -3.566678166389465332e-01 -4.918300732970237732e-02 2.074232324957847595e-02 -2.251046895980834961e-01 6.398269534111022949e-02 2.683001011610031128e-02 -7.940424233675003052e-02 -6.310619413852691650e-02 -9.639634937047958374e-02 1.708320081233978271e-01 -1.333808451890945435e-01
-2.174704894423484802e-02 -7.732040435075759888e-02 -2.554621994495391846e-01 1.207783222198486328e-01 1.529657747596502304e-02 6.531961262226104736e-02 -4.960947111248970032e-02 3.340176343917846680e-01 -3.769472613930702209e-02 -3.095519840717315674e-01 1.949962377548217773e-01 -1.002444699406623840e-01 -1.579072326421737671e-01 1.843982487916946411e-01 -4.150136560201644897e-02 3.348989188671112061e-01 -1.851430684328079224e-01 8.011684566736221313e-02 -2.290842533111572266e-01 -1.223701238632202148e-02 -3.332243561744689941e-01 1.231627315282821655e-01 3.922687098383903503e-02 1.220611333847045898e-01 -4.392378404736518860e-02 9.593050181865692139e-02 2.504105865955352783e-01 -6.070562452077865601e-02 -3.925585746765136719e-01 -3.824213892221450806e-02 6.728229671716690063e-02 -5.875879898667335510e-02
2.488644719123840332e-01 8.784537017345428467e-02 -3.544376492500305176e-01 -4.020324647426605225e-01 -5.486640334129333496e-02 -7.850165665149688721e-02 -4.749203845858573914e-02 -1.183967664837837219e-01 -6.166026368737220764e-02 -2.331413626670837402e-01 -2.544602453708648682e-01 -4.391831904649734497e-02 3.874177858233451843e-02 -4.836561679840087891e-01 -1.993625424802303314e-02 7.958683371543884277e-02 -2.020447701215744019e-01 -7.643143180757761002e-03 5.353840813040733337e-02 -2.001041620969772339e-01 -2.693545073270797729e-03 -1.035229042172431946e-01 7.542671263217926025e-02 1.061490997672080994e-01 -1.180415675044059753e-01 7.547154277563095093e-02 2.981936931610107422e-01 4.797036573290824890e-02 -4.548648372292518616e-02 -1.051243394613265991e-02 6.978734582662582397e-02 -1.458978503942489624e-01
2.499880641698837280e-01 -4.228258505463600159e-03 -1.090681329369544983e-01 5.420352518558502197e-02 -2.429913580417633057e-01 7.247884571552276611e-02 -2.293568849563598633e-01 1.261459887027740479e-01 -4.406987428665161133e-01 3.445091843605041504e-02 -1.560579836368560791e-01 -1.535219252109527588e-01 -2.584000527858734131e-01 7.764022331684827805e-03 -1.883350759744644165e-01 3.555602431297302246e-01 -7.398798316717147827e-02 1.201181858777999878e-01 -1.119348853826522827e-01 -4.971627891063690186e-02 -5.456048622727394104e-02 6.224112119525671005e-03 -2.059485465288162231e-01 7.816784083843231201e-02 -1.833687871694564819e-01 -2.536542527377605438e-02 2.229234427213668823e-01 -1.668696291744709015e-02 8.301080018281936646e-02 -2.172951996326446533e-01 6.199560314416885376e-02 -2.985848188400268555e-01
-1.371639817953109741e-01 -7.685858756303787231e-02 -2.015921771526336670e-01 -1.122979074716567993e-01 1.868977099657058716e-01 9.503723680973052979e-02 -2.819839715957641602e-01 7.179941236972808838e-02 -5.062476918101310730e-02 -3.910346329212188721e-01 -1.560852229595184326e-01 6.985789537429809570e-02 -8.892024308443069458e-02 -7.154666632413864136e-02 1.352473646402359009e-01 2.225707918405532837e-01 -3.772082030773162842e-01 3.434239327907562256e-01 9.879942983388900757e-02 -1.131234876811504364e-02 -2.094310522079467773e-01 -1.334066689014434814e-01 -9.317999333143234253e-02 8.040559291839599609e-02 -4.112048540264368057e-03 1.065431162714958191e-01 2.313800528645515442e-02 1.608679890632629395e-01 -1.354842931032180786e-01 -2.253632247447967529e-01 -5.173198506236076355e-02 -2.670244574546813965e-01
1.204543858766555786e-01 -1.551450341939926147e-01 -1.080490648746490479e-01 4.624277725815773010e-02 -6.144668534398078918e-02 4.787381738424301147e-02 2.543496713042259216e-02 -1.618179082870483398e-01 7.531873136758804321e-02 -5.800080895423889160e-01 1.316809952259063721e-01 -2.346652746200561523e-01 -1.153730452060699463e-01 6.108003482222557068e-02 6.383807957172393799e-02 4.242933690547943115e-01 -2.638192176818847656e-01 -1.390858888626098633e-01 -6.290144473314285278e-02 -1.278025377541780472e-02 -2.476033009588718414e-02 2.009055465459823608e-01 -9.720900095999240875e-03 2.166385054588317871e-01 -5.564507469534873962e-02 -1.700043529272079468e-01 1.580268591642379761e-01 1.375295072793960571e-01 -2.744619734585285187e-03 -2.021209746599197388e-01 -3.549709543585777283e-02 -1.650071702897548676e-03
6.441408395767211914e-02 -5.344590917229652405e-02 -1.517246961593627930e-01 -1.204010546207427979e-01 -1.577983796596527100e-02 9.999549388885498047e-02 -1.470177918672561646e-01 1.815138012170791626e-01 -2.905438244342803955e-01 -1.659682095050811768e-01 1.057410892099142075e-02 1.611182987689971924e-01 -1.591426432132720947e-01 2.078381180763244629e-01 2.931670285761356354e-02 -3.661895543336868286e-02 -3.380175912752747536e-03 -2.261032760143280029e-01 -4.195027351379394531e-01 4.097583144903182983e-02 -1.813568323850631714e-01 9.348536282777786255e-02 2.105995267629623413e-01 2.317950576543807983e-01 -3.071343302726745605e-01 1.042716875672340393e-01 3.673384189605712891e-01 5.563524737954139709e-02 9.332073852419853210e-03 -2.413248717784881592e-01 1.060397848486900330e-01 -2.449228800833225250e-02
8.424610644578933716e-02 -1.828388869762420654e-02 -9.341173619031906128e-02 -9.764331579208374023e-02 4.829706251621246338e-02 2.522040605545043945e-01 -2.637025415897369385e-01 -3.229613006114959717e-01 -2.542557716369628906e-01 1.052320301532745361e-01 5.520026013255119324e-02 1.321409642696380615e-01 -1.890952885150909424e-01 8.991560339927673340e-02 2.094477117061614990e-01 -1.053986474871635437e-01 -1.863758265972137451e-01 -5.049806460738182068e-02 -3.734404444694519043e-01 -1.432891488075256348e-01 -2.361311614513397217e-01 -1.414559185504913330e-01 -4.260342195630073547e-02 2.126051634550094604e-01 1.942465752363204956e-01 4.933452978730201721e-02 3.267177343368530273e-01 -8.485527336597442627e-02 -1.673936396837234497e-01 1.168122887611389160e-01 1.422563493251800537e-01 -5.836385115981101990e-02
2.059829980134963989e-01 6.355768442153930664e-02 -2.386428862810134888e-01 -1.893125772476196289e-01 -1.950503094121813774e-03 4.143090173602104187e-02 -2.365458384156227112e-02 6.551729142665863037e-02 1.097653508186340332e-01 -1.628248542547225952e-01 1.642220765352249146e-01 1.379002034664154053e-01 -2.334620356559753418e-01 1.102034151554107666e-01 1.248523592948913574e-01 1.672562025487422943e-02 -2.314563989639282227e-01 -9.215972572565078735e-02 -3.569305837154388428e-01 -1.669108867645263672e-01 -2.468241751194000244e-01 -1.239318922162055969e-01 -2.195028215646743774e-01 3.115572631359100342e-01 5.382689088582992554e-02 1.641918420791625977e-01 1.918242722749710083e-01 3.349310755729675293e-01 -1.128814592957496643e-01 2.272055298089981079e-01 -1.498479209840297699e-02 6.950547546148300171e-02
4.131279513239860535e-02 -1.589746475219726562e-01 -1.078486889600753784e-01 -1.684370040893554688e-01 3.210140764713287354e-02 2.790087163448333740e-01 -2.303383499383926392e-01 1.482929140329360962e-01 -1.782120764255523682e-01 2.969310246407985687e-02 -1.337760388851165771e-01 2.143279463052749634e-01 9.787754155695438385e-03 -2.585292235016822815e-02 2.187078446149826050e-01 3.300191164016723633e-01 -2.779060304164886475e-01 1.648789644241333008e-01 -1.353267878293991089e-01 -2.114264369010925293e-01 -1.144223883748054504e-01 -9.896940737962722778e-02 1.071261540055274963e-01 -3.340223431587219238e-02 -4.356926307082176208e-02 1.224771887063980103e-01 3.142639994621276855e-01 -2.393520027399063110e-01 2.746216058731079102e-01 -1.857479363679885864e-01 1.983164548873901367e-01 -1.394876628182828426e-03
2.667674124240875244e-01 -1.541232913732528687e-01 -2.555038630962371826e-01 -9.270089119672775269e-02 -1.405884921550750732e-01 3.279929757118225098e-01 -1.386683285236358643e-01 -9.892793744802474976e-02 1.083782687783241272e-01 -1.048494055867195129e-01 1.634202003479003906e-01 3.053704798221588135e-01 -1.931047439575195312e-01 1.555514335632324219e-01 7.349184155464172363e-02 1.478401124477386475e-01 -1.858059316873550415e-02 3.150188028812408447e-01 1.288305371999740601e-01 -1.851844191551208496e-01 -1.319775283336639404e-01 6.724937260150909424e-02 6.151547655463218689e-02 2.484131045639514923e-02 -9.346970170736312866e-02 -7.600374519824981689e-03 4.383943676948547363e-01 -9.181208908557891846e-03 1.834060549736022949e-01 -9.751800447702407837e-02 1.235547885298728943e-01 -8.431618660688400269e-02
1.230577677488327026e-01 -3.340471535921096802e-02 -1.199200078845024109e-01 -7.746630907058715820e-02 1.621559076011180878e-02 3.888458013534545898e-01 -2.296255901455879211e-02 1.429425552487373352e-02 7.741388678550720215e-02 -1.838479191064834595e-01 1.490998864173889160e-01 2.265576124191284180e-01 -1.252743750810623169e-01 6.958539038896560669e-02 1.337763965129852295e-01 2.864697873592376709e-01 -1.993651092052459717e-01 3.645308017730712891e-01 -1.030254140496253967e-01 -2.248503267765045166e-01 -2.922307550907135010e-01 -1.077306866645812988e-01 9.204956889152526855e-02 4.183520562946796417e-03 -1.229348406195640564e-01 -7.962807081639766693e-03 4.013001024723052979e-01 -1.494756340980529785e-01 1.427517682313919067e-01 -2.439250238239765167e-02 1.135135069489479065e-01 -7.482288032770156860e-02
2.296037375926971436e-01 -3.060474805533885956e-02 -3.634252846240997314e-01 1.814196556806564331e-01 -1.437494996935129166e-02 5.845225229859352112e-02 6.887951493263244629e-02 -1.130571961402893066e-01 -4.376913607120513916e-02 -4.013706743717193604e-01 1.585079878568649292e-01 -3.382090479135513306e-02 -2.491806447505950928e-01 6.616391241550445557e-03 -2.079849988222122192e-01 2.978611886501312256e-01 -1.444446593523025513e-01 -1.416183710098266602e-01 2.782332338392734528e-02 -2.028081119060516357e-01 -5.168285593390464783e-02 -1.958566308021545410e-01 -2.165023237466812134e-01 2.477890551090240479e-01 1.317403838038444519e-02 8.095449209213256836e-02 2.801367044448852539e-01 -1.275047808885574341e-01 3.789552301168441772e-02 1.569329947233200073e-01 -6.499591469764709473e-02 -1.137080192565917969e-01
1.093851402401924133e-01 -1.902079433202743530e-01 -1.192319393157958984e-01 -3.507155552506446838e-02 2.772016525268554688e-01 7.596355676651000977e-02 1.402392867021262646e-03 -3.500637710094451904e-01 6.454487331211566925e-03 -1.529472619295120239e-01 -3.874881193041801453e-02 1.576766073703765869e-01 3.736623749136924744e-02 3.041627407073974609e-01 -6.133013218641281128e-02 2.414402961730957031e-01 -3.142255544662475586e-01 6.415157020092010498e-02 -7.137999683618545532e-02 -2.051851898431777954e-01 -2.343500256538391113e-01 -1.357095241546630859e-01 2.863473594188690186e-01 1.493833512067794800e-01 1.432298123836517334e-02 1.730467081069946289e-01 4.347925633192062378e-02 2.010838836431503296e-01 -2.124172449111938477e-01 -2.109754383563995361e-01 -1.721400767564773560e-01 7.779366523027420044e-02
2.005552649497985840e-01 -1.722185686230659485e-02 -2.447758316993713379e-01 -2.995870411396026611e-01 9.419360756874084473e-02 -7.122357189655303955e-02 -1.478820443153381348e-01 5.198159068822860718e-02 -1.695908904075622559e-01 -1.607690155506134033e-01 9.918097406625747681e-03 3.944290876388549805e-01 4.269022867083549500e-02 6.455299258232116699e-02 -1.337885260581970215e-01 1.556160002946853638e-01 -2.484943121671676636e-01 3.002885170280933380e-02 1.012434884905815125e-01 -1.123413369059562683e-01 -3.226168155670166016e-01 2.332082837820053101e-01 1.047704443335533142e-01 -1.821211422793567181e-03 -1.038860976696014404e-01 -2.004298567771911621e-01 2.251830101013183594e-01 -3.052853345870971680e-01 8.061680942773818970e-02 -2.040475308895111084e-01 5.760172009468078613e-02 -1.077867299318313599e-01
-1.081919372081756592e-01 1.531010717153549194e-01 -3.312796950340270996e-01 -5.698337405920028687e-02 -1.349735707044601440e-01 1.401467025279998779e-01 6.632632762193679810e-02 -9.859766066074371338e-02 -1.967730522155761719e-01 -3.971242010593414307e-01 -1.227841749787330627e-01 8.519904315471649170e-02 -1.362855434417724609e-01 -1.855736672878265381e-01 2.282647974789142609e-02 4.509337246417999268e-02 -3.826219141483306885e-01 -9.168571978807449341e-02 1.374196112155914307e-01 -1.283089071512222290e-01 -9.580027312040328979e-02 1.776530407369136810e-02 -1.308085024356842041e-01 7.322446256875991821e-02 -1.412999927997589111e-01 -1.016150787472724915e-02 2.181036472320556641e-01 2.403913736343383789e-01 -1.777831166982650757e-01 -2.516496479511260986e-01 -1.674395501613616943e-01 -2.346016764640808105e-01
1.837694942951202393e-01 -1.580577641725540161e-01 -9.890528023242950439e-02 -3.734308108687400818e-02 3.520035371184349060e-02 -9.770581126213073730e-02 7.882417738437652588e-02 -1.568256616592407227e-01 4.996981937438249588e-03 -3.615978360176086426e-01 1.037344783544540405e-01 6.306791305541992188e-02 -2.493498176336288452e-01 -1.051775217056274414e-01 -3.140883892774581909e-02 2.087873369455337524e-01 -1.959745436906814575e-01 4.568492993712425232e-02 1.528517901897430420e-01 -8.107196539640426636e-02 2.762502059340476990e-03 -1.908626705408096313e-01 -6.313984096050262451e-02 1.069312244653701782e-01 3.865259885787963867e-02 2.027737051248550415e-01 2.876625955104827881e-01 2.630354762077331543e-01 -1.360349953174591064e-01 8.003948628902435303e-02 -1.849352568387985229e-01 -4.991952776908874512e-01
-1.881314367055892944e-01 5.133019760251045227e-02 -2.156974822282791138e-01 -7.418967038393020630e-02 2.543323487043380737e-02 3.374739736318588257e-02 -1.088249534368515015e-01 9.808833897113800049e-02 -9.582117944955825806e-02 -4.984649717807769775e-01 -1.262842956930398941e-02 8.195637911558151245e-02 1.727986782789230347e-01 1.815751045942306519e-01 -1.778667271137237549e-01 2.807806134223937988e-01 -2.852172255516052246e-01 -2.321656942367553711e-01 -2.266864329576492310e-01 -1.892944425344467163e-02 -1.598181128501892090e-01 -2.803767025470733643e-01 -5.575834214687347412e-02 -1.427115201950073242e-01 4.127674922347068787e-02 7.171940058469772339e-02 2.248970568180084229e-01 2.392474710941314697e-01 -2.741514518857002258e-02 -1.223258227109909058e-01 -4.237310960888862610e-02 -4.543507471680641174e-02
-3.728594258427619934e-02 -8.419936150312423706e-02 6.329391896724700928e-02 -1.697026789188385010e-01 -9.696466848254203796e-03 -3.279343247413635254e-02 -1.161769703030586243e-01 4.855817556381225586e-02 -1.866403818130493164e-01 -2.828521728515625000e-01 7.409451156854629517e-02 8.399468660354614258e-02 -6.870977580547332764e-03 1.954746991395950317e-02 -3.221285529434680939e-03 1.070134937763214111e-01 -6.193088367581367493e-02 2.239228039979934692e-01 -4.125234484672546387e-01 -3.174114823341369629e-01 1.676021516323089600e-02 -1.794567555189132690e-01 -2.194042131304740906e-02 -5.629368126392364502e-03 1.075249537825584412e-01 -4.819674044847488403e-02 4.009199440479278564e-01 -1.148544475436210632e-01 -1.082050874829292297e-01 -1.859464943408966064e-01 3.022581934928894043e-01 -3.450442850589752197e-01
-5.728143453598022461e-02 2.718344926834106445e-01 -1.341899484395980835e-01 -1.638060510158538818e-01 -1.319933682680130005e-01 -4.283694177865982056e-02 -5.537747964262962341e-02 -2.929246053099632263e-02 -5.842334032058715820e-02 -4.228958189487457275e-01 -7.643959671258926392e-02 1.085318475961685181e-01 -1.154497563838958740e-01 1.023328825831413269e-01 -3.015035986900329590e-01 1.712952554225921631e-01 -4.327504634857177734e-01 -1.234837174415588379e-01 -1.759231388568878174e-01 -3.418916836380958557e-02 2.489116042852401733e-03 -1.710118949413299561e-01 -1.002544760704040527e-01 -9.086009114980697632e-02 1.222781613469123840e-01 1.017867997288703918e-01 2.755047976970672607e-01 1.072709038853645325e-01 -1.854425370693206787e-01 -2.445974946022033691e-02 -2.844682633876800537e-01 7.176514249294996262e-03
1.999516636133193970e-01 2.099809944629669189e-01 -2.506631612777709961e-01 8.696718141436576843e-03 -1.182635352015495300e-01 6.428532302379608154e-03 1.299706567078828812e-02 -3.236536383628845215e-01 -7.095004618167877197e-02 -3.297537267208099365e-01 -1.704365015029907227e-02 1.441585123538970947e-01 -1.315732747316360474e-01 2.012231945991516113e-02 -2.487382292747497559e-02 -5.064013972878456116e-02 -1.529147624969482422e-01 1.330570969730615616e-02 1.260874271392822266e-01 -2.594330608844757080e-01 -1.071559339761734009e-01 -2.571727037429809570e-01 9.726636926643550396e-04 4.236350357532501221e-01 8.359914273023605347e-02 4.597123339772224426e-02 3.344715237617492676e-01 1.397940702736377716e-02 -1.470236629247665405e-01 2.469241246581077576e-02 -9.706329554319381714e-02 -2.483171224594116211e-01
1.352045089006423950e-01 2.429675161838531494e-01 -3.273779153823852539e-01 -6.953040510416030884e-02 -1.138876378536224365e-01 -9.910374879837036133e-02 -1.721334606409072876e-01 -9.930010885000228882e-02 6.795231997966766357e-02 -3.090390264987945557e-01 -1.084488723427057266e-02 5.157597362995147705e-02 -2.406339794397354126e-01 2.284473506733775139e-03 -3.306021392345428467e-01 5.287203192710876465e-02 -5.032061133533716202e-03 -5.503973364830017090e-02 -6.831424310803413391e-03 -4.337812960147857666e-01 -8.602639287710189819e-02 6.109893787652254105e-03 -5.090588331222534180e-02 4.048321768641471863e-02 2.350973635911941528e-01 1.435276418924331665e-01 1.865157932043075562e-01 -2.991921454668045044e-02 9.078326076269149780e-02 -1.733144372701644897e-01 1.440145671367645264e-01 -3.193432092666625977e-01
1.502442955970764160e-01 1.314529925584793091e-01 -1.512136962264776230e-02 7.806464284658432007e-02 1.070410385727882385e-01 3.365241736173629761e-02 -7.381723076105117798e-02 -2.285969257354736328e-01 -3.184871375560760498e-01 -6.314963102340698242e-02 7.220532745122909546e-02 1.316246688365936279e-01 -2.631784677505493164e-01 8.735834807157516479e-02 3.286158293485641479e-02 6.353344023227691650e-02 -2.442768365144729614e-01 4.990164190530776978e-02 -3.059183955192565918e-01 -4.694937765598297119e-01 6.569012999534606934e-02 -2.612153291702270508e-01 -1.905982755124568939e-02 -5.028132349252700806e-02 -7.944107800722122192e-02 1.237740218639373779e-01 1.111948341131210327e-01 3.527613580226898193e-01 8.080305159091949463e-02 -4.944506660103797913e-02 -1.261675357818603516e-01 -1.965119391679763794e-01
1.762844026088714600e-01 1.868777163326740265e-02 -9.047454595565795898e-02 -3.604487478733062744e-01 -7.579858601093292236e-02 1.700254380702972412e-01 -6.536882370710372925e-02 1.222794353961944580e-01 3.702055662870407104e-02 -1.579232960939407349e-01 -1.378718763589859009e-01 -2.038860470056533813e-01 -2.415977120399475098e-01 -1.514568924903869629e-02 -1.847973763942718506e-01 1.387283504009246826e-01 -5.243594050407409668e-01 -3.405639529228210449e-02 -9.546361863613128662e-03 -1.259071677923202515e-01 2.512900531291961670e-01 6.704011559486389160e-02 2.924251370131969452e-02 2.478648871183395386e-01 -1.079058051109313965e-01 1.929499953985214233e-02 2.240971475839614868e-01 -7.197630591690540314e-03 -4.028338193893432617e-02 -2.879022657871246338e-01 5.947165936231613159e-02 7.334096729755401611e-02
1.352537870407104492e-01 -1.349519640207290649e-01 -4.383334890007972717e-02 -1.313147246837615967e-01 2.666358947753906250e-01 2.364572435617446899e-01 -2.526181638240814209e-01 -8.319509774446487427e-02 -7.030965387821197510e-02 -2.264131307601928711e-01 -1.521474719047546387e-01 -9.962613135576248169e-02 -2.812771499156951904e-01 3.315279260277748108e-02 -9.672815911471843719e-03 -8.688338100910186768e-02 -4.063741862773895264e-01 2.009542882442474365e-01 -2.283026278018951416e-01 -1.740537881851196289e-01 9.448388963937759399e-02 -1.531853228807449341e-01 4.223422333598136902e-02 -9.940776973962783813e-02 -6.132490187883377075e-02 1.020284518599510193e-01 2.655922472476959229e-01 2.921251356601715088e-01 8.022429794073104858e-02 -1.536390781402587891e-01 -1.039652526378631592e-02 1.930093020200729370e-01
3.075839281082153320e-01 9.986551105976104736e-02 -1.125647276639938354e-01 2.412706054747104645e-02 1.474817097187042236e-01 8.743422478437423706e-02 -2.689744830131530762e-01 1.670274734497070312e-01 -3.830069601535797119e-01 -2.324262857437133789e-01 -5.356486514210700989e-02 -5.296604707837104797e-03 -2.487517893314361572e-01 -7.659391313791275024e-02 -8.180772513151168823e-02 3.904916644096374512e-01 -9.933487325906753540e-02 7.419137284159660339e-03 -3.036566376686096191e-01 -7.051295042037963867e-02 -2.136130258440971375e-02 -3.003609478473663330e-01 2.121770009398460388e-02 -8.530070632696151733e-02 -2.001340240240097046e-01 1.570625603199005127e-01 5.958545207977294922e-02 9.503285400569438934e-03 1.860445588827133179e-01 7.506407797336578369e-02 8.876319974660873413e-02 7.798678125254809856e-04
-1.148370876908302307e-01 -5.915448069572448730e-02 -2.553812861442565918e-01 -6.679994985461235046e-03 1.753109246492385864e-01 4.771829023957252502e-02 -1.363552990369498730e-03 -3.108210116624832153e-02 -2.132609933614730835e-01 -1.070588976144790649e-01 -2.663727849721908569e-02 -3.848346695303916931e-02 1.491238474845886230e-01 3.657382428646087646e-01 -7.791478931903839111e-02 3.427794277667999268e-01 -1.996171474456787109e-02 1.732640713453292847e-02 2.408306486904621124e-02 -2.535465359687805176e-01 -1.522455662488937378e-01 -1.288986504077911377e-01 -9.507870301604270935e-03 1.768784411251544952e-02 -3.798186480998992920e-01 1.335727721452713013e-01 2.748596072196960449e-01 1.133432909846305847e-01 -1.250481009483337402e-01 -2.918161451816558838e-01 1.141560971736907959e-01 -2.743751406669616699e-01
-3.411138653755187988e-01 1.232958585023880005e-01 -1.079923883080482483e-01 -2.266684733331203461e-02 -1.488812118768692017e-01 3.291482105851173401e-02 -1.963331103324890137e-01 -2.804048731923103333e-02 -2.103881984949111938e-01 -2.147472351789474487e-01 1.070858687162399292e-01 7.827951014041900635e-02 1.266032364219427109e-02 -3.853958100080490112e-02 -9.152963012456893921e-02 2.735275030136108398e-01 5.757189169526100159e-02 -1.827153144404292107e-03 -3.555655777454376221e-01 5.061793699860572815e-02 -1.450775563716888428e-02 6.745530664920806885e-02 -1.255194749683141708e-02 9.929104894399642944e-02 -1.916752159595489502e-01 4.397853836417198181e-02 3.423767983913421631e-01 1.067073681042529643e-04 -1.448347121477127075e-01 -3.960560560226440430e-01 -1.377456188201904297e-01 -3.179238736629486084e-01
1.201586350798606873e-01 -2.138433605432510376e-01 -2.377463877201080322e-01 -4.142135381698608398e-02 -9.134948998689651489e-02 4.973833635449409485e-02 -5.545610934495925903e-02 -2.272989153861999512e-01 8.150333166122436523e-02 -3.026664555072784424e-01 9.020227193832397461e-02 -2.050382830202579498e-02 -1.096981316804885864e-01 1.092507764697074890e-01 4.989184066653251648e-02 3.972425460815429688e-01 -2.591983675956726074e-01 -6.114228814840316772e-02 8.948445320129394531e-02 -2.337362468242645264e-01 -1.326587703078985214e-02 -9.579329192638397217e-02 3.395690873730927706e-04 2.118044197559356689e-01 -7.441709190607070923e-02 3.121867775917053223e-01 -8.376143127679824829e-02 -4.725608509033918381e-03 -1.340875476598739624e-01 2.458458691835403442e-01 -1.392557621002197266e-01 -3.596439361572265625e-01
3.348847329616546631e-01 1.628160971449688077e-04 -2.064160853624343872e-01 -3.166271001100540161e-02 2.042828649282455444e-01 6.090696901082992554e-02 -3.078857958316802979e-01 -9.522400796413421631e-03 -3.075780868530273438e-01 -1.977327316999435425e-01 2.753681130707263947e-02 -3.442699834704399109e-02 -2.740935087203979492e-01 -1.284814625978469849e-01 -7.899894565343856812e-02 4.476303756237030029e-01 4.950055154040455818e-04 6.106237694621086121e-02 -2.132313847541809082e-01 4.221407696604728699e-02 2.491411119699478149e-01 -2.365705221891403198e-01 -1.317899376153945923e-01 -1.297886110842227936e-02 -1.801355481147766113e-01 6.349147111177444458e-02 7.354144752025604248e-02 -1.380100399255752563e-01 1.174362599849700928e-01 -9.223581105470657349e-02 4.421317949891090393e-03 1.470022555440664291e-02
2.059766799211502075e-01 1.821781136095523834e-02 -2.054316699504852295e-01 1.075550466775894165e-01 1.202546209096908569e-01 -1.653991490602493286e-01 -1.954193711280822754e-01 -1.756679564714431763e-01 -1.745675206184387207e-01 -3.735864460468292236e-01 -7.459381222724914551e-02 1.080105304718017578e-01 -1.083073168992996216e-01 -6.603664159774780273e-02 -5.311828479170799255e-02 8.238021284341812134e-02 -1.077717468142509460e-01 -1.495495587587356567e-01 -9.940924122929573059e-03 -4.418108463287353516e-01 1.368314623832702637e-01 -2.471436373889446259e-02 -1.286313831806182861e-01 1.457875818014144897e-01 6.023041438311338425e-03 -1.111942715942859650e-02 4.486947655677795410e-01 -1.412405669689178467e-01 2.556282281875610352e-01 -4.317501559853553772e-02 4.271894320845603943e-02 -5.248926207423210144e-02
3.769196867942810059e-01 -1.534861978143453598e-02 -1.993070244789123535e-01 -6.378166377544403076e-02 -3.797587379813194275e-02 6.664419174194335938e-02 1.761480420827865601e-01 -2.220906764268875122e-01 -7.224258780479431152e-02 -2.129039913415908813e-01 2.185730785131454468e-01 -9.604405611753463745e-02 -2.188805043697357178e-01 2.743865549564361572e-01 -2.689490467309951782e-02 2.073723375797271729e-01 -1.031274273991584778e-01 -1.274380534887313843e-01 9.440827369689941406e-02 1.128905192017555237e-01 -4.424808919429779053e-02 -4.269565641880035400e-02 -6.231616716831922531e-03 2.686119377613067627e-01 1.101491972804069519e-02 8.506336063146591187e-02 4.393682181835174561e-01 9.314580820500850677e-03 1.663991361856460571e-01 7.532921154052019119e-03 -1.737435758113861084e-01 -2.650927603244781494e-01
1.460944563150405884e-01 -1.901801228523254395e-01 1.454562181606888771e-03 4.614320769906044006e-02 4.790610447525978088e-02 -5.729585513472557068e-02 -2.454806864261627197e-01 -5.099879950284957886e-02 9.965112805366516113e-02 -3.195917606353759766e-01 1.011621579527854919e-01 -1.150445416569709778e-01 -1.971625089645385742e-01 1.548148840665817261e-01 -1.132254004478454590e-01 2.131575345993041992e-01 -1.912860721349716187e-01 -3.174889981746673584e-01 -1.887945085763931274e-02 -1.666428893804550171e-01 -3.399057388305664062e-01 -1.918243467807769775e-01 5.101825576275587082e-03 1.496952027082443237e-01 -1.120243892073631287e-01 3.569418787956237793e-01 1.271020174026489258e-01 -1.102262455970048904e-02 -8.313270658254623413e-02 9.680350124835968018e-02 -2.401569113135337830e-02 -3.192286193370819092e-01
-8.190343528985977173e-02 -7.020376622676849365e-02 -1.229442730545997620e-01 1.732150092720985413e-03 -1.264319568872451782e-01 1.605408489704132080e-01 1.976732164621353149e-01 -2.026529759168624878e-01 -2.080141305923461914e-01 -2.388356477022171021e-01 -1.222334876656532288e-01 1.946891844272613525e-01 -2.292741388082504272e-01 1.392624992877244949e-02 -1.664422452449798584e-01 4.338971078395843506e-01 -2.766263298690319061e-02 -1.979442238807678223e-01 -1.111711189150810242e-01 -1.087562367320060730e-01 -3.260075151920318604e-01 8.342782407999038696e-02 4.197327047586441040e-02 2.217208743095397949e-01 -3.978560492396354675e-02 5.483585596084594727e-02 2.034381926059722900e-01 2.583732903003692627e-01 -6.233808398246765137e-02 -2.007986754179000854e-01 -1.603476703166961670e-01 -1.360434889793395996e-01
1.307314075529575348e-02 7.364711910486221313e-02 -3.428353369235992432e-01 -2.576490640640258789e-01 -8.856137096881866455e-02 -1.784563623368740082e-02 -8.508478850126266479e-02 1.400321424007415771e-01 -2.469485104084014893e-01 -8.932156115770339966e-02 -2.705381438136100769e-02 -7.251040637493133545e-02 -1.302561163902282715e-01 1.046267570927739143e-03 6.002967059612274170e-02 3.460478186607360840e-01 -5.831518396735191345e-02 8.219650387763977051e-02 3.392272442579269409e-02 9.111055731773376465e-02 -1.895692795515060425e-01 7.224247092381119728e-04 1.840471625328063965e-01 2.040957659482955933e-01 -1.066929847002029419e-01 -5.339273437857627869e-02 6.078342199325561523e-01 3.838137164711952209e-02 7.540746033191680908e-02 -1.379929184913635254e-01 -1.381974369287490845e-01 1.153920777142047882e-02
1.510113328695297241e-01 1.487495750188827515e-01 -3.613796532154083252e-01 1.910309307277202606e-02 1.102321073412895203e-01 1.332939118146896362e-01 -7.555100321769714355e-02 -2.169838398694992065e-01 -1.995324902236461639e-02 -7.281668484210968018e-02 1.249262690544128418e-01 -2.385075539350509644e-01 -1.560597866773605347e-01 1.039952877908945084e-02 -1.556636951863765717e-02 3.280568420886993408e-01 -2.349388301372528076e-01 6.092924997210502625e-02 -2.282809168100357056e-01 -1.681285053491592407e-01 -8.916123770177364349e-03 1.881417445838451385e-02 1.230303719639778137e-01 3.898464143276214600e-02 3.287285566329956055e-01 3.620971459895372391e-03 2.132725715637207031e-01 -1.448298990726470947e-01 -3.307601809501647949e-02 -9.621071070432662964e-02 -4.354498088359832764e-01 -4.459590709302574396e-04
1.441136375069618225e-02 -7.187192887067794800e-02 -8.207994699478149414e-02 4.298544372431933880e-04 -1.538166105747222900e-01 -8.662289381027221680e-02 -3.261652588844299316e-01 9.447766840457916260e-02 1.668261438608169556e-01 -1.888365745544433594e-01 2.493368834257125854e-01 7.384520024061203003e-02 -4.541197717189788818e-01 1.296010911464691162e-01 8.408085256814956665e-02 2.812768220901489258e-01 -1.988226324319839478e-01 -1.103641763329505920e-01 2.402017861604690552e-01 -2.189268320798873901e-01 -1.760983616113662720e-01 4.947392269968986511e-02 -1.132854819297790527e-02 1.938567496836185455e-02 1.343468390405178070e-02 2.209766060113906860e-01 3.520013391971588135e-01 -1.014199033379554749e-01 1.173620969057083130e-01 -1.760790683329105377e-02 -1.628743298351764679e-02 -1.106651648879051208e-01
-1.362499296665191650e-01 -8.418247103691101074e-03 3.159325197339057922e-02 -1.992376744747161865e-01 -1.468169093132019043e-01 -9.700913727283477783e-02 -2.026609480381011963e-01 -8.323399722576141357e-02 -1.120940595865249634e-01 -3.295172750949859619e-01 1.111999005079269409e-01 1.337045729160308838e-01 5.217304453253746033e-03 8.877611160278320312e-02 1.227762922644615173e-01 4.136579483747482300e-02 -2.626152932643890381e-01 1.590026356279850006e-02 -3.477132916450500488e-01 -2.030965089797973633e-01 4.692688584327697754e-02 -1.280068010091781616e-01 -2.448033392429351807e-01 5.932801589369773865e-02 1.761202365159988403e-01 3.297275602817535400e-01 2.970335781574249268e-01 -1.530033200979232788e-01 -4.534674435853958130e-02 -1.759548634290695190e-01 2.037469744682312012e-01 -2.151928097009658813e-01
1.528532058000564575e-01 -4.185028374195098877e-02 -2.982838153839111328e-01 -2.291021309792995453e-02 6.657786667346954346e-02 2.729560434818267822e-01 -8.271739631891250610e-02 1.849112957715988159e-01 -6.768530607223510742e-02 -1.258696764707565308e-01 3.091137669980525970e-02 3.803459703922271729e-01 -3.977097570896148682e-02 1.594032794237136841e-01 6.529549509286880493e-02 4.236687347292900085e-02 -3.036431372165679932e-01 -9.252187609672546387e-02 -2.985937893390655518e-01 -8.320529945194721222e-03 -1.959856450557708740e-01 1.873029321432113647e-01 3.317566215991973877e-01 1.278681159019470215e-01 1.107693910598754883e-01 9.468311071395874023e-02 2.325580269098281860e-01 -1.886106431484222412e-01 -1.015081927180290222e-01 -3.800018131732940674e-02 -1.151987016201019287e-01 -2.012928873300552368e-01
2.519543170928955078e-01 -3.982409462332725525e-02 2.322685718536376953e-02 -3.389229476451873779e-01 -2.151738405227661133e-01 -6.922434084117412567e-03 -4.235880449414253235e-02 -4.650181159377098083e-02 -1.018268465995788574e-01 -8.954596519470214844e-02 4.908197745680809021e-02 2.939222753047943115e-01 -3.167159557342529297e-01 8.718198537826538086e-02 1.120252758264541626e-01 2.106969952583312988e-01 -2.687417864799499512e-01 -1.315124630928039551e-01 -2.140122503042221069e-01 -6.450519710779190063e-02 1.340692490339279175e-01 -2.325540222227573395e-02 8.908312022686004639e-02 -1.589359790086746216e-01 1.547651290893554688e-01 2.389586269855499268e-01 2.738309204578399658e-01 -1.286735981702804565e-01 -6.119718309491872787e-03 -2.459747493267059326e-01 7.158333063125610352e-02 -2.602515816688537598e-01
1.031383946537971497e-01 5.456137284636497498e-02 -4.665150642395019531e-01 -2.800733409821987152e-02 1.059296131134033203e-01 -1.737485527992248535e-01 -1.745581813156604767e-02 -9.298971295356750488e-02 -1.908555813133716583e-02 -4.491366147994995117e-01 -8.623041957616806030e-02 6.516108661890029907e-02 -1.978851854801177979e-01 -7.785641402006149292e-02 -2.893745154142379761e-02 3.352177739143371582e-01 -9.410960227251052856e-02 6.094871461391448975e-02 -2.219875715672969818e-02 -1.352915316820144653e-01 -3.487493991851806641e-01 1.524357944726943970e-01 -2.156563661992549896e-02 1.537138968706130981e-01 7.529338449239730835e-02 -2.814569696784019470e-02 6.579891592264175415e-02 7.850172929465770721e-03 1.438562870025634766e-01 -1.394254267215728760e-01 2.628212273120880127e-01 -1.581779271364212036e-01
1.783585697412490845e-01 -3.991173580288887024e-02 -2.676877658814191818e-03 -2.112701237201690674e-01 -1.814694106578826904e-01 -5.590611323714256287e-02 -5.325883999466896057e-02 -1.813889145851135254e-01 1.058933287858963013e-01 -1.817607283592224121e-01 4.355119913816452026e-02 -2.007098644971847534e-01 -1.564861088991165161e-01 -8.041922003030776978e-03 -8.190705627202987671e-02 2.281883656978607178e-01 -4.654893279075622559e-01 -1.194979175925254822e-01 -1.657063812017440796e-01 -2.876301109790802002e-01 -3.212671279907226562e-01 -1.196456700563430786e-01 7.530637085437774658e-02 -7.252220064401626587e-02 -1.215680837631225586e-01 2.311459481716156006e-01 2.012005448341369629e-01 -8.105497807264328003e-02 6.319549679756164551e-02 3.519519045948982239e-02 -2.917090058326721191e-01 -7.212485373020172119e-02
-1.128699183464050293e-01 -1.577467620372772217e-01 -2.248631715774536133e-01 -2.406814396381378174e-01 2.023645639419555664e-01 2.690660059452056885e-01 -6.732721626758575439e-02 8.021688461303710938e-02 -4.107111319899559021e-02 -1.841696351766586304e-01 5.348866805434226990e-02 -6.133754178881645203e-02 -8.521700650453567505e-02 5.163771659135818481e-02 2.530041038990020752e-01 3.133522570133209229e-01 -1.623402833938598633e-01 2.738593146204948425e-02 -6.496427953243255615e-02 -8.204585313796997070e-02 -1.295026838779449463e-01 -7.394465804100036621e-02 2.113311588764190674e-01 -4.030399397015571594e-02 -2.046530544757843018e-01 1.187203172594308853e-02 3.195372521877288818e-01 -1.785289645195007324e-01 1.710026115179061890e-01 -7.994872331619262695e-02 -1.365304887294769287e-01 -4.223231673240661621e-01
1.937867552042007446e-01 -3.459035456180572510e-01 1.383501384407281876e-02 -2.194037586450576782e-01 1.528987884521484375e-01 1.794581562280654907e-01 -2.150850445032119751e-01 -1.409516483545303345e-01 2.043402381241321564e-02 -1.403141487389802933e-02 -1.246958822011947632e-01 3.164396882057189941e-01 -1.673825234174728394e-01 1.184242889285087585e-01 -5.438048765063285828e-02 2.675097882747650146e-01 -1.317434906959533691e-01 2.266098856925964355e-01 -9.972414374351501465e-02 -1.233190745115280151e-01 -2.123902887105941772e-01 1.219375804066658020e-02 7.622077316045761108e-02 -3.569535911083221436e-02 1.825548410415649414e-01 8.428581804037094116e-02 2.018118351697921753e-01 -2.153008617460727692e-02 -1.073480024933815002e-01 -2.206059843301773071e-01 9.817103296518325806e-02 -3.771544396877288818e-01
1.463049948215484619e-01 -6.381357461214065552e-02 -2.483940683305263519e-03 1.190987229347229004e-01 1.637307554483413696e-01 1.043418720364570618e-01 -2.256702333688735962e-01 -3.411139547824859619e-01 -8.653891086578369141e-02 -2.244915962219238281e-01 -6.235009804368019104e-02 -3.199696075171232224e-03 -1.211475804448127747e-01 1.324108392000198364e-01 -2.970487177371978760e-01 3.931179046630859375e-01 -2.056339085102081299e-01 -9.352884441614151001e-02 -1.082889512181282043e-01 6.417609006166458130e-02 -2.224698215723037720e-01 -1.386557519435882568e-01 -2.042730748653411865e-01 1.087433323264122009e-01 -5.704186111688613892e-02 -2.586504817008972168e-02 1.939494013786315918e-01 3.208577632904052734e-01 -1.100333034992218018e-01 -2.475541979074478149e-01 -7.466430217027664185e-02 -7.730716466903686523e-02
-1.609005592763423920e-02 2.409839816391468048e-02 -3.708332777023315430e-01 -1.342430990189313889e-02 -5.754292383790016174e-02 1.751269698143005371e-01 1.896897144615650177e-02 2.963002957403659821e-02 1.108979731798171997e-01 -7.099419832229614258e-02 2.251289337873458862e-01 -7.588512450456619263e-02 3.555674850940704346e-02 -2.827743999660015106e-02 9.488177299499511719e-02 2.765077650547027588e-01 -2.142622768878936768e-01 1.612483151257038116e-02 -1.738321781158447266e-01 -2.642413675785064697e-01 -2.520824037492275238e-02 -2.865366339683532715e-01 1.299072206020355225e-01 9.936042875051498413e-02 1.365845352411270142e-01 7.586757838726043701e-02 3.937293291091918945e-01 9.375622868537902832e-02 1.526734083890914917e-01 2.942960010841488838e-03 -4.299821853637695312e-01 -1.132159903645515442e-01
3.249862790107727051e-02 -1.956359446048736572e-01 -4.321297705173492432e-01 6.771725416183471680e-02 1.443752050399780273e-01 -1.195730641484260559e-01 -1.345362663269042969e-01 1.849069595336914062e-01 -1.597375273704528809e-01 -1.590348482131958008e-01 2.729248069226741791e-02 -1.436781585216522217e-01 -2.624825201928615570e-02 -1.819238066673278809e-01 8.075346052646636963e-02 9.499156475067138672e-02 -3.439458906650543213e-01 -5.594213679432868958e-02 -3.764791786670684814e-01 -1.712817326188087463e-02 -1.425856649875640869e-01 -8.993244916200637817e-02 1.637423485517501831e-01 -3.240605071187019348e-02 1.435346901416778564e-01 2.936603128910064697e-01 2.189245373010635376e-01 -1.212780773639678955e-01 -7.111416757106781006e-02 1.516200006008148193e-01 -1.484350115060806274e-01 -1.452507823705673218e-01
1.840623617172241211e-01 -6.301449239253997803e-02 -1.469830274581909180e-01 4.223402589559555054e-02 1.965165585279464722e-01 -2.580792270600795746e-02 -2.226088345050811768e-01 -1.850351095199584961e-01 -3.648877888917922974e-02 -8.633039891719818115e-02 4.893529787659645081e-02 -1.240998581051826477e-01 -2.189803570508956909e-01 3.107385635375976562e-01 -2.370691858232021332e-02 -1.022667586803436279e-01 -1.861585117876529694e-02 1.167966891080141068e-02 -3.757265806198120117e-01 -6.976860761642456055e-02 -7.144126296043395996e-02 -5.760541930794715881e-02 -4.606201872229576111e-02 1.261664479970932007e-01 -1.506076753139495850e-01 -4.782413318753242493e-02 3.548100888729095459e-01 3.369400203227996826e-01 7.906445302069187164e-03 -3.585844635963439941e-01 -3.210649266839027405e-02 -2.579263448715209961e-01
-4.810107871890068054e-02 6.961432099342346191e-02 -1.268563270568847656e-01 -3.540534898638725281e-02 -4.282959550619125366e-02 -4.782171547412872314e-02 -1.585904657840728760e-01 7.476811110973358154e-02 1.426058076322078705e-02 -2.085945755243301392e-01 3.050526371225714684e-03 -5.256048589944839478e-02 -4.108452796936035156e-01 -9.826821833848953247e-02 -1.531334072351455688e-01 1.130328029394149780e-01 -6.131711006164550781e-01 1.423212587833404541e-01 1.101301312446594238e-01 -6.954179704189300537e-02 2.168036997318267822e-02 -8.950528502464294434e-02 3.311827406287193298e-02 1.005950104445219040e-02 2.131409198045730591e-01 4.762199148535728455e-02 7.494787126779556274e-02 7.368838787078857422e-02 3.194995224475860596e-01 -1.947941929101943970e-01 -3.139904886484146118e-02 -2.384010702371597290e-01
3.927398622035980225e-01 -1.136851906776428223e-01 -2.195746898651123047e-01 -7.491685450077056885e-02 1.523821353912353516e-01 3.079971373081207275e-01 -1.736209690570831299e-01 1.410432308912277222e-01 4.663965478539466858e-02 -3.089702920988202095e-03 -3.656725212931632996e-02 2.970088422298431396e-01 -1.405722945928573608e-01 8.799504488706588745e-02 -2.779442071914672852e-01 5.641129985451698303e-02 -9.064862877130508423e-02 3.630648925900459290e-02 -2.271506190299987793e-01 -2.341940812766551971e-02 9.589005261659622192e-03 -3.115798579528927803e-03 2.446309477090835571e-01 5.387723818421363831e-02 -1.220635697245597839e-01 -9.111976623535156250e-02 3.594603240489959717e-01 -1.743452996015548706e-02 7.345716655254364014e-02 -3.131628334522247314e-01 2.694682963192462921e-02 -1.725380271673202515e-01
2.532854080200195312e-01 -7.493752241134643555e-02 -1.088387370109558105e-01 1.918579451739788055e-02 -1.790827065706253052e-01 1.186496615409851074e-01 -1.195175498723983765e-01 2.707288861274719238e-01 -2.916558682918548584e-01 -1.255431771278381348e-01 1.274169236421585083e-01 9.478536993265151978e-02 -6.872893869876861572e-02 2.689759135246276855e-01 1.987282186746597290e-01 2.798315882682800293e-01 6.167580839246511459e-03 -2.097849398851394653e-01 -8.418649435043334961e-02 -4.815321788191795349e-02 -1.164738386869430542e-01 -9.818782657384872437e-02 1.919030398130416870e-01 1.805697232484817505e-01 -2.197117358446121216e-01 -3.080129437148571014e-02 4.083437919616699219e-01 6.677114963531494141e-02 -1.781644076108932495e-01 -1.611820906400680542e-01 -2.540468238294124603e-03 -1.978116929531097412e-01
-6.107096374034881592e-02 -1.693562567234039307e-01 -4.885854944586753845e-02 -2.318172901868820190e-01 2.945482134819030762e-01 2.783386409282684326e-01 -2.382491230964660645e-01 1.907675713300704956e-02 2.506383135914802551e-02 -1.382847428321838379e-01 -2.652455121278762817e-03 -3.029936552047729492e-02 -9.907519072294235229e-02 8.809412270784378052e-02 1.880651116371154785e-01 3.279106020927429199e-01 -1.170632988214492798e-01 1.767470836639404297e-01 -1.377755701541900635e-01 -5.482715368270874023e-02 -2.051294147968292236e-01 1.550593692809343338e-02 1.523059010505676270e-01 -1.144689843058586121e-01 -1.579589098691940308e-01 6.959732621908187866e-02 2.496777474880218506e-01 -1.937790811061859131e-01 2.354444861412048340e-01 -1.824742108583450317e-01 -1.306787580251693726e-01 -3.576542735099792480e-01
4.163407981395721436e-01 2.663968503475189209e-02 -9.786757826805114746e-02 -1.222326457500457764e-01 1.232459396123886108e-02 7.769830524921417236e-02 -2.747824192047119141e-01 1.627263277769088745e-01 -4.630011022090911865e-01 -1.308220028877258301e-01 -1.548939198255538940e-02 5.893599987030029297e-02 -2.993127703666687012e-01 1.110411211848258972e-01 2.418908756226301193e-03 2.453641742467880249e-01 -2.610959298908710480e-02 7.949096709489822388e-02 -1.710672825574874878e-01 -5.969465710222721100e-03 -1.794339865446090698e-01 -1.417744755744934082e-01 -2.954827845096588135e-01 -1.370543092489242554e-01 3.277125582098960876e-02 3.725465014576911926e-02 1.872918456792831421e-01 2.451517991721630096e-02 1.107724085450172424e-01 4.307924583554267883e-02 1.009815651923418045e-02 -2.210704535245895386e-01
-1.709990352392196655e-01 -1.269507706165313721e-01 -9.427317976951599121e-02 5.897890776395797729e-02 9.903958439826965332e-02 2.340538501739501953e-01 -1.753561049699783325e-01 -2.043489366769790649e-01 -1.780444942414760590e-02 -7.640419900417327881e-02 -1.463445127010345459e-01 -3.132545948028564453e-02 -2.362974584102630615e-01 1.092818677425384521e-01 -1.406038105487823486e-01 2.673182189464569092e-01 -4.722111523151397705e-01 -1.214623153209686279e-01 -1.615347266197204590e-01 -1.380812972784042358e-01 -1.949040293693542480e-01 -2.011385932564735413e-02 8.031904697418212891e-02 1.030676364898681641e-01 -5.079005286097526550e-02 -2.174007939174771309e-03 1.332925707101821899e-01 2.809710800647735596e-01 -8.698276430368423462e-02 -3.123497664928436279e-01 -2.159141749143600464e-01 -1.679660677909851074e-01
2.203769683837890625e-01 3.945469856262207031e-02 -1.163762137293815613e-01 -9.262663125991821289e-02 -9.222573786973953247e-02 4.524342715740203857e-03 1.297401934862136841e-01 -8.056351542472839355e-02 -6.507965922355651855e-02 -5.719271302223205566e-01 -2.690372467041015625e-01 1.088608056306838989e-01 -2.523777782917022705e-01 1.468981951475143433e-01 -5.594426020979881287e-02 8.372564613819122314e-02 -2.159141898155212402e-01 4.792740941047668457e-02 -6.718783080577850342e-02 -1.167294532060623169e-01 -8.452513068914413452e-02 6.120319664478302002e-02 -4.169427230954170227e-02 2.332709431648254395e-01 1.001936644315719604e-01 1.063331663608551025e-01 -3.996157273650169373e-02 2.627750393003225327e-03 -1.822835206985473633e-01 -2.570569515228271484e-01 1.931555271148681641e-01 -3.020924925804138184e-01
6.960277259349822998e-02 -2.373168617486953735e-01 -2.885633707046508789e-02 -2.135421521961688995e-02 2.923597767949104309e-02 -1.171220839023590088e-01 -1.988521814346313477e-01 7.748892903327941895e-02 1.803587526082992554e-01 -2.963430881500244141e-01 1.715921424329280853e-02 2.058232948184013367e-02 -2.771373093128204346e-01 1.264503449201583862e-01 -1.357946991920471191e-01 2.603928744792938232e-01 -1.051041036844253540e-01 -1.531922072172164917e-01 -6.857460248284041882e-04 -1.009875237941741943e-01 -2.295877486467361450e-01 -3.762151598930358887e-01 7.257503271102905273e-02 2.828107774257659912e-01 -2.261213958263397217e-02 3.799970746040344238e-01 1.185064166784286499e-01 1.684970629867166281e-04 5.742279440164566040e-02 7.520104944705963135e-02 -5.620933324098587036e-02 -2.864374518394470215e-01
5.031366646289825439e-02 3.642084822058677673e-02 -2.614716291427612305e-01 -4.845857247710227966e-02 4.630221426486968994e-02 1.994946599006652832e-01 -1.048543676733970642e-01 -2.209527641534805298e-01 -2.762812376022338867e-02 -1.917577534914016724e-01 -1.037344783544540405e-01 -5.180552601814270020e-03 1.880295202136039734e-02 3.525647222995758057e-01 7.993539422750473022e-02 2.253896594047546387e-01 -3.908682167530059814e-01 -1.656672805547714233e-01 -2.008681185543537140e-02 -8.428340405225753784e-02 -4.209287762641906738e-01 -1.967993825674057007e-01 -1.607609242200851440e-01 2.443286925554275513e-01 1.417952924966812134e-01 1.156648322939872742e-01 -1.308115851134061813e-02 -1.224219519644975662e-02 -9.340646117925643921e-02 -1.504405438899993896e-01 -8.278609812259674072e-02 -1.797331720590591431e-01
1.446762979030609131e-01 -1.679835468530654907e-01 -8.672048896551132202e-02 5.008498206734657288e-03 1.681833267211914062e-01 1.730347052216529846e-02 -2.550730407238006592e-01 -1.685161441564559937e-01 -4.783860594034194946e-02 -3.375581800937652588e-01 -1.640588231384754181e-02 -1.187554076313972473e-01 -7.731220126152038574e-02 1.082556471228599548e-01 -1.105107367038726807e-02 1.608517467975616455e-01 -1.232826784253120422e-01 -2.422455400228500366e-01 1.647720485925674438e-01 -3.362558782100677490e-01 1.996058970689773560e-02 -1.857177764177322388e-01 1.314590219408273697e-02 4.106753766536712646e-01 -6.801597028970718384e-02 1.075075119733810425e-01 4.130522012710571289e-01 6.094477325677871704e-02 9.953756630420684814e-02 1.402719616889953613e-01 5.004204809665679932e-02 -8.091539889574050903e-02
-2.004813551902770996e-01 -4.137710854411125183e-02 -9.305012226104736328e-02 7.326178252696990967e-03 2.002303898334503174e-01 1.949585974216461182e-01 -1.354850381612777710e-01 -2.290398031473159790e-01 -3.027743473649024963e-02 -3.803616762161254883e-02 -2.380191534757614136e-01 5.928094312548637390e-02 -4.590936470776796341e-03 8.013613522052764893e-02 -1.851510703563690186e-01 3.706333935260772705e-01 -2.452091425657272339e-01 -1.519025885500013828e-03 -1.321148872375488281e-01 -2.355525940656661987e-01 -3.759100139141082764e-01 -2.521447278559207916e-02 1.076140999794006348e-01 5.877783894538879395e-02 1.353154033422470093e-01 6.668027490377426147e-02 2.883395850658416748e-01 2.814662754535675049e-01 -1.013152394443750381e-02 -1.754831522703170776e-01 -1.812167912721633911e-01 1.446999609470367432e-01
1.717450916767120361e-01 1.775693744421005249e-01 -3.534923121333122253e-02 -2.485499978065490723e-01 -2.814573943614959717e-01 -8.077863603830337524e-02 -8.092480152845382690e-02 -2.183180898427963257e-01 -1.330556124448776245e-01 -3.638561666011810303e-01 -2.388118058443069458e-01 1.653350293636322021e-01 -7.340075075626373291e-02 -1.100315824151039124e-01 1.597057655453681946e-02 1.791259348392486572e-01 -2.702024877071380615e-01 -2.359420806169509888e-01 -8.969842642545700073e-02 -1.685943007469177246e-01 3.292931988835334778e-02 1.770011335611343384e-02 1.127357557415962219e-01 1.822136342525482178e-01 -6.645829975605010986e-02 6.819698214530944824e-02 2.078208923339843750e-01 2.235849499702453613e-01 -3.188042640686035156e-01 9.726054966449737549e-02 1.522854119539260864e-01 5.198925733566284180e-02
3.196021914482116699e-02 2.257304340600967407e-01 -2.079218924045562744e-01 2.783128432929515839e-02 1.031985059380531311e-01 -6.733927875757217407e-02 -8.530531078577041626e-02 1.649456024169921875e-01 1.347789019346237183e-01 -4.497540369629859924e-02 3.828777000308036804e-02 1.783125698566436768e-01 -4.053257778286933899e-02 3.297007977962493896e-01 -4.627539217472076416e-02 3.267021775245666504e-01 6.815779954195022583e-02 1.215609014034271240e-01 2.549382112920284271e-02 -3.691522479057312012e-01 -1.147109735757112503e-02 1.516177970916032791e-02 -1.178764179348945618e-01 1.031387224793434143e-01 -1.415566820651292801e-02 9.916030615568161011e-02 3.579870164394378662e-01 1.878790557384490967e-01 -5.998034775257110596e-02 -4.006062150001525879e-01 1.594159007072448730e-01 -1.935366541147232056e-01
1.207192689180374146e-01 -8.137152343988418579e-02 -1.806635707616806030e-01 -3.048831522464752197e-01 9.715742617845535278e-02 5.597572028636932373e-02 -2.814613282680511475e-01 6.734759360551834106e-02 -2.439593970775604248e-01 -5.641633272171020508e-02 -6.089626997709274292e-02 1.590098738670349121e-01 -9.414991736412048340e-02 2.701309025287628174e-01 -1.300880312919616699e-01 -1.281336694955825806e-01 -1.034910902380943298e-01 6.142776831984519958e-02 -3.383705019950866699e-01 -2.430955022573471069e-01 -6.531865894794464111e-02 1.887588500976562500e-01 -8.491864800453186035e-02 2.279605120420455933e-01 -1.234937980771064758e-01 1.162737384438514709e-01 3.102067112922668457e-01 3.198168575763702393e-01 1.084989216178655624e-02 -1.294704079627990723e-01 -4.050217568874359131e-02 1.306390017271041870e-01
2.811700664460659027e-02 -4.064821451902389526e-02 -8.078470826148986816e-02 -1.487179696559906006e-01 1.271468400955200195e-01 4.216165095567703247e-02 -2.476319521665573120e-01 -8.754458278417587280e-02 -9.442825615406036377e-02 -1.455703377723693848e-01 -5.781476199626922607e-02 -8.523073047399520874e-02 -1.922628879547119141e-01 -3.363229632377624512e-01 -2.535635232925415039e-01 9.385263547301292419e-03 -4.975523352622985840e-01 1.240358948707580566e-01 -1.295482623390853405e-03 -1.060052141547203064e-01 9.709077887237071991e-03 -1.772331893444061279e-01 -3.644124418497085571e-02 1.038730442523956299e-01 4.422286152839660645e-02 1.320229619741439819e-01 4.057625234127044678e-01 4.448987543582916260e-02 8.643004298210144043e-02 -1.549347341060638428e-01 -2.978760004043579102e-01 5.282697826623916626e-02
1.938435435295104980e-01 -1.974722295999526978e-01 -8.420743048191070557e-03 -7.065678387880325317e-02 -9.998364746570587158e-02 -1.071103662252426147e-01 -9.760572761297225952e-02 -2.980461120605468750e-01 1.094160228967666626e-02 -3.450200557708740234e-01 -9.512192755937576294e-02 -1.616597026586532593e-01 -1.409568339586257935e-01 4.587343707680702209e-02 -2.796071767807006836e-02 2.357037812471389771e-01 -3.237285614013671875e-01 -1.475927382707595825e-01 -2.101392596960067749e-01 -1.346368789672851562e-01 -1.758449077606201172e-01 -1.060035228729248047e-01 2.718737125396728516e-01 -5.161431431770324707e-02 -2.528453767299652100e-01 2.136116772890090942e-01 1.479704082012176514e-01 -8.934155106544494629e-03 1.198797076940536499e-01 -3.676698356866836548e-02 -2.511419057846069336e-01 -2.189718633890151978e-01
-2.062552571296691895e-01 5.595992505550384521e-02 -1.985865831375122070e-01 -7.190216332674026489e-03 1.550036761909723282e-02 1.911182850599288940e-01 -3.514778017997741699e-01 9.066750109195709229e-02 -1.342402538284659386e-03 -2.493066936731338501e-01 1.834252923727035522e-01 -2.301138639450073242e-02 -1.264384984970092773e-01 1.832423508167266846e-01 -3.678473178297281265e-03 -3.325891215354204178e-03 -1.904313415288925171e-01 3.462785854935646057e-02 5.400456860661506653e-02 -9.233830869197845459e-02 -5.535732954740524292e-02 2.389124631881713867e-01 2.401078194379806519e-01 -7.425426691770553589e-02 -1.155274882912635803e-01 2.135718464851379395e-01 3.886352777481079102e-01 -2.612528502941131592e-01 -2.967108190059661865e-01 1.238666176795959473e-01 2.084877341985702515e-02 -2.147464305162429810e-01
1.163731962442398071e-01 -5.104681942611932755e-03 -2.539391219615936279e-01 -6.419789046049118042e-02 1.243608519434928894e-01 2.642030417919158936e-01 -1.672908216714859009e-01 -1.125015318393707275e-01 -3.074377588927745819e-02 -2.720397114753723145e-01 -2.643837630748748779e-01 1.810057014226913452e-01 9.904650039970874786e-03 2.493582852184772491e-02 1.406421214342117310e-01 1.961300820112228394e-01 -3.339813649654388428e-01 5.038759484887123108e-02 1.189495772123336792e-01 6.884805113077163696e-02 1.045893952250480652e-01 -1.171934157609939575e-01 -3.209517300128936768e-01 1.257636100053787231e-01 1.860047578811645508e-01 1.525677591562271118e-01 5.727403238415718079e-02 1.238865628838539124e-01 -1.711378246545791626e-01 -3.360262811183929443e-01 -3.861865401268005371e-02 -2.422106564044952393e-01
6.727558374404907227e-02 1.328040659427642822e-01 -1.568181961774826050e-01 7.969847321510314941e-02 1.348169445991516113e-01 3.008114993572235107e-01 -2.313170135021209717e-01 -2.843375802040100098e-01 7.477730512619018555e-02 -2.355452924966812134e-01 1.660194844007492065e-01 -6.091116368770599365e-02 -1.803498715162277222e-01 -7.675909250974655151e-02 1.121466383337974548e-01 3.424153029918670654e-01 -2.064141184091567993e-01 -9.917813539505004883e-02 -1.920987963676452637e-01 -1.946188807487487793e-01 -1.607496291399002075e-01 1.001431792974472046e-01 8.050157874822616577e-02 4.756579548120498657e-02 2.448375076055526733e-01 2.425494790077209473e-01 1.024966463446617126e-01 -2.385536879301071167e-01 -1.316519975662231445e-01 1.236027702689170837e-01 -2.270033657550811768e-01 -3.350339084863662720e-02
-1.071096304804086685e-02 -1.924775540828704834e-01 -3.207924664020538330e-01 -8.859873563051223755e-02 1.090684607625007629e-01 1.219552531838417053e-01 -2.280556261539459229e-01 -1.558707505464553833e-01 1.665275245904922485e-01 -1.674584746360778809e-01 -7.275576144456863403e-02 3.684907779097557068e-02 3.389399498701095581e-03 8.140669018030166626e-02 2.554630637168884277e-01 2.790871262550354004e-01 8.184242993593215942e-03 -8.771626651287078857e-02 1.681587658822536469e-02 -4.371438324451446533e-01 -2.312502115964889526e-01 -1.241308674216270447e-01 -1.831155717372894287e-01 2.321685403585433960e-01 1.328809708356857300e-01 2.955588977783918381e-03 2.413735538721084595e-01 -4.305336158722639084e-03 -1.584197431802749634e-01 -1.631638854742050171e-01 -1.735308319330215454e-01 -1.534803360700607300e-01
1.049641594290733337e-01 -1.777246147394180298e-01 1.429504156112670898e-01 -1.238432303071022034e-01 2.465902715921401978e-01 -2.076662518084049225e-02 -1.836692541837692261e-01 7.922901213169097900e-02 -6.150166317820549011e-02 -8.993329852819442749e-02 1.914752423763275146e-01 1.099769845604896545e-01 2.251291833817958832e-02 1.652417778968811035e-01 -1.988887973129749298e-02 3.158714175224304199e-01 -3.048129975795745850e-01 -1.064795348793268204e-02 -7.093894481658935547e-02 -5.447544902563095093e-02 -9.413122199475765228e-03 -1.829747855663299561e-01 1.574548482894897461e-01 2.236850559711456299e-01 7.810517400503158569e-02 -1.864143908023834229e-01 4.651926457881927490e-01 -2.054507285356521606e-01 -1.479193866252899170e-01 7.418965548276901245e-02 5.873803049325942993e-02 -3.033904433250427246e-01
3.277696073055267334e-01 6.347715854644775391e-02 -6.445004045963287354e-02 2.706522941589355469e-01 -2.699302136898040771e-01 3.599335253238677979e-01 -1.776923090219497681e-01 -1.531483083963394165e-01 -3.214059397578239441e-02 -1.557050645351409912e-01 -1.980443252250552177e-03 -8.725725859403610229e-02 3.093200922012329102e-02 9.367215633392333984e-02 1.748654991388320923e-01 3.898438215255737305e-01 -1.418335456401109695e-02 1.230727583169937134e-01 -9.766007959842681885e-02 -5.891340225934982300e-02 6.189284101128578186e-02 -6.283909827470779419e-02 -1.001645326614379883e-01 2.516384124755859375e-01 -9.682346135377883911e-02 -1.184664759784936905e-02 3.269771635532379150e-01 8.604980260133743286e-02 -2.212069481611251831e-01 -1.247451156377792358e-01 1.027214378118515015e-01 -1.418996602296829224e-01
2.186742722988128662e-01 -1.234936192631721497e-01 4.538356512784957886e-02 -1.260964870452880859e-01 -1.119532883167266846e-01 1.062824055552482605e-01 -1.309432089328765869e-01 -2.675879895687103271e-01 5.123418942093849182e-02 -2.583975493907928467e-01 -3.834161907434463501e-03 -3.499819338321685791e-01 -3.014614805579185486e-02 -8.149200677871704102e-02 -9.423869848251342773e-02 6.136481091380119324e-02 -1.232564896345138550e-01 -1.191976666450500488e-01 -2.304797470569610596e-01 -4.699150025844573975e-01 -1.828428804874420166e-01 5.430375784635543823e-02 7.496562600135803223e-02 -3.220801055431365967e-02 -1.204772293567657471e-02 3.155272901058197021e-01 2.162232697010040283e-01 4.593763500452041626e-03 2.211081087589263916e-01 -3.053772822022438049e-02 -1.991038024425506592e-01 -1.094553768634796143e-01
2.849422991275787354e-01 -4.031716287136077881e-02 -3.236473798751831055e-01 -9.665675461292266846e-02 7.154804468154907227e-02 2.082213461399078369e-01 6.746340543031692505e-02 -1.378969550132751465e-01 -5.253550782799720764e-02 -1.436833143234252930e-01 -4.519886150956153870e-02 -3.555265665054321289e-01 -1.383243799209594727e-01 4.895658046007156372e-02 -5.543726682662963867e-02 1.221267804503440857e-01 -4.041012525558471680e-01 9.692289680242538452e-02 -1.359448581933975220e-02 3.454784303903579712e-02 1.328851580619812012e-01 1.228051725775003433e-02 2.522495090961456299e-01 4.621221125125885010e-02 -1.373644322156906128e-01 2.867608964443206787e-01 6.161018833518028259e-02 -3.933074325323104858e-02 3.637031465768814087e-02 -1.567324548959732056e-01 3.475069403648376465e-01 -1.701385229825973511e-01
2.996348142623901367e-01 2.422588467597961426e-01 -7.561855763196945190e-02 1.624038517475128174e-01 8.937950432300567627e-02 2.335475385189056396e-02 -1.070987656712532043e-01 5.699789524078369141e-02 -2.379039525985717773e-01 -3.096576929092407227e-01 -1.138752698898315430e-02 -2.642537839710712433e-02 -4.678035899996757507e-02 -6.991862505674362183e-02 -3.533511161804199219e-01 1.573568731546401978e-01 -2.369379252195358276e-01 -7.897363603115081787e-02 -7.503077387809753418e-02 -3.608581423759460449e-01 -5.770662054419517517e-02 3.412084281444549561e-02 -1.043387055397033691e-01 2.835396826267242432e-01 3.253026604652404785e-01 7.432737946510314941e-02 -1.533400267362594604e-02 1.458652317523956299e-01 -4.034436866641044617e-02 -1.383024007081985474e-01 8.367577940225601196e-02 -1.776479780673980713e-01
2.534648776054382324e-01 -1.237368583679199219e-01 -2.222364991903305054e-01 1.538673937320709229e-01 1.274050623178482056e-01 5.376280471682548523e-02 -2.171148061752319336e-01 -1.736285984516143799e-01 -8.576093614101409912e-02 -3.153595328330993652e-01 -5.327411927282810211e-03 3.601408749818801880e-02 -5.382493883371353149e-02 -6.887714564800262451e-02 -9.412645548582077026e-02 5.401432141661643982e-02 -7.299098372459411621e-02 -2.863079309463500977e-01 6.498937308788299561e-02 -4.657073318958282471e-01 1.805071160197257996e-02 -1.661993265151977539e-01 1.881260611116886139e-02 2.813958525657653809e-01 6.097320839762687683e-02 9.688004851341247559e-02 4.145414233207702637e-01 3.945524618029594421e-02 7.649634778499603271e-02 -1.701290532946586609e-02 1.135125309228897095e-01 -4.470420256257057190e-02
1.501806527376174927e-01 3.132804483175277710e-02 -4.219314455986022949e-01 4.089448228478431702e-02 1.582422703504562378e-01 3.001703508198261261e-02 9.031369537115097046e-02 2.184993475675582886e-01 -1.865337342023849487e-01 3.571514785289764404e-02 -6.674424558877944946e-02 -1.969102770090103149e-02 -1.177962720394134521e-01 3.911685198545455933e-02 3.081374801695346832e-02 1.093327552080154419e-01 -4.371745586395263672e-01 1.182379201054573059e-02 -3.283125758171081543e-01 1.167937734862789512e-04 -4.028180614113807678e-02 6.496136635541915894e-02 2.609024643898010254e-01 -4.011806566268205643e-03 5.485548824071884155e-02 2.971951365470886230e-01 4.016860723495483398e-01 7.878883183002471924e-02 -7.452193647623062134e-02 6.978723406791687012e-02 2.278907969594001770e-02 5.373625084757804871e-02
-2.569035887718200684e-01 -2.431347593665122986e-02 -1.267907321453094482e-01 -2.637763619422912598e-01 -1.520500183105468750e-01 9.588400833308696747e-03 -9.441918879747390747e-02 1.753665804862976074e-01 -2.308754920959472656e-01 -2.247845530509948730e-01 1.503484100103378296e-01 1.637976318597793579e-01 9.937124699354171753e-02 -5.001532845199108124e-03 -1.171211376786231995e-01 2.076954245567321777e-01 2.196541428565979004e-02 1.085378881543874741e-02 -3.520781099796295166e-01 -1.424584537744522095e-01 1.082371547818183899e-01 -7.511608302593231201e-02 4.135029390454292297e-02 2.838266193866729736e-01 -8.565454185009002686e-02 2.526912689208984375e-01 1.601119339466094971e-01 7.627299427986145020e-02 -2.883187234401702881e-01 -2.278613597154617310e-01 -3.083100728690624237e-02 -2.858927547931671143e-01
-3.003767132759094238e-02 2.175035141408443451e-02 -3.223592415452003479e-02 4.826479777693748474e-02 2.788411676883697510e-01 2.033565193414688110e-01 -2.443080991506576538e-01 9.149858355522155762e-02 -2.028039693832397461e-01 -4.318014681339263916e-01 -2.029210478067398071e-01 6.470162421464920044e-02 7.452009618282318115e-02 -1.094383671879768372e-01 1.509948968887329102e-01 -1.066999975591897964e-02 -3.508416712284088135e-01 -4.841533303260803223e-02 9.730635583400726318e-02 -1.720219254493713379e-01 -1.011729463934898376e-01 -2.231140621006488800e-02 -2.024733088910579681e-02 1.555236428976058960e-01 6.237789243459701538e-02 1.176627054810523987e-01 3.104663789272308350e-01 -4.323162138462066650e-03 -1.400997191667556763e-01 -1.755510419607162476e-01 -1.703785359859466553e-01 -3.182118833065032959e-01
1.436669528484344482e-01 -3.227307498455047607e-01 -3.046286702156066895e-01 -1.246931776404380798e-01 2.347067296504974365e-01 2.468674629926681519e-01 -1.588081568479537964e-01 2.517886757850646973e-01 9.978631511330604553e-03 -1.575095057487487793e-01 2.976250648498535156e-01 1.734500676393508911e-01 8.563807606697082520e-02 1.396466791629791260e-01 -1.749600172042846680e-01 3.150862455368041992e-01 -1.977806389331817627e-01 1.259000599384307861e-01 -1.768978871405124664e-02 -1.516359895467758179e-01 -4.324784874916076660e-02 -2.258493006229400635e-01 5.051806941628456116e-02 -1.874664612114429474e-02 -2.545546367764472961e-02 1.781149953603744507e-01 1.915167123079299927e-01 -3.406624495983123779e-02 9.271349757909774780e-02 -1.600615680217742920e-01 2.722074277698993683e-02 -1.506142467260360718e-01
-9.862700849771499634e-02 1.284924447536468506e-01 -2.037832289934158325e-01 6.535916775465011597e-02 -3.735271468758583069e-02 9.852758795022964478e-02 -1.644458919763565063e-01 3.669468164443969727e-01 1.281573772430419922e-01 -2.853590846061706543e-01 3.316982835531234741e-02 7.019466161727905273e-02 -4.084953963756561279e-01 -1.792808175086975098e-01 -9.090336412191390991e-02 9.155237674713134766e-02 -4.021678268909454346e-01 1.348835378885269165e-01 -4.502676054835319519e-02 -1.677636206150054932e-01 5.972639471292495728e-02 7.015233393758535385e-03 1.179124116897583008e-01 2.272705361247062683e-02 1.302421391010284424e-01 1.521861106157302856e-01 1.222560778260231018e-01 9.420185536146163940e-02 1.223346143960952759e-01 -1.188147142529487610e-01 -1.307114511728286743e-01 -3.120534718036651611e-01
6.204472854733467102e-02 1.410490870475769043e-01 -2.025750726461410522e-01 -2.623468935489654541e-01 3.679197728633880615e-01 1.814763396978378296e-01 -2.037321925163269043e-01 9.180792421102523804e-02 -1.554296165704727173e-01 -1.007860079407691956e-01 1.832596361637115479e-01 2.287411242723464966e-01 -3.036817163228988647e-02 2.770524621009826660e-01 -1.534073501825332642e-01 -1.411068718880414963e-02 -2.263486236333847046e-01 2.183964550495147705e-01 -3.001904189586639404e-01 -2.154281437397003174e-01 5.637025833129882812e-02 -2.519296705722808838e-01 -5.859027802944183350e-02 1.628103554248809814e-01 2.346190437674522400e-02 -5.955348163843154907e-02 1.912329643964767456e-01 -2.192308455705642700e-01 3.367813304066658020e-02 -2.132677659392356873e-02 4.716254025697708130e-02 4.404393956065177917e-02
1.073031052947044373e-01 1.778250560164451599e-02 -5.877400934696197510e-02 9.548278898000717163e-02 7.090170681476593018e-02 1.904507577419281006e-01 -1.602669805288314819e-01 -7.353803515434265137e-02 -2.298410087823867798e-01 -3.865433335304260254e-01 -1.381865888833999634e-01 3.570408746600151062e-02 1.000046916306018829e-02 -4.887579008936882019e-02 -2.052461169660091400e-02 9.658759087324142456e-02 -4.548276066780090332e-01 -1.702589243650436401e-01 1.242872998118400574e-01 -1.418903768062591553e-01 -2.428159266710281372e-01 -1.053892355412244797e-02 -1.096693128347396851e-01 2.753321230411529541e-01 -8.837594836950302124e-02 2.210045009851455688e-01 6.217277795076370239e-02 1.333152949810028076e-01 -3.932829946279525757e-02 -3.981459438800811768e-01 -9.854453057050704956e-02 -4.407508671283721924e-02
1.336591690778732300e-01 1.382453888654708862e-01 -3.294897973537445068e-01 -2.170098274946212769e-01 4.376838728785514832e-02 -9.457279741764068604e-02 -6.099582836031913757e-02 7.759715616703033447e-02 2.028766423463821411e-01 -4.484492167830467224e-02 2.144008278846740723e-01 1.053323373198509216e-01 5.214714631438255310e-02 2.186978757381439209e-01 -1.213579773902893066e-01 3.580987453460693359e-01 -2.516565658152103424e-02 -1.262663453817367554e-01 -1.671102494001388550e-01 -2.043704129755496979e-02 -1.367938071489334106e-01 -8.338622748851776123e-02 2.109275907278060913e-01 6.810107082128524780e-02 -2.592252492904663086e-01 1.391527801752090454e-01 3.301047682762145996e-01 -1.394823789596557617e-01 9.580670297145843506e-02 -2.578924596309661865e-01 2.408602982759475708e-01 -1.569111794233322144e-01
1.509924232959747314e-01 -2.156452834606170654e-01 -3.193855285644531250e-01 -8.948661386966705322e-02 2.216176837682723999e-01 -2.136699296534061432e-02 -6.261514127254486084e-02 -2.322154641151428223e-01 1.694405078887939453e-01 -3.198634684085845947e-01 -4.403127357363700867e-02 5.332972109317779541e-02 -1.566263437271118164e-01 2.269736491143703461e-02 1.143826991319656372e-01 1.665317863225936890e-01 1.099872887134552002e-01 1.456222776323556900e-02 -5.845110118389129639e-02 -5.329169631004333496e-01 -6.085572019219398499e-02 -4.891918599605560303e-02 -1.345623880624771118e-01 1.392683237791061401e-01 4.611637070775032043e-02 -5.347102135419845581e-02 3.003940880298614502e-01 1.634994894266128540e-01 1.081269383430480957e-01 -9.921115636825561523e-02 -5.500097945332527161e-02 -1.475117802619934082e-01
-8.378255181014537811e-03 -6.129325926303863525e-02 -1.371298134326934814e-01 4.825538198929280043e-04 5.961915850639343262e-02 1.985364593565464020e-02 -5.138261243700981140e-02 -3.608652576804161072e-02 4.077887162566184998e-02 -2.085751891136169434e-01 1.838528066873550415e-01 -3.826317936182022095e-02 -3.049421012401580811e-01 -6.378119438886642456e-02 -1.722012646496295929e-02 2.109203934669494629e-01 -2.256259024143218994e-01 -1.412763595581054688e-01 2.035349607467651367e-01 -3.370714783668518066e-01 8.989349007606506348e-03 -5.492759123444557190e-02 -1.365315616130828857e-01 1.781718283891677856e-01 -4.712206777185201645e-03 -2.885293401777744293e-02 1.823945045471191406e-01 1.207864731550216675e-01 -1.249058544635772705e-02 -5.237569659948348999e-02 2.321829497814178467e-01 -6.019048094749450684e-01
-8.520967327058315277e-03 -1.660513579845428467e-01 -1.624054461717605591e-01 6.113715097308158875e-02 -1.725377142429351807e-01 4.578540474176406860e-02 -1.343858987092971802e-01 1.184604689478874207e-01 -5.043548345565795898e-01 -1.057194545865058899e-01 -4.480857402086257935e-02 -1.238882988691329956e-01 -8.049103617668151855e-02 7.767847180366516113e-02 -3.456683829426765442e-02 3.792446851730346680e-01 -1.433277279138565063e-01 7.375790178775787354e-02 -2.482559382915496826e-01 -1.727602779865264893e-01 2.853294834494590759e-03 -5.456885695457458496e-02 -1.832608878612518311e-01 1.547099649906158447e-01 -2.028930783271789551e-01 8.751551806926727295e-02 8.372268080711364746e-02 -1.860379055142402649e-02 3.289418518543243408e-01 -1.721812933683395386e-01 1.932138800621032715e-01 -1.688663065433502197e-01
2.457569390535354614e-01 -1.297184824943542480e-01 -1.646352410316467285e-01 7.175728678703308105e-03 1.934567391872406006e-01 3.831916451454162598e-01 2.792055532336235046e-02 4.465976729989051819e-03 -1.583535969257354736e-02 3.877561539411544800e-02 3.363710129633545876e-03 -1.816120743751525879e-02 -8.499497920274734497e-02 -1.051078960299491882e-01 -1.913411915302276611e-01 1.700773090124130249e-01 -3.728449940681457520e-01 -9.001755714416503906e-02 -1.930004358291625977e-01 -1.995897889137268066e-01 -1.562772840261459351e-01 1.708198934793472290e-01 -8.848742581903934479e-03 -6.240011379122734070e-02 -1.205335184931755066e-01 9.064524434506893158e-03 2.482572197914123535e-01 -2.939198315143585205e-01 -4.180326685309410095e-02 1.239785403013229370e-01 -1.258801668882369995e-01 -3.837755322456359863e-01
2.608534693717956543e-01 1.989605426788330078e-01 -1.920146942138671875e-01 -3.068021833896636963e-01 -1.536383181810379028e-01 8.772414922714233398e-02 -1.526642143726348877e-01 -1.856074929237365723e-01 -1.426409333944320679e-01 -2.170054018497467041e-01 -2.032205164432525635e-01 2.409804239869117737e-02 -8.885337412357330322e-02 -2.295055538415908813e-01 1.994767785072326660e-02 6.772904098033905029e-02 -3.397718369960784912e-01 -2.323882728815078735e-01 5.965227633714675903e-02 -2.797365188598632812e-01 4.680655151605606079e-02 -1.330943256616592407e-01 2.904566936194896698e-02 2.753536105155944824e-01 -9.105680882930755615e-02 4.209991171956062317e-02 9.524381905794143677e-02 1.791632026433944702e-01 -2.797686755657196045e-01 -9.673529863357543945e-02 5.971009284257888794e-02 -8.479243516921997070e-02
2.378447800874710083e-01 -4.961968958377838135e-02 -6.263059377670288086e-02 -1.240575462579727173e-01 -1.209943220019340515e-01 -2.570849098265171051e-02 -2.093064188957214355e-01 -6.330516934394836426e-02 -2.194261401891708374e-01 -1.840716600418090820e-01 -4.619971662759780884e-02 3.474331796169281006e-01 -2.120584696531295776e-01 8.955535292625427246e-02 1.487485617399215698e-01 1.037289723753929138e-01 -3.836106061935424805e-01 1.132157891988754272e-01 -1.074344143271446228e-01 5.066318809986114502e-02 -1.062211170792579651e-01 -3.838617354631423950e-02 -1.640663146972656250e-01 -9.395167231559753418e-03 9.295134991407394409e-02 2.958377897739410400e-01 2.343829125165939331e-01 -2.548759281635284424e-01 4.831288009881973267e-02 1.841648295521736145e-02 8.291836082935333252e-02 -3.582406044006347656e-01
-1.274251937866210938e-01 1.011041998863220215e-01 -3.549195826053619385e-01 -1.495927870273590088e-01 -1.815888914279639721e-03 1.233397051692008972e-01 -2.236330881714820862e-02 1.994903981685638428e-01 -2.865512073040008545e-01 -8.091183006763458252e-02 -1.166001334786415100e-01 -5.492903664708137512e-02 -2.523428499698638916e-01 7.233640551567077637e-02 5.325111374258995056e-02 3.436464965343475342e-01 -6.276123970746994019e-02 -2.530204690992832184e-02 -6.527195125818252563e-02 1.094591170549392700e-01 -2.405872493982315063e-01 8.222822844982147217e-02 1.902719289064407349e-01 3.963312506675720215e-02 1.611370407044887543e-02 -3.691996261477470398e-02 5.831400752067565918e-01 -3.092177584767341614e-02 -2.156488969922065735e-02 1.323609612882137299e-02 5.901287496089935303e-02 -6.767692416906356812e-02
9.475825726985931396e-02 -5.716147273778915405e-02 -2.004661262035369873e-01 2.547662146389484406e-02 9.922708570957183838e-02 1.025509089231491089e-01 -1.886111199855804443e-01 -3.170339465141296387e-01 7.845586538314819336e-02 -3.682105243206024170e-01 1.050200611352920532e-01 1.090808361768722534e-01 -1.197483986616134644e-01 1.232821792364120483e-01 7.486283779144287109e-02 4.509533755481243134e-03 -8.374206721782684326e-03 -5.258183181285858154e-02 8.366104960441589355e-02 -3.603932559490203857e-01 1.751122772693634033e-01 -9.781969338655471802e-02 -9.717972949147224426e-03 3.803902268409729004e-01 -2.620713552460074425e-03 1.520590782165527344e-01 4.831817448139190674e-01 -8.593246340751647949e-02 1.462606713175773621e-03 1.890688762068748474e-02 1.351043954491615295e-02 -3.719882667064666748e-02
-8.995396643877029419e-02 -1.169332414865493774e-01 -3.579867258667945862e-02 -2.751987874507904053e-01 -1.763145327568054199e-01 -1.023341342806816101e-02 -2.365827560424804688e-03 1.575235277414321899e-02 -1.798595786094665527e-01 -1.933693140745162964e-01 3.382062315940856934e-01 2.780423685908317566e-02 -4.884399846196174622e-02 -2.208885997533798218e-01 -1.945162862539291382e-01 2.862978279590606689e-01 -1.946523785591125488e-01 3.367343172430992126e-02 -2.055947184562683105e-01 5.837317556142807007e-03 2.431765571236610413e-02 1.523597724735736847e-02 -2.672504447400569916e-02 1.446644663810729980e-01 5.650814995169639587e-02 4.103173315525054932e-01 2.245945781469345093e-01 -2.264937199652194977e-02 6.602220237255096436e-02 -3.462359309196472168e-01 2.253218889236450195e-01 -1.121872216463088989e-01
9.277144074440002441e-02 4.583284631371498108e-02 -6.323253363370895386e-02 -1.113905534148216248e-01 9.483080357313156128e-02 4.252286255359649658e-01 -1.521713882684707642e-01 8.503706008195877075e-02 1.476187705993652344e-01 -1.847978830337524414e-01 1.599714905023574829e-01 1.537574976682662964e-01 -5.324260890483856201e-02 1.887032091617584229e-01 2.241554260253906250e-01 2.562933266162872314e-01 -1.945637762546539307e-01 3.319598436355590820e-01 -3.573965281248092651e-02 -2.540422677993774414e-01 -2.624685466289520264e-01 -6.257062405347824097e-02 1.122505292296409607e-01 5.635105818510055542e-02 -5.529836937785148621e-02 -4.825266450643539429e-02 2.006332278251647949e-01 -1.802482753992080688e-01 -1.051379367709159851e-01 -6.516549736261367798e-02 2.624315023422241211e-01 -1.684921234846115112e-01
9.683326631784439087e-02 -1.235010027885437012e-01 -4.276356995105743408e-01 9.395288676023483276e-02 9.132815152406692505e-02 2.998329512774944305e-02 -9.302870184183120728e-02 2.561519853770732880e-02 -1.363493055105209351e-01 -2.647182047367095947e-01 3.336158022284507751e-02 9.370881319046020508e-02 8.035733364522457123e-03 -1.269843131303787231e-01 -1.405272819101810455e-02 4.540220648050308228e-02 -4.125354588031768799e-01 1.320590730756521225e-02 -2.886674702167510986e-01 1.771186590194702148e-01 8.675236254930496216e-03 -9.196972101926803589e-02 2.537062168121337891e-01 -2.683289907872676849e-02 1.607089303433895111e-02 3.553706705570220947e-01 2.540382146835327148e-01 -1.402698755264282227e-01 2.184476852416992188e-01 1.003318801522254944e-01 -4.114309698343276978e-02 -1.385460644960403442e-01
1.938885003328323364e-01 2.301485389471054077e-01 -2.993923127651214600e-01 2.219037115573883057e-01 -7.146455347537994385e-02 -2.200515717267990112e-01 5.817662924528121948e-03 5.215185880661010742e-02 -1.161003857851028442e-01 -3.230903148651123047e-01 6.113349646329879761e-02 1.091174781322479248e-01 -2.860462665557861328e-01 5.527026578783988953e-02 -2.277474701404571533e-01 2.117708176374435425e-01 -1.117878630757331848e-01 -6.099879741668701172e-02 -1.386152505874633789e-01 -3.940245509147644043e-01 -4.443059116601943970e-02 9.568343311548233032e-02 -1.507099568843841553e-01 9.538082033395767212e-02 2.186428904533386230e-01 6.181124225258827209e-02 2.612057924270629883e-01 6.699965149164199829e-02 1.207047477364540100e-01 -1.049800291657447815e-01 7.060616463422775269e-02 -1.030979156494140625e-01
-5.642051249742507935e-02 1.320240199565887451e-01 -1.168930232524871826e-01 -3.554397821426391602e-02 -4.927902016788721085e-03 9.705650806427001953e-02 8.529977500438690186e-02 -1.375784575939178467e-01 -1.156438738107681274e-01 -3.559930324554443359e-01 -1.963460817933082581e-02 8.145271241664886475e-02 -3.147993683815002441e-01 -1.001486107707023621e-01 -2.763778865337371826e-01 2.927447557449340820e-01 2.626339495182037354e-01 1.075061969459056854e-02 6.606127321720123291e-02 -2.788149118423461914e-01 -3.086542189121246338e-01 5.126992985606193542e-02 -3.091558441519737244e-02 1.307293623685836792e-01 1.083016544580459595e-01 2.493178397417068481e-01 2.089546769857406616e-01 2.176244407892227173e-01 -1.046949625015258789e-01 -2.272272408008575439e-01 -2.909257635474205017e-02 -1.224207878112792969e-01
-2.100517451763153076e-01 2.061287015676498413e-01 -2.426574677228927612e-01 -2.246868610382080078e-01 -2.677594721317291260e-01 -1.184658408164978027e-01 -1.811773777008056641e-01 -2.513312697410583496e-01 -1.041055321693420410e-01 -3.371805548667907715e-01 2.054998651146888733e-02 1.415532082319259644e-01 -1.094874665141105652e-01 1.083829849958419800e-01 9.982803836464881897e-03 5.380787700414657593e-02 -4.106818735599517822e-01 -2.099530398845672607e-01 -1.188185065984725952e-01 -1.370116323232650757e-01 2.087797224521636963e-01 7.911486923694610596e-02 1.847572177648544312e-01 1.087722554802894592e-01 -1.782828867435455322e-01 -1.367664933204650879e-01 1.612099111080169678e-01 7.833378016948699951e-02 1.344397068023681641e-01 -6.923855096101760864e-02 -9.155598469078540802e-03 -5.976480990648269653e-02
2.417904734611511230e-01 -8.706230670213699341e-02 -1.138760522007942200e-02 3.823142871260643005e-02 7.595925033092498779e-02 1.392844915390014648e-01 -2.967792749404907227e-01 1.468269079923629761e-01 -1.024416089057922363e-01 -1.032097786664962769e-01 2.458013594150543213e-01 1.413479149341583252e-01 -4.424710199236869812e-02 8.512171916663646698e-03 1.803715229034423828e-01 3.185862898826599121e-01 -4.011754691600799561e-02 4.284421727061271667e-02 9.454149752855300903e-02 -1.245374307036399841e-01 -1.320912241935729980e-01 -8.660823106765747070e-02 1.350344270467758179e-01 3.188140690326690674e-01 -3.044795095920562744e-01 1.653511822223663330e-02 4.491762518882751465e-01 -7.649780064821243286e-02 -1.780053079128265381e-01 -2.265887409448623657e-01 -3.086584992706775665e-02 -5.160317197442054749e-02
8.283279836177825928e-02 -1.824425309896469116e-01 -3.326210975646972656e-01 -9.445238858461380005e-02 1.174819245934486389e-01 -1.882873922586441040e-01 -1.110975369811058044e-01 1.851756721735000610e-01 -2.821591794490814209e-01 -1.960756927728652954e-01 -1.569226756691932678e-02 2.545598894357681274e-02 -1.361739933490753174e-01 -2.276249229907989502e-01 2.748235315084457397e-02 4.002185165882110596e-01 -2.040655463933944702e-01 -4.062855616211891174e-02 -5.428515002131462097e-02 -2.337396889925003052e-01 -2.198486030101776123e-01 1.647851765155792236e-01 5.025751888751983643e-02 1.229039877653121948e-01 2.052623033523559570e-01 -1.328987628221511841e-01 -9.665453806519508362e-03 1.481372565031051636e-01 -5.820346996188163757e-02 -2.037180513143539429e-01 2.274458706378936768e-01 -1.473827213048934937e-01
2.102966606616973877e-01 2.190893590450286865e-01 -4.881776869297027588e-02 -3.864290118217468262e-01 3.467118740081787109e-01 -5.276151001453399658e-02 -1.701031923294067383e-01 8.854874968528747559e-02 -1.288964450359344482e-01 -1.311523765325546265e-01 -1.013640612363815308e-01 2.167901992797851562e-01 -1.445422023534774780e-01 -7.852758467197418213e-02 2.867063134908676147e-02 9.904983639717102051e-02 -1.648809015750885010e-01 -1.355279386043548584e-01 -3.354481458663940430e-01 -2.028170526027679443e-01 -5.230560898780822754e-02 -5.571518093347549438e-02 5.732047930359840393e-02 2.336130887269973755e-01 -2.400336563587188721e-01 -2.678463235497474670e-02 1.431462317705154419e-01 1.669834256172180176e-01 2.359495609998703003e-01 -6.087179854512214661e-02 -1.776598989963531494e-01 8.338347077369689941e-02
3.561329841613769531e-02 -1.035626530647277832e-01 8.474219590425491333e-03 -8.366186916828155518e-02 8.840243518352508545e-02 3.655852973461151123e-01 -9.730544872581958771e-03 5.654601007699966431e-02 -1.570354849100112915e-01 -1.801885962486267090e-01 -1.669377237558364868e-01 -4.771791025996208191e-02 -2.780427634716033936e-01 -4.775101784616708755e-03 -1.739294826984405518e-01 -1.643785983324050903e-01 -4.184232056140899658e-01 1.268135607242584229e-01 -1.029595062136650085e-01 -2.696160376071929932e-01 5.904706660658121109e-03 -1.741259545087814331e-01 1.535462886095046997e-01 1.423151195049285889e-01 9.307456761598587036e-02 6.893914192914962769e-02 2.099677026271820068e-01 3.419220447540283203e-01 6.225515156984329224e-02 -1.085118651390075684e-01 2.711610794067382812e-01 -4.550397396087646484e-02
3.001247048377990723e-01 6.933531910181045532e-02 -2.304323911666870117e-01 3.173605799674987793e-01 8.387337625026702881e-02 -4.490806534886360168e-02 -1.153468154370784760e-02 -1.478567272424697876e-01 -2.793828547000885010e-01 -1.707491278648376465e-01 1.471212506294250488e-01 -1.807394921779632568e-01 -1.713638454675674438e-01 -1.231381855905056000e-02 -2.274589985609054565e-01 9.904946386814117432e-02 -1.721226871013641357e-01 4.794519767165184021e-02 -3.495428860187530518e-01 -1.062871366739273071e-01 -1.165478955954313278e-02 -1.632930152118206024e-02 1.409496366977691650e-01 -2.247393317520618439e-02 -3.548856079578399658e-01 6.180816516280174255e-02 1.969498693943023682e-01 -1.137959808111190796e-01 -1.059846207499504089e-01 -1.325493454933166504e-01 4.333097487688064575e-02 -2.632655501365661621e-01
4.076280593872070312e-01 -8.142342418432235718e-02 -9.179742634296417236e-02 -6.190824136137962341e-02 1.651509553194046021e-01 2.374462485313415527e-01 1.307246834039688110e-01 1.208294555544853210e-01 -1.794574595987796783e-02 1.149800196290016174e-01 1.570775173604488373e-02 4.748897161334753036e-03 -8.544281125068664551e-02 -1.201035156846046448e-01 -1.319204121828079224e-01 1.314713656902313232e-01 -3.751113712787628174e-01 -3.190550208091735840e-02 -1.167837381362915039e-01 -4.442378282546997070e-01 -2.384816110134124756e-01 -7.638924568891525269e-02 -8.510139770805835724e-03 5.673762038350105286e-02 -1.937713846564292908e-02 -8.769123256206512451e-02 2.393379360437393188e-01 -2.069344669580459595e-01 1.597608439624309540e-02 -7.111118733882904053e-02 -1.790877431631088257e-01 -2.551751732826232910e-01
-3.240389004349708557e-02 -4.694128036499023438e-02 -2.508325278759002686e-01 -1.839971728622913361e-02 1.414542794227600098e-01 -4.720174893736839294e-02 -9.551613032817840576e-02 1.507979165762662888e-02 -1.693442612886428833e-01 -1.970865577459335327e-01 -1.393680423498153687e-01 -1.786174476146697998e-01 -2.426061183214187622e-01 -1.249545961618423462e-01 -9.348649531602859497e-02 4.195776302367448807e-03 -5.044987797737121582e-01 4.670623317360877991e-02 -2.437033206224441528e-01 1.179080978035926819e-01 8.215589821338653564e-02 -9.953177720308303833e-02 -6.179990246891975403e-02 -1.140699014067649841e-01 1.047108173370361328e-01 2.064849138259887695e-01 4.154781103134155273e-01 -1.620374172925949097e-01 2.269653044641017914e-02 -1.544331908226013184e-01 -2.438684701919555664e-01 -5.413937848061323166e-03
3.196188947185873985e-03 -3.636548668146133423e-02 -1.802318990230560303e-01 -1.497039943933486938e-01 1.551458835601806641e-01 -1.428764611482620239e-01 -3.612786531448364258e-02 3.835843876004219055e-02 -3.975631892681121826e-01 -7.699283957481384277e-02 -2.177571952342987061e-01 7.497038692235946655e-03 -2.253168076276779175e-01 4.878359287977218628e-02 -5.662820115685462952e-02 2.807747721672058105e-01 -8.790369331836700439e-02 -5.410059168934822083e-02 -1.027854755520820618e-01 -4.653045237064361572e-01 -2.209930419921875000e-01 -7.827982306480407715e-02 1.531145870685577393e-01 -8.576195687055587769e-02 -1.104101166129112244e-02 1.337504088878631592e-01 7.404202222824096680e-02 -1.618537455797195435e-01 -3.305724859237670898e-01 -1.223531812429428101e-01 1.851914674043655396e-01 1.346788257360458374e-01
-5.561758950352668762e-02 6.576718389987945557e-02 -3.093063235282897949e-01 -1.473359912633895874e-01 1.698289215564727783e-01 2.117371261119842529e-01 -1.916947364807128906e-01 1.493669599294662476e-01 -5.749999731779098511e-02 -9.424041211605072021e-02 1.883348226547241211e-01 2.752431035041809082e-01 9.302607178688049316e-02 1.339576095342636108e-01 6.949105113744735718e-02 2.089703828096389771e-01 -1.408970952033996582e-01 6.935440748929977417e-02 -1.382091790437698364e-01 -2.186146229505538940e-01 -1.437852978706359863e-01 -5.925335735082626343e-02 2.350179404020309448e-01 -7.875218987464904785e-02 -7.014602422714233398e-02 -8.018718659877777100e-02 4.437620341777801514e-01 -1.272326558828353882e-01 1.580186039209365845e-01 3.645111247897148132e-02 -1.802359968423843384e-01 -2.890245318412780762e-01
1.620092540979385376e-01 1.789187826216220856e-02 -2.315237373113632202e-01 -3.730895817279815674e-01 4.015471786260604858e-03 1.544497311115264893e-01 3.259714227169752121e-03 2.963286451995372772e-02 -1.718333363533020020e-01 -2.597451806068420410e-01 1.999001763761043549e-02 -1.333837117999792099e-02 -2.297650575637817383e-01 1.575419604778289795e-01 -2.835623733699321747e-02 1.807106733322143555e-01 -1.603934913873672485e-01 9.807867556810379028e-02 -4.205298721790313721e-01 -2.176580280065536499e-01 6.117093563079833984e-02 4.849755391478538513e-02 -5.440386757254600525e-02 3.064917623996734619e-01 5.439800024032592773e-02 -1.180320829153060913e-01 6.002165004611015320e-02 3.228651583194732666e-01 1.414828300476074219e-01 -2.421946264803409576e-02 -1.196780726313591003e-01 1.581508219242095947e-01
2.372405827045440674e-01 -1.218295171856880188e-01 -4.460475966334342957e-02 -2.144216597080230713e-01 1.086539328098297119e-01 -1.385006308555603027e-01 -3.503304123878479004e-01 -8.126607164740562439e-03 -1.493204757571220398e-02 -2.235325276851654053e-01 2.349257618188858032e-01 1.925837844610214233e-01 -1.744596101343631744e-02 -6.613096594810485840e-02 -1.025929953902959824e-02 1.504089534282684326e-01 4.588409513235092163e-02 1.593084037303924561e-01 -1.682760715484619141e-01 5.903248488903045654e-02 1.314829587936401367e-01 -1.628543585538864136e-01 5.952611938118934631e-02 7.772606611251831055e-02 8.990629017353057861e-02 3.137300908565521240e-01 4.242750406265258789e-01 -9.696395695209503174e-02 8.465229719877243042e-02 -2.109988480806350708e-01 1.779484599828720093e-01 -2.555292844772338867e-01
2.895606867969036102e-02 -1.326373219490051270e-01 -3.868855303153395653e-03 -7.281121611595153809e-02 1.336688548326492310e-01 3.206833302974700928e-01 -6.248212605714797974e-02 1.968365535140037537e-02 -2.070096135139465332e-01 -1.618437618017196655e-01 -2.515213489532470703e-01 -1.615334898233413696e-01 1.979149878025054932e-02 -2.921213395893573761e-02 -2.009708583354949951e-01 -1.984352804720401764e-02 -3.670639097690582275e-01 2.014489918947219849e-01 -2.658641934394836426e-01 -3.149916529655456543e-01 -5.138214305043220520e-02 -1.130301728844642639e-01 1.023353561758995056e-01 7.604812085628509521e-02 1.798798888921737671e-01 1.708522588014602661e-01 2.314790785312652588e-01 2.926878333091735840e-01 2.449751496315002441e-01 -8.272605016827583313e-03 9.961099922657012939e-02 5.596971884369850159e-02
-3.591437591239809990e-03 1.156880632042884827e-01 -2.622212767601013184e-01 6.795066595077514648e-02 5.638918280601501465e-02 -6.099444814026355743e-03 -2.164242565631866455e-01 4.185768216848373413e-02 1.123547181487083435e-02 -4.442913234233856201e-01 2.707885205745697021e-02 1.299453973770141602e-01 -2.770449817180633545e-01 1.326273381710052490e-01 -2.485193610191345215e-01 1.649898141622543335e-01 -2.551515400409698486e-01 -1.458655595779418945e-01 1.087742000818252563e-01 -3.967229723930358887e-01 -1.043843105435371399e-01 4.132349416613578796e-02 -7.850353419780731201e-02 -5.465203523635864258e-02 1.871655434370040894e-01 -3.183886408805847168e-02 2.272681742906570435e-01 4.088702611625194550e-03 2.258853614330291748e-01 -6.795166432857513428e-02 1.538761407136917114e-01 -1.362539529800415039e-01
[truncated: 3,278,543 more chars]
